# Supplementary material for: Temporal BMP4 effects on mouse embryonic and extraembryonic development
Source: Nature. 2024 Sep 18;634(8034):652–61. doi: 10.1038/s41586-024-07937-5 (PMC11485214; doi:10.1038/s41586-024-07937-5)
Supplement: Supplementary file 2 — EPC lineage marker genes. Absolute expression (log2) of variable differentially expressed genes within the EPC lineage (see Fig. 2 and Extended Data Fig. 3) annotated with their corresponding cluster. [file 41586_2024_7937_MOESM2_ESM.xlsx]

## Sheet: Supplementary_Table_1
Supplementary table 1 - log2 absolute expression of variable differentially expressed genes within the EPC lineage (Fig. 2 and EDF3) annotated with their corresponding cluster (EDF3a)
Metacell_number	12	7	16	9	8	15	17	5	10	6	3	2	4	18	24	11	13	14	25	19	26	29	27	28	20	23	22	21	31	cluster_gene_set
Metacell_mean_age	6.245	6.523	6.81	6.983	6.988	7.123	7.315	7.518	7.538	7.567	7.587	7.721	7.771	5.789	6.123	6.191	6.4	6.475	6.498	6.907	7.312	7.921	7.974	7.978	7.508	7.767	7.809	7.835	7.982
Cell_type	TGC progenitors	TGC progenitors	TGC progenitors	TGC progenitors	TGC progenitors	TGC progenitors	TGC progenitors	TGC progenitors	TGC progenitors	TGC progenitors	TGC progenitors	TGC progenitors	TGC progenitors	EPC progenitors	EPC progenitors	EPC progenitors	EPC progenitors	EPC progenitors	EPC progenitors	EPC progenitors	EPC progenitors	EPC progenitors	EPC progenitors	EPC progenitors	SpT-Gly	SpT-Gly	SpT-Gly	SpT-Gly	SpT-Gly
1700017B05Rik	-15.5098	-15.2372	-15.2107	-15.5754	-15.5062	-15.7837	-15.3812	-15.5322	-15.2023	-14.9901	-14.7549	-15.6888	-15.7293	-15.2045	-15.4872	-15.0702	-15.3407	-14.9706	-14.7982	-13.7869	-14.0125	-13.9633	-14.1293	-14.0403	-13.1989	-13.8356	-13.952	-14.1284	-12.9822	2
1700086L19Rik	-16.6096	-16.6096	-16.6096	-16.3686	-16.6096	-16.6096	-16.3963	-16.0925	-16.2676	-16.3583	-15.7053	-16.6096	-16.0635	-16.346	-16.3115	-16.6096	-16.357	-16.6096	-15.0105	-15.8785	-12.9163	-13.1939	-13.0977	-12.5317	-13.8735	-13.8837	-12.5332	-12.2386	-15.7461	1
2900026A02Rik	-13.7944	-12.9967	-13.026	-13.1791	-12.6082	-12.8129	-12.7477	-13.3277	-12.8402	-12.361	-12.6096	-11.9852	-13.0163	-14.6808	-15.2501	-13.0264	-14.2302	-13.5805	-14.7855	-15.5972	-15.5987	-14.1584	-13.6288	-13.7363	-15.476	-15.5683	-15.3992	-14.871	-15.115	4
A4galt	-13.845	-13.6155	-14.2569	-14.0799	-13.0077	-13.6562	-13.4445	-12.8917	-13.7338	-13.105	-13.5237	-13.1211	-13.2945	-14.93	-13.9569	-13.8282	-13.3208	-13.9348	-13.739	-15.4816	-14.1473	-14.2378	-13.6444	-13.9675	-15.8564	-16.262	-14.9933	-14.7796	-16.0818	4
AA467197;Mir147	-16.6096	-16.2425	-16.6096	-16.3686	-16.6096	-16.3581	-16.3963	-16.6096	-16.6096	-16.6096	-15.961	-16.1275	-16.2793	-15.8222	-16.3115	-16.6096	-16.6096	-16.3428	-15.8794	-16.3256	-15.2752	-13.8582	-15.3955	-13.7112	-16.1795	-15.326	-13.9995	-12.3784	-16.2721	1
AK006748;Junb	-12.755	-12.1914	-12.1492	-12.3339	-12.6141	-12.8049	-12.9764	-12.7815	-13.2877	-12.7051	-12.9401	-12.9839	-12.9366	-12.7871	-12.1778	-12.2864	-12.2138	-12.3142	-12.4866	-13.0857	-13.3415	-13.6191	-12.9755	-13.9379	-13.9529	-14.7149	-14.4997	-14.7363	-14.2916	3
AK017779;Marcks	-10.5212	-10.4005	-11.2633	-10.6711	-9.98252	-10.268	-10.6477	-10.2015	-10.8403	-10.8317	-10.9743	-10.8717	-10.8831	-10.4527	-10.2613	-10.4396	-10.344	-10.5875	-10.4923	-11.3826	-12.0204	-12.7073	-10.4404	-12.3564	-15.1244	-15.2981	-14.1752	-14.7597	-14.2045	4
AK018679;Cd47	-10.8265	-10.7853	-11.9928	-11.1102	-10.8756	-11.1773	-11.5317	-11.829	-11.2071	-11.5615	-11.7569	-11.5168	-12.5834	-13.1405	-14.5162	-11.7125	-12.8961	-11.5401	-14.3878	-15.5311	-14.894	-14.8413	-13.5543	-13.698	-16.2421	-15.8527	-14.5412	-13.7954	-16.1194	5
AK020645;Plekha6	-13.214	-13.1968	-13.8672	-13.4666	-13.5857	-13.1019	-13.26	-12.6503	-13.4593	-12.9422	-13.9793	-12.9516	-13.3434	-15.0307	-15.6567	-13.8477	-14.997	-14.1334	-15.6978	-15.9613	-16.1319	-15.711	-15.7174	-15.6662	-16.2421	-14.8369	-16.4117	-15.7747	-16.6096	5
AK030443;Slc39a14	-11.969	-12.0684	-12.4788	-11.8315	-12.3107	-12.3765	-12.3411	-12.0881	-12.5752	-12.2521	-12.5185	-12.2867	-12.2138	-13.3482	-13.7695	-11.9507	-13.3881	-12.1823	-13.3245	-15.1709	-14.7402	-14.1264	-12.1522	-12.875	-15.9825	-15.5683	-15.1737	-14.9929	-15.7891	4
AK031300;Sema3e	-13.2239	-12.468	-13.8225	-13.2676	-12.8359	-14.2059	-13.8691	-13.7261	-13.6433	-14.1266	-13.8931	-13.6779	-14.579	-13.2536	-13.7894	-13.2893	-14.0267	-13.4848	-14.3057	-14.6779	-15.3097	-14.6283	-14.3828	-14.2142	-16.3553	-15.1274	-15.7289	-14.1343	-16.0818	4
AK039603;Slc20a1	-12.0618	-12.0183	-11.9183	-11.8298	-12.3008	-11.9753	-12.0236	-12.2335	-12.0262	-12.1809	-12.0772	-12.1814	-12.0837	-11.9792	-11.3799	-11.6946	-11.972	-12.0575	-12.2529	-12.0661	-12.7911	-13.1466	-12.3122	-12.7896	-14.238	-14.0373	-14.0878	-13.7337	-13.9438	4
AK041755;Cdh1	-15.1548	-16.4151	-15.5031	-16.3686	-15.8614	-15.6311	-15.6152	-15.9251	-16.0745	-15.9492	-16.0716	-16.2731	-15.8777	-12.1065	-13.2329	-15.0092	-14.3392	-15.6487	-14.278	-11.2693	-14.002	-15.1751	-15.3759	-15.9752	-11.9009	-12.6125	-13.9106	-15.3928	-11.4735	2
AK053895;Morc4	-13.6715	-12.6007	-13.618	-13.7093	-12.7192	-13.5376	-13.1748	-12.8313	-13.3499	-12.872	-13.8524	-12.9397	-13.5539	-13.1452	-13.8905	-13.6185	-14.1937	-13.4958	-14.1389	-13.3097	-14.5651	-14.889	-13.3055	-14.0175	-14.8963	-14.7358	-14.7878	-14.4962	-14.7738	4
AK076304;AK142782;Ehd4	-12.0793	-13.0522	-12.9904	-12.8202	-11.6508	-13.1416	-12.5975	-10.7863	-12.9169	-12.8151	-13.3263	-13.1204	-12.4199	-13.5314	-13.4153	-12.7623	-13.1593	-12.9784	-13.5874	-14.5358	-14.075	-14.4602	-13.7285	-14.674	-15.1902	-15.0826	-14.8418	-14.4051	-15.0461	4
AK085097;Akap2;Pakap;Palm2	-14.9776	-15.8159	-14.9601	-15.4969	-14.0463	-15.7837	-16.3963	-12.8635	-16.0221	-15.4384	-16.0716	-15.9935	-15.2004	-15.7525	-15.6567	-15.3268	-15.4134	-15.1892	-15.5418	-16.3256	-15.4343	-15.8269	-15.7714	-15.7791	-15.1902	-14.842	-15.6116	-15.9169	-15.5415	4
AK142585;Bmpr2	-13.0389	-13.2877	-13.863	-12.9702	-13.5529	-13.6165	-13.1838	-13.295	-13.349	-13.8674	-13.3696	-13.4277	-13.5543	-14.09	-14.0672	-12.65	-13.2656	-13.1331	-13.7882	-14.9837	-14.6119	-15.0842	-13.8081	-13.8715	-15.0058	-15.2068	-14.8119	-14.6033	-14.7607	4
AK143671;Esyt2	-13.1637	-13.1172	-13.9525	-14.1745	-13.098	-13.841	-13.5808	-12.2696	-13.6628	-13.5252	-14.1881	-13.5101	-13.8448	-13.8359	-14.1095	-13.4796	-13.7472	-13.7132	-13.9108	-13.8308	-14.3164	-14.3079	-14.3147	-14.2065	-14.5151	-14.5629	-14.3823	-14.3659	-14.7169	4
AK154184;Cyba	-16.2542	-16.0871	-15.5664	-16.3686	-15.8614	-16.3581	-15.3281	-15.3874	-16.2676	-15.3996	-16.006	-15.9197	-14.7282	-15.926	-16.3115	-15.7228	-15.5458	-15.5853	-15.3653	-14.4379	-14.6358	-15.2201	-15.1013	-15.0773	-13.7246	-14.201	-14.4159	-15.24	-12.8525	2
AK155917;AK170106;Lpl	-15.2224	-15.3817	-14.3647	-14.1952	-15.2269	-14.7034	-15.0478	-15.2056	-14.73	-14.9212	-13.488	-15.0877	-13.4133	-14.9881	-14.1597	-13.9166	-12.8522	-13.7132	-12.3559	-13.0325	-11.5681	-12.622	-12.8974	-12.5737	-11.229	-13.9878	-12.153	-13.7146	-13.3081	1
AK170612;Anxa1	-12.7709	-14.7043	-14.6417	-13.9278	-11.6951	-14.1707	-15.1414	-10.1703	-14.3216	-13.5078	-15.5311	-14.861	-13.7783	-14.2844	-14.9923	-14.8709	-14.4301	-14.0263	-15.4282	-15.7688	-16.2757	-16.1481	-15.5668	-15.1174	-16.6096	-15.0857	-16.4117	-15.8258	-16.6096	4
AK172714;Plekho2	-13.7874	-12.877	-14.7861	-14.1373	-13.4441	-14.5898	-14.5132	-14.776	-14.6822	-15.427	-15.961	-14.6561	-16.0918	-14.6604	-15.1162	-13.3694	-14.8395	-15.0136	-15.5914	-16.3256	-15.9999	-16.3028	-16.6096	-15.9752	-16.1366	-15.7367	-15.6792	-15.7395	-16.1741	4
AK205023;Ccnd3	-14.5926	-14.1879	-14.3638	-14.6892	-14.8535	-13.8935	-14.6505	-14.0689	-14.4051	-14.1809	-13.0701	-14.3296	-13.4351	-13.9248	-13.6498	-14.495	-13.7851	-14.4477	-12.9516	-13.1171	-11.6521	-11.794	-11.9994	-11.7939	-11.3427	-12.1922	-11.2965	-11.7843	-11.5432	1
Abhd5	-13.7135	-14.4885	-13.9399	-13.7748	-14.2834	-13.6087	-14.226	-13.989	-14.2674	-14.4194	-13.8346	-14.0642	-14.1095	-12.5355	-12.3398	-13.4598	-12.8618	-13.2996	-12.5942	-13.2985	-13.2334	-13.6226	-13.7804	-13.8863	-12.3456	-11.6494	-12.6099	-12.9549	-14.3204	2
Ada	-14.3758	-14.0559	-14.8405	-14.9979	-15.1378	-15.2449	-14.3882	-14.9989	-15.0585	-14.5611	-15.4503	-14.343	-14.5726	-15.7525	-16.0617	-14.3102	-14.997	-14.5908	-16.2017	-15.8785	-15.9999	-15.461	-16.0793	-16.2614	-15.8564	-12.4469	-15.4586	-15.887	-15.8655	4
Adgre5	-13.9779	-12.7645	-14.0883	-13.142	-13.5614	-13.7521	-13.7266	-13.894	-13.1916	-13.9532	-13.8517	-13.4773	-14.3981	-15.3247	-15.0426	-13.5533	-14.2195	-13.6517	-15.5418	-16.086	-15.7642	-16.6096	-16.2476	-15.7313	-16.3553	-16.4261	-16.0778	-16.6096	-16.2721	5
Adgrl2	-11.9795	-11.7582	-12.6161	-12.1782	-12.0553	-12.1701	-12.4303	-11.5222	-12.5182	-12.3764	-12.5149	-12.0924	-12.2269	-11.6901	-12.3771	-12.6493	-12.6061	-12.5361	-12.6212	-12.1987	-13.3863	-13.4055	-12.3846	-12.3491	-13.3758	-13.4274	-14.0786	-13.1941	-13.4927	4
Adm	-10.5758	-8.15743	-8.53176	-7.40813	-8.28132	-8.08554	-7.92349	-9.27484	-7.0985	-8.08846	-7.85333	-7.00223	-9.38265	-14.6952	-12.8682	-9.11998	-10.4636	-9.56353	-12.6937	-14.278	-13.3343	-13.6888	-12.3747	-12.6449	-15.0997	-14.3727	-14.7301	-13.7518	-15.8655	5
Afap1l1;AK045591	-13.268	-13.3379	-13.2952	-13.1869	-12.6522	-13.1536	-13.1846	-12.6199	-13.5055	-13.7037	-13.9627	-13.8032	-13.5151	-12.8073	-13.0171	-13.7317	-12.7497	-13.2396	-13.7454	-13.9055	-15.4636	-16.0469	-14.2901	-15.3133	-16.4773	-16.4261	-16.6096	-15.4625	-16.2721	3
Ahnak	-12.6787	-14.731	-13.416	-13.6887	-12.45	-14.4584	-14.1997	-11.5395	-14.8419	-14.073	-14.6212	-14.0089	-13.3567	-12.3885	-12.8972	-13.8046	-13.0878	-13.4266	-13.4155	-13.2216	-14.715	-14.0904	-14.3754	-15.0846	-15.6935	-15.1274	-15.6116	-15.5794	-14.9009	3
Aif1l	-16.2542	-16.6096	-15.4	-16.6096	-16.3186	-16.1422	-16.039	-15.8346	-16.0745	-15.6975	-16.3181	-15.9935	-16.0918	-14.0655	-15.0879	-15.7228	-16.6096	-16.3428	-14.5754	-13.3366	-14.3647	-15.0842	-15.4518	-15.7791	-11.8701	-12.6589	-13.3857	-14.4567	-12.0481	2
Ak3	-15.1279	-15.8685	-15.6805	-14.7959	-15.2144	-15.2931	-15.6152	-15.2671	-15.281	-15.2127	-14.1118	-14.9802	-14.7176	-15.512	-15.3336	-15.7228	-14.8771	-15.0136	-14.3207	-14.7171	-13.6303	-13.1795	-13.2443	-12.9048	-13.5197	-12.854	-12.7874	-12.5722	-14.1791	1
Akap12	-11.6918	-12.7721	-12.6058	-11.8389	-12.8788	-12.9724	-12.6613	-13.5999	-12.8844	-13.3402	-13.1089	-13.829	-13.3092	-11.9425	-11.9192	-11.6556	-11.4824	-11.7224	-12.0964	-14.0016	-13.7143	-13.979	-14.8305	-14.3899	-14.9165	-14.9788	-14.5506	-14.6216	-14.9084	3
Amot	-12.099	-11.8857	-13.1802	-11.7141	-12.399	-12.4084	-12.8102	-13.3463	-12.7792	-13.1752	-12.9152	-12.8649	-13.3717	-11.97	-11.5987	-12.2853	-12.0305	-12.7777	-12.2027	-13.6811	-13.7712	-13.7658	-12.8141	-12.2933	-15.2486	-15.7367	-14.8418	-13.5408	-15.2174	3
Ankrd50	-15.293	-14.5807	-15.264	-14.902	-14.6321	-15.5481	-15.3627	-14.946	-14.5982	-15.1308	-14.4873	-14.8663	-15.2935	-15.7525	-14.831	-15.0092	-15.7814	-15.3106	-15.0397	-14.938	-13.863	-14.4227	-14.3331	-14.1342	-12.7479	-12.6945	-12.8451	-14.1719	-14.2309	2
Anxa2	-9.83065	-10.1607	-10.5893	-10.2636	-9.59164	-10.4637	-10.314	-9.28952	-10.1686	-10.0038	-10.7027	-9.85922	-10.4175	-10.8809	-11.2916	-10.5244	-11.159	-10.5459	-11.2467	-11.6165	-11.7344	-11.9588	-11.0469	-11.495	-12.7251	-12.322	-12.1351	-11.634	-12.6658	4
Anxa4	-14.317	-14.1761	-13.8535	-14.3766	-13.949	-14.0082	-13.7163	-13.7393	-13.5924	-13.5571	-13.2221	-13.3218	-13.6981	-15.3247	-14.3086	-14.3504	-13.7935	-14.1122	-13.5001	-14.3262	-13.2051	-12.8402	-14.0845	-13.2139	-12.239	-10.8135	-12.2706	-12.0186	-13.457	1
Ap1m2	-14.4187	-15.4799	-14.5216	-15.4434	-16.3186	-15.4918	-15.3627	-15.3777	-15.3633	-15.7773	-15.2571	-15.7533	-14.6779	-14.0799	-13.7384	-15.4013	-13.4962	-14.9533	-13.4727	-13.5265	-13.4933	-13.27	-13.9811	-14.0846	-12.9221	-12.6466	-12.8485	-13.2612	-12.8776	2
Arhgap22	-13.5567	-13.2747	-13.1963	-13.1872	-13.1471	-13.8243	-12.9474	-13.0155	-13.1461	-13.4684	-13.6731	-13.032	-13.5087	-13.7849	-14.626	-13.7733	-13.8259	-13.9778	-14.2633	-14.4658	-15.2277	-15.0842	-14.8171	-14.6025	-15.4367	-15.2551	-15.2104	-14.8369	-15.2803	4
Arhgap29	-15.5943	-15.118	-15.264	-15.9745	-15.8614	-15.6311	-15.6679	-15.9251	-15.3734	-15.6525	-15.1596	-15.5252	-15.5028	-15.4547	-15.8463	-15.2273	-15.2429	-15.5853	-15.3221	-15.0504	-15.3595	-15.1623	-15.1013	-14.674	-12.7371	-13.2198	-14.7706	-15.105	-13.5145	2
Arhgdib	-12.578	-12.0471	-13.2512	-13.3331	-11.9955	-12.9901	-12.8864	-12.8697	-12.6916	-12.8007	-13.1133	-12.2611	-13.3396	-13.5937	-13.4831	-13.035	-13.3614	-13.7056	-13.463	-14.6779	-14.3539	-14.9585	-13.5207	-13.6283	-16.0779	-13.8211	-14.7301	-14.0422	-15.9946	4
Arhgef16	-16.2542	-15.6297	-15.159	-16.3686	-16.3186	-16.1422	-15.6679	-15.9584	-16.3736	-16.2917	-16.1901	-16.0478	-15.593	-14.9881	-14.6666	-15.9658	-15.2429	-15.9181	-15.1669	-14.4862	-15.0744	-14.2656	-15.5795	-15.9752	-13.398	-12.853	-13.7779	-14.8913	-13.1539	2
Arhgef7	-10.5662	-10.8346	-10.6916	-10.7067	-10.8562	-10.9211	-10.9675	-10.9301	-11.0984	-11.0121	-11.2779	-11.3013	-11.2092	-11.6574	-11.1245	-10.5376	-11.017	-10.4699	-11.3785	-12.8288	-12.967	-13.27	-11.7221	-13.2214	-14.0204	-14.5865	-14.0584	-14.3053	-14.1618	4
Ascl2	-13.9061	-14.7695	-13.5772	-14.1208	-15.5062	-13.8715	-14.2114	-14.4093	-14.1489	-15.1213	-12.1737	-14.9076	-13.3697	-12.4649	-11.4324	-13.1051	-11.3613	-12.8646	-11.0826	-11.3051	-10.8253	-11.2208	-12.2634	-11.2507	-10.7004	-11.7947	-10.5055	-10.449	-10.9442	1
Ass1	-13.4275	-14.6217	-14.0798	-14.7241	-14.5769	-14.6555	-14.4168	-14.5594	-14.7547	-14.9597	-15.4046	-15.6267	-14.8394	-12.2379	-12.4632	-13.8918	-13.1116	-13.3621	-13.6696	-13.377	-15.2414	-15.461	-16.0793	-15.5603	-15.8564	-16.2126	-15.6792	-15.691	-14.9911	3
Atp10a	-13.2293	-12.2429	-13.3852	-12.5939	-13.1093	-12.9459	-12.2953	-13.1176	-12.4446	-13.1442	-13.081	-12.7079	-13.9433	-14.4461	-14.7685	-12.7412	-14.5771	-13.3479	-14.9553	-16.3256	-16.2757	-16.6096	-15.6291	-15.4606	-16.6096	-16.4261	-16.6096	-15.691	-16.6096	5
Atp1b1	-10.5374	-10.2119	-11.0624	-10.2364	-10.5822	-10.3485	-10.7431	-10.4782	-10.7313	-11.0495	-10.9931	-11.0549	-11.309	-11.4225	-11.1608	-10.4585	-10.8678	-10.532	-11.2908	-13.2467	-12.1316	-12.4277	-10.7041	-11.0688	-13.6844	-13.8015	-13.0448	-11.895	-14.6329	4
B4galt1	-12.6283	-12.3197	-12.2136	-12.3337	-12.3609	-12.6841	-12.5819	-12.3735	-12.5758	-12.4746	-12.9896	-12.4469	-12.8272	-13.6591	-13.3638	-12.3966	-12.7346	-12.8144	-13.7454	-13.4811	-13.943	-13.9978	-13.3957	-13.8863	-14.4161	-13.7282	-14.2402	-13.719	-14.2781	4
B4galt5	-11.4511	-11.2042	-11.4363	-11.3921	-11.3257	-11.4724	-11.2725	-11.3036	-11.3399	-11.386	-11.6223	-11.2426	-11.6895	-11.7844	-12.1249	-10.8188	-11.136	-11.2815	-12.2638	-13.6096	-13.6429	-14.7763	-13.0641	-14.6798	-14.6868	-15.5683	-15.1089	-14.6478	-14.2781	5
BC098488;Nfat5	-13.5138	-12.9214	-12.6628	-12.6519	-13.2135	-12.7182	-13.1907	-12.9549	-12.455	-12.8323	-11.8084	-12.4781	-12.3378	-14.1057	-14.0258	-13.5161	-12.9734	-12.9267	-13.5008	-14.602	-13.8824	-13.7465	-12.5117	-12.9843	-15.5454	-15.1931	-15.0402	-14.1806	-15.4282	4
BC115444;Kif26a	-14.2764	-14.4651	-14.4361	-13.5237	-14.5769	-14.1649	-13.7753	-14.5924	-14.3757	-14.6109	-13.7187	-14.246	-13.5626	-14.0799	-13.2476	-13.6185	-13.1504	-13.7217	-12.8838	-13.4195	-13.0409	-12.6236	-13.2386	-13.2843	-11.9225	-12.3393	-12.8211	-13.0385	-12.4246	2
Batf3	-14.8748	-15.8159	-14.6605	-14.6892	-15.5738	-14.878	-14.6945	-15.3309	-15.5245	-15.2374	-15.0672	-15.6888	-15.0778	-14.4461	-14.5934	-13.9819	-13.9846	-14.0163	-15.0397	-13.4607	-14.5472	-14.7316	-15.6802	-15.9752	-12.8474	-11.9729	-14.0666	-14.9745	-12.5676	2
Bex1	-15.1548	-15.8159	-14.393	-15.1611	-15.1378	-15.1341	-15.0791	-14.817	-15.4344	-14.9174	-15.3293	-15.6445	-14.0182	-12.4334	-12.119	-15.0092	-13.6345	-14.6392	-12.1896	-10.2357	-11.3422	-12.6498	-13.3967	-13.9345	-10.0047	-10.5341	-11.3029	-12.8491	-9.37936	2
Bin1	-11.5873	-12.5721	-12.4073	-12.1198	-11.4233	-12.339	-12.3443	-11.0745	-12.786	-12.0305	-13.5638	-12.6392	-12.3418	-13.2449	-14.0377	-11.6939	-12.9397	-12.3736	-14.3992	-14.602	-14.506	-14.2317	-14.7023	-14.7944	-14.9795	-15.5102	-15.0742	-15.2142	-15.1956	5
Brpf3	-15.1548	-15.3817	-15.3425	-15.2725	-15.1378	-15.6311	-15.6152	-15.596	-15.3145	-15.6212	-14.6625	-15.101	-15.2935	-15.926	-15.3336	-15.1603	-15.4895	-14.7623	-14.7855	-14.5869	-13.8991	-13.2614	-14.3396	-13.3615	-12.9173	-12.5908	-12.8472	-12.7762	-13.7001	1
C3ar1	-13.7439	-12.8926	-15.2107	-14.3238	-13.8189	-15.1792	-15.2154	-14.817	-14.7978	-15.9492	-16.4572	-15.7343	-16.3819	-15.5965	-15.8463	-14.2392	-15.4134	-15.6487	-16.6096	-16.6096	-16.6096	-16.6096	-16.3226	-16.6096	-16.6096	-16.6096	-16.6096	-16.6096	-16.6096	4
Capn2	-12.3398	-13.7498	-13.6754	-13.3483	-12.2055	-14.292	-14.6945	-11.4475	-14.7063	-13.8783	-14.6127	-14.7862	-13.5755	-11.7953	-12.109	-12.6975	-12.6159	-13.0382	-13.149	-13.3028	-14.1218	-14.8222	-14.3291	-14.5865	-14.7941	-14.3922	-15.0264	-14.5705	-14.0753	3
Car2	-15.5943	-14.126	-15.0881	-15.0991	-15.8614	-14.9725	-15.6679	-15.7734	-15.1182	-15.5069	-13.6788	-15.2541	-15.2084	-13.9885	-15.3956	-15.3268	-15.6903	-14.9706	-15.1131	-13.4395	-12.7114	-10.7211	-13.9754	-9.97279	-11.3084	-8.92489	-9.65109	-8.31284	-11.7584	1
Cbfa2t3	-12.8175	-13.9791	-14.1349	-13.7269	-13.6673	-14.9725	-14.6688	-14.2461	-15.6197	-14.1955	-14.9941	-15.5838	-14.5859	-12.2386	-12.7059	-12.462	-13.2853	-13.1331	-13.551	-13.404	-15.6405	-15.3679	-15.6802	-16.112	-16.4773	-16.4261	-15.9338	-16.3436	-15.1357	3
Cd151	-12.5552	-12.4456	-12.0842	-12.4417	-12.167	-12.0819	-12.1592	-12.0089	-12.1428	-12.0284	-12.4389	-12.2327	-12.3081	-13.523	-12.963	-12.5387	-12.5774	-12.3643	-13.2331	-13.8951	-13.7087	-14.438	-13.1671	-13.3059	-13.9268	-14.6257	-13.7754	-13.8414	-13.778	4
Cd63	-11.6821	-11.7675	-11.6596	-11.6984	-11.5512	-11.8064	-11.7291	-11.5221	-12.1589	-11.7356	-12.0097	-12.0429	-11.6723	-11.9531	-11.9358	-11.7713	-11.9201	-11.5525	-12.0302	-12.2642	-12.8554	-13.2404	-12.6561	-13.0596	-13.4326	-14.16	-13.9372	-13.4669	-13.0376	4
Ceacam9	-16.6096	-16.6096	-16.6096	-16.6096	-16.1706	-16.6096	-16.2835	-16.0925	-16.6096	-16.479	-16.4572	-16.6096	-16.4917	-16.6096	-16.6096	-16.6096	-16.6096	-16.6096	-16.6096	-16.6096	-16.4339	-15.3189	-16.6096	-15.7533	-16.6096	-16.6096	-16.4117	-12.8561	-16.4888	1
Cebpb	-15.3227	-16.1497	-14.4563	-14.7097	-15.0143	-15.4156	-14.8053	-14.3272	-15.0968	-14.4719	-14.4099	-15.4847	-14.6231	-15.512	-15.1932	-15.4013	-14.401	-15.2385	-14.7982	-13.1743	-14.598	-15.6336	-14.4346	-16.426	-12.4178	-13.0746	-14.7301	-15.9966	-11.0854	2
Cep164	-14.7328	-15.118	-14.7281	-15.3915	-15.5062	-14.8251	-14.6505	-15.2895	-14.816	-15.4447	-14.089	-14.8663	-14.4794	-15.0927	-14.4273	-15.0702	-14.4718	-14.5437	-13.6527	-14.7334	-12.98	-12.2904	-13.2255	-12.5216	-13.2551	-13.5513	-12.5164	-12.229	-14.4413	1
Cep170b;Mir6940	-15.7214	-14.7808	-15.026	-15.5194	-14.8351	-15.6311	-15.5435	-15.3215	-15.4344	-15.6086	-15.6677	-15.2652	-15.4669	-15.0131	-15.4872	-15.1603	-15.4134	-14.9533	-14.7549	-15.301	-14.5379	-13.9869	-15.6652	-15.6662	-12.263	-11.6547	-13.6785	-14.5959	-12.2546	2
Cgnl1	-16.2542	-15.3656	-15.5031	-15.2531	-15.3539	-15.5481	-15.1432	-15.4413	-15.3387	-15.3996	-15.1596	-15.095	-15.0861	-16.346	-15.2501	-15.7228	-16.1404	-15.5853	-15.5219	-15.6953	-14.4172	-12.8338	-13.9586	-13.3956	-14.4474	-14.3414	-13.9634	-13.1753	-15.3596	1
Chmp6	-13.6542	-12.9863	-12.7452	-12.5267	-12.0846	-12.5091	-12.7584	-12.5118	-12.7673	-12.3301	-12.9607	-12.2887	-12.8716	-14.267	-13.6543	-13.0607	-13.5798	-13.4152	-13.5647	-14.2388	-13.7747	-13.8195	-13.36	-13.6543	-14.4923	-14.1472	-14.364	-13.9357	-14.174	4
Chsy1	-14.3339	-15.3656	-14.5065	-15.0564	-15.5062	-15.1341	-15.118	-14.8138	-15.9859	-15.7773	-14.7106	-15.542	-13.9773	-11.7386	-11.995	-13.4541	-12.4759	-13.7132	-12.1504	-12.2724	-11.9275	-12.5514	-12.2088	-11.9324	-13.3743	-13.8006	-12.3119	-12.062	-14.1468	1
Cited1	-16.2542	-16.4151	-16.0791	-16.3686	-15.8614	-16.1422	-16.2079	-16.382	-15.8219	-15.9492	-16.4572	-15.5252	-15.9238	-15.3247	-15.1705	-16.2541	-15.6903	-16.1158	-15.7401	-13.7397	-15.1494	-16.0469	-15.7174	-15.9752	-14.5392	-15.5102	-15.6593	-16.116	-12.9182	2
Cldn6	-15.3978	-15.8685	-15.6805	-16.3686	-16.3186	-15.7837	-16.2079	-14.5182	-15.9859	-15.7773	-16.4572	-16.4328	-15.099	-15.5965	-14.7963	-16.6096	-15.7814	-15.9181	-15.6121	-13.3375	-15.1494	-15.0842	-16.0793	-16.426	-12.8685	-13.8422	-15.5653	-15.7395	-11.8761	2
Cldn7	-14.4187	-15.4218	-14.2264	-14.5166	-14.8351	-15.3636	-15.8857	-14.5236	-16.0745	-15.4108	-15.616	-15.4291	-14.886	-13.7473	-13.335	-15.3268	-13.8384	-14.4993	-13.7955	-13.3028	-14.6556	-15.6029	-15.5795	-15.7313	-12.9435	-12.7278	-14.5054	-15.6575	-12.5862	2
Cltb	-12.8342	-12.4762	-12.9472	-12.8569	-12.1498	-12.6215	-12.5601	-12.3535	-12.5651	-12.2579	-12.9773	-11.9735	-13.2593	-13.7068	-13.6107	-13.6185	-14.0171	-13.5842	-14.0022	-14.221	-13.4066	-13.7937	-14.0265	-13.5959	-14.2131	-14.1809	-13.9951	-13.8311	-14.1183	4
Cpm	-13.401	-11.5933	-14.8837	-13.3415	-14.0055	-14.1906	-14.3344	-14.465	-13.1344	-14.5786	-13.2336	-13.4575	-14.9561	-14.2743	-15.2501	-13.5161	-14.7033	-15.0578	-15.4744	-15.6953	-15.7642	-15.8269	-13.4684	-13.6654	-16.1366	-16.1135	-16.236	-15.0156	-16.2721	4
Crim1	-12.6543	-13.6195	-13.7357	-13.3383	-13.9886	-14.532	-14.2503	-14.0294	-13.8868	-14.7638	-14.7017	-14.7485	-14.6426	-11.9743	-11.8979	-12.1989	-12.3336	-12.8144	-12.4234	-13.8803	-14.1861	-14.5705	-13.4038	-14.2535	-15.575	-15.3408	-14.8119	-14.4383	-15.9803	3
Crip2	-12.7951	-13.7705	-14.6883	-14.6626	-11.8665	-14.7034	-14.595	-11.0147	-14.022	-13.2186	-15.373	-13.2129	-13.6375	-12.9108	-14.2812	-14.1575	-15.0484	-14.435	-15.1828	-15.1709	-16.2757	-16.3028	-15.2333	-15.5182	-15.726	-15.7367	-15.8016	-15.6575	-14.972	4
Cstb	-11.4334	-11.4114	-11.3056	-11.7868	-11.3527	-10.9568	-11.207	-10.9333	-10.7063	-10.7464	-11.0996	-10.5583	-11.1266	-12.1248	-12.0564	-11.1829	-11.7216	-11.3623	-12.029	-11.8243	-11.7236	-12.9305	-11.3922	-12.5111	-12.5229	-12.2072	-12.4094	-12.2465	-12.2999	4
Ctsl	-9.16599	-8.80079	-8.83274	-8.42122	-9.29369	-8.78073	-8.6948	-9.30307	-8.65868	-9.22716	-8.82252	-9.00835	-9.46095	-10.1733	-9.77183	-8.89161	-9.30186	-8.99971	-9.79364	-11.2873	-10.6467	-11.1772	-9.557	-9.56712	-12.9698	-12.822	-11.5375	-10.3652	-13.2145	4
Ctsz	-11.0678	-11.3479	-10.5768	-10.7425	-11.3975	-11.3664	-11.0082	-11.0524	-11.4603	-11.034	-11.6267	-11.309	-11.4571	-12.4346	-11.9904	-10.9738	-11.6212	-11.2447	-11.9032	-13.0446	-12.7445	-12.8573	-12.2787	-13.044	-13.1457	-12.7375	-13.685	-13.6533	-13.693	4
Cyp11a1	-16.6096	-15.8685	-16.6096	-16.6096	-15.5738	-16.3581	-15.9476	-15.0283	-14.8605	-14.3981	-14.5239	-12.475	-15.7893	-16.346	-16.6096	-16.6096	-16.357	-16.6096	-16.2017	-16.6096	-16.4339	-16.6096	-15.9292	-16.0306	-16.6096	-16.6096	-16.6096	-16.471	-16.1741	4
Dag1	-9.65382	-9.88452	-10.2644	-9.57991	-9.49368	-10.2589	-10.1311	-9.27381	-10.4982	-10.4045	-11.7052	-10.7237	-10.6556	-10.2348	-10.2017	-9.98866	-10.1819	-9.85335	-10.5189	-10.7409	-13.1645	-13.428	-13.5361	-13.9363	-12.9163	-13.7598	-14.4467	-13.8048	-11.998	3
Dbndd2	-13.3682	-13.4755	-14.0106	-13.3934	-12.745	-14.046	-13.8819	-13.0232	-13.9727	-13.8547	-14.3034	-13.9087	-13.771	-13.6397	-13.5544	-13.3128	-13.5175	-13.523	-13.5683	-14.7739	-14.3662	-14.8413	-13.9674	-14.4265	-15.3716	-15.0826	-14.5719	-14.4216	-15.4532	4
Ddah1	-11.2377	-12.7483	-13.9276	-13.7438	-12.9066	-14.5766	-14.6505	-13.5869	-15.1182	-14.851	-15.6677	-15.445	-15.178	-9.50035	-10.8696	-11.0994	-12.1775	-12.0174	-12.705	-11.9261	-14.5337	-14.6549	-15.4651	-16.2614	-14.349	-14.4584	-15.2636	-14.8577	-13.4631	3
Dkkl1	-15.7214	-15.4799	-15.5664	-15.5754	-16.0735	-15.4693	-15.5435	-15.7315	-15.2906	-15.8971	-14.9339	-15.2507	-15.0577	-14.93	-14.8768	-14.6726	-14.4301	-15.7428	-13.8884	-14.1098	-13.8621	-14.1264	-13.4075	-14.3007	-12.9492	-12.4383	-13.9634	-14.0548	-13.403	2
Dlx3	-16.6096	-16.6096	-16.6096	-16.3686	-16.6096	-16.6096	-16.6096	-16.4917	-16.6096	-16.3583	-16.006	-16.1275	-15.9573	-15.6594	-14.831	-16.6096	-15.4895	-16.6096	-14.6952	-14.8153	-13.7785	-13.8127	-15.3453	-14.7768	-12.2425	-11.6837	-12.621	-13.5074	-12.9577	1
Dnmt3l	-15.3227	-15.8159	-15.7302	-15.7186	-16.0735	-16.6096	-16.2079	-16.0925	-16.4872	-16.3583	-16.6096	-16.6096	-16.3211	-12.9901	-13.3911	-14.9269	-15.502	-16.1158	-15.28	-12.8739	-15.567	-16.0469	-15.9702	-16.2614	-14.4923	-15.9778	-15.6792	-16.471	-12.9283	2
Dst;Mir6896	-12.2236	-12.7774	-12.5161	-12.1874	-12.307	-13.4001	-12.2947	-11.6213	-12.8963	-12.6509	-12.8822	-12.8593	-12.5082	-13.3588	-12.9243	-12.9284	-12.836	-12.6141	-13.436	-14.0049	-13.9861	-12.7282	-13.1287	-13.2541	-14.8484	-14.8481	-14.8418	-14.0243	-14.7669	4
Dusp9	-13.4105	-13.884	-13.0547	-13.0605	-13.643	-13.0602	-13.2194	-13.0568	-13.1761	-12.7849	-12.0466	-12.5644	-12.129	-11.7617	-11.5365	-12.9504	-11.8256	-12.4822	-11.4977	-10.7551	-10.9386	-11.2725	-11.0774	-10.7156	-10.8122	-10.4204	-10.7205	-10.8693	-10.5718	1
Ecm1;Mir7014	-14.317	-13.5309	-14.9469	-13.8205	-12.5321	-14.3195	-14.6887	-12.2584	-14.0064	-13.8132	-14.3509	-13.0631	-14.2056	-16.1216	-16.0617	-15.1603	-15.9505	-15.3639	-16.2017	-15.8785	-16.4339	-16.0469	-15.4651	-15.9752	-16.2881	-16.262	-15.8552	-15.3147	-16.3767	4
Edem2	-13.924	-13.5387	-13.8001	-13.487	-13.2714	-13.3556	-13.4261	-12.7168	-13.45	-13.2976	-13.887	-12.7109	-13.4557	-14.5794	-14.6185	-14.1133	-14.2833	-13.6435	-14.3878	-14.3075	-14.426	-14.9585	-13.7161	-14.1155	-14.4161	-14.4226	-15.0883	-14.8788	-14.3072	4
Efs	-11.9434	-11.7816	-12.1417	-11.5932	-12.2342	-11.8576	-11.7579	-11.9894	-11.9437	-11.9067	-11.9415	-11.9905	-12.2323	-11.9071	-11.821	-11.8421	-12.2715	-12.4509	-12.4763	-13.1587	-13.2086	-13.7193	-12.5896	-12.4862	-15.6804	-16.4261	-14.8186	-14.089	-14.999	4
Elf3	-13.088	-12.3823	-13.0224	-12.9871	-13.3497	-12.9441	-12.9142	-13.4396	-12.9609	-13.3504	-12.8342	-12.9541	-13.2597	-13.2536	-13.3171	-13.4854	-13.2317	-13.3589	-12.8415	-12.0116	-12.095	-12.1959	-12.4765	-11.9337	-10.6565	-10.904	-11.2635	-12.049	-10.6709	2
Elf5	-13.8774	-15.5843	-14.0798	-14.7596	-14.3647	-14.4287	-14.5357	-13.9732	-14.6814	-14.7682	-14.0853	-14.49	-13.8186	-11.5305	-12.5442	-14.1493	-13.0966	-13.2359	-12.3142	-11.6563	-12.4132	-13.7827	-13.3009	-14.1764	-11.6757	-13.026	-12.5692	-13.1349	-13.0997	2
Enah	-14.5926	-15.3817	-14.3033	-15.3915	-14.7733	-14.9725	-14.9082	-14.7999	-14.9889	-14.6914	-15.7438	-14.6101	-15.0297	-12.7164	-13.546	-14.7431	-14.2565	-14.7777	-13.9197	-12.8567	-13.708	-13.2876	-13.8405	-13.755	-12.9929	-12.6648	-12.9335	-13.1303	-12.7519	2
Entpd1	-11.1388	-11.0765	-11.0719	-10.4169	-11.1409	-10.9666	-10.9623	-11.2723	-10.8214	-11.3575	-10.5562	-10.8381	-10.9075	-11.6546	-11.124	-10.845	-10.4249	-10.8962	-10.7413	-13.1515	-11.9212	-12.5769	-10.5679	-10.8922	-14.3841	-12.9559	-13.4512	-11.9565	-16.2721	4
Eomes	-13.924	-14.442	-15.8029	-15.7186	-15.0143	-15.3636	-15.802	-15.0769	-15.7769	-14.9685	-16.1901	-15.7533	-15.9238	-12.3895	-15.0637	-14.6049	-15.9505	-15.8132	-16.2017	-14.0818	-16.1319	-16.3028	-16.0793	-15.7313	-15.807	-16.262	-16.236	-15.7747	-15.7461	3
Ero1l	-14.2206	-13.6066	-14.2345	-14.1577	-14.6321	-13.9474	-14.1161	-14.4911	-14.3494	-14.4825	-14.2229	-14.134	-13.8477	-14.3746	-14.1095	-14.3916	-14.2833	-14.4979	-13.6428	-13.3996	-12.8055	-12.3708	-13.6949	-12.6426	-11.9239	-11.4345	-11.6196	-12.1161	-12.7405	1
Esam	-12.5753	-12.3937	-12.8418	-12.1821	-11.8965	-12.3212	-12.2419	-11.6665	-12.3295	-12.0758	-11.8959	-11.9415	-11.878	-14.3866	-14.1095	-13.0264	-12.8807	-12.6055	-12.8201	-15.2457	-13.3456	-13.6226	-11.9077	-12.4646	-16.0376	-16.4261	-15.3583	-14.0187	-16.1741	4
Esd	-12.789	-11.878	-11.9887	-12.1854	-12.1701	-12.024	-11.7609	-12.2227	-11.5735	-11.3212	-12.5167	-10.8522	-12.3509	-13.0884	-12.9132	-12.5551	-12.8498	-13.2996	-13.5293	-12.703	-13.194	-13.7299	-12.9062	-13.5901	-13.2889	-13.4481	-13.4395	-13.6526	-12.5292	4
Exoc3l4	-12.793	-12.5735	-12.7513	-12.5895	-12.1401	-13.1848	-12.3517	-11.6764	-12.7676	-12.0457	-12.7138	-12.2048	-12.0581	-14.1869	-14.3427	-13.3506	-13.8346	-13.2366	-13.5772	-14.8755	-14.3585	-14.8714	-12.0147	-13.9664	-15.9825	-16.4261	-15.8016	-16.2257	-16.0302	4
Ext1	-11.9255	-11.4833	-12.3006	-11.5466	-11.5109	-11.7444	-11.801	-11.9894	-11.8773	-11.9541	-11.5935	-11.6328	-12.082	-13.0047	-12.9484	-11.6988	-12.1128	-11.8754	-12.7314	-14.1395	-13.9114	-13.5013	-12.7048	-12.7914	-15.1016	-15.4703	-14.6518	-13.717	-15.5795	4
Fabp3	-15.8181	-15.8159	-15.8029	-16.1595	-16.6096	-16.1422	-16.2079	-15.7315	-16.3736	-15.7773	-15.961	-16.2731	-15.178	-14.1869	-13.9633	-15.7228	-14.2302	-15.1892	-13.8029	-13.4572	-13.7065	-13.9869	-15.2738	-15.0965	-12.8883	-12.5888	-13.3477	-13.24	-13.0393	2
Fam168a	-14.5559	-14.4007	-14.1064	-14.5808	-14.1305	-14.5766	-14.2249	-14.556	-14.4294	-14.3929	-13.8033	-14.2799	-13.7272	-13.6397	-14.4788	-14.3504	-14.1579	-14.5573	-12.8973	-13.7869	-12.9626	-12.4671	-12.728	-12.3582	-13.483	-12.7188	-13.0724	-12.1961	-14.0383	1
Fbxo21	-15.5098	-14.7808	-14.2981	-14.7596	-14.7307	-14.6894	-14.7588	-14.614	-15.0463	-14.3646	-14.8327	-14.4747	-14.6332	-14.7454	-14.9434	-15.1603	-15.3615	-15.4999	-14.8426	-13.6811	-14.8667	-14.8413	-15.1773	-14.6479	-13.6123	-14.842	-14.4748	-15.3147	-12.3955	2
Fdx1	-13.3038	-12.625	-12.5239	-12.6511	-12.4983	-12.4897	-12.1013	-12.6192	-11.75	-11.8033	-11.9728	-11.2609	-12.591	-14.6125	-14.5702	-13.5912	-14.0983	-13.921	-14.0964	-14.938	-14.0342	-14.1077	-13.1043	-13.5959	-14.2815	-13.8592	-14.0465	-14.1659	-14.1325	4
Fgfbp1	-16.6096	-16.4151	-16.6096	-16.6096	-16.6096	-16.6096	-16.6096	-16.382	-16.4872	-16.6096	-16.3181	-16.6096	-16.2221	-16.346	-14.7685	-16.6096	-16.1404	-16.3428	-14.769	-13.4727	-13.4455	-13.2529	-14.4842	-13.9763	-11.3277	-12.2415	-11.9091	-13.6527	-12.2281	1
Fhod1	-13.5238	-12.9168	-13.1165	-12.8499	-12.9588	-13.3318	-13.1801	-13.3773	-13.1595	-12.491	-12.8751	-12.736	-13.0203	-14.1763	-13.2366	-13.0897	-13.8384	-13.6154	-13.7326	-14.1672	-13.6871	-13.6728	-12.7957	-13.3423	-15.0792	-15.4313	-14.1038	-14.2679	-15.7162	4
Flnc	-13.0654	-13.4335	-13.4547	-13.1943	-12.1861	-13.1013	-13.3513	-12.1201	-13.7367	-13.0929	-14.3066	-13.0455	-13.0968	-14.2782	-14.2949	-13.5533	-13.6723	-13.8885	-14.7425	-13.7869	-14.884	-15.0842	-14.9197	-15.4606	-15.5454	-16.262	-15.8016	-15.8258	-14.7979	4
Fos	-12.3947	-14.023	-13.4022	-14.1314	-12.4585	-13.575	-13.8881	-12.1652	-14.4867	-13.6655	-14.5431	-14.1012	-13.0338	-12.4175	-12.4555	-12.9549	-12.4567	-12.599	-12.5639	-13.5564	-13.8824	-15.2201	-14.2294	-15.3507	-15.6488	-16.4261	-16.236	-16.116	-15.0183	3
Fosl1	-11.1092	-10.7825	-10.6987	-10.948	-10.8493	-10.9344	-10.9176	-11.0552	-11.039	-10.486	-11.2441	-10.5542	-10.9882	-13.0085	-13.1924	-11.4047	-12.3058	-11.3081	-13.1599	-14.5083	-13.9031	-15.711	-13.3294	-14.9754	-15.6488	-16.4261	-16.4117	-15.8258	-15.7891	5
Fth1	-9.31506	-8.1278	-9.25017	-8.82206	-8.99765	-8.48938	-8.73734	-10.5754	-7.94218	-9.31163	-9.4984	-8.2936	-10.8553	-9.59725	-10.6702	-8.77805	-10.198	-9.82495	-12.1359	-11.6855	-12.2676	-12.6438	-12.0385	-11.742	-12.438	-12.2896	-12.1563	-11.6487	-12.2231	5
Gadd45g	-15.5098	-15.6959	-14.6332	-15.7186	-15.8614	-16.1422	-15.1578	-16.0925	-15.6727	-15.0981	-15.1761	-15.8692	-15.178	-13.7473	-13.5231	-15.0092	-14.2457	-14.7252	-14.0624	-13.2226	-13.5074	-14.5705	-15.2333	-14.892	-13.0095	-13.0137	-14.2232	-14.1487	-12.5803	2
Gatsl3	-11.4394	-12.1484	-11.507	-11.6175	-11.6619	-11.8985	-11.8009	-11.1525	-11.9365	-11.3645	-11.9609	-11.6948	-11.5091	-12.6807	-12.3025	-12.2303	-11.8242	-11.3905	-12.536	-13.569	-13.8192	-14.1394	-13.6212	-13.7056	-14.0459	-14.002	-14.113	-14.2252	-13.9903	4
Gcnt1	-13.5848	-12.6691	-13.7109	-13.1862	-13.6191	-13.4215	-13.7753	-13.4911	-12.9753	-13.7072	-13.6723	-13.6591	-13.7169	-13.4547	-13.8154	-13.8033	-13.1844	-13.6517	-13.8731	-13.812	-14.4566	-14.889	-13.7785	-14.1155	-14.258	-14.3499	-14.4061	-14.4193	-14.6777	4
Gkap1	-15.3227	-15.2891	-15.3425	-14.8482	-14.5927	-14.5766	-14.7722	-15.0181	-15.5245	-14.9901	-15.1993	-15.3906	-14.5853	-14.7973	-14.7082	-15.0702	-14.5328	-14.6744	-14.1215	-14.4518	-14.4046	-13.114	-14.6142	-14.1155	-12.9243	-11.8854	-13.2036	-13.6879	-13.9409	2
Gnas	-11.6443	-11.6373	-11.2306	-11.1862	-11.0107	-10.8959	-10.8511	-10.9277	-10.9235	-10.4767	-10.9253	-10.2335	-10.7696	-11.6069	-11.5547	-11.6842	-11.2758	-11.0282	-11.2141	-12.1873	-11.8366	-12.2052	-10.9261	-11.4319	-12.1765	-12.1478	-12.3823	-11.7818	-12.14	4
Gng12	-14.0062	-13.7726	-14.2436	-13.9803	-13.5943	-13.9157	-13.7042	-13.7882	-13.6781	-13.9035	-13.515	-13.5189	-13.7046	-13.8059	-13.8154	-14.2939	-14.1431	-13.8172	-13.4176	-13.8906	-13.2711	-12.61	-12.6616	-11.8681	-13.4164	-12.9567	-12.0772	-11.8472	-13.5485	1
Gp1bb;Sept5	-16.6096	-15.8159	-15.8029	-15.7186	-15.3539	-15.7837	-15.5435	-15.3541	-15.4976	-15.008	-13.745	-14.8955	-14.8927	-15.926	-16.6096	-15.9658	-15.9505	-16.1158	-16.0322	-16.3256	-14.5472	-12.747	-13.3899	-12.234	-15.9825	-14.5865	-14.0712	-11.5563	-16.4888	1
Gpsm2	-13.0118	-12.9407	-13.2799	-13.3407	-12.2092	-12.7826	-13.1173	-12.9515	-13.074	-13.0872	-13.1615	-12.957	-12.8183	-14.0655	-14.5162	-12.9086	-13.6442	-13.3829	-14.4844	-14.5869	-13.9887	-14.5705	-13.7156	-14.2142	-14.3854	-14.9788	-14.3033	-14.2742	-14.3338	4
Grem2	-12.9819	-12.8991	-14.2436	-13.7269	-12.9588	-13.3594	-13.9048	-13.0351	-13.54	-13.5683	-14.9587	-13.9823	-14.7995	-13.3825	-15.2501	-13.3594	-14.7237	-14.7623	-16.0322	-16.6096	-16.2757	-16.3028	-16.6096	-16.6096	-16.4773	-16.262	-16.6096	-16.6096	-16.6096	5
Hand1	-8.87548	-9.7339	-8.48563	-9.02703	-9.10504	-8.3237	-8.62701	-8.15975	-8.58149	-8.48505	-8.07981	-8.435	-8.00775	-8.12793	-7.80572	-8.43976	-8.04609	-8.38916	-7.83874	-8.80787	-8.29402	-10.7234	-7.82191	-8.59728	-13.6112	-15.1274	-12.3382	-12.4505	-12.6889	4
Hbegf	-15.9653	-16.0871	-16.0791	-16.3686	-16.6096	-15.4156	-15.7451	-15.585	-16.3736	-15.9492	-16.0716	-16.2731	-15.8777	-15.4547	-16.0617	-16.2541	-16.357	-15.6487	-15.6121	-15.5972	-16.1319	-15.2201	-16.6096	-15.6214	-12.6947	-11.7382	-14.7998	-15.4625	-13.1716	2
Hmgcs1	-14.2764	-14.9198	-14.9601	-14.902	-14.5542	-14.6223	-14.9373	-14.8272	-14.8234	-14.9813	-14.819	-15.3906	-15.3604	-14.2399	-13.5786	-14.3504	-14.2943	-14.5573	-14.0104	-12.7693	-13.7496	-13.5925	-14.0105	-14.0813	-13.7033	-13.0709	-12.7702	-14.2026	-14.3024	2
Homer2	-11.7699	-10.5679	-11.5493	-11.1948	-10.6154	-10.8768	-10.5298	-11.1411	-10.7279	-10.6472	-11.4455	-10.2201	-11.4532	-13.112	-14.4127	-11.9078	-13.8991	-12.3551	-13.8746	-14.4394	-14.0745	-14.0948	-11.7698	-13.7279	-15.9444	-15.9778	-15.8016	-14.9001	-15.7585	5
Hopx	-13.2504	-12.0457	-12.79	-13.0071	-11.9852	-12.9434	-13.0005	-12.6107	-12.912	-12.0117	-14.3846	-12.6231	-13.674	-13.6958	-15.4361	-13.7028	-14.414	-13.7916	-15.3833	-15.8785	-15.5987	-15.8269	-15.6291	-16.0306	-16.1366	-15.9778	-15.9338	-15.9169	-16.214	5
Hspb8	-11.6558	-11.8088	-11.5198	-11.5469	-11.6064	-11.6566	-11.751	-11.6878	-11.5028	-11.5399	-11.4628	-11.4873	-11.6646	-12.2636	-11.925	-11.6645	-12.015	-11.6131	-11.8431	-12.7708	-12.7389	-13.4507	-12.023	-12.609	-14.6196	-14.6445	-13.5165	-13.7126	-14.6265	4
Htatsf1	-12.8018	-11.642	-11.6926	-11.1932	-11.3206	-10.8602	-10.8837	-11.3228	-10.7136	-11.0879	-10.6519	-10.378	-11.1621	-13.3421	-13.2077	-12.8386	-12.509	-12.2103	-12.8091	-13.3532	-13.2298	-12.2463	-11.2029	-12.5259	-13.5443	-13.7655	-13.7714	-13.4156	-13.0528	4
Id1	-15.0022	-15.7067	-14.915	-15.4434	-16.0735	-15.6311	-16.039	-16.0643	-16.0745	-15.7167	-15.961	-16.2731	-15.1567	-13.9517	-14.0151	-14.3916	-13.7526	-14.3809	-13.3825	-12.7216	-12.2675	-13.9053	-13.3209	-13.3618	-13.3503	-15.5683	-13.7507	-14.7491	-12.5987	2
Id2	-15.5943	-15.9457	-15.4596	-15.6577	-15.946	-15.1792	-16.039	-15.9584	-15.7457	-15.7635	-15.7599	-15.6445	-15.8019	-12.688	-14.3086	-16.2541	-15.2911	-15.9181	-15.7401	-14.8326	-15.9274	-14.5962	-15.8678	-15.3662	-15.4543	-13.6689	-15.4541	-13.4291	-14.0626	2
Idh2	-12.3653	-12.4071	-12.4062	-12.1187	-12.1249	-12.1939	-12.3673	-11.7087	-12.3412	-11.9893	-12.5137	-11.8497	-12.3336	-12.8304	-12.7118	-12.7472	-12.7457	-12.2205	-13.155	-13.1766	-13.2506	-14.2859	-13.317	-13.612	-13.344	-14.4981	-13.9364	-14.4284	-13.217	4
Ier3	-14.8395	-15.0255	-14.2345	-14.0499	-15.1378	-13.3882	-13.9708	-14.1849	-13.2958	-14.1202	-12.3262	-13.5915	-13.7195	-14.6125	-13.8805	-14.3338	-14.6769	-15.5853	-14.2312	-14.6395	-14.0092	-14.1598	-12.8279	-13.0813	-16.1366	-15.9034	-15.992	-15.0063	-15.912	4
Il24	-13.9687	-15.1599	-15.7302	-15.5194	-15.0143	-15.3636	-16.039	-14.34	-15.9019	-16.246	-16.1197	-15.8692	-15.5181	-12.9161	-14.3378	-13.8408	-14.63	-14.435	-15.7401	-16.3256	-16.6096	-16.3028	-16.4596	-16.6096	-16.6096	-16.6096	-16.6096	-16.6096	-16.6096	3
Irx1	-12.3524	-13.7215	-13.1158	-13.1872	-14.1613	-13.059	-13.5432	-13.7985	-14.1969	-14.3481	-13.7547	-14.9252	-13.5073	-12.2558	-11.924	-12.2777	-12.1148	-12.3789	-12.0538	-13.5476	-12.8484	-14.1264	-12.6866	-13.661	-15.6935	-15.6725	-14.0629	-14.6401	-16.4888	3
Itga7	-12.2721	-13.2438	-12.8207	-12.6713	-12.8508	-13.4119	-13.3521	-11.8362	-14.1182	-13.0421	-14.1349	-13.9036	-12.6039	-12.0308	-12.3894	-12.4091	-12.8474	-12.1704	-13.0766	-13.1857	-14.1904	-14.5705	-13.6395	-15.1914	-16.1366	-16.4261	-16.4117	-16.116	-15.6069	3
Itgav	-13.4379	-12.4863	-14.4462	-13.2547	-12.8618	-13.9341	-13.5268	-13.0639	-13.8705	-13.7321	-15.1877	-13.215	-15.2842	-13.7641	-14.1725	-13.9035	-15.6287	-14.2034	-15.2631	-14.938	-15.5021	-15.1623	-15.5451	-15.6214	-15.4094	-14.2837	-15.2636	-15.2247	-15.0104	4
Jam3	-11.7157	-11.4869	-12.2465	-11.4843	-11.4301	-11.9531	-12.0863	-11.5485	-11.95	-12.073	-13.4547	-11.9264	-13.1555	-12.7623	-14.0563	-11.665	-12.7917	-12.0677	-14.8749	-15.8785	-15.3595	-16.0469	-15.6503	-16.112	-16.4773	-16.262	-15.6116	-15.1945	-15.9946	5
Jdp2	-13.4526	-12.7	-14.915	-14.0239	-14.3382	-14.7885	-14.8053	-14.7929	-14.4349	-14.6511	-16.3181	-14.4227	-16.0408	-14.8421	-15.4872	-14.0293	-15.6287	-15.1222	-16.6096	-16.086	-16.0534	-16.6096	-16.4596	-16.2614	-16.6096	-16.6096	-15.9338	-15.6439	-16.3767	4
Kctd12	-12.3437	-11.369	-13.0357	-12.4332	-12.0312	-12.6912	-12.8297	-13.4996	-12.2309	-13.2934	-13.233	-12.9511	-13.8443	-13.3191	-14.6096	-12.781	-14.084	-12.895	-14.5754	-16.3256	-15.3595	-13.979	-13.9647	-13.1462	-16.0376	-15.5683	-15.1089	-13.2642	-16.1741	5
Kitl	-15.9653	-16.6096	-16.2371	-16.1595	-16.6096	-16.3581	-16.3963	-16.382	-16.4872	-16.141	-15.961	-16.0832	-16.0056	-15.3247	-15.1162	-16.2541	-15.5458	-16.3428	-15.2225	-14.9837	-14.126	-13.4927	-14.1953	-13.6875	-14.2679	-12.8719	-13.3668	-13.6879	-15.336	1
Klhl13	-16.2542	-16.4151	-16.4124	-15.5754	-16.6096	-14.8211	-15.3764	-14.8037	-15.296	-14.9221	-14.0246	-13.4012	-13.3733	-16.346	-15.5554	-16.2541	-16.1404	-15.9181	-15.3493	-13.6576	-13.3947	-13.1609	-12.4184	-12.4275	-13.0926	-12.9395	-12.878	-13.1405	-11.6393	1
Kpna4	-11.86	-12.0789	-12.4393	-12.0259	-12.1948	-12.1196	-12.1916	-12.4523	-12.2681	-12.1865	-12.2543	-12.4701	-12.4475	-12.7684	-12.7663	-11.9234	-12.6253	-12.4107	-13.0453	-13.2168	-13.7718	-13.6878	-13.176	-13.3388	-14.0055	-13.4973	-13.6134	-13.8081	-14.0503	4
Krt14	-14.8195	-16.0871	-15.8148	-15.2725	-13.3327	-15.4156	-16.6096	-12.4259	-16.0591	-15.5069	-16.6096	-16.4328	-16.2221	-15.8222	-16.6096	-16.079	-16.2266	-15.7428	-16.3921	-16.3256	-16.6096	-16.6096	-16.0146	-16.6096	-16.6096	-16.6096	-16.236	-16.471	-16.6096	4
Lasp1	-11.1982	-10.4629	-11.4361	-10.754	-10.6808	-11.0258	-10.8011	-10.9596	-10.4926	-10.5167	-10.8047	-10.2149	-11.4391	-12.3891	-12.4939	-11.9381	-12.2596	-12.0111	-12.4644	-12.3436	-12.4892	-12.6786	-12.0785	-12.0004	-14.1069	-11.8391	-12.5323	-12.0923	-14.1281	4
Lgals9	-16.6096	-14.2899	-15.1955	-15.2339	-13.6632	-14.7382	-14.343	-14.7611	-13.7807	-14.0448	-12.1935	-11.3962	-14.4975	-16.1216	-16.3115	-16.6096	-16.357	-16.3428	-15.5043	-15.8785	-13.0143	-12.2651	-11.9129	-10.3532	-15.2734	-12.5721	-12.7146	-9.79818	-16.4888	1
Lmna	-12.3129	-12.5275	-12.5093	-12.4089	-12.4768	-12.9006	-12.7394	-11.3024	-12.7045	-12.4968	-13.488	-13.0127	-12.6545	-12.8304	-13.1933	-12.5627	-12.8304	-12.5958	-13.6225	-13.9843	-14.5421	-15.1623	-14.3044	-14.8854	-14.4762	-15.6284	-15.5021	-15.7252	-14.0196	4
Lonrf3	-16.6096	-16.6096	-16.6096	-16.6096	-16.6096	-16.6096	-16.3963	-16.382	-16.6096	-16.6096	-16.6096	-16.6096	-16.4917	-16.6096	-16.6096	-16.6096	-16.6096	-16.6096	-16.3921	-16.6096	-15.9274	-16.6096	-16.4596	-16.6096	-15.8924	-12.7553	-16.236	-16.3436	-16.3146	2
Maged2	-13.5339	-12.6266	-13.5083	-12.9136	-12.8657	-12.9151	-13.053	-13.1021	-12.5795	-12.3112	-13.867	-11.7709	-13.7381	-15.0307	-16.0617	-14.3338	-15.1324	-14.1334	-15.3833	-15.301	-15.087	-15.0309	-14.6516	-14.8735	-15.309	-15.2901	-14.7482	-14.7597	-15.7461	4
Map1b	-11.7869	-11.4602	-12.9939	-11.7773	-11.5969	-12.5224	-12.2858	-12.3188	-12.4271	-12.5189	-13.4611	-11.9205	-12.9841	-12.2919	-13.9685	-11.9189	-13.5985	-13.3526	-14.6144	-15.1709	-14.3006	-13.3272	-14.5431	-13.9607	-14.9795	-15.7367	-15.0128	-14.357	-15.6183	5
Mapk13	-16.2542	-16.4151	-16.2371	-16.1595	-16.0735	-16.3581	-16.2079	-16.2225	-16.4872	-16.246	-15.8996	-16.4328	-15.7591	-16.1216	-15.8463	-15.9658	-15.7814	-16.3428	-15.2225	-14.8326	-13.9892	-13.1899	-14.6516	-14.1282	-12.4563	-12.2612	-13.0208	-13.8232	-12.9031	1
Mbnl3	-14.4809	-14.5909	-15.0398	-14.9412	-14.8991	-14.3144	-15.102	-15.1929	-14.5952	-15.0981	-13.7521	-14.9566	-14.2239	-13.9611	-13.0186	-13.9819	-13.4962	-14.3499	-13.0546	-12.8043	-12.4059	-12.0396	-12.5489	-11.7325	-11.5848	-11.7818	-11.5767	-11.4293	-11.919	1
Mdk	-15.3227	-15.5224	-14.9927	-15.9745	-15.7492	-15.6311	-15.0102	-15.2361	-15.0174	-14.7913	-14.9339	-14.7201	-14.7995	-15.5965	-15.3956	-15.7228	-15.3407	-16.1158	-15.7964	-14.8326	-14.598	-14.7316	-14.7593	-15.2619	-14.3579	-14.367	-14.9032	-14.4589	-12.9412	2
Mfge8	-16.2542	-15.9457	-16.4124	-16.243	-16.6096	-16.3581	-16.2079	-15.9251	-16.2676	-16.0424	-15.961	-16.6096	-16.0056	-16.1216	-16.6096	-16.6096	-16.1404	-16.6096	-16.0322	-15.3821	-16.2757	-14.3941	-15.6802	-15.7313	-15.7007	-12.0745	-14.8418	-13.6343	-15.7585	1
Mfsd2a	-13.7818	-13.0442	-13.3101	-13.0161	-13.4978	-13.3556	-13.4066	-13.2525	-13.5468	-12.9655	-13.6111	-12.6111	-13.3465	-14.2621	-14.1712	-14.6049	-14.4896	-13.9348	-13.8654	-13.4811	-13.929	-15.8269	-13.0926	-13.8763	-15.9529	-16.4261	-15.992	-15.6113	-15.0461	4
Mir5114;Scd2	-13.8028	-14.442	-14.9601	-15.5194	-14.9656	-15.4918	-14.8875	-14.8343	-14.9609	-15.2984	-15.3293	-15.6267	-15.0577	-12.4191	-12.1429	-14.3338	-14.4259	-14.9118	-12.981	-11.8246	-12.8523	-12.5868	-13.2837	-13.0686	-12.169	-11.7484	-11.8093	-14.0898	-12.3509	2
Mir5116;Mmgt1	-12.7248	-12.2791	-12.968	-12.5799	-12.886	-12.6807	-12.8544	-13.4144	-12.4738	-12.9192	-12.9175	-12.8562	-13.1712	-12.9459	-12.535	-12.1568	-12.7192	-12.9877	-12.7106	-13.6526	-13.3449	-14.2516	-13.4703	-13.6326	-13.9017	-14.1809	-14.0103	-13.7875	-14.6329	4
Mir6236	-11.6447	-12.0334	-12.0143	-10.2249	-12.6971	-13.5117	-12.3216	-12.8427	-13.0831	-13.1951	-12.8959	-13.4195	-12.6193	-12.5425	-11.3996	-11.5334	-11.8215	-12.181	-12.5726	-12.0719	-13.7276	-11.4505	-13.0892	-12.4014	-12.733	-13.2467	-13.2194	-12.9774	-13.5564	3
Mir7043;Rassf4	-16.6096	-16.6096	-16.6096	-16.6096	-16.6096	-16.6096	-16.6096	-16.4917	-16.6096	-16.6096	-16.0716	-16.3375	-16.6096	-16.6096	-16.6096	-16.6096	-16.6096	-16.6096	-15.6978	-16.086	-14.0785	-13.2882	-15.2333	-13.1924	-14.5816	-14.5302	-13.3722	-12.238	-15.0861	1
Mir7118;Plxnb2	-14.014	-13.0802	-13.4698	-13.5797	-12.9585	-13.7316	-13.312	-12.9102	-13.6714	-13.4076	-13.9207	-13.1446	-13.2332	-14.5022	-15.1162	-13.6859	-14.5771	-13.7737	-14.6426	-14.4518	-14.7916	-14.1264	-13.7028	-14.988	-15.1244	-15.5683	-15.3418	-15.6113	-15.3936	4
Mir7226;Ptprf	-16.2542	-15.9457	-15.026	-15.7186	-16.6096	-15.4918	-15.2749	-15.8474	-16.0221	-16.1838	-16.3181	-16.2731	-15.2173	-14.7096	-13.9404	-15.7228	-15.0289	-15.4189	-14.5754	-12.6906	-14.2284	-13.9457	-15.5795	-14.9754	-12.6499	-13.3165	-12.9873	-13.8131	-12.2508	2
Mmp9	-12.4519	-10.5072	-11.851	-10.9498	-11.6973	-11.6133	-11.9385	-13.0067	-11.61	-12.3319	-13.003	-12.1305	-13.616	-14.7821	-14.4788	-12.6229	-13.4144	-11.9786	-14.0831	-15.6953	-16.1319	-15.3679	-14.7071	-14.988	-16.3553	-16.6096	-16.4117	-15.9562	-16.4888	5
Mt2	-11.3604	-10.0045	-9.204	-10.24	-9.24685	-9.06183	-8.99157	-9.55437	-9.17131	-8.97927	-9.86572	-8.94453	-10.3204	-11.6988	-11.8402	-11.8762	-11.8982	-10.7206	-11.2491	-8.93844	-8.68891	-9.3209	-11.4969	-9.0862	-7.74152	-9.31632	-8.36841	-7.80648	-7.30775	2
Mtss1l	-16.6096	-16.2425	-16.6096	-16.6096	-16.3186	-16.3581	-16.3963	-16.382	-16.0745	-16.3583	-16.1901	-16.1275	-16.3819	-16.6096	-16.6096	-16.2541	-16.6096	-16.6096	-16.3921	-16.6096	-15.9999	-16.6096	-15.7174	-16.2614	-14.4416	-14.5865	-16.0778	-16.2257	-12.9028	2
Myadm	-10.4202	-10.7977	-10.7014	-10.5028	-10.0969	-10.4278	-10.418	-9.24497	-10.8222	-10.6614	-10.5193	-10.7949	-10.1568	-10.6111	-10.2832	-11.0475	-10.8142	-10.542	-10.4654	-10.8737	-10.6775	-11.6031	-10.1809	-10.4755	-12.9829	-14.03	-11.6793	-11.1027	-13.7923	4
Mycn	-12.7549	-14.9627	-13.6927	-14.2638	-15.1378	-14.3538	-14.7917	-13.966	-15.7331	-15.4057	-14.3172	-16.1275	-14.3293	-11.3031	-10.9534	-12.3335	-11.3227	-12.2929	-11.6801	-12.1992	-13.5912	-15.3679	-14.427	-14.8177	-15.048	-14.5534	-15.5653	-15.6439	-15.0742	3
Myo18a	-16.6096	-16.6096	-15.8029	-16.3686	-16.6096	-16.6096	-16.039	-16.1832	-16.6096	-16.479	-15.5659	-16.1275	-15.5181	-15.512	-15.3336	-16.6096	-15.9505	-16.1158	-15.3047	-14.3849	-13.5198	-12.1818	-13.319	-12.8279	-13.1808	-12.362	-12.9096	-12.7227	-13.8354	1
Ndrg1	-14.9189	-15.6959	-15.6805	-15.5754	-15.6741	-15.9527	-16.039	-15.0822	-16.2676	-16.246	-15.961	-15.6445	-15.2935	-13.8281	-13.4964	-15.5964	-13.7889	-15.4999	-13.0339	-12.5329	-12.6141	-13.2528	-14.2129	-14.0774	-10.9828	-12.1078	-12.2775	-13.7875	-10.5822	2
Neu1	-13.7633	-12.7511	-12.8216	-12.2836	-13.5083	-12.6941	-12.9762	-13.8216	-12.6665	-12.8474	-12.9765	-12.727	-13.3065	-14.3174	-14.3086	-13.2945	-13.4261	-13.4079	-13.9031	-14.8934	-14.5101	-14.8413	-14.6936	-13.3337	-15.6178	-15.2409	-15.4586	-14.1414	-15.7162	4
Ngfrap1	-12.535	-12.8119	-12.2335	-12.7221	-12.7714	-12.6164	-12.3511	-12.6133	-12.995	-12.9523	-12.8723	-13.0628	-12.7973	-11.7145	-11.4404	-12.415	-12.3187	-12.2431	-11.7713	-10.4	-10.9137	-11.7955	-11.9014	-12.202	-10.4953	-11.4163	-11.0812	-11.9521	-9.79809	2
Nkain1	-15.0639	-15.9457	-15.3028	-15.1611	-15.4154	-15.1792	-15.802	-14.7999	-15.4604	-15.1308	-15.1596	-15.6445	-14.7078	-14.7454	-14.0672	-14.4513	-14.6893	-15.2385	-13.9574	-12.9361	-13.3888	-12.977	-15.1279	-14.0482	-11.917	-11.4665	-12.3484	-12.8634	-12.1519	2
Nppb	-13.1468	-12.5765	-13.9374	-14.7097	-12.2191	-13.9797	-14.8981	-12.3076	-13.6045	-13.3117	-15.3947	-12.2738	-14.6795	-13.1847	-14.831	-12.6895	-15.2712	-13.6563	-15.28	-16.086	-16.4339	-16.3028	-16.378	-16.426	-16.4773	-16.4261	-16.6096	-16.471	-16.6096	5
Nr2f6	-14.5264	-14.5318	-14.1138	-14.7097	-14.3995	-14.2539	-14.6074	-14.2127	-14.1124	-14.2224	-14.515	-14.2155	-14.4587	-15.0927	-15.6567	-14.9269	-14.4596	-14.9118	-14.4844	-13.0271	-13.4985	-12.7261	-14.3083	-13.1439	-11.9059	-11.6146	-11.8663	-12.0896	-11.9179	1
Nr6a1	-13.4488	-14.0113	-13.3806	-13.6541	-13.9886	-13.0828	-13.6251	-13.9844	-13.4898	-13.1702	-12.6179	-13.6078	-12.8453	-12.5433	-12.3459	-13.2281	-12.214	-12.9871	-11.6707	-11.751	-11.6692	-11.4198	-12.5163	-11.823	-10.9738	-10.9939	-10.8873	-11.1499	-11.9876	1
Nudt4	-12.3182	-12.9608	-12.6395	-12.4448	-12.3474	-12.957	-12.8563	-12.1164	-13.074	-12.8522	-13.233	-13.5129	-12.8146	-12.9322	-12.8643	-12.1208	-12.5725	-12.459	-13.0053	-13.4113	-13.469	-14.3578	-13.4531	-14.5763	-14.1251	-14.6794	-14.3126	-15.0715	-13.7121	3
Olr1	-16.2542	-15.8685	-16.4124	-16.6096	-15.2269	-16.3581	-16.3963	-15.6687	-16.1127	-16.1838	-16.6096	-15.9935	-16.3819	-16.346	-16.6096	-16.2541	-16.1404	-16.6096	-16.6096	-16.086	-16.2757	-15.6506	-16.4596	-16.6096	-12.4138	-11.9057	-13.7704	-15.887	-15.0787	2
Palld	-13.7259	-14.1287	-14.0798	-13.7658	-13.4662	-14.0416	-13.801	-12.9625	-14.0092	-13.6808	-14.1111	-13.9496	-13.8084	-13.6091	-14.4637	-13.6185	-14.9713	-14.3919	-15.0397	-15.1709	-14.5884	-14.6283	-14.114	-14.8854	-15.5334	-15.9034	-15.5021	-15.6575	-15.5525	4
Pam	-13.4168	-12.9614	-14.9469	-13.7942	-13.9886	-13.9341	-13.9483	-14.556	-14.4561	-14.699	-14.9394	-14.3347	-14.542	-14.5794	-15.1932	-13.0616	-14.5771	-14.1122	-15.2631	-16.086	-16.2757	-15.0842	-14.6725	-15.1434	-16.3553	-16.4261	-16.4117	-16.116	-16.0818	4
Pdcd4	-16.2542	-15.6959	-15.8029	-16.243	-16.1706	-15.7837	-15.5435	-15.0181	-15.7457	-15.9492	-15.961	-15.6267	-15.9238	-15.2533	-15.8463	-16.2541	-15.9505	-15.7428	-15.7401	-15.6953	-15.1948	-13.8508	-15.166	-14.3096	-15.4367	-13.4961	-13.4477	-12.8341	-15.6183	1
Pdlim1	-11.6769	-11.5405	-11.8938	-11.837	-11.4832	-11.7674	-11.6305	-11.4827	-11.7868	-11.6401	-12.0043	-11.6272	-11.817	-11.9142	-12.1363	-11.5367	-11.6357	-11.6447	-11.8423	-12.7314	-12.4878	-13.4055	-11.9523	-12.8576	-14.2043	-13.6977	-13.1372	-13.1642	-14.5081	4
Pecam1	-12.1834	-11.1555	-14.4172	-12.6469	-11.859	-13.7088	-13.3261	-12.6174	-12.9138	-13.6258	-15.961	-12.9512	-15.3165	-14.0655	-15.2501	-13.2604	-15.4134	-14.4185	-16.2017	-16.6096	-16.6096	-15.5304	-15.3759	-14.7113	-16.6096	-16.1135	-16.6096	-14.8577	-16.4888	5
Peg10	-13.7874	-13.445	-12.0365	-12.8414	-12.7303	-11.6295	-11.958	-11.2972	-11.2591	-10.8134	-10.379	-10.059	-10.2457	-13.3189	-10.6543	-13.4948	-11.4286	-12.5033	-9.51219	-9.51746	-8.37591	-9.093	-8.33904	-8.66484	-8.30875	-7.72882	-8.07219	-8.63766	-8.42626	1
Peg3	-15.9653	-15.2891	-14.9927	-14.9979	-14.8535	-15.2931	-15.1744	-14.2949	-15.3734	-14.9813	-14.796	-14.6933	-14.7481	-15.1849	-14.9923	-15.9658	-15.6903	-15.9181	-14.4738	-13.2508	-13.3753	-11.7668	-13.9498	-12.8485	-11.6812	-12.2581	-12.338	-12.5175	-12.365	1
Pfpl	-15.2224	-10.8112	-15.3464	-14.1903	-14.946	-13.8635	-14.9307	-16.382	-12.8538	-14.4207	-15.4046	-12.4556	-16.1828	-15.926	-16.0617	-15.7228	-16.6096	-16.3428	-16.3921	-16.6096	-16.2757	-16.3028	-16.6096	-16.2614	-16.4773	-16.6096	-16.6096	-16.6096	-16.6096	5
Phlda2	-10.2615	-11.0069	-9.10908	-10.0363	-10.3639	-9.29805	-9.41952	-9.23463	-9.79663	-8.94547	-9.48271	-9.31236	-8.82158	-9.67214	-9.26192	-10.2841	-9.50463	-9.41936	-9.15826	-9.02044	-8.791	-10.2586	-10.3378	-10.9746	-7.31028	-8.12376	-8.53616	-10.7116	-7.97444	2
Pla2g5	-14.8395	-12.5855	-15.6429	-14.3186	-14.1014	-14.9166	-14.5651	-15.7734	-13.6465	-14.2448	-15.8574	-13.3574	-16.0056	-16.6096	-16.6096	-15.3268	-16.1404	-15.4999	-16.6096	-16.6096	-16.4339	-16.6096	-16.6096	-16.426	-16.6096	-16.1135	-16.6096	-16.6096	-16.6096	5
Plaur	-14.0062	-15.3656	-13.7673	-14.3409	-13.7987	-14.8054	-14.3611	-12.7456	-15.4976	-14.2406	-15.1097	-14.5939	-14.0623	-12.3895	-12.5879	-14.1133	-13.4857	-13.9348	-13.7743	-14.2512	-15.5987	-16.3028	-15.7174	-16.6096	-15.3608	-15.5102	-15.8552	-15.8258	-15.912	3
Podxl	-10.7027	-10.9173	-10.9164	-10.5503	-11.1161	-11.0312	-10.9221	-10.6199	-11.1121	-11.054	-10.9897	-10.9581	-10.6367	-11.4659	-10.4942	-10.6675	-10.5327	-10.8011	-10.8378	-11.3523	-11.432	-12.0446	-10.7174	-11.8101	-12.9529	-13.834	-12.681	-13.0276	-12.7541	4
Por	-13.0471	-12.8031	-12.3993	-12.3995	-12.4336	-12.8049	-12.6833	-12.5622	-13.1297	-12.6607	-12.9621	-12.7019	-12.7835	-13.3018	-13.7894	-12.9086	-13.0999	-12.736	-14.2087	-13.6843	-14.1286	-14.0401	-13.7268	-14.0245	-14.6553	-14.3002	-15.1232	-14.8788	-14.0425	4
Pparg	-16.6096	-16.6096	-16.6096	-16.3686	-16.6096	-16.6096	-16.6096	-16.4917	-16.6096	-16.6096	-16.6096	-16.6096	-16.4917	-16.6096	-16.6096	-16.6096	-16.6096	-16.6096	-16.3921	-15.8785	-16.2757	-15.461	-14.8725	-15.5603	-14.4639	-12.6793	-14.9608	-14.6066	-14.1657	2
Prl2a1	-15.1279	-14.023	-15.3425	-13.5334	-14.2392	-13.7204	-14.1547	-14.1251	-11.3359	-14.6086	-10.6235	-11.6853	-15.0798	-16.346	-15.8125	-14.495	-15.7814	-15.9181	-15.4744	-16.3256	-16.1319	-15.2201	-12.5691	-12.4068	-16.4773	-15.9778	-16.4117	-14.9237	-16.6096	4
Prl3d1	-10.6648	-10.1349	-12.1733	-10.0798	-10.5668	-11.6373	-11.5816	-12.9843	-10.2782	-12.7509	-13.4377	-11.4605	-14.7941	-15.0131	-16.0617	-11.7134	-14.7379	-13.0189	-16.2017	-16.3256	-16.6096	-15.8269	-16.4596	-16.2614	-16.4048	-16.6096	-16.4117	-16.471	-16.6096	5
Prl3d2	-13.4417	-12.2277	-15.2107	-13.3669	-12.6295	-14.597	-14.6505	-15.1546	-13.8984	-15.1448	-15.7053	-14.5089	-16.2793	-15.7525	-16.6096	-14.4337	-16.357	-15.1222	-16.6096	-16.086	-16.6096	-16.6096	-16.6096	-16.6096	-16.6096	-16.6096	-16.6096	-16.471	-16.6096	5
Prl3d3	-10.142	-9.25299	-12.1332	-10.6231	-9.9526	-11.9387	-12.6952	-12.7706	-11.419	-12.9179	-14.6357	-12.4507	-14.8719	-14.0422	-15.5554	-11.0536	-14.5602	-12.6839	-15.7176	-16.181	-16.4339	-16.6096	-16.4596	-16.2614	-16.0376	-16.6096	-16.4117	-16.6096	-16.4888	5
Prl4a1	-16.2542	-13.6503	-14.831	-13.7614	-13.3096	-13.6985	-13.6217	-14.9578	-8.03644	-14.8977	-9.13466	-8.76719	-14.9139	-16.6096	-16.6096	-16.2541	-16.2266	-15.56	-16.0322	-16.6096	-16.1319	-15.9726	-16.0793	-14.7804	-16.4773	-15.9034	-16.0778	-16.2736	-16.0666	5
Prl5a1	-15.9653	-11.8103	-14.8473	-13.8568	-14.8114	-13.1593	-14.2352	-15.2155	-11.3687	-13.942	-13.2323	-11.58	-15.638	-15.7845	-16.6096	-15.3268	-16.6096	-16.6096	-16.2017	-16.3256	-16.4339	-16.6096	-16.6096	-16.3277	-16.1795	-16.6096	-16.6096	-15.8452	-16.4888	5
Prl7a1	-12.3458	-9.77878	-14.5975	-11.5727	-10.6995	-12.6724	-14.0332	-14.227	-10.4841	-13.128	-13.8484	-10.4388	-15.7591	-13.1522	-14.1095	-10.8377	-12.9121	-13.6662	-15.3653	-16.086	-16.4339	-16.6096	-16.2476	-15.7419	-16.0779	-15.8062	-16.4117	-16.3047	-16.6096	5
Procr	-13.2053	-12.0113	-12.1354	-11.6315	-11.1167	-12.0622	-11.5476	-10.2145	-11.8086	-11.1265	-12.3597	-10.9106	-11.9347	-14.218	-14.0971	-13.182	-13.241	-12.5958	-13.6068	-14.8153	-15.0744	-14.938	-12.511	-13.6326	-15.7729	-16.1135	-16.236	-15.5664	-16.4888	5
Psg29	-16.2542	-12.6211	-16.4124	-15.9745	-15.6741	-15.8516	-16.3963	-16.4917	-14.7334	-16.479	-16.1901	-14.4464	-16.4917	-15.926	-16.6096	-15.9658	-16.6096	-16.3428	-16.6096	-16.3256	-16.6096	-16.6096	-16.4596	-15.8488	-16.6096	-16.6096	-16.6096	-15.0197	-16.6096	4
Ptgis	-12.7782	-11.8291	-12.8995	-11.9509	-11.7181	-12.11	-12.0527	-12.5841	-11.6969	-12.2384	-11.9746	-11.3378	-12.9742	-15.512	-15.3336	-13.032	-13.645	-13.0105	-14.5274	-16.6096	-14.598	-13.6237	-13.917	-13.4836	-16.1366	-16.1135	-14.8722	-13.6382	-16.1741	5
Pvrl1	-13.9315	-14.9627	-14.7753	-14.4295	-14.5769	-15.0303	-15.0102	-14.5203	-15.0881	-14.9003	-14.9998	-14.7103	-14.5118	-13.6318	-13.3938	-13.1598	-12.8569	-13.7428	-14.3294	-15.3821	-15.8778	-15.8269	-15.5795	-16.112	-16.1366	-15.7838	-15.8016	-15.7747	-15.8334	3
Reep6	-15.5098	-15.3269	-15.4	-15.3915	-16.3186	-16.3581	-15.4944	-15.5322	-15.7457	-15.5482	-15.4178	-15.8692	-15.7714	-15.0927	-14.6666	-15.5125	-14.9713	-15.4999	-14.6543	-13.6084	-13.7402	-14.2516	-15.5312	-15.3285	-11.1144	-12.552	-13.0844	-14.9705	-11.3706	2
Rpia	-13.6837	-12.582	-13.7116	-13.4507	-13.5246	-13.1075	-13.1415	-14.2432	-13.2261	-13.2814	-13.4861	-13.1733	-13.8171	-14.7096	-14.6666	-13.12	-13.9526	-13.5762	-14.5754	-14.4658	-14.4566	-14.5395	-14.5387	-14.6118	-15.5044	-14.8809	-14.8418	-14.5526	-15.7162	4
Rps6ka6	-14.0921	-14.4192	-14.5688	-14.9412	-14.088	-14.3195	-14.7588	-14.5772	-15.3145	-15.0211	-15.3293	-15.8005	-14.749	-11.9136	-11.6009	-13.4187	-13.2513	-13.5683	-12.4298	-11.3851	-13.6961	-14.3079	-14.8399	-15.11	-13.0573	-14.1319	-13.821	-14.7046	-12.3745	2
Rtn1	-16.6096	-16.6096	-16.4124	-16.0487	-16.3186	-16.3581	-16.3963	-16.382	-16.3736	-16.246	-15.4369	-16.1275	-15.8777	-16.2107	-16.3115	-16.6096	-15.8494	-16.6096	-16.1003	-14.5869	-14.5379	-13.7004	-15.7174	-14.7173	-12.9807	-13.5507	-13.5783	-13.9463	-12.5511	1
Rtn4	-11.0969	-10.8037	-11.0822	-10.7478	-10.7086	-11.0108	-10.858	-10.5327	-10.9425	-11.2474	-11.3543	-11.3255	-11.2534	-11.4096	-11.4819	-11.0427	-11.0884	-10.874	-11.6016	-11.5681	-12.2868	-12.8836	-11.5478	-12.2231	-12.522	-12.7275	-12.7717	-12.7794	-12.5778	4
S100a10	-10.4764	-11.4083	-10.5323	-10.8835	-10.1155	-10.3376	-10.7554	-9.56357	-10.591	-10.6516	-10.403	-10.8445	-10.3936	-10.7956	-11.4677	-11.3012	-10.9284	-10.4257	-11.2042	-11.9438	-11.5216	-12.5629	-11.2545	-12.1087	-12.8468	-12.4949	-12.2485	-12.6257	-12.4179	4
S100a16	-16.6096	-15.6297	-16.4124	-15.8085	-16.0735	-16.6096	-16.3963	-16.6096	-15.3734	-16.479	-14.8532	-15.7533	-16.1828	-16.346	-16.6096	-15.7228	-16.1404	-15.5853	-15.7401	-16.3256	-15.8778	-14.8413	-15.4329	-14.4034	-15.6488	-13.9861	-15.8016	-12.5781	-15.8655	1
S100a6	-10.0262	-9.83177	-9.75909	-9.95591	-9.44939	-9.88504	-9.7695	-8.90819	-9.64154	-9.6601	-9.60013	-9.43521	-9.63526	-10.5282	-10.8514	-10.1906	-10.1986	-10.1203	-10.7578	-11.4666	-10.8373	-10.9246	-9.57798	-10.0554	-12.6486	-11.3526	-11.5336	-10.4655	-13.0199	4
Scarb1	-13.4116	-12.7241	-12.6637	-12.5402	-12.7874	-13.093	-12.2925	-12.7942	-12.8477	-12.2219	-13.4273	-11.534	-12.8379	-13.3995	-13.4995	-13.1379	-13.5917	-13.6082	-14.0223	-13.8209	-13.9138	-13.667	-14.0987	-14.24	-13.4327	-14.2718	-14.6358	-14.3145	-13.3227	4
Scin	-12.4381	-10.8542	-13.9684	-12.492	-12.2879	-12.0482	-12.9926	-14.0759	-11.1298	-12.5198	-12.7079	-11.916	-14.1988	-15.3774	-16.3115	-13.2561	-15.0711	-13.9348	-16.2017	-16.086	-16.4339	-15.5304	-16.2476	-16.2614	-16.2421	-16.4261	-16.6096	-16.3436	-16.4888	5
Sct	-14.8622	-15.1869	-15.5031	-14.8482	-14.4577	-15.116	-15.2247	-12.2145	-15.3298	-14.4522	-13.8261	-14.5686	-14.1123	-15.5965	-15.4872	-14.8709	-16.1404	-14.6744	-15.0626	-15.4423	-13.461	-11.7711	-12.9618	-11.4521	-13.3328	-10.4455	-12.9169	-10.4928	-15.2803	1
Sema4d	-16.2542	-15.8159	-15.264	-15.6577	-15.4154	-15.4918	-14.8128	-15.4459	-14.9807	-15.2984	-14.8423	-14.7091	-15.2084	-14.7973	-15.5554	-15.9658	-15.7814	-15.442	-14.5372	-14.4044	-13.4351	-13.175	-13.2978	-12.6912	-13.8079	-13.4346	-13.6134	-12.8115	-13.9831	1
Sema6a	-13.245	-12.868	-14.1014	-13.1249	-13.0498	-13.6359	-13.2386	-13.5648	-13.4997	-14.09	-14.5504	-13.4998	-14.911	-15.4547	-14.8768	-13.4289	-14.6557	-14.3742	-16.0322	-16.6096	-16.4339	-15.461	-15.8678	-15.4606	-16.4048	-15.9778	-16.4117	-16.116	-16.1741	5
Sfn	-10.5463	-11.2677	-9.90556	-10.1905	-10.9105	-11.0012	-10.2944	-9.85525	-10.8636	-10.4578	-10.7033	-10.6982	-10.1276	-11.0321	-10.0871	-10.373	-10.5477	-10.6603	-11.0662	-11.811	-11.6538	-12.0178	-11.2564	-12.4874	-12.9066	-12.6112	-12.4577	-12.4505	-13.2991	4
Shtn1	-15.0022	-15.2014	-15.0063	-15.0991	-15.8614	-15.2449	-14.9734	-15.596	-14.7725	-15.309	-14.8001	-14.6561	-15.6318	-15.2533	-15.4872	-15.0092	-14.9713	-15.2893	-15.4282	-15.6953	-14.9053	-13.9093	-15.3633	-14.674	-14.0771	-12.8583	-13.4242	-14.0435	-15.5151	1
Slc12a7	-13.6837	-14.2089	-13.9198	-13.9649	-14.088	-13.6715	-14.0071	-13.7026	-14.1698	-13.9827	-13.8267	-14.151	-13.6071	-13.6127	-14.0672	-14.7949	-13.5655	-14.2803	-13.5546	-13.6843	-13.7031	-13.0863	-13.2943	-13.2202	-12.4058	-12.0642	-12.7964	-13.129	-13.9364	2
Slc2a3	-14.4809	-14.731	-15.159	-15.0564	-14.5927	-14.7382	-14.5067	-15.1052	-14.5856	-14.8881	-14.7733	-14.6101	-14.5733	-14.0823	-14.1911	-14.7431	-14.8771	-15.0762	-14.5866	-13.0748	-14.0302	-14.5145	-14.6579	-14.5514	-13.5331	-13.538	-14.2015	-14.5705	-12.9252	2
Slc30a1	-13.5065	-13.242	-13.2081	-12.9805	-13.1719	-12.5255	-12.82	-13.0179	-12.8942	-12.8335	-12.047	-12.5549	-12.9081	-13.8021	-13.1933	-13.1073	-13.7472	-13.1624	-13.0847	-13.8554	-13.725	-13.8419	-12.4934	-13.093	-14.6868	-14.2518	-14.3261	-14.0605	-14.0425	4
Slc38a3	-13.3694	-12.7092	-14.1405	-12.8073	-13.0167	-13.443	-13.5209	-13.2791	-13.4916	-13.0814	-13.9324	-12.8355	-13.8142	-14.4767	-15.2501	-14.078	-14.2893	-13.4705	-14.5754	-16.3256	-15.8778	-14.8413	-13.987	-14.2198	-16.3553	-16.4261	-16.4117	-15.4505	-16.6096	4
Slc44a4	-13.2293	-12.1964	-13.1977	-12.456	-12.7783	-13.1855	-12.4935	-13.1281	-12.5535	-12.8719	-13.598	-12.519	-13.8379	-14.4283	-15.1932	-13.6859	-14.7733	-13.8617	-15.1828	-15.5311	-15.7292	-16.0469	-15.8678	-15.8488	-16.2421	-16.262	-16.4117	-15.5982	-16.1741	5
Slco5a1	-14.0414	-12.3465	-14.2183	-13.3256	-13.7624	-13.1848	-13.5518	-14.6112	-12.9713	-14.4157	-13.6389	-13.4636	-14.7651	-16.1216	-16.6096	-14.0988	-15.2429	-14.2803	-16.0322	-16.6096	-16.6096	-16.0469	-16.4596	-16.6096	-16.3553	-16.4261	-16.6096	-16.2736	-16.6096	5
Snx30	-13.8774	-13.3162	-13.8117	-13.5751	-12.7815	-13.4254	-13.4934	-13.3485	-13.83	-13.5729	-14.65	-13.3244	-14.3649	-14.0077	-13.9016	-14.5584	-14.6694	-14.9706	-14.9215	-14.3715	-14.9735	-15.2201	-15.4329	-15.7313	-14.7346	-14.8975	-15.3418	-15.3258	-14.6018	4
Spn	-12.3673	-12.0305	-12.4647	-12.1329	-11.869	-11.945	-12.3997	-11.6891	-11.9213	-12.1322	-12.4187	-11.9511	-12.2034	-13.6635	-13.7032	-11.9151	-13.0396	-12.8505	-13.5564	-16.3256	-13.8198	-13.7193	-12.9486	-13.2801	-16.1366	-15.9778	-14.4713	-13.512	-16.6096	4
Sri	-12.8756	-12.1779	-12.5854	-12.6188	-11.75	-12.1055	-12.166	-11.4894	-12.049	-11.9716	-12.1073	-11.6555	-12.2029	-13.352	-13.1809	-12.8737	-12.5345	-12.3648	-12.3981	-12.6264	-11.6269	-11.3858	-11.282	-10.5098	-11.7977	-10.5987	-11.191	-9.96146	-12.8668	1
Syngr1	-13.6316	-12.7372	-12.3459	-12.7154	-13.0126	-12.2289	-12.0072	-13.2976	-12.297	-12.3147	-12.8704	-12.4986	-13.0253	-15.0927	-14.3568	-13.5703	-13.3379	-12.55	-14.1785	-14.8326	-14.423	-15.2798	-14.7764	-16.0306	-15.2986	-13.9386	-15.8016	-16.1607	-13.9877	4
Tcf7	-12.8018	-12.0525	-12.9982	-12.5364	-12.1818	-12.0718	-12.3275	-12.7334	-12.3558	-12.0057	-13.2596	-12.2611	-13.4313	-13.6591	-13.5639	-12.8535	-13.9443	-12.867	-14.6144	-15.0028	-15.8778	-15.305	-14.4912	-16.112	-15.9825	-15.8527	-16.236	-16.1607	-14.9268	5
Tead2	-15.2224	-15.5843	-14.4217	-14.6411	-15.0143	-14.878	-14.6379	-14.7929	-15.3145	-15.003	-15.0998	-14.7748	-13.8403	-14.5794	-14.5317	-15.2273	-14.4596	-15.1694	-13.9039	-13.4276	-13.8729	-13.4685	-13.1402	-14.2565	-13.1602	-13.3659	-14.0076	-14.6665	-12.1893	2
Tfap2a	-12.2289	-12.4254	-12.5989	-12.4224	-12.6258	-12.4524	-12.5484	-12.7946	-12.5937	-12.7289	-12.5303	-12.9898	-13.0758	-12.8523	-12.9997	-11.9851	-12.1284	-12.2179	-12.9737	-14.938	-13.91	-14.5145	-13.6394	-14.1191	-14.9846	-14.1584	-15.2341	-14.7804	-16.0818	4
Tfpi	-13.5453	-12.6662	-14.314	-14.5896	-13.1048	-13.5184	-14.1617	-14.2618	-14.159	-13.9323	-14.2793	-13.377	-14.6528	-13.8762	-15.3336	-12.9549	-14.4301	-14.1597	-14.6595	-16.3256	-15.4636	-14.9089	-13.0215	-13.8117	-15.6178	-15.7367	-15.5467	-14.3917	-16.1741	4
Tfrc	-12.6622	-12.8348	-12.6769	-12.3356	-13.2254	-13.2013	-12.8231	-13.5179	-12.7748	-12.9673	-12.6073	-12.9728	-12.9934	-11.5483	-12.6471	-12.1934	-12.8066	-12.6687	-12.4717	-12.7555	-13.0755	-12.9718	-12.9422	-12.5083	-11.7021	-10.4282	-11.9485	-12.5836	-12.3009	2
Thbd	-12.8319	-12.199	-13.0763	-12.3897	-11.9888	-12.1432	-12.7212	-11.9772	-11.98	-12.5554	-12.9071	-11.7581	-13.2106	-13.6591	-13.6107	-12.367	-13.4331	-12.5847	-14.1736	-16.6096	-15.7642	-15.461	-13.393	-14.2927	-16.3553	-16.1135	-16.4117	-14.8548	-16.6096	5
Tmem14c	-13.2205	-12.9675	-13.104	-12.7247	-12.9423	-13.2362	-12.8085	-13.0401	-12.8083	-12.8845	-12.9158	-13.282	-12.7879	-13.2601	-13.2122	-13.0985	-12.9317	-12.8777	-13.1903	-12.6956	-12.5617	-12.9204	-12.4985	-12.478	-12.4313	-10.8878	-12.1582	-12.6582	-12.6734	2
Tnfaip2	-14.0062	-13.6223	-13.5938	-13.6752	-13.2419	-13.4861	-13.1977	-13.3064	-13.468	-13.5704	-13.2459	-13.1984	-13.3777	-15.0307	-15.5554	-14.1493	-14.5843	-13.7341	-14.0133	-15.337	-15.3097	-15.461	-12.6561	-14.7768	-16.6096	-16.4261	-16.4117	-16.6096	-16.4888	4
Tnfaip8	-15.5943	-16.6096	-16.0791	-16.3686	-16.3186	-16.6096	-16.039	-16.382	-16.2676	-16.141	-15.4712	-15.542	-16.0056	-16.346	-16.3115	-16.2541	-15.9505	-16.3428	-15.7401	-16.086	-14.2678	-13.2903	-14.1395	-12.761	-15.4531	-14.367	-12.95	-12.1225	-15.8334	1
Tppp3	-14.182	-16.3118	-15.4596	-15.5754	-14.1613	-15.9527	-15.802	-12.1849	-16.3736	-15.0483	-16.4572	-16.4328	-14.4734	-15.8222	-15.4361	-16.6096	-16.1404	-14.8551	-16.3921	-16.6096	-16.3394	-16.6096	-16.378	-16.426	-16.6096	-16.262	-16.6096	-16.6096	-16.4888	4
Trpm5	-15.0022	-14.9501	-14.5581	-13.9046	-14.1181	-14.0944	-13.3923	-13.7738	-13.4512	-13.7321	-14.1282	-12.9484	-14.3731	-16.1216	-16.3115	-15.5964	-15.0537	-14.7623	-16.0322	-16.3256	-15.3595	-16.6096	-15.4199	-15.5182	-16.4773	-16.6096	-16.236	-16.3436	-16.6096	4
Trpv2	-15.9653	-14.522	-14.3349	-14.5616	-14.3382	-13.8166	-13.7431	-14.1581	-13.5413	-13.4143	-13.259	-12.621	-13.5195	-16.346	-16.3115	-15.9658	-15.2911	-15.7428	-15.3221	-15.3821	-15.558	-16.3028	-13.5051	-14.6373	-16.1366	-16.262	-15.9338	-15.7252	-16.0818	4
Tsc22d1	-14.8622	-13.9931	-15.359	-14.8109	-15.0143	-14.878	-15.1578	-14.5472	-14.6213	-14.9384	-14.7417	-15.1675	-15.3494	-13.7352	-14.8126	-15.5125	-14.9713	-14.8159	-15.1828	-13.3296	-14.3248	-14.0333	-14.582	-14.3581	-12.7317	-12.2349	-13.171	-13.3318	-13.1972	2
Tspan31	-12.8334	-12.1723	-12.1812	-12.1447	-12.133	-12.1959	-12.1631	-12.0786	-11.8547	-12.0322	-12.4133	-11.6376	-12.34	-13.1391	-13.3095	-12.913	-13.4745	-12.5943	-13.0378	-13.4478	-12.8262	-13.607	-12.4494	-13.0729	-13.8263	-13.9255	-13.9916	-13.3419	-13.8824	4
Tspan4	-11.8166	-12.1309	-11.3594	-11.3974	-11.999	-11.9204	-11.674	-11.4966	-12.2332	-11.802	-12.0249	-12.1044	-11.5775	-13.0711	-12.4986	-11.2478	-11.8569	-11.6576	-12.552	-13.5312	-13.6568	-14.2255	-12.888	-14.0758	-14.6196	-15.5683	-15.2104	-14.535	-13.4518	4
Ugcg	-10.716	-10.4361	-10.5659	-10.8446	-10.4316	-10.0906	-10.5269	-11.2041	-10.3927	-10.7878	-10.5816	-10.8286	-11.138	-12.0902	-12.1789	-10.3501	-10.8028	-10.5603	-12.1656	-12.8313	-12.908	-13.5496	-13.5349	-13.1166	-13.2947	-13.1714	-13.3992	-13.2524	-13.6139	5
Upp1	-13.1633	-13.3731	-12.6825	-12.5991	-14.181	-13.1669	-13.0171	-14.4714	-13.1669	-13.9748	-12.3025	-13.8222	-12.58	-14.027	-12.3125	-12.7615	-12.3413	-13.3236	-11.9063	-12.4673	-11.0442	-11.2674	-11.0618	-10.6235	-12.5985	-12.4292	-11.1064	-10.5751	-13.4542	1
Usp2	-16.6096	-16.4151	-16.0791	-16.3686	-15.5062	-16.3581	-15.8857	-15.4605	-16.2087	-15.5069	-16.1901	-15.6445	-15.9238	-16.346	-16.0617	-15.7228	-16.6096	-16.6096	-16.6096	-15.2457	-16.2757	-15.711	-16.0793	-15.8488	-13.8517	-15.3778	-15.5653	-16.0552	-12.8588	2
Vav3	-16.6096	-16.6096	-16.3075	-16.6096	-16.6096	-16.6096	-16.3963	-16.6096	-16.6096	-16.479	-16.4572	-16.4328	-16.6096	-16.346	-16.6096	-16.6096	-16.6096	-16.6096	-16.6096	-15.8785	-15.1948	-15.6336	-16.3226	-16.112	-12.897	-13.4891	-13.7334	-15.2506	-13.337	2
Vgll1	-16.6096	-16.6096	-16.6096	-16.6096	-16.6096	-16.6096	-16.6096	-16.4917	-16.4872	-16.479	-16.4572	-16.4328	-16.4917	-16.6096	-16.6096	-16.6096	-16.357	-16.6096	-16.2779	-15.0993	-16.19	-15.305	-16.1964	-16.112	-13.457	-14.4226	-15.3992	-15.691	-12.5313	2
Vim	-13.9136	-15.0255	-15.359	-15.2531	-12.8229	-15.6311	-15.4273	-11.8042	-15.1618	-14.8881	-15.3293	-14.8376	-15.2616	-15.8222	-16.3115	-16.2541	-15.9505	-15.2385	-16.2017	-15.8785	-15.7642	-15.305	-15.1389	-15.064	-15.9444	-15.9778	-15.5653	-15.5794	-15.1654	4
Wbp5	-14.5454	-14.7421	-14.5123	-14.8482	-14.8991	-15.0133	-14.3453	-14.6899	-14.8052	-14.8593	-15.0361	-15.0877	-14.2765	-13.6796	-13.5129	-14.2549	-14.9549	-14.7252	-14.2087	-12.6344	-13.9391	-14.6283	-14.5576	-14.988	-13.0635	-13.7414	-13.6308	-14.2995	-12.0047	2
Wnk3	-16.6096	-16.4151	-16.4124	-16.6096	-16.6096	-16.2282	-16.039	-16.4917	-16.3736	-16.0826	-16.3181	-16.2731	-16.0056	-15.6594	-15.8463	-16.2541	-15.8494	-16.6096	-14.6426	-14.938	-13.5146	-13.4737	-15.4651	-14.3857	-12.2163	-12.5939	-13.4725	-14.1025	-13.7734	1
Zfp36l3	-16.2542	-16.6096	-15.9934	-16.0487	-15.5062	-15.7837	-16.039	-15.6345	-15.7457	-15.4384	-14.8242	-14.8984	-14.567	-16.6096	-15.4872	-15.7228	-16.1404	-16.1158	-14.9898	-14.5005	-13.3844	-13.8547	-13.0502	-13.4182	-13.0715	-12.5386	-12.8394	-14.0298	-13.6558	1
Zfp655	-13.8002	-13.7889	-14.7281	-14.1314	-14.1374	-14.003	-14.2156	-14.3893	-14.7126	-14.4485	-14.567	-14.7585	-14.4007	-14.161	-14.2159	-14.1493	-14.1832	-14.0019	-14.5482	-14.1383	-14.2678	-14.1394	-14.5344	-15.0321	-13.7042	-12.2108	-13.6336	-13.5998	-13.6697	2
Zfp703	-13.3532	-13.8524	-13.6419	-13.4587	-13.1811	-13.6715	-14.0029	-12.5781	-13.8663	-13.3207	-14.5504	-14.0161	-13.7532	-13.9747	-13.9969	-13.3749	-14.3609	-13.7776	-14.929	-16.086	-15.4107	-15.1623	-15.2449	-15.4208	-16.3553	-15.9778	-16.4117	-15.3533	-16.0818	4
1110004E09Rik	-12.7099	-13.5124	-12.6365	-12.8395	-12.6658	-13.1791	-12.9046	-12.1208	-13.0348	-12.8104	-13.5563	-13.0325	-12.405	-13.1632	-13.6064	-13.0828	-13.2375	-12.8258	-13.9081	-13.5476	-13.8621	-13.7029	-13.7601	-14.5414	-13.103	-13.2403	-13.5565	-14.3339	-12.9374	Filtered (low expression)
3830417A13Rik	-12.2432	-12.1782	-11.411	-11.2678	-12.2036	-11.1115	-11.4486	-11.8397	-11.3977	-11.5615	-11.9818	-11.6086	-11.886	-13.0938	-12.2353	-11.5406	-11.4561	-11.8502	-11.9845	-11.8247	-12.7136	-14.1525	-11.8803	-13.7056	-11.7125	-12.3564	-12.5857	-13.6483	-12.1199	Filtered (low expression)
9430020K01Rik	-14.2366	-15.118	-14.3445	-13.9312	-14.7307	-14.9725	-14.0834	-14.4398	-15.3387	-14.4719	-14.6413	-14.9984	-14.3891	-13.3995	-12.7431	-13.5066	-13.8773	-14.2134	-13.5546	-13.8554	-14.4477	-14.4986	-14.111	-14.7271	-14.723	-14.8695	-14.7998	-15.1392	-15.1443	Filtered (low expression)
AI661453	-13.2491	-13.2311	-13.045	-13.1681	-13.2527	-13.3318	-13.0222	-12.8445	-13.5077	-12.9357	-13.2455	-13.3009	-13.0382	-14.027	-13.4291	-13.5424	-13.0818	-13.355	-13.2169	-13.2611	-13.3612	-13.0128	-12.8646	-13.262	-14.9165	-14.5865	-13.7852	-13.5267	-15.5525	Filtered (low expression)
AK011205	-12.2509	-11.8666	-11.9352	-11.845	-12.0351	-11.3064	-11.6702	-11.6347	-11.6799	-11.5844	-11.5794	-11.6291	-11.641	-12.3219	-12.6571	-12.0647	-11.8243	-11.5411	-11.7647	-12.7366	-11.9805	-12.0804	-11.3864	-11.7569	-13.0004	-13.0694	-12.9973	-12.4048	-13.8321	Filtered (low expression)
AK021383;Prrc2c	-11.0906	-11.6805	-11.4707	-10.9242	-11.9741	-12.5171	-11.3419	-11.8924	-12.1089	-11.9294	-12.0006	-12.0662	-11.4704	-11.045	-11.0079	-11.2142	-11.1887	-11.1803	-11.3144	-11.1201	-11.6849	-9.95283	-11.7851	-11.4324	-11.3345	-12.1257	-12.0467	-11.9341	-11.7718	Filtered (low expression)
AK031066;Mir7225;Pde4dip	-13.2972	-13.4022	-13.7494	-13.3635	-13.2527	-13.1172	-13.6279	-13.5497	-13.2975	-13.3589	-13.2537	-13.855	-13.2602	-13.9106	-13.7695	-12.9566	-13.3744	-13.5691	-12.956	-13.4019	-12.5071	-12.6657	-12.8562	-12.3078	-13.6096	-12.3378	-12.6647	-12.1027	-15.2536	Filtered (low expression)
AK043676;Pfkp	-12.0876	-12.4416	-12.4564	-12.4597	-12.5509	-13.1507	-13.0076	-12.9516	-13.09	-13.4361	-13.3247	-13.689	-12.9425	-12.0129	-11.9612	-11.9032	-12.41	-12.264	-12.3393	-13.2784	-13.337	-13.0284	-12.5757	-12.4571	-15.0047	-14.5208	-13.9987	-13.0399	-15.1868	Filtered (low expression)
AK046830;Prune2	-14.3758	-13.8569	-15.159	-14.6016	-14.7481	-14.5404	-15.0255	-14.6295	-14.1182	-14.6511	-14.1015	-13.8508	-14.7893	-16.1216	-15.6567	-15.0092	-14.4596	-14.8002	-14.7982	-16.3256	-14.9449	-13.5925	-14.2557	-13.0894	-15.7591	-14.9154	-14.615	-12.8816	-16.3767	Filtered (low expression)
AK048477;Ipo7	-13.0654	-13.5242	-13.7292	-12.8668	-14.3506	-14.6223	-13.9048	-14.2155	-14.3816	-14.6914	-14.0132	-14.8955	-14.2535	-13.8115	-13.0555	-14.2939	-13.9081	-13.3275	-13.6061	-13.8209	-14.3585	-13.7193	-14.1751	-14.0054	-13.9479	-14.6301	-13.896	-14.154	-14.7035	Filtered (low expression)
AK080941;Ankhd1;Eif4ebp3	-14.1441	-14.0559	-14.0555	-14.0845	-14.2243	-14.8403	-14.3344	-14.3327	-14.7039	-13.7077	-14.2465	-14.4649	-14.384	-13.6169	-13.5786	-13.9035	-13.6329	-13.7562	-13.5445	-13.2611	-13.8228	-12.7673	-13.9323	-13.6678	-13.6875	-13.3324	-13.7151	-13.5497	-13.9903	Filtered (low expression)
AK081590;Arhgap17	-13.1159	-13.1859	-13.0845	-12.7809	-12.8478	-13.0321	-12.8027	-13.1084	-12.7044	-12.6436	-12.5103	-12.5468	-12.6575	-14.0655	-13.455	-13.0858	-12.9807	-13.0616	-12.9754	-13.6353	-13.6935	-13.8307	-12.9026	-13.1431	-14.7048	-14.3922	-14.0991	-13.6209	-14.5081	Filtered (low expression)
AK081796;AK219583;Gns	-13.9438	-13.9678	-13.4902	-13.9992	-14.1613	-14.3591	-13.6603	-14.6652	-13.9043	-14.1461	-14.421	-14.3533	-13.8642	-13.5605	-13.546	-13.1598	-13.5175	-13.3066	-13.6496	-13.3915	-13.4818	-13.5409	-13.8795	-14.3047	-13.0982	-12.517	-13.8136	-13.7163	-13.6806	Filtered (low expression)
AK089379;Golgb1	-14.3339	-14.5706	-14.6505	-14.0488	-14.2185	-14.6555	-14.2771	-14.1273	-14.7268	-14.851	-14.3809	-14.7977	-14.37	-14.5794	-14.2949	-13.9356	-14.3494	-13.6037	-14.0169	-14.282	-14.4606	-12.5306	-14.4161	-13.3789	-13.9962	-13.5649	-14.2183	-13.9571	-14.658	Filtered (low expression)
AK137356;Sptbn1	-13.2351	-13.1152	-12.8165	-13.0011	-12.9106	-13.2693	-13.0653	-12.5702	-13.2864	-13.3408	-12.9699	-13.4472	-12.5765	-12.6427	-12.8964	-13.3994	-12.7606	-12.6434	-13.1103	-13.4933	-13.4672	-12.4748	-12.5447	-12.6828	-14.9662	-14.6202	-13.9634	-13.0183	-14.383	Filtered (low expression)
AK158038;Mir1231;Nav1	-14.3339	-13.6612	-14.2578	-13.6161	-13.7624	-13.7316	-14.0935	-13.8861	-13.7691	-13.846	-13.3344	-13.2532	-13.8259	-14.5794	-15.1932	-14.7223	-14.8244	-14.3326	-14.0624	-13.9009	-13.7298	-12.7702	-13.8075	-13.2265	-12.7921	-12.8675	-13.0996	-12.9181	-12.942	Filtered (low expression)
AK160323;Cdcp1	-13.6028	-13.6439	-13.5083	-13.4393	-13.0814	-13.7114	-13.3538	-12.7748	-13.4796	-13.2407	-13.278	-12.8398	-13.0452	-13.2536	-13.6931	-13.5054	-13.5538	-13.3135	-13.6068	-13.5905	-14.1294	-14.3352	-14.215	-15.3133	-14.4225	-14.4137	-13.8284	-14.535	-14.1276	Filtered (low expression)
AK160964;Rab8b	-13.7691	-14.2247	-13.6653	-14.0856	-13.3098	-13.3188	-13.6567	-14.7929	-13.4194	-13.9064	-12.9683	-13.8771	-13.7797	-14.3174	-14.2159	-13.9819	-14.1238	-13.6971	-13.8487	-14.5149	-12.9183	-13.1185	-13.3717	-12.2097	-12.8745	-12.711	-12.4344	-11.6426	-14.9386	Filtered (low expression)
AK161684;Reep3	-13.0921	-12.9178	-13.6105	-13.0902	-13.0202	-13.5225	-12.7863	-12.9194	-13.3758	-13.0669	-13.3359	-13.2434	-13.3714	-14.0227	-13.9404	-12.9447	-13.5397	-13.5412	-13.8919	-14.1685	-13.9322	-13.7135	-13.8567	-13.8649	-14.3429	-14.1319	-14.1879	-13.7786	-15.0183	Filtered (low expression)
AK163129;Picalm	-13.7747	-13.4897	-13.6013	-13.6408	-13.6863	-13.5707	-13.5923	-13.7563	-13.2702	-13.4576	-13.3793	-13.4307	-13.6634	-13.8884	-13.8	-14.0293	-14.7733	-13.7728	-14.0831	-13.2721	-13.6086	-13.2912	-13.4027	-12.8649	-13.6046	-13.2242	-13.4568	-12.6503	-13.2783	Filtered (low expression)
AK163478;Palm	-12.7027	-12.9253	-12.8377	-12.869	-12.5065	-11.9676	-12.4885	-12.7314	-12.2498	-11.8706	-11.6478	-12.0905	-12.0514	-14.0467	-12.4823	-12.8195	-12.8113	-12.4727	-11.9119	-12.4962	-11.4846	-10.7177	-11.2899	-11.1069	-12.0974	-12.0819	-11.2914	-11.3087	-12.4874	Filtered (low expression)
AK164460;Frk	-13.3589	-13.1717	-13.7006	-13.6752	-13.0456	-13.3969	-13.2449	-13.2344	-13.468	-13.6541	-13.1096	-12.9477	-13.5091	-13.2185	-13.7637	-13.0388	-13.0752	-13.0775	-13.2194	-15.5311	-14.426	-14.6283	-13.316	-13.5575	-15.3716	-14.8039	-14.3833	-14.1337	-16.1741	Filtered (low expression)
AK171827;Stat3	-14.5926	-13.9355	-14.7398	-14.3474	-14.6724	-14.6769	-14.3236	-14.6674	-14.4138	-14.6653	-14.1082	-14.2678	-14.7115	-14.6952	-14.6498	-14.6243	-14.7033	-14.1974	-13.7454	-14.418	-13.3348	-12.9466	-13.6285	-13.1265	-14.4639	-14.216	-13.4214	-12.8353	-14.9268	Filtered (low expression)
AK171899;Snx10	-12.4215	-12.5043	-12.7348	-12.2895	-12.6112	-12.0883	-12.6878	-13.1987	-12.5107	-12.5007	-12.6583	-12.6683	-12.7564	-12.7506	-12.4472	-12.229	-12.511	-12.2298	-12.6281	-13.1307	-12.8545	-13.6681	-12.1756	-12.8042	-14.6025	-14.3002	-13.5268	-13.2343	-15.2394	Filtered (low expression)
AK179044;Carhsp1	-13.7633	-12.6866	-13.0332	-12.7494	-13.0009	-12.2878	-12.4979	-13.3244	-12.562	-12.3099	-12.6846	-11.8967	-12.8892	-15.3247	-14.7082	-13.9489	-14.1937	-13.8792	-14.1566	-14.3075	-13.6506	-13.0155	-13.2516	-12.9891	-14.0308	-13.6347	-13.012	-12.881	-13.8189	Filtered (low expression)
AK208069;Gsto1	-11.4177	-12.6553	-12.9642	-13.1901	-13.3239	-13.5681	-13.7915	-13.4133	-14.0892	-13.9539	-14.7867	-14.8955	-13.6593	-8.88091	-10.4408	-10.9601	-11.7267	-11.1624	-12.0256	-10.7583	-13.0821	-13.8207	-14.4161	-14.3398	-12.4998	-13.4953	-13.2758	-14.2597	-11.5678	Filtered (low expression)
AK208648;Colgalt1	-12.9304	-13.1932	-12.9111	-13.1326	-13.1425	-12.7489	-12.98	-12.9316	-13.0488	-13.304	-12.6612	-13.0058	-12.4359	-13.2989	-13.0699	-13.5548	-12.9034	-12.8613	-12.864	-14.2512	-12.7337	-13.2037	-12.8011	-12.2499	-13.339	-13.4673	-13.2309	-12.8123	-13.6176	Filtered (low expression)
AK211817;Gga2	-13.0401	-13.0743	-13.182	-12.9071	-13.091	-13.5939	-12.833	-13.4284	-13.0974	-13.2196	-13.9475	-13.1533	-13.7778	-10.9824	-11.9556	-12.3821	-13.1033	-12.7157	-12.8714	-11.547	-13.4489	-13.0759	-14.3501	-14.1166	-13.686	-14.5682	-13.1533	-13.6049	-12.7898	Filtered (low expression)
AK213804;Copz2	-13.7874	-13.3682	-13.449	-12.9805	-13.0421	-13.256	-12.9433	-13.0392	-12.9327	-12.9353	-13.0526	-12.6179	-13.2364	-14.329	-14.626	-13.4691	-13.6918	-13.6517	-13.9654	-14.8755	-13.5164	-13.3651	-13.5899	-13.4026	-13.4407	-13.0626	-13.1527	-12.9481	-14.8828	Filtered (low expression)
AU018091	-11.1502	-11.2018	-10.981	-11.3843	-11.1363	-11.1194	-11.1981	-11.1173	-11.3275	-11.7679	-11.0682	-11.5597	-11.0934	-10.5035	-10.7577	-10.8092	-11.1458	-11.0377	-10.8743	-11.1953	-11.2483	-12.4501	-11.1653	-10.9555	-11.6524	-11.8306	-12.0391	-11.327	-12.8959	Filtered (low expression)
Acp5	-13.2825	-13.064	-12.7701	-12.3465	-12.741	-12.5777	-13.0425	-12.4936	-12.7249	-12.9028	-12.4061	-12.1676	-12.6599	-14.5338	-14.2483	-12.9504	-13.2978	-13.0139	-13.3791	-14.2637	-13.7884	-14.2378	-12.5992	-12.6409	-14.6299	-14.371	-14.0677	-13.6003	-15.1443	Filtered (low expression)
Adap1	-14.5454	-14.0945	-13.5215	-13.4639	-14.8991	-13.2686	-13.3009	-14.2961	-13.2397	-13.845	-12.5943	-13.1032	-13.3656	-14.6125	-13.0238	-13.8591	-13.4222	-13.9444	-13.0836	-13.9066	-12.5772	-13.299	-12.7693	-12.43	-13.2926	-13.9753	-12.92	-12.7441	-14.0015	Filtered (low expression)
Adcy7	-13.7564	-13.8834	-14.1601	-13.9749	-14.2257	-13.3356	-13.9228	-13.5534	-13.7097	-13.572	-13.4112	-13.4671	-13.2065	-14.7973	-14.4871	-14.4513	-14.4301	-13.8253	-13.9379	-15.6953	-13.9981	-13.6475	-12.9356	-13.615	-13.4673	-13.8989	-13.674	-13.5845	-14.7501	Filtered (low expression)
Adgrf5	-13.3392	-11.8468	-12.3609	-12.0775	-12.0354	-11.8135	-11.5221	-11.9084	-11.5532	-11.5357	-12.0835	-11.442	-11.953	-14.7307	-14.3086	-13.5862	-13.5512	-12.8536	-13.3834	-14.4658	-13.274	-12.6852	-11.7691	-12.2148	-14.7675	-13.5066	-13.0322	-12.4957	-16.2721	Filtered (low expression)
Alad	-12.9712	-12.7547	-12.0215	-12.3044	-12.7791	-12.5617	-12.1476	-12.8302	-12.4516	-12.4674	-12.5098	-12.2138	-12.3962	-14.3174	-13.0331	-13.2137	-13.0331	-13.1647	-12.7934	-13.0818	-12.3517	-11.4149	-12.272	-11.5052	-12.7511	-12.0947	-11.9039	-11.3718	-13.5714	Filtered (low expression)
Alas1	-14.1664	-14.9501	-14.1349	-14.5484	-14.4516	-14.9166	-14.5651	-13.377	-14.9261	-14.3942	-13.9767	-14.5436	-13.6303	-13.4586	-14.7685	-14.6726	-14.63	-14.747	-13.9574	-14.1331	-13.5701	-13.9749	-13.2466	-12.8827	-14.2074	-13.9066	-13.7997	-12.955	-13.9969	Filtered (low expression)
Alyref	-14.3758	-13.69	-12.9211	-13.5929	-13.535	-12.851	-12.626	-13.0896	-12.8338	-12.6848	-12.8473	-12.5706	-12.9979	-14.1505	-14.5702	-13.7437	-13.6139	-13.6037	-13.7526	-13.8066	-12.7152	-13.0655	-12.4473	-12.8845	-12.9409	-13.0915	-13.2861	-13.1407	-12.9446	Filtered (low expression)
Ankrd11	-12.9572	-13.6493	-12.8878	-12.5726	-13.6738	-13.7371	-13.1338	-13.5483	-13.4904	-13.5454	-13.2237	-13.8626	-13.0828	-12.9272	-12.7984	-12.8273	-12.4935	-12.6844	-12.536	-13.2652	-12.8415	-11.2856	-12.7954	-12.4482	-12.8786	-13.2933	-13.0772	-13.16	-13.1345	Filtered (low expression)
Ano6	-12.9166	-12.4216	-12.3	-12.1957	-12.4007	-12.5438	-12.2946	-12.4092	-12.8428	-12.8468	-12.2545	-12.6424	-12.6791	-12.5994	-12.5333	-11.9622	-12.4948	-12.1355	-12.9649	-13.4942	-13.4755	-12.5656	-13.0319	-12.5154	-14.5686	-14.371	-14.2281	-12.7518	-14.7979	Filtered (low expression)
Anp32a	-14.4187	-15.118	-15.159	-15.1611	-15.2709	-15.0303	-14.839	-14.9723	-15.0174	-15.2476	-15.3419	-15.0556	-14.6913	-14.161	-13.7637	-14.2168	-14.0795	-14.7252	-14.5754	-12.9915	-14.2204	-14.218	-15.1389	-15.5013	-14.322	-14.842	-14.7301	-14.6743	-13.4682	Filtered (low expression)
Anxa5;Mir7009	-11.3503	-10.8988	-10.8553	-10.8901	-10.6701	-10.7771	-10.705	-10.5119	-10.6155	-10.778	-10.9466	-10.6366	-10.7859	-11.8294	-12.3463	-11.0753	-11.6561	-11.0095	-11.5774	-12.1109	-12.0186	-12.5917	-11.2898	-11.4352	-13.0829	-12.2277	-12.0171	-11.5412	-13.3602	Filtered (low expression)
Arid3a	-13.3998	-13.2954	-12.5414	-12.6011	-13.1496	-12.8294	-12.7922	-12.4353	-13.4098	-12.75	-12.5716	-13.1793	-12.4267	-13.7195	-13.1961	-13.2784	-12.9125	-12.7457	-12.1437	-11.8303	-11.994	-10.9771	-12.034	-11.8714	-11.4726	-11.5708	-11.654	-11.9621	-11.8391	Filtered (low expression)
Ate1	-12.2017	-11.9411	-12.0373	-12.0818	-12.1927	-12.2387	-11.8089	-12.4417	-12.1005	-11.9743	-12.1499	-12.0104	-12.2705	-13.3618	-12.6666	-12.2092	-12.6642	-12.441	-12.7153	-12.8628	-12.9225	-12.7868	-12.3504	-12.1631	-13.4111	-12.7946	-13.2802	-12.4825	-13.9548	Filtered (low expression)
Atp6v0b	-13.8132	-13.186	-13.3229	-13.3057	-13.449	-13.0414	-12.7646	-13.7417	-13.2632	-12.8877	-13.3092	-12.7176	-13.4373	-13.5673	-13.5544	-13.6247	-13.9171	-13.2966	-13.93	-14.1501	-14.0521	-13.9617	-14.0752	-14.4691	-13.9952	-13.1158	-14.7706	-14.3368	-13.6772	Filtered (low expression)
Atrx	-12.1812	-12.566	-12.8308	-11.7764	-12.9346	-13.1262	-12.7119	-13.1303	-13.658	-13.4188	-13.3166	-13.4979	-13.2134	-11.1555	-11.6914	-12.4807	-12.2958	-12.2096	-12.1978	-12.5791	-13.517	-12.3584	-13.9383	-12.9475	-13.4115	-13.8378	-13.2633	-13.1334	-13.8761	Filtered (low expression)
Atxn10	-11.3916	-11.7283	-10.9857	-11.1434	-11.7794	-11.0473	-11.0912	-10.9294	-11.4171	-11.1263	-10.8408	-11.2367	-10.7437	-10.9576	-10.5078	-11.2455	-10.8546	-10.8944	-10.5964	-10.3772	-10.4035	-10.6632	-10.2616	-10.4783	-10.1258	-9.76326	-10.1906	-10.5172	-10.3478	Filtered (low expression)
Avpi1	-14.7328	-14.8087	-14.1817	-14.5166	-15.6741	-14.5449	-14.853	-14.5296	-14.831	-14.3864	-14.5504	-14.245	-14.5358	-14.2782	-14.5702	-15.0092	-14.3893	-14.435	-14.5215	-13.8308	-13.5627	-13.9274	-14.3396	-13.8789	-13.3942	-12.7248	-12.9546	-13.0209	-13.478	Filtered (low expression)
BC010246;Plekha5	-13.2205	-14.0747	-13.6412	-14.0295	-14.5769	-14.0701	-14.5773	-13.7733	-14.7798	-14.7948	-15.1877	-14.7748	-14.6551	-12.9855	-13.5968	-13.9819	-13.8097	-13.8033	-14.2271	-13.7632	-14.5152	-14.2656	-15.9095	-15.0773	-14.1935	-13.7452	-13.9836	-14.8788	-13.6727	Filtered (low expression)
BC099602;Svil	-14.9189	-16.2425	-15.7815	-15.1429	-15.0143	-15.6926	-15.2154	-14.2954	-16.2087	-14.9685	-14.2711	-15.849	-14.745	-14.6604	-14.626	-15.9658	-15.1774	-14.9118	-14.2865	-14.7334	-14.4477	-13.6237	-13.5418	-12.9709	-15.6247	-15.0826	-14.8077	-13.7603	-15.8523	Filtered (low expression)
Basp1	-11.7588	-10.9726	-11.4238	-11.472	-10.3951	-10.8675	-11.0681	-10.4098	-10.712	-10.8673	-10.2645	-10.6896	-10.7481	-12.4348	-12.4108	-12.1367	-11.7768	-12.3794	-11.3359	-10.9236	-10.0202	-9.58764	-9.87018	-9.19529	-9.81736	-8.82333	-9.15622	-8.89286	-10.3889	Filtered (low expression)
Bcor	-11.2474	-11.4707	-11.2761	-10.7475	-11.0498	-11.1086	-11.1822	-11.1802	-11.5014	-11.1513	-11.1776	-11.3537	-11.1294	-11.4476	-11.1028	-10.9745	-10.9544	-10.9617	-10.8421	-10.6112	-11.2125	-12.7151	-11.5141	-12.2696	-11.9853	-13.3299	-12.6533	-13.6536	-11.6057	Filtered (low expression)
Bpgm	-14.5454	-14.616	-14.6998	-14.902	-14.2834	-14.4287	-14.9227	-15.259	-14.3377	-14.9685	-14.6674	-14.8259	-15.0778	-14.5022	-14.3568	-14.6243	-14.5021	-15.1222	-14.2728	-14.7171	-14.2561	-13.5825	-14.9197	-13.9984	-13.5358	-12.8113	-13.1046	-13.1996	-14.7266	Filtered (low expression)
Bst2	-14.1289	-13.2255	-11.7924	-13.1737	-12.6308	-12.1792	-11.9007	-12.2325	-12.1011	-11.9745	-13.0141	-11.6944	-12.5419	-14.5989	-14.0738	-14.0154	-13.8129	-13.6518	-14.1695	-14.0654	-13.9962	-14.1264	-13.7853	-14.3489	-13.4982	-12.6091	-14.3493	-13.9672	-13.7803	Filtered (low expression)
C1qtnf6	-15.3227	-15.4628	-14.871	-14.5616	-15.3539	-15.6926	-14.9227	-15.3874	-15.0378	-15.4665	-14.067	-14.4508	-14.896	-16.0042	-14.7082	-15.2273	-14.6755	-15.7428	-14.8426	-15.8785	-14.0635	-13.5737	-13.3396	-12.6051	-15.2486	-14.757	-13.6888	-13.0949	-15.4532	Filtered (low expression)
C430049B03Rik;Mir322;Mir351;Mir503	-12.7763	-12.4029	-12.7423	-11.6927	-13.0896	-12.2298	-12.7025	-12.7019	-12.4699	-12.3148	-12.3554	-12.6542	-12.7058	-13.3995	-12.2436	-12.5004	-12.0734	-12.6939	-12.6344	-13.6394	-13.1279	-12.4444	-12.4724	-12.6027	-13.873	-12.9032	-13.5294	-13.0758	-14.3338	Filtered (low expression)
Cald1	-9.6997	-9.84159	-9.74036	-9.73888	-10.0333	-10.0106	-9.53873	-9.9989	-9.56016	-10.2712	-9.47921	-9.83907	-9.82956	-9.52832	-9.66118	-9.5541	-9.39551	-9.44273	-9.54247	-11.4107	-10.5424	-9.37047	-9.9003	-9.23168	-13.7055	-13.5597	-11.5748	-9.82872	-14.6551	Filtered (low expression)
Calu	-11.8461	-11.8246	-12.6683	-11.7118	-12.3369	-11.9949	-12.1815	-12.6895	-11.6637	-12.8793	-11.901	-12.2257	-12.7943	-13.2227	-13.3772	-12.1161	-12.5259	-12.3624	-12.9291	-13.9009	-13.5912	-13.5345	-12.9591	-12.8447	-14.144	-14.1319	-13.6609	-13.0426	-14.5141	Filtered (low expression)
Capg	-10.8793	-11.0509	-10.9928	-10.8064	-10.8189	-11.0351	-10.7932	-10.7027	-10.8872	-10.745	-10.9185	-10.6852	-11.1783	-10.9712	-11.3795	-10.8069	-11.2215	-11.3028	-11.2753	-12.5467	-11.8864	-11.3586	-11.6405	-11.5297	-12.2854	-11.6073	-11.7193	-11.4612	-13.998	Filtered (low expression)
Capn1	-12.6139	-12.4918	-13.6482	-12.4406	-12.8944	-12.8593	-12.9791	-13.1002	-12.8955	-12.9909	-12.8253	-12.853	-13.3064	-13.8271	-13.4681	-12.8614	-12.6587	-13.2996	-13.567	-13.7545	-13.6174	-13.5248	-13.5675	-13.5734	-14.5854	-14.4226	-14.3823	-13.7255	-14.2395	Filtered (low expression)
Capza2	-12.0845	-11.6371	-11.7649	-11.6956	-11.9689	-11.709	-12.02	-12.3056	-11.6282	-12.0105	-12.2175	-12.022	-12.3169	-12.462	-12.7364	-11.9215	-12.5838	-12.0215	-12.583	-12.6898	-12.8987	-13.8307	-12.4648	-13.2936	-12.9796	-13.2551	-13.0138	-13.4071	-12.759	Filtered (low expression)
Ccdc184	-15.1548	-15.0785	-14.1835	-15.2065	-14.7481	-15.5481	-14.853	-14.7967	-15.888	-15.427	-15.1208	-15.1675	-15.6204	-15.926	-14.5702	-16.2541	-15.5458	-15.3106	-14.3979	-14.1912	-14.1286	-14.0639	-13.9438	-13.0421	-14.6126	-15.1734	-13.6487	-12.7339	-15.6069	Filtered (low expression)
Ccdc6	-13.7564	-13.6802	-13.5473	-14.46	-14.0173	-14.3591	-13.8908	-13.6428	-14.3292	-13.7901	-14.5595	-13.9277	-14.0922	-13.5412	-14.0971	-13.5316	-13.4922	-13.8792	-13.7036	-13.3175	-13.4322	-14.3001	-14.6936	-14.5514	-12.9113	-12.1156	-13.5852	-14.2347	-13.2295	Filtered (low expression)
Ccne1	-11.4962	-12.066	-11.4767	-11.5327	-12.7509	-11.9906	-12.3064	-12.5387	-12.5533	-12.5301	-12.6452	-12.8557	-12.1452	-11.4728	-11.0555	-11.2915	-11.4527	-11.1875	-11.6893	-11.9642	-12.0226	-12.491	-13.2199	-13.0214	-12.1176	-12.7325	-12.0381	-13.055	-11.8675	Filtered (low expression)
Cdh5	-10.645	-10.2317	-10.9138	-10.3848	-10.8631	-10.9236	-10.5067	-10.8476	-10.656	-10.8888	-10.6286	-10.5367	-10.9358	-11.9294	-11.9535	-11.056	-10.95	-10.6881	-11.2707	-13.5312	-11.8393	-12.5172	-10.7742	-10.6483	-15.4255	-15.0955	-12.5675	-11.3986	-16.3767	Filtered (low expression)
Cdk11b	-13.2735	-13.4697	-12.8193	-13.5668	-13.3566	-13.769	-13.3378	-13.416	-13.4368	-13.2258	-12.9092	-13.3073	-13.0788	-13.4238	-13.5222	-13.6348	-13.347	-13.3868	-13.2728	-13.1292	-13.1981	-11.7171	-13.0859	-13.1716	-13.0202	-13.4549	-13.2127	-13.4703	-13.4602	Filtered (low expression)
Cdkn1c	-11.8261	-11.6122	-9.22371	-10.2754	-10.3459	-9.92822	-9.32972	-9.42236	-9.80394	-8.87912	-8.92122	-9.03222	-8.80593	-12.7881	-10.6554	-11.3476	-10.2608	-10.3571	-9.92376	-11.2792	-9.66397	-9.2925	-8.8079	-9.07114	-9.99648	-9.42299	-9.9714	-9.1669	-11.0979	Filtered (low expression)
Cenpe	-12.3896	-13.7316	-13.3443	-13.2908	-13.3837	-13.9474	-13.3652	-13.396	-13.8029	-14.6215	-13.6352	-14.3347	-13.3712	-12.9679	-12.5447	-13.2415	-12.818	-12.8695	-12.5984	-13.0849	-13.4265	-12.1704	-13.1475	-13.4767	-13.0875	-13.795	-12.9731	-13.0767	-13.5662	Filtered (low expression)
Cenpf	-13.1593	-13.9972	-13.404	-13.3321	-13.831	-14.271	-13.7753	-13.5776	-14.0931	-14.1394	-14.1478	-14.9802	-13.7816	-13.0299	-13.1048	-13.8046	-13.3545	-12.9997	-12.627	-12.8115	-13.3921	-12.7261	-13.7948	-13.5711	-12.5622	-13.3224	-13.3477	-13.2445	-12.5232	Filtered (low expression)
Chchd10	-12.9563	-12.779	-12.63	-12.8063	-13.0118	-12.3076	-11.8885	-13.1206	-12.3793	-12.0322	-13.2334	-11.6578	-12.9721	-13.523	-13.4472	-13.5973	-13.4405	-13.5957	-13.3348	-13.0874	-12.8727	-13.8146	-13.5045	-13.1147	-12.5421	-11.9542	-12.7706	-12.8139	-12.5208	Filtered (low expression)
Chd7	-11.8105	-12.4797	-12.4099	-12.2526	-12.5263	-13.0936	-12.4727	-12.9376	-12.9706	-13.3789	-12.5534	-13.2884	-12.8136	-12.2528	-11.5823	-11.7885	-11.6491	-12.1023	-11.2603	-12.7291	-11.898	-10.9907	-11.942	-11.529	-12.694	-12.9992	-12.5228	-12.1863	-14.9386	Filtered (low expression)
Chst2	-15.1279	-15.6959	-15.6805	-15.8085	-15.1378	-14.5449	-14.819	-15.2671	-15.1488	-14.5786	-14.9734	-14.7312	-14.3336	-14.5794	-14.2159	-14.6726	-14.4718	-14.6744	-13.9379	-15.6953	-13.8162	-14.4227	-12.1931	-12.9995	-16.3553	-16.6096	-15.0402	-13.5347	-16.2721	Filtered (low expression)
Clic1	-12.9388	-12.9392	-13.3682	-12.7643	-13.1364	-13.2686	-13.6332	-12.9138	-13.0245	-13.0984	-13.2674	-13.0417	-13.3519	-13.1147	-12.7528	-12.8048	-13.0839	-13.1295	-13.538	-13.5915	-13.6026	-14.5306	-13.2194	-14.0498	-13.7893	-14.5302	-14.5157	-14.9305	-13.5871	Filtered (low expression)
Cln3;Mir7059	-14.7117	-14.1367	-14.0714	-13.9848	-15.0143	-14.292	-14.2608	-14.6516	-14.3903	-14.3639	-13.9696	-14.2759	-14.2446	-14.4586	-14.3504	-13.8719	-14.3217	-14.1122	-14.1341	-14.1792	-14.0521	-14.3001	-14.0503	-14.3621	-13.6272	-12.8948	-14.1084	-14.321	-14.4132	Filtered (low expression)
Cmip;Mir7077;Mir7078	-14.4365	-14.878	-14.4608	-14.3006	-14.4496	-14.3876	-15.0791	-14.136	-14.9139	-14.9088	-14.8658	-14.7585	-14.5145	-13.2856	-13.6107	-14.0988	-13.9669	-13.9974	-13.7808	-13.8066	-13.5826	-12.7153	-15.0644	-13.0734	-13.3449	-13.1367	-13.0173	-12.6821	-13.7844	Filtered (low expression)
Cmtm4	-14.0062	-14.3131	-13.8342	-13.683	-13.9213	-13.6052	-14.7133	-14.1658	-14.2927	-14.02	-14.5141	-14.3762	-14.0079	-13.1092	-13.3427	-13.7978	-14.1228	-14.2522	-14.2179	-13.3524	-14.1025	-14.4091	-14.0787	-14.7382	-13.4186	-12.5645	-13.9563	-14.6511	-13.3025	Filtered (low expression)
Cnn2	-12.1542	-11.5796	-12.2187	-11.8838	-11.3075	-12.2881	-12.1772	-11.2481	-12.0267	-12.2197	-12.0275	-11.791	-11.9682	-12.0902	-11.5088	-12.0827	-12.2226	-12.0303	-11.5916	-11.3354	-11.3315	-10.7582	-11.1216	-10.5296	-11.3747	-11.0321	-11.3647	-10.2604	-11.369	Filtered (low expression)
Cobll1	-12.7681	-12.9335	-13.4705	-13.1617	-13.0988	-13.9157	-13.2125	-13.3013	-13.5606	-13.6792	-13.3284	-13.5266	-13.2878	-12.6918	-12.7595	-12.8195	-12.7782	-12.4175	-12.7127	-13.2459	-13.337	-14.2656	-13.5922	-13.375	-14.5549	-14.9377	-14.2807	-14.0354	-15.5525	Filtered (low expression)
Col4a3bp	-13.1816	-13.2012	-13.5802	-13.2577	-13.2527	-13.3657	-13.4823	-13.1802	-13.5734	-13.6986	-13.1898	-13.6818	-13.384	-13.4128	-13.0565	-12.9695	-12.7806	-13.1872	-12.8668	-13.5699	-13.5656	-14.8222	-14.1329	-13.8863	-13.7352	-13.5605	-13.7428	-13.8823	-13.8931	Filtered (low expression)
Cr1l	-13.3073	-12.9639	-13.2373	-12.7419	-13.1093	-13.0207	-13.3621	-13.1095	-12.741	-12.9869	-12.6782	-12.8616	-13.0049	-13.7187	-14.0794	-13.404	-13.3372	-13.5842	-13.6966	-14.1912	-13.8787	-14.4758	-13.5424	-13.5792	-14.4381	-14.6546	-14.5355	-14.0162	-14.8943	Filtered (low expression)
Crispld2	-16.6096	-16.4151	-16.2371	-15.8085	-16.6096	-15.7837	-16.039	-15.8037	-16.3736	-16.2917	-14.355	-15.8804	-14.8893	-15.5965	-15.5554	-15.5125	-15.2911	-15.5853	-15.0397	-15.4423	-14.661	-14.1716	-12.7587	-13.679	-16.1366	-16.4261	-15.0742	-15.2247	-16.0818	Filtered (low expression)
Ctbp2	-13.5733	-13.6958	-13.1538	-13.7626	-14.0055	-13.3695	-13.1535	-13.7609	-13.5555	-13.5617	-13.0088	-13.4378	-13.4535	-12.9735	-13.3397	-13.12	-13.1602	-13.37	-13.3704	-13.7302	-13.2978	-12.9628	-12.7421	-12.7207	-14.8404	-14.8148	-13.6073	-12.9436	-14.7005	Filtered (low expression)
Ctnnal1	-13.3589	-14.0006	-13.7861	-14.5675	-13.9341	-13.9892	-13.8436	-14.2127	-13.9553	-14.3864	-13.6589	-14.0928	-14.051	-12.8434	-12.8886	-14.2168	-13.6882	-13.9778	-13.5008	-13.8308	-13.9981	-14.9585	-13.7017	-13.9404	-15.048	-14.9495	-14.5719	-14.5214	-14.5174	Filtered (low expression)
Ctnnbip1	-12.7689	-12.9077	-12.3096	-12.6486	-12.4184	-12.3114	-12.3735	-12.4279	-12.3639	-12.3143	-12.6243	-11.9817	-12.5225	-12.9186	-13.3938	-13.0188	-12.7004	-12.997	-12.9649	-14.1501	-13.0964	-13.0476	-12.6599	-12.7857	-14.0747	-13.8651	-13.5007	-12.7285	-14.6393	Filtered (low expression)
Ctsb	-10.5541	-10.3864	-10.3724	-10.2746	-10.7609	-10.6348	-10.1221	-10.7406	-10.3031	-10.4886	-10.4609	-10.1182	-10.4627	-11.5816	-10.9375	-10.1599	-10.5432	-10.7518	-10.9475	-11.6126	-10.771	-11.1905	-10.4462	-10.4666	-11.1074	-10.5288	-10.9318	-11.3084	-12.2162	Filtered (low expression)
Ctsc	-12.7845	-12.712	-12.9898	-13.121	-13.2665	-12.8269	-12.9003	-13.3285	-13.1329	-13.5414	-13.0231	-13.0475	-13.5082	-12.0121	-12.4599	-12.5411	-12.5908	-12.9558	-12.9213	-13.5602	-13.4541	-13.9093	-13.5343	-13.7063	-14.4923	-14.3499	-14.5873	-13.7786	-15.2264	Filtered (low expression)
Ctsd	-11.585	-11.2168	-11.4936	-11.1198	-11.5496	-11.6962	-10.9141	-11.7407	-11.2494	-11.0531	-11.3014	-10.6329	-11.297	-12.296	-12.2318	-11.8457	-12.2077	-12.1048	-12.5249	-12.9096	-12.2312	-11.6823	-11.4642	-11.6911	-12.2465	-12.1194	-12.2017	-12.3724	-12.7223	Filtered (low expression)
Cyb5a	-13.9453	-12.4291	-13.2117	-13.4488	-12.3244	-12.6309	-13.0875	-13.1042	-12.1673	-12.4714	-12.6229	-11.8334	-13.1833	-13.8754	-13.8369	-13.6743	-13.5798	-13.7905	-13.9574	-14.0716	-13.3257	-13.5925	-13.0517	-14.0132	-13.5857	-12.7618	-13.411	-13.5005	-12.9418	Filtered (low expression)
Cystm1	-13.4154	-12.8765	-13.4929	-13.7053	-13.3107	-13.0475	-12.9376	-13.417	-12.8487	-13.4602	-12.9743	-12.968	-13.3982	-12.7887	-13.8261	-14.3191	-13.2468	-13.7602	-13.1874	-13.3996	-12.456	-12.8899	-12.6402	-12.3561	-12.6393	-11.8957	-12.4751	-12.4272	-13.414	Filtered (low expression)
Dap	-14.6613	-14.2377	-14.8837	-14.8636	-14.1613	-14.3591	-14.5357	-14.1486	-14.4993	-14.3639	-14.8756	-13.9733	-15.0981	-15.2045	-14.7508	-14.128	-14.1937	-14.7777	-15.28	-14.2333	-14.8397	-14.3859	-14.9537	-15.5182	-14.2756	-12.5247	-13.24	-13.8926	-14.7402	Filtered (low expression)
Dbi	-12.3854	-12.0305	-11.3562	-11.7703	-11.9375	-11.4682	-11.3626	-11.4321	-11.5295	-11.4225	-11.0618	-11.2975	-10.7533	-11.9488	-11.8397	-12.4685	-11.7321	-11.8057	-11.027	-10.9102	-10.4131	-10.8227	-10.0055	-10.257	-10.6893	-10.8796	-10.4777	-10.4814	-11.1209	Filtered (low expression)
Dhcr24	-13.279	-13.7829	-12.8147	-13.8339	-13.1908	-14.1442	-13.3579	-13.3789	-13.7319	-13.4862	-14.1417	-13.6536	-13.3803	-13.715	-12.0983	-13.2975	-13.1991	-13.5805	-13.6765	-12.8096	-13.2437	-12.8351	-13.3432	-13.3992	-13.3144	-13.0974	-13.4014	-13.428	-13.1825	Filtered (low expression)
Dnajb1	-12.3074	-12.5699	-13.0257	-12.9149	-12.7546	-13.3015	-13.1551	-13.0852	-13.0091	-12.832	-13.1147	-12.9199	-13.1547	-12.999	-13.3638	-12.3088	-13.3757	-13.4406	-13.8586	-14.3715	-14.2284	-14.1277	-13.6407	-13.554	-15.309	-14.401	-14.2183	-13.3845	-15.2803	Filtered (low expression)
Dnase1l3	-12.9606	-12.4263	-12.6787	-12.4832	-12.5371	-12.5359	-11.9548	-12.6311	-12.4125	-12.606	-12.559	-11.6325	-12.8533	-13.9842	-13.4904	-12.1629	-13.1969	-13.1524	-13.3421	-14.6938	-13.8658	-14.0582	-14.4912	-12.9678	-13.2274	-12.8838	-13.6315	-13.106	-15.4787	Filtered (low expression)
Dnph1	-13.845	-13.574	-13.1506	-13.5266	-13.3701	-13.3494	-12.9012	-13.9374	-13.3323	-13.1072	-13.5538	-13.0441	-13.4279	-13.8575	-13.8905	-13.404	-14.1682	-13.6162	-13.7882	-14.3582	-14.5746	-15.0622	-14.4346	-14.517	-14.5451	-14.3244	-14.4159	-14.3274	-14.3228	Filtered (low expression)
Dock5	-12.396	-12.6857	-12.7973	-12.6611	-13.1755	-12.9622	-13.0838	-12.7721	-13.1926	-13.201	-12.8975	-13.0423	-12.7023	-13.0884	-12.7903	-12.8579	-12.917	-12.6027	-12.6343	-13.6658	-13.2327	-13.3822	-13.1221	-13.2094	-14.5151	-14.3178	-14.0428	-13.838	-14.8152	Filtered (low expression)
E2f7	-14.2366	-13.4957	-13.3856	-13.0675	-13.5709	-13.6402	-13.6118	-13.6484	-13.5855	-13.8019	-13.174	-14.0133	-13.4557	-14.3746	-14.2159	-14.9269	-14.5642	-14.1597	-13.851	-14.0704	-13.6546	-13.3432	-12.9457	-12.7521	-13.7443	-13.3504	-13.4534	-13.1464	-14.0993	Filtered (low expression)
E2f8	-14.2206	-13.4781	-13.932	-13.9507	-13.5071	-13.5001	-14.1558	-13.4484	-13.3804	-13.5162	-13.2801	-12.9709	-13.7425	-14.306	-14.4273	-13.9955	-14.4896	-14.1489	-14.4891	-14.9196	-14.5009	-14.1924	-13.4729	-13.9864	-14.2354	-12.5186	-14.0184	-14.2014	-14.4739	Filtered (low expression)
Ehd1	-13.4047	-14.6414	-13.7317	-13.6115	-13.4886	-13.5631	-14.0921	-12.7326	-14.5184	-13.7661	-14.4288	-14.2759	-13.7514	-12.6942	-13.0656	-12.9484	-13.6173	-12.993	-14.3777	-13.1411	-14.9167	-15.0842	-15.4329	-15.7313	-14.5955	-12.6985	-14.9477	-14.383	-13.3657	Filtered (low expression)
Eif4ebp1	-11.8778	-11.9683	-11.3446	-11.8717	-11.9375	-11.618	-11.3267	-11.7917	-11.6594	-11.48	-11.6211	-11.3363	-11.6486	-10.7928	-11.2648	-11.5296	-11.557	-11.4856	-11.6488	-11.6747	-11.5536	-12.0209	-11.5259	-11.5557	-12.8685	-12.1791	-11.8187	-11.7817	-12.2862	Filtered (low expression)
Elovl5	-12.102	-11.8866	-12.1706	-12.2362	-12.0387	-11.7064	-12.0684	-11.718	-11.8864	-12.1097	-11.9293	-12.0678	-12.504	-13.6169	-13.2456	-12.3857	-13.0096	-12.4766	-13.406	-15.301	-14.4787	-13.921	-13.1994	-12.9112	-15.7729	-15.0515	-14.3823	-12.5602	-16.0302	Filtered (low expression)
Emilin1	-16.2542	-16.2425	-15.8029	-15.0392	-16.0735	-14.5898	-15.3812	-15.9584	-14.7031	-15.8611	-13.0823	-14.6668	-14.4701	-16.1216	-15.8463	-16.2541	-14.9156	-15.4999	-15.076	-15.6953	-13.9322	-13.4562	-13.6998	-12.6742	-15.048	-15.7367	-13.8997	-12.7043	-16.0818	Filtered (low expression)
Eml3	-13.5912	-13.5189	-13.4902	-13.2359	-13.0878	-13.0321	-13.1113	-13.269	-13.2813	-13.0683	-13.2093	-13.5129	-13.0328	-13.3657	-13.4812	-13.4541	-13.0966	-13.6563	-13.1922	-13.9416	-13.5497	-13.7925	-12.3974	-12.9561	-15.6052	-16.262	-14.3493	-13.1397	-15.1234	Filtered (low expression)
Epn3	-15.2224	-14.5807	-13.7317	-13.8196	-13.9667	-14.0178	-13.9088	-14.1387	-14.1969	-13.6883	-13.523	-13.7531	-13.4464	-14.8351	-14.6666	-14.7223	-14.2565	-14.4043	-14.3196	-14.5505	-14.0132	-13.6681	-13.4271	-13.7495	-14.0412	-12.8972	-13.88	-14.2714	-13.9933	Filtered (low expression)
Eps8	-13.248	-13.8531	-13.7901	-13.8113	-13.9655	-14.1294	-13.7829	-13.1853	-14.1698	-13.8496	-13.8117	-14.3523	-13.75	-13.2029	-13.382	-12.9365	-12.7491	-13.4192	-12.9434	-13.675	-13.5274	-14.5145	-13.2254	-13.449	-14.0648	-13.5231	-14.4159	-13.5617	-15.7461	Filtered (low expression)
Ercc1	-13.3845	-13.3433	-13.1605	-13.7017	-13.2325	-13.4391	-13.5079	-12.8053	-13.3706	-13.2411	-13.4061	-13.0133	-13.5073	-14.3174	-14.1712	-14.4087	-14.4301	-13.7553	-14.3633	-13.8803	-13.9391	-14.218	-13.5	-13.2189	-14.8963	-14.842	-14.1075	-13.2855	-14.3204	Filtered (low expression)
Errfi1	-11.5466	-11.5565	-12.4739	-12.4826	-11.8722	-12.3143	-12.555	-12.2833	-12.0456	-12.4843	-12.2093	-12.6815	-12.6029	-12.2282	-12.4412	-12.4349	-12.8436	-12.0361	-12.4383	-12.8796	-12.5863	-12.7122	-12.0493	-11.9053	-13.159	-13.779	-12.2493	-11.9681	-13.06	Filtered (low expression)
Esrp1	-14.7328	-14.9627	-14.3778	-14.4295	-14.946	-15.116	-14.853	-15.1424	-15.5912	-15.3725	-15.1596	-15.7533	-14.9449	-14.7821	-14.6666	-15.0092	-14.5021	-14.4791	-14.5866	-13.2535	-14.5651	-14.6283	-15.0492	-15.4208	-13.54	-13.9697	-14.3356	-14.9614	-12.9437	Filtered (low expression)
Ezr	-9.6138	-9.96706	-9.99065	-9.69436	-9.91524	-9.99202	-9.65671	-9.65362	-9.87049	-9.94704	-9.80049	-10.0808	-9.77661	-9.45969	-9.56515	-9.66911	-9.63674	-9.60722	-9.79245	-10.5006	-10.3208	-10.7654	-9.80262	-9.98075	-11.4572	-11.4858	-10.9981	-10.1481	-11.8771	Filtered (low expression)
F11r	-15.5098	-15.5843	-14.915	-14.902	-16.0735	-14.7737	-15.3183	-14.4708	-15.1931	-14.8797	-14.1881	-15.2652	-14.2009	-15.2045	-14.0672	-15.0092	-14.3609	-15.1222	-14.0831	-13.8656	-13.7115	-13.5682	-12.8332	-13.2392	-14.3106	-14.1774	-13.7237	-13.6411	-13.8597	Filtered (low expression)
Fam122b	-12.8994	-12.6422	-13.4107	-12.6164	-13.0456	-12.5219	-13.558	-14.084	-12.9053	-13.5755	-13.2165	-13.5159	-14.1911	-13.4901	-13.5222	-12.9329	-13.727	-13.2471	-13.5604	-14.0159	-13.5993	-14.8413	-14.0468	-14.1073	-13.7877	-14.5439	-14.3084	-14.6216	-14.0705	Filtered (low expression)
Fam129a	-15.7214	-14.8489	-14.4972	-14.7097	-14.9656	-15.0303	-14.3722	-15.2361	-14.4472	-15.0981	-13.8637	-14.5584	-14.7282	-13.6397	-13.1421	-14.7431	-14.1083	-14.9706	-13.2281	-13.3461	-12.886	-13.3205	-13.5265	-13.1185	-12.8598	-13.7535	-13.6073	-13.9493	-14.2793	Filtered (low expression)
Fam171a1	-11.8151	-12.0408	-12.3368	-12.1829	-12.4696	-11.7422	-12.205	-12.5506	-11.9329	-12.4212	-11.6895	-12.5061	-12.1643	-13.22	-12.4418	-11.6632	-12.1903	-12.258	-12.8016	-14.8326	-13.0918	-13.0669	-11.6062	-11.709	-15.9444	-15.3778	-14.6248	-13.0801	-16.1741	Filtered (low expression)
Fam65a;Mir1966	-14.6613	-14.317	-14.5592	-14.7241	-14.1925	-14.3475	-14.427	-13.9022	-14.2625	-14.3014	-13.4908	-13.4125	-13.7192	-13.7849	-14.1401	-14.9269	-14.1786	-15.0762	-13.8654	-13.9159	-13.1178	-13.2075	-12.7658	-13.1519	-14.1848	-13.344	-13.7011	-12.897	-14.7072	Filtered (low expression)
Fam89a	-13.5177	-12.952	-13.2926	-13.2326	-12.9629	-12.8487	-12.6498	-12.6426	-12.5909	-12.3731	-12.5208	-12.2688	-12.4953	-14.7307	-14.7255	-13.5912	-13.2468	-13.1146	-13.51	-14.7907	-13.7311	-14.3498	-12.2823	-13.0314	-15.9444	-15.5683	-14.7482	-13.5502	-16.0818	Filtered (low expression)
Fasl	-14.4809	-13.8943	-14.4161	-13.683	-14.2243	-13.6554	-14.2973	-13.0769	-13.4752	-13.9852	-13.5311	-13.4737	-13.8314	-12.9735	-13.5586	-13.5691	-13.727	-14.1228	-13.4636	-14.5719	-14.4668	-14.6704	-13.7841	-13.391	-16.1366	-16.4261	-15.8552	-14.2505	-16.6096	Filtered (low expression)
Fat1	-13.7874	-13.1932	-14.0593	-13.5964	-13.0009	-13.7483	-13.5157	-12.5289	-13.8789	-13.698	-13.5645	-13.4575	-14.1246	-14.329	-14.6096	-14.7431	-14.9713	-14.1863	-14.3534	-13.5179	-13.4091	-13.3048	-13.8716	-13.3177	-12.6234	-13.0019	-13.104	-12.8566	-13.3219	Filtered (low expression)
Fblim1	-12.8166	-13.9219	-13.0406	-13.4253	-13.2464	-14.1442	-13.8798	-12.745	-14.4478	-13.9124	-14.8337	-14.2203	-13.8385	-13.1013	-13.0145	-12.8091	-12.4246	-12.6134	-13.22	-14.5168	-15.5987	-14.889	-14.2287	-14.021	-16.2421	-15.1734	-15.9338	-13.6893	-16.214	Filtered (low expression)
Fbxo5	-13.7259	-14.2452	-13.8799	-13.8155	-14.0237	-13.5862	-14.1032	-14.3115	-14.2295	-14.459	-14.6289	-14.776	-13.9692	-12.9684	-13.3772	-13.1182	-13.2432	-13.549	-13.6097	-13.1945	-13.6533	-13.8096	-14.1461	-14.0849	-12.9023	-13.5035	-13.1106	-13.5281	-12.6877	Filtered (low expression)
Fbxo6;Mir7022	-12.0924	-12.3983	-12.112	-12.6857	-12.5839	-12.5372	-12.521	-12.74	-12.4943	-12.9215	-12.2238	-12.6839	-12.8633	-12.574	-12.6832	-12.614	-12.3767	-12.6923	-12.5234	-13.9264	-12.7322	-13.3383	-12.3042	-12.3085	-13.81	-13.2789	-13.0465	-12.6629	-14.1618	Filtered (low expression)
Fem1b	-13.5693	-14.0297	-13.3128	-13.7658	-13.6278	-13.9066	-13.7962	-13.359	-14.2461	-13.9797	-14.4022	-14.0535	-13.7624	-12.4796	-11.9129	-13.5533	-12.6643	-12.9811	-12.9175	-11.956	-12.8718	-13.3306	-13.26	-12.996	-12.2987	-12.9983	-12.5253	-13.5381	-11.9709	Filtered (low expression)
Fermt2	-11.7981	-11.9943	-12.2121	-12.0872	-12.0281	-12.3088	-12.2846	-11.4352	-12.4389	-12.4804	-12.506	-12.5705	-12.4047	-10.4029	-10.9966	-11.8073	-11.6672	-11.6111	-11.9326	-11.7301	-12.0163	-11.886	-12.4528	-11.6799	-11.7754	-11.4703	-11.9577	-11.4087	-12.6709	Filtered (low expression)
Fes	-13.924	-14.7972	-14.4766	-14.307	-15.946	-14.7034	-14.6816	-15.3541	-14.7197	-14.9597	-13.6445	-14.7585	-14.068	-14.0456	-14.0377	-13.8282	-13.2568	-13.5957	-13.4388	-14.5869	-13.547	-12.891	-13.1441	-13.219	-13.9357	-12.8607	-12.9586	-12.8415	-15.3837	Filtered (low expression)
Fhl2	-15.0022	-14.4099	-15.359	-14.8482	-14.0476	-14.2649	-14.7917	-13.0799	-14.027	-14.1703	-13.8877	-13.5625	-14.0934	-15.926	-15.3336	-15.9658	-15.6287	-15.6487	-14.5866	-13.7869	-13.8593	-14.1466	-12.8257	-12.8646	-15.139	-14.3123	-13.9383	-13.2536	-15.3032	Filtered (low expression)
Fignl2	-12.7293	-12.8941	-12.7313	-12.5649	-12.4677	-12.273	-12.7871	-12.5357	-12.8762	-12.6427	-12.3337	-12.4352	-12.4943	-13.1548	-12.338	-12.6972	-12.5434	-12.4958	-12.2531	-12.7178	-12.2908	-12.85	-12.0519	-12.2386	-14.4574	-14.7405	-13.3959	-13.2444	-14.2458	Filtered (low expression)
Fkbp11	-12.5795	-12.0201	-12.327	-12.3793	-12.2517	-12.2592	-12.3155	-12.9057	-11.8664	-12.0086	-12.6069	-11.7993	-12.7987	-12.9849	-13.0851	-12.5495	-13.1548	-12.5081	-13.3645	-13.3063	-13.5947	-13.6171	-14.1916	-13.2431	-13.2926	-13.6087	-13.9106	-13.0304	-13.2813	Filtered (low expression)
Flnb	-11.7798	-12.6523	-11.3036	-11.2706	-11.5082	-12.3553	-11.5977	-10.9909	-11.9319	-11.5533	-11.6031	-11.7537	-11.1557	-12.2551	-11.2923	-12.1682	-11.3269	-11.7848	-11.0787	-11.6459	-12.0727	-11.4157	-11.2301	-11.1404	-12.1314	-11.9603	-12.3711	-11.6808	-13.3286	Filtered (low expression)
Fscn1	-11.9303	-12.1984	-11.4881	-11.7389	-11.4932	-11.3636	-11.3255	-10.7889	-11.4791	-10.7023	-11.4095	-10.7571	-10.8476	-13.1302	-12.538	-12.8516	-12.1771	-11.8737	-12.2325	-13.0104	-12.1696	-12.465	-11.5065	-12.1908	-12.3703	-12.2459	-12.6574	-12.6597	-11.7383	Filtered (low expression)
Fstl3	-12.2024	-11.971	-11.2813	-11.3055	-12.0977	-11.0596	-11.0168	-11.5938	-10.977	-11.2664	-10.4537	-10.8776	-10.6913	-12.5171	-11.2843	-11.2441	-11.1175	-11.4885	-10.6272	-12.266	-10.7068	-10.5082	-10.1861	-10.1682	-11.659	-12.391	-11.3308	-10.5615	-12.7112	Filtered (low expression)
Fthl17a	-14.8622	-14.2368	-13.4995	-13.8423	-14.5232	-12.9922	-13.1289	-13.3694	-12.8524	-12.9288	-11.9763	-12.7748	-12.5684	-15.3247	-14.7176	-14.5584	-13.4755	-13.8253	-12.9867	-13.2384	-12.0423	-12.1024	-11.1058	-11.0486	-12.4692	-12.6582	-12.3903	-11.4425	-12.8788	Filtered (low expression)
Fxyd5;Mir7050	-12.7718	-11.9035	-12.4514	-12.3751	-11.9137	-12.1119	-11.728	-12.1161	-11.7506	-12.0673	-11.659	-11.7282	-11.905	-13.4318	-13.6498	-12.3547	-12.9164	-12.5903	-13.3692	-14.7907	-13.0526	-13.3011	-12.1643	-12.0487	-15.5454	-15.0278	-14.7587	-13.0002	-16.2721	Filtered (low expression)
Gale	-14.182	-13.8764	-13.9513	-14.0845	-13.642	-13.6634	-13.3783	-13.4988	-14.0361	-13.3655	-13.2747	-13.8584	-13.1228	-13.9248	-13.6107	-13.9683	-13.2912	-13.6288	-13.4768	-14.2947	-13.7653	-14.6704	-12.8693	-13.6469	-14.6235	-14.4756	-14.702	-14.9614	-14.6551	Filtered (low expression)
Galr3;Gcat	-14.8622	-14.4192	-14.5216	-15.3915	-15.4154	-14.6089	-14.2866	-14.6739	-14.6546	-14.3545	-14.3954	-14.5939	-14.2874	-14.251	-13.4822	-14.078	-14.0983	-14.2522	-13.4271	-13.7042	-13.8198	-13.8062	-14.2972	-13.8978	-13.4822	-12.947	-13.5294	-13.4052	-13.5231	Filtered (low expression)
Gata3	-12.4814	-11.9608	-12.1323	-11.7175	-12.451	-11.686	-11.9325	-12.4993	-11.6792	-12.2781	-11.3817	-12.1111	-12.3717	-12.0715	-11.4016	-11.68	-11.785	-12.0688	-11.6414	-12.4358	-12.1761	-12.1508	-11.3767	-11.5028	-14.7752	-12.5506	-12.6458	-12.3402	-15.6183	Filtered (low expression)
Gclm	-13.5582	-12.6546	-12.6042	-12.8703	-13.0204	-12.4418	-12.4341	-13.4203	-12.4667	-13.0294	-12.8726	-12.0961	-13.485	-12.8784	-13.188	-13.1161	-12.8466	-13.201	-13.5202	-13.569	-13.4289	-13.8696	-13.64	-13.6018	-13.4934	-13.6949	-13.6141	-14.1226	-13.6824	Filtered (low expression)
Gjb3	-12.0207	-13.3174	-10.3047	-10.936	-12.6928	-10.9767	-10.693	-11.3814	-11.7778	-11.105	-10.236	-11.3516	-9.7037	-10.7869	-9.36999	-10.8877	-9.72791	-9.98117	-9.29773	-9.28552	-9.16294	-9.67543	-9.3928	-9.28436	-9.04869	-9.99681	-9.2902	-9.38741	-9.42108	Filtered (low expression)
Gjb5	-13.674	-14.4007	-12.5343	-13.0616	-13.977	-12.8424	-12.9194	-13.4244	-13.1727	-12.9951	-11.1597	-12.8466	-11.5979	-12.2744	-10.667	-12.7066	-10.7648	-12.1751	-10.2773	-10.6851	-10.1607	-10.137	-10.4619	-10.2943	-10.0366	-11.0557	-10.1716	-10.1305	-11.0446	Filtered (low expression)
Glipr2	-14.1998	-13.6368	-13.7494	-13.9961	-13.2547	-14.292	-13.8642	-13.7719	-13.8388	-13.7813	-14.0897	-13.3462	-13.8543	-12.4569	-12.526	-14.1861	-13.4995	-13.542	-12.941	-13.8814	-13.7994	-15.0309	-13.5514	-14.3177	-14.5586	-15.2068	-14.5719	-14.834	-14.5746	Filtered (low expression)
Gm2a	-13.5618	-13.5236	-13.5809	-14.095	-13.604	-14.2539	-14.008	-13.7549	-14.2511	-14.4719	-13.9386	-14.0008	-13.8477	-13.5412	-13.6258	-13.6185	-13.4506	-13.7514	-13.1202	-13.2467	-13.0457	-12.4287	-12.2841	-12.3474	-13.376	-12.9296	-12.7728	-12.4081	-13.6903	Filtered (low expression)
Gng2	-13.3557	-14.1843	-14.9601	-14.732	-13.7928	-14.1649	-14.0175	-14.19	-14.2736	-14.5125	-13.7635	-14.3523	-14.6779	-12.7788	-13.3049	-14.3504	-13.7189	-14.1754	-13.3966	-13.4395	-13.6323	-14.2516	-13.7841	-13.7279	-13.8033	-14.0293	-13.6367	-14.1546	-13.6678	Filtered (low expression)
Grb10	-14.7117	-15.2225	-14.4462	-14.5808	-14.3647	-14.6894	-14.5357	-14.0367	-14.6822	-14.6739	-14.7417	-14.3941	-14.4097	-13.3496	-13.4784	-14.0293	-13.884	-13.7728	-13.4922	-12.6423	-13.7454	-13.608	-13.9057	-14.0367	-14.542	-13.8823	-13.4758	-13.5742	-12.8446	Filtered (low expression)
Grb2	-12.1016	-11.9111	-11.7821	-11.5078	-11.8782	-11.7473	-11.5443	-11.852	-11.5159	-11.6843	-11.3184	-11.6695	-11.5617	-11.9486	-11.8198	-11.6523	-11.7632	-11.6478	-11.7018	-12.3481	-11.5615	-11.9348	-11.446	-11.3731	-12.9419	-12.8005	-11.907	-11.6464	-13.5844	Filtered (low expression)
Grn	-13.3176	-13.5653	-13.3195	-12.9134	-13.8452	-14.1396	-13.5346	-14.3893	-13.7776	-14.135	-13.8503	-13.0941	-13.8622	-14.3174	-13.7134	-12.8773	-12.7318	-13.3941	-13.3672	-13.675	-13.9948	-14.2044	-14.1198	-14.3398	-13.9434	-13.3384	-14.2807	-14.2464	-15.0945	Filtered (low expression)
Gsn	-13.4154	-13.6312	-13.3579	-13.3998	-12.7229	-13.3387	-13.0705	-12.3173	-13.3074	-12.756	-12.6781	-12.3626	-12.7133	-12.2847	-12.0766	-13.1348	-12.4111	-12.9978	-11.6858	-12.6896	-11.9116	-11.3612	-11.4042	-11.1661	-12.7318	-12.2243	-11.6767	-11.2833	-13.6692	Filtered (low expression)
Gusb	-14.6123	-15.5843	-14.1601	-14.7959	-15.8614	-13.9568	-14.4832	-14.7395	-14.2276	-14.6223	-13.2958	-14.9677	-14.1645	-14.8351	-13.9353	-14.2392	-13.0653	-14.2034	-13.3348	-13.9159	-13.13	-12.7413	-13.0875	-12.5564	-12.9981	-13.0126	-12.7547	-13.0887	-13.9175	Filtered (low expression)
H1f0	-12.8797	-12.0283	-12.713	-12.2555	-13.0932	-12.957	-12.5914	-12.8822	-12.1515	-12.7766	-12.5867	-12.7932	-12.7712	-14.1308	-13.7441	-12.7905	-13.3081	-12.2068	-13.7138	-14.221	-12.8716	-12.0018	-12.9066	-12.4707	-13.4059	-12.3087	-12.5925	-12.4787	-14.0258	Filtered (low expression)
Hic1	-13.3243	-12.1714	-13.2584	-13.1165	-12.3561	-12.7235	-12.5832	-13.0172	-12.5914	-12.506	-13.0767	-12.0019	-13.2242	-14.3746	-15.8463	-14.0858	-14.9713	-13.992	-15.7964	-15.3581	-15.4481	-14.0821	-14.3004	-13.8837	-15.8564	-15.9034	-15.4842	-13.2602	-16.4888	Filtered (low expression)
Hk2	-12.8466	-13.5015	-13.9996	-13.5751	-13.8989	-13.2006	-13.7059	-13.892	-13.4854	-13.8308	-13.1883	-14.1319	-13.5043	-12.9353	-12.7927	-13.1073	-12.3592	-12.9904	-12.1772	-12.7659	-12.4886	-12.7494	-12.3055	-11.8444	-13.2485	-13.6799	-12.543	-12.5366	-13.6101	Filtered (low expression)
Hmgb2	-13.2905	-13.8593	-13.4361	-14.2611	-13.9886	-13.2332	-13.5165	-13.9773	-13.621	-13.6792	-13.0587	-13.7818	-13.3087	-13.2959	-13.2049	-13.6743	-13.543	-12.8556	-12.9706	-12.9706	-12.7351	-13.4424	-13.4465	-13.5491	-12.3506	-12.7588	-12.7268	-13.3841	-12.2193	Filtered (low expression)
Hmgn1	-12.2228	-12.7099	-12.2621	-12.5192	-12.5254	-12.5192	-12.398	-12.196	-12.7492	-12.2705	-13.444	-12.666	-12.3461	-12.0591	-11.6876	-12.1887	-12.7009	-12.0888	-12.82	-11.7688	-13.0836	-13.6195	-12.8524	-13.5035	-12.751	-13.9217	-13.4568	-13.9186	-11.8248	Filtered (low expression)
Hmgn5	-12.9279	-12.8947	-12.9567	-12.6597	-12.8981	-12.8355	-12.3223	-13.2533	-12.0757	-12.7448	-11.8019	-12.5071	-12.4349	-14.8738	-13.1649	-13.9035	-12.3264	-12.9844	-12.086	-13.2908	-11.4429	-9.98502	-11.3075	-10.8611	-11.681	-10.8083	-10.8166	-10.629	-13.2403	Filtered (low expression)
Hmox1	-10.4431	-10.1267	-9.96781	-10.1357	-10.6775	-9.98475	-10.1601	-11.9479	-9.76239	-10.9006	-10.7189	-9.74107	-11.9326	-11.4765	-10.9367	-9.42255	-9.55246	-10.1865	-11.3471	-11.7058	-11.743	-12.4465	-12.1783	-11.9617	-11.4278	-11.2056	-11.6467	-11.8393	-11.7204	Filtered (low expression)
Hn1	-13.6728	-12.8795	-12.6989	-12.6196	-12.7078	-12.5883	-12.5116	-13.141	-12.7319	-12.6784	-12.3651	-12.673	-12.4017	-13.0587	-12.8597	-12.9898	-12.8334	-13.3066	-12.6957	-12.6514	-11.9793	-12.1063	-12.2129	-12.7076	-11.4654	-11.5129	-11.92	-12.1647	-11.8377	Filtered (low expression)
Hprt	-12.1573	-11.9639	-12.0538	-12.196	-12.5108	-11.93	-12.3299	-12.4202	-12.1179	-12.0512	-12.1828	-12.2295	-12.262	-11.2864	-11.6678	-12.0098	-11.6229	-11.8178	-11.687	-11.5949	-11.9747	-13.3275	-11.9752	-11.8141	-12.1012	-12.2573	-11.8226	-12.0838	-12.0443	Filtered (low expression)
Hsd17b2	-16.6096	-14.8371	-15.9934	-16.1595	-15.2709	-14.878	-15.3627	-15.9924	-14.493	-15.427	-13.7594	-14.2899	-14.8778	-16.346	-16.3115	-16.079	-15.7814	-15.4189	-15.1285	-15.8785	-13.9816	-13.6025	-12.2751	-12.0591	-16.3553	-14.1285	-14.0712	-12.831	-16.3767	Filtered (low expression)
Hspb1	-14.056	-13.2466	-11.9069	-12.5128	-12.3383	-12.3999	-12.0499	-11.1847	-12.0846	-11.1728	-12.5727	-11.3468	-11.5478	-14.6952	-14.6096	-13.9166	-14.0086	-13.6173	-13.6955	-13.812	-12.2991	-13.0979	-11.87	-12.4409	-12.8506	-12.4751	-12.8078	-12.8556	-13.5752	Filtered (low expression)
IkappaB-zeta;Nfkbiz	-11.1661	-11.9596	-12.051	-11.4721	-12.3073	-11.9458	-11.8919	-11.8518	-12.0027	-12.2737	-11.9257	-12.2341	-11.9394	-11.7169	-11.0888	-11.1957	-11.6243	-11.5397	-11.729	-12.7171	-12.5619	-12.9693	-11.9253	-12.4771	-12.7975	-13.2778	-12.5831	-12.4161	-13.3287	Filtered (low expression)
Irs3	-13.3428	-12.8919	-13.5155	-13.3124	-13.4581	-13.5259	-12.904	-13.3482	-13.1304	-12.8958	-12.7664	-12.7104	-13.29	-14.6604	-14.5317	-13.9035	-14.1138	-13.523	-14.8749	-15.2236	-13.9579	-12.9693	-13.9417	-13.1353	-14.9378	-14.6346	-13.8507	-12.3917	-15.6464	Filtered (low expression)
Irx2	-12.3018	-13.1416	-12.4007	-12.3985	-13.6863	-12.6644	-12.2696	-13.1048	-12.8408	-13.1363	-12.4157	-13.2428	-12.4549	-11.9617	-11.6738	-12.0738	-11.6426	-12.277	-12.071	-11.5338	-12.0323	-13.0916	-12.2349	-13.1022	-12.1317	-13.4749	-12.6499	-13.6194	-12.0895	Filtered (low expression)
Irx3	-13.1666	-13.0802	-13.5096	-13.275	-12.7963	-13.4909	-13.7042	-12.509	-13.7457	-13.6119	-13.7667	-13.3106	-13.6017	-13.8664	-13.6597	-13.3072	-14.4896	-13.5377	-14.2322	-12.1989	-13.162	-12.9804	-12.9811	-13.1174	-13.3662	-13.0543	-12.7553	-13.2737	-13.2475	Filtered (low expression)
Itgb3	-12.172	-11.7096	-12.4901	-11.8497	-11.6498	-11.9327	-11.7712	-11.6325	-11.7009	-11.944	-11.8659	-11.5732	-12.221	-13.6127	-13.7894	-12.3129	-12.917	-12.2155	-13.0661	-14.6241	-12.7303	-12.2227	-12.8958	-12.5854	-13.5234	-12.3055	-12.427	-12.0648	-15.4532	Filtered (low expression)
Itgb4	-14.9559	-14.3474	-14.4926	-14.1745	-14.4471	-13.9341	-13.6959	-13.9869	-13.4997	-14.122	-12.9605	-13.7281	-13.9803	-15.4547	-14.5162	-14.495	-14.2565	-14.435	-13.9584	-14.6779	-12.9889	-12.3036	-12.9894	-12.4952	-12.8529	-12.634	-12.5893	-12.6326	-14.7371	Filtered (low expression)
Jade3	-15.3227	-14.9938	-15.4	-15.3707	-14.4139	-15.0303	-15.802	-14.3056	-14.5724	-14.0706	-15.373	-13.7353	-15.0577	-14.5022	-15.0637	-15.7228	-15.9505	-15.442	-15.5418	-13.4478	-14.9333	-14.2656	-15.166	-14.5027	-13.7423	-13.0325	-13.8136	-13.2742	-12.8221	Filtered (low expression)
Jmjd1c	-13.5453	-13.4003	-14.0593	-12.9322	-13.5383	-14.1101	-13.6376	-13.6821	-13.7338	-13.8547	-13.71	-13.8373	-13.9506	-14.4283	-14.3917	-13.3893	-13.6407	-13.6037	-13.4973	-14.1331	-14.6358	-14.3498	-13.8093	-13.8627	-14.7304	-14.73	-14.4258	-14.2932	-15.2264	Filtered (low expression)
Jup	-13.4526	-13.0115	-13.2176	-12.4202	-13.0608	-13.2013	-13.3112	-13.2175	-13.2489	-13.2239	-13.2594	-12.7787	-13.1813	-13.3064	-13.4995	-13.2922	-12.8826	-12.7128	-12.9078	-14.0542	-13.2254	-13.1621	-13.0395	-12.7319	-14.6025	-14.0651	-13.6534	-12.7603	-15.0299	Filtered (low expression)
Kcnk6	-13.9315	-14.9627	-13.9629	-14.0443	-14.8991	-14.4584	-14.0824	-13.9575	-14.8681	-14.3481	-13.5569	-14.4846	-13.4709	-13.4723	-13.1961	-13.7558	-13.5959	-13.7428	-13.3851	-12.9773	-13.3286	-14.1394	-13.3952	-13.6476	-13.6478	-15.2551	-14.5885	-14.3152	-14.3234	Filtered (low expression)
Kctd15	-13.9118	-14.2745	-14.0032	-14.3291	-14.6321	-13.9987	-13.6323	-14.9276	-14.2318	-14.4224	-13.9503	-14.3072	-14.4977	-12.5334	-12.6769	-13.183	-12.9053	-13.7602	-12.7567	-13.3183	-13.3593	-14.2593	-13.8374	-13.4608	-13.6968	-13.0668	-14.0749	-13.0923	-14.2343	Filtered (low expression)
Kctd17	-14.1977	-13.3867	-14.0555	-13.8339	-13.7682	-13.4008	-13.3378	-13.8817	-13.0306	-13.0709	-12.4784	-12.5262	-13.0666	-14.6952	-14.5162	-14.2392	-14.6226	-14.1863	-13.0726	-13.8554	-12.2878	-11.6272	-11.8223	-11.7532	-14.1045	-12.2141	-12.0211	-11.9851	-14.5533	Filtered (low expression)
Kdelr3	-14.2764	-13.9362	-13.0083	-13.4323	-13.8344	-12.9318	-13.1756	-13.1442	-13.3914	-13.0727	-12.8028	-12.911	-13.1611	-15.5965	-15.4872	-13.6298	-14.9243	-13.2934	-15.1669	-15.3821	-14.1316	-14.9585	-14.0314	-13.8358	-15.5044	-14.8872	-14.7998	-13.6196	-16.0302	Filtered (low expression)
Kif22	-13.4116	-13.7179	-13.1956	-13.5347	-13.5266	-13.6244	-13.4445	-13.3251	-14.0165	-13.7502	-13.6034	-14.5686	-13.4368	-13.0824	-12.9178	-13.5593	-13.4402	-12.9435	-12.5959	-13.024	-12.6385	-12.8711	-12.8569	-13.3415	-13.0049	-12.9854	-12.5413	-12.7953	-13.0195	Filtered (low expression)
Kif23	-13.4417	-15.118	-14.1945	-14.2335	-14.946	-15.2931	-14.8875	-13.7429	-15.0294	-14.7559	-15.0564	-15.7533	-14.0105	-12.7586	-13.3638	-14.2014	-13.286	-13.8253	-13.3094	-12.9635	-13.7178	-13.5925	-14.2356	-13.7217	-12.6203	-13.1362	-12.6815	-13.6276	-13.1404	Filtered (low expression)
Klf13	-13.7874	-13.7179	-13.1659	-13.4124	-13.535	-13.6087	-13.0222	-13.3708	-13.5985	-13.5036	-13.3745	-13.4901	-13.2826	-13.5122	-13.7088	-13.5801	-13.7675	-13.7728	-13.3024	-14.5005	-13.1446	-12.1967	-12.7075	-12.5969	-14.8132	-14.3207	-13.6702	-12.6409	-15.5415	Filtered (low expression)
Krt19	-9.55709	-10.2718	-9.02311	-9.1511	-9.44296	-9.55738	-9.2048	-8.67225	-9.50573	-9.22499	-8.82598	-9.31603	-8.46506	-10.149	-9.3447	-9.33544	-8.92	-9.32354	-8.87358	-9.87886	-8.96434	-9.09931	-8.39661	-8.62152	-9.5716	-9.36123	-9.75617	-9.49676	-11.1151	Filtered (low expression)
Krt7	-10.7998	-11.1355	-10.4729	-10.4456	-10.5882	-10.7369	-10.2076	-9.68214	-10.4533	-10.2979	-10.2606	-10.0581	-10.0281	-11.2333	-11.1925	-11.0878	-10.8883	-10.8123	-10.7621	-11.9517	-10.8109	-10.6375	-10.2835	-10.5785	-11.9525	-11.6544	-11.4955	-10.9337	-13.364	Filtered (low expression)
Krt8	-12.9642	-12.7932	-12.2734	-12.5713	-11.9706	-12.3466	-12.4073	-11.1687	-12.1416	-12.3198	-11.9335	-12.2712	-11.7654	-13.2827	-12.5173	-12.9013	-12.2018	-12.4504	-12.0356	-12.1375	-11.7584	-12.4893	-11.4028	-12.1631	-12.3618	-12.4923	-12.393	-12.4804	-12.6167	Filtered (low expression)
Lbr	-14.3932	-14.631	-14.0883	-14.3006	-14.5386	-13.7316	-14.5067	-14.0112	-14.1095	-13.9778	-13.7885	-14.7862	-13.7523	-13.0481	-12.9419	-13.7146	-13.5249	-13.8885	-13.1364	-12.2275	-13.228	-12.9889	-13.3232	-13.203	-12.9788	-12.7596	-12.7991	-12.9998	-12.2425	Filtered (low expression)
Ldlr	-13.1485	-14.1643	-13.401	-13.0765	-12.8373	-13.6288	-13.3433	-12.4991	-13.8304	-13.5293	-13.2618	-13.5567	-12.8497	-12.5386	-12.8823	-13.4948	-12.6665	-13.0018	-12.1622	-12.2173	-12.7612	-13.1878	-12.1722	-12.8664	-12.7255	-12.7998	-12.8758	-13.6781	-12.8601	Filtered (low expression)
Ldoc1	-10.8144	-10.7457	-10.3849	-10.2402	-10.5055	-10.1144	-10.2223	-10.5827	-10.3613	-10.0804	-10.2196	-10.0692	-10.1849	-11.3829	-10.3528	-10.7065	-10.3614	-10.4189	-9.86964	-10.4229	-9.62158	-11.0279	-9.84954	-10.1693	-9.59666	-9.26913	-9.32107	-9.69038	-10.8499	Filtered (low expression)
Lgals3	-14.2206	-12.8426	-14.4517	-13.9195	-11.5186	-13.5681	-13.3294	-10.7542	-12.5401	-11.7388	-13.8676	-11.1638	-12.9359	-14.2192	-15.5554	-15.5964	-16.357	-15.7149	-15.1828	-13.3934	-13.7298	-11.4477	-13.9392	-12.8679	-13.0063	-9.81093	-11.2429	-10.2222	-13.5178	Filtered (low expression)
Lgmn	-13.1932	-12.6996	-13.182	-13.3677	-13.1452	-12.713	-12.9633	-12.9702	-13.0738	-13.3134	-13.4388	-13.1262	-13.0525	-13.2572	-13.0809	-12.7699	-13.3349	-12.9958	-13.3552	-13.3647	-13.9183	-14.0639	-13.7101	-14.0874	-13.8897	-14.0117	-14.702	-14.0968	-14.6236	Filtered (low expression)
Lipg	-13.139	-12.541	-13.645	-13.1454	-13.1987	-13.03	-13.0744	-13.564	-12.8393	-13.317	-12.3927	-12.6888	-13.1287	-14.6125	-13.8106	-12.8472	-12.8119	-13.2136	-13.2501	-14.5005	-13.4401	-12.8859	-12.8842	-12.5864	-14.5121	-12.9129	-13.7707	-13.3912	-15.9946	Filtered (low expression)
Litaf	-11.8124	-11.1675	-11.6476	-11.3446	-11.3778	-10.9647	-11.4205	-11.3756	-10.9126	-10.9909	-10.9294	-10.9904	-11.4782	-11.9844	-12.2828	-11.8775	-12.2149	-11.8562	-12.0887	-11.7414	-11.6483	-11.7426	-10.9509	-11.04	-12.9926	-12.006	-11.6274	-11.1639	-13.2442	Filtered (low expression)
Lmf2	-13.6837	-13.0661	-12.9496	-12.7187	-13.099	-13.5784	-12.9477	-12.9475	-13.1032	-13.2176	-13.2273	-13.3876	-13.0414	-13.8154	-13.6346	-13.3694	-13.5083	-13.2099	-13.22	-13.8209	-13.3802	-13.7029	-13.1954	-13.1475	-14.0494	-14.8469	-14.2183	-13.6763	-13.9831	Filtered (low expression)
Lonp2	-13.4417	-13.4622	-13.7494	-13.7971	-13.2527	-13.8382	-13.8642	-13.5442	-13.5431	-13.8708	-13.4836	-13.2422	-13.3965	-14.0077	-13.9455	-14.0154	-13.727	-13.9778	-13.3638	-14.1214	-13.0053	-13.3432	-12.7478	-13.0042	-13.6531	-12.2862	-12.7981	-12.675	-14.3799	Filtered (low expression)
Lsr	-13.048	-13.4411	-13.148	-13.3788	-13.3393	-13.482	-13.6207	-13.0111	-14.4389	-13.5822	-14.5504	-14.3523	-13.3792	-13.0241	-13.2673	-13.182	-13.3379	-12.6461	-13.8326	-13.1953	-14.4309	-14.7578	-14.3155	-14.8735	-13.2786	-12.4072	-15.0742	-15.4625	-12.7364	Filtered (low expression)
Lxn	-13.8002	-14.9501	-13.4269	-14.0695	-14.0476	-13.8675	-13.7706	-13.6634	-13.9848	-13.8547	-13.0796	-14.4175	-13.2278	-13.4579	-13.1729	-13.5161	-13.0752	-13.3589	-13.0396	-13.0309	-12.4601	-13.1715	-12.3378	-12.3622	-12.397	-12.9425	-11.9679	-12.7016	-12.9799	Filtered (low expression)
Ly6e	-13.3049	-12.0608	-13.155	-12.8856	-13.5289	-12.6977	-12.6153	-13.7905	-12.3436	-13.0496	-14.4478	-12.6636	-14.2043	-14.3931	-15.6567	-13.2932	-14.5021	-13.968	-15.4282	-15.3821	-16.1319	-14.8413	-15.5937	-15.9001	-15.4645	-13.3008	-15.3583	-15.9562	-15.3596	Filtered (low expression)
Map2k3	-11.6815	-11.725	-11.5191	-11.6859	-11.8625	-11.7188	-11.4284	-11.3534	-11.6126	-11.7432	-11.5848	-12.0351	-11.5912	-12.2434	-12.021	-11.449	-11.5402	-11.4266	-11.6659	-12.4169	-12.2337	-12.5041	-12.1012	-12.095	-13.6614	-13.022	-12.8916	-12.413	-13.7625	Filtered (low expression)
Map7d1	-11.7279	-12.6731	-12.1394	-12.2272	-12.1123	-12.8393	-12.6212	-11.8966	-12.6965	-12.6102	-12.5964	-12.557	-12.5309	-12.6163	-12.366	-11.8451	-11.8298	-12.0338	-12.2433	-12.5606	-12.321	-12.2718	-12.4439	-12.3029	-13.0871	-13.2337	-12.2616	-12.3285	-13.9019	Filtered (low expression)
Mapk3	-13.9577	-13.9006	-13.8334	-13.6494	-14.5012	-13.7483	-13.8958	-15.1424	-13.6941	-14.2556	-13.5738	-13.6511	-14.0342	-13.8271	-13.7684	-13.5424	-13.1781	-13.6517	-12.624	-13.9952	-12.9551	-13.1721	-13.1871	-12.9715	-13.508	-13.3862	-13.2756	-12.8938	-14.5955	Filtered (low expression)
Mical2	-12.9292	-13.6753	-13.796	-13.5039	-13.209	-13.4681	-13.3652	-13.4907	-13.4142	-13.7801	-12.6993	-13.4546	-13.5729	-13.9747	-13.4509	-13.7146	-13.4922	-13.355	-12.818	-15.2457	-13.5906	-13.1833	-12.5133	-12.5642	-15.0792	-14.9091	-14.2402	-13.4582	-15.8655	Filtered (low expression)
Mien1	-13.5618	-13.2416	-13.2598	-13.5622	-13.1364	-13.3318	-13.6404	-13.6563	-13.4854	-13.3306	-13.4898	-13.273	-13.7112	-13.7068	-13.9178	-15.0092	-13.6918	-13.3307	-13.548	-13.3559	-13.3844	-13.6878	-14.3323	-13.9421	-13.1919	-13.2274	-13.2093	-13.6327	-12.892	Filtered (low expression)
Mir6904;Parp1	-12.9479	-13.3567	-12.9739	-13.1095	-13.6863	-13.3456	-13.0779	-13.2563	-13.5209	-13.2267	-14.0569	-13.7678	-13.3139	-12.32	-12.9043	-12.5973	-13.2253	-13.5008	-13.0784	-12.0916	-13.6588	-14.021	-14.1564	-14.517	-13.2991	-13.81	-13.8952	-14.2834	-12.0282	Filtered (low expression)
Mir6909;Plpp2	-11.8246	-11.7335	-11.7263	-11.4997	-11.6532	-11.5172	-11.482	-11.5678	-11.3543	-11.5526	-11.5033	-11.1458	-11.6359	-12.983	-12.4965	-11.6525	-12.3527	-11.8994	-11.9919	-12.6111	-12.397	-12.4113	-11.7928	-12.2455	-12.7407	-12.2831	-12.4544	-12.5106	-14.0588	Filtered (low expression)
Mir6945;Pdlim7	-12.5654	-12.9335	-12.6385	-12.6155	-12.8211	-12.8074	-13.0534	-12.3794	-12.9738	-12.7307	-13.523	-12.8299	-13.0189	-12.4102	-12.1185	-12.4746	-12.637	-12.7027	-12.7902	-12.5317	-13.2298	-13.9683	-13.2396	-13.2405	-14.1275	-14.2356	-13.8582	-14.0993	-13.496	Filtered (low expression)
Mki67	-11.9929	-12.8783	-12.7556	-11.9208	-12.9033	-13.4008	-12.7085	-12.9291	-13.2645	-13.7304	-12.9061	-14.01	-12.7688	-12.5049	-11.7878	-12.2477	-11.8524	-12.2469	-12.0596	-12.6255	-12.91	-11.4708	-12.6819	-12.0525	-12.1301	-12.8151	-12.8275	-12.8298	-12.9813	Filtered (low expression)
Mpzl1	-11.8012	-12.0519	-12.4188	-12.3572	-12.1011	-12.4975	-12.4761	-12.3136	-12.498	-12.5169	-12.0263	-12.7164	-12.632	-11.839	-12.0582	-11.8064	-12.1099	-11.6268	-12.0177	-12.0635	-12.0979	-12.0204	-12.0743	-11.4175	-12.6026	-12.2066	-11.9482	-11.0779	-13.1118	Filtered (low expression)
Mpzl2	-13.0767	-13.7122	-12.7535	-13.2464	-13.4441	-12.6502	-13.5904	-12.9348	-13.9434	-13.8296	-13.0607	-13.8508	-12.8485	-11.4154	-11.1173	-12.1122	-12.2027	-12.3121	-11.7696	-11.5007	-12.6262	-13.5638	-13.7235	-13.3363	-12.134	-13.0788	-13.1597	-12.1288	-12.7326	Filtered (low expression)
Mrfap1	-13.6542	-13.4121	-13.1157	-13.1182	-13.6007	-13.1103	-13.4086	-13.3638	-12.9088	-13.293	-13.1417	-13.103	-13.3573	-14.1869	-12.9492	-13.6298	-13.3828	-13.523	-13.5934	-13.6987	-12.7067	-12.835	-12.6437	-12.5941	-13.1853	-13.4487	-12.4564	-12.1345	-13.359	Filtered (low expression)
Mt1	-11.7764	-10.7605	-10.3481	-11.3549	-10.2659	-10.1273	-10.2238	-10.8056	-10.0252	-10.2917	-11.1231	-9.94398	-11.435	-12.3475	-12.323	-12.1255	-12.2581	-11.9555	-11.301	-9.79234	-9.51692	-10.3511	-11.954	-10.1696	-9.06941	-9.88903	-9.13461	-8.9101	-8.65904	Filtered (low expression)
Myd88	-14.182	-14.6264	-14.471	-14.4295	-14.7733	-14.292	-14.3994	-14.946	-13.9992	-14.2372	-13.6914	-13.8959	-13.9988	-14.5661	-13.3724	-13.8719	-13.2275	-14.3089	-13.6435	-13.7071	-13.2205	-13.428	-12.6458	-12.5466	-14.3341	-15.0826	-13.6942	-13.8329	-14.0822	Filtered (low expression)
Myo1b	-13.3073	-12.865	-12.9462	-12.6394	-12.7092	-13.1514	-13.011	-13.1573	-13.0966	-13.0368	-13.1477	-12.9073	-13.2742	-13.6788	-13.7032	-13.6423	-13.5207	-13.3725	-13.0213	-13.9264	-13.3072	-12.9785	-12.7462	-12.7687	-14.6617	-14.186	-14.1791	-13.5642	-14.9125	Filtered (low expression)
N4bp2	-13.3664	-14.2574	-13.5711	-13.6686	-13.5519	-14.5011	-13.7876	-14.224	-14.5149	-14.4887	-13.9503	-14.5835	-13.5898	-12.9881	-12.7111	-13.5007	-13.4601	-13.7613	-13.0453	-13.0298	-12.8534	-11.7578	-12.6304	-12.7131	-12.6314	-13.2459	-13.1272	-13.6927	-13.2251	Filtered (low expression)
N4bp3	-13.5681	-14.0297	-13.635	-14.2272	-14.7307	-14.2539	-13.8475	-14.9536	-14.0121	-14.8881	-13.8877	-14.6668	-14.1027	-12.8174	-13.2761	-13.6923	-13.0435	-13.4705	-13.6269	-14.0716	-13.8517	-13.6419	-13.729	-13.4379	-15.9444	-15.6284	-14.916	-13.5074	-15.9946	Filtered (low expression)
Nabp1	-14.4187	-14.866	-14.5123	-14.4363	-15.2709	-13.9249	-14.3611	-14.7127	-14.4561	-14.2541	-13.8085	-14.3523	-14.323	-13.7773	-13.5639	-15.1603	-14.3494	-14.0019	-13.793	-13.8554	-14.0587	-14.7316	-13.9238	-13.8221	-13.6765	-12.3447	-13.8507	-14.1077	-13.7315	Filtered (low expression)
Ncoa3	-13.8908	-15.0577	-14.9469	-15.3915	-15.6741	-15.3636	-15.8857	-15.4258	-15.6727	-15.5482	-15.8996	-15.7533	-15.4669	-12.5334	-13.8635	-14.3916	-14.1682	-14.6744	-14.9898	-13.892	-15.8778	-16.3028	-15.6291	-16.426	-15.476	-15.4313	-16.0778	-16.116	-14.4329	Filtered (low expression)
Nde1	-13.8319	-14.2452	-13.9951	-14.1577	-14.0583	-13.8935	-14.2713	-13.5814	-14.084	-14.2224	-14.297	-14.172	-14.4091	-12.6785	-13.4913	-14.8286	-14.0502	-13.8751	-13.6696	-13.2916	-13.7207	-13.8977	-13.4679	-13.5937	-13.1362	-13.2297	-13.4296	-13.214	-13.1459	Filtered (low expression)
Nid1	-12.4297	-13.1338	-13.6006	-13.0289	-12.884	-13.3587	-13.6767	-13.3392	-13.2357	-13.7735	-13.0351	-13.0934	-14.0559	-12.2426	-12.3274	-12.6827	-12.4044	-12.9691	-12.4104	-12.815	-13.0344	-12.7839	-12.4918	-11.8077	-12.2006	-12.5972	-12.5282	-11.2759	-12.6353	Filtered (low expression)
Nostrin	-14.7328	-13.2983	-14.1388	-13.5006	-13.3837	-13.1577	-13.3645	-14.1565	-12.8691	-13.66	-12.1322	-13.0649	-13.961	-16.1216	-16.6096	-14.1493	-14.1329	-14.3326	-13.8892	-16.086	-13.2753	-12.4722	-12.4555	-12.0866	-15.3252	-14.24	-13.5681	-12.2474	-16.2721	Filtered (low expression)
Nr2f2	-14.6613	-14.1482	-13.9007	-13.2686	-13.7718	-13.0207	-12.7828	-13.8177	-12.8385	-13.0211	-12.1194	-12.6036	-13.1479	-15.926	-15.3336	-14.1493	-14.4718	-14.3919	-14.1041	-15.2457	-13.8991	-11.9581	-12.7815	-12.3404	-14.7048	-13.8628	-13.7675	-12.3079	-15.6464	Filtered (low expression)
Nrk	-13.3335	-13.7064	-13.517	-12.6018	-12.6624	-13.7898	-13.37	-12.6834	-13.0165	-13.3541	-12.6863	-12.7657	-12.821	-13.9475	-12.2345	-13.4959	-12.0745	-12.9065	-11.7044	-13.3887	-12.1761	-11.0946	-12.0326	-11.284	-11.823	-11.2726	-11.5685	-11.2518	-13.6125	Filtered (low expression)
Nt5dc2	-15.0022	-15.6297	-15.0398	-16.1595	-14.6892	-15.2449	-14.9734	-14.9276	-15.0881	-15.0793	-15.4971	-15.1204	-14.2716	-14.6604	-13.5356	-15.0702	-14.9316	-15.1222	-13.9654	-13.1411	-13.3351	-13.5539	-13.2084	-13.9462	-13.6204	-14.3207	-13.891	-14.0076	-12.8647	Filtered (low expression)
Oaf	-12.5275	-12.5186	-12.7071	-12.6743	-12.2829	-12.794	-12.7284	-12.4638	-12.4978	-12.3612	-12.3213	-12.2838	-12.5749	-13.6913	-13.4065	-12.4349	-12.6132	-12.6692	-12.9822	-14.8934	-13.3856	-13.8481	-12.2186	-12.6079	-15.2986	-15.4703	-14.51	-13.3446	-15.9946	Filtered (low expression)
Oat	-13.432	-12.4416	-12.8195	-12.8253	-12.798	-13.0159	-12.8448	-13.5152	-12.8338	-12.8124	-13.598	-12.7659	-13.0946	-14.2782	-13.8	-12.9005	-13.8822	-13.4406	-13.7177	-14.5358	-14.1286	-14.5306	-13.8542	-13.5098	-14.6974	-14.2204	-14.9608	-13.8661	-15.0227	Filtered (low expression)
Obsl1	-13.8908	-14.4556	-14.0233	-14.2335	-13.6475	-13.1451	-14.1161	-13.3461	-13.6214	-13.3555	-13.8524	-13.4067	-13.0884	-15.5965	-14.3427	-14.5584	-14.2565	-14.1122	-13.51	-14.2637	-12.9317	-13.2846	-13.0645	-13.0553	-13.356	-13.6467	-12.7821	-13.1296	-12.6164	Filtered (low expression)
Ostf1	-13.214	-12.9685	-12.8948	-12.7195	-13.0524	-13.0034	-13.0912	-13.1661	-12.7263	-12.6279	-12.5501	-12.686	-12.9534	-14.3575	-13.8695	-12.913	-13.1087	-13.478	-12.6664	-12.6626	-12.2737	-12.2712	-12.5374	-12.0855	-12.0994	-11.4465	-12.0326	-11.5595	-12.3243	Filtered (low expression)
Oxct1	-14.5926	-14.4885	-14.4608	-14.2335	-14.1613	-13.9797	-14.4624	-14.4852	-14.3579	-14.2736	-13.7686	-14.2282	-13.8864	-15.1381	-14.5543	-14.5584	-13.927	-14.8002	-13.851	-13.4032	-13.6383	-13.2528	-13.9811	-14.0606	-13.831	-12.6357	-13.7924	-13.6442	-13.6692	Filtered (low expression)
Pak1	-15.3227	-14.9198	-15.6805	-15.0392	-15.5062	-15.1792	-15.3183	-15.9584	-14.9456	-15.9492	-14.2465	-15.3011	-15.9573	-14.4461	-14.7685	-14.7949	-14.0319	-15.0762	-14.3435	-15.9613	-14.0236	-12.988	-13.8138	-12.7063	-15.1016	-14.3123	-13.3653	-13.4977	-16.0818	Filtered (low expression)
Pard6g	-14.5454	-14.1961	-14.5065	-13.9992	-13.7212	-13.769	-14.1603	-13.9067	-13.8274	-13.6818	-13.2082	-13.7802	-14.253	-13.8407	-14.1597	-14.078	-14.0076	-14.4043	-13.8773	-13.3445	-13.1051	-12.4513	-13.4128	-12.431	-12.4341	-12.331	-11.8808	-12.0119	-13.1337	Filtered (low expression)
Parp10;Plec	-12.5951	-13.5019	-12.6605	-12.5454	-12.6146	-13.2633	-12.3784	-11.7279	-13.2996	-12.7504	-12.3596	-12.7666	-11.8596	-13.5715	-13.0328	-13.1962	-12.5108	-12.858	-12.2524	-12.966	-12.9835	-12.2608	-11.9387	-12.4323	-14.029	-14.1557	-13.7183	-13.0432	-14.0753	Filtered (low expression)
Parva	-12.5636	-13.1217	-13.4361	-13.3677	-12.7048	-13.4927	-13.4979	-13.0083	-13.8989	-13.3621	-13.8491	-13.0325	-13.3844	-12.6808	-12.5965	-13.2137	-13.0488	-13.2366	-12.5687	-13.3996	-13.6225	-13.755	-12.6205	-12.3315	-14.3944	-13.7048	-13.8556	-12.8744	-14.3343	Filtered (low expression)
Pcgf5	-13.8908	-14.9501	-14.3212	-14.7097	-14.5386	-14.878	-14.6945	-14.1631	-14.6954	-14.7368	-14.6289	-14.8376	-14.9296	-12.949	-13.2158	-14.5584	-14.0076	-13.5734	-13.8919	-13.1945	-13.4233	-13.9274	-14.1818	-14.1155	-13.2727	-13.142	-13.6201	-13.941	-13.878	Filtered (low expression)
Pdgfa	-13.6662	-14.981	-12.7036	-13.183	-13.306	-13.5267	-13.1548	-12.4773	-14.3638	-13.5889	-14.3995	-14.3584	-13.4252	-12.338	-12.8597	-13.1842	-13.1774	-12.9187	-14.067	-13.4515	-15.2489	-15.3679	-15.8107	-16.0306	-14.9211	-15.6284	-16.6096	-16.0134	-13.6535	Filtered (low expression)
Pdlim2	-13.6542	-13.9251	-13.6621	-13.3719	-12.8456	-13.2842	-13.3473	-13.0336	-13.1664	-12.9349	-13.2159	-12.3846	-13.2489	-15.0927	-14.4788	-14.5397	-14.0034	-13.7324	-14.6543	-15.2457	-14.9333	-15.1623	-13.6495	-13.721	-15.6178	-15.7838	-15.5021	-13.7914	-14.9084	Filtered (low expression)
Pfn1	-11.9217	-11.9884	-11.598	-11.9355	-12.2597	-11.8864	-11.5066	-11.539	-11.074	-11.0529	-10.8189	-10.8194	-11.1319	-12.1745	-11.4052	-11.2641	-11.4438	-11.9096	-11.0632	-11.7664	-10.2392	-10.264	-10.3871	-9.95605	-11.2271	-11.1858	-10.3886	-10.1654	-11.5135	Filtered (low expression)
Pgm1	-13.3694	-13.1367	-13.5644	-13.941	-13.2006	-13.256	-13.1572	-13.3707	-12.9685	-13.1535	-12.5966	-13.0819	-13.2794	-14.2241	-13.9016	-13.6462	-13.7491	-13.3941	-13.6037	-14.602	-13.6514	-13.8419	-13.1047	-12.6511	-14.4161	-15.021	-14.031	-12.8978	-14.7169	Filtered (low expression)
Pgm2	-13.1108	-12.5901	-12.1758	-12.361	-12.3863	-12.3077	-12.4614	-12.3282	-11.8699	-12.1534	-11.5411	-11.847	-11.9259	-13.9981	-13.182	-13.4448	-12.4192	-12.7354	-12.3528	-13.0136	-12.1975	-12.5406	-11.8844	-11.8344	-12.9774	-13.324	-12.5203	-12.7124	-13.5432	Filtered (low expression)
Phactr1	-12.8455	-12.8634	-13.2873	-13.5059	-12.9456	-13.316	-13.2915	-13.1563	-13.5591	-13.4683	-13.8125	-12.7488	-13.6479	-12.1542	-12.0076	-12.7039	-12.7578	-13.0604	-12.3292	-13.676	-12.1775	-12.5513	-11.9129	-12.245	-14.8053	-14.9855	-12.8282	-13.5936	-15.5683	Filtered (low expression)
Phf13	-14.1664	-14.1961	-13.7901	-14.7241	-14.3506	-14.0855	-13.7927	-13.8156	-14.2648	-14.0977	-13.5264	-14.4659	-13.5657	-13.6169	-13.5222	-13.9356	-13.7315	-13.9021	-12.893	-12.9706	-13.2846	-12.9931	-13.0985	-12.9772	-12.6768	-12.8166	-12.7145	-13.0007	-12.6298	Filtered (low expression)
Phldb2	-13.0654	-13.4608	-14.0024	-12.7949	-13.9275	-14.2274	-13.6126	-13.6598	-13.7587	-14.2169	-13.5341	-13.9121	-13.8294	-13.7688	-13.5366	-13.6034	-13.0526	-13.4848	-12.9862	-14.2087	-13.9917	-12.8955	-13.0135	-13.61	-14.8333	-14.7665	-13.7675	-13.6116	-16.214	Filtered (low expression)
Pim3	-13.9577	-13.0197	-13.1435	-12.9221	-13.0456	-12.957	-12.9745	-13.3939	-13.0959	-12.6211	-12.5684	-12.5452	-12.7927	-14.2132	-14.3427	-13.8408	-13.3774	-13.1908	-13.8544	-13.3639	-13.7618	-13.7029	-13.4102	-13.2094	-13.2254	-13.6413	-13.8294	-13.2688	-12.1627	Filtered (low expression)
Pkp2	-12.2849	-11.7313	-11.8521	-11.9171	-11.8813	-12.0443	-11.7759	-11.7103	-12.0771	-12.0144	-11.4786	-11.7957	-11.7546	-12.3243	-11.8473	-11.7674	-11.8452	-12.1807	-11.4919	-12.3552	-11.8617	-11.9502	-11.2449	-11.1621	-12.5692	-12.2932	-12.008	-11.8177	-13.5164	Filtered (low expression)
Pla2g2f	-16.6096	-16.4151	-16.6096	-16.6096	-16.6096	-16.3581	-16.2079	-16.2795	-16.2676	-16.3583	-14.8095	-15.7533	-16.0918	-16.6096	-16.6096	-16.6096	-16.6096	-16.6096	-15.941	-16.6096	-14.9576	-13.8062	-14.1788	-12.9279	-16.4048	-15.0086	-15.0143	-13.4543	-16.6096	Filtered (low expression)
Plac8	-10.031	-8.76245	-9.75214	-9.43948	-8.87874	-8.71643	-8.9386	-9.43845	-8.28755	-8.6806	-8.99489	-8.20953	-10.0433	-11.7331	-11.3832	-10.5896	-10.4832	-9.93373	-10.0689	-12.3812	-10.2126	-11.4417	-9.44688	-9.2923	-13.0065	-11.8469	-10.1961	-9.42733	-15.0169	Filtered (low expression)
Plekha2	-12.6651	-13.1762	-12.91	-12.6074	-12.4489	-12.4011	-12.7748	-12.1209	-12.7495	-12.8733	-12.6035	-12.4483	-12.3244	-13.0534	-12.8886	-12.1367	-12.825	-12.8785	-13.2287	-13.3959	-13.0199	-13.5925	-12.4543	-13.2895	-14.7489	-15.1274	-13.5513	-14.1746	-15.0945	Filtered (low expression)
Plet1	-9.54464	-8.98191	-9.94277	-8.95234	-9.21485	-9.03827	-9.48578	-9.06899	-9.04302	-9.38842	-9.22258	-9.15145	-9.52464	-11.704	-10.6202	-9.57944	-10.1757	-9.81001	-10.2895	-11.4995	-10.4475	-11.4528	-9.97508	-9.73368	-11.8213	-11.0751	-10.5442	-10.0854	-14.2062	Filtered (low expression)
Plin2	-13.4793	-13.4216	-13.1372	-13.5302	-13.5817	-13.5091	-13.2084	-13.6002	-13.0321	-13.2949	-13.1617	-13.2196	-13.4638	-14.6263	-14.4788	-13.6247	-14.1329	-14.4791	-14.0252	-14.5505	-13.6908	-13.5248	-12.9821	-13.3443	-13.7826	-12.915	-13.9175	-13.4858	-14.9193	Filtered (low expression)
Plpp1	-14.1441	-13.6368	-14.1388	-13.62	-14.4645	-13.8626	-13.4343	-14.3681	-13.3536	-13.9253	-13.0424	-13.0325	-13.5701	-13.9517	-14.0151	-13.4854	-13.7965	-14.1489	-14.0418	-14.4658	-13.1614	-14.2317	-13.0192	-13.11	-13.2612	-12.6099	-12.3534	-13.2559	-14.8935	Filtered (low expression)
Polg	-11.9845	-12.6081	-12.6603	-12.2975	-12.6736	-12.6386	-12.385	-12.3782	-12.8394	-12.5579	-12.9711	-13.2587	-12.3467	-11.6575	-11.861	-12.1698	-11.9969	-12.1862	-12.2029	-13.3028	-13.2706	-12.7673	-12.7886	-13.3883	-13.2449	-13.2353	-13.3378	-13.6028	-14.0636	Filtered (low expression)
Ppat	-12.7409	-12.8215	-12.6358	-12.3628	-12.957	-12.6381	-12.5145	-13.1961	-12.8736	-13.0757	-12.8853	-13.1607	-12.7693	-12.2162	-12.6348	-12.5807	-12.9901	-12.5958	-12.6886	-12.5975	-12.9946	-13.0008	-12.8707	-12.9099	-13.2729	-14.2837	-13.2926	-13.1973	-12.9642	Filtered (low expression)
Ppp1r12a	-13.2249	-13.8037	-13.5621	-13.2181	-14.3647	-14.1906	-13.4468	-14.1676	-13.7249	-14.1234	-13.7	-13.8908	-13.4637	-13.4483	-13.455	-13.6743	-13.5101	-13.8885	-12.8242	-13.5265	-13.8984	-12.185	-13.803	-13.3837	-13.338	-13.7164	-14.1245	-13.5663	-13.8843	Filtered (low expression)
Ppp1r13b	-13.258	-13.3781	-12.9376	-13.1273	-13.4896	-13.1353	-13.1045	-12.783	-13.1924	-12.7582	-13.0339	-12.7954	-12.7542	-14.2895	-13.5315	-12.8729	-12.9471	-13.0112	-12.919	-13.8554	-13.4264	-13.5925	-12.8217	-13.4483	-14.0932	-14.4756	-14.4849	-14.3887	-14.9009	Filtered (low expression)
Ppp1r18	-13.0028	-13.2266	-13.3013	-13.3788	-13.5247	-13.2013	-13.4045	-13.0415	-13.3288	-13.0363	-13.777	-13.3043	-13.4038	-12.9236	-12.7244	-12.9013	-12.9928	-12.7655	-13.0282	-12.955	-13.5418	-14.4916	-13.1844	-13.7042	-13.6372	-15.2551	-14.3726	-14.1284	-13.2684	Filtered (low expression)
Ppp1r9b	-14.0062	-15.1381	-14.7808	-14.0845	-14.5927	-15.4918	-14.8875	-14.859	-15.2575	-14.851	-14.9838	-15.2507	-15.178	-12.9372	-12.9107	-14.0637	-13.5875	-14.435	-13.2387	-13.3105	-13.4545	-13.7767	-13.9619	-13.4795	-13.8063	-14.371	-13.8391	-13.8539	-13.4583	Filtered (low expression)
Ppp5c	-12.867	-13.6738	-13.8817	-13.1297	-14.2055	-13.7483	-13.8859	-14.1603	-14.0616	-14.1723	-14.2711	-14.4989	-14.5635	-13.1092	-13.1765	-12.718	-13.5101	-13.0957	-13.7107	-13.3296	-13.9538	-13.9498	-14.7633	-14.7493	-14.0033	-14.4756	-14.0031	-13.7697	-13.4435	Filtered (low expression)
Prep	-14.3932	-13.9791	-13.9328	-13.9749	-14.1613	-14.1545	-13.7962	-14.0483	-14.315	-13.9217	-13.9906	-13.4643	-14.3555	-13.8233	-13.8165	-14.7949	-14.5021	-14.3326	-14.8749	-13.2392	-13.6568	-13.6535	-13.8535	-13.0299	-13.5751	-12.7003	-13.3661	-13.0773	-12.908	Filtered (low expression)
Prkch	-12.8909	-12.7034	-12.9312	-13.3907	-13.2096	-12.6427	-12.858	-13.1718	-12.879	-13.0431	-12.4911	-13.0705	-13.1943	-12.5517	-12.3346	-13.0311	-12.4325	-13.2494	-11.897	-12.8995	-12.0307	-12.8867	-11.739	-11.8282	-14.3106	-14.2965	-12.6927	-12.1751	-15.0945	Filtered (low expression)
Prss8	-14.1289	-14.1961	-13.0591	-13.5111	-14.1925	-13.0958	-13.0617	-13.7951	-13.0801	-13.08	-12.3526	-12.5539	-12.3606	-14.2024	-13.0741	-14.2392	-12.9698	-13.6804	-12.4968	-12.4011	-11.6124	-11.8881	-11.3554	-11.1491	-10.9797	-10.916	-11.3986	-11.9003	-11.6363	Filtered (low expression)
Prtg	-14.0921	-13.6837	-13.8672	-13.4166	-13.9337	-13.6138	-13.6083	-13.7471	-13.244	-13.6003	-13.2847	-12.7729	-13.8588	-14.1505	-14.0033	-13.7437	-13.8471	-13.8434	-13.8852	-15.1709	-14.9918	-14.7316	-14.2809	-14.3096	-15.9825	-15.4703	-15.0742	-14.1343	-15.912	Filtered (low expression)
Psip1	-12.9476	-12.4947	-11.717	-12.0271	-11.5724	-11.4583	-11.1007	-11.784	-11.6768	-11.2297	-11.4059	-11.2408	-11.4683	-13.2856	-13.2239	-13.4289	-12.9515	-12.6461	-12.7419	-12.0551	-12.4494	-11.7294	-12.2058	-12.2021	-12.3661	-13.2309	-12.6083	-12.6707	-12.0872	Filtered (low expression)
Ptp4a3	-14.2366	-14.9938	-13.2375	-13.7438	-15.2709	-13.5631	-13.4261	-14.2925	-13.6376	-13.5745	-12.5612	-14.0413	-12.7291	-14.1251	-12.9394	-12.8195	-12.5021	-12.9784	-13.0995	-14.6104	-12.4159	-12.805	-11.936	-12.1753	-14.2724	-15.5878	-13.1634	-13.8656	-14.6938	Filtered (low expression)
Pvrl2	-14.0414	-12.8744	-14.1701	-13.6917	-13.306	-13.5042	-13.5852	-13.7632	-13.5875	-13.0988	-14.8095	-12.7805	-14.0574	-13.9106	-14.043	-14.9269	-14.9156	-14.5573	-14.7549	-13.6133	-15.2414	-14.438	-15.4978	-15.11	-13.8881	-13.8982	-14.2807	-14.5214	-13.374	Filtered (low expression)
Pvrl3	-13.1305	-13.2393	-13.8001	-13.1312	-13.2325	-13.6009	-13.804	-13.3777	-13.3498	-14.5515	-13.7219	-13.9865	-13.7909	-14.09	-14.6666	-12.8343	-13.7843	-13.3725	-14.0539	-14.8326	-14.0587	-13.7767	-13.3631	-13.458	-14.9248	-15.0515	-14.916	-14.1907	-15.3936	Filtered (low expression)
Pxn	-14.2764	-13.3037	-14.2981	-13.4393	-12.9578	-13.5707	-13.4369	-13.5538	-13.2254	-13.0946	-13.0787	-12.5201	-13.7419	-15.4547	-15.6567	-14.5397	-14.9156	-14.4043	-15.0911	-15.0504	-14.9735	-13.428	-14.554	-13.6416	-15.3716	-14.1058	-14.1713	-13.0028	-15.7461	Filtered (low expression)
Rabggta	-13.5733	-13.1239	-13.6621	-13.2931	-13.8355	-13.2523	-13.5467	-13.4981	-13.2846	-13.4089	-13.4063	-12.847	-13.5047	-13.9981	-14.0672	-14.0637	-13.691	-13.992	-14.2961	-14.3524	-14.0635	-14.185	-13.415	-14.2653	-14.9248	-15.1274	-14.51	-14.5526	-14.3259	Filtered (low expression)
Rai14	-11.9889	-12.6334	-13.3746	-12.5308	-12.7048	-13.0508	-12.8765	-13.1101	-12.9294	-13.4704	-12.5288	-13.4385	-13.2263	-12.4925	-13.5586	-12.2256	-13.0526	-12.5656	-12.8635	-14.0716	-13.8192	-13.2273	-13.2858	-13.2974	-14.9959	-14.4226	-14.3313	-12.8587	-14.9009	Filtered (low expression)
Ralbp1	-12.3042	-12.8394	-12.2831	-12.3434	-12.9603	-12.0312	-11.8486	-12.4525	-12.2734	-12.4007	-11.4501	-12.1633	-11.7459	-12.628	-11.9304	-12.4722	-11.9609	-12.1567	-11.5246	-11.548	-11.0075	-10.1501	-11.0012	-10.7093	-10.4532	-11.2015	-10.7769	-10.8066	-10.9739	Filtered (low expression)
Rap1a	-14.9189	-14.2247	-14.063	-14.5942	-14.0463	-14.0362	-14.7133	-14.2127	-14.0137	-14.554	-13.7388	-13.9928	-14.2844	-14.6604	-13.5924	-14.6243	-13.7675	-14.4043	-13.7287	-13.9264	-13.4376	-13.5214	-13.6626	-13.2037	-13.0285	-12.8634	-12.5723	-12.6125	-13.4492	Filtered (low expression)
Rap1gds1	-12.9466	-12.7726	-12.9896	-12.4307	-12.9645	-12.7046	-12.8871	-13.1476	-12.7017	-12.9606	-13.6322	-12.9615	-13.2735	-12.8434	-13.2567	-12.9529	-13.2985	-12.9991	-13.2984	-13.1806	-13.6086	-14.01	-13.5617	-13.1648	-14.4007	-14.4364	-13.3992	-13.3761	-14.4387	Filtered (low expression)
Rap2c	-14.1289	-13.7793	-14.4117	-14.1588	-14.5232	-14.1294	-14.0555	-14.4911	-14.426	-14.1461	-14.9149	-13.9001	-14.626	-13.7068	-13.919	-15.5125	-15.0711	-14.625	-14.5106	-13.4404	-14.0768	-13.5122	-13.8678	-13.4707	-13.4182	-12.4255	-13.2861	-13.2087	-13.5707	Filtered (low expression)
Rassf3	-14.1153	-15.5224	-15.4	-15.8085	-16.0735	-15.4918	-16.3963	-15.9924	-16.0745	-16.479	-15.961	-15.6445	-15.7481	-11.6813	-12.0692	-13.62	-13.1414	-13.876	-13.0533	-13.0347	-14.7563	-14.1394	-15.7714	-15.8488	-13.0716	-13.5885	-13.5042	-14.4969	-13.0744	Filtered (low expression)
Rassf8	-12.8946	-12.8865	-13.6825	-13.3415	-12.8929	-13.2398	-13.9575	-13.5183	-13.2591	-13.7436	-13.5329	-13.7386	-14.1348	-13.4619	-14.2617	-13.2012	-14.401	-13.6198	-14.5372	-14.1501	-13.9492	-14.5705	-14.0659	-13.9941	-14.9165	-15.2551	-14.1665	-14.6141	-15.0183	Filtered (low expression)
Rbm38	-13.7818	-14.1374	-13.6088	-13.6408	-13.7823	-13.4935	-13.6685	-13.4212	-13.7983	-13.6211	-14.2647	-13.1334	-13.6075	-13.9198	-13.4242	-14.2392	-13.8902	-13.5499	-14.4844	-13.2324	-14.1628	-13.9683	-14.9537	-14.1439	-12.9374	-13.8048	-14.4326	-14.2233	-11.8395	Filtered (low expression)
Rbms1	-11.7924	-11.6073	-11.6354	-11.4552	-11.3314	-11.1344	-11.5393	-11.6475	-11.587	-11.6309	-11.5492	-11.6071	-11.4436	-12.2426	-11.7831	-11.9646	-11.6323	-11.4641	-11.2844	-12.4673	-12.0292	-12.456	-11.4025	-11.83	-12.668	-12.3971	-12.5227	-12.2733	-13.4395	Filtered (low expression)
Rbpms	-14.7853	-14.8087	-15.0739	-14.7744	-14.4861	-14.9166	-14.9019	-14.2202	-15.3633	-14.9901	-14.9941	-15.5838	-14.4682	-13.9981	-13.6107	-14.5584	-14.0502	-14.9118	-14.0831	-13.5905	-14.0521	-14.3941	-13.8594	-13.8789	-14.0907	-12.7655	-13.3967	-13.9626	-14.164	Filtered (low expression)
Rest	-13.394	-13.9394	-13.7364	-13.2643	-14.1431	-14.292	-13.9048	-13.727	-14.186	-14.2318	-14.3501	-14.2146	-13.5284	-13.2922	-13.3898	-13.2105	-13.112	-13.3307	-13.2894	-13.9322	-13.6398	-12.1928	-13.6578	-13.6393	-13.2986	-13.8136	-14.154	-13.6151	-13.917	Filtered (low expression)
Rgcc	-12.3102	-12.8854	-12.1892	-12.5999	-12.9076	-12.6462	-12.3619	-13.7454	-12.7116	-12.7742	-12.9852	-13.2961	-12.763	-12.2894	-11.8279	-12.3609	-11.7643	-12.1208	-11.7057	-12.104	-11.6324	-12.8467	-11.9084	-12.1094	-13.625	-13.7058	-12.1894	-11.9494	-14.8081	Filtered (low expression)
Rhou	-14.5096	-14.3013	-14.9337	-14.2078	-13.8621	-14.0844	-14.0492	-13.1936	-13.5624	-13.6558	-14.3034	-13.1339	-13.4919	-15.3774	-14.9434	-15.7228	-15.467	-15.2385	-15.3833	-14.418	-14.7366	-14.7763	-13.803	-14.2838	-14.3106	-12.4775	-14.2183	-13.5606	-13.6983	Filtered (low expression)
Rhox6	-15.7214	-14.467	-13.2765	-14.6232	-13.1414	-13.4391	-12.8344	-11.6331	-13.4547	-11.0746	-13.3311	-11.1952	-11.5831	-15.3036	-14.3286	-15.2273	-14.9713	-14.1924	-14.5274	-13.0012	-13.6024	-13.9274	-11.6808	-14.0813	-14.0134	-13.8172	-14.2765	-14.5245	-12.1837	Filtered (low expression)
Rhox9	-16.6096	-14.3275	-14.3832	-15.3523	-13.2146	-14.1442	-13.5287	-12.0248	-14.3272	-11.3211	-13.9908	-11.4543	-11.9916	-15.8222	-15.8463	-16.079	-16.357	-14.8551	-15.4282	-13.7123	-14.7159	-14.1019	-12.351	-14.4465	-14.7307	-14.4957	-14.7665	-15.1796	-12.6825	Filtered (low expression)
Rras2	-12.3026	-12.7255	-12.5367	-12.4111	-12.3783	-12.1847	-12.0934	-12.315	-12.3233	-12.2658	-12.6113	-12.3474	-12.394	-12.8092	-13.2158	-12.7221	-12.8447	-12.6769	-13.3296	-13.0006	-13.2566	-13.9274	-12.6432	-12.9324	-14.407	-14.6104	-13.9029	-13.4649	-14.2296	Filtered (low expression)
Rrbp1	-11.6061	-11.088	-10.9167	-10.3166	-11.1185	-11.4811	-10.3949	-10.965	-10.9256	-10.9945	-10.8458	-10.6427	-10.6763	-11.7266	-10.9664	-11.22	-10.9824	-11.1739	-10.6376	-11.626	-11.4224	-10.4012	-10.875	-10.6832	-11.5567	-11.9702	-12.3908	-11.7634	-12.3822	Filtered (low expression)
S100a11	-13.3694	-13.9148	-13.6998	-14.3174	-13.7268	-13.5827	-13.9708	-12.932	-13.6975	-13.3363	-13.9752	-14.0008	-13.564	-14.5338	-14.055	-14.2014	-14.2674	-13.7944	-14.4844	-14.0932	-14.4172	-14.3352	-14.6431	-14.4128	-15.2837	-14.0982	-14.087	-14.0162	-14.7979	Filtered (low expression)
S100a13	-14.5454	-13.8694	-13.874	-13.9076	-13.4744	-14.3876	-14.0259	-13.9062	-13.2118	-13.7751	-13.4183	-13.4002	-13.8339	-13.6672	-14.2617	-13.8719	-14.0502	-14.1754	-13.7454	-15.2457	-13.6093	-13.4385	-13.0502	-12.9954	-14.3579	-13.4605	-13.5404	-12.4712	-14.247	Filtered (low expression)
Sall4	-12.6181	-13.3348	-13.0066	-13.0675	-13.1523	-12.7276	-13.053	-13.1417	-13.4373	-12.9628	-13.415	-13.1502	-13.0405	-11.5378	-11.7574	-12.6266	-12.0913	-12.4573	-12.2785	-11.6866	-13.2162	-13.7658	-13.3923	-14.5027	-12.4923	-12.6257	-13.2329	-14.2995	-11.8362	Filtered (low expression)
Satb1	-11.1703	-11.9313	-11.7558	-11.6242	-12.6156	-12.0336	-12.2065	-12.8135	-12.0115	-13.0284	-11.5343	-13.0272	-12.4483	-10.1985	-10.3761	-10.6934	-10.5958	-10.9743	-10.6732	-11.1109	-11.1335	-12.1518	-11.8499	-11.4019	-11.6076	-12.0767	-11.4501	-11.3401	-11.7763	Filtered (low expression)
Scd1	-13.992	-13.9517	-14.8405	-14.1113	-14.7307	-14.046	-14.6505	-14.6965	-14.7871	-15.0886	-14.9689	-14.9677	-14.4351	-12.6444	-12.5339	-13.7384	-13.3538	-14.7252	-13.1227	-12.5995	-13.388	-13.6924	-13.658	-13.4292	-12.9617	-12.581	-12.5014	-14.0859	-12.9476	Filtered (low expression)
Sdc1	-11.4149	-11.2235	-11.2201	-10.9781	-11.4293	-11.0061	-11.1448	-10.9814	-11.1188	-11.0733	-10.9726	-10.8867	-11.0735	-12.3289	-11.6086	-11.2418	-11.1719	-11.4987	-11.5707	-13.034	-11.6451	-12.2311	-10.8613	-11.081	-15.0143	-15.1794	-13.0821	-12.2395	-15.3596	Filtered (low expression)
Sdc4	-14.182	-15.2372	-14.6605	-13.8103	-14.7307	-14.2649	-14.2619	-13.8077	-14.9061	-14.7024	-14.7156	-14.7862	-14.1422	-12.3635	-12.1685	-12.9982	-12.574	-14.0364	-13.1	-13.025	-14.2124	-15.1623	-15.075	-15.6214	-14.5315	-15.4703	-15.7289	-16.0134	-14.4419	Filtered (low expression)
Sema3f	-11.9512	-12.1246	-12.7961	-12.3309	-12.5816	-12.9564	-13.0719	-12.5219	-13.3058	-13.035	-12.7934	-13.164	-13.137	-12.862	-12.5565	-12.1623	-12.5697	-12.4978	-13.5897	-14.1912	-14.5244	-13.3266	-13.9471	-13.3952	-16.0376	-15.7367	-15.1737	-13.4048	-15.0742	Filtered (low expression)
Senp1	-13.5126	-13.9972	-13.7835	-14.0752	-14.174	-13.9341	-13.7791	-13.9106	-14.1537	-14.1409	-13.4178	-14.1425	-13.7234	-13.2471	-13.0591	-13.5801	-13.2468	-13.6154	-13.1371	-12.7789	-12.6092	-12.4237	-13.4362	-12.7163	-12.1888	-12.9339	-12.1441	-12.7813	-12.5566	Filtered (low expression)
Sept8	-15.0639	-14.1563	-14.0188	-14.8862	-13.736	-14.2809	-14.5651	-13.7962	-14.1494	-13.6201	-14.4478	-13.4995	-13.7715	-14.2241	-14.7082	-14.5584	-14.5771	-14.5573	-14.2405	-13.2027	-13.3322	-12.8613	-13.1583	-12.8001	-13.3903	-12.8969	-13.0898	-12.8097	-13.2008	Filtered (low expression)
Sept9	-11.9312	-11.8112	-11.673	-11.6764	-11.7787	-11.8899	-11.3831	-11.9042	-11.3959	-11.0619	-11.3584	-11.0137	-11.5972	-12.8045	-12.3424	-11.595	-12.0591	-11.8785	-12.1685	-12.8973	-11.8747	-11.8312	-11.6378	-12.0464	-12.7048	-12.5527	-12.4835	-12.4003	-13.3185	Filtered (low expression)
Serpinb6b	-11.689	-11.7551	-12.4752	-11.8478	-11.8672	-11.5974	-12.1309	-12.3819	-11.2898	-12.1154	-11.2551	-11.6044	-12.0744	-12.2492	-12.3697	-11.4991	-11.6564	-11.5752	-12.0157	-14.3146	-12.6682	-12.802	-11.1976	-11.2068	-15.0174	-14.3892	-13.3619	-11.8618	-16.214	Filtered (low expression)
Serpinb9b	-13.8002	-13.238	-14.3541	-14.1952	-13.0118	-12.9687	-13.5871	-12.9006	-12.6545	-13.056	-12.3348	-12.4906	-13.0084	-14.7454	-15.2501	-14.477	-13.7189	-14.3207	-13.4422	-15.5311	-12.8936	-13.4685	-12.2866	-12.2131	-14.7941	-13.2246	-13.1483	-12.0689	-16.214	Filtered (low expression)
Serpinb9e	-15.2224	-14.8087	-15.026	-14.9412	-14.4645	-15.0133	-15.0634	-15.3131	-14.248	-14.851	-14.0281	-14.2371	-15.1112	-16.346	-16.3115	-15.7228	-15.4134	-15.442	-15.3653	-16.6096	-15.0744	-14.6704	-14.2704	-13.0687	-15.2893	-13.1036	-14.6248	-12.7122	-16.3767	Filtered (low expression)
Serpinb9g	-15.9653	-14.1563	-13.7673	-13.6115	-13.5289	-13.3059	-13.684	-13.8367	-13.0764	-13.3452	-13.2309	-13.0153	-13.7847	-15.5965	-16.6096	-14.8709	-14.7733	-14.7103	-14.9976	-16.3256	-14.0594	-14.2454	-14.1946	-13.0639	-14.7163	-12.3448	-13.5615	-11.8732	-16.4888	Filtered (low expression)
Sgpp1	-13.7439	-13.6958	-13.7109	-13.8433	-13.9886	-14.003	-13.6758	-14.0973	-13.6671	-14.2169	-13.6219	-14.344	-13.6731	-13.9559	-13.6346	-12.7886	-13.4261	-13.9252	-13.6696	-14.3715	-13.6871	-14.2044	-13.6238	-13.5168	-15.1109	-15.1931	-15.3992	-14.3984	-15.5795	Filtered (low expression)
Sin3b	-11.097	-10.923	-10.6674	-10.7432	-10.7915	-10.6966	-10.4565	-10.6377	-10.7813	-10.3829	-10.4656	-10.2696	-10.5186	-11.1183	-10.8026	-10.9728	-10.6858	-10.9315	-10.4188	-11.0839	-9.8365	-9.78308	-9.56606	-9.62326	-9.93445	-8.91876	-9.53408	-9.36767	-11.3198	Filtered (low expression)
Slc16a3	-11.4857	-11.94	-12.2531	-12.2238	-12.8635	-12.3278	-12.4047	-12.8664	-12.569	-12.8558	-12.164	-12.7803	-11.9908	-11.5128	-10.7206	-11.3495	-11.2868	-11.5144	-11.1276	-11.3936	-11.5307	-11.7978	-11.844	-11.7322	-13.1386	-13.2622	-12.7189	-12.4955	-12.3158	Filtered (low expression)
Slc25a10	-14.1441	-14.2377	-14.0883	-13.8196	-14.791	-14.3876	-14.2866	-14.3924	-13.9032	-13.8496	-13.7667	-13.5422	-13.8843	-14.5794	-14.831	-14.3102	-14.1843	-14.5908	-14.3057	-14.3075	-13.3353	-12.2508	-12.9367	-12.902	-13.7116	-13.5194	-13.1581	-13.2086	-13.7882	Filtered (low expression)
Slc25a13	-13.845	-14.3346	-14.0638	-14.095	-14.3306	-14.3372	-14.1403	-14.0652	-14.7371	-14.6578	-14.4109	-15.0426	-14.1468	-14.3458	-13.0886	-14.078	-13.66	-13.5034	-13.6734	-12.9292	-13.393	-13.4013	-13.3369	-13.5076	-13.3091	-13.1791	-13.1358	-13.2674	-12.991	Filtered (low expression)
Slc29a2	-13.3428	-13.1808	-13.49	-12.8706	-13.3885	-12.7454	-12.9955	-13.0981	-12.9976	-13.0329	-12.8835	-13.0823	-12.891	-13.3062	-13.3312	-13.0994	-13.0037	-12.9097	-12.9946	-13.8554	-13.5706	-13.7876	-13.2788	-13.8504	-14.7489	-14.4888	-14.6248	-13.9704	-15.2174	Filtered (low expression)
Slc2a1	-9.91694	-10.6116	-9.50505	-9.56633	-10.7478	-10.117	-10.063	-10.174	-10.3995	-10.8852	-9.18984	-10.8182	-9.75229	-10.3216	-9.59616	-9.27619	-8.72473	-9.20174	-9.16328	-9.57284	-9.39957	-11.0193	-9.48578	-9.71789	-9.61785	-9.22025	-9.88237	-9.95618	-10.368	Filtered (low expression)
Slc38a2	-12.0136	-12.2196	-12.4658	-12.7053	-12.2896	-12.5296	-12.6755	-12.3398	-12.8344	-12.9077	-12.3944	-12.9621	-12.3743	-10.8869	-11.6589	-12.0303	-12.2646	-12.2506	-12.2269	-11.9172	-12.4889	-12.8859	-12.1856	-12.1857	-12.8407	-13.2257	-12.6833	-12.7223	-13.1465	Filtered (low expression)
Slc38a4	-12.9554	-13.0373	-12.3231	-12.3809	-12.8447	-12.636	-12.4385	-12.4019	-12.6293	-12.7012	-12.4006	-12.4385	-12.3038	-12.6863	-12.5716	-12.4981	-12.4055	-12.3545	-12.1795	-11.7921	-11.6685	-11.9048	-11.4685	-11.6591	-10.8964	-11.9687	-11.5413	-11.8908	-11.0981	Filtered (low expression)
Slc39a6	-13.6542	-14.1208	-13.9861	-13.8937	-14.7733	-14.1649	-13.878	-14.1834	-14.4993	-14.1118	-14.1447	-14.3357	-13.6793	-13.4483	-13.1389	-13.4187	-13.5141	-13.9444	-13.2399	-14.1278	-12.4661	-12.8258	-13.3179	-12.8263	-12.9205	-12.8851	-12.8983	-12.9845	-14.3993	Filtered (low expression)
Slc7a1	-14.6613	-14.1015	-14.6062	-14.0443	-14.3167	-13.7984	-13.8918	-14.0372	-13.8604	-14.1869	-14.3179	-13.7129	-15.0297	-14.2132	-14.7082	-14.9849	-14.0223	-14.2522	-14.1646	-13.9311	-14.321	-12.9981	-14.2021	-13.0156	-13.548	-13.1703	-13.7159	-12.9697	-14.5739	Filtered (low expression)
Slc9a3r1	-12.5719	-12.82	-11.6825	-12.1174	-12.0163	-12.1592	-11.9603	-11.7993	-12.5029	-11.7815	-12.7924	-12.3848	-12.1212	-12.2627	-12.1187	-12.5172	-12.3948	-12.1294	-12.6579	-11.6124	-13.1677	-13.7314	-13.0962	-14.3736	-12.5022	-13.8658	-14.1454	-14.7046	-11.9917	Filtered (low expression)
Slc9a6	-13.7025	-13.2461	-13.7746	-13.9172	-14.2374	-13.3083	-13.5931	-13.9215	-13.5372	-13.677	-13.6395	-13.8324	-13.9251	-14.1001	-12.9989	-12.8343	-13.4254	-13.5957	-13.4818	-14.0542	-13.6241	-14.9089	-13.2609	-13.8221	-14.3281	-14.3207	-14.2402	-13.9357	-15.1066	Filtered (low expression)
Smc3	-12.4985	-12.886	-12.3067	-12.4108	-12.4675	-13.3836	-12.1386	-12.9154	-12.8147	-12.6644	-12.7979	-12.9245	-12.5288	-12.0032	-12.4722	-13.0104	-12.535	-12.5606	-12.3149	-12.2438	-12.4125	-11.1509	-12.5124	-12.2472	-12.1994	-12.2461	-12.4259	-12.2843	-12.3984	Filtered (low expression)
Snai1	-13.7025	-13.3591	-13.5377	-13.5184	-13.1058	-13.12	-13.4419	-13.4817	-13.8362	-13.9294	-13.5184	-13.451	-13.2173	-13.086	-13.4074	-13.4437	-13.1656	-13.1682	-12.9637	-13.0181	-12.5105	-13.1238	-12.1502	-12.6349	-13.7671	-14.3961	-13.2737	-12.7985	-14.0848	Filtered (low expression)
Sod1	-11.6029	-11.2244	-10.8893	-11.014	-11.0594	-10.8509	-10.6727	-11.1066	-10.6626	-10.7263	-10.5012	-10.5899	-10.8662	-12.0345	-12.2722	-11.5354	-11.5644	-11.1928	-11.8869	-12.1457	-11.7963	-12.0781	-11.0516	-10.8995	-13.1501	-12.9742	-12.2948	-11.556	-12.2903	Filtered (low expression)
Sos1	-13.6422	-14.1887	-13.6023	-14.2078	-13.4323	-13.8022	-13.4377	-12.5903	-13.7742	-13.0283	-12.8523	-13.0911	-12.5957	-14.6604	-14.1712	-14.5584	-13.7189	-13.7009	-13.1053	-13.9784	-12.9917	-12.5954	-13.0229	-12.3663	-12.6693	-13.4711	-13.0892	-12.4536	-13.2101	Filtered (low expression)
Sparc	-13.6381	-14.522	-14.2939	-14.2078	-14.3382	-14.7527	-14.4832	-14.6581	-14.5213	-14.3452	-13.1344	-14.57	-14.3094	-12.9131	-13.9569	-13.5316	-14.2833	-14.4662	-14.7425	-13.3729	-14.1638	-13.5925	-12.8734	-11.6971	-14.6974	-14.8039	-14.2322	-12.1726	-13.5875	Filtered (low expression)
Spint1	-14.1289	-14.5807	-14.1014	-14.1577	-14.8991	-14.3876	-14.5477	-14.1603	-14.3009	-14.7559	-14.3001	-14.6933	-13.8667	-12.5229	-13.2972	-13.5691	-13.0297	-13.7514	-13.4191	-13.0748	-14.1818	-14.2516	-13.8827	-14.7543	-12.9844	-13.7373	-14.1791	-14.7597	-12.5975	Filtered (low expression)
Sppl3	-14.8622	-15.1381	-14.7688	-16.1595	-14.946	-14.5766	-14.5477	-14.8029	-14.7443	-15.012	-14.9108	-14.1264	-14.6102	-14.7454	-14.6096	-15.5125	-14.4718	-15.1892	-13.9108	-13.3375	-12.9874	-13.4363	-13.7425	-13.8536	-13.2379	-13.2365	-13.5238	-13.6437	-13.4037	Filtered (low expression)
Sqle	-14.2206	-14.7808	-14.1475	-14.8109	-14.4219	-14.1396	-14.0492	-13.891	-14.2318	-14.1611	-14.2961	-13.9269	-13.5455	-13.9424	-13.4153	-14.4513	-14.0502	-14.4791	-13.479	-12.7257	-13.7219	-13.2969	-13.6908	-13.5968	-13.1618	-12.9044	-12.9362	-14.1463	-13.5128	Filtered (low expression)
Srm	-10.2251	-10.3395	-9.79295	-10.3338	-10.3372	-10.2825	-10.131	-10.2242	-10.2499	-10.0809	-10.5898	-10.195	-10.312	-10.1833	-10.2991	-10.3635	-10.6463	-10.3171	-10.9587	-10.6794	-11.2908	-12.176	-11.5316	-11.3284	-11.8553	-12.5671	-12.0059	-11.3777	-11.183	Filtered (low expression)
Ssbp3	-13.0208	-12.8521	-12.8228	-12.991	-13.1444	-13.1571	-13.1678	-14.1776	-13.3817	-13.3376	-14.0297	-13.3405	-14.0067	-13.4975	-13.5315	-12.6542	-13.4498	-13.0315	-13.6935	-13.4727	-13.7425	-13.7767	-14.2666	-14.8854	-13.9066	-14.3002	-14.1587	-14.5705	-12.9616	Filtered (low expression)
Stag2	-12.9606	-12.6344	-13.5413	-12.9136	-12.6069	-13.4568	-13.4486	-13.201	-13.6257	-13.696	-14.1149	-14.1759	-13.8718	-13.1819	-13.3341	-12.8587	-13.102	-12.8499	-13.6037	-13.5994	-14.1861	-14.7763	-13.7667	-14.1849	-14.0594	-15.6725	-14.7418	-14.6665	-13.6518	Filtered (low expression)
Stk10	-12.8661	-12.7932	-12.8058	-12.8789	-12.44	-12.7384	-12.4196	-12.3451	-12.8626	-12.3186	-12.5244	-12.416	-12.5272	-13.7982	-13.2049	-12.2856	-12.4895	-12.1089	-12.6716	-14.2637	-13.3238	-13.5737	-12.7985	-12.8261	-15.3716	-15.2068	-14.3261	-13.4519	-15.6869	Filtered (low expression)
Ston2	-13.8319	-14.5362	-14.5065	-14.0239	-14.3867	-14.3591	-14.6632	-15.1339	-14.162	-15.1545	-14.4099	-14.7103	-14.3561	-12.6248	-13.1606	-13.7855	-13.6564	-13.9444	-13.5451	-13.7217	-15.1494	-14.889	-13.7511	-14.4929	-14.6126	-15.7838	-15.2636	-15.9169	-14.5228	Filtered (low expression)
Stx3	-13.6133	-14.2006	-13.8225	-14.0752	-14.6892	-13.74	-13.5781	-13.8826	-14.1698	-14.1266	-14.3213	-13.9785	-13.613	-13.3182	-13.2122	-13.25	-13.4681	-13.4772	-14.8426	-13.3524	-13.8427	-14.5541	-14.5657	-14.5763	-13.8538	-12.5039	-14.1084	-15.6113	-13.671	Filtered (low expression)
Sypl	-12.3849	-11.9677	-12.5784	-12.4549	-12.2551	-12.0368	-12.2409	-12.4034	-12.192	-12.674	-12.3187	-12.4509	-12.3227	-12.9026	-12.5511	-12.3158	-12.2011	-12.487	-12.501	-12.958	-12.871	-13.3524	-12.4178	-12.718	-13.3469	-13.6759	-13.1651	-13.0104	-13.9995	Filtered (low expression)
Sys1	-12.3943	-12.5827	-12.1532	-12.4014	-12.1492	-12.3653	-12.0457	-12.1278	-12.2559	-12.154	-12.6531	-12.2581	-12.5133	-12.5158	-12.4817	-12.0118	-12.2715	-12.1665	-12.4535	-12.7844	-12.8838	-13.3713	-12.8561	-12.9655	-13.2906	-14.0841	-13.2329	-13.263	-12.91	Filtered (low expression)
Tacstd2	-13.776	-15.0255	-13.6212	-13.5909	-13.8878	-13.5869	-13.6968	-13.3731	-14.2617	-14.5476	-14.2402	-14.7977	-13.8334	-12.9272	-12.7468	-13.8464	-13.1247	-13.8885	-13.0053	-12.6149	-13.9909	-14.438	-14.1198	-14.4831	-13.9434	-15.039	-14.6138	-15.4625	-13.6983	Filtered (low expression)
Tcf12	-15.9653	-15.6764	-14.2795	-15.2065	-14.7733	-15.2449	-14.3502	-14.3589	-14.2399	-14.1842	-13.9705	-14.1264	-13.7048	-15.5965	-15.0426	-15.3268	-14.7523	-15.0762	-14.7549	-15.0028	-13.3096	-13.5925	-12.9809	-12.8348	-14.3503	-14.73	-13.5404	-13.8488	-14.4816	Filtered (low expression)
Tcf7l1	-11.2368	-11.503	-11.3526	-11.667	-11.4679	-11.7753	-11.2758	-11.5562	-11.9851	-11.5863	-12.6184	-12.1398	-11.7639	-11.5221	-11.3765	-11.3885	-11.4696	-11.5225	-11.9399	-11.7465	-13.0424	-13.7502	-12.9078	-14.6222	-13.6727	-15.1274	-15.5467	-15.5353	-12.2619	Filtered (low expression)
Tead1	-13.314	-13.008	-13.9136	-13.683	-12.9464	-13.9797	-13.4833	-13.1618	-13.5046	-13.4581	-14.7106	-13.1976	-14.2953	-14.3458	-14.1095	-14.2939	-14.6893	-14.1393	-14.3294	-13.4415	-15.5021	-14.9585	-15.3153	-16.112	-15.3983	-13.2473	-15.1089	-15.1888	-14.6052	Filtered (low expression)
Tet1	-12.9579	-13.9006	-13.9085	-13.7358	-14.2055	-13.8283	-14.1161	-14.5785	-14.579	-14.6914	-14.0446	-14.0779	-14.4149	-13.1329	-13.3474	-13.1508	-12.6404	-13.2136	-13.2863	-13.3691	-13.4991	-13.2243	-14.0009	-13.7864	-14.31	-14.6246	-14.022	-13.8735	-15.1357	Filtered (low expression)
Tgfbr3	-14.7117	-15.0711	-15.5031	-15.0991	-13.7624	-14.9725	-15.4273	-13.5869	-14.9934	-15.8116	-14.0266	-15.101	-14.7244	-14.6808	-14.7082	-14.8709	-14.8771	-15.0578	-14.6426	-16.3256	-14.0513	-14.2516	-12.7818	-13.2068	-16.3553	-16.262	-15.9106	-14.5071	-16.1194	Filtered (low expression)
Tgm2	-15.9653	-16.0871	-14.3117	-14.9664	-14.0837	-14.3109	-14.525	-13.33	-13.7967	-13.3197	-12.6181	-13.1637	-12.6281	-16.1216	-16.6096	-15.9658	-14.9156	-15.442	-15.012	-15.8785	-14.3089	-13.9093	-12.7248	-13.3648	-13.8362	-13.2184	-13.7965	-13.5085	-15.0307	Filtered (low expression)
Tinagl1	-14.6613	-14.4243	-13.2529	-15.0991	-13.5289	-14.3876	-13.7422	-12.8337	-14.9218	-13.3708	-15.961	-13.6176	-13.9988	-13.1514	-15.1162	-15.0702	-15.012	-14.5908	-15.1527	-13.4166	-15.6405	-15.5304	-15.9702	-15.0192	-15.2142	-13.6737	-15.7289	-12.8732	-15.3936	Filtered (low expression)
Tjp1	-13.8509	-15.0124	-14.3541	-14.0341	-14.2834	-14.1649	-14.1215	-14.351	-14.4349	-14.5611	-14.475	-14.9566	-14.1	-13.4167	-13.4343	-14.3504	-13.8558	-13.992	-13.7776	-12.7543	-13.0247	-13.114	-13.5548	-12.8419	-12.7889	-12.771	-12.5253	-13.1032	-12.7031	Filtered (low expression)
Tjp2	-12.146	-12.6484	-12.2751	-12.4302	-12.8194	-12.5008	-12.2449	-12.4746	-12.9456	-12.6934	-12.6743	-12.8593	-12.5216	-11.7898	-11.4814	-12.1826	-12.1502	-11.9614	-11.9468	-12.0005	-12.3077	-12.754	-12.131	-12.3224	-13.7872	-14.4493	-13.2093	-12.9406	-13.8078	Filtered (low expression)
Tmem37	-11.0582	-10.9847	-10.8671	-10.4738	-11.3191	-10.6926	-10.6383	-11.2395	-10.8785	-11.2694	-10.764	-10.7264	-11.0064	-11.9476	-11.3809	-10.6102	-10.7947	-10.6345	-10.6631	-12.2862	-11.3226	-12.1544	-10.5025	-10.7941	-13.63	-13.6928	-12.668	-11.6012	-14.209	Filtered (low expression)
Tmem54	-13.7259	-14.1208	-13.1828	-13.4393	-13.8955	-12.8543	-13.1039	-13.9738	-13.1743	-13.3344	-12.1533	-13.0377	-12.9952	-13.6353	-13.0775	-13.2054	-12.7659	-13.2202	-12.7986	-12.9683	-12.7604	-13.3383	-12.2515	-12.8585	-13.4772	-14.7102	-13.7222	-13.5758	-12.6539	Filtered (low expression)
Tmsb4x	-11.8869	-11.0574	-11.9765	-12.3553	-12.2019	-11.4601	-12.4177	-12.8595	-11.2873	-12.6822	-11.0711	-12.029	-12.2755	-10.0372	-11.1391	-11.5124	-11.2581	-11.404	-10.4749	-11.2742	-10.6958	-10.7772	-10.299	-10.0396	-12.318	-11.411	-10.5277	-10.1194	-12.6078	Filtered (low expression)
Tnfrsf1a	-14.2206	-13.8733	-14.5227	-14.6411	-14.7307	-14.1191	-14.5067	-14.2636	-13.93	-14.1176	-13.6249	-14.0642	-14.0084	-13.8884	-13.9016	-13.8719	-13.6572	-13.9021	-13.1763	-13.8711	-13.3109	-13.6935	-12.4633	-12.979	-14.8132	-14.8695	-14.2715	-14.1141	-14.7432	Filtered (low expression)
Tpm1	-8.994	-8.99784	-9.05713	-9.0787	-8.72135	-9.15596	-8.8958	-8.62862	-9.18693	-8.96092	-9.65549	-9.18551	-9.22731	-8.89855	-9.08338	-8.96268	-9.23819	-9.07811	-9.26722	-10.3749	-10.0886	-9.59559	-9.31572	-9.47576	-11.6658	-11.8183	-10.7434	-10.0059	-12.221	Filtered (low expression)
Tpm2	-13.2239	-12.5785	-11.62	-12.2471	-12.3149	-12.1459	-11.8269	-11.9999	-12.0125	-11.9317	-11.2746	-11.7725	-11.2698	-12.8862	-12.8003	-12.7221	-11.9915	-12.1393	-11.5742	-12.5385	-10.796	-10.3247	-10.6077	-10.3617	-12.1832	-12.3374	-11.0107	-10.5331	-12.9721	Filtered (low expression)
Tpm4	-11.4629	-11.599	-11.3746	-11.2099	-11.7412	-11.0404	-11.0653	-11.5665	-10.7714	-11.339	-10.8503	-10.8431	-11.2487	-11.5466	-11.7139	-11.4622	-11.0168	-11.511	-11.0355	-12.5714	-11.202	-11.5026	-10.6962	-10.4129	-12.1641	-11.9801	-11.4598	-10.9009	-13.4642	Filtered (low expression)
Ubn1	-14.6613	-13.9427	-13.9242	-13.8311	-14.0356	-14.1294	-13.6676	-14.1464	-14.248	-14.4658	-13.7893	-14.5335	-14.1805	-15.1849	-14.2949	-14.495	-14.3055	-14.0274	-14.2728	-14.8326	-13.8126	-12.7663	-13.8477	-13.4456	-14.0238	-13.357	-13.4923	-13.2166	-14.2216	Filtered (low expression)
Ugp2	-12.1177	-11.4297	-11.6082	-11.0215	-11.6274	-11.7592	-11.3663	-12.0223	-11.2629	-11.743	-11.6217	-11.4325	-12.0405	-12.2758	-12.291	-11.3268	-11.4637	-11.5166	-12.132	-13.17	-12.2399	-12.7981	-12.0076	-11.8769	-12.7558	-11.3394	-12.3436	-12.0742	-13.2209	Filtered (low expression)
Utf1	-11.8366	-11.6303	-11.554	-11.7317	-11.9957	-11.7193	-11.3911	-11.9027	-11.9588	-11.3525	-12.6712	-11.2755	-12.0707	-11.9618	-12.5712	-12.1717	-12.6619	-12.0513	-13.2306	-11.9156	-12.6793	-12.7744	-13.9209	-13.8723	-11.8812	-12.0463	-12.0979	-12.5348	-11.2535	Filtered (low expression)
Vgll3	-14.2366	-14.0825	-13.7893	-13.4245	-13.5709	-13.552	-13.4934	-13.5159	-13.8141	-13.2971	-13.5311	-13.627	-13.8408	-14.7096	-14.063	-13.5691	-14.3494	-13.8123	-14.1646	-14.4044	-14.3454	-14.2044	-14.0168	-13.9394	-13.2633	-12.285	-13.3653	-13.6162	-14.7877	Filtered (low expression)
Was	-13.2881	-13.2305	-13.8083	-13.1483	-14.1643	-13.6087	-12.9662	-14.6516	-13.2702	-13.6878	-13.1194	-13.8433	-14.0391	-14.5338	-14.9923	-13.3256	-14.0034	-13.8658	-13.5677	-14.938	-13.5418	-12.7939	-13.8459	-12.9942	-14.3429	-13.7436	-13.4943	-12.9497	-15.8983	Filtered (low expression)
Wipf3	-13.3279	-13.0522	-13.4965	-13.2898	-13.4494	-13.4935	-13.2945	-14.2901	-13.4858	-13.7706	-13.2216	-13.9964	-14.032	-13.6049	-13.9685	-12.913	-13.7315	-13.5222	-13.7776	-14.6621	-13.8421	-13.5013	-13.6813	-13.0626	-14.6941	-14.7405	-14.4501	-13.0558	-15.9946	Filtered (low expression)
Wwtr1	-14.6613	-13.7316	-15.159	-14.1113	-13.7567	-13.8805	-14.3611	-14.6204	-13.7872	-14.5025	-14.3576	-13.8626	-15.0577	-14.6263	-15.7327	-14.6726	-15.7814	-15.5853	-14.9215	-15.1709	-14.598	-13.6035	-14.1461	-13.4761	-14.9959	-12.4051	-13.0489	-12.8709	-14.5174	Filtered (low expression)
Yif1b	-12.9908	-12.7181	-12.4116	-12.3241	-13.1735	-12.7299	-12.1841	-12.9459	-12.55	-12.5456	-12.6	-12.5842	-12.6944	-13.3857	-13.5776	-12.8075	-12.9363	-13.0803	-12.9924	-13.2392	-12.8216	-13.428	-13.1373	-13.3151	-14.0512	-13.9942	-13.681	-13.3784	-14.2119	Filtered (low expression)
Zbtb10	-12.1064	-12.3036	-12.5274	-12.2792	-12.3046	-12.1731	-12.8258	-12.325	-12.4586	-12.864	-12.0089	-12.5474	-12.2264	-11.8808	-12.0347	-12.4837	-12.1692	-11.9717	-11.6363	-11.933	-11.7793	-11.7574	-11.9127	-11.5722	-10.759	-11.0671	-11.511	-11.3904	-11.1563	Filtered (low expression)
Zc3h13	-13.7818	-14.4651	-13.6691	-13.4881	-14.181	-14.1191	-13.9935	-14.3032	-14.1229	-14.2311	-14.195	-14.0725	-13.7734	-14.0655	-14.1527	-13.636	-14.3004	-14.1228	-13.7454	-14.3849	-14.2328	-12.4549	-14.3251	-13.869	-13.9507	-14.1696	-14.3974	-14.1173	-14.0336	Filtered (low expression)
Zwint	-12.9988	-12.6537	-12.6411	-12.4537	-12.6757	-11.9945	-11.8104	-11.9193	-11.7365	-11.7866	-11.9382	-11.3791	-11.7254	-12.3938	-12.2236	-12.5495	-12.6001	-12.5149	-11.8302	-11.7199	-11.3512	-12.1112	-10.8521	-11.2904	-11.278	-11.4682	-11.4916	-11.2648	-11.4944	Filtered (low expression)
Zyx	-10.9331	-10.9935	-10.8827	-10.585	-10.5862	-10.9209	-10.631	-10.3653	-10.4237	-10.5913	-10.6602	-10.4974	-10.851	-10.974	-11.5503	-11.5014	-11.6488	-11.107	-11.3013	-11.596	-11.3664	-11.3786	-10.54	-10.5165	-13.1309	-12.7811	-11.4826	-10.7246	-13.8493	Filtered (low expression)
