# Supplementary material for: Temporal BMP4 effects on mouse embryonic and extraembryonic development
Source: Nature. 2024 Sep 18;634(8034):652–61. doi: 10.1038/s41586-024-07937-5 (PMC11485214; doi:10.1038/s41586-024-07937-5)
Supplement: Supplementary file 3 — Specialized TGCs marker genes. Absolute expression (log2) of differentially expressed genes within specialized TGCs annotated with their corresponding cell type mark. [file 41586_2024_7937_MOESM3_ESM.xlsx]

## Sheet: Supplementary_Table_2
Supplementary table 2 - log2 absolute expression of differentially expressed genes within specialized TGCs annotated with their corresponding cell-type mark
Metacell_number	127	128	1	cluster_gene_set
Metacell_mean_age	8.338	7.563	7.936
Cell_type	SpA-TGC	SpA-TGC	p-TGC
1190002N15Rik	-11.9529	-14.0621	-16.6096	SpA-TGCs marker
2700094K13Rik	-12.9829	-15.0855	-10.9454	pTGCs marker
3830417A13Rik	-16.6096	-16.6096	-11.342	pTGCs marker
4930486L24Rik	-11.8815	-9.81855	-16.3126	SpA-TGCs marker
AK020376;Zranb1	-11.5685	-13.2733	-14.9236	SpA-TGCs marker
AK031662;Fyttd1	-16.6096	-14.8979	-11.9099	pTGCs marker
AK042206;Limk2	-10.3242	-11.819	-14.1992	SpA-TGCs marker
AK043046;Herpud2	-11.8815	-12.3669	-14.9433	SpA-TGCs marker
AK043844;Rtn3	-11.2581	-12.2647	-14.3963	SpA-TGCs marker
AK053505;Spire1	-11.6186	-13.0617	-14.7243	SpA-TGCs marker
AK078801;Api5	-11.0894	-14.2778	-12.7356	SpA-TGCs marker
AK081796;AK219583;Gns	-11.8201	-11.2533	-15.7344	SpA-TGCs marker
AK135302;Cs	-14.2891	-14.2778	-11.0999	pTGCs marker
AK153821;Cct7	-12.276	-13.1417	-10.1328	pTGCs marker
AK154113;Kmt2e	-11.8201	-12.9495	-15.0641	SpA-TGCs marker
AK157890;Nmd3	-14.2891	-15.3924	-11.8114	pTGCs marker
AK159995;Nceh1	-10.6444	-10.4635	-15.8481	SpA-TGCs marker
AK161748;Slco2a1	-12.4608	-11.0216	-16.6096	SpA-TGCs marker
AK163478;Palm	-16.6096	-16.1664	-11.9564	pTGCs marker
AK181773;Cyc1	-14.2891	-13.3971	-10.8688	pTGCs marker
AK193543;Gde1	-12.5863	-10.8894	-14.8764	SpA-TGCs marker
AK198029;Mapkapk2	-10.4999	-12.561	-14.0191	SpA-TGCs marker
AK207499;Cpe	-10.7298	-11.1624	-16.6096	SpA-TGCs marker
AK208069;Gsto1	-11.4838	-13.9139	-15.2511	SpA-TGCs marker
AK208136;Fam129b	-9.46837	-10.2773	-15.8481	SpA-TGCs marker
AK216671;Pacs2	-11.8201	-12.121	-16.6096	SpA-TGCs marker
AK217941	-10.7823	-10.6613	-15.1712	SpA-TGCs marker
AK219146;Grina;Mir6953	-12.5863	-11.8959	-16.0633	SpA-TGCs marker
Abhd4	-11.7663	-13.9598	-15.2511	SpA-TGCs marker
Adam19	-11.5383	-11.9744	-15.8481	SpA-TGCs marker
Adamts1	-12.7504	-10.5368	-16.3126	SpA-TGCs marker
Adamts5	-11.0894	-10.2035	-16.0633	SpA-TGCs marker
Ahnak	-10.4765	-12.0064	-14.4644	SpA-TGCs marker
Ak2	-16.6096	-15.4943	-11.7403	pTGCs marker
Ampd3	-11.1812	-10.982	-16.6096	SpA-TGCs marker
Angptl2	-12.6622	-11.2246	-16.6096	SpA-TGCs marker
Aoc1	-9.62129	-10.5151	-16.6096	SpA-TGCs marker
App	-11.8815	-11.6331	-15.1712	SpA-TGCs marker
Arhgef7	-14.2891	-15.0855	-11.5435	pTGCs marker
Arid5b	-10.8876	-12.9439	-14.5379	SpA-TGCs marker
Arl4a	-10.4872	-12.9487	-15.8481	SpA-TGCs marker
Arl4d	-10.8629	-12.3946	-16.3126	SpA-TGCs marker
Arpc1b	-14.2891	-13.0916	-10.8386	pTGCs marker
Aspg	-11.9726	-12.5382	-15.8481	SpA-TGCs marker
Atf5	-11.6558	-12.1568	-15.194	SpA-TGCs marker
Atp13a3	-11.0633	-11.2233	-14.3883	SpA-TGCs marker
B2m;BC002288	-12.4608	-11.3915	-15.4887	SpA-TGCs marker
Bcap31	-11.2581	-12.472	-14.4324	SpA-TGCs marker
Bcat1	-16.6096	-14.4582	-11.4858	pTGCs marker
Bet1l	-11.8815	-13.7304	-15.4887	SpA-TGCs marker
Bmp7	-11.8201	-11.8498	-16.0633	SpA-TGCs marker
Bnip3l	-10.4224	-11.3304	-14.6077	SpA-TGCs marker
Bzw2	-16.6096	-15.5379	-11.7019	pTGCs marker
C1qbp	-14.2891	-14.0874	-10.276	pTGCs marker
C77080	-10.9034	-11.629	-15.1712	SpA-TGCs marker
Cacybp	-14.2891	-14.6366	-11.6246	pTGCs marker
Cald1	-13.3648	-14.0372	-9.96335	pTGCs marker
Ccng2	-11.5383	-12.1805	-16.6096	SpA-TGCs marker
Cct2	-11.9157	-12.4206	-9.40033	pTGCs marker
Cct3	-13.3648	-13.1078	-10.2925	pTGCs marker
Cct6a	-12.4608	-13.6592	-9.82018	pTGCs marker
Cct8	-13.3648	-12.8589	-10.2516	pTGCs marker
Cd68	-11.2581	-11.3427	-16.6096	SpA-TGCs marker
Cd82;Mir7001	-11.4838	-11.1613	-14.8764	SpA-TGCs marker
Cd9	-10.1023	-10.411	-13.6954	SpA-TGCs marker
Cdkn1a	-11.0633	-12.3231	-15.7344	SpA-TGCs marker
Cdkn1c	-12.9829	-14.4084	-8.97587	pTGCs marker
Cebpb	-9.79763	-10.804	-14.5521	SpA-TGCs marker
Ckap4	-11.0468	-11.2258	-15.6584	SpA-TGCs marker
Clic5	-10.6872	-10.8755	-16.6096	SpA-TGCs marker
Cnn3	-10.8181	-12.2465	-15.0641	SpA-TGCs marker
Cnppd1	-10.1544	-11.7504	-15.0641	SpA-TGCs marker
Col4a1	-9.50961	-10.2503	-14.6482	SpA-TGCs marker
Col4a2	-10.0742	-10.7138	-15.4887	SpA-TGCs marker
Crct1	-11.3034	-9.58933	-16.0633	SpA-TGCs marker
Cryab	-10.7603	-10.0285	-15.397	SpA-TGCs marker
Csf1r;Mir6983	-12.276	-9.70124	-16.3126	SpA-TGCs marker
Cst3	-9.17427	-11.0546	-14.1345	SpA-TGCs marker
Ctdsp2;Mir26a-2;Mir546	-10.9034	-12.5488	-14.3046	SpA-TGCs marker
Ctla2a	-8.08922	-5.80509	-14.9924	SpA-TGCs marker
Ctnnbip1	-16.6096	-15.0522	-11.5104	pTGCs marker
Ctsb	-8.56939	-7.32916	-12.7761	SpA-TGCs marker
Ctsk	-12.0378	-10.1624	-16.6096	SpA-TGCs marker
Cttnbp2nl	-12.4608	-11.8017	-15.095	SpA-TGCs marker
Cul4b	-13.3648	-14.9145	-10.9839	pTGCs marker
Cyb5r3;NADH-cytochrome b5 reductase	-9.70275	-9.85621	-12.932	SpA-TGCs marker
Cyr61	-10.9283	-13.3115	-16.6096	SpA-TGCs marker
Dars	-14.2891	-15.2964	-11.4403	pTGCs marker
Dcbld2	-11.6757	-11.7042	-16.6096	SpA-TGCs marker
Ddx21	-12.9829	-14.1665	-10.4735	pTGCs marker
Ddx39	-13.3648	-15.5379	-11.1671	pTGCs marker
Des	-14.2891	-11.6781	-16.6096	SpA-TGCs marker
Dtna	-13.3648	-11.6434	-16.6096	SpA-TGCs marker
E130012A19Rik	-13.3648	-16.1664	-11.1682	pTGCs marker
Ecm1;Mir7014	-16.6096	-11.5766	-15.0758	SpA-TGCs marker
Eef1d	-14.2891	-14.1069	-10.7434	pTGCs marker
Eef1e1	-14.2891	-14.7286	-11.4877	pTGCs marker
Eif3d	-14.2891	-13.6592	-10.9543	pTGCs marker
Emp1	-11.5685	-12.8893	-16.6096	SpA-TGCs marker
Ep400;Mir7026	-11.6757	-14.7014	-13.5807	SpA-TGCs marker
Epas1	-10.189	-11.258	-16.0633	SpA-TGCs marker
Errfi1	-13.6922	-15.1242	-11.8687	pTGCs marker
Erv3	-12.276	-11.2738	-16.6096	SpA-TGCs marker
Esf1	-12.9829	-15.1699	-11.8059	pTGCs marker
Ets2	-13.6922	-14.7969	-11.3172	pTGCs marker
Exoc3l4	-16.6096	-15.3924	-11.8815	pTGCs marker
Ezr	-16.6096	-13.6122	-11.0017	pTGCs marker
F2r	-11.7418	-14.4444	-16.6096	SpA-TGCs marker
Fam89a	-16.6096	-16.6096	-11.9921	pTGCs marker
Fat1	-12.142	-11.6768	-15.4615	SpA-TGCs marker
Fbxo32	-10.9034	-12.1769	-16.6096	SpA-TGCs marker
Fdx1	-16.6096	-14.9733	-10.5423	pTGCs marker
Fgfr1	-9.48687	-9.97273	-15.397	SpA-TGCs marker
Fndc3a	-11.9157	-12.6371	-15.3349	SpA-TGCs marker
Fosl1	-16.6096	-13.5988	-10.7931	pTGCs marker
Fosl2	-10.6019	-12.8489	-16.6096	SpA-TGCs marker
Fscn1	-13.3648	-14.4894	-10.5367	pTGCs marker
Fstl1	-10.8954	-10.7951	-16.0633	SpA-TGCs marker
Fuca1	-11.8815	-13.3971	-15.397	SpA-TGCs marker
G3bp1	-16.6096	-14.7969	-11.5105	pTGCs marker
Gabarap	-10.7109	-11.0341	-13.7285	SpA-TGCs marker
Gabarapl1	-9.2408	-10.2223	-15.0641	SpA-TGCs marker
Gadd45a	-11.5239	-13.3971	-15.8481	SpA-TGCs marker
Gadd45b	-10.6064	-11.4063	-15.8481	SpA-TGCs marker
Gadd45g	-10.423	-12.8075	-15.194	SpA-TGCs marker
Galk1	-13.3648	-15.5379	-11.5298	pTGCs marker
Gatsl3	-16.6096	-16.6096	-11.5963	pTGCs marker
Gm14005	-11.9726	-14.2778	-16.6096	SpA-TGCs marker
Gm2a	-9.93207	-6.87984	-15.557	SpA-TGCs marker
Gmnn	-14.2891	-16.1664	-11.9828	pTGCs marker
Gpx1	-12.4608	-13.875	-10.3851	pTGCs marker
Gpx3	-9.61588	-9.91695	-16.3126	SpA-TGCs marker
Grn	-10.5643	-10.9845	-14.6651	SpA-TGCs marker
Gtpbp4	-16.6096	-14.3531	-11.8251	pTGCs marker
H19;Mir675	-10.0077	-12.7766	-6.67059	pTGCs marker
H2-K1	-12.7504	-11.6001	-14.8119	SpA-TGCs marker
Hand1	-16.6096	-15.2964	-8.60896	pTGCs marker
Hand2	-10.612	-12.516	-16.6096	SpA-TGCs marker
Hbp1	-10.8443	-12.0815	-15.1511	SpA-TGCs marker
Hilpda	-11.0633	-11.947	-15.194	SpA-TGCs marker
Hist1h2bc	-9.45341	-9.82637	-14.5681	SpA-TGCs marker
Homer2	-16.6096	-14.7969	-10.4931	pTGCs marker
Hoxa10	-11.7663	-13.1508	-16.6096	SpA-TGCs marker
Hsp90ab1	-10.8689	-11.8298	-8.76873	pTGCs marker
Hspe1	-16.6096	-14.8979	-11.4095	pTGCs marker
Hsph1	-12.1137	-13.6056	-10.4835	pTGCs marker
Htatsf1	-14.2891	-15.5379	-10.1761	pTGCs marker
Htra1	-7.63542	-6.65514	-15.7344	SpA-TGCs marker
Idh2	-16.6096	-16.1664	-11.578	pTGCs marker
Idh3a	-16.6096	-15.0855	-11.3739	pTGCs marker
Ier5	-10.5889	-12.2853	-15.2275	SpA-TGCs marker
Ifrd1	-9.17969	-10.7642	-13.8282	SpA-TGCs marker
Igf2	-16.6096	-14.7969	-9.47406	pTGCs marker
Igf2bp1;Mir3063	-14.2891	-15.8215	-11.2758	pTGCs marker
Inf2	-10.4856	-11.4654	-14.5681	SpA-TGCs marker
Inhba	-11.8815	-12.7979	-16.6096	SpA-TGCs marker
Ipo5	-16.6096	-13.8884	-10.2422	pTGCs marker
Isg15	-11.3547	-14.868	-16.6096	SpA-TGCs marker
Itgav	-13.3648	-11.4939	-15.194	SpA-TGCs marker
Itm2b	-11.5383	-14.0089	-15.8481	SpA-TGCs marker
Itpkc	-10.6651	-13.7988	-16.162	SpA-TGCs marker
Jade1	-9.47484	-11.3724	-12.5237	SpA-TGCs marker
Kansl1	-11.5383	-13.9139	-14.8764	SpA-TGCs marker
Kars	-16.6096	-14.0405	-11.4964	pTGCs marker
Klf6	-9.44979	-10.5101	-12.456	SpA-TGCs marker
Klf9	-11.9157	-14.3531	-15.9339	SpA-TGCs marker
Kmt2a	-11.6012	-13.2701	-14.9924	SpA-TGCs marker
Kremen1	-12.0378	-11.6593	-15.6584	SpA-TGCs marker
Krt19	-16.6096	-14.3113	-9.76217	pTGCs marker
Krt7	-16.6096	-14.7969	-9.85856	pTGCs marker
Lamp2	-10.9744	-11.1393	-15.397	SpA-TGCs marker
Lap3	-16.6096	-15.5379	-11.5025	pTGCs marker
Laptm4a	-10.9744	-11.9221	-15.1168	SpA-TGCs marker
Ldha	-14.2891	-13.1314	-10.5205	pTGCs marker
Ldoc1	-16.6096	-16.6096	-10.1367	pTGCs marker
Lemd2	-11.5383	-13.0726	-15.557	SpA-TGCs marker
Leprotl1	-11.3547	-13.0793	-16.0633	SpA-TGCs marker
Lgals3	-6.9523	-7.01094	-10.1938	SpA-TGCs marker
Lgals9	-16.6096	-16.1664	-10.2686	pTGCs marker
Lgmn	-10.0233	-10.3312	-14.8406	SpA-TGCs marker
Lifr	-12.4608	-11.9266	-15.6584	SpA-TGCs marker
Lmbrd1	-11.0894	-12.9363	-16.6096	SpA-TGCs marker
Lmcd1	-11.4838	-11.0741	-16.6096	SpA-TGCs marker
Lsm4	-12.2044	-14.7969	-11.2187	pTGCs marker
Lyar	-13.6922	-15.0855	-11.6083	pTGCs marker
Maged1	-11.3832	-10.4526	-14.4391	SpA-TGCs marker
Maged2	-16.6096	-16.1664	-11.5822	pTGCs marker
Map1lc3b	-9.96533	-12.2405	-13.9214	SpA-TGCs marker
Mbd3	-12.276	-15.1699	-11.2124	pTGCs marker
Mcm5	-16.6096	-15.2964	-11.8943	pTGCs marker
Mfge8	-11.6012	-12.4932	-16.3126	SpA-TGCs marker
Mir21a;Vmp1	-11.4838	-11.9122	-15.9339	SpA-TGCs marker
Mir6992;Stx5a	-11.8201	-14.3786	-14.9924	SpA-TGCs marker
Mir7025;Pdgfra	-12.7504	-11.829	-14.9924	SpA-TGCs marker
Mir7046;Rabac1	-10.0951	-10.3091	-14.6651	SpA-TGCs marker
Mir705;Rab11fip5	-11.8201	-13.3398	-16.0633	SpA-TGCs marker
Mir7061;Plekha1	-12.0378	-11.1745	-16.3126	SpA-TGCs marker
Mpp5	-11.6757	-13.8116	-14.9433	SpA-TGCs marker
Mrgprg	-10.2972	-10.6099	-16.6096	SpA-TGCs marker
Mrpl12	-16.6096	-14.3531	-11.9267	pTGCs marker
Mrpl15	-16.6096	-14.4894	-11.8661	pTGCs marker
Msn	-11.1812	-11.5288	-14.8304	SpA-TGCs marker
Mtus1	-11.3197	-11.8962	-16.6096	SpA-TGCs marker
Mustn1	-12.855	-11.6921	-16.6096	SpA-TGCs marker
Mxd1	-12.9829	-11.9502	-16.6096	SpA-TGCs marker
Mybbp1a	-13.3648	-14.868	-11.1452	pTGCs marker
Myc	-14.2891	-16.1664	-10.8274	pTGCs marker
Nap1l1	-13.3648	-14.9145	-10.338	pTGCs marker
Nasp	-11.8815	-14.8979	-12.0879	pTGCs marker
Natd1	-11.0088	-13.0305	-15.6584	SpA-TGCs marker
Nbl1	-9.68486	-9.03805	-14.5137	SpA-TGCs marker
Ncam1	-11.3547	-13.7377	-16.3126	SpA-TGCs marker
Ncl	-11.4359	-12.4292	-7.94009	pTGCs marker
Ndfip1	-11.6757	-12.8331	-15.194	SpA-TGCs marker
Ndrg1	-9.54922	-11.7181	-16.0633	SpA-TGCs marker
Nfkbia	-11.2373	-12.3241	-15.0641	SpA-TGCs marker
Nhp2	-14.2891	-14.3531	-10.495	pTGCs marker
Nipal1	-11.8815	-12.9535	-16.3126	SpA-TGCs marker
Noc2l	-16.6096	-15.5379	-11.9638	pTGCs marker
Nolc1	-12.2044	-15.8215	-11.115	pTGCs marker
Nop2	-13.3648	-15.0855	-11.9951	pTGCs marker
Nop58	-14.2891	-14.2261	-10.7533	pTGCs marker
Npc2	-9.86537	-9.74252	-13.6299	SpA-TGCs marker
Npm1	-12.4608	-13.3527	-9.12067	pTGCs marker
Nsun2	-13.6922	-14.8979	-11.3084	pTGCs marker
Ola1	-14.2891	-15.0855	-11.8225	pTGCs marker
Osbpl9	-10.8181	-12.9495	-14.4608	SpA-TGCs marker
Pa2g4	-12.9829	-14.6366	-10.857	pTGCs marker
Pak1ip1	-11.8815	-14.868	-11.457	pTGCs marker
Pak2	-16.6096	-12.439	-11.7171	pTGCs marker
Parm1	-11.5685	-12.3718	-16.3126	SpA-TGCs marker
Parp4	-11.6757	-14.9733	-14.5681	SpA-TGCs marker
Pcmt1	-11.6757	-12.9082	-14.7676	SpA-TGCs marker
Pcsk5	-12.4608	-11.5153	-16.6096	SpA-TGCs marker
Pdlim1	-12.9829	-14.549	-11.4886	pTGCs marker
Peg10	-13.3648	-14.2375	-9.91343	pTGCs marker
Pgm2	-16.6096	-15.2964	-11.9985	pTGCs marker
Phactr1	-16.6096	-16.6096	-11.854	pTGCs marker
Phb2	-13.3648	-14.4084	-10.8106	pTGCs marker
Phlda2	-13.3648	-14.4894	-10.21	pTGCs marker
Phospho2	-11.8815	-15.2587	-14.9433	SpA-TGCs marker
Pin1	-16.6096	-13.8116	-11.8352	pTGCs marker
Plac8	-12.7504	-14.1869	-8.04616	pTGCs marker
Plekho1	-10.8876	-11.2399	-16.6096	SpA-TGCs marker
Plpp3	-12.087	-11.7547	-14.822	SpA-TGCs marker
Pnrc1	-11.6757	-12.1666	-15.194	SpA-TGCs marker
Ppa1	-14.2891	-15.0855	-10.7938	pTGCs marker
Ppard	-16.6096	-13.621	-11.0631	pTGCs marker
Ppif	-14.2891	-14.952	-11.4229	pTGCs marker
Ppp1r15a	-11.6012	-12.7478	-15.397	SpA-TGCs marker
Prdm1	-11.7663	-12.8231	-16.3126	SpA-TGCs marker
Prdx3	-13.6922	-15.8215	-11.1483	pTGCs marker
Prl4a1	-16.6096	-16.6096	-11.2456	pTGCs marker
Prl6a1	-12.3162	-11.183	-16.6096	SpA-TGCs marker
Prl7a1	-16.6096	-15.1699	-11.3641	pTGCs marker
Prl8a2	-8.26179	-4.45247	-15.5038	SpA-TGCs marker
Prl8a9	-10.472	-7.10173	-16.3126	SpA-TGCs marker
Prn;Prnd;Prnp	-12.7504	-11.9761	-15.6584	SpA-TGCs marker
Prpf38b	-11.2581	-14.5269	-14.0191	SpA-TGCs marker
Psap	-8.78894	-9.50229	-14.5379	SpA-TGCs marker
Psat1	-16.6096	-13.1189	-11.3692	pTGCs marker
Pttg1ip	-10.7499	-10.6582	-14.8406	SpA-TGCs marker
Rab31	-11.5685	-11.8093	-14.9236	SpA-TGCs marker
Rack1;Snord96a	-11.3832	-10.5191	-8.32742	pTGCs marker
Reep4	-11.8815	-13.8116	-16.0633	SpA-TGCs marker
Rhox5	-16.6096	-15.2964	-9.99593	pTGCs marker
Rhox6	-16.6096	-16.6096	-10.3611	pTGCs marker
Rhox9	-16.6096	-16.1664	-10.6998	pTGCs marker
Rnf126	-16.6096	-14.868	-11.9029	pTGCs marker
Rnf181	-10.7499	-11.5023	-13.7706	SpA-TGCs marker
Rpl23	-16.6096	-14.1757	-11.9347	pTGCs marker
Rps20	-14.2891	-13.1508	-11.2812	pTGCs marker
Rps4l	-16.6096	-15.5379	-11.0411	pTGCs marker
Rsl1d1	-12.4608	-14.388	-11.3545	pTGCs marker
Rsrp1	-10.5723	-12.0472	-13.8173	SpA-TGCs marker
Runx1	-11.6012	-13.3494	-16.6096	SpA-TGCs marker
Ruvbl2	-14.2891	-15.1699	-11.962	pTGCs marker
S100a1	-10.4631	-9.31005	-16.3126	SpA-TGCs marker
Sash1	-11.8815	-14.549	-14.9236	SpA-TGCs marker
Sbsn	-10.3318	-8.07844	-14.3963	SpA-TGCs marker
Scpep1	-10.8266	-11.1887	-15.4887	SpA-TGCs marker
Sec62	-10.2723	-11.0746	-13.8441	SpA-TGCs marker
Selk	-11.2082	-11.9646	-14.4242	SpA-TGCs marker
Serbp1	-10.547	-12.1971	-9.04732	pTGCs marker
Serinc3	-11.1175	-11.7014	-16.0633	SpA-TGCs marker
Serp1	-14.2891	-12.1491	-11.2273	pTGCs marker
Serpinb9d	-16.6096	-16.1664	-11.9941	pTGCs marker
Serpine2	-11.4474	-14.5707	-16.6096	SpA-TGCs marker
Sertad1	-11.8201	-13.8884	-15.557	SpA-TGCs marker
Sfmbt2	-12.3162	-13.6813	-10.2211	pTGCs marker
Sfn	-16.6096	-14.574	-11.0152	pTGCs marker
Sgk1	-10.6469	-12.1275	-16.3126	SpA-TGCs marker
Slc23a2	-10.9744	-10.1529	-16.0633	SpA-TGCs marker
Slc25a4	-16.6096	-14.0405	-9.74119	pTGCs marker
Slc29a1	-11.5383	-12.1465	-16.3126	SpA-TGCs marker
Slc38a2	-11.1812	-10.5765	-14.2907	SpA-TGCs marker
Slc3a2	-10.9744	-11.7853	-14.4324	SpA-TGCs marker
Slc44a2	-10.3077	-9.56858	-15.4887	SpA-TGCs marker
Slc6a8	-11.1812	-12.2345	-16.0633	SpA-TGCs marker
Smc4	-16.6096	-14.2261	-11.4469	pTGCs marker
Smox	-10.1042	-11.0569	-15.8481	SpA-TGCs marker
Smpd1	-12.4608	-11.5298	-16.6096	SpA-TGCs marker
Snrpa1	-14.2891	-14.7969	-11.6439	pTGCs marker
Snx5	-14.2891	-14.3531	-11.2831	pTGCs marker
Spsb1	-11.5685	-12.3774	-16.6096	SpA-TGCs marker
Sptlc2	-9.48687	-10.5032	-14.5864	SpA-TGCs marker
Srgn	-10.1822	-9.07076	-16.0633	SpA-TGCs marker
Srm	-16.6096	-15.0855	-10.3227	pTGCs marker
St5	-11.7663	-12.4826	-16.3126	SpA-TGCs marker
Star	-16.6096	-15.5379	-11.7703	pTGCs marker
Suclg1	-16.6096	-14.6366	-11.6144	pTGCs marker
Tars	-14.2891	-14.7969	-11.7108	pTGCs marker
Tbrg1	-10.8629	-13.0978	-9.95899	pTGCs marker
Tcf7	-16.6096	-16.6096	-11.9889	pTGCs marker
Tcp11l2	-10.4999	-11.0333	-16.0633	SpA-TGCs marker
Tfap2c	-12.7504	-14.4316	-10.6159	pTGCs marker
Tfpi	-13.3648	-8.45384	-13.3243	SpA-TGCs marker
Tgoln1	-11.1375	-10.6772	-14.7069	SpA-TGCs marker
Tmbim6	-9.85976	-10.1897	-13.6169	SpA-TGCs marker
Tmem115	-11.6757	-12.9069	-15.557	SpA-TGCs marker
Tmem127	-11.4838	-12.6147	-14.9433	SpA-TGCs marker
Tmem30a	-12.9829	-11.6096	-15.043	SpA-TGCs marker
Tmem45a	-13.1454	-11.2038	-16.6096	SpA-TGCs marker
Tmem50a	-11.7186	-12.1378	-16.0633	SpA-TGCs marker
Tmem59	-10.6501	-11.559	-15.3349	SpA-TGCs marker
Tnfrsf21	-12.142	-11.0916	-14.4982	SpA-TGCs marker
Tnfrsf23	-11.8346	-11.5893	-15.6584	SpA-TGCs marker
Tnip1	-11.8201	-15.9556	-13.3023	pTGCs marker
Tomm40	-16.6096	-15.1699	-11.9455	pTGCs marker
Tpm1	-12.7504	-11.9713	-9.14396	pTGCs marker
Tpm2	-16.6096	-15.5379	-11.5573	pTGCs marker
Trib1	-11.7418	-13.5766	-16.0633	SpA-TGCs marker
Trim27	-13.6922	-14.0874	-10.4204	pTGCs marker
Trim8	-14.2891	-15.0855	-11.5346	pTGCs marker
Tsc22d1	-10.1283	-12.2251	-15.397	SpA-TGCs marker
Tsc22d3	-11.6757	-13.0925	-15.6584	SpA-TGCs marker
Ttll12	-14.2891	-15.8215	-11.9339	pTGCs marker
Tubb5	-11.193	-12.3921	-8.99788	pTGCs marker
Txnip	-11.1812	-12.855	-15.397	SpA-TGCs marker
Ube2a	-14.2891	-12.9724	-11.1457	pTGCs marker
Ube2j1	-10.6019	-12.7672	-13.8331	SpA-TGCs marker
Uqcrfs1	-16.6096	-13.0954	-11.1649	pTGCs marker
Utf1	-16.6096	-16.1664	-11.9739	pTGCs marker
Vasp	-13.3648	-14.7969	-11.1547	pTGCs marker
Vim	-10.2845	-11.0961	-13.6678	SpA-TGCs marker
Wbp11	-16.6096	-13.5317	-11.9605	pTGCs marker
Wdr43	-16.6096	-15.2964	-11.6178	pTGCs marker
Wee1	-10.8181	-10.9164	-14.8764	SpA-TGCs marker
Wfs1	-11.2373	-11.3395	-16.0633	SpA-TGCs marker
Whsc1l1	-10.9553	-12.6285	-13.9782	SpA-TGCs marker
Wt1	-11.4359	-11.2731	-16.6096	SpA-TGCs marker
Ybx3	-16.6096	-14.0596	-10.2198	pTGCs marker
Yipf3	-11.6757	-13.2028	-14.9236	SpA-TGCs marker
Ypel3	-11.8201	-14.0216	-14.9236	SpA-TGCs marker
Zfand5	-9.94991	-11.6654	-13.8173	SpA-TGCs marker
Zpr1	-11.5383	-15.1041	-13.2614	SpA-TGCs marker
Zyx	-13.6922	-14.2261	-10.4345	pTGCs marker
