# Supplementary material for: Temporal BMP4 effects on mouse embryonic and extraembryonic development
Source: Nature. 2024 Sep 18;634(8034):652–61. doi: 10.1038/s41586-024-07937-5 (PMC11485214; doi:10.1038/s41586-024-07937-5)
Supplement: Supplementary file 4 — Chorion lineage marker genes. Absolute expression (log2) of variable differentially expressed genes within the Chorion lineage (see Fig. 3 and Extended Data Fig. 4) annotated with their corresponding cluster. [file 41586_2024_7937_MOESM4_ESM.xlsx]

## Sheet: Supplementary_Table_2
Supplementary table 3 - log2 absolute expression of variable differentially expressed genes within the Chorion lineage (Fig. 3 and EDF4) annotated with their corresponding cluster (EDF4a)
Metacell_number	58	67	69	74	77	72	68	71	78	76	63	66	70	97	79	64	62	73	82	84	101	98	103	61	99	75	65	59	95	109	83	80	105	104	81	112	86	60	108	111	96	107	91	106	102	85	87	90	88
Metacell_mean_age	5.946	6.472	6.562	6.583	6.595	6.607	6.627	6.655	6.679	6.685	6.704	6.71	6.714	6.721	6.725	6.726	6.734	6.75	6.76	6.784	6.798	6.835	6.849	6.869	6.874	6.88	6.926	6.944	6.961	6.962	6.97	7.031	7.038	7.053	7.069	7.074	7.112	7.114	7.114	7.131	7.157	7.251	7.27	7.325	7.406	7.411	7.435	7.446	7.447
Cell_type	Chorion progenitors	Chorion progenitors	Chorion progenitors	Chorion progenitors	Chorion progenitors	Chorion progenitors	Chorion progenitors	Chorion progenitors	Chorion progenitors	Chorion progenitors	Chorion progenitors	Chorion progenitors	Chorion progenitors	Chorion progenitors	Chorion progenitors	Chorion progenitors	Chorion progenitors	Chorion progenitors	Chorion progenitors	Chorion progenitors	Chorion progenitors	Chorion progenitors	Chorion progenitors	Chorion progenitors	Chorion progenitors	Chorion progenitors	Chorion progenitors	Chorion progenitors	Chorion progenitors	Chorion progenitors	Chorion progenitors	Chorion progenitors	Chorion progenitors	Chorion progenitors	Chorion progenitors	Chorion progenitors	Chorion progenitors	Chorion progenitors	Chorion progenitors	Chorion progenitors	Chorion progenitors	Chorion progenitors	Chorion progenitors	Chorion progenitors	Chorion progenitors	Chorion progenitors	Chorion progenitors	Chorion progenitors	Chorion progenitors
1700017B05Rik	-13.8114	-13.5717	-13.5847	-13.5029	-13.9877	-13.92	-13.7169	-13.43	-13.5379	-13.8137	-13.5742	-13.9102	-15.2859	-13.9322	-13.5214	-13.6951	-14.2181	-13.4812	-13.8483	-13.8518	-13.8029	-13.7353	-13.2777	-13.4068	-14.198	-13.5108	-13.4767	-13.9827	-13.7658	-13.6179	-13.4421	-14.2006	-14.078	-13.761	-14.2803	-13.5812	-13.4597	-13.7266	-13.8844	-13.7643	-13.5839	-13.6293	-13.9107	-13.602	-13.5924	-13.7186	-13.7641	-13.4767	-13.3426
3830417A13Rik	-14.0877	-14.9051	-14.9674	-14.6964	-14.4608	-14.4544	-14.6046	-14.4531	-15.1589	-15.0816	-14.4143	-15.5862	-14.697	-14.2162	-15.6109	-15.1899	-15.6752	-14.9612	-15.1543	-15.4714	-14.18	-14.7051	-13.8156	-14.4854	-14.6251	-14.7098	-14.271	-14.4455	-14.3971	-14.9408	-15.3536	-14.676	-14.7894	-15.0898	-15.6901	-14.8959	-15.1954	-14.5974	-14.3332	-14.8961	-14.3889	-14.7098	-14.888	-13.8927	-14.3014	-14.8466	-14.5775	-14.2981	-14.4292
AK012046;Klhl22	-11.8922	-11.3451	-11.4247	-11.3558	-11.3148	-11.9978	-11.8425	-11.4907	-11.0403	-11.2966	-11.843	-11.3867	-11.4789	-11.5452	-11.5876	-11.7165	-11.5383	-11.2148	-11.1485	-10.6379	-11.5354	-12.0396	-11.5429	-11.6082	-11.921	-11.2063	-12.2304	-11.7439	-12.2373	-11.4704	-11.5704	-11.4581	-11.515	-11.8742	-12.0426	-11.8217	-11.2112	-11.6025	-11.2813	-11.5536	-11.8402	-11.7395	-11.5633	-11.7454	-11.554	-11.6254	-11.4725	-11.6545	-11.9883
AK021383;Prrc2c	-11.4845	-12.2338	-11.978	-11.8966	-12.0765	-11.1743	-12.3752	-12.0769	-12.315	-12.4276	-11.7173	-11.6929	-12.5229	-12.4574	-12.5775	-11.8673	-11.4076	-12.0476	-12.0189	-12.4871	-10.9161	-11.5835	-12.4402	-11.9625	-11.7476	-10.974	-12.519	-11.7843	-11.5215	-11.9139	-12.1112	-11.9221	-11.6962	-12.0139	-11.3707	-11.853	-11.8979	-12.4913	-11.8924	-11.4564	-11.8652	-12.1542	-12.0457	-11.9458	-11.8975	-11.7079	-11.514	-11.6214	-11.8425
AK048941;Cdv3	-13.9344	-13.9211	-13.8044	-13.9407	-14.3474	-14.3458	-13.4816	-14.0925	-14.1031	-13.9671	-13.8673	-13.8928	-13.492	-14.1444	-13.9732	-14.1019	-13.9014	-13.8297	-13.7701	-14.3487	-13.108	-14.1168	-14.6523	-14.0468	-13.4552	-13.573	-13.903	-14.2616	-13.5864	-13.4902	-13.791	-13.934	-13.7559	-13.8682	-13.8067	-14.0542	-13.6185	-14.0737	-13.572	-13.9188	-13.6604	-13.7401	-13.7974	-13.6583	-13.5837	-13.8773	-13.4105	-14.189	-13.9823
AK087340;Eif3a	-11.3764	-11.6193	-11.269	-11.5966	-11.4626	-10.7922	-11.6274	-11.3924	-11.6012	-12.076	-11.0417	-11.3578	-11.9109	-11.6447	-11.7429	-11.4471	-11.2427	-11.9171	-11.4321	-11.9245	-10.7224	-11.6456	-11.5463	-11.429	-11.8572	-11.1458	-11.8662	-11.6666	-11.0149	-11.2809	-11.7201	-11.3237	-11.5133	-11.5124	-11.4305	-11.5452	-11.6204	-11.7593	-11.7543	-11.1949	-11.6887	-11.3869	-11.5511	-11.3033	-11.9352	-11.451	-11.0299	-11.8671	-11.4286
AK189005;mFLJ00251;Timm10b	-12.6915	-11.625	-12.3451	-11.7318	-11.7187	-12.1539	-12.3903	-11.8592	-11.9735	-11.8457	-12.9053	-11.6262	-12.2086	-12.2937	-12.015	-12.371	-12.0639	-11.6408	-12.9194	-11.9541	-12.757	-13.0486	-11.9704	-12.4245	-12.7012	-12.4471	-12.6964	-12.569	-13.1403	-12.163	-11.8494	-12.4471	-12.7892	-12.725	-12.6729	-12.8256	-12.3864	-12.5958	-12.952	-12.5633	-12.2998	-12.8171	-12.7625	-12.6987	-12.2934	-12.3661	-13.0911	-12.8143	-12.9119
AU015836	-13.742	-14.2407	-13.7589	-14.2759	-13.9092	-13.6112	-13.7507	-13.7323	-13.7122	-13.7698	-13.3557	-14.3237	-13.6843	-13.6864	-13.7396	-13.5415	-13.6022	-14.0247	-13.4098	-13.5241	-13.3926	-13.6623	-13.3709	-13.1796	-13.5114	-14.4087	-13.2597	-13.8057	-13.0151	-13.4795	-13.5806	-13.0712	-13.5092	-13.1131	-13.8623	-13.2894	-13.17	-13.8514	-13.457	-13.3461	-12.7626	-13.4971	-12.7058	-12.9882	-13.1073	-13.1579	-13.0851	-13.1115	-12.7026
Abcf1;Mir877	-11.8406	-12.1569	-12.0016	-11.9066	-12.2119	-11.5883	-12.1618	-11.7137	-12.245	-12.3507	-11.6737	-12.2772	-12.3684	-12.1993	-12.0408	-11.7572	-11.8062	-12.2548	-12.1695	-11.96	-11.9565	-12.249	-11.7688	-11.934	-11.6219	-12.0426	-12.0333	-11.747	-11.5353	-12.0147	-12.0663	-12.4119	-11.8973	-11.9095	-12.1477	-12.0574	-11.6954	-12.2859	-12.1902	-11.6059	-11.804	-11.7743	-12.212	-11.4921	-11.7991	-11.7338	-11.8068	-11.6646	-12.0657
Abhd17b	-12.3333	-12.0791	-12.091	-11.8095	-11.9784	-12.3051	-12.0474	-12.1655	-11.8927	-11.7135	-12.1034	-12.2125	-12.3701	-12.4385	-11.9943	-12.2869	-12.8485	-11.8282	-11.8306	-11.9624	-13.7495	-12.6194	-12.4452	-12.2689	-13.044	-11.7746	-12.3861	-12.7804	-12.66	-12.0857	-11.8474	-12.4424	-13.1041	-12.4602	-12.147	-11.7502	-12.5459	-11.8592	-12.1879	-12.2519	-12.5109	-11.8033	-12.9018	-12.8665	-12.4845	-12.3567	-12.8439	-12.6981	-12.7677
Acin1;AK042374;Mir6948	-12.1502	-12.6463	-12.1461	-12.2734	-12.169	-12.1278	-12.8329	-12.553	-12.4149	-12.6664	-12.0299	-12.4371	-12.2196	-12.3583	-12.677	-12.2764	-12.4105	-12.7499	-12.4084	-12.5788	-11.9839	-12.476	-12.9484	-12.1779	-12.4938	-11.9825	-12.6343	-12.9492	-12.4712	-12.1013	-12.7388	-12.2964	-12.2707	-12.2145	-12.4277	-12.4617	-11.9571	-12.9911	-12.3929	-12.001	-12.1586	-12.0729	-12.3207	-12.5518	-12.3994	-12.5536	-11.9729	-12.117	-12.3692
Aif1l	-14.1153	-14.5425	-14.8097	-13.9318	-14.5568	-14.0932	-14.4276	-14.2946	-14.5484	-14.5143	-14.1239	-14.3776	-14.1825	-13.7921	-14.9467	-14.8525	-13.9592	-13.9105	-14.9298	-14.817	-14.7495	-14.1168	-14.5981	-13.9957	-14.0021	-14.4087	-14.3192	-14.3962	-14.4352	-14.0515	-14.2748	-13.9468	-13.7286	-14.5658	-14.4475	-14.2131	-14.2126	-14.3695	-14.9056	-14.4724	-14.2072	-14.3158	-14.2287	-14.1638	-14.366	-14.825	-14.1872	-13.9722	-14.2699
Akap17b	-12.4122	-11.772	-12.0107	-11.7037	-11.9018	-11.5883	-12.1278	-12.197	-12.1562	-11.571	-12.2099	-11.7797	-11.7635	-12.6546	-12.3653	-12.093	-11.4984	-12.026	-11.5326	-11.897	-12.7995	-12.5127	-12.3699	-11.5582	-12.2899	-11.942	-12.0637	-13.3796	-12.5964	-12.1831	-11.896	-11.6726	-11.8052	-11.9089	-11.6937	-11.9949	-12.2745	-11.7514	-12.0599	-12.2493	-11.633	-12.1236	-12.4169	-12.2631	-12.3978	-11.966	-12.2408	-11.8587	-12.4046
Ankrd11	-13.5322	-13.5979	-13.3491	-13.6986	-13.896	-12.8923	-13.6957	-13.6118	-14.0243	-14.1232	-13.3557	-13.3485	-14.1433	-14.0252	-13.6325	-12.7012	-13.0349	-14.0099	-13.6001	-13.9177	-12.8386	-14.0097	-14.2324	-13.721	-13.5915	-13.057	-13.644	-13.9595	-13.1593	-13.9308	-13.67	-13.3332	-13.5503	-13.1959	-13.1302	-13.4023	-13.4727	-13.7022	-13.5846	-12.7331	-13.7273	-13.4971	-13.5104	-13.2193	-13.685	-13.3485	-13.0035	-13.6818	-13.2753
Arid3a	-15.2644	-14.8236	-15.2186	-15.382	-14.7488	-14.7729	-14.707	-15.6288	-15.4361	-15.7479	-14.8835	-15.6542	-15.3815	-14.5155	-14.7942	-14.3119	-14.5793	-14.7045	-15.334	-15.5574	-14.0696	-14.5294	-14.3398	-15.9466	-14.8848	-15.2111	-14.3103	-14.533	-14.4855	-14.8288	-15.2158	-15.3509	-14.8378	-14.9967	-15.2827	-14.4128	-14.0843	-14.1672	-14.9056	-15.1718	-14.5737	-14.8641	-14.4658	-14.4443	-14.3014	-14.8564	-14.2145	-14.8432	-14.1634
Ascl2	-15.019	-15.6339	-15.7651	-15.5085	-15.7565	-15.4354	-15.27	-15.8916	-16.2356	-15.5906	-15.2169	-15.9119	-15.2859	-14.3594	-15.3437	-14.6829	-15.0146	-15.0524	-14.9298	-15.1115	-13.3884	-14.4688	-15.1058	-15.2616	-14.2787	-14.8521	-14.4686	-14.3962	-14.15	-15.1799	-15.8577	-15.2743	-14.2762	-14.9337	-14.8484	-14.1743	-13.6354	-15.3485	-14.146	-14.6024	-14.1493	-14.3158	-13.4481	-14.4212	-14.8793	-14.0055	-14.473	-13.9335	-14.5607
B4galt6	-12.8478	-12.4902	-12.4892	-12.5888	-12.2396	-13.1072	-11.9179	-12.7613	-12.2522	-12.5669	-12.7211	-12.8216	-12.4747	-13.0807	-12.579	-13.3096	-12.8987	-12.7044	-12.3468	-12.2591	-13.8073	-13.6026	-12.678	-13.0302	-13.4817	-12.3399	-12.9942	-13.3422	-13.2571	-12.7025	-12.5673	-12.7275	-13.2382	-12.9078	-12.7805	-12.4491	-13.2609	-12.4699	-12.9719	-12.8536	-13.1254	-12.8427	-13.0028	-12.9666	-13.3922	-13.0663	-12.9995	-12.7938	-13.2972
Batf3	-15.4032	-15.748	-15.7651	-15.8636	-15.5757	-15.6557	-15.8825	-16.2087	-15.6483	-15.5906	-15.2169	-15.1495	-15.5268	-14.9285	-15.1785	-15.389	-16.1792	-16.2259	-15.4493	-15.5574	-14.9628	-15.0981	-15.1797	-15.6974	-14.75	-15.8946	-15.529	-15.2139	-16.2079	-14.7905	-15.5044	-15.6827	-14.8378	-16.2312	-15.6901	-15.4907	-15.5555	-15.3485	-14.8065	-15.1718	-15.6365	-15.1425	-15.978	-14.7638	-15.3451	-15.6622	-15.0499	-15.1828	-14.9816
Bbx	-14.0698	-14.3346	-14.1068	-14.6964	-14.6154	-14.3458	-13.99	-14.4051	-15.2033	-15.0188	-14.3485	-14.7141	-15.1601	-13.7921	-14.4992	-13.9136	-14.1709	-14.6302	-14.5158	-13.7628	-14.0417	-14.2238	-14.4058	-14.3946	-14.2232	-13.8985	-14.1796	-14.1607	-13.9898	-14.5984	-14.971	-15.1033	-14.6001	-14.1797	-14.384	-14.839	-14.4363	-14.6486	-14.5887	-14.3514	-14.1877	-15.2239	-13.9904	-14.216	-14.7922	-14.3918	-13.4996	-14.3961	-14.2221
Bcor	-14.2848	-14.3807	-14.0714	-14.5004	-14.8776	-13.1937	-14.2668	-14.1906	-13.9183	-14.8205	-14.4143	-14.4569	-15.5268	-13.6988	-14.2401	-13.6816	-13.7159	-13.8104	-13.789	-14.6158	-12.9573	-13.8519	-13.7268	-14.4854	-13.9995	-14.8776	-13.8713	-13.7799	-13.2683	-13.227	-14.1589	-13.9326	-13.5503	-14.0748	-14.0582	-13.4071	-13.4169	-14.1119	-14.3216	-14.5252	-14.0002	-13.9936	-13.6576	-13.4788	-13.9199	-14.0152	-13.7423	-13.3617	-13.6089
Bcr	-12.6481	-12.2549	-12.2365	-12.447	-12.3131	-12.8614	-12.8951	-12.6686	-12.2314	-12.7628	-12.6155	-12.4005	-12.5744	-13.1217	-12.6095	-12.5193	-12.8283	-12.7768	-12.3107	-12.5601	-13.0971	-13.54	-12.719	-12.8413	-12.9552	-12.425	-12.8512	-13.5661	-13.3288	-12.9582	-12.2841	-12.5898	-12.8248	-12.7952	-12.8798	-12.6259	-13.3126	-12.6965	-13.0627	-12.7612	-13	-12.2892	-13.0519	-12.9267	-12.8217	-13.1779	-13.0146	-13.0948	-13.0331
Bmp4	-12.0088	-11.3792	-12.0656	-11.3326	-11.2118	-12.696	-11.9134	-12.2905	-11.5741	-11.4769	-12.7593	-11.6178	-11.6831	-12.9044	-12.2208	-12.4166	-12.0404	-12.2673	-11.8776	-11.8514	-13.7081	-13.1922	-12.1302	-11.4245	-12.8486	-12.0468	-12.207	-12.9643	-12.8414	-12.9925	-11.2104	-12.3418	-12.2613	-12.4122	-12.2718	-12.229	-14.1764	-11.8528	-12.7983	-12.1552	-12.6562	-12.4781	-13.1001	-12.8509	-12.86	-12.7183	-12.5869	-13.1771	-12.4834
Camsap3	-14.9924	-15.3972	-15.6428	-14.5428	-14.7488	-15.2423	-15.013	-14.5963	-15.3155	-15.4476	-14.606	-15.9712	-15.0434	-14.9285	-15.6109	-15.1899	-14.8424	-15.0799	-14.657	-15.2814	-14.4241	-15.7415	-14.6523	-14.5045	-14.75	-15.4078	-15.6123	-14.738	-14.6712	-14.9408	-15.2158	-14.2747	-14.7046	-15.6737	-14.7368	-14.839	-14.1024	-14.4798	-14.4275	-14.6024	-14.4411	-14.4375	-14.2514	-14.3019	-15.2196	-14.5986	-14.7979	-14.5727	-15.0541
Cbx6;Npcd;Nptxr	-13.1693	-12.7156	-12.468	-12.5514	-12.5562	-13.0312	-12.9749	-12.1817	-12.9684	-12.5983	-13.1179	-12.8524	-12.6382	-12.7445	-13.0661	-12.761	-12.6889	-12.6205	-13.2423	-12.47	-13.1674	-13.1074	-12.4748	-12.6909	-13.2831	-12.5471	-13.3549	-13.1418	-13.3976	-13.2625	-12.6564	-13.0712	-13.3284	-12.9469	-13.5544	-13.0724	-13.5375	-12.7048	-13.0997	-13.2838	-13.3748	-12.9317	-13.2047	-13.2057	-12.7096	-13.1719	-12.5962	-13.4639	-13.4351
Cdkn1c	-13.5577	-13.4951	-13.4055	-13.2711	-13.0921	-13.1526	-12.9453	-14.0763	-13.2865	-12.9251	-13.2023	-13.8521	-13.6101	-13.5463	-12.9315	-13.7501	-13.0558	-14.1625	-13.1468	-13.6195	-13.4479	-12.9574	-13.1746	-13.2658	-13.1387	-13.5108	-13.7967	-13.6025	-13.9266	-13.8653	-13.6876	-13.4494	-13.6907	-13.8405	-13.2929	-13.5645	-13.3301	-13.2405	-14.5062	-13.7563	-13.2916	-13.4347	-13.7062	-13.7447	-13.8009	-13.5593	-13.3905	-13.7222	-13.517
Cebpb	-15.1366	-14.5244	-15.1306	-14.9024	-14.6154	-14.9774	-14.3315	-14.4732	-14.0659	-14.1495	-14.9474	-14.5252	-14.7238	-14.2162	-14.1516	-14.6266	-14.8424	-14.6514	-14.1432	-14.6873	-15.0107	-14.1874	-14.3587	-14.3332	-14.038	-15.0358	-14.8134	-14.738	-14.4855	-14.2506	-14.4328	-14.7838	-15.5978	-14.156	-14.127	-14.1586	-14.4026	-14.7234	-14.9796	-14.0395	-14.8066	-15.0342	-14.4481	-14.6207	-14.8352	-14.2472	-14.4057	-15.0044	-15.1074
Cpm	-13.4191	-12.7157	-12.68	-12.6906	-12.1115	-13.826	-13.3203	-13.2276	-12.6531	-13.0936	-13.1737	-12.5891	-13.0007	-14.1061	-12.4897	-13.2133	-13.753	-13.1668	-12.7676	-12.6931	-14.0811	-14.3305	-13.4205	-12.8158	-13.3767	-12.7358	-13.1511	-13.8739	-13.8008	-14.0603	-12.6492	-12.9181	-13.2738	-13.6845	-12.7348	-13.1365	-13.4597	-12.2509	-13.572	-13.211	-13.7376	-13.7548	-14.6401	-13.8815	-13.7025	-13.4636	-14.2665	-13.1526	-13.3063
Cpne3	-10.6662	-10.5865	-10.8092	-10.7153	-10.9522	-10.5933	-10.5667	-11.145	-10.6651	-10.7749	-10.994	-10.6054	-10.6006	-10.6987	-10.7244	-10.7387	-10.4993	-10.4088	-10.4264	-10.5901	-11.3675	-10.7688	-10.6438	-11.352	-11.0605	-10.3151	-11.2684	-10.985	-10.9234	-10.7432	-10.846	-10.7622	-10.6853	-10.6726	-10.6405	-11.0727	-11.3939	-10.7017	-10.5741	-10.903	-11.0669	-10.7659	-10.9458	-11.1451	-11.1454	-10.9079	-10.9542	-10.8006	-10.8738
Ctr9	-13.8169	-13.9684	-13.4393	-14.5004	-13.5474	-13.2951	-13.8267	-13.7	-14.1367	-13.5707	-13.9175	-14.0884	-13.4451	-14.2402	-14.137	-13.8619	-13.1576	-14.2927	-13.8348	-14.273	-13.2244	-13.7691	-14.6523	-13.9602	-13.9258	-13.4701	-14.3671	-13.792	-14.15	-13.5022	-13.8353	-13.786	-13.8864	-14.1254	-13.2479	-14.0041	-14.0157	-14.0446	-13.5846	-13.9346	-13.6343	-14.035	-13.2196	-13.6251	-13.7912	-13.0779	-13.5351	-13.913	-13.749
Cyp26a1	-12.5412	-11.3028	-11.3792	-11.1252	-10.6532	-11.5558	-11.6639	-12.2547	-10.7561	-10.9378	-12.7294	-10.8557	-11.9846	-13.3652	-11.1184	-12.3703	-11.8912	-11.848	-11.7629	-11.4002	-14.1385	-13.6206	-12.3024	-11.8369	-13.6207	-11.3032	-12.6294	-12.8933	-13.4753	-12.8086	-11.2485	-11.7762	-12.7678	-13.2563	-12.3021	-11.9055	-13.006	-11.8049	-12.8192	-11.9917	-12.5735	-12.2188	-13.3602	-13.0738	-12.9762	-12.6283	-12.7598	-13.0916	-12.8004
Dsp	-14.2123	-14.3595	-14.1882	-14.2712	-14.7128	-14.2853	-14.4985	-14.7058	-14.2059	-14.4691	-14.0448	-13.911	-14.1825	-14.4037	-14.891	-14.6266	-14.0882	-14.1537	-14.1432	-14.1933	-13.586	-13.5146	-13.9074	-13.8303	-14.1431	-14.0791	-13.7967	-13.5661	-13.7175	-13.4325	-14.5539	-14.4223	-14.1107	-14.0183	-14.166	-14.5026	-14.3301	-14.3695	-15.09	-14.4212	-14.5737	-13.977	-13.485	-14.2413	-13.6577	-13.9089	-13.9911	-14.3961	-13.6962
Dusp6	-13.122	-11.7597	-12.2034	-12.2059	-11.931	-13.2621	-12.7199	-13.0348	-12.1312	-12.0026	-14.0291	-12.2158	-12.2988	-13.9813	-13.0238	-13.5922	-13.1901	-12.1703	-12.9659	-12.1563	-14.9848	-14.5737	-12.6938	-12.9445	-14.0248	-12.9775	-12.9461	-13.7664	-15.0936	-13.5022	-12.3002	-13.5387	-14.4433	-13.995	-13.0873	-13.0787	-13.7693	-12.661	-14.0715	-13.5678	-13.1694	-13.6217	-14.5098	-14.1199	-14.0201	-14.4207	-14.0157	-14.2791	-13.8651
Efnb2	-12.5393	-12.5612	-12.0173	-12.2641	-12.3509	-13.0361	-12.8583	-13.1778	-12.739	-12.6423	-13.8752	-13.0331	-12.8447	-13.5745	-13.0339	-12.7954	-12.7741	-12.6432	-12.4284	-13.3506	-14.0143	-13.5775	-13.1565	-12.9118	-13.8243	-12.9604	-13.5294	-13.429	-13.7658	-13.4209	-13.0389	-13.2132	-13.9159	-13.2924	-13.0462	-13.2416	-13.9985	-13.1246	-13.8769	-13.6332	-13.7046	-13.2299	-14.0105	-14.0893	-13.9563	-13.8552	-13.5913	-13.5254	-13.7393
Elf3	-14.2097	-14.61	-14.8097	-15.0946	-14.3189	-14.5705	-15.013	-14.7875	-14.9067	-14.7145	-14.3485	-14.7535	-14.5718	-14.1998	-14.8155	-14.498	-15.2066	-14.5793	-14.1989	-14.9577	-14.3764	-13.8463	-14.7902	-14.8376	-14.2957	-15.4078	-15.0277	-14.4632	-13.6184	-15.2111	-14.5174	-14.5835	-14.1316	-14.7678	-14.9317	-14.7619	-14.6766	-14.3514	-14.9056	-14.3514	-14.479	-14.7721	-13.8916	-14.0362	-14.3144	-14.4327	-14.1762	-14.3173	-14.845
Eomes	-10.1549	-10.1869	-10.3752	-10.1974	-10.2822	-10.2724	-10.2267	-10.446	-10.3183	-10.2698	-10.6404	-10.1796	-10.485	-10.7662	-10.4812	-10.1679	-10.22	-10.2213	-10.2908	-10.4345	-11.1016	-10.9389	-10.634	-10.2694	-10.8372	-10.2927	-10.8872	-10.7167	-11.2361	-10.5065	-10.1049	-10.3211	-10.7732	-10.8729	-10.5401	-10.6333	-11.2249	-10.8594	-10.7798	-10.5977	-11.1693	-10.8113	-11.3163	-11.0696	-10.9032	-11.3061	-11.279	-11.4571	-11.1713
Ermp1	-13.1724	-12.8479	-12.7595	-13.0625	-13.0363	-13.1747	-13.2022	-13.0623	-12.7021	-12.931	-13.5552	-12.7371	-13.0117	-13.442	-13.1641	-13.9136	-13.4163	-12.9548	-12.8525	-12.9908	-13.5023	-14.5294	-13.3263	-13.4255	-13.3131	-13.4819	-12.8039	-13.5421	-13.5549	-13.7271	-12.8125	-13.2375	-13.9159	-13.8405	-13.3446	-13.4549	-13.9662	-12.7699	-13.2647	-14.0715	-14.7349	-13.0937	-13.2955	-13.4482	-13.9563	-13.2993	-13.2921	-13.5498	-13.2058
Esrrb	-11.6993	-11.1632	-11.1139	-10.988	-10.9923	-11.4376	-11.6861	-11.7614	-10.8978	-11.2823	-11.9948	-11.1543	-11.3956	-12.3855	-11.1385	-11.3549	-11.3996	-11.7061	-11.3484	-11.2348	-12.8277	-12.87	-11.7531	-11.3983	-12.5358	-11.1165	-12.0009	-12.1749	-12.5471	-11.5367	-11.1917	-11.3662	-12.0282	-11.9249	-11.1425	-11.0931	-12.3598	-11.3602	-11.9425	-11.6425	-11.8051	-11.3806	-11.9899	-12.0999	-11.7414	-11.3228	-11.9642	-11.8989	-12.251
Esx1	-16.3227	-16.4153	-16.6096	-16.3625	-16.6096	-16.6096	-16.6096	-16.2087	-16.6096	-16.1194	-16.6096	-16.6096	-16.1589	-16.6096	-15.9761	-15.6164	-16.6096	-16.6096	-16.228	-16.6096	-16.0656	-15.6171	-16.6096	-16.6096	-15.698	-16.2106	-15.7375	-16.2111	-15.1996	-16.2112	-16.3159	-16.2353	-15.8867	-15.6737	-16.2392	-15.576	-15.0037	-16.2351	-16.6096	-15.3731	-16.0489	-15.5004	-15.6122	-15.5531	-15.6634	-16.6096	-15.225	-14.4142	-15.5515
Ets2	-11.5312	-12.297	-12.5821	-12.7526	-12.5998	-12.4178	-12.6351	-12.2834	-13.1736	-12.5536	-12.2833	-13.053	-12.3469	-12.3673	-13.1034	-12.1303	-12.5607	-12.2865	-12.6369	-12.9272	-12.6859	-12.4026	-12.1417	-12.8451	-13.218	-13.0507	-12.5405	-12.2061	-12.6207	-13.0612	-12.8639	-12.8835	-13.0709	-13.1713	-12.8095	-12.8001	-13.0096	-12.5855	-13.5031	-13.5546	-12.9771	-12.8171	-12.8822	-13.0395	-12.5572	-13.1161	-13.2326	-12.5338	-12.7382
F11r	-12.717	-11.7143	-12.1801	-11.7804	-11.5842	-12.1284	-12.1488	-12.8121	-11.4777	-11.7173	-12.6686	-11.6563	-12.6246	-12.49	-11.6417	-12.0829	-12.1355	-12.0216	-12.0844	-11.99	-12.7243	-12.4805	-12.3111	-11.7874	-12.3166	-11.9744	-12.6184	-13.0663	-12.6725	-12.3668	-11.5219	-11.7967	-12.3059	-12.8772	-12.2478	-12.1689	-12.5662	-12.436	-12.2204	-12.2191	-12.7654	-12.2815	-12.2658	-12.6521	-13.8023	-12.211	-12.1585	-12.399	-12.5565
Fbxo33	-13.4915	-13.1574	-12.862	-13.182	-12.9223	-13.2323	-13.6363	-13.4814	-13.6177	-13.1443	-13.6599	-13.3063	-13.5399	-14.0923	-13.2926	-13.9	-13.1334	-12.8011	-12.9445	-13.1311	-13.9654	-13.3493	-13.1895	-13.2715	-14.0248	-13.4418	-12.944	-13.4732	-13.5734	-13.2625	-13.4707	-13.339	-13.531	-13.3447	-14	-13.3097	-12.9738	-13.3922	-13.3369	-14.238	-13.4842	-13.6698	-14.0735	-13.6142	-13.6668	-13.5429	-14.0011	-13.4515	-13.8433
Fgfbp1	-14.9924	-14.1402	-14.1049	-13.6222	-14.225	-13.969	-13.8856	-13.6869	-14.3576	-13.5832	-14.2415	-14.1511	-14.5473	-14.0906	-13.711	-13.9895	-14.5194	-14.0464	-14.3591	-13.4024	-14.0811	-13.7469	-14.3863	-14.1854	-14.6047	-14.8776	-14.1005	-13.7092	-14.6356	-14.1148	-13.7583	-14.0029	-14.5559	-14.8864	-14.8412	-13.9016	-13.9403	-13.5981	-13.8679	-13.7419	-14.2888	-14.5128	-14.5738	-13.709	-12.3311	-14.133	-14.499	-13.059	-13.9932
Gadd45g	-15.1848	-15.6339	-15.9989	-15.646	-15.7565	-15.6557	-15.8825	-16.6096	-16.3632	-15.9226	-15.0138	-15.7777	-16.1589	-14.7868	-15.3437	-15.0126	-15.843	-16.2259	-14.9925	-15.2814	-14.9435	-15.5344	-15.4975	-15.19	-15.1916	-15.6324	-15.9777	-15.2139	-15.3984	-15.4082	-15.0888	-15.1033	-14.9821	-15.6737	-15.9407	-14.9795	-15.1954	-15.169	-15.2981	-15.0647	-15.1657	-14.7983	-15.1778	-15.06	-15.4962	-15.3983	-15.2054	-15.6117	-14.9816
Gata2	-15.3707	-16.0045	-16.2741	-15.9632	-15.9295	-15.4354	-15.8825	-15.7325	-15.268	-15.5906	-16.2133	-16.0589	-15.811	-15.1526	-15.736	-15.2695	-15.843	-15.5321	-15.334	-15.3575	-15.0601	-14.4862	-15.6328	-14.6217	-15.9469	-15.0358	-15.1785	-15.0393	-15.6251	-15.4082	-16.0698	-15.7824	-15.1748	-15.0379	-15.7893	-15.3776	-14.8321	-15.6814	-14.5887	-14.743	-15.3082	-15.1425	-14.2601	-15.3307	-15.2072	-15.4497	-14.3933	-15.1828	-14.8642
Gpc1	-14.8735	-14.5759	-15.1306	-14.3626	-15.329	-14.4544	-14.6271	-14.1492	-14.8546	-14.643	-14.0066	-15.1348	-14.4096	-14.5844	-15.0285	-14.7656	-14.1065	-14.1934	-14.9925	-14.6873	-15.2639	-14.9011	-14.8765	-14.4394	-15.0312	-15.0358	-14.6908	-14.6058	-15.0223	-14.5249	-14.971	-15.2743	-14.4028	-15.0898	-14.7368	-15.1329	-14.456	-14.4332	-14.6497	-14.6833	-14.2685	-14.5683	-14.2514	-14.2548	-14.4964	-14.9694	-14.1387	-14.7556	-14.4583
Hand1	-11.3511	-12.8112	-12.6451	-12.2977	-12.519	-12.8541	-12.7628	-12.5276	-12.8059	-12.6716	-12.3327	-12.996	-12.3908	-12.3227	-12.8196	-11.8398	-12.3188	-12.2485	-13.0904	-12.6137	-11.7198	-12.0146	-12.2549	-11.9251	-11.9947	-12.9692	-12.0331	-11.97	-11.8065	-12.1452	-12.709	-12.5229	-12.069	-11.6314	-13.1205	-12.4262	-11.8465	-12.6773	-12.4639	-12.4908	-12.212	-12.2842	-11.6301	-11.9767	-12.0143	-12.2606	-11.8448	-11.9393	-12.1683
Hs3st3b1	-12.8099	-12.581	-13.0632	-12.8257	-12.8006	-13.3553	-13.061	-13.1345	-12.5949	-12.7307	-13.4324	-13.2156	-13.2147	-14.4222	-13.6891	-13.2386	-13.2914	-13.3137	-12.9964	-13.291	-14.1095	-14.0217	-13.3535	-13.7153	-14.5084	-13.1519	-13.8713	-13.6878	-14.5809	-13.7017	-13.2132	-13.7729	-14.0531	-13.7159	-13.6509	-13.4225	-14.4026	-13.2179	-14.2507	-14.2842	-13.9935	-14.0598	-13.689	-13.6339	-13.8404	-13.8108	-14.0509	-13.7569	-14.0667
Hsp90aa1	-12.6664	-12.329	-12.941	-12.6346	-13.057	-12.2993	-12.0775	-11.625	-12.6809	-12.1977	-12.0124	-12.5355	-11.9313	-12.8772	-12.4432	-12.563	-13.052	-12.3437	-12.205	-12.2941	-12.3284	-12.6699	-12.7333	-12.6618	-12.6791	-12.5905	-11.9581	-11.3659	-12.3417	-12.8743	-12.325	-12.5494	-12.6301	-12.398	-13.2129	-12.5684	-12.6157	-12.0832	-12.7949	-12.7229	-12.8713	-12.5721	-12.5246	-12.59	-11.1177	-12.5756	-12.7659	-12.7774	-13.0285
Id1	-14.6971	-13.9022	-14.7403	-14.199	-13.5747	-14.7729	-14.4479	-14.1268	-13.2082	-13.9671	-14.8835	-14.0043	-15.0765	-13.9182	-13.8836	-14.572	-13.9137	-15.252	-13.9299	-13.9655	-13.8693	-14.2293	-15.1797	-13.8973	-14.6047	-14.0791	-14.451	-14.0115	-13.8233	-13.2915	-13.6783	-14.2427	-13.8185	-14.9086	-14.3402	-13.6399	-13.52	-13.4657	-14.3007	-13.3355	-14.3401	-13.8436	-12.8032	-13.4641	-13.575	-12.6835	-13.081	-13.5369	-12.6301
Id3	-15.9307	-15.9476	-16.2741	-15.7966	-16.6096	-15.4354	-15.8825	-15.6288	-15.7985	-15.9226	-15.6374	-15.832	-14.8908	-15.2552	-15.8312	-15.389	-15.6752	-15.6642	-16.228	-15.6873	-15.0808	-15.1375	-16.2111	-15.1213	-15.3692	-15.8946	-15.2453	-15.3442	-14.994	-16.0187	-15.0189	-16.2353	-15.3258	-14.9706	-15.7893	-15.302	-14.434	-15.169	-15.5372	-15.8719	-14.7983	-15.5793	-14.104	-14.3361	-14.2409	-14.6118	-14.7456	-15.1828	-14.2221
Irx4	-16.0112	-16.2431	-15.7651	-15.5085	-15.9295	-15.9125	-15.8825	-15.1758	-16.0394	-15.4476	-15.7406	-16.0589	-15.5268	-16.6096	-15.736	-15.8822	-15.843	-15.3291	-15.9229	-15.4714	-15.0107	-14.7542	-15.6328	-15.482	-15.5687	-15.2898	-15.529	-15.0393	-14.994	-15.1799	-16.0698	-15.5521	-15.5978	-14.9086	-14.8722	-15.9518	-14.8321	-15.9339	-14.9056	-14.9927	-14.9618	-14.7983	-14.6888	-14.9502	-15.0105	-14.9533	-14.5312	-14.9082	-14.8177
Jmjd1c	-13.675	-12.7609	-13.6589	-13.1589	-13.3243	-13.0931	-13.5547	-13.5814	-12.8801	-12.9397	-13.3557	-12.6358	-13.4451	-14.1998	-13.5835	-13.6489	-14.1065	-13.5088	-13.4364	-13.513	-13.3405	-14.2389	-13.4385	-13.0479	-13.6625	-12.6325	-14.1796	-13.3796	-14.2736	-13.9443	-13.048	-13.5736	-13.7017	-13.9669	-13.1684	-13.1649	-13.7913	-13.5968	-13.7363	-13.3355	-13.6537	-13.5101	-13.8031	-14.0176	-13.9933	-13.8946	-14.0406	-14.171	-13.7009
Klf5	-12.4781	-13.0002	-12.9476	-13.033	-13.1726	-12.2482	-12.9128	-13.238	-12.9615	-13.2156	-13.3768	-12.5171	-13.0824	-13.154	-12.8078	-13.2701	-12.7263	-13.0248	-12.8487	-13.486	-14.0874	-13.8822	-12.7895	-12.9315	-12.8515	-12.4687	-13.9955	-13.4566	-13.3687	-13.5441	-12.8702	-13.069	-13.5356	-12.8422	-12.9321	-13.7046	-13.6675	-13.094	-13.5846	-13.4596	-13.4372	-13.0996	-13.3299	-13.1155	-13.432	-13.5464	-13.2666	-13.3162	-13.6252
Klf9	-13.1965	-12.8082	-13.0623	-13.1488	-12.8663	-13.0931	-13.2549	-12.7687	-13.2584	-12.8037	-12.6165	-13.016	-13.698	-13.9322	-13.3374	-13.141	-13.219	-13.0059	-13.2082	-13.0073	-13.8273	-13.6038	-12.9401	-13.5522	-13.1903	-13.0327	-13.1066	-13.434	-14.0506	-13.1151	-13.0253	-13.7103	-13.7672	-14.01	-13.6251	-13.006	-13.6531	-13.2926	-12.8267	-13.9433	-14.0733	-13.3378	-13.7794	-13.481	-13.6892	-13.3515	-13.6565	-13.8432	-13.76
Klhl13	-15.3077	-13.1872	-13.4892	-13.2826	-13.5055	-13.2851	-13.393	-12.7546	-12.5453	-12.6662	-13.5496	-13.032	-12.6822	-13.4446	-12.1246	-13.7052	-13.0136	-13.6845	-12.6747	-11.5857	-12.9681	-13.1294	-12.9578	-12.6934	-12.737	-12.5344	-12.8058	-13.6763	-12.636	-11.5643	-11.7482	-12.813	-12.4403	-12.8083	-11.8086	-11.9221	-11.9346	-12.6034	-12.4023	-11.7624	-12.6406	-12.1025	-12.2157	-12.2407	-11.6706	-11.7057	-12.3574	-11.8829	-11.746
Ldoc1	-14.5994	-14.7851	-15.0708	-14.9957	-14.7128	-14.5214	-14.3789	-14.8734	-15.268	-14.9583	-15.2955	-15.4763	-14.3554	-15.0836	-14.891	-14.9171	-14.1709	-15.252	-15.257	-15.4714	-15.0107	-15.0138	-14.9405	-14.2909	-15.0312	-14.8776	-14.9819	-14.3053	-14.1929	-14.3867	-15.2158	-14.2747	-14.7046	-14.7126	-15.5599	-14.5493	-14.8321	-14.7785	-14.5062	-14.743	-14.8923	-14.4375	-14.0591	-14.8081	-14.6931	-14.55	-14.8518	-14.128	-14.2084
Mbnl3	-15.9307	-15.9476	-15.6428	-15.646	-16.1244	-15.4354	-16.6096	-16.2087	-15.7985	-15.7479	-15.8987	-15.4328	-16.1589	-15.6664	-16.2604	-15.8822	-15.5661	-15.6642	-15.9229	-15.4714	-15.3462	-15.5344	-14.8765	-15.6974	-15.9469	-14.7098	-16.2616	-15.41	-15.8895	-15.4977	-15.6712	-15.6827	-15.492	-14.9337	-15.6901	-15.4907	-15.5555	-15.0998	-15.2981	-15.603	-15.8294	-15.4388	-15.0877	-15.4847	-15.4962	-15.9769	-15.4758	-15.3831	-15.5515
Mdk	-14.8104	-13.8815	-13.8509	-14.6368	-13.9507	-13.7937	-13.899	-13.5167	-13.9706	-14.0972	-13.9911	-14.1231	-13.7513	-14.1603	-13.5416	-14.0448	-13.4529	-14.018	-13.8483	-13.7087	-13.6168	-13.8573	-14.0194	-13.7844	-13.3038	-13.8144	-13.9367	-13.8256	-13.109	-13.1196	-13.8601	-14.1772	-13.9777	-13.8405	-13.7626	-13.4489	-13.1639	-13.5566	-14.1824	-13.5345	-13.499	-13.5101	-13.1621	-13.044	-13.8261	-13.3251	-12.9962	-13.3682	-13.4953
Meg3;Mir1906-1;Mir770	-13.3129	-13.4271	-13.9703	-13.801	-13.9848	-13.7762	-13.3837	-13.2893	-14.579	-13.5201	-12.5953	-12.9373	-14.0327	-14.3854	-14.4562	-14.4381	-13.7461	-13.7306	-13.7019	-14.5299	-14.2978	-13.9964	-14.0582	-14.04	-13.4418	-13.6324	-14.0925	-12.6962	-14.0506	-13.6012	-13.2843	-13.4175	-14.3275	-13.6876	-13.7974	-14.6694	-14.6766	-13.9373	-14.9056	-13.6624	-14.2761	-14.1833	-14.4252	-14.1785	-14.2461	-14.3152	-14.3049	-14.7556	-14.736
Mest	-12.2765	-11.4484	-11.7622	-11.7148	-11.3569	-11.6134	-11.6522	-12.2723	-11.6648	-11.7601	-11.5698	-11.8118	-11.8555	-11.7317	-11.595	-12.0973	-12.003	-11.6653	-11.4983	-11.7219	-12.1498	-12.396	-11.7049	-11.97	-12.1991	-11.9064	-12.2684	-12.4373	-12.4287	-11.8659	-11.7016	-12.0108	-12.1982	-12.7388	-11.8288	-11.6602	-12.0539	-11.9016	-11.9106	-11.7185	-12.2305	-12.3423	-12.4705	-12.1962	-12.0182	-12.397	-12.0914	-11.9913	-12.1994
Mir3091	-13.0286	-12.4688	-13.3628	-13.801	-13.2263	-13.1937	-13.017	-12.3823	-12.8619	-12.4417	-12.9945	-13.1935	-12.5794	-13.1095	-12.346	-12.7492	-12.9091	-12.3634	-12.6208	-12.641	-13.1252	-12.8168	-12.6817	-12.9931	-13.0616	-13.375	-12.641	-11.8822	-13.3857	-12.9582	-12.7262	-13.1237	-13.2878	-13.247	-13.4481	-12.8256	-13.1096	-12.626	-12.9719	-13.5475	-13.1907	-13.28	-13.3648	-12.7151	-12.1598	-13.3659	-14.2044	-13.2932	-13.2145
Mir6236	-13.1669	-13.3122	-13.0412	-13.5633	-13.8172	-13.2851	-13.1941	-13.3107	-14.385	-13.9671	-13.3754	-12.9941	-13.5259	-14.1061	-14.006	-13.5922	-13.6391	-13.5316	-13.7701	-13.3608	-13.0927	-13.8046	-14.1162	-13.3739	-13.8585	-12.9295	-13.5926	-13.8456	-13.4413	-13.75	-13.6346	-14.1611	-13.4911	-13.4733	-13.0995	-13.333	-13.9346	-13.7337	-13.5984	-13.6609	-13.6084	-13.5172	-13.3738	-13.2795	-13.865	-13.8204	-13.1413	-13.3558	-13.8882
Mkrn1	-11.9169	-11.5965	-11.8487	-11.2144	-11.6614	-11.9659	-11.7672	-11.8328	-11.0074	-11.2112	-12.2037	-11.5406	-12.4138	-11.5464	-11.3497	-11.7565	-11.9302	-11.959	-11.7641	-11.3067	-12.3065	-11.9042	-11.6034	-11.9653	-12.0739	-11.9875	-11.9066	-12.8398	-12.8549	-11.831	-11.7321	-11.8969	-12.4316	-12.2161	-11.9709	-11.5241	-12.1587	-11.8191	-12.3554	-11.6641	-12.1955	-12.1706	-11.9077	-12.7204	-12.1861	-11.8309	-11.5696	-12.4033	-12.4719
Morf4l2	-13.3478	-12.5886	-12.9698	-13.1413	-13.5306	-13.6879	-12.6789	-13.1433	-13.2816	-12.7735	-13.9027	-13.1228	-12.4611	-13.749	-13.1336	-13.6622	-13.8615	-12.7428	-12.9875	-12.3621	-13.7984	-13.8697	-13.274	-13.5931	-14.0021	-13.7339	-12.762	-13.0206	-13.9561	-13.2998	-12.4055	-13.3228	-14.078	-13.5822	-13.5141	-13.5495	-13.8067	-12.7014	-13.5846	-13.9972	-13.7688	-13.3863	-13.6046	-13.6	-13.0054	-13.5499	-14.2145	-13.7222	-13.9635
Mt2	-9.25272	-9.94411	-10.0796	-10.1287	-9.96938	-10.1953	-10.0408	-10.0001	-10.1246	-9.8151	-9.74624	-9.94605	-9.67496	-9.63787	-10.4738	-9.7803	-10.2978	-9.85294	-10.4669	-10.088	-9.50251	-9.60984	-9.82311	-10.0119	-9.71624	-10.1786	-9.74908	-9.64835	-9.72591	-10.1297	-9.94101	-10.1066	-9.93286	-9.57227	-10.0828	-10.3071	-10.1924	-9.95005	-10.2035	-10.2895	-10.1573	-10.1077	-9.91912	-10.3774	-9.94206	-10.305	-10.2623	-10.3428	-10.5485
Myh10	-14.435	-14.8515	-14.5653	-14.5609	-14.6292	-13.92	-14.4985	-14.5748	-14.385	-14.8205	-15.0418	-14.1999	-14.1156	-14.3594	-14.8155	-15.2695	-14.2181	-14.7045	-14.6357	-14.5669	-14.2848	-14.4862	-13.9813	-14.2909	-14.4621	-14.002	-14.217	-14.8818	-14.1929	-15.2111	-14.6609	-14.2994	-14.4028	-13.7802	-14.366	-14.6376	-13.7407	-14.1509	-15.09	-14.1137	-14.2208	-14.2483	-14.555	-14.3221	-14.8977	-14.6653	-14.2033	-14.189	-14.9816
Naca	-14.0053	-14.0957	-13.9248	-14.1449	-13.9092	-13.7492	-13.3761	-12.7575	-14.0151	-13.3217	-12.7681	-13.7292	-13.8717	-14.4037	-13.8836	-13.5852	-14.4101	-13.5368	-14.4222	-13.4379	-13.8772	-13.765	-13.4385	-14.062	-13.9668	-14.0401	-13.7436	-12.3783	-13.8661	-13.8573	-13.8657	-14.3342	-14.2762	-14.4687	-14.3226	-13.9834	-13.6754	-12.9685	-14.5062	-14.1748	-14.0538	-14.6496	-13.8975	-13.6339	-12.1335	-13.6604	-14.1019	-14.6723	-14.4583
Nat8l	-12.1503	-11.9314	-12.0634	-11.4982	-12.0481	-12.2456	-12.1211	-11.625	-11.8784	-12.0934	-11.7857	-12.093	-11.9859	-12.3815	-11.6566	-11.8264	-11.9508	-12.0267	-11.7454	-12.0003	-12.9484	-12.4659	-11.6423	-11.97	-12.1088	-12.0419	-12.2302	-12.3313	-12.8267	-11.9373	-11.6193	-12.1175	-12.0685	-12.1924	-12.3203	-11.1835	-12.1136	-12.1331	-11.8279	-11.7258	-12.4069	-12.3101	-12.9527	-11.9585	-12.1927	-12.1313	-11.8111	-12.1123	-12.62
Nid1	-13.2274	-12.3471	-12.3282	-12.2109	-12.5054	-12.9587	-12.797	-12.8665	-12.3795	-12.688	-13.1875	-11.9587	-12.8963	-13.4799	-12.3666	-13.0076	-13.428	-12.2666	-12.9031	-12.4087	-13.4608	-13.4895	-12.6405	-12.9315	-13.4678	-13.019	-13.483	-13.8395	-14.2736	-12.9221	-12.6512	-13.0403	-13.7286	-13.494	-12.9782	-12.9224	-12.9992	-12.4686	-13.1109	-13.5031	-14.1877	-13.1528	-13.4946	-13.2479	-14.7335	-13.2451	-13.5084	-13.4028	-13.1399
Nkain1	-14.4855	-14.5901	-15.5615	-14.6049	-14.5495	-14.6953	-14.4985	-14.0533	-14.171	-14.5607	-14.4143	-14.6756	-14.7386	-13.8052	-14.6458	-14.7065	-14.8861	-15.1491	-15.0852	-14.436	-14.3902	-14.0687	-14.2502	-14.5045	-14.5084	-14.8776	-14.6423	-14.2616	-14.2387	-14.8909	-14.5539	-14.729	-14.4741	-14.9086	-14.4475	-14.5216	-15.1954	-14.4145	-13.9843	-14.0887	-14.4411	-14.4375	-14.3068	-14.4212	-14.4613	-14.6444	-14.0867	-14.2981	-14.0359
Nr0b1	-14.5538	-13.0473	-12.4701	-12.6966	-12.612	-12.7888	-12.5755	-13.3263	-12.1473	-12.351	-13.0894	-12.0137	-12.2807	-13.0365	-12.2524	-13.0718	-13.0261	-12.8543	-12.3921	-12.2186	-14.2679	-13.5574	-12.7168	-12.4046	-13.1849	-12.2123	-12.6687	-14.0881	-13.1392	-12.9675	-11.4399	-11.7326	-12.6429	-13.2527	-11.6827	-12.1885	-12.7482	-11.8508	-12.6871	-12.3005	-11.9263	-12.3867	-13.2292	-12.864	-12.4822	-11.8078	-12.8493	-12.2028	-12.228
Oxct1	-11.4817	-10.6343	-10.7956	-10.6897	-10.673	-10.7012	-10.9608	-11.2357	-11.0858	-11.3119	-11.2658	-10.6369	-11.0102	-11.1396	-10.8933	-11.5035	-11.1311	-11.0647	-11.4425	-10.8269	-11.3953	-11.6446	-11.4125	-11.0814	-11.0646	-10.8835	-11.2408	-11.219	-11.3552	-11.0656	-11.027	-10.9196	-11.8449	-11.2355	-11.1891	-10.5894	-11.0361	-11.2242	-11.1958	-10.8581	-11.3647	-11.1496	-11.0517	-11.611	-11.4072	-11.4155	-11.1983	-11.5095	-11.6455
Pbx3	-13.4589	-12.5448	-12.519	-12.5672	-12.6885	-13.0193	-12.6687	-12.9975	-12.4394	-12.497	-13.7707	-12.4935	-12.4264	-12.7807	-12.8767	-13.0996	-12.8203	-12.6723	-12.4949	-12.7757	-13.5645	-13.4314	-12.7808	-12.7984	-13.1363	-12.5071	-13.0463	-12.9531	-13.1204	-12.821	-12.8773	-12.896	-12.9597	-13.2264	-12.8355	-12.8985	-13.2596	-12.367	-12.6994	-12.757	-13.479	-13.3325	-13.7479	-13.2759	-13.3089	-12.7791	-13.4312	-13.0544	-13.4836
Pcgf5	-14.4589	-13.7372	-13.8216	-13.5324	-13.7119	-13.7621	-13.743	-14.1326	-13.5491	-14.0013	-13.8183	-13.7711	-13.8717	-13.0365	-13.5787	-14.5502	-14.2181	-13.7209	-13.4646	-13.6777	-13.6935	-13.8275	-13.8079	-13.5931	-13.8052	-13.7473	-13.5343	-13.9089	-13.513	-13.2412	-13.697	-14.2747	-13.8054	-14.3584	-13.7743	-13.2749	-13.0626	-13.2868	-13.0725	-13.9576	-13.8895	-13.529	-13.0059	-13.3051	-14.5472	-13.8235	-13.8818	-12.7866	-13.3518
Peg10	-10.2147	-10.3966	-10.0982	-9.88904	-10.211	-10.5372	-10.1802	-11.1457	-10.1199	-9.8503	-10.3866	-10.8025	-10.1601	-9.97097	-10.1543	-9.70537	-10.0985	-10.0966	-9.97725	-10.2764	-10.6192	-9.87928	-10.049	-10.1101	-10.0047	-10.0613	-10.4558	-10.5321	-10.264	-9.56296	-10.0349	-9.91566	-10.0729	-9.72927	-10.3253	-9.77569	-10.2982	-10.2545	-10.2692	-9.9027	-9.94383	-9.86549	-9.94064	-9.92685	-10.1434	-9.86983	-9.87823	-9.93114	-9.90461
Peg3	-13.9548	-13.6487	-13.3461	-14.0166	-13.5627	-12.7093	-14.2044	-13.2893	-13.8181	-14.0158	-13.8544	-13.6947	-13.9457	-14.1061	-13.8528	-12.8903	-12.8038	-13.577	-13.7457	-13.5516	-12.7778	-13.2869	-13.3484	-12.9395	-13.2856	-13.0656	-13.8713	-14.1276	-12.9525	-13.6623	-13.4021	-12.9789	-13.7077	-13.4841	-12.7265	-12.9367	-13.1639	-14.2656	-13.2354	-12.7077	-13.095	-13.0618	-13.1985	-13.0372	-13.7253	-12.9815	-12.6629	-12.9702	-13.1808
Phf19	-15.7813	-15.3884	-15.5615	-15.0528	-16.2132	-15.6557	-15.6167	-15.8916	-15.268	-15.7479	-15.6374	-15.6542	-15.811	-15.1526	-15.0285	-15.4794	-15.5661	-15.252	-15.257	-15.9379	-14.8347	-14.9011	-15.8952	-15.1213	-15.1916	-15.8946	-15.529	-15.0393	-14.775	-15.4082	-15.3536	-16.2353	-15.7964	-15.2621	-15.1806	-15.1329	-14.5111	-15.4635	-16.1639	-15.603	-15.3711	-15.2777	-14.0386	-15.7308	-15.3451	-14.9147	-14.8911	-15.0044	-15.1854
Phlda2	-11.901	-12.1029	-11.6013	-12.3066	-12.4146	-12.2231	-11.8069	-11.6008	-11.9573	-11.9537	-11.2175	-12.228	-11.1829	-11.2432	-11.4784	-11.9607	-12.1898	-11.9412	-11.6821	-11.4214	-11.1929	-11.389	-11.2274	-11.9732	-11.0554	-11.7066	-11.6105	-11.2843	-10.998	-11.1381	-11.1644	-11.2308	-11.0838	-11.069	-11.6682	-11.4285	-11.4244	-11.4252	-11.2065	-11.5033	-11.5631	-11.4365	-10.7243	-11.0779	-10.869	-11.2238	-11.3765	-10.9998	-10.7368
Plac1	-15.8855	-16.6096	-16.6096	-16.6096	-16.1244	-16.2213	-16.6096	-16.6096	-16.3632	-16.6096	-15.6374	-16.2213	-16.6096	-16.2268	-16.6096	-15.8822	-16.1792	-16.2259	-16.6096	-16.2371	-16.3134	-16.6096	-16.6096	-16.6096	-15.9469	-15.6324	-16.6096	-16.6096	-16.2079	-16.6096	-16.6096	-16.6096	-16.2889	-16.2312	-16.2392	-16.6096	-16.6096	-16.6096	-16.6096	-16.6096	-16.3041	-16.1851	-16.6096	-16.3109	-16.6096	-16.1609	-16.6096	-15.474	-16.6096
Plekhf2	-12.8359	-11.9333	-12.3852	-12.542	-12.617	-12.6715	-12.3361	-12.6891	-12.2842	-12.5125	-13.1875	-12.4996	-12.1161	-12.3778	-12.2426	-12.627	-12.6384	-12.3447	-12.0578	-12.1779	-13.3214	-12.6481	-12.6368	-12.4187	-12.6268	-12.5875	-12.5075	-12.6893	-12.7778	-12.5045	-12.1002	-12.6285	-12.5688	-12.966	-12.9342	-12.2062	-12.1187	-12.3948	-12.1706	-12.6653	-12.2284	-12.2561	-12.9073	-12.8665	-12.5657	-12.3708	-12.7862	-12.4209	-12.4284
Plet1	-12.3754	-12.0765	-12.174	-12.3808	-12.2739	-13.4547	-12.4777	-12.4793	-12.1842	-11.966	-14.0066	-11.877	-12.6071	-12.8471	-12.3058	-12.4963	-13.2791	-12.4321	-12.9328	-12.3282	-14.0978	-13.8697	-12.7983	-13.0157	-14.0529	-12.4911	-13.1192	-13.0124	-15.0936	-13.8653	-11.71	-13.5271	-13.7115	-14.1962	-12.3983	-12.8618	-13.7693	-12.0914	-14.1356	-13.2183	-13.8227	-13.9207	-14.2761	-14.1638	-13.3359	-13.8324	-13.4997	-13.8955	-13.4034
Pou3f1	-10.9463	-11.2644	-10.7984	-10.7028	-10.9037	-10.8031	-10.9626	-11.0288	-10.9745	-11.0058	-11.1042	-10.9704	-10.9092	-10.8847	-11.1536	-10.6722	-10.9913	-11.1553	-11.4552	-10.9853	-12.124	-11.665	-11.3018	-11.0229	-11.6981	-10.5677	-11.1724	-11.5789	-11.7001	-11.4967	-11.2375	-10.7459	-11.3863	-10.78	-11.086	-11.4904	-11.9235	-10.8564	-11.0709	-11.0564	-11.3509	-11.3244	-12.1478	-11.8825	-11.2851	-11.5984	-11.4747	-11.7269	-11.4287
Pramef12	-14.9924	-15.0056	-14.8097	-15.2647	-14.9338	-14.9147	-14.2668	-13.7652	-15.2033	-15.244	-14.4826	-14.9922	-14.3554	-14.8441	-14.6938	-15.389	-14.0012	-14.5102	-15.1543	-14.874	-14.4588	-14.1663	-14.7316	-14.5522	-14.2787	-14.7332	-14.3103	-14.3053	-14.4556	-13.8224	-15.0189	-14.8641	-14.3275	-15.2621	-15.1118	-14.9548	-14.232	-14.4145	-14.7397	-14.743	-14.8447	-14.3653	-14.5282	-14.5488	-14.6378	-14.8617	-14.7606	-14.7556	-14.8177
Prss8	-14.8334	-15.1144	-14.6928	-14.4185	-15.6007	-15.2117	-14.7661	-14.5232	-14.6552	-15.4245	-14.1002	-15.3327	-14.1735	-14.4682	-14.849	-14.331	-14.8424	-14.7823	-14.5849	-15.2814	-13.7409	-13.7073	-14.7316	-14.7817	-13.7733	-15.2111	-14.4086	-14.9453	-13.8153	-13.5744	-14.6449	-14.1225	-13.8638	-13.5398	-14.4578	-14.5216	-13.776	-14.8016	-14.483	-14.0963	-13.844	-14.035	-13.6783	-14.1143	-13.8595	-13.8997	-13.8903	-13.8432	-13.6749
Pth1r	-14.394	-13.2567	-13.5243	-13.1228	-13.0543	-13.2951	-13.7507	-13.6426	-13.0197	-12.964	-13.2545	-13.1709	-13.5604	-13.4799	-12.7748	-13.8768	-13.365	-13.7393	-13.2269	-13.1445	-13.8083	-14.0687	-13.2313	-13.3334	-13.6984	-13.2734	-13.3549	-13.8739	-14.4647	-13.3928	-13.0419	-13.0262	-13.7951	-13.3088	-13.7167	-13.4769	-12.8556	-13.3186	-13.8124	-13.3752	-13.5076	-13.1201	-13.8785	-13.8716	-13.7347	-13.05	-13.5513	-13.4325	-14.0055
Ralbp1	-13.1782	-13.3769	-13.9179	-13.6222	-13.6359	-13.3199	-13.743	-14.233	-13.5921	-13.8596	-13.9027	-13.7815	-13.1103	-13.0585	-13.4601	-13.2278	-13.2019	-13.7209	-13.7132	-13.8386	-12.8854	-13.9003	-13.8426	-13.6349	-13.2379	-13.1867	-13.1571	-13.353	-13.0631	-13.2471	-13.9213	-13.5157	-13.2738	-13.3555	-13.2377	-13.3097	-12.7575	-13.3545	-13.6844	-13.0477	-13.2539	-13.2123	-13.1225	-13.6931	-13.1755	-13.1786	-13.2881	-13.333	-12.9443
Rbms1	-12.5385	-12.185	-12.6259	-12.3039	-12.5325	-12.7583	-12.4319	-13.0967	-12.4345	-12.4895	-12.7015	-12.0265	-12.3818	-12.9679	-12.4756	-12.427	-12.8827	-12.0415	-11.7941	-12.9272	-13.1746	-12.938	-12.9775	-13.116	-13.2923	-12.6593	-12.7916	-13.2903	-12.74	-12.8506	-12.4627	-12.5311	-12.8838	-12.9825	-13.0788	-13.4879	-12.6715	-12.3462	-12.4546	-12.9876	-12.7566	-12.641	-13.2518	-13.0815	-12.7859	-12.8396	-12.768	-12.5916	-12.8336
Reep6	-14.3558	-14.7962	-14.7207	-14.814	-15.6635	-14.9774	-15.3893	-14.7291	-15.3155	-15.5054	-15.4133	-14.7535	-14.7911	-14.7639	-15.4175	-14.7065	-14.941	-15.1491	-14.9298	-14.9577	-14.5604	-14.7051	-15.0352	-14.8823	-14.8276	-15.0358	-14.9454	-14.113	-14.8621	-15.2111	-14.5174	-15.1033	-14.8378	-15.2621	-14.6622	-14.7619	-14.6766	-14.5476	-14.9056	-15.2524	-15.0343	-15.3461	-14.8655	-14.8265	-15.0804	-15.525	-15.1583	-15.3831	-15.0138
Rest	-14.2354	-15.0253	-14.8396	-14.5193	-14.8937	-14.1473	-14.4985	-15.0317	-15.0984	-15.1276	-14.2592	-14.8652	-15.1601	-15.0836	-14.196	-14.7065	-14.941	-14.9244	-14.9048	-14.6663	-14.1385	-14.1518	-15.2109	-14.1765	-14.8848	-13.4597	-14.9454	-15.41	-13.8379	-14.5768	-14.4818	-14.0846	-14.4416	-14.4033	-13.7875	-13.9913	-13.7693	-15.5504	-14.8065	-13.6257	-14.6145	-14.3158	-14.1839	-14.1018	-15.263	-14.1839	-13.8723	-14.3651	-14.1064
Rhox6	-14.8104	-15.0368	-14.6928	-14.9024	-15.329	-15.0702	-15.013	-15.4039	-14.6102	-15.1947	-14.8835	-14.9397	-14.4888	-14.6164	-15.0043	-14.7196	-15.3302	-14.9872	-15.5944	-14.9577	-14.4941	-14.4862	-14.7902	-15.0292	-14.944	-15.8946	-15.0886	-15.2139	-14.2736	-15.0355	-14.7827	-15.076	-15.0925	-14.6905	-14.366	-14.5216	-14.5918	-14.6486	-14.0715	-15.4645	-14.5338	-14.0948	-14.2514	-14.6042	-14.7335	-14.2472	-14.3167	-15.0044	-14.2099
Rhox9	-15.0146	-15.428	-14.308	-14.9405	-15.5163	-15.6557	-14.4591	-14.7291	-14.6232	-15.1947	-15.2169	-15.3735	-14.7238	-14.9035	-14.4736	-14.7065	-16.1792	-15.6642	-16.228	-15.5574	-15.4072	-15.0981	-14.7316	-14.9667	-15.1916	-15.6324	-14.6908	-15.41	-14.3863	-14.9408	-14.758	-15.4655	-14.6159	-14.2152	-15.3592	-15.0414	-15.8338	-15.4635	-14.9796	-14.8309	-14.7796	-13.8436	-14.888	-14.526	-14.8531	-14.5869	-14.5075	-15.1828	-14.9816
Rnf128	-11.5336	-10.7622	-10.7538	-10.6294	-10.9473	-11.5494	-10.6777	-10.9187	-10.4491	-10.4372	-10.9287	-10.8731	-10.5304	-10.8395	-10.5254	-11.0239	-11.2944	-10.4461	-10.5345	-10.2306	-11.3772	-11.1303	-10.8522	-11.6114	-11.5529	-11.2919	-10.902	-11.3758	-11.6409	-10.8742	-10.5386	-11.265	-11.8772	-11.3012	-11.1432	-10.9622	-11.4973	-10.9028	-11.5387	-11.6752	-11.9511	-11.6074	-11.8155	-11.4382	-11.1968	-11.7858	-11.7295	-11.599	-11.2024
Rpl23	-11.8445	-11.4567	-11.578	-11.8021	-11.7202	-12.078	-11.8596	-11.0682	-11.7265	-11.2284	-11.4072	-11.7516	-12.1086	-11.7776	-11.8771	-11.8107	-12.1185	-11.5865	-11.9691	-11.4283	-11.9477	-11.5486	-11.7649	-11.7272	-11.5908	-11.5981	-11.5732	-10.5613	-11.7648	-12.2473	-11.6556	-12.1973	-12.1547	-12.2564	-12.1635	-11.7542	-12.1405	-11.1512	-11.517	-12.0271	-11.6553	-11.9204	-11.6345	-11.7365	-10.8365	-11.6545	-12.1306	-11.9122	-11.9754
Satb1	-11.7862	-12.9827	-12.5093	-12.7425	-12.906	-12.654	-12.8329	-13.0296	-12.841	-12.7585	-12.5066	-12.9248	-12.6112	-12.8307	-13.169	-12.5749	-13.6149	-12.5395	-12.7757	-12.8102	-12.5843	-12.6787	-13.0467	-13.3763	-12.6193	-12.6791	-11.9461	-12.8232	-12.7529	-12.5348	-12.9279	-13.0578	-12.6643	-13.3399	-13.1873	-12.8909	-13.1927	-12.4619	-12.5321	-14.1312	-13.4372	-13.3674	-12.7625	-13.0327	-12.7715	-13.2375	-13.1653	-13.0533	-13.1364
Scmh1	-13.0968	-12.5436	-13.0836	-12.6862	-12.6993	-13.5594	-13.2818	-13.2798	-12.1928	-12.4412	-13.0419	-12.5264	-13.2994	-13.2244	-12.6386	-13.2386	-13.0943	-12.9202	-13.2041	-12.6886	-13.9498	-13.6897	-13.0618	-12.8744	-13.7921	-12.5325	-13.4404	-13.5421	-14.4352	-13.5197	-13.3047	-13.2974	-13.7625	-13.648	-13.0601	-13.2219	-13.5049	-12.6404	-13.457	-13.3057	-13.2483	-13.1849	-13.8655	-13.2066	-13.2946	-13.4787	-13.4736	-13.7173	-13.749
Slc38a4	-12.4717	-12.0778	-12.1644	-12.2234	-12.5068	-12.1424	-12.2938	-12.2599	-12.4766	-12.2001	-12.3536	-12.1478	-12.1875	-12.2905	-12.1198	-12.6022	-12.6291	-12.1169	-12.5956	-12.5256	-12.3155	-12.5349	-13.1202	-12.8366	-12.5031	-12.4762	-12.4398	-12.2793	-12.5147	-13.1795	-12.4861	-12.3985	-12.6472	-12.8957	-12.3646	-12.8128	-12.2233	-12.6369	-12.4376	-12.7971	-13.5421	-12.3125	-12.0572	-12.7609	-12.8812	-12.8175	-12.6571	-12.9603	-12.7011
Slc40a1	-14.3094	-12.8556	-13.0503	-13.2156	-13.335	-13.3715	-12.4812	-13.9322	-12.133	-12.7723	-14.0242	-12.7794	-13.3416	-14.2402	-12.9262	-13.9136	-13.499	-13.282	-13.1833	-12.4449	-14.3764	-14.1874	-13.1047	-13.2058	-13.6655	-12.7901	-13.2059	-14.6594	-13.5549	-13.3267	-12.5979	-12.7562	-12.9573	-13.0427	-12.4818	-12.5786	-12.8895	-12.5619	-13.0836	-12.9876	-13.0008	-12.6986	-13.8857	-14.0242	-14.3869	-13.0146	-13.2499	-13.5184	-12.9866
Smad7	-12.175	-11.6738	-12.1744	-12.0525	-11.925	-12.54	-12.2625	-12.0577	-12.2234	-12.1845	-12.0994	-11.861	-12.2471	-12.7622	-12.1167	-12.6353	-12.2331	-11.8764	-12.3363	-12.2122	-13.5431	-12.9067	-12.5866	-12.5639	-12.4167	-12.0847	-12.6161	-12.8276	-12.7678	-12.8074	-12.6174	-12.431	-12.7984	-12.7176	-12.7313	-12.6182	-12.9194	-12.953	-12.5129	-12.7438	-12.8748	-13.0072	-13.2727	-13.0618	-12.9967	-12.8109	-13.3789	-13.6274	-13.0269
Snhg3	-13.0026	-12.2716	-12.9939	-12.9149	-12.9794	-12.8234	-12.8108	-11.7269	-12.9536	-12.9217	-11.8279	-12.4	-12.8212	-12.5286	-12.774	-12.8043	-12.3226	-12.3535	-12.9884	-12.235	-13.3527	-12.7125	-12.5661	-13.105	-13.0761	-13.1519	-12.3596	-11.9557	-12.3633	-12.8865	-12.4294	-13.2002	-13.5708	-13.1273	-13.0821	-13.4178	-12.9646	-12.408	-13.319	-13.436	-13.498	-12.6765	-13.1586	-13.0277	-11.8284	-13.3056	-13.5585	-13.3499	-13.9932
Socs2	-13.4976	-12.3771	-12.7245	-13.0032	-12.689	-13.1381	-13.6822	-13.7323	-12.7585	-12.4049	-13.2091	-12.5077	-13.2689	-13.7294	-12.9676	-13.4395	-13.1913	-12.994	-13.0322	-12.3362	-14.2226	-15.0378	-13.7	-13.3536	-14.1052	-12.7358	-14.1646	-13.353	-14.6356	-13.8573	-12.6654	-13.7613	-13.5764	-14.2373	-13.3769	-13.5253	-13.9985	-12.7159	-13.7075	-14.1312	-13.9011	-13.6217	-14.0245	-14.4293	-14.0091	-13.8196	-14.3513	-14.2981	-14.3399
Sox2	-12.8785	-12.3029	-11.784	-12.0792	-12.5351	-11.9747	-12.6501	-13.3541	-12.3732	-11.852	-12.8963	-12.5184	-11.3529	-12.8741	-12.38	-12.8833	-11.8386	-12.4445	-11.9776	-12.3577	-14.3493	-12.955	-12.8551	-12.3534	-13.3245	-12.1816	-12.0739	-13.765	-13.5113	-12.4745	-12.6068	-12.5032	-12.9871	-12.0928	-12.609	-12.7379	-13.2524	-12.7821	-12.7596	-12.6252	-12.6334	-12.4496	-13.039	-13.4604	-13.0449	-12.7225	-12.9071	-13.3736	-12.7155
Sox3	-12.8182	-10.8953	-12.0026	-11.755	-11.105	-12.6506	-12.3626	-12.2052	-11.4565	-11.9747	-13.6431	-11.2714	-13.4317	-14.4682	-12.5468	-13.2074	-12.7083	-12.0612	-14.1842	-12.7211	-15.4072	-15.187	-13.5921	-12.7019	-15.9469	-12.6212	-14.0293	-13.7412	-15.8895	-13.7151	-11.8312	-13.1425	-14.3124	-14.1962	-13.2275	-13.2372	-14.4026	-12.8742	-13.7896	-14.0963	-13.4445	-14.7983	-15.0023	-14.8724	-14.2461	-14.7254	-14.5121	-14.9759	-15.1074
Spred2	-13.4934	-12.9111	-13.1578	-13.0247	-13.1411	-13.8393	-12.959	-13.1778	-12.8854	-12.6198	-14.4143	-12.8582	-13.4276	-13.5745	-13.0614	-13.511	-13.2725	-12.8423	-13.11	-12.6999	-13.9763	-14.2389	-13.2313	-13.419	-14.1431	-13.57	-13.6958	-13.8817	-14.0671	-13.2998	-12.7649	-13.9199	-14.033	-13.1959	-13.2219	-13.2559	-14.2804	-13.3824	-13.4703	-13.8134	-13.7896	-13.6432	-13.5263	-14.8081	-14.2573	-13.4304	-13.5513	-14.103	-13.8371
Spry2	-13.5511	-12.8059	-13.5847	-13.5454	-13.3758	-14.203	-14.4276	-14.2765	-13.3021	-13.1078	-14.1765	-13.161	-13.6247	-14.8441	-13.7514	-13.8768	-14.1986	-13.4601	-13.7386	-14.6663	-15.4975	-15.187	-13.9813	-14.1218	-14.8848	-13.8489	-14.1796	-14.8564	-14.7505	-14.5984	-13.6023	-14.6547	-14.4186	-14.0472	-14.6112	-14.2364	-15.8338	-14.0822	-15.09	-14.6594	-14.5177	-14.4375	-15.978	-14.0471	-14.8977	-15.0918	-14.7979	-14.4142	-14.912
Stard8	-14.5318	-12.4808	-13.8631	-13.0063	-12.7422	-13.8588	-13.299	-13.5691	-12.5666	-12.875	-14.5328	-12.9102	-13.492	-15.1526	-13.0137	-13.6622	-13.219	-13.577	-14.067	-13.0034	-15.0601	-14.3305	-14.1897	-13.6349	-15.1231	-13.4701	-15.6123	-14.4832	-15.2792	-14.2328	-12.7913	-13.786	-14.4741	-15.3393	-13.7181	-13.5824	-15.1131	-13.4979	-14.1167	-13.8134	-13.9521	-13.6903	-14.3068	-14.1326	-14.103	-14.4813	-14.3103	-14.4142	-14.1298
Tfap2c	-12.1591	-12.0292	-11.9923	-11.995	-11.9697	-12.6433	-11.8266	-12.2803	-12.1049	-11.9892	-12.2144	-12.5676	-11.6593	-11.9578	-12.1642	-12.2691	-12.2857	-12.2094	-12.0197	-12.4155	-12.1435	-12.1965	-11.791	-11.9176	-12.3177	-12.0221	-12.6222	-12.0713	-12.1179	-12.4406	-11.8858	-12.5262	-12.3978	-12.1915	-12.3068	-12.3562	-12.0927	-12.4925	-12.1481	-12.4294	-11.9143	-12.3293	-12.5762	-12.3899	-12.1299	-12.4786	-12.5471	-12.6901	-12.2272
Tinagl1	-12.1631	-12.0636	-11.8734	-11.6294	-12.0838	-12.6244	-12.0602	-12.9136	-11.9179	-12.3145	-12.7462	-11.9475	-11.9038	-12.303	-12.0094	-11.9947	-12.3338	-11.8707	-11.815	-12.2669	-12.666	-12.7414	-12.2032	-12.294	-12.4328	-12.299	-12.1161	-12.7804	-12.7769	-11.9491	-11.9188	-12.1141	-12.8761	-12.1081	-12.5773	-11.9573	-12.2704	-12.3487	-12.2961	-12.6252	-13.0171	-12.3603	-12.5803	-12.3546	-12.9041	-12.6226	-12.5995	-12.6241	-12.6642
Tmsb4x	-10.7353	-10.8391	-11.5926	-11.8551	-11.0727	-11.5315	-11.5312	-11.6776	-11.4555	-11.39	-12.103	-11.5761	-11.6239	-11.7442	-11.3232	-11.2916	-11.7866	-11.2585	-11.9339	-11.6028	-12.1784	-12.2235	-11.712	-11.5926	-11.7478	-11.9523	-12.03	-11.4826	-12.1485	-11.9615	-11.1831	-11.9783	-12.2206	-12.112	-11.8288	-12.2349	-12.1788	-11.863	-11.8227	-12.4208	-12.1863	-11.7424	-11.9349	-12.4007	-12.3971	-12.2015	-12.3072	-12.7522	-12.3175
Tspan14	-14.1262	-13.4854	-12.8249	-13.9407	-13.4996	-13.4705	-13.348	-13.3107	-13.295	-13.263	-13.6918	-13.0549	-13.2925	-14.1061	-12.8724	-13.8984	-13.2603	-13.9951	-13.4858	-12.8579	-14.3628	-13.9129	-13.5809	-13.2912	-14.161	-13.7015	-13.2727	-14.3053	-14.1251	-14.091	-12.9179	-13.9326	-13.8054	-13.9443	-13.1443	-13.3348	-13.9403	-13.0026	-13.3621	-13.3873	-14.0413	-13.4656	-13.7479	-14.3854	-13.5377	-13.7595	-13.7771	-13.4875	-13.6855
Ubash3b	-13.7315	-12.5814	-13.3585	-13.5707	-12.8206	-14.2853	-13.6957	-13.0161	-13.1265	-13.005	-13.8673	-12.4108	-13.4586	-13.8377	-13.1442	-13.6951	-13.0792	-13.47	-13.5817	-13.257	-13.7984	-14.4271	-13.4608	-13.5353	-13.8919	-13.0275	-14.1512	-13.5958	-14.1675	-13.788	-13.3515	-14.0325	-14.7894	-14.5864	-13.6021	-14.1586	-13.8067	-13.8044	-14.0715	-13.9737	-13.6434	-13.2237	-14.1387	-14.4361	-13.3851	-13.3475	-13.3285	-13.7222	-13.7649
Ubqln2	-12.1448	-11.7728	-11.623	-11.9231	-11.6846	-11.7877	-11.7349	-11.8935	-11.7919	-11.5778	-12.0944	-11.833	-11.8224	-12.2928	-12.1099	-12.2771	-12.2888	-11.4781	-11.6665	-11.6998	-12.2751	-12.007	-11.9369	-11.8915	-12.1603	-11.6916	-12.1766	-11.5285	-12.5671	-12.2144	-11.6733	-11.7789	-12.1438	-12.2045	-11.7177	-11.6334	-11.9547	-12.4956	-11.5038	-12.241	-11.7527	-11.7363	-12.2527	-12.0138	-11.8882	-12.1921	-12.1017	-12.0638	-12.302
Upp1	-11.8766	-10.8004	-11.4291	-11.0834	-11.0039	-11.63	-11.5059	-11.3534	-10.711	-10.7421	-11.7752	-10.7209	-11.3425	-12.6587	-11.0617	-11.1864	-11.5333	-11.2696	-11.4702	-10.844	-12.0004	-11.6007	-11.3426	-11.7274	-11.6507	-11.5838	-11.9659	-11.8188	-12.1182	-11.9011	-10.8978	-11.7884	-12.3413	-11.5017	-11.8711	-11.7783	-11.5784	-11.2308	-11.9111	-11.2077	-11.9149	-12.1573	-11.5958	-12.2259	-11.3109	-11.3801	-11.4514	-11.8718	-12.0277
Vamp8	-14.6256	-14.9035	-15.1696	-15.036	-14.3357	-15.2423	-15.6167	-14.4051	-14.9998	-14.7667	-15.2169	-14.8957	-14.7911	-15.3321	-15.8312	-14.5502	-15.3302	-14.4166	-15.0852	-14.436	-14.311	-14.5737	-14.7316	-14.8823	-14.1275	-15.1063	-14.8134	-14.1441	-14.5809	-14.7905	-14.7411	-13.9002	-14.4578	-15.0898	-14.0889	-14.1586	-14.9303	-13.92	-15.09	-15.1718	-14.479	-14.3653	-14.4481	-14.1326	-14.6931	-14.149	-14.7456	-14.5385	-14.2221
Vgll1	-16.3831	-16.6096	-16.6096	-16.3625	-16.6096	-16.6096	-16.6096	-16.2087	-16.6096	-16.345	-16.6096	-16.6096	-16.6096	-16.2268	-16.2604	-16.6096	-16.6096	-16.6096	-15.9229	-16.6096	-15.8523	-16.2627	-16.6096	-16.6096	-16.243	-16.6096	-16.6096	-16.6096	-15.6251	-16.2112	-16.6096	-16.6096	-16.2889	-16.2312	-16.6096	-16.6096	-15.9656	-16.6096	-16.6096	-16.197	-16.3041	-16.1851	-15.1511	-16.3109	-16.3125	-16.6096	-16.3545	-15.474	-16.061
Wfdc2	-14.326	-14.7962	-14.6928	-15.2647	-14.4608	-15.2423	-14.8273	-14.5963	-15.268	-14.8761	-14.7157	-14.9397	-14.4322	-14.9035	-15.1785	-14.2931	-14.7758	-14.4166	-15.0852	-14.874	-14.1504	-14.4271	-14.5981	-14.6217	-15.1231	-14.6541	-14.0293	-15.1095	-14.6356	-14.6878	-15.2158	-14.9484	-14.5145	-14.7126	-14.6836	-15.9518	-14.6766	-14.7234	-14.4275	-16.6096	-15.2831	-14.8641	-14.6687	-14.4065	-14.3014	-15.0093	-14.4546	-14.189	-14.8177
Zic3	-12.7585	-12.7704	-13.3367	-12.9731	-13.4426	-13.3704	-13.6628	-13.3122	-13.4904	-12.9939	-13.8897	-13.497	-14.4322	-14.017	-14.296	-13.7909	-13.2982	-13.8506	-13.5817	-14.2417	-14.6363	-14.4862	-13.8649	-13.7844	-14.6251	-13.2371	-13.9162	-14.6594	-14.1675	-13.9816	-13.8601	-13.5842	-13.7548	-14.4495	-13.8809	-13.6506	-14.9303	-13.9344	-14.3216	-14.8961	-14.1895	-14.2483	-14.555	-14.5433	-14.2448	-15.1525	-14.5579	-14.5605	-15.5515
1700037H04Rik	-13.83	-13.2529	-13.7927	-13.6038	-13.8557	-14.3027	-13.9517	-13.6426	-13.8885	-13.4258	-13.7375	-13.7098	-13.9037	-13.6336	-13.7278	-13.1042	-14.2866	-13.982	-14.4222	-13.4751	-13.8521	-13.9832	-13.6941	-13.1957	-13.5732	-13.4701	-13.4404	-13.8881	-13.9182	-13.6812	-13.348	-13.7729	-13.3879	-13.6915	-13.8746	-13.6626	-13.5375	-13.8179	-13.6925	-13.2775	-13.8553	-13.5748	-14.0815	-14.526	-13.408	-12.9974	-13.9233	-13.7569	-13.4394
AK011205	-13.0744	-11.903	-12.3505	-12.9429	-12.7445	-13.1381	-12.4438	-12.9892	-12.1146	-12.4868	-12.4677	-12.1804	-12.3365	-13.0276	-12.8653	-12.3979	-12.6741	-12.3054	-12.8074	-12.6768	-13.1252	-12.9781	-12.2533	-12.5056	-12.8354	-12.6051	-12.8785	-12.6831	-13.124	-13.1899	-12.2851	-12.9513	-12.7529	-12.9742	-12.5053	-12.6232	-12.9488	-12.4404	-12.7552	-13.4183	-12.8139	-12.5864	-12.7973	-12.9119	-13.0822	-12.8514	-12.9551	-13.0036	-13.074
AK018352;Etl4	-13.6209	-13.2697	-13.4022	-13.1998	-12.8998	-12.9295	-13.3877	-13.0761	-13.039	-13.2398	-13.1737	-12.9204	-12.6029	-13.0949	-13.5309	-13.2984	-12.9712	-13.443	-12.8562	-13.4013	-13.3873	-13.3877	-12.8902	-13.1137	-13.6681	-12.9775	-13.684	-13.1604	-13.0529	-12.7307	-12.7913	-13.6253	-14.0531	-12.8596	-13.1729	-13.2964	-12.8458	-13.5447	-13.8124	-13.285	-13.0144	-13.4222	-13.6368	-13.968	-13.3402	-13.4377	-13.2913	-13.7299	-13.0934
AK030496;Pdcd11	-13.4652	-13.8012	-14.139	-13.2492	-13.7156	-13.1288	-13.1915	-13.4697	-13.4087	-14.052	-13.1279	-13.7986	-12.9219	-14.2988	-13.5787	-13.6448	-13.2901	-13.8765	-12.8853	-13.3065	-13.1498	-13.3356	-13.636	-13.0902	-13.2775	-13.1766	-13.7369	-12.6318	-13.1866	-13.5319	-13.4632	-13.0722	-13.6739	-12.9742	-12.8907	-13.1884	-12.9295	-13.4271	-13.8679	-13.1249	-14.0234	-13.1849	-13.4672	-13.1436	-13.2755	-13.8108	-13.6375	-13.3629	-13.7021
AK031561;Set	-13.7951	-13.4932	-13.5953	-13.5633	-13.1911	-13.5364	-13.7915	-13.8125	-13.8971	-13.3821	-13.6599	-13.4404	-13.239	-14.0319	-13.66	-14.6266	-13.2603	-13.4862	-13.6826	-13.3256	-13.1851	-13.3356	-13.6489	-14.0104	-14.0746	-13.1419	-13.2069	-13.0715	-13.6184	-13.8929	-13.6783	-13.9965	-13.9349	-13.5238	-13.6984	-13.9351	-13.6675	-13.3922	-13.2889	-13.3057	-13.3357	-13.5628	-14.2514	-13.5169	-12.8936	-13.5577	-13.3905	-13.7923	-13.9823
AK033552;Emc7	-13.3349	-12.9662	-13.0175	-13.215	-12.8019	-13.2323	-12.7403	-12.8396	-12.834	-13.2193	-12.75	-12.7873	-12.8595	-12.9844	-12.7374	-12.6512	-12.7599	-12.7849	-12.8156	-13.257	-13.026	-13.0698	-12.9176	-12.9007	-13.0482	-13.4819	-12.8793	-13.0936	-13.5734	-12.6128	-12.9916	-12.973	-13.1335	-13.4494	-12.8633	-12.9204	-13.0201	-13.2659	-12.682	-12.7077	-13.3748	-13.1429	-13.3694	-12.9112	-13.2072	-13.2283	-13.2022	-12.7208	-12.6216
AK039603;Slc20a1	-12.6429	-12.3261	-12.5181	-12.3593	-12.1448	-12.474	-12.5601	-12.4679	-12.3705	-12.2639	-12.5486	-12.0266	-12.4523	-12.8598	-12.5139	-12.5469	-12.893	-12.2265	-13.0182	-12.6813	-12.8819	-12.946	-12.8334	-12.7175	-12.7693	-12.4728	-12.8047	-12.5231	-12.7529	-12.5577	-12.3938	-12.9425	-12.7877	-12.5484	-12.6071	-12.6905	-13.0518	-12.3958	-13.6484	-12.63	-13.4895	-12.7525	-12.9064	-13.1077	-12.7715	-13.7729	-13.0603	-12.9264	-12.83
AK040602;Rnf149	-13.3889	-12.6514	-12.7238	-12.9938	-12.2739	-13.0498	-12.6856	-12.6694	-12.6099	-12.194	-13.0752	-12.7702	-13.0711	-12.8681	-13.0784	-12.9215	-13.3024	-12.5336	-12.5014	-12.5044	-13.3102	-13.4403	-13.0284	-12.5251	-13.5732	-12.871	-13.3944	-13.1042	-13.5056	-12.821	-12.793	-12.6813	-13.3224	-12.7305	-12.8343	-12.3999	-13.0003	-12.7907	-12.7267	-13.0282	-13.2029	-12.9075	-13.206	-13.2508	-13.0974	-13.2215	-12.987	-13.2829	-12.8913
AK043676;Pfkp	-12.4691	-13.1725	-13.1131	-12.6763	-12.7458	-13.361	-12.4081	-12.6972	-13.0058	-12.5444	-12.7755	-12.9819	-12.9947	-12.5934	-13.0746	-12.8273	-12.624	-13.0149	-12.9942	-12.9187	-13.1997	-13.4073	-12.7983	-13.2672	-12.9024	-13.2221	-13.3107	-13.3008	-13.6052	-13.071	-12.8548	-13.1192	-13.4777	-13.1713	-13.5141	-12.7026	-13.0354	-12.665	-12.8322	-13.201	-13.721	-13.3986	-13.3009	-12.8449	-12.4044	-13.101	-13.2986	-13.2654	-13.0751
AK051919;Spag7	-13.9187	-14.1632	-13.686	-13.5707	-13.9507	-14.1473	-13.9225	-13.9322	-14.1367	-14.4821	-14.3033	-13.7104	-13.8296	-13.9322	-13.6891	-13.5724	-13.701	-14.6302	-13.5988	-14.0002	-14.1095	-13.7136	-13.822	-13.721	-13.5052	-13.4024	-13.9162	-14.2019	-14.0108	-13.7604	-13.7338	-13.4646	-13.3019	-13.2631	-13.6318	-13.9351	-13.3917	-13.5673	-14.2618	-13.8283	-13.2406	-13.4726	-13.5423	-13.6305	-13.8009	-13.2177	-13.7198	-13.6021	-13.7298
AK053895;Morc4	-10.1038	-9.6422	-9.50578	-9.53103	-9.52794	-9.48695	-9.50898	-9.81717	-9.46686	-9.63947	-9.76848	-9.7143	-9.73739	-9.51639	-9.49409	-9.48189	-9.68366	-9.60641	-9.4877	-9.50685	-9.75929	-9.76874	-9.58717	-9.58367	-9.68273	-9.34711	-9.63015	-9.65166	-9.71447	-9.626	-9.68482	-9.54197	-9.75758	-9.47889	-9.5149	-9.6146	-9.68489	-9.81465	-9.8565	-9.45137	-9.55671	-9.57564	-9.6947	-9.69944	-9.77759	-9.58887	-9.60246	-9.72931	-9.59181
AK140335;BC040690;Wwc2	-14.7943	-14.1858	-14.6737	-14.3513	-14.5046	-14.4085	-14.1025	-13.4984	-14.2059	-14.1495	-14.0066	-14.1712	-13.6247	-14.017	-13.8654	-13.7088	-14.941	-14.2927	-14.2563	-14.1547	-13.793	-13.5563	-13.9289	-14.1218	-14.2379	-13.6883	-14.2016	-15.1095	-14.3025	-13.9971	-14.3195	-14.0693	-13.8054	-14.1008	-13.7309	-14.1057	-13.5049	-14.1119	-14.0815	-13.289	-13.9402	-13.6698	-13.5722	-13.5581	-14.5842	-13.6286	-14.1604	-14.4348	-13.6238
AK141780;Zc3h11a	-12.1316	-11.9366	-12.0192	-11.9353	-11.9096	-11.5515	-11.7799	-11.8193	-12.0696	-11.9213	-12.0564	-11.9383	-12.0249	-12.1109	-12.2676	-11.9986	-12.0607	-11.9774	-11.8921	-12.0894	-12.2573	-12.1113	-11.9853	-11.9072	-11.9718	-11.9604	-11.7209	-11.6666	-12.0863	-11.8757	-12.0218	-12.1616	-12.4358	-12.1546	-12.1867	-12.3479	-11.9364	-11.8223	-12.5558	-11.7102	-11.9679	-12.0689	-12.4981	-12.2935	-11.9723	-12.2447	-11.933	-12.2048	-12.2147
AK156971;Rbm47	-13.0275	-12.9375	-12.6027	-12.874	-13.1202	-13.4329	-13.0357	-12.8455	-13.1972	-13.3577	-12.6085	-12.9662	-13.2499	-13.536	-14.0876	-13.0941	-12.7239	-13.3219	-13.1833	-13.4811	-14.2101	-12.8998	-13.1202	-13.0395	-13.7165	-13.0337	-13.2153	-12.7685	-13.3351	-13.4389	-13.1517	-13.3959	-14.1438	-12.9917	-13.3091	-13.3256	-13.957	-12.9462	-12.9625	-13.8283	-14.1103	-13.5422	-14.3639	-14.1956	-13.7118	-14.0877	-13.4648	-14.4142	-14.1889
AK158346;Snrpd2	-14.0577	-13.4266	-13.9802	-14.2139	-14.0084	-14.5502	-13.5309	-12.5174	-13.4557	-13.6473	-13.6801	-13.375	-13.5259	-14.668	-13.8225	-13.9753	-13.5662	-13.8965	-14.1825	-13.4119	-13.7261	-14.1518	-13.5492	-13.397	-13.1416	-13.8775	-13.8273	-12.5529	-13.4945	-13.8929	-13.6243	-13.7568	-13.8197	-13.3413	-13.8623	-13.8552	-13.9855	-13.4481	-14.2128	-13.4903	-13.3607	-13.5172	-13.5423	-13.4848	-12.9615	-13.0162	-13.3797	-14.2622	-13.8551
AK158496;Mycbp2	-13.3414	-13.8978	-13.6215	-13.5888	-13.77	-13.5878	-13.4574	-13.6554	-13.6958	-13.6809	-12.7888	-13.4808	-13.661	-13.8257	-13.6499	-14.1609	-13.5803	-13.6901	-13.8214	-14.2327	-13.4842	-14.1168	-13.9968	-13.1813	-13.5166	-13.6883	-14.6228	-14.0338	-13.3857	-13.4325	-14.0614	-14.0846	-13.7017	-13.5714	-13.7626	-14.1971	-13.2714	-14.2656	-13.6777	-13.3645	-13.4475	-13.8283	-13.9107	-13.4986	-13.6892	-14.0888	-12.9524	-14.0859	-13.6238
AK164622;Tmem209	-13.4962	-13.5661	-13.1635	-13.5036	-13.8647	-13.3553	-13.3761	-13.3372	-13.379	-13.3504	-13.1323	-13.707	-13.4125	-13.1677	-13.5416	-13.4987	-13.5662	-13.282	-13.3575	-13.301	-13.6614	-14.0687	-13.7814	-13.9113	-13.6022	-13.4989	-13.7502	-13.7785	-13.2131	-13.7151	-13.4632	-13.5842	-13.4571	-12.7744	-13.7612	-14.041	-13.4917	-13.3922	-13.6844	-13.7773	-14.1744	-13.721	-13.7479	-13.6829	-14.3466	-13.9777	-14.0167	-13.8955	-13.8935
AK171899;Snx10	-13.5689	-13.3266	-13.7247	-13.9496	-13.3114	-13.92	-13.5421	-13.9841	-13.0695	-13.1632	-13.9027	-13.2506	-13.7356	-13.8706	-14.0876	-13.2812	-13.7908	-12.6774	-13.5583	-13.3967	-14.1095	-13.6512	-13.8079	-13.484	-14.0529	-13.2015	-14.0293	-13.9089	-13.9947	-13.6945	-13.6876	-13.8316	-13.7774	-13.5398	-13.6374	-13.4071	-13.5049	-13.6585	-13.6695	-13.6122	-13.3082	-13.5883	-13.4259	-13.9548	-14.4006	-13.6567	-13.9428	-13.9722	-13.766
AK180745;Tmem189	-13.9712	-13.9546	-14.0714	-13.9676	-13.6555	-14.6953	-13.4282	-13.8963	-14.0243	-13.6389	-13.9758	-13.6567	-13.7513	-14.0686	-14.006	-14.0054	-14.2866	-13.9595	-14.4222	-13.5191	-13.6482	-13.9442	-13.6941	-13.9113	-13.6735	-14.3619	-13.6047	-13.5661	-13.7454	-13.4209	-13.7063	-13.8511	-13.6848	-13.6411	-13.7167	-14.1971	-13.4283	-13.7585	-14.2507	-14.238	-14.2421	-13.7912	-13.874	-13.4391	-13.6708	-13.8552	-14.1872	-13.3047	-14.0123
AK208069;Gsto1	-8.09031	-8.44635	-8.52232	-8.44434	-8.32445	-8.61742	-8.32063	-9.84111	-8.27497	-8.475	-9.17517	-8.5904	-8.65631	-8.17126	-8.49748	-8.36884	-8.80285	-8.4492	-8.31863	-8.75967	-8.96308	-8.63139	-8.54453	-8.55677	-8.38084	-8.62999	-8.53399	-9.92385	-8.80268	-8.52103	-8.52585	-8.34194	-8.54217	-8.46976	-8.7141	-8.86327	-8.59782	-8.93205	-8.47599	-8.91231	-8.58119	-8.67208	-8.69244	-9.6146	-11.5522	-8.74218	-9.16851	-8.84978	-8.48452
AK211817;Gga2	-9.88774	-10.4607	-10.2458	-9.9076	-10.1961	-10.4142	-10.2585	-10.5544	-10.3739	-10.2696	-10.7217	-10.5154	-10.3362	-10.1271	-10.4681	-10.2698	-10.248	-10.1309	-10.1344	-10.4386	-10.3756	-10.4316	-10.2803	-10.3177	-9.96963	-10.1745	-10.3947	-10.2956	-10.2713	-10.1894	-10.4078	-10.298	-10.2605	-10.0231	-10.3129	-10.2086	-10.4978	-10.6029	-10.3443	-10.4197	-10.0996	-10.4379	-10.2313	-10.6436	-11.231	-10.3768	-10.354	-10.5475	-10.196
AU018091	-12.109	-12.6974	-12.2164	-12.5415	-12.3378	-12.4442	-12.3029	-12.9265	-12.7893	-12.2947	-12.2819	-12.6548	-12.2815	-12.0845	-12.4981	-12.4151	-12.6803	-12.3703	-12.3804	-12.89	-12.0916	-12.3777	-12.7474	-12.588	-12.1381	-12.7693	-12.4175	-11.9725	-12.3215	-12.4406	-12.9178	-12.3985	-12.8617	-12.4594	-12.7467	-12.8833	-12.7203	-12.6136	-11.8237	-12.9017	-13.4012	-12.4855	-12.6177	-12.9395	-13.366	-12.8153	-12.7698	-13.0091	-12.7791
Accn1/Mpped2;Mpped2	-13.4233	-13.7964	-13.7411	-13.7056	-13.4996	-14.2437	-13.6174	-14.0218	-14.0617	-13.3392	-12.7888	-14.5252	-13.3993	-12.998	-13.7278	-13.6168	-13.7753	-14.0838	-14.4036	-13.6669	-13.3059	-13.4062	-14.0352	-13.5353	-13.3752	-13.7206	-13.4603	-14.4832	-13.4268	-13.1252	-14.3064	-13.1555	-13.4056	-13.4044	-13.867	-12.8956	-13.3545	-13.9553	-13.369	-13.4596	-13.0042	-13.0889	-13.9107	-13.715	-13.7118	-13.5084	-13.4648	-14.054	-13.0031
Acsl3;Utp14b	-13.2209	-12.9285	-12.9468	-13.5349	-13.0956	-12.9135	-13.1299	-13.0296	-13.1063	-13.3755	-13.0894	-13.1837	-12.6392	-13.6741	-12.5954	-13.0604	-13.0719	-14.0464	-13.1693	-13.3256	-13.1426	-12.8209	-12.7645	-13.5017	-12.9072	-12.4111	-13.4603	-13.2047	-13.2034	-12.7316	-13.2902	-13.1806	-13.3367	-13.1713	-13.1729	-13.1831	-12.9888	-13.368	-12.5343	-12.9104	-13.6537	-12.6858	-13.0253	-13.4053	-13.6496	-12.9753	-13.3066	-13.0797	-13.5536
Afmid;Syngr2	-13.4382	-14.0131	-13.5694	-13.6038	-13.365	-13.6756	-13.743	-13.6243	-13.9398	-13.8006	-13.5134	-13.6658	-13.661	-13.5862	-13.6994	-13.2434	-13.4339	-13.606	-14.067	-13.5807	-12.8476	-13.3084	-13.5921	-13.6052	-13.3038	-14.3244	-13.8273	-13.2809	-13.2896	-13.5826	-13.4707	-14.217	-13.6691	-13.6718	-13.8202	-13.6519	-13.6326	-13.1037	-14.202	-13.479	-14.3382	-13.4841	-13.7182	-13.3952	-13.2838	-13.4229	-13.8033	-13.3694	-13.1314
Agpat5	-13.1325	-12.5612	-12.6089	-12.6963	-12.6908	-13.361	-12.9782	-13.6624	-12.6125	-13.0779	-12.9945	-12.7222	-13.3993	-12.9336	-13.2315	-13.1909	-13.7684	-13.3127	-13.4266	-12.9272	-13.3757	-13.7981	-13.3435	-13.6227	-13.4775	-13.7339	-13.0297	-13.3267	-13.6509	-13.071	-13.3825	-13.4115	-13.0103	-13.2563	-13.0778	-13.4979	-12.9806	-13.1861	-13.4132	-13.289	-13.7115	-13.7762	-13.6086	-13.5108	-13.6668	-13.0323	-13.0398	-13.3447	-12.9943
Ahdc1	-13.2083	-13.409	-12.9345	-13.1314	-13.2844	-13.4174	-13.7851	-13.0161	-13.2612	-13.4518	-13.108	-13.2483	-13.4451	-13.4639	-13.4297	-12.9795	-12.6156	-13.443	-13.4266	-13.5465	-14.2978	-13.8046	-13.7478	-12.9315	-13.7052	-13.3638	-13.9234	-14.3688	-13.6509	-13.3814	-13.5934	-12.9878	-13.5661	-13.1757	-13.0047	-13.628	-13.7177	-13.1575	-13.319	-13.3604	-13.5939	-13.4656	-13.6484	-13.8927	-13.8009	-13.6331	-13.2563	-13.4448	-13.3486
Ahnak	-14.1286	-14.3595	-13.9633	-13.801	-14.5046	-13.826	-14.4276	-14.0763	-14.4361	-14.1873	-14.1002	-14.2929	-14.1628	-13.5927	-15.0285	-13.7641	-14.6008	-14.5793	-14.1989	-13.9314	-13.2948	-13.7574	-14.1311	-14.6727	-13.9668	-13.3799	-14.0308	-13.5958	-13.4564	-13.5744	-14.262	-14.6039	-14.2057	-13.4494	-14.2223	-14.5688	-13.9001	-14.5974	-14.0899	-12.8317	-14.3237	-14.3653	-14.2131	-13.9484	-14.1724	-14.1583	-13.609	-14.0282	-14.0628
Ak1	-12.963	-13.2319	-12.6744	-13.0911	-13.0711	-13.1526	-13.2929	-13.1948	-13.2801	-12.8375	-12.9367	-13.3514	-12.7523	-12.6876	-13.415	-12.8801	-12.9712	-12.7376	-12.9147	-13.1632	-13.4935	-12.8352	-13.1192	-13.5824	-13.0667	-13.5578	-12.7426	-13.0341	-13.0687	-13.0951	-13.4503	-13.1748	-13.2263	-12.8762	-13.6429	-13.4829	-13.2596	-13.1124	-13.5643	-13.5008	-12.8275	-13.0535	-13.2345	-13.516	-13.0673	-13.1002	-13.1852	-13.2279	-13.3063
Ak4	-12.2258	-11.9269	-11.9903	-11.8767	-11.966	-11.9772	-12.0913	-12.2568	-11.8384	-11.789	-12.1263	-11.9721	-12.0009	-12.0952	-11.4772	-11.9458	-12.1627	-11.7851	-12.0078	-11.9566	-12.5626	-12.4407	-11.9474	-12.0461	-12.1183	-12.106	-12.0109	-12.5763	-12.6045	-12.1276	-11.6545	-11.9348	-12.1711	-12.2059	-12.1479	-11.7874	-12.2325	-11.7735	-12.1428	-12.2067	-11.9071	-12.1927	-12.2428	-12.2706	-12.2821	-12.2432	-12.1863	-12.1373	-12.3319
Akap1	-13.7599	-13.1281	-13.0138	-13.0051	-12.9085	-12.8047	-13.06	-13.2635	-13.3143	-12.9478	-13.1279	-13.0966	-13.0988	-12.8353	-13.0322	-13.6168	-13.1796	-12.5904	-13.2269	-13.291	-13.2103	-13.0989	-13.4503	-13.1968	-13.1034	-13.4585	-13.1347	-13.3967	-13.3687	-12.9906	-13.045	-13.3332	-13.3688	-12.5226	-13.0631	-12.9424	-13.1096	-13.094	-13.5504	-12.7612	-13.6287	-13.3087	-12.9412	-13.3184	-13.408	-13.2814	-13.2921	-14.128	-13.2031
Alg13	-12.341	-12.8291	-12.6197	-13.1467	-12.5759	-12.1276	-12.282	-12.5768	-12.9368	-12.68	-12.7089	-13.0897	-12.348	-12.0111	-12.7087	-12.2258	-12.5578	-12.2953	-12.0545	-12.4399	-11.761	-12.0905	-12.6507	-12.6873	-12.1097	-12.3502	-12.6812	-11.8858	-11.7457	-12.1164	-12.6481	-12.8541	-12.4796	-11.9667	-12.63	-12.5257	-12.0182	-12.825	-12.1852	-12.9631	-12.1628	-12.6086	-12.4092	-12.4826	-12.8936	-12.3061	-12.6115	-12.3566	-12.5307
Alyref	-13.4192	-13.3613	-13.4646	-13.5747	-13.3931	-13.0529	-13.6495	-13.5814	-13.5109	-13.0834	-13.1875	-13.3431	-12.738	-13.1739	-13.0948	-13.6168	-13.1965	-13.4589	-13.7457	-13.6365	-13.373	-13.2672	-13.445	-13.3275	-12.9207	-14.527	-12.6087	-13.3326	-13.4753	-13.4209	-13.6072	-13.3495	-12.9245	-12.9701	-13.1903	-13.4955	-13.1281	-12.9034	-13.0506	-14.213	-12.8169	-13.4097	-12.7433	-12.8758	-13.4401	-13.0979	-13.5557	-13.0637	-13.4953
Amotl2	-14.5324	-14.0998	-13.7361	-13.5029	-13.9319	-13.1381	-13.5022	-13.5274	-13.2431	-13.6894	-13.2382	-13.5961	-13.3416	-12.6918	-13.178	-13.0306	-13.2375	-13.6666	-13.2759	-13.8845	-12.9146	-12.54	-13.2419	-12.8356	-12.8109	-13.5524	-12.9078	-13.1181	-13.4268	-13.6945	-13.1871	-13.786	-12.6777	-13.101	-13.4197	-12.7855	-12.6796	-13.5095	-12.8322	-12.5351	-13.2751	-12.5972	-12.8026	-12.7698	-13.2008	-12.875	-13.0146	-13.0248	-13.3745
Anp32a	-13.2096	-13.002	-13.2807	-12.8897	-13.033	-12.7315	-12.8592	-12.9047	-13.2184	-13.3124	-12.9861	-13.0575	-12.7853	-13.1124	-12.7119	-12.7232	-12.7403	-13.0776	-13.0182	-13.1632	-12.7317	-13.3516	-13.574	-14.0318	-12.7656	-12.8574	-13.278	-12.8259	-12.8935	-13.1899	-13.2197	-12.6964	-13.3421	-13.335	-12.9681	-12.7729	-13.3613	-13.1706	-13.5504	-12.9531	-13.0347	-13.0372	-13.2822	-12.9576	-12.7034	-12.8488	-12.7997	-13.0036	-13.0943
Anxa2	-12.8239	-13.4326	-13.7146	-14.0166	-13.5179	-13.3097	-13.9517	-13.5516	-13.1857	-13.1244	-14.2415	-13.4404	-13.492	-13.328	-13.9939	-12.9561	-13.9685	-14.0099	-13.6228	-13.3967	-13.0029	-13.7586	-13.3547	-13.7844	-13.6927	-13.375	-13.8161	-13.6693	-13.7944	-13.5088	-13.5292	-13.5919	-13.4921	-13.569	-13.6997	-13.4659	-14.4026	-13.4812	-13.9084	-13.173	-13.6084	-13.2287	-13.2378	-13.0559	-12.7604	-13.5929	-13.4167	-13.2267	-12.9432
Anxa5;Mir7009	-11.7295	-11.9042	-11.8866	-11.9555	-11.53	-11.9841	-11.5321	-12.0655	-11.373	-11.6113	-11.8294	-12.1102	-11.9096	-11.415	-11.6975	-11.927	-11.9739	-11.7426	-11.9325	-11.9174	-12.4689	-11.6739	-11.8319	-11.6696	-12.1967	-11.73	-11.9826	-11.8416	-11.7171	-11.9502	-11.7615	-11.529	-11.5052	-12.1233	-11.9104	-11.547	-11.5421	-11.3895	-11.7184	-11.9676	-11.3909	-11.5926	-12.3673	-11.7355	-11.8233	-11.8051	-12.086	-11.3771	-11.4333
Apoc1	-11.8862	-12.0504	-11.9115	-11.6692	-12.0027	-12.0499	-12.3284	-11.2662	-12.763	-11.8049	-12.0428	-12.1551	-11.6022	-11.7379	-12.2558	-11.6021	-12.2213	-12.1878	-12.141	-12.1399	-11.8877	-11.7861	-11.9975	-12.0539	-11.3044	-12.268	-12.0573	-12.065	-11.8635	-11.655	-12.4167	-12.0411	-12.4273	-12.0647	-12.8907	-11.5978	-11.8138	-12.0374	-11.8296	-11.7768	-12.5219	-12.3023	-12.0313	-12.1311	-11.3292	-12.2947	-11.6692	-12.6638	-12.2238
Apoe	-11.1566	-11.6899	-10.8655	-10.9653	-11.0363	-11.6969	-11.3129	-11.1612	-11.597	-11.6461	-11.1959	-11.4191	-10.6721	-10.4058	-10.7327	-10.6918	-10.7594	-11.6957	-10.7522	-10.999	-10.662	-10.7153	-10.9844	-10.5056	-10.6266	-11.2238	-10.7645	-11.8979	-11.1867	-10.574	-11.2675	-10.9164	-11.6203	-11.0452	-11.0661	-11.1395	-10.9185	-10.8439	-10.7257	-10.4582	-11.7994	-11.6113	-10.7885	-10.7001	-11.1029	-10.8894	-10.7548	-10.5387	-10.8959
Arfip2	-13.4047	-13.5386	-13.7146	-13.1374	-13.3387	-14.1473	-13.1449	-12.8685	-13.5379	-13.6105	-13.3386	-13.2934	-13.9037	-13.8052	-13.711	-13.4877	-13.588	-13.618	-13.7403	-13.1311	-14.0417	-13.5764	-13.5085	-13.344	-14.1275	-13.4024	-13.3539	-13.8132	-14.5065	-13.7271	-13.1517	-13.839	-14.078	-13.8745	-14.2803	-13.8552	-14.2126	-13.4419	-13.0997	-13.4596	-14.0538	-14.296	-13.6086	-13.2882	-13.7442	-13.802	-14.3513	-13.9722	-13.7931
Asns	-10.8564	-11.7739	-11.9114	-11.6873	-12.2134	-11.8738	-11.5933	-11.3971	-11.3837	-11.6089	-11.6731	-11.5517	-11.9746	-11.9687	-11.6336	-11.8057	-11.6554	-11.5486	-11.6896	-12.3531	-12.152	-11.713	-11.9509	-12.0064	-11.3135	-11.7525	-11.7155	-11.4646	-11.7937	-11.5537	-11.8064	-12.3248	-11.8311	-11.9489	-12.0845	-11.6605	-12.177	-11.9161	-11.8227	-12.2217	-11.8206	-11.3396	-11.7797	-12.0108	-11.7995	-11.7444	-12.2288	-12.0685	-12.0179
Atp5g1	-14.261	-14.0274	-14.1049	-13.9536	-13.5364	-13.7937	-13.6957	-13.9622	-14.4129	-13.7787	-13.5308	-13.7585	-13.79	-14.1444	-14.006	-13.7088	-13.6648	-13.9388	-14.4036	-13.9655	-13.9132	-13.5157	-14.3587	-13.6416	-13.4564	-14.2979	-13.68	-14.3792	-13.9561	-13.9443	-14.0287	-13.3542	-13.2738	-13.648	-13.6342	-14.9795	-13.8839	-13.7585	-14.0533	-13.9346	-13.9232	-14.0616	-13.834	-13.8336	-14.9628	-13.5577	-13.3714	-13.8955	-13.3796
Atp6v0b	-13.5236	-13.1694	-13.9361	-13.4442	-13.5254	-13.4705	-14.0454	-13.9704	-13.8264	-13.5752	-14.2592	-13.3641	-13.4586	-13.4311	-13.5156	-13.5358	-13.7378	-13.3428	-13.3319	-13.513	-13.6088	-13.6959	-13.7403	-13.9747	-13.5511	-13.6255	-13.5772	-13.5132	-13.2411	-14.6302	-13.4707	-13.596	-13.6217	-13.3615	-13.5257	-13.7657	-13.4029	-14.0211	-13.9252	-13.8517	-13.7677	-13.3407	-13.2196	-13.6	-13.9717	-13.255	-14.0157	-13.4944	-13.2584
Atrx	-11.0199	-11.3475	-10.8799	-11.1086	-11.0434	-10.4976	-11.2265	-10.8021	-11.0308	-11.1743	-10.6202	-10.9859	-11.3503	-11.7071	-11.1924	-11.3291	-10.629	-11.2103	-11.1464	-11.1253	-10.9318	-10.9438	-11.4207	-11.2708	-10.9508	-10.6523	-11.4005	-11.3884	-11.3779	-11.0731	-11.2332	-11.0867	-11.3963	-11.339	-11.1584	-11.1805	-11.5308	-11.5519	-11.2333	-10.6969	-11.0897	-11.433	-11.3734	-11.332	-11.6074	-11.2028	-11.1132	-11.6971	-11.2239
B2m;BC002288	-13.9223	-13.3506	-14.0579	-13.2961	-13.4489	-13.6285	-13.1207	-13.0119	-12.9977	-13.4442	-13.3178	-13.2656	-12.979	-13.8377	-12.7792	-13.8261	-13.365	-13.1327	-13.347	-12.7031	-13.6168	-13.2582	-13.2408	-12.8548	-13.2923	-13.8489	-12.6601	-13.1946	-13.6509	-13.0764	-13.321	-13.9819	-13.4538	-13.569	-13.8827	-13.1745	-13.3423	-13.3255	-13.1271	-13.9576	-13.8568	-13.6432	-13.0433	-13.6583	-12.5311	-13.4644	-13.5987	-13.2654	-13.3063
Bag2	-14.0829	-14.5522	-14.2753	-14.5004	-14.3474	-14.6212	-14.3789	-14.1014	-14.4129	-14.3227	-14.7975	-13.986	-14.0696	-14.257	-14.3331	-14.9171	-14.2181	-14.5793	-14.1989	-13.9177	-14.18	-14.6573	-13.944	-14.3765	-13.9525	-14.7332	-14.0293	-14.7962	-14.6356	-14.1483	-13.8601	-14.4872	-13.9583	-14.4033	-14.3402	-13.9016	-13.8608	-14.2241	-13.7739	-14.4006	-14.1625	-14.035	-13.6368	-13.9886	-14.1146	-14.3199	-13.7902	-14.069	-13.9635
Basp1	-12.9813	-13.2773	-13.15	-13.019	-13.0663	-13.5761	-12.7704	-12.9567	-13.0984	-12.6603	-13.264	-13.145	-12.5042	-12.6587	-12.9236	-12.7184	-12.6055	-13.2101	-12.7135	-12.7556	-12.8974	-13.0304	-13.9289	-13.1625	-13.1643	-12.9775	-13.8544	-12.624	-12.9512	-12.8466	-13.2239	-13.3031	-12.5734	-13.5279	-13.1165	-12.0852	-12.7891	-12.9603	-12.3112	-12.6729	-13.0523	-12.4215	-12.2829	-12.9758	-12.8124	-12.8394	-12.6288	-12.6164	-12.5443
Baz1a	-12.459	-13.2086	-13.1655	-12.7893	-13.4667	-12.0649	-12.8419	-12.9576	-13.6429	-13.9671	-12.8363	-12.7392	-13.2869	-12.8923	-13.0661	-12.2194	-12.4105	-12.8543	-12.3783	-13.513	-11.4893	-12.6675	-12.4894	-12.7453	-12.1782	-12.2867	-13.07	-13.2192	-11.8197	-12.629	-13.0419	-12.2757	-12.4106	-12.5988	-12.408	-12.7855	-13.0781	-13.1124	-12.5496	-12.0138	-12.7654	-13.2402	-12.9326	-12.5574	-12.8331	-12.557	-12.286	-12.6423	-12.7131
Baz2a	-13.1702	-13.7337	-13.9949	-13.9899	-13.7214	-13.1349	-13.182	-13.7	-13.688	-13.7394	-13.1179	-13.1865	-13.2499	-13.6443	-13.798	-13.3372	-14.0012	-13.9966	-13.3123	-13.702	-13.1214	-13.889	-14.1311	-13.445	-13.8243	-13.132	-14.0638	-14.2019	-13.3635	-13.8653	-14.3851	-13.0049	-13.5754	-13.7936	-13.6984	-13.6814	-13.703	-13.5382	-13.4379	-13.6122	-13.9115	-13.608	-13.4317	-13.4472	-13.3283	-13.5499	-13.189	-13.5949	-13.9223
Bcat1	-11.3325	-11.5505	-11.6473	-11.4882	-11.6267	-11.7716	-11.9241	-11.6404	-11.9562	-11.5743	-11.7018	-11.7558	-11.8761	-11.8998	-11.5944	-11.3786	-11.7928	-11.5155	-11.69	-11.9534	-11.9123	-11.5296	-11.8458	-11.8947	-11.609	-11.8133	-12.0766	-12.248	-11.8426	-11.6147	-11.6418	-11.7619	-11.9973	-11.4505	-12.4676	-11.5662	-11.9783	-12.2878	-11.7851	-11.3432	-12.0328	-11.8924	-11.559	-11.6587	-11.7219	-11.6635	-11.8917	-12.0184	-11.717
Birc6	-13.1755	-13.5473	-13.3595	-13.6907	-13.2162	-12.8557	-13.5061	-13.3275	-13.5483	-14.0972	-12.8255	-13.3964	-13.0824	-13.8511	-14.0876	-14.7656	-13.2603	-13.6777	-13.5817	-13.3221	-12.9318	-13.7011	-13.857	-13.6901	-13.1343	-12.872	-13.5501	-13.2705	-13.387	-13.5088	-13.8853	-13.4494	-13.8169	-13.1034	-13.1997	-13.514	-13.7776	-13.7266	-13.4132	-13.0638	-13.4465	-13.4855	-13.3648	-13.0277	-13.4837	-13.6045	-13.489	-13.5949	-13.8109
Bok	-13.3386	-13.7773	-13.4066	-13.5061	-13.6015	-13.9061	-13.3877	-13.1291	-13.735	-14.2423	-13.8324	-13.9893	-13.8626	-14.017	-13.2949	-13.7424	-14.152	-13.7209	-13.952	-13.3516	-14.1095	-13.9003	-13.7403	-13.9316	-13.9668	-13.0937	-13.7733	-13.8256	-13.7454	-13.9292	-13.1271	-13.4778	-12.9835	-13.9817	-14.3402	-13.285	-13.9403	-13.7136	-13.5031	-13.6332	-13.5839	-13.6019	-14.2674	-14.2548	-13.0717	-13.4974	-14.0258	-13.6818	-13.517
C77370	-13.0168	-13.3756	-13.0987	-13.3969	-13.4312	-12.7583	-13.0456	-12.8919	-13.5955	-13.5353	-12.7746	-13.3835	-13.3674	-13.6565	-13.6713	-13.1547	-12.784	-13.4054	-12.962	-13.5516	-12.6873	-12.8809	-13.1643	-12.9849	-12.8231	-13.0067	-13.364	-13.0115	-13.1759	-13.3058	-13.512	-13.1182	-13.5412	-13.1613	-13.0725	-13.1831	-12.7111	-13.1706	-13.3495	-13.2283	-13.141	-12.9902	-13.1867	-13.2508	-13.3283	-13.4359	-13.0092	-13.8003	-13.3569
Cadm1	-13.3408	-13.3264	-13.0781	-13.1549	-12.9529	-13.7492	-13.0215	-13.274	-13.3628	-13.0898	-13.6729	-13.2947	-12.6845	-13.1497	-13.7408	-13.6951	-13.1748	-13.5484	-13.0862	-13.7628	-12.5812	-13.2001	-13.4205	-13.2912	-13.2673	-12.4946	-12.9618	-13.2441	-13.0882	-13.1544	-12.788	-13.1998	-13.3772	-13.303	-13.0873	-13.1323	-13.9001	-12.8933	-12.5042	-13.2559	-13.8667	-13.1528	-13.39	-13.0458	-13.1865	-13.1483	-13.2474	-13.1682	-12.951
Cald1	-12.0852	-13.0663	-12.8858	-12.7984	-13.3789	-12.6466	-12.9782	-12.8443	-13.2273	-13.2909	-12.8716	-13.1207	-12.9161	-12.6171	-13.0661	-13.1042	-12.7894	-13.1989	-13.6525	-13.4751	-13.0163	-13.0989	-12.8604	-13.1923	-12.8946	-12.3399	-13.2717	-13.062	-13.0337	-13.4158	-13.0895	-12.9859	-13.445	-13.029	-13.4331	-13.4829	-12.707	-12.9685	-13.3066	-12.6876	-12.8212	-13.0004	-12.8655	-13.078	-13.1481	-13.1526	-12.7328	-13.475	-12.6571
Cap1	-14.0278	-13.8362	-14.2386	-13.6674	-14.8008	-14.1866	-13.8774	-12.986	-14.0945	-13.651	-13.7707	-14.1231	-13.8296	-13.5758	-14.0533	-13.3309	-13.5944	-14.1149	-13.6525	-13.8255	-13.9391	-14.1027	-14.0599	-13.4251	-14.0529	-13.9866	-14.0293	-12.9187	-13.9718	-13.8082	-13.3594	-14.217	-13.7939	-13.247	-13.887	-13.7657	-13.4917	-13.4697	-13.6338	-13.6317	-13.4012	-14.035	-14.6013	-13.7799	-12.1736	-13.3587	-13.5076	-13.4354	-14.0667
Capg	-12.4334	-13.8958	-13.2233	-13.5707	-13.7119	-13.7183	-13.8774	-14.3584	-14.161	-13.8545	-13.3943	-14.6224	-14.1156	-13.1361	-14.006	-13.4634	-14.0012	-13.5888	-13.6951	-14.3314	-13.9284	-13.7981	-13.7133	-14.4394	-13.6207	-13.8005	-13.616	-14.0115	-13.8446	-13.8082	-14.1589	-13.3851	-13.5857	-14.01	-14.5616	-13.5366	-14.7658	-14.1509	-14.0899	-13.9737	-13.6434	-13.5883	-14.0245	-13.36	-14.3795	-13.7681	-13.2545	-13.7081	-13.4866
Car2	-10.4367	-10.5523	-10.5669	-10.8919	-10.4857	-10.4959	-10.9702	-10.7856	-10.7961	-10.6922	-10.9141	-10.8023	-10.4413	-10.5706	-10.6759	-10.4409	-10.8698	-10.8083	-10.3722	-10.5798	-11.107	-10.6221	-11.1916	-10.8759	-10.5946	-10.3569	-10.551	-11.4645	-11.0271	-10.7606	-10.8459	-10.3625	-10.8129	-10.7433	-10.7067	-10.5514	-10.953	-10.8374	-10.4552	-11.1536	-10.6799	-10.241	-10.7096	-11.1728	-11.2555	-10.8552	-11.1223	-10.9161	-10.8015
Car4	-13.1433	-13.4249	-12.606	-13.1254	-13.8647	-13.5542	-12.7502	-13.0068	-14.5974	-13.6352	-13.7375	-13.6504	-12.8858	-12.7682	-13.6437	-12.5461	-12.5304	-13.4005	-13.1833	-13.4024	-12.9435	-13.1619	-13.0531	-13.414	-13.0868	-13.6129	-12.7264	-12.568	-12.6045	-13.2306	-13.5044	-12.858	-12.9103	-13.1185	-13.4431	-13.5253	-12.895	-12.8424	-12.9312	-13.358	-14.0413	-12.8131	-12.4138	-12.6829	-13.1249	-13.3212	-13.0742	-12.7519	-12.7677
Ccdc25	-13.9303	-13.9855	-14.0789	-13.9626	-13.9413	-13.4595	-14.2668	-14.4732	-14.0701	-14.4691	-13.8324	-13.8857	-14.1934	-14.2988	-14.5802	-14.2479	-13.5803	-14.3357	-14.4493	-13.679	-13.5345	-13.8822	-14.3863	-13.8773	-13.7348	-13.9495	-14.2891	-15.0393	-13.9182	-13.6493	-14.1589	-13.8511	-13.3739	-13.5279	-13.4369	-13.4818	-13.6185	-14.1908	-13.7771	-13.6591	-13.5552	-13.7046	-13.6548	-13.6305	-14.5472	-13.7719	-13.5686	-13.8283	-13.5637
Cdk11b	-13.5714	-13.5061	-13.2372	-13.5527	-13.3411	-13.5263	-13.573	-13.5287	-13.3467	-13.8545	-13.4725	-13.6601	-13.698	-13.9057	-13.6943	-13.1042	-13.018	-13.6476	-13.8155	-13.8068	-12.8727	-12.9145	-13.8926	-12.9194	-13.1937	-13.1766	-13.7142	-13.6259	-13.2399	-13.6179	-13.7434	-13.0508	-13.3019	-13.3664	-13.6802	-13.2426	-13.9985	-13.4306	-13.5846	-13.0441	-13.5024	-13.9369	-14.088	-13.4756	-13.492	-13.1125	-13.1845	-13.244	-13.3652
Cdx2	-14.0592	-13.2999	-13.4881	-13.0051	-12.9702	-13.7492	-13.5116	-13.1291	-13.779	-13.9671	-14.2851	-13.6538	-14.3554	-14.4222	-13.8403	-14.572	-13.885	-13.974	-13.9299	-13.2096	-14.5452	-14.3305	-13.3647	-13.665	-14.3989	-13.2221	-14.0434	-13.1946	-14.4171	-13.9971	-13.5766	-13.7542	-14.4345	-14.6591	-13.6076	-14.5026	-15.1131	-13.4033	-13.6338	-13.7419	-14.086	-14.4906	-13.9569	-14.1638	-13.9224	-14.0732	-13.8309	-13.9883	-14.3545
Cenpe	-12.9186	-13.654	-13.0577	-13.3589	-13.0956	-12.7358	-13.2407	-13.6426	-13.4148	-13.7142	-12.8664	-13.2783	-14.3338	-14.0023	-13.8403	-13.4395	-13.0831	-13.4874	-13.3365	-13.9548	-12.9594	-13.5318	-13.5454	-13.5824	-13.0991	-13.056	-13.7844	-13.4847	-13.5168	-13.5744	-13.3314	-13.5736	-13.345	-13.2887	-13.6677	-13.5645	-13.7865	-14.3695	-13.5846	-12.9161	-13.2751	-13.2402	-13.6368	-13.7704	-13.7442	-13.6604	-13.0491	-13.1888	-13.4532
Chd8	-13.589	-13.4454	-13.7247	-13.6716	-13.1537	-12.9417	-13.5421	-14.0375	-13.4789	-13.9335	-13.7375	-13.4739	-13.2925	-14.3162	-13.9732	-13.3871	-13.3454	-13.7336	-13.9793	-14.1617	-13.2218	-13.4403	-13.6809	-13.9113	-13.9668	-13.1867	-14.2411	-13.6384	-13.8153	-13.5022	-13.4997	-13.3851	-13.0866	-14.1008	-13.4369	-13.5645	-14.5918	-13.8254	-13.5365	-13.0581	-13.5552	-13.2402	-13.4061	-14.3854	-13.373	-13.7854	-13.4049	-13.3682	-13.2575
Chmp2a	-13.675	-13.4638	-14.6279	-13.4721	-13.7825	-13.9341	-13.9517	-13.6118	-13.5955	-13.3715	-14.1573	-13.7322	-13.9037	-13.3909	-13.8654	-14.0054	-13.0831	-14.1537	-13.5817	-13.9655	-13.3873	-14.0549	-13.7896	-13.3075	-13.7291	-13.2278	-13.6958	-13.2294	-13.1136	-13.6812	-14.3851	-13.4992	-13.441	-13.6411	-13.2986	-14.5688	-14.1473	-13.92	-13.7739	-13.5031	-13.4372	-13.4529	-13.4518	-13.624	-14.1146	-13.1483	-13.5032	-13.8582	-13.655
Cited1	-13.6223	-14.2524	-13.5694	-13.6332	-13.3821	-13.826	-12.837	-12.8271	-13.4992	-13.6187	-12.6678	-13.4964	-13.4451	-12.8001	-13.4342	-12.8133	-13.4855	-13.9246	-13.1897	-13.013	-12.0661	-12.5093	-13.2361	-13.0644	-11.9403	-12.6637	-12.4614	-13.022	-11.8372	-12.3789	-13.4503	-13.0403	-12.39	-12.3065	-12.9955	-12.7504	-12.8438	-13.5794	-12.1458	-12.9685	-12.9169	-12.5742	-12.5155	-12.3776	-12.7346	-12.5986	-12.4081	-12.6598	-12.6691
Cldn7	-13.3852	-13.4125	-13.3694	-13.8505	-12.9981	-14.3458	-13.371	-13.7788	-13.5741	-13.5512	-14.1092	-13.3617	-14.8908	-14.1217	-13.8654	-12.9267	-13.6876	-13.8765	-13.9648	-14.0146	-13.7592	-13.6897	-14.0352	-13.5599	-14.1676	-13.7339	-13.9162	-13.9595	-14.3863	-13.5619	-13.3393	-13.2871	-13.3919	-13.9589	-13.7612	-13.2996	-13.5511	-13.4419	-14.0274	-13.4777	-14.0664	-13.9369	-13.2714	-13.5348	-14.1671	-13.73	-13.4508	-13.7222	-13.2584
Clp1	-13.7387	-13.7892	-13.5187	-14.2663	-13.8339	-13.2033	-13.1809	-13.4697	-13.6062	-13.7482	-13.7707	-13.7875	-13.492	-13.2201	-13.3754	-13.7286	-13.5462	-13.7393	-13.1833	-13.7198	-13.769	-13.8697	-13.2361	-14.1765	-13.2923	-13.5524	-14.3103	-13.5368	-13.9561	-13.5441	-13.411	-13.8983	-13.5154	-13.9234	-13.8809	-13.9351	-12.9749	-13.4206	-13.319	-13.5796	-13.5357	-13.2969	-13.4411	-13.5296	-13.3241	-13.4262	-13.7811	-13.5686	-14.3334
Clspn;Mir7119	-14.1	-14.6346	-14.4803	-13.8801	-14.3474	-13.7183	-14.1441	-13.9471	-14.6232	-14.7514	-14.4143	-14.1511	-14.1628	-14.2162	-14.4736	-13.624	-14.0621	-14.398	-13.5817	-14.2491	-13.8173	-14.1374	-13.9813	-14.4581	-14.1431	-13.8985	-14.2941	-14.2441	-13.3571	-14.1483	-14.2187	-14.3777	-13.8054	-14.0252	-13.867	-14.6376	-13.9985	-14.2485	-13.7363	-13.5475	-14.2685	-14.3158	-13.9569	-13.9204	-13.9563	-14.5798	-13.9383	-14.252	-14.2699
Clstn1	-12.5972	-12.7276	-12.4318	-12.2355	-12.2949	-12.4856	-12.5955	-12.9892	-12.5276	-12.7055	-12.589	-12.9053	-12.4698	-12.3808	-12.3804	-12.2155	-13.0569	-12.6272	-12.5232	-12.4606	-12.3986	-12.6503	-12.9401	-12.3776	-12.5779	-12.3868	-12.9207	-12.5051	-12.7449	-12.5192	-12.3956	-12.4689	-12.2504	-12.886	-12.55	-12.7498	-13.0154	-12.5549	-13.1058	-12.3194	-13.0513	-12.6568	-12.818	-12.7037	-12.4039	-12.5381	-12.3319	-12.5066	-12.5627
Cnn2	-13.6427	-13.9824	-13.1879	-13.5389	-13.1196	-13.049	-13.7292	-13.4186	-14.152	-13.6809	-13.5853	-13.6941	-12.979	-12.9679	-13.5678	-13.9511	-13.7394	-13.3649	-13.3434	-13.7515	-13.4541	-13.0284	-13.3054	-12.8928	-13.129	-13.7339	-13.1562	-13.5836	-12.7369	-13.4676	-13.7021	-13.4605	-12.3504	-12.901	-13.7496	-12.5812	-13.1477	-13.3448	-12.5753	-12.9398	-12.4869	-12.9573	-12.5892	-13.0066	-13.204	-12.6429	-13.1044	-13.2654	-12.1842
Col18a1	-15.2346	-14.2605	-14.3669	-14.4471	-14.5046	-14.1721	-13.573	-14.0461	-13.5881	-14.2704	-14.7157	-14.3776	-14.0966	-13.9322	-13.5262	-14.1704	-14.1065	-14.3535	-14.1825	-13.3506	-13.7984	-13.7691	-14.2762	-14.1999	-13.4837	-14.1766	-14.2255	-13.6259	-13.4686	-13.191	-13.72	-13.1564	-13.7888	-14.0626	-13.6129	-13.1758	-13.4283	-13.8514	-12.974	-13.0638	-13.9402	-13.2186	-13.3098	-13.8277	-13.5788	-13.5588	-13.1081	-13.0252	-13.3335
Cotl1	-12.8338	-12.095	-12.4983	-11.9393	-12.3876	-12.5159	-12.9222	-12.3065	-12.1251	-12.0881	-12.5934	-12.3917	-12.1544	-12.6115	-12.298	-12.1949	-12.7751	-12.0878	-12.3628	-12.4315	-12.9225	-12.2924	-12.1107	-12.8081	-13.0004	-12.6245	-12.46	-12.2942	-12.8299	-12.2015	-12.121	-12.841	-12.4367	-12.6531	-13.1195	-12.6361	-12.7891	-13.0232	-12.6632	-12.7266	-12.5345	-12.6627	-13.0001	-12.4867	-12.6212	-12.5114	-12.4075	-12.9017	-12.8783
Crebbp	-13.6773	-13.9666	-13.8876	-13.9407	-14.1769	-13.4019	-14.3125	-13.7652	-14.6232	-14.7295	-13.5853	-14.1556	-14.2819	-14.5844	-14.8687	-14.0054	-13.7378	-14.2927	-14.2394	-14.374	-13.5049	-13.9891	-14.3863	-14.2328	-14.6251	-12.9775	-14.5575	-14.3688	-13.9066	-14.7319	-14.4818	-13.8183	-13.8573	-13.9091	-13.8202	-14.4571	-14.0585	-14.9441	-14.3738	-14.2194	-14.1625	-13.977	-13.7862	-14.4577	-14.0863	-13.7397	-13.6774	-14.252	-14.1311
Cst3	-12.2794	-11.9779	-11.8454	-11.878	-11.6087	-12.156	-11.5749	-11.7735	-11.6801	-11.5801	-11.9772	-11.9172	-12.0032	-11.6659	-11.6937	-11.2222	-11.6221	-11.4763	-11.3894	-11.3635	-11.6956	-11.899	-11.3573	-11.7786	-11.5897	-11.9529	-11.5925	-11.5178	-11.9043	-11.3781	-11.7364	-11.3257	-11.3797	-11.4613	-11.7348	-11.7213	-11.7593	-11.7186	-11.7207	-11.3311	-12.2602	-11.7156	-11.5097	-11.6482	-12.2646	-11.8813	-11.9986	-11.4346	-11.4165
Ctbp2	-12.2312	-11.8525	-11.9164	-12.107	-12.0213	-12.3113	-12.0937	-12.3218	-12.1942	-11.9948	-12.8147	-11.7769	-11.7443	-12.8885	-12.1769	-12.2651	-12.5276	-11.8509	-12.054	-11.8592	-12.833	-12.2208	-12.4458	-12.1527	-12.571	-12.0567	-12.1455	-12.3393	-12.5011	-12.6629	-11.77	-11.9455	-12.5225	-12.103	-11.9232	-12.0321	-12.3033	-12.0829	-12.0826	-12.1828	-12.214	-12.2892	-12.4921	-12.0987	-12.3792	-11.9677	-12.5603	-12.1196	-12.3627
Ctnnal1	-12.866	-12.8774	-12.5322	-12.7173	-12.6686	-12.9126	-12.6029	-13.238	-12.8848	-12.6578	-12.9398	-12.8453	-12.709	-13.1351	-12.6339	-12.9446	-13.046	-12.9031	-12.7874	-12.498	-13.5392	-13.0858	-12.8166	-12.898	-13.2279	-13.3163	-13.1256	-13.2091	-12.9796	-13.3267	-12.7764	-12.7331	-12.8771	-13.3823	-12.9379	-12.5095	-12.5211	-13.0557	-12.7362	-12.4322	-12.8008	-12.8587	-12.6996	-13.5903	-12.7034	-12.9132	-12.8046	-13.1021	-13.0249
Ctsl	-11.4563	-11.5683	-12.2196	-11.7991	-11.7749	-11.5236	-11.5316	-11.6256	-12.0414	-11.682	-11.6462	-11.8126	-11.6227	-11.333	-11.8196	-12.0467	-11.7766	-11.6309	-11.9294	-11.8041	-11.5694	-11.9125	-11.8896	-11.8147	-11.7838	-11.6555	-12.2066	-11.7278	-12.1855	-11.8412	-11.5009	-11.9483	-12.6997	-11.8461	-12.2275	-12.1214	-12.1605	-11.7595	-11.9261	-12.8856	-12.304	-12.2526	-12.0756	-12.1081	-12.1343	-12.2916	-12.2066	-12.2668	-11.9483
Ctsz	-13.7872	-13.8918	-13.8179	-13.5747	-13.7872	-13.5037	-13.1657	-13.6118	-14.2059	-13.6315	-12.645	-13.4719	-13.2081	-13.7689	-13.8102	-13.119	-13.8065	-13.385	-13.8558	-13.5019	-13.4973	-13.5157	-13.8926	-12.8928	-13.4392	-13.8985	-13.4047	-14.0115	-13.6184	-13.3928	-13.6783	-13.8784	-13.7447	-13.8071	-13.7612	-14.3102	-13.1651	-13.6091	-14.7397	-13.5796	-13.7152	-13.6038	-13.6149	-13.2712	-13.3808	-13.9232	-13.1187	-13.185	-13.2852
Cyr61	-13.8535	-13.8682	-13.2016	-13.6986	-13.4463	-12.7636	-13.081	-13.3166	-13.8713	-13.4191	-13.1524	-13.6022	-13.846	-13.2828	-13.5051	-13.1709	-13.6293	-12.8702	-12.7057	-13.3919	-13.0717	-13.5354	-13.0948	-13.0531	-13.2775	-13.2841	-13.4767	-13.7137	-14.027	-12.7185	-13.6023	-13.3285	-13.3236	-12.5945	-13.139	-13.0633	-13.0096	-14.4606	-12.6788	-12.6165	-14.0234	-13.4971	-13.0919	-13.2395	-13.5331	-13.4015	-12.9244	-13.7299	-13.3973
Cystm1	-12.7277	-13.0813	-13.2381	-12.9528	-13.0158	-13.1381	-13.2978	-14.233	-13.0523	-13.1692	-13.4209	-13.1539	-13.8313	-12.9336	-13.3182	-13.15	-12.8632	-13.7521	-13.0273	-13.5403	-13.3678	-13.3168	-13.2361	-12.6565	-13.0761	-13.9866	-13.3394	-13.353	-13.2131	-12.9727	-13.0787	-13.5555	-13.7115	-13.0808	-13.7875	-13.6215	-13.1477	-13.586	-13.2889	-13.7563	-13.1092	-13.2366	-13.3209	-13.7964	-14.1551	-13.3837	-13.6489	-13.4028	-12.9891
Dcaf12l1	-14.1423	-13.2783	-13.1491	-13.2781	-13.2011	-13.3097	-12.796	-13.43	-13.1245	-13.2606	-13.084	-13.4492	-13.066	-13.6045	-13.3096	-13.0749	-13.2202	-13.0592	-12.7802	-12.9029	-13.7495	-14.0427	-13.5315	-13.391	-13.5615	-13.2523	-12.854	-13.6693	-13.5239	-13.0374	-12.9114	-13.0722	-13.5857	-13.5279	-13.0504	-13.1135	-13.1096	-13.3763	-13.3066	-13.3699	-12.9335	-12.846	-13.4518	-12.9964	-14.0201	-13.0621	-13.3058	-13.1419	-13.0972
Ddah1	-9.74872	-10.3458	-10.2223	-10.0908	-10.2241	-10.2701	-10.4172	-10.2159	-10.3633	-10.3878	-10.1907	-10.457	-10.3624	-10.0175	-10.5798	-9.94018	-10.9332	-10.2024	-10.1835	-10.6815	-10.0731	-10.3639	-10.2756	-10.1903	-10.213	-10.3381	-10.5225	-10.1078	-10.2691	-10.3264	-10.528	-10.1398	-10.3525	-10.1785	-10.2588	-10.2239	-10.4812	-10.4271	-10.3019	-10.3851	-10.3636	-10.5713	-10.3445	-10.3422	-10.3495	-10.2594	-10.3233	-10.5988	-10.3272
Ddah2	-14.8666	-14.7962	-14.9352	-14.9024	-14.8008	-15.0702	-14.8273	-15.0317	-14.304	-14.9757	-15.4133	-14.9716	-15.0765	-13.8052	-14.317	-14.498	-15.1242	-15.6642	-14.4222	-14.9577	-14.5979	-14.5474	-14.2762	-15.2918	-15.0959	-15.4078	-14.4258	-14.533	-14.6921	-14.5249	-14.262	-14.3777	-14.5145	-14.9086	-15.0193	-14.4571	-14.5918	-14.7234	-14.6497	-14.8309	-14.303	-14.6496	-14.5282	-14.7032	-14.3334	-14.3801	-14.5445	-14.6155	-14.799
Ddx49	-13.9125	-14.4023	-14.3283	-13.9229	-13.6555	-13.3914	-13.3994	-13.8125	-13.6699	-14.1339	-13.4044	-14.0305	-13.6843	-13.491	-14.0533	-13.3767	-13.6502	-14.9872	-14.2563	-14.1018	-13.7743	-14.1518	-13.6677	-13.8513	-13.5903	-14.3894	-13.5884	-14.0881	-13.9266	-13.6493	-14.135	-13.9199	-13.8169	-13.4877	-14.2879	-13.4769	-13.9001	-13.9699	-13.9669	-13.4596	-14.3889	-13.7762	-13.6086	-13.6493	-13.3617	-14.1386	-13.7208	-13.815	-13.3426
Dgka	-14.3434	-13.3631	-13.6323	-13.3781	-12.9497	-13.3255	-13.6495	-13.6682	-12.818	-13.2233	-13.6801	-12.8415	-13.1103	-13.7864	-13.4342	-14.331	-13.4078	-12.9675	-13.0545	-13.0835	-13.9237	-13.5505	-13.3435	-13.6227	-13.9181	-13.1766	-14.0434	-13.4177	-14.4556	-13.1397	-13.0426	-13.3332	-14.0017	-14.2222	-13.6677	-13.2549	-13.1377	-12.9787	-13.3314	-13.6729	-13.0592	-13.608	-13.2282	-13.7799	-13.166	-13.3229	-13.1577	-13.4028	-13.5838
Dnmt3b	-10.6556	-9.87455	-10.199	-10.0603	-9.93276	-10.0816	-10.0901	-9.97714	-10.0783	-10.0625	-9.88936	-9.72109	-9.85719	-10.4134	-9.86585	-10.0119	-10.1573	-10.1515	-9.89018	-9.84572	-10.1535	-10.1962	-10.0638	-10.0848	-10.1879	-9.82041	-10.3587	-9.80605	-10.2297	-10.1028	-9.8444	-9.87484	-10.068	-10.3358	-10.0728	-10.0377	-10.2764	-9.94122	-10.1463	-10.0779	-10.1022	-9.83485	-10.2859	-10.1116	-9.78874	-10.0635	-10.0774	-10.0348	-10.1755
Dnmt3l	-12.8489	-12.6262	-12.1968	-12.4114	-12.5395	-12.6325	-13.0323	-12.0535	-12.1093	-12.3947	-12.2225	-12.5609	-12.4198	-11.6688	-12.3782	-12.005	-12.1234	-12.0812	-12.0441	-12.0819	-11.704	-12.5009	-12.0348	-12.184	-11.6516	-12.541	-12.3345	-12.1146	-12.4162	-12.2161	-12.4621	-12.3473	-12.0337	-12.1295	-12.2616	-11.999	-11.7696	-12.2712	-12.4171	-11.7286	-11.7276	-11.6617	-11.7551	-11.8686	-11.6532	-11.901	-11.4725	-11.7431	-12.2462
Dnph1	-13.7082	-13.474	-13.67	-13.5204	-13.7165	-13.7309	-13.8774	-13.4478	-13.5881	-13.4374	-13.3768	-13.5022	-13.676	-13.2929	-12.8881	-13.6622	-13.5186	-13.3958	-12.9835	-13.6195	-13.5733	-13.2682	-13.3153	-13.6349	-13.6022	-13.9713	-13.4242	-13.353	-13.5113	-13.9443	-13.3594	-13.4992	-13.2829	-13.3994	-13.5715	-13.1831	-13.4727	-13.4979	-14.4275	-13.9576	-13.7786	-13.9532	-13.689	-13.4341	-13.68	-13.4049	-13.607	-13.7923	-13.4725
Dusp9	-11.8263	-12.4316	-12.1923	-11.7563	-12.2689	-12.3194	-12.0453	-11.8644	-12.2522	-12.0023	-11.9301	-12.5018	-12.1848	-11.3903	-12.1973	-11.8849	-11.9782	-11.7019	-11.9498	-12.2376	-11.8328	-11.6944	-11.6439	-11.872	-11.4599	-12.4687	-11.7862	-11.4683	-11.8989	-11.4319	-12.1669	-11.9083	-11.9155	-11.5444	-12.2066	-11.8473	-11.7484	-12.1436	-11.9576	-11.9092	-12.1591	-12.2892	-11.9261	-12.1114	-11.7828	-11.9046	-11.8612	-11.5724	-11.773
Efhd2	-12.8726	-14.425	-13.9989	-13.7259	-13.8251	-13.7691	-13.7915	-13.6869	-13.8675	-14.1984	-12.5023	-14.2206	-13.7356	-13.3895	-14.2781	-13.7973	-13.9592	-13.7971	-13.6525	-14.1392	-13.3926	-13.5764	-14.4058	-13.8773	-13.8243	-14.5786	-14.0781	-13.1669	-13.6184	-13.9292	-14.0895	-13.4666	-14.033	-13.7159	-14.3226	-13.9693	-14.1206	-13.9699	-14.4077	-13.0942	-14.0974	-14.1833	-13.39	-13.3952	-13.7484	-14.2851	-14.4363	-13.6742	-13.8536
Efna4	-14.2165	-13.6685	-13.1453	-13.4136	-13.2004	-12.8804	-13.367	-13.5814	-13.2424	-13.9335	-13.543	-13.2053	-13.5747	-13.2342	-13.1829	-13.511	-13.267	-13.3173	-13.2759	-13.2096	-13.4352	-13.4658	-13.4555	-13.435	-13.6503	-13.9495	-13.1587	-13.6693	-13.8512	-13.5458	-13.386	-13.2871	-13.3678	-14.1167	-13.4086	-13.2068	-13.0201	-13.4863	-13.0349	-12.9786	-13.6836	-13.3796	-13.4683	-13.4251	-13.6051	-12.9487	-13.2014	-13.4448	-13.1063
Eif4a1	-13.5958	-12.8953	-13.5392	-13.3345	-13.4996	-13.7937	-13.182	-12.436	-13.2162	-13.3367	-13.0894	-13.193	-12.6845	-13.3638	-13.1257	-13.3196	-13.3216	-12.9763	-13.6826	-12.8909	-13.7356	-13.4457	-13.1102	-13.2566	-13.7674	-14.0953	-13.3563	-12.4026	-13.6462	-13.3928	-12.9628	-13.7414	-13.2471	-13.5986	-13.2628	-13.7475	-13.7177	-13.3556	-13.4379	-13.3291	-13.2067	-13.2982	-13.5323	-13.1269	-12.7546	-13.467	-13.5904	-13.0996	-13.7759
Elf5	-10.8206	-10.6745	-10.7792	-10.5031	-10.9396	-10.8772	-10.6656	-11.0088	-10.8347	-10.587	-10.8701	-11.1832	-10.4403	-10.6141	-10.7389	-10.5765	-10.5611	-10.7306	-10.66	-10.6508	-10.9736	-10.7641	-10.7943	-10.8931	-10.6732	-10.772	-10.914	-10.7581	-11.1522	-10.6792	-10.7077	-10.7417	-10.9683	-10.7587	-10.6488	-10.9019	-10.8198	-10.8667	-10.614	-10.8247	-10.6637	-11.1268	-11.0662	-10.9252	-10.7893	-10.5874	-10.9484	-10.8339	-10.9328
Elovl1	-13.543	-13.9248	-13.8401	-13.7808	-14.031	-14.9147	-13.9517	-13.861	-13.8675	-14.1019	-14.0839	-13.7163	-13.79	-13.8377	-13.7514	-14.0054	-13.4078	-13.6599	-13.57	-14.1018	-13.5392	-13.9003	-13.7403	-14.1218	-14.0529	-13.5228	-13.9622	-13.792	-13.9947	-13.3928	-14.05	-14.6039	-13.6739	-13.8605	-13.5386	-14.0185	-13.6819	-13.8995	-13.6993	-13.9576	-13.8832	-14.6849	-13.7182	-13.4032	-14.1845	-14.2912	-13.5794	-13.7222	-13.517
Elovl5	-13.077	-13.0818	-12.6965	-12.7528	-12.8236	-12.8804	-12.0723	-13.6624	-12.7929	-12.8894	-13.3656	-12.5478	-12.6897	-12.5278	-12.7933	-13.2923	-12.8283	-12.8376	-12.8571	-12.6923	-13.4034	-13.0858	-13.0092	-13.2305	-13.2335	-12.7525	-13.1165	-13.4566	-13.3351	-12.6128	-12.4764	-12.789	-13.1212	-12.96	-12.7384	-13.2559	-12.6715	-12.8686	-12.4669	-13.1095	-13.6053	-12.6905	-13.0479	-12.8791	-13.3359	-13.3198	-13.3457	-13.475	-12.6884
Elovl6	-12.893	-13.1574	-13.1195	-13.2803	-13.1606	-13.3097	-13.4695	-13.375	-13.019	-12.9137	-13.6047	-13.3431	-13.2499	-13.4001	-13.161	-13.1464	-13.3216	-13.223	-13.2423	-13.3358	-13.7356	-13.6797	-13.7939	-13.6775	-13.3752	-13.1519	-13.2481	-13.1225	-13.3173	-13.7271	-13.3788	-13.6253	-13.8573	-13.6718	-13.4308	-13.6747	-13.7693	-13.2302	-13.2235	-13.792	-13.7413	-13.7548	-14.0196	-13.516	-13.6051	-13.6806	-13.6115	-13.7569	-13.6342
Emb	-12.2411	-12.6154	-11.8918	-12.6933	-12.2456	-12.0485	-12.2876	-12.3041	-12.1538	-11.7987	-11.9777	-12.275	-12.1455	-11.6948	-12.3746	-12.7145	-11.9909	-12.3198	-11.7169	-11.7203	-11.8665	-12.2638	-11.9011	-11.4715	-12.1095	-12.0547	-11.7292	-12.3544	-12.0388	-11.6147	-12.1804	-12.1435	-12.1588	-12.0565	-11.8396	-12.2621	-12.5135	-12.1092	-12.1361	-11.9271	-12.1222	-11.7777	-12.3231	-12.1204	-12.37	-12.3133	-11.8561	-12.1116	-11.7624
Epb41l2	-13.8992	-13.7675	-13.2991	-13.5633	-13.8339	-13.7252	-13.7154	-13.7788	-13.051	-13.4333	-13.616	-13.0486	-13.6461	-13.7168	-13.4797	-13.9667	-13.8704	-14.0464	-14.1989	-13.4594	-13.7029	-13.7574	-13.944	-14.0318	-14.0529	-12.9017	-13.6619	-14.738	-14.4556	-13.9077	-13.512	-13.5271	-13.8638	-13.7159	-13.5544	-13.576	-14.1954	-14.0737	-13.8124	-13.5475	-13.6434	-13.429	-13.4259	-14.222	-14.1551	-14.1135	-13.4381	-13.5184	-13.9756
Erdr1	-13.0662	-13.1461	-13.7247	-13.2903	-13.237	-13.5645	-13.1715	-12.9148	-14.0659	-13.497	-12.8646	-13.1517	-13.9887	-13.6565	-14.1729	-14.0286	-13.0757	-13.449	-13.7259	-13.1219	-13.3801	-13.5611	-13.5035	-13.4401	-13.9322	-13.5824	-13.4767	-12.9314	-13.177	-13.3814	-13.2488	-13.1998	-14.1316	-13.494	-13.1883	-13.3727	-13.6675	-13.2373	-13.491	-13.3698	-13.7057	-13.0466	-13.3705	-13.3098	-13.0643	-13.1719	-12.9427	-13.0283	-13.3124
Errfi1	-11.9915	-12.8036	-12.0912	-12.5023	-12.4605	-12.717	-12.3492	-13.0068	-12.2762	-12.423	-12.3761	-12.4857	-12.1568	-12.7912	-12.7449	-12.499	-12.8454	-11.7969	-12.7206	-12.3988	-13.1666	-12.6333	-12.3057	-12.2485	-12.2993	-12.359	-12.6812	-13.0443	-13.1392	-12.4289	-12.3247	-12.9238	-12.6848	-12.8772	-13.4481	-12.9984	-13.083	-12.2138	-12.5264	-12.905	-13.0494	-12.864	-12.9815	-12.9651	-12.7263	-13.0038	-12.4624	-12.5747	-12.4013
F2rl1	-13.971	-12.4917	-13.2493	-12.803	-13.0983	-13.0224	-12.9922	-13.3215	-12.6647	-12.735	-13.4324	-12.7804	-12.7523	-14.257	-13.0746	-12.9498	-13.6517	-12.734	-13.0649	-12.6659	-13.5345	-13.2219	-13.3987	-13.0344	-13.2673	-12.9007	-13.0114	-13.5958	-13.8153	-13.4043	-12.8646	-12.7481	-13.6217	-13.4773	-12.7265	-13.1094	-12.9285	-13.0148	-13.0615	-13.4721	-13.8055	-13.6698	-13.5695	-13.7033	-13.5246	-13.4644	-13.8733	-13.4448	-13.6089
Fabp3	-13.3264	-13.5945	-13.0347	-13.031	-13.4136	-13.6367	-13.0569	-13.3811	-13.4185	-13.3715	-12.9094	-13.4259	-13.1349	-12.7254	-13.3734	-12.2409	-13.146	-13.8432	-13.347	-12.572	-12.3823	-12.4166	-13.9007	-12.6822	-12.3182	-12.7986	-13.336	-13.6723	-12.4857	-13.1006	-13.67	-12.5129	-12.7753	-13.1472	-12.5245	-13.0261	-12.9254	-12.8933	-12.7929	-12.3577	-12.6663	-13.0466	-12.0446	-12.9235	-13.825	-12.3388	-12.2642	-12.7495	-12.6029
Fblim1	-13.1622	-12.6295	-12.668	-12.5012	-12.6137	-12.9634	-12.96	-13.1633	-12.5119	-12.81	-12.7584	-12.4554	-12.4966	-12.7227	-12.7423	-12.8995	-12.1618	-12.617	-12.4253	-12.7757	-13.0342	-13.0293	-12.6541	-12.6552	-13.0124	-12.2611	-12.7007	-12.7602	-12.9512	-13.2003	-12.603	-13.023	-12.9951	-12.7575	-12.842	-12.8618	-12.9749	-13.2915	-12.4171	-12.8919	-12.5696	-12.6725	-12.9902	-13.431	-13.1349	-13.3555	-12.9925	-13.1078	-12.9748
Fermt2	-12.2284	-12.1895	-12.3325	-12.5619	-12.8534	-12.5126	-12.0723	-12.853	-12.379	-12.5617	-11.968	-12.1297	-12.2078	-12.3555	-12.4816	-12.0179	-12.5575	-12.2122	-11.9345	-12.573	-11.8927	-12.4776	-12.0587	-12.2926	-11.8781	-12.2983	-12.5055	-12.2281	-12.2103	-12.5384	-12.3075	-12.0727	-11.9621	-11.8014	-11.9674	-12.7176	-12.3703	-12.6332	-11.906	-11.9638	-12.4429	-11.8663	-11.7553	-11.8606	-12.0239	-12.2769	-12.2838	-11.6357	-11.67
Fgfr1	-12.9703	-12.9239	-12.7857	-12.4707	-12.4259	-12.6351	-12.836	-12.627	-12.9067	-12.8953	-12.9531	-12.6844	-12.6434	-12.8089	-12.7244	-12.7107	-12.9148	-12.7768	-12.9896	-12.8271	-12.4529	-12.9574	-12.481	-12.9315	-12.9744	-12.7044	-13.431	-12.4726	-13.0247	-12.9811	-13.1693	-12.8873	-13.2578	-12.7715	-12.9103	-12.8083	-13.3974	-12.7927	-12.9071	-12.8953	-14.0234	-13.258	-13.1368	-13.3648	-12.4639	-13.0522	-12.8547	-13.2122	-13.3652
Fgfr2	-12.6555	-12.8829	-12.0896	-11.8883	-12.2233	-12.2985	-12.5186	-12.6972	-12.3546	-11.9623	-12.1381	-12.1522	-11.8984	-12.1423	-12.4395	-12.274	-11.6918	-12.3057	-11.8524	-12.2564	-11.9621	-11.9969	-12.229	-12.4692	-12.2721	-12.4185	-12.3771	-12.6352	-12.7941	-12.3317	-11.9662	-11.84	-12.3233	-12.0392	-11.9327	-11.967	-11.5926	-11.9356	-11.8737	-12.58	-12.4994	-12.1003	-12.1245	-12.425	-12.5505	-12.5961	-12.0084	-12.236	-12.4079
Fhl1	-13.3276	-12.5416	-12.8399	-12.6539	-12.86	-12.8894	-12.2682	-12.6766	-11.7586	-12.2382	-12.3666	-12.2658	-12.4689	-12.3981	-12.3589	-12.508	-12.5981	-12.3995	-12.3811	-12.0464	-12.5187	-12.4316	-12.2399	-12.5225	-12.5909	-12.7073	-12.7924	-12.7366	-12.6493	-12.647	-12.4366	-12.6857	-12.7431	-12.6035	-12.3235	-12.1359	-12.6556	-12.8716	-12.4719	-13.0226	-12.4114	-12.1289	-12.2549	-12.3772	-12.187	-12.447	-12.7065	-12.6638	-12.7776
Fnbp4	-13.851	-13.7619	-13.9488	-13.9014	-13.5627	-13.6646	-13.9142	-13.8265	-13.3366	-14.0361	-13.9175	-13.8755	-15.0765	-13.7605	-13.9805	-13.6168	-13.1901	-13.323	-13.9648	-13.609	-13.8475	-13.9003	-13.6561	-13.6349	-13.6436	-13.1177	-13.9294	-14.3502	-13.7314	-13.7742	-13.6783	-14.0846	-14.1107	-13.5161	-14.1516	-13.823	-13.2833	-13.6107	-13.6338	-13.693	-13.8895	-13.5748	-13.6086	-13.5529	-14.0863	-13.4278	-13.2428	-13.6021	-13.6855
Fndc3c1	-13.8878	-13.6111	-13.1072	-13.0937	-13.4424	-13.1516	-13.182	-13.37	-12.9811	-13.3074	-13.7255	-13.4055	-13.7513	-13.1592	-13.8293	-14.0054	-13.3834	-13.432	-13.1833	-12.9661	-13.9557	-13.2847	-13.3823	-13.9459	-13.4282	-13.0937	-13.6274	-13.9595	-13.7531	-13.6051	-12.9767	-13.004	-13.4934	-13.6176	-13.5955	-13.504	-13.6819	-13.3389	-13.7363	-13.1415	-13.5607	-12.8256	-13.8655	-13.6111	-13.6179	-13.6214	-13.563	-13.2716	-13.0825
Folr1	-14.1823	-14.4869	-14.0911	-14.4589	-14.1876	-14.2437	-13.6822	-13.7788	-13.859	-13.9248	-14.606	-13.9498	-14.5718	-13.5745	-14.2095	-13.6951	-14.2866	-14.07	-13.868	-13.8845	-13.7831	-13.6135	-13.5438	-13.6349	-13.5447	-14.2539	-13.5612	-14.2616	-13.6717	-13.2259	-14.3714	-13.6977	-14.6597	-13.7478	-13.8202	-13.9091	-13.5049	-14.1119	-13.4379	-13.5216	-14.3889	-14.296	-13.5921	-13.6483	-13.7442	-13.7019	-13.8998	-13.7569	-13.6881
Fth1	-10.6579	-10.9085	-11.2612	-11.0563	-11.1717	-11.8205	-11.1218	-10.9816	-11.2864	-10.9306	-11.1788	-11.3245	-10.8918	-11.0542	-11.1803	-11.4693	-11.664	-11.0207	-10.9861	-10.8435	-11.6767	-10.8901	-10.8943	-11.3599	-11.6084	-11.6706	-11.0166	-10.4314	-11.4132	-11.028	-10.8556	-11.7824	-11.3263	-11.2179	-11.4362	-11.7483	-11.5872	-10.6751	-11.2698	-12.1797	-11.2002	-11.6202	-11.2566	-11.3039	-10.44	-11.3417	-11.4709	-11.2578	-11.2499
Gabarapl1	-12.5778	-12.5212	-12.3366	-12.2235	-12.3271	-12.2363	-12.4508	-12.2066	-12.2997	-12.1773	-12.133	-12.6716	-11.9253	-11.6115	-12.5505	-12.538	-12.2566	-12.0227	-12.4267	-12.1227	-12.7317	-11.8521	-12.3226	-12.127	-12.214	-12.5055	-12.6418	-12.5596	-12.339	-11.886	-12.2906	-12.343	-12.11	-11.9724	-12.6353	-12.3994	-12.0757	-12.3933	-12.2853	-11.841	-12.1666	-12.6867	-11.5023	-11.9663	-12.4072	-12.0075	-12.4154	-12.3845	-12.4284
Gadd45b	-13.9766	-14.5425	-14.6928	-14.2243	-14.2908	-13.7309	-13.8267	-13.7263	-14.5061	-13.9671	-13.4725	-14.6867	-13.9037	-13.2007	-14.0876	-13.3309	-13.885	-13.5652	-14.4222	-14.1018	-13.1545	-13.2229	-13.4102	-13.8635	-13.5052	-14.2539	-13.6047	-13.1757	-13.5251	-13.5813	-14.4405	-12.9602	-13.6381	-13.3724	-14.0889	-13.9351	-13.5585	-14.1908	-13.2889	-12.8399	-14.2685	-13.126	-13.4212	-13.3827	-13.4555	-13.6449	-13.112	-13.5569	-13.1399
Gigyf2	-13.8381	-13.9143	-13.5953	-13.6786	-13.6279	-14.0045	-14.2485	-13.7457	-13.7979	-14.0013	-13.5308	-13.7424	-14.2315	-13.9669	-13.8654	-14.3119	-13.753	-13.606	-13.7701	-13.5303	-13.3881	-13.3921	-13.9968	-14.017	-13.9181	-13.1048	-14.4086	-13.9595	-13.6389	-13.7271	-14.6065	-13.5271	-13.6217	-13.4877	-13.447	-13.7046	-13.5511	-14.0211	-14.2306	-13.7419	-14.129	-13.28	-13.5583	-13.7146	-14.0473	-13.7509	-13.5557	-14.1455	-14.3046
Gldc	-11.987	-11.4565	-11.7933	-11.1394	-11.5732	-11.8459	-11.9148	-11.7568	-11.4246	-11.143	-11.7951	-11.5197	-11.3734	-11.7334	-11.4247	-11.6133	-11.7811	-12.0279	-11.5321	-11.0995	-12.2105	-11.8459	-11.4002	-11.5891	-12.1029	-12.0905	-11.6026	-11.5173	-11.7101	-11.9022	-11.3911	-11.7971	-12.6951	-11.7888	-11.3619	-11.6582	-11.6852	-11.628	-11.6855	-11.6264	-12.6669	-12.0892	-11.8964	-12.362	-11.4563	-12.1296	-11.8919	-11.7902	-12.038
Gm12338	-13.1937	-12.8806	-12.8222	-12.662	-12.6092	-13.0981	-13.2246	-13.4878	-12.6702	-12.9078	-13.2148	-12.6328	-13.0227	-12.5901	-12.9191	-12.7926	-12.3263	-12.5136	-13.3215	-13.2811	-12.6931	-13.2782	-13.002	-12.3301	-12.8354	-12.5112	-13.024	-14.02	-12.8475	-12.7034	-13.3523	-12.0972	-12.7054	-12.7715	-13.0423	-12.5996	-12.988	-12.8432	-12.7389	-13.0226	-12.6547	-12.904	-12.6407	-13.4367	-14.3334	-12.6523	-12.6014	-12.8878	-12.7131
Gm15772;Rpl26	-12.0406	-11.8044	-11.8136	-12.0133	-12.2228	-12.3049	-11.8481	-13.1158	-11.8555	-11.7768	-12.6115	-12.0507	-12.0868	-12.1637	-12.1243	-11.9795	-12.0165	-12.0476	-11.8913	-12.1634	-12.0131	-11.7239	-11.9745	-11.4423	-11.5865	-11.7472	-12.3067	-13.2762	-12.001	-11.9154	-12.1337	-11.906	-11.8973	-12.0304	-11.8367	-12.3822	-11.9394	-11.9409	-12.2198	-12.1306	-11.6881	-11.7459	-11.8304	-12.2446	-14.3085	-11.9549	-12.0742	-12.3875	-11.8362
Gm1673	-12.3664	-12.2484	-12.4187	-12.2194	-12.2522	-12.1572	-12.6725	-11.903	-12.3988	-12.3304	-12.3438	-12.2266	-12.1455	-12.083	-12.0852	-12.7089	-12.0768	-12.1843	-12.2479	-12.1043	-12.5309	-12.3799	-12.0838	-12.5451	-12.3576	-12.0905	-12.3894	-12.0231	-12.5554	-12.332	-12.3903	-12.0742	-12.1565	-12.3688	-12.3171	-12.2357	-12.5949	-12.0178	-12.3563	-12.2469	-12.1933	-12.3161	-12.5588	-12.5798	-11.9344	-12.3005	-12.3138	-12.5725	-12.4889
Gm1821	-13.2386	-13.2697	-12.7974	-12.743	-13.025	-13.1357	-13.06	-13.6074	-13.2067	-13.1826	-13.3496	-13.2593	-13.4317	-13.2929	-13.5763	-13.0123	-12.6605	-12.7313	-13.5595	-13.6669	-13.094	-13.161	-13.9094	-12.6573	-12.8132	-12.8196	-13.3754	-14.1276	-12.8456	-13.4494	-13.163	-12.5165	-12.7624	-12.6495	-13.04	-12.998	-13.3423	-13.7983	-12.952	-12.8814	-12.7471	-13.1324	-12.7636	-13.294	-15.0804	-12.6562	-12.7907	-12.8845	-13.0472
H2afz	-12.7866	-13.1065	-12.9118	-13.0388	-12.7317	-13.345	-13.1621	-13.3059	-13.2424	-12.5895	-13.7255	-13.4211	-13.2676	-12.7375	-13.3514	-13.0351	-13.8799	-12.708	-12.7014	-12.9242	-13.1182	-13.3685	-13.3823	-13.1868	-12.843	-13.4024	-13.5125	-14.4154	-13.2411	-12.9582	-13.1994	-13.5672	-13.0564	-13.1713	-13.1742	-13.2804	-13.0987	-13.5968	-13.0566	-13.3291	-13.2616	-13.0889	-12.7203	-13.0514	-14.0473	-12.8804	-13.135	-13.329	-13.0112
Hibch	-13.7331	-13.3808	-13.4736	-13.2275	-13.3243	-13.5088	-13.5915	-13.7986	-13.1616	-13.5133	-13.6918	-13.3701	-13.2202	-14.1217	-13.2082	-13.2015	-13.753	-13.6599	-13.109	-12.9947	-13.407	-13.4895	-13.2514	-13.1727	-13.238	-13.3911	-13.6389	-13.792	-13.8299	-13.7137	-13.1207	-13.2928	-13.4669	-13.6915	-12.9864	-13.6747	-13.7177	-13.9846	-13.7739	-13.5159	-13.3748	-13.4656	-13.8975	-13.5913	-13.9456	-14.133	-13.7286	-13.8069	-13.76
Hic2	-13.0307	-13.5442	-13.1979	-13.1115	-13.1847	-13.3301	-14.0454	-12.9306	-13.4929	-12.9736	-12.7173	-13.4088	-13.1385	-12.68	-13.3096	-13.0351	-12.9547	-12.8823	-13.492	-13.5241	-12.7251	-12.8777	-12.7731	-13.3275	-13.0165	-12.4919	-12.8594	-12.6893	-12.6502	-12.4482	-13.0787	-13.1695	-13.1779	-12.3528	-13.4258	-13.6109	-12.8708	-13.6642	-13.2768	-12.9442	-12.97	-12.8888	-12.6703	-12.7422	-12.4996	-13.1285	-13.0239	-13.4325	-13.0411
Hist1h1b	-13.2384	-13.7114	-14.2468	-14.2499	-14.5687	-13.1081	-13.8804	-14.2946	-14.0945	-14.5143	-14.0394	-13.6891	-14.1628	-14.0535	-14.1581	-13.8519	-13.3454	-13.8765	-13.8817	-13.9655	-12.7325	-14.0762	-13.9968	-14.5045	-13.3386	-13.6883	-13.7789	-13.6527	-12.9391	-14.1576	-14.1885	-13.9199	-13.0824	-13.6801	-13.6552	-13.9738	-13.2596	-15.0723	-13.7013	-13.0942	-13.5226	-13.7416	-13.4742	-12.8131	-13.9224	-14.0293	-13.3889	-13.5966	-13.7138
Hist1h1e	-12.9892	-13.477	-13.9235	-13.1792	-14.2409	-12.6923	-13.8078	-13.4261	-14.536	-15.0816	-13.52	-13.3733	-14.3554	-13.5927	-13.4979	-13.1201	-12.9642	-14.0854	-13.8817	-13.6603	-12.921	-13.6064	-13.6881	-13.3595	-12.8354	-13.0275	-13.8527	-13.5606	-12.7021	-14.0586	-14.0114	-13.1846	-12.925	-13.2887	-12.689	-13.3348	-12.7276	-13.859	-12.9869	-12.9507	-13.2098	-13.0157	-13.3525	-12.9661	-14.0201	-13.1322	-13.1561	-13.6695	-13.565
Hltf	-12.3313	-12.8452	-12.9591	-12.6966	-13.3411	-12.6907	-12.5718	-12.765	-12.9792	-12.9397	-12.8264	-12.6437	-12.9947	-13.2929	-12.6665	-12.7915	-13.1732	-12.9842	-12.5517	-12.9947	-13.0029	-12.5821	-12.551	-13.0074	-12.8868	-13.3528	-13.2814	-12.6657	-13.5734	-13.2412	-13.3585	-13.113	-12.8315	-12.894	-12.6044	-13.2025	-13.0518	-12.8933	-12.8812	-12.8346	-12.7859	-12.8351	-12.6961	-13.0625	-13.7118	-13.1846	-13.2101	-13.7426	-13.4299
Hmces	-13.5841	-12.2713	-12.7849	-12.7703	-12.9818	-13.1381	-13.2549	-13.3166	-12.0145	-13.056	-13.1875	-12.3487	-13.9457	-13.5298	-12.8223	-13.217	-13.0731	-12.9327	-13.2224	-12.6584	-14.0531	-13.7862	-12.8861	-13.0311	-13.4663	-12.879	-13.4498	-14.1276	-13.8299	-14.0442	-12.8722	-13.1225	-13.1239	-13.511	-13.0873	-12.9204	-13.2092	-13.0705	-13.8466	-13.2283	-13.0244	-13.2684	-13.1266	-13.6394	-13.4356	-12.9719	-13.138	-13.5184	-13.5547
Hmgb2	-12.7191	-12.4998	-12.8434	-12.8368	-12.5308	-13.0312	-12.5674	-12.9882	-12.5246	-12.7411	-13.1091	-12.4848	-12.9645	-12.6987	-12.7834	-12.6105	-12.6859	-12.6619	-12.6073	-12.9774	-12.7022	-12.7584	-12.2654	-12.2935	-12.3951	-12.6601	-12.5072	-13.1857	-12.9162	-12.7147	-12.6914	-12.974	-12.6619	-12.5141	-12.6504	-12.7846	-12.9992	-12.4948	-12.4698	-12.8304	-12.5589	-12.6815	-12.2607	-12.7615	-14.2461	-12.5039	-12.9293	-12.464	-12.4523
Hmgxb4	-13.1503	-13.0595	-12.6744	-12.7955	-12.8394	-12.7358	-12.8269	-12.9185	-12.4895	-12.3268	-12.5866	-12.9956	-12.1068	-12.3548	-12.4459	-12.5025	-12.9653	-12.2798	-12.4266	-12.6519	-12.8917	-12.573	-12.8255	-12.7975	-12.2689	-12.7044	-12.4747	-12.8761	-13.0092	-12.6056	-12.6973	-12.9869	-12.1711	-13.001	-12.6836	-12.2281	-12.8371	-12.3743	-12.0094	-12.4125	-12.2411	-12.1433	-12.7705	-12.7696	-12.996	-12.5225	-12.594	-12.3742	-12.852
Hnrnpf	-13.022	-12.9239	-13.7134	-12.997	-13.194	-12.7712	-12.7027	-13.0857	-12.6756	-12.8841	-13.0238	-12.8459	-12.7953	-12.8821	-12.645	-13.3935	-13.9105	-12.4242	-12.578	-12.7339	-13.3484	-13.0284	-13.0917	-13.3644	-13.2775	-13.0275	-12.5301	-12.7932	-13.0403	-13.2328	-12.7408	-13.2939	-13.5224	-13.0702	-12.8133	-12.9091	-13.1255	-12.7719	-13.0349	-13.3057	-13.3437	-13.0211	-13.1051	-13.2398	-12.7951	-13.1846	-13.8766	-13.311	-13.5884
Hs6st1	-14.1731	-14.2524	-14.139	-13.7609	-13.5474	-13.8861	-13.9142	-14.116	-13.8015	-13.9769	-13.6599	-13.8275	-13.2925	-13.7168	-13.9599	-13.3588	-13.5803	-13.8044	-13.6826	-14.2327	-13.5772	-12.961	-13.7953	-14.084	-13.16	-13.9495	-14.6056	-13.8395	-13.1567	-13.5319	-14.6449	-13.9123	-13.3132	-13.9443	-14.4748	-13.4868	-13.703	-13.9846	-13.117	-13.3994	-14.2421	-13.4971	-13.7303	-14.1199	-14.4756	-13.8413	-13.8766	-14.103	-13.4629
Hsd17b12	-13.077	-12.9491	-13.1453	-12.9473	-12.8138	-13.0009	-12.9453	-13.0119	-12.6907	-12.9914	-12.8994	-13.0716	-12.6112	-12.9593	-12.669	-12.9873	-13.4529	-12.7695	-12.7014	-12.7635	-13.217	-13.0904	-12.9258	-13.0084	-13.5	-12.836	-12.8512	-12.5899	-13.5182	-13.0764	-13.0556	-12.4554	-13.6007	-12.6219	-12.7459	-12.8815	-13.2714	-12.771	-13.1023	-13.1153	-13.4928	-13.1152	-12.5116	-13.2797	-13.1621	-13.2582	-13.2712	-12.805	-13.2019
Hspa8	-9.66477	-9.71721	-9.81301	-9.74481	-9.65323	-10.0313	-9.49188	-11.209	-9.58068	-9.62845	-10.4101	-9.67982	-9.97802	-9.72259	-9.63445	-9.8618	-9.80007	-9.83317	-9.78991	-10.0131	-9.9718	-9.74267	-9.83574	-9.63134	-9.71127	-9.65404	-9.86792	-11.2639	-9.72475	-9.58877	-9.97373	-9.6068	-9.68222	-9.57489	-9.4985	-10.007	-9.72965	-9.92734	-9.71004	-9.61509	-9.93267	-9.75018	-9.58686	-10.2852	-13.0561	-9.5708	-10.0154	-10.1283	-9.63402
Htra1	-12.1884	-11.6316	-11.1503	-11.4417	-11.2941	-11.5024	-11.2321	-11.8596	-11.4576	-11.4832	-11.6558	-11.4712	-11.1731	-11.2082	-11.3285	-11.2207	-11.4999	-11.3188	-11.2799	-11.0858	-11.5204	-11.5673	-11.1752	-11.3094	-11.4105	-11.3715	-11.4124	-11.4704	-11.5072	-11.3989	-11.0908	-11.2158	-11.6398	-11.5291	-11.3886	-11.2224	-10.9967	-11.2963	-11.2527	-11.1679	-11.8616	-11.5024	-11.8562	-11.5017	-11.7366	-11.3445	-11.1632	-11.1646	-11.3937
Id2	-10.2573	-10.848	-10.4569	-10.3046	-10.3802	-9.69598	-10.122	-10.4803	-10.6026	-10.1587	-9.60392	-11.1919	-9.67274	-9.08042	-9.75458	-9.38756	-10.0982	-9.76353	-9.59067	-10.3087	-9.36615	-9.26868	-9.71043	-10.1733	-9.23141	-10.3068	-9.43728	-9.72224	-9.293	-9.20142	-10.3458	-9.7088	-9.43144	-9.23671	-9.89573	-9.57848	-9.1557	-9.99802	-9.09338	-9.42533	-9.62125	-9.41094	-8.92974	-9.4898	-9.50973	-9.194	-9.26285	-9.38703	-9.39388
Iqgap1	-12.8313	-13.5914	-13.5417	-13.5132	-13.2489	-13.2608	-13.3378	-13.6624	-14.2415	-13.7698	-13.244	-13.4682	-13.5747	-13.4264	-13.6054	-13.6357	-13.8293	-13.577	-13.2072	-13.9314	-12.9074	-13.3274	-13.6941	-13.6472	-12.7084	-13.2278	-13.616	-12.6657	-12.7769	-13.5022	-13.8853	-13.6146	-13.7498	-13.2413	-14.2223	-13.4023	-13.1366	-13.8376	-13.7739	-13.436	-13.5994	-13.0466	-13.2518	-13.6064	-13.204	-14.0195	-13.2428	-13.7426	-13.6597
Irx2	-14.0491	-14.8236	-14.505	-14.7644	-13.9739	-14.4544	-14.4276	-14.1326	-14.6232	-14.6288	-14.4625	-14.7535	-13.8867	-13.8981	-15.0891	-14.1019	-14.125	-14.3102	-13.8619	-14.874	-13.5733	-13.2309	-13.9968	-14.2909	-13.3292	-13.5892	-14.0434	-13.7137	-14.2108	-14.2151	-14.3064	-14.3342	-14.046	-13.9589	-14.127	-14.3521	-13.2714	-14.8355	-13.992	-14.0715	-13.7786	-14.8641	-13.4672	-13.5066	-13.8752	-13.9969	-14.0762	-13.7923	-13.6206
Irx3	-13.3978	-13.1528	-13.6971	-13.5567	-13.4741	-13.0943	-13.3594	-12.6838	-13.9706	-13.4366	-13.084	-13.4771	-13.4317	-12.9727	-13.1819	-12.7444	-13.3764	-13.5253	-13.217	-13.6078	-12.7556	-13.1026	-13.6489	-13.2023	-12.9852	-13.2734	-13.3408	-12.2222	-13.5308	-13.206	-13.6649	-13.0847	-13.3224	-13.085	-13.6374	-13.7855	-14.1473	-13.6091	-13.1385	-13.1999	-13.392	-13.0268	-13.6444	-12.8325	-12.0653	-13.5849	-12.6309	-13.5628	-12.9819
Itgb5	-14.0468	-13.443	-13.4022	-13.2275	-13.7615	-13.6769	-13.4993	-13.6554	-13.0804	-13.757	-13.9027	-13.4517	-13.9457	-13.627	-12.8541	-13.1257	-13.8293	-13.6901	-13.5134	-12.8579	-13.6482	-13.4613	-13.7478	-13.6472	-13.4392	-13.2371	-13.6736	-13.4453	-13.8299	-13.7137	-13.0456	-13.6253	-13.989	-13.438	-13.2275	-13.0541	-13.957	-13.4094	-14.3738	-13.2496	-13.9521	-14.1224	-13.8031	-13.5816	-12.9551	-13.3829	-13.2185	-13.333	-13.2031
Jarid2	-12.0177	-11.94	-12.0679	-11.7586	-11.7788	-12.0284	-12.2354	-12.312	-12.3708	-11.8219	-12.2282	-12.0284	-11.865	-12.207	-12.5151	-12.2194	-11.8278	-11.9655	-12.4074	-12.1794	-12.9419	-12.1655	-11.9569	-12.202	-12.2552	-12.3494	-12.6127	-12.0991	-13.0282	-12.1715	-12.036	-12.3368	-12.8174	-12.4954	-11.9766	-12.24	-12.1324	-12.0216	-12.5695	-12.1818	-12.5085	-12.7525	-12.5133	-12.3677	-12.5577	-12.3292	-12.2505	-12.355	-12.517
Kcnk1	-14.7718	-13.8369	-14.1737	-14.1207	-14.225	-13.969	-14.0059	-13.8265	-13.8301	-14.1604	-13.9027	-14.1429	-13.79	-14.3162	-13.6891	-14.1435	-13.9014	-14.2508	-13.8155	-13.5516	-13.8669	-13.7187	-13.857	-13.8169	-13.5627	-13.8855	-14.3103	-14.1042	-13.9947	-13.9971	-13.9736	-14.1069	-13.5764	-13.5161	-14.2481	-13.9567	-13.8449	-14.043	-14.1	-13.4903	-14.0002	-14.0772	-13.9107	-13.5903	-13.68	-13.8965	-13.5468	-14.1455	-13.6135
Kdm5a	-12.591	-12.7591	-12.3351	-12.3892	-12.7427	-12.6715	-12.891	-12.4727	-13.1709	-12.7305	-12.3769	-12.7646	-12.8008	-12.8525	-13.1552	-12.6022	-12.4218	-12.5119	-12.6908	-12.9821	-12.974	-13.0744	-12.5545	-12.6023	-12.9375	-12.3029	-13.0396	-12.9851	-12.6416	-12.7478	-13.029	-12.5619	-12.7992	-12.8382	-12.5593	-12.6369	-12.925	-13.2565	-12.7182	-12.7397	-12.5463	-12.6685	-13.1962	-12.6996	-13.138	-13.1328	-12.967	-13.1731	-13.0423
Kmt2a	-12.8957	-13.0639	-12.9939	-13.1826	-13.1663	-12.5496	-13.2818	-13.2693	-13.6504	-13.6885	-13.084	-12.9096	-12.7908	-13.6032	-13.7514	-13.5415	-13.1679	-13.606	-13.1746	-12.9196	-13.2187	-13.2622	-12.9452	-13.3169	-13.2775	-12.8196	-13.1379	-13.4681	-13.079	-13.1352	-13.533	-13.113	-13.0987	-12.8569	-13.0223	-13.1831	-13.8839	-13.7136	-13.3765	-12.8065	-13.3888	-13.2465	-13.2488	-13.3338	-13.128	-13.8156	-13.0531	-13.1623	-13.4067
Krt18	-11.2423	-12.4249	-11.829	-12.188	-12.5075	-11.8127	-11.6976	-12.229	-12.4049	-12.1051	-11.6805	-12.5998	-11.9754	-11.4785	-12.6292	-11.9215	-11.9641	-12.2823	-11.7783	-12.2279	-11.4348	-11.5334	-11.9031	-11.6587	-11.3468	-11.8927	-11.7613	-11.4344	-11.5753	-11.8234	-12.0978	-11.9285	-11.4868	-12.2179	-12.1551	-11.5374	-11.2925	-11.5783	-11.5004	-11.4532	-11.7906	-12.0342	-11.7541	-11.4487	-11.3683	-11.6598	-11.7342	-11.6702	-11.3669
Krt19	-13.002	-13.2271	-13.1119	-13.1549	-13.3821	-13.1298	-13.06	-13.1192	-13.7502	-13.6885	-13.5729	-13.2301	-13.4525	-12.9099	-13.4196	-12.6824	-13.3636	-13.2284	-13.0795	-13.3256	-13.1056	-12.7108	-13.0016	-13.2113	-12.7218	-13.5161	-12.8995	-13.0705	-12.6937	-12.7316	-13.0926	-12.6691	-12.5563	-12.5149	-13.0264	-12.7097	-13.0626	-12.4645	-12.9463	-12.8866	-12.741	-13.1201	-13.175	-12.5718	-13.0794	-12.6181	-12.773	-12.8194	-12.2369
L1td1	-12.581	-12.6843	-12.4995	-12.6829	-12.6309	-12.3013	-12.2729	-12.2974	-12.6476	-12.5647	-11.963	-12.8483	-12.3856	-12.7072	-12.5969	-12.1677	-12.5475	-12.465	-12.3445	-12.5648	-11.9483	-12.4788	-12.3007	-12.4343	-11.8556	-12.2419	-12.6922	-13.0851	-12.4146	-12.3782	-12.5592	-12.636	-12.6091	-12.0415	-12.3457	-12.201	-12.293	-12.2712	-12.34	-12.1493	-12.2485	-12.9417	-12.0451	-12.1115	-12.3468	-11.9051	-12.6608	-12.4209	-12.2647
Lasp1	-11.7679	-12.0007	-11.8524	-12.2792	-12.3042	-12.4222	-12.0206	-12.4343	-12.1799	-12.078	-11.6524	-12.2209	-11.5593	-11.8272	-12.1783	-12.0768	-12.4828	-12.1428	-11.8034	-12.0984	-12.1865	-11.8646	-11.762	-12.1347	-11.9225	-12.3193	-11.6101	-11.4258	-12.2072	-12.1931	-12.3812	-11.9632	-11.8748	-11.8985	-12.562	-12.1748	-12.2852	-11.7161	-12.243	-12.1967	-11.7964	-11.6922	-12.4946	-12.2237	-11.5285	-11.7456	-12.2352	-12.2478	-11.8768
Lgals1	-11.3848	-12.1817	-11.8975	-11.8684	-11.8437	-12.408	-11.9569	-12.0563	-11.9787	-12.5005	-12.1764	-11.9453	-11.9785	-11.805	-12.3226	-11.7134	-12.3413	-11.9009	-12.3049	-11.8325	-11.8455	-11.6837	-11.5223	-11.8891	-11.607	-12.2521	-12.0513	-11.6508	-11.5253	-12.0206	-11.9022	-12.4565	-11.6792	-11.7479	-12.4723	-12.3697	-11.8108	-11.6204	-12.4162	-12.4412	-11.7569	-12.1619	-11.7909	-12.2166	-12.3035	-11.6445	-12.1392	-11.7746	-11.8959
Litaf	-11.6933	-12.353	-12.0559	-11.961	-12.0746	-12.0537	-12.025	-11.8801	-12.2984	-12.276	-12.447	-12.1591	-11.8403	-11.6855	-12.0657	-11.9797	-12.3962	-12.0714	-11.7521	-11.6623	-11.7372	-12.0176	-12.2028	-11.8778	-11.652	-11.9551	-11.5925	-11.7507	-11.8073	-11.1619	-11.8971	-12.0518	-11.9879	-12.0792	-11.9553	-11.871	-12.3048	-11.8385	-11.6434	-12.022	-12.1206	-11.6936	-11.7252	-11.9257	-11.6538	-12.0197	-11.9927	-12.0683	-11.8398
Lmo4	-12.8451	-12.0737	-11.7701	-12.1775	-11.5737	-12.1156	-11.792	-11.8947	-11.7974	-11.452	-12.3511	-12.0783	-12.0822	-12.1963	-11.422	-12.499	-12.225	-11.7485	-11.9551	-11.6468	-12.3336	-11.7536	-11.7427	-11.7282	-12.2561	-12.3652	-12.547	-12.1678	-12.4866	-11.4637	-11.3104	-11.6365	-12.2502	-12.0459	-12.0756	-11.8724	-11.6541	-12.138	-11.6769	-11.8668	-12.2444	-12.1714	-12.8905	-12.3932	-12.169	-11.8458	-12.422	-12.1438	-12.2495
Lncenc1	-13.4494	-13.1083	-13.0698	-12.9558	-13.0073	-13.1155	-13.4163	-12.9943	-12.6734	-12.8025	-13.0708	-13.314	-12.7566	-13.1824	-13.2082	-13.1201	-13.4735	-13.0149	-12.5169	-12.9368	-13.1397	-13.8275	-13.0381	-12.9494	-12.8571	-13.0903	-13.1923	-12.5413	-13.9182	-13.3539	-13.1351	-12.7303	-13.1483	-12.7634	-13.5872	-13.0551	-12.4585	-12.6633	-12.9107	-12.9997	-13.7677	-13.5701	-13.1146	-13.7342	-13.0294	-13.001	-12.8312	-13.7426	-13.2368
Mad2l1	-13.2462	-12.8811	-13.2323	-12.8421	-13.1636	-13.6166	-12.5111	-13.2025	-12.4852	-12.4361	-13.0039	-12.7468	-12.6476	-13.3684	-12.812	-13.0013	-13.0316	-12.3108	-12.1693	-12.6617	-13.2948	-13.0085	-12.7388	-13.0721	-13.38	-13.2476	-12.7687	-12.7177	-12.8893	-13.2998	-12.4544	-13.4225	-12.699	-12.4442	-12.8048	-12.8994	-13.0354	-12.483	-12.9312	-13.5664	-12.8033	-12.9163	-13.0086	-13.3474	-12.9333	-12.9369	-12.9334	-12.6941	-13.4204
Map7d1	-14.2118	-13.6898	-13.5953	-13.4855	-13.5296	-13.6756	-14.2044	-13.4697	-13.8761	-14.0158	-14.0448	-13.508	-13.4125	-13.4156	-13.8963	-13.3871	-13.6648	-14.8994	-13.8022	-13.9655	-13.3998	-13.729	-14.1145	-13.7976	-13.6558	-13.4533	-13.9162	-13.9235	-13.2351	-13.6377	-13.4138	-13.839	-13.7774	-13.9817	-13.8533	-13.7046	-13.3917	-13.3389	-13.2199	-13.417	-13.5695	-13.5883	-13.5263	-13.0706	-13.2329	-13.8413	-13.4235	-13.4639	-13.9514
Midn	-13.9028	-13.7133	-13.5847	-13.6907	-13.5179	-13.4329	-13.146	-13.5516	-13.1918	-13.4442	-13.8529	-13.584	-12.8905	-13.442	-13.5309	-13.529	-14.125	-13.2473	-13.7386	-13.5795	-13.7831	-14.2389	-13.9155	-13.6349	-13.8843	-13.5948	-13.8356	-13.4847	-14.093	-13.5744	-13.3869	-12.9346	-13.5154	-13.5279	-13.3976	-13.823	-13.4411	-13.1706	-13.5988	-13.3425	-14.0358	-13.9207	-14.1239	-13.909	-13.9199	-14.2099	-13.5712	-13.6742	-13.5392
Mir6945;Pdlim7	-13.5887	-13.792	-14.0445	-14.2499	-14.4304	-13.2367	-13.4883	-13.2184	-14.5664	-13.7916	-13.7844	-14.0494	-13.6461	-14.0023	-13.5203	-13.4568	-13.5614	-13.47	-13.8956	-14.5278	-13.8521	-13.2582	-13.1293	-13.8169	-13.2091	-13.8631	-13.7544	-13.9235	-13.0986	-13.7742	-13.5876	-14.1225	-13.724	-13.1273	-14.0364	-13.4659	-13.3138	-13.4812	-12.9777	-13.9031	-13.5994	-13.8146	-14.1091	-13.3648	-13.3055	-13.2011	-13.5757	-13.074	-13.198
Mir7003;Mybl2	-13.6289	-13.3865	-13.7526	-13.4442	-14.1151	-14.1087	-13.0947	-12.9306	-13.3753	-13.6885	-13.6599	-13.8999	-13.6101	-13.5348	-13.4797	-13.6622	-13.365	-13.2428	-13.5817	-13.5681	-13.3257	-13.7574	-13.3811	-13.7153	-13.8052	-13.3054	-13.8092	-13.1225	-13.6316	-13.1397	-13.5292	-13.6026	-13.7017	-13.8745	-13.7875	-13.5265	-13.7776	-13.3934	-13.3495	-13.3461	-14.129	-13.7613	-13.2856	-13.9886	-13.4755	-13.8462	-13.665	-13.5628	-13.8536
Mis18bp1	-13.2196	-13.5805	-13.2273	-13.5633	-13.033	-12.8766	-13.6702	-13.8963	-13.6546	-13.5212	-12.5564	-13.4574	-13.4317	-14.1061	-13.5738	-13.7026	-13.4602	-13.307	-13.217	-13.3155	-13.288	-13.4457	-13.6048	-13.6844	-13.0616	-13.2628	-13.5256	-13.8256	-13.5295	-13.5509	-13.8009	-13.3744	-13.9583	-13.1813	-13.4086	-12.9281	-13.6185	-14.2485	-13.2432	-13.479	-13.3308	-13.5422	-13.3299	-13.5548	-13.6901	-13.4688	-13.9876	-13.8283	-13.7452
Mki67	-13.0117	-13.4507	-12.8225	-12.8782	-13.5738	-12.3688	-13.1679	-14.062	-13.6846	-14.0013	-13.208	-12.994	-13.3745	-13.7805	-13.5474	-13.1756	-13.0399	-13.2718	-13.0852	-13.0415	-12.598	-13.319	-13.2994	-12.8792	-13.1001	-12.4821	-13.3508	-13.3422	-12.9041	-13.0106	-13.722	-13.2341	-13.2987	-12.9847	-12.9852	-13.3143	-13.2029	-13.476	-13.7013	-12.6444	-13.0198	-13.6776	-12.7779	-13.3827	-13.2508	-13.2993	-12.5147	-13.4448	-13.1525
Mpzl2	-12.6292	-11.9067	-12.5338	-12.3648	-11.9872	-12.2482	-12.252	-12.7733	-11.8456	-11.837	-12.3623	-11.7345	-12.7284	-12.4586	-11.8553	-12.6926	-12.4988	-12.2739	-12.3942	-12.2635	-12.5516	-12.0488	-12.6708	-12.7118	-12.4575	-12.4594	-12.6294	-12.5496	-12.5505	-12.3923	-11.6637	-12.7375	-12.8748	-12.1976	-12.5327	-11.871	-12.1111	-12.8686	-11.8641	-12.4931	-13.4705	-12.5989	-12.5702	-12.75	-12.3999	-12.7739	-12.8453	-12.3445	-12.5137
Msmo1	-13.281	-13.8026	-13.6011	-13.3514	-13.4496	-13.5761	-13.3316	-13.2128	-13.4897	-13.2972	-13.7844	-13.378	-13.1684	-13.3789	-13.0844	-13.9667	-13.6007	-13.7393	-13.3622	-13.0081	-13.299	-13.3728	-12.8245	-13.7395	-12.9072	-13.6129	-14.0781	-13.3967	-14.0912	-14.091	-13.4549	-13.0805	-14.0648	-13.3291	-13.4086	-13.4979	-14.0505	-13.7136	-13.6844	-13.4322	-13.964	-13.6698	-13.2518	-13.8277	-14.8352	-13.8683	-14.0831	-13.5699	-13.4109
Msx2	-15.4846	-15.2818	-15.1306	-15.1998	-15.4591	-15.6557	-15.6167	-15.0037	-15.0984	-14.7667	-15.4133	-15.6542	-14.5718	-15.2247	-15.1785	-15.1899	-15.843	-15.3291	-15.6683	-14.436	-14.9435	-14.5294	-14.7316	-15.6974	-14.8612	-15.7359	-14.6908	-15.634	-15.3984	-15.1061	-14.9059	-15.011	-14.8876	-15.2621	-14.9567	-14.6376	-14.9303	-15.5504	-14.9056	-14.5473	-14.7983	-15.5793	-14.5282	-15.06	-14.9908	-14.5668	-14.486	-14.9082	-15.3275
Mt1	-9.57216	-10.2672	-10.4427	-10.6801	-10.2312	-10.361	-9.97559	-9.85318	-10.5663	-10.1445	-10.0761	-10.4551	-10.0963	-9.61977	-10.5663	-9.92355	-10.4671	-10.0829	-10.615	-10.2606	-9.96738	-10.0092	-10.1472	-10.1485	-10.0757	-10.5352	-10.2295	-9.75198	-10.2641	-10.2962	-10.5439	-10.3862	-10.712	-10.039	-10.4425	-10.6995	-10.5455	-10.5415	-10.3002	-10.6004	-10.6942	-10.3863	-10.0798	-10.8488	-9.96878	-10.5706	-10.3895	-10.7907	-10.8333
Myadm	-12.512	-12.9539	-12.4064	-13.1801	-13.0363	-13.162	-12.8595	-13.274	-12.6322	-12.7393	-12.2299	-12.7325	-13.2406	-12.7064	-12.4204	-12.5586	-13.6293	-13.1474	-13.193	-12.6768	-12.8268	-12.5529	-12.6532	-12.7284	-12.7573	-12.8848	-12.3126	-12.9492	-12.6502	-12.6821	-13.026	-12.5754	-12.7416	-12.8998	-12.6015	-12.8128	-12.7254	-12.7614	-12.5051	-12.5962	-13.4053	-12.6621	-13.0963	-12.4487	-12.9151	-12.4447	-12.9094	-12.4604	-12.1828
Mycn	-13.121	-13.7169	-13.7927	-13.4683	-13.5364	-13.6458	-13.3264	-13.1587	-13.6691	-13.0777	-13.0091	-13.378	-12.5712	-13.2441	-13.1436	-13.1909	-13.9202	-12.8067	-12.641	-12.6996	-13.2848	-12.696	-13.5206	-13.1813	-12.8196	-12.6218	-13.0123	-13.2091	-13.136	-13.2518	-12.9273	-13.462	-13.4204	-12.9297	-13.0371	-13.2918	-12.9842	-13.6298	-13.3369	-13.0638	-12.7532	-13.4416	-12.8552	-13.1464	-12.2611	-13.0531	-13.5675	-13.2654	-12.8554
N4bp2	-12.5046	-13.358	-12.9024	-13.4106	-13.0894	-12.0426	-13.6044	-13.5814	-13.4929	-13.832	-13.751	-13.0712	-12.9959	-14.0319	-13.6891	-13.3588	-12.9878	-13.6476	-13.3728	-13.1538	-12.8996	-13.3589	-13.857	-13.4954	-12.8898	-12.0625	-13.1881	-13.1946	-13.3173	-13.2625	-13.7724	-13.0321	-12.8617	-13.5161	-12.8786	-13.2273	-13.4283	-13.4419	-13.721	-13.0545	-12.9784	-13.4971	-13.4672	-13.5202	-13.4356	-13.4729	-13.1479	-13.1585	-13.1722
Ndfip2	-12.5901	-12.453	-12.3659	-12.4864	-12.6658	-12.7358	-12.4804	-12.7318	-12.5519	-12.5341	-12.676	-12.7231	-12.9056	-12.8153	-12.4997	-12.8485	-12.7403	-12.5072	-12.3912	-12.5964	-12.9103	-12.8886	-12.6133	-12.8451	-12.5771	-12.7854	-12.6862	-12.9099	-12.8916	-12.7278	-12.6893	-12.5129	-12.8258	-12.8811	-12.7174	-12.7149	-12.6796	-13.0003	-12.8212	-13.0732	-13.0636	-12.8976	-13.1317	-13.1041	-12.7689	-12.8824	-13.3343	-12.805	-12.6563
Ndrg1	-11.5725	-12.9807	-12.5137	-12.7623	-13.2328	-13.4174	-12.7462	-12.7318	-13.3078	-13.2186	-12.7101	-13.3939	-12.8549	-12.8491	-12.8724	-13.045	-12.8545	-12.6054	-13.1039	-13.4653	-12.7231	-12.6059	-12.9268	-13.1287	-12.9681	-12.4089	-12.693	-12.4904	-12.6218	-13.0288	-13.0594	-12.9562	-12.7237	-13.1678	-12.7348	-13.032	-12.8318	-12.8649	-13.2957	-13.4738	-13.3829	-13.2299	-13.5595	-12.9414	-12.9837	-13.1227	-13.0719	-13.2157	-13.0831
Nfe2l1	-13.9807	-13.8587	-13.2858	-13.6222	-13.4312	-13.8861	-13.8478	-14.1736	-13.9398	-13.9196	-13.751	-13.6092	-13.239	-14.1444	-14.1878	-13.6816	-13.3764	-14.2508	-13.8022	-13.497	-13.4233	-14.5474	-13.8079	-13.8635	-14.1275	-13.2841	-13.903	-13.8256	-13.78	-13.8929	-13.7734	-13.5054	-13.6018	-13.6411	-13.4197	-13.4868	-13.5375	-13.3389	-14.5062	-13.2383	-14.2888	-13.7912	-13.5808	-13.3434	-13.68	-13.9265	-13.7335	-13.5817	-13.989
Nnt	-13.2143	-13.4372	-13.0313	-13.0996	-13.5627	-12.7774	-13.0755	-13.9471	-13.4827	-13.3504	-13.3557	-13.5393	-13.1855	-13.3533	-13.1739	-13.7564	-13.2791	-13.8104	-13.0495	-12.986	-13.5049	-13.3698	-13.2885	-13.6349	-12.9942	-13.5524	-13.3294	-14.058	-13.4686	-13.2471	-13.355	-13.2033	-13.501	-13.2367	-13.6871	-13.3312	-13.4468	-13.3545	-13.3258	-13.7276	-13.4516	-13.0889	-13.2955	-13.405	-14.0473	-13.4897	-13.4492	-13.4875	-13.5987
Noct	-11.0449	-11.1109	-11.2759	-11.2904	-11.2761	-11.3762	-11.2149	-11.5059	-10.8265	-11.0582	-11.4571	-11.1855	-11.6636	-11.356	-11.158	-11.6325	-11.8204	-11.114	-11.2456	-10.9432	-12.297	-11.7865	-11.5307	-11.5855	-11.5797	-11.1728	-11.1172	-12.1435	-11.7599	-11.9041	-10.9345	-11.7025	-11.7611	-11.1726	-11.3807	-11.4234	-11.7895	-11.4631	-11.7702	-11.4525	-11.5877	-11.6638	-11.777	-11.7041	-12.2377	-11.7991	-11.7724	-11.3533	-11.578
Nr2f6	-13.9807	-14.5287	-14.2386	-14.4018	-14.252	-14.0408	-14.707	-13.5395	-14.494	-14.643	-13.4608	-14.4526	-13.5747	-14.8441	-14.0394	-13.9136	-14.7758	-14.1934	-14.1592	-15.0198	-14.33	-14.1168	-14.3587	-14.1534	-14.6971	-14.527	-14.9454	-13.7137	-13.8661	-13.9971	-14.7005	-14.7071	-14.6597	-14.2129	-15.0193	-14.3521	-13.6326	-13.8995	-14.0715	-13.6454	-13.8166	-13.6557	-14.0735	-14.2881	-13.8946	-14.133	-14.1872	-13.7222	-14.0055
Nrp2	-14.51	-13.4981	-13.2493	-14.1295	-13.4667	-14.5705	-13.6836	-14.2946	-12.9922	-13.5752	-14.2851	-13.378	-14.051	-14.6351	-13.153	-14.2663	-13.1732	-14.0099	-13.9441	-13.413	-13.9391	-14.1246	-14.2945	-13.484	-13.9668	-13.4024	-14.2941	-15.2139	-14.1081	-13.6493	-13.1027	-13.4992	-14.1714	-13.6109	-13.7111	-13.4023	-13.9403	-13.8666	-13.9669	-13.6591	-14.5034	-13.362	-14.0528	-13.806	-14.5622	-13.73	-14.0762	-13.6154	-13.8894
Obsl1	-15.3167	-14.3509	-13.7134	-14.2867	-14.479	-14.5214	-14.4479	-14.848	-14.0151	-14.643	-15.4133	-14.6756	-14.7911	-13.6045	-13.6994	-14.0141	-13.753	-14.3535	-14.2563	-14.3918	-14.1625	-14.4441	-14.1725	-14.3104	-14.247	-14.7916	-13.644	-13.7785	-14.3195	-13.6812	-14.0015	-13.7729	-14.1195	-14.1008	-13.5955	-13.797	-13.7693	-13.791	-14.0274	-14.1137	-14.1103	-14.0948	-14.4481	-13.3223	-13.1311	-13.9367	-14.1147	-14.2335	-13.9223
Paip1	-12.681	-12.3667	-12.4905	-12.3897	-12.5513	-12.6425	-12.3129	-12.9749	-12.2843	-12.3072	-12.8646	-12.3067	-12.2309	-13.0107	-12.6032	-13.1293	-12.2729	-12.249	-12.5974	-13.0594	-13.4926	-12.8896	-13.1802	-12.8443	-13.4392	-12.6991	-12.6526	-12.9099	-13.3059	-12.6067	-12.4658	-12.2832	-13.2829	-12.7538	-12.946	-12.5267	-13.1639	-13.1675	-12.8655	-12.4017	-12.6852	-12.8266	-12.6549	-13.2843	-13.3617	-13.0657	-13.3171	-13.0091	-12.9617
Parp10;Plec	-12.8085	-13.5629	-13.2217	-13.0945	-13.1348	-12.4623	-13.2818	-13.1778	-13.8035	-13.3642	-13.7375	-13.0854	-13.9728	-13.9669	-13.4843	-12.5911	-13.219	-13.4589	-13.6525	-13.8068	-13.0971	-14.0217	-13.9289	-12.9065	-13.2425	-12.871	-13.399	-13.3289	-13.4455	-13.5496	-13.5417	-13.4142	-14.1576	-13.8481	-14.0364	-13.0604	-14.0157	-13.779	-13.7739	-13.2775	-14.5737	-13.5555	-13.9904	-13.2493	-13.5663	-13.8683	-13.3781	-13.2654	-13.6503
Pcbp4	-12.678	-13.144	-12.5018	-12.3274	-13.0423	-13.0852	-12.3343	-12.7118	-13.017	-12.7486	-13.1524	-12.8074	-12.6495	-12.2466	-12.6187	-12.5113	-13.0349	-12.8331	-13.1746	-12.8344	-12.6873	-12.2528	-12.4683	-12.1992	-12.783	-12.7442	-12.6526	-12.7448	-12.7094	-12.0443	-12.727	-12.5055	-12.9303	-12.3786	-12.2218	-12.3204	-12.5557	-12.3283	-12.9071	-12.9931	-13.4011	-12.7713	-12.4067	-12.3335	-12.4451	-12.3477	-12.749	-12.6126	-12.4708
Pcsk6	-12.9941	-12.8059	-12.6886	-13.0529	-12.4657	-13.3347	-13.1915	-13.364	-12.3559	-12.791	-12.843	-12.6529	-12.5481	-13.2244	-12.5276	-13.5724	-13.0349	-12.7651	-13.1133	-12.5673	-13.4269	-13.4895	-12.9997	-13.1234	-12.9632	-12.6999	-13.1975	-12.7403	-13.3454	-13.1703	-13.0148	-13.1459	-13.6584	-12.6343	-13.1828	-13.2406	-13.6675	-12.783	-13.1271	-12.6907	-13.8717	-13.2982	-13.5213	-13.3223	-12.8662	-13.3771	-13.2147	-13.0797	-13.4953
Pdap1	-12.3893	-12.697	-12.7141	-12.6691	-12.4711	-12.2971	-13.013	-12.4247	-13.1272	-12.4851	-12.0589	-12.5628	-12.6205	-13.0725	-12.3425	-12.5389	-12.6013	-12.3071	-12.5938	-12.8624	-11.867	-12.4202	-12.7607	-12.7321	-12.4055	-11.905	-12.8969	-12.0588	-12.4125	-12.6042	-12.9121	-12.0826	-12.6277	-12.6738	-12.5114	-12.3318	-12.4844	-12.3996	-12.6448	-11.8914	-12.202	-12.7089	-12.4279	-12.1567	-12.3137	-12.1975	-11.9098	-12.4685	-12.4847
Pdlim1	-12.8614	-12.2919	-13.1879	-13.0082	-13.3243	-13.1288	-13.013	-12.5009	-12.6734	-12.9424	-13.1931	-12.9889	-13.1909	-12.8073	-12.5215	-13.2278	-13.0843	-12.8832	-12.7321	-13.0514	-13.1738	-12.8801	-12.9125	-12.8959	-12.8601	-12.8417	-12.632	-12.7249	-13.3571	-12.6692	-12.6596	-13.5335	-13.0958	-13.4482	-13.3034	-12.7275	-12.4957	-12.1541	-12.8322	-13.417	-13.032	-13.1626	-12.7301	-13.1597	-12.7154	-13.1616	-13.4117	-12.9702	-13.2118
Perp	-11.8024	-10.9146	-10.6768	-11.1702	-10.828	-11.3199	-11.2686	-11.599	-10.5753	-10.9019	-11.7752	-10.9886	-11.1337	-11.3029	-11.0355	-11.3418	-11.4222	-11.0842	-11.251	-10.9257	-12.1734	-11.9388	-11.1193	-10.9776	-11.8809	-11.1143	-10.9849	-12.0021	-11.8445	-11.4441	-10.6309	-10.9272	-11.3227	-11.4652	-11.253	-10.9505	-11.4582	-11.1465	-11.3512	-11.3882	-11.5228	-11.1212	-11.7289	-11.965	-11.6648	-11.0504	-11.7411	-11.1825	-11.4586
Pfn1	-12.7001	-12.4296	-12.6184	-12.1863	-12.2125	-12.6682	-12.1626	-12.5995	-12.3607	-12.1234	-11.9926	-12.3761	-12.2914	-12.4319	-12.4542	-11.8219	-12.1548	-12.6801	-12.6073	-12.2385	-12.6692	-12.6147	-12.4706	-12.1281	-11.9944	-12.4811	-12.3545	-12.049	-12.3358	-12.1329	-12.4043	-12.1593	-12.1879	-12.3737	-12.4459	-12.1732	-12.1656	-12.3034	-12.5099	-12.1541	-11.7873	-12.3222	-11.7336	-11.9035	-12.4006	-11.8213	-12.1422	-12.2118	-12.0456
Pnp	-13.6664	-13.4951	-13.2224	-13.7808	-13.4001	-14.0045	-12.9696	-12.9892	-12.7719	-12.6952	-13.7707	-13.1935	-12.8447	-13.6687	-13.2141	-14.0054	-14.0187	-13.1892	-12.9795	-12.9774	-13.7409	-13.3965	-13.1699	-13.435	-13.6141	-13.5663	-13.0037	-12.7205	-13.6316	-13.7271	-12.996	-13.7172	-13.3543	-13.4482	-13.1783	-13.2549	-13.4917	-12.825	-13.9252	-13.3174	-13.5739	-13.2038	-13.5984	-13.4472	-12.7014	-13.6404	-14.0867	-13.2654	-13.5392
Polg	-12.6229	-12.9742	-12.9823	-12.514	-12.9142	-12.921	-12.5592	-12.6527	-12.6104	-12.6145	-12.8864	-12.9628	-13.0598	-12.9516	-13.5156	-12.8273	-12.3014	-12.9374	-13.1269	-12.6111	-12.9999	-13.0295	-12.625	-12.5892	-12.7247	-12.9317	-12.5615	-12.2061	-12.785	-13.1151	-12.7388	-12.7303	-12.6322	-13.206	-12.7785	-12.6404	-12.9194	-12.3132	-12.5264	-12.8588	-13.1137	-13.0985	-12.9488	-12.7651	-12.5567	-13.0357	-12.9742	-13.1526	-12.5926
Ppp1cb	-12.0464	-11.9102	-11.8643	-11.7557	-12.0194	-12.1688	-12.0739	-11.9698	-11.7196	-11.6091	-11.9604	-11.9477	-11.8428	-11.7757	-11.8782	-12.2013	-12.274	-11.4371	-11.871	-12.0041	-11.99	-11.9532	-11.9365	-12.3122	-12.158	-12.2497	-11.994	-12.1931	-12.0724	-11.8075	-11.6962	-11.9389	-12.1255	-12.1028	-11.8838	-11.8829	-12.1324	-12.2407	-11.8677	-11.8142	-11.9506	-12.1785	-11.9996	-12.5769	-11.84	-12.3278	-12.2529	-12.3024	-12.3547
Ppp1r12a	-13.707	-14.1141	-14.0579	-14.4882	-13.8124	-13.6338	-13.9142	-14.233	-14.6232	-14.6638	-13.6801	-14.4152	-15.0144	-14.1998	-14.0876	-14.1435	-13.6648	-14.7823	-13.9648	-14.6663	-13.6624	-13.8166	-13.5019	-14.4581	-13.7674	-13.8144	-14.3504	-14.4832	-13.8811	-14.2948	-14.3988	-13.8722	-13.9336	-14.3584	-14.4288	-14.0922	-13.7541	-14.8593	-14.0715	-13.7149	-14.1877	-14.035	-14.0735	-14.1638	-14.1845	-14.1125	-13.6697	-14.5385	-14.4057
Prkab1	-12.4866	-12.8483	-12.4073	-12.6642	-12.8583	-12.9463	-12.7538	-12.9975	-12.8978	-12.9961	-12.7136	-13.183	-13.0711	-12.7496	-12.6802	-12.8586	-12.7666	-12.465	-12.5632	-12.6542	-12.9608	-12.7837	-12.8382	-13.105	-12.8916	-12.7563	-12.9647	-13.3008	-13.3703	-12.8338	-12.9079	-12.4689	-12.6897	-12.9825	-12.7879	-12.7149	-12.8221	-12.6109	-12.5276	-12.6553	-12.8241	-13.1482	-12.7617	-12.9079	-12.778	-12.7289	-13.2538	-12.9362	-13.1138
Prmt1	-13.5313	-13.5331	-13.2453	-13.5349	-13.1946	-13.7309	-13.4993	-13.4023	-13.2137	-12.668	-14.0448	-13.8145	-13.1855	-12.994	-13.4196	-12.8718	-13.7159	-13.5088	-13.5415	-13.257	-13.8083	-13.218	-13.0188	-12.9278	-13.4282	-13.3151	-13.1471	-13.7007	-13.4877	-13.8573	-13.4421	-13.0951	-13.3867	-13.0206	-13.3446	-13.321	-13.6675	-13.0003	-13.721	-13.5416	-13.4154	-13.0571	-13.473	-13.6583	-13.4248	-13.2852	-13.6245	-13.4448	-13.1353
Prps1	-13.8022	-13.0988	-13.0661	-13.364	-12.3505	-12.9417	-12.9686	-13.4697	-13.09	-12.8835	-12.656	-13.1627	-12.7371	-12.8969	-12.9324	-13.011	-12.9819	-12.5574	-12.7676	-12.7907	-13.4973	-13.0256	-13.2526	-13.2159	-12.9964	-12.9277	-13.0287	-13.1268	-13.1604	-13.1051	-12.8002	-13.1555	-12.8076	-13.1034	-13.1488	-13.2996	-12.7891	-13.1081	-12.6489	-13.5216	-13.3829	-13.1201	-13.3511	-13.1624	-12.4337	-13.1197	-13.1677	-13.0786	-12.9669
Qk	-12.653	-12.3558	-12.3318	-12.7522	-12.2895	-12.7853	-12.0073	-12.6447	-12.7462	-12.5617	-12.6013	-12.4984	-12.7853	-12.4969	-12.3782	-12.7309	-12.4265	-12.6619	-12.5938	-12.3355	-12.8523	-12.7381	-12.4135	-12.8249	-12.7665	-12.2078	-12.6637	-12.3047	-13.1509	-12.6128	-12.6546	-12.5975	-13.0987	-12.5988	-12.5413	-12.9213	-12.4659	-12.5942	-12.2457	-12.8294	-12.561	-12.85	-13.2508	-12.9691	-12.565	-12.8738	-12.8914	-13.311	-12.9007
Rab11a	-12.1105	-12.3074	-12.4287	-11.9761	-12.2387	-12.1123	-12.5076	-12.3515	-12.2733	-12.0331	-12.136	-12.7163	-12.3182	-12.4447	-12.0234	-12.6643	-12.8735	-12.0005	-12.821	-12.2958	-12.648	-12.6173	-12.4218	-12.9486	-12.6157	-12.1496	-12.2331	-11.9966	-12.9242	-12.5896	-12.6098	-12.4624	-12.8058	-12.7167	-12.1967	-12.6148	-12.5848	-12.4713	-12.5042	-12.6351	-12.846	-12.4707	-12.7352	-12.5064	-12.562	-12.7555	-12.8608	-12.2874	-12.5055
Rbp1	-14.7747	-12.4465	-12.6757	-12.5906	-12.1006	-13.5672	-12.426	-13.1844	-11.6747	-12.1753	-13.6047	-11.9116	-12.9208	-13.4859	-11.7921	-13.5724	-13.2584	-12.9842	-12.8046	-11.5789	-13.7081	-13.3631	-13.574	-12.2068	-12.6816	-12.2233	-12.8367	-13.6135	-13.0996	-12.8506	-12.1359	-12.5355	-12.7439	-12.7487	-12.2681	-12.4377	-12.3327	-12.2999	-12.6193	-12.017	-11.8194	-11.9801	-12.4666	-13.2653	-12.5981	-11.8628	-12.2492	-12.434	-11.8583
Rbpms2	-12.5815	-12.1457	-11.9444	-12.6079	-12.2612	-12.9595	-12.0089	-11.9417	-12.0331	-12.0513	-12.4576	-12.2654	-12.4186	-12.6031	-12.1703	-12.3669	-12.5892	-11.8505	-12.6943	-12.0989	-12.4453	-12.6918	-12.2508	-12.4467	-12.7174	-12.5139	-12.3377	-12.9711	-12.5746	-12.3317	-12.1371	-12.2322	-12.4286	-12.2704	-12.1393	-11.9685	-12.0965	-12.7019	-11.6318	-13.3715	-12.3188	-12.5491	-12.2892	-12.5454	-12.7695	-12.4671	-12.8493	-12.1438	-12.5396
Reep4	-14.261	-14.3093	-13.893	-13.801	-13.7911	-13.8861	-13.9517	-13.5395	-14.3306	-14.1664	-13.6047	-13.8275	-14.5473	-14.1061	-14.4736	-13.7988	-13.5754	-13.6367	-14.0301	-13.7755	-14.0593	-13.7574	-13.822	-13.5931	-14.5084	-14.3431	-13.8597	-13.792	-13.8661	-14.0197	-13.7573	-13.9965	-13.5857	-14.4221	-13.7111	-13.4118	-13.9662	-13.8714	-14.1356	-13.8807	-14.1744	-15.2239	-14.1823	-13.7182	-14.3014	-13.8633	-13.8998	-13.9579	-13.8257
Reep5	-14.1307	-13.7523	-13.9616	-13.9101	-14.3657	-13.6458	-13.2549	-14.4051	-14.0471	-13.5905	-13.9389	-14.1629	-13.8626	-13.4529	-13.3514	-13.8261	-14.0283	-14.1377	-13.4746	-13.8386	-13.8073	-13.3398	-14.0744	-13.2669	-14.0167	-13.9346	-13.183	-13.4847	-13.7175	-13.5619	-13.7253	-13.5232	-13.5961	-13.9736	-13.8202	-13.5152	-14.232	-13.8254	-13.9843	-14.8309	-14.3528	-13.6019	-13.689	-14.0593	-13.835	-13.5119	-13.3531	-13.5628	-13.5536
Rn45s	-6.22733	-6.27283	-6.24213	-6.43536	-6.36194	-5.57876	-6.36732	-6.51599	-6.45161	-7.04955	-6.32429	-6.17478	-6.58921	-6.64863	-6.55014	-6.15681	-6.00021	-6.53525	-6.09021	-6.81085	-5.86144	-6.35005	-6.73667	-6.36505	-6.62767	-5.70305	-6.69302	-6.93371	-6.27299	-6.33914	-6.58462	-6.22775	-6.29689	-6.33371	-6.17631	-6.22163	-6.46065	-6.79577	-6.12402	-5.90418	-6.42276	-6.37011	-6.47506	-6.37747	-6.80674	-6.56021	-5.97613	-6.3569	-6.35033
Rnf138	-13.9187	-13.7591	-14.2753	-14.1887	-13.6574	-13.8393	-13.7915	-13.6118	-13.8468	-13.6652	-13.9389	-13.5282	-14.1825	-13.9813	-14.0394	-14.3119	-13.499	-13.7971	-13.8483	-12.8022	-14.33	-14.9011	-14.3398	-13.665	-14.5757	-13.9132	-14.2016	-13.7591	-14.2108	-13.9662	-13.5504	-13.8983	-14.4433	-13.9589	-14.1822	-13.8552	-14.616	-13.8514	-14.45	-14.0887	-14.0302	-14.2483	-14.4055	-14.3221	-13.7118	-13.8773	-14.0167	-14.4859	-14.4208
Rpl14-ps1	-12.0742	-12.2789	-11.5541	-11.8004	-11.726	-12.1215	-12.0693	-12.8467	-12.0706	-11.9873	-12.1554	-11.8211	-12.3131	-12.1235	-12.1368	-11.5021	-12.0176	-12.0369	-12.2531	-12.2431	-12.2338	-12.2665	-11.8821	-11.8017	-11.5113	-11.4551	-12.3443	-12.9235	-11.9168	-11.8359	-12.3181	-11.5566	-11.77	-12.0045	-12.1362	-12.1318	-12.0579	-12.0919	-12.1062	-11.7511	-11.7422	-12.0095	-11.6753	-12.3722	-14.0648	-11.5046	-11.6219	-12.2834	-11.8855
Rpl22l1	-14.2946	-13.2675	-13.8769	-13.9071	-14.3149	-14.5705	-14.1867	-13.4136	-14.1957	-13.3725	-13.8058	-13.5314	-12.8801	-14.7868	-13.9163	-14.4771	-14.1709	-14.0838	-14.1989	-12.8909	-14.1188	-14.2104	-13.7268	-14.1709	-13.9181	-14.2363	-13.2398	-12.8933	-14.0912	-14.3401	-13.5253	-14.5171	-14.1916	-13.6287	-13.4481	-13.9171	-13.7258	-13.5277	-13.8679	-14.4724	-13.6185	-13.7046	-14.4055	-14.1839	-13.366	-13.6323	-14.2044	-14.3454	-14.5212
Rplp0	-10.5842	-10.3271	-10.5556	-10.6195	-10.7493	-10.9219	-10.202	-11.2195	-10.5371	-10.2475	-10.8818	-10.5463	-10.3202	-10.7673	-10.5496	-10.6346	-10.9167	-10.3505	-10.5389	-10.4112	-11.0223	-10.7772	-10.4722	-10.8909	-10.6663	-11.0939	-10.4921	-11.4107	-10.7881	-10.469	-10.5441	-10.8361	-10.8581	-10.3532	-10.4569	-11.037	-10.8507	-10.6637	-10.66	-11.4073	-10.767	-10.6904	-10.8936	-11.1894	-12.2801	-10.5325	-10.9562	-10.9818	-10.8499
Rps14	-11.3971	-10.8541	-11.1493	-11.1889	-11.374	-11.5062	-11.1574	-10.6374	-11.3368	-10.7248	-11.1428	-11.0906	-10.7613	-11.1516	-11.282	-11.1619	-11.5814	-10.8083	-11.3571	-10.6151	-11.4606	-11.2463	-10.9676	-11.0606	-11.4416	-12.0419	-10.9095	-9.99022	-11.2362	-11.4128	-10.8613	-11.8369	-11.4313	-11.0524	-11.2211	-11.4116	-11.5703	-10.9122	-11.5759	-11.3955	-11.1078	-11.4493	-11.3999	-11.4928	-10.4668	-10.9666	-11.616	-11.3326	-11.4758
Rps15a-ps6	-12.7935	-12.6742	-12.315	-12.6	-12.193	-12.7625	-12.3297	-13.9471	-12.5032	-12.5403	-13.0894	-12.6043	-13.0387	-12.4385	-12.7824	-12.1745	-12.6529	-13.046	-13.1693	-13.2834	-12.5963	-12.2699	-12.7731	-12.1894	-12.3042	-12.1698	-13.0096	-13.7531	-12.6095	-12.5435	-12.8249	-12.3514	-12.5493	-12.7196	-12.8381	-13.0683	-12.2489	-13.0026	-12.5644	-12.0989	-12.4754	-12.7126	-12.0054	-12.4859	-14.7922	-12.1384	-12.2493	-12.8433	-12.3813
Rps18	-12.0899	-12.0343	-12.2306	-12.1775	-12.2276	-12.5503	-11.962	-12.72	-11.896	-11.9974	-12.606	-12.0604	-12.0991	-12.3068	-12.0275	-12.2748	-12.7948	-11.7676	-11.8417	-12.0982	-12.5882	-11.9757	-12.1291	-12.2879	-12.3685	-12.8496	-12.1251	-12.4092	-12.568	-11.9788	-12.1496	-12.3546	-12.2699	-11.9579	-12.174	-12.2369	-12.5989	-12.4543	-12.0652	-12.7722	-12.0991	-12.3518	-12.1628	-12.8013	-14.103	-12.2653	-12.5413	-12.5356	-12.1612
Rps2	-13.0794	-12.9552	-13.0866	-12.8474	-12.7452	-13.3199	-12.4223	-13.8125	-12.7275	-12.9782	-13.3412	-13.0528	-12.8563	-12.7646	-12.5874	-13.3309	-12.9209	-13.1096	-13.2928	-12.9112	-13.5998	-13.3084	-12.5434	-13.5353	-13.6141	-13.2734	-12.5602	-13.6341	-13.1043	-13.3439	-13.3055	-13.0629	-13.1285	-13.1326	-13.4197	-12.7773	-13.703	-13.0054	-12.7049	-13.0033	-13.1869	-13.3918	-13.146	-13.6152	-15.4061	-12.8139	-13.1208	-13.7081	-13.4214
Rps27l	-11.2789	-10.9001	-11.4755	-11.3172	-11.2807	-11.4021	-11.1086	-10.7821	-11.3079	-10.7311	-11.0783	-11.2594	-11.0757	-10.979	-11.1938	-11.1586	-11.4243	-10.8435	-11.0396	-10.9283	-11.3728	-11.3093	-10.7961	-11.0851	-11.4184	-11.6321	-11.1933	-10.5591	-11.3338	-11.3913	-11.0251	-11.6788	-11.4082	-11.2268	-11.3995	-11.4465	-11.2236	-10.9986	-11.125	-11.4921	-11.081	-11.2937	-11.2505	-11.2675	-10.7245	-11.2739	-11.3679	-11.4817	-11.4748
Rps6ka6	-13.2621	-13.7892	-13.3638	-13.2303	-13.3411	-13.2851	-13.5421	-13.2846	-13.5563	-13.1772	-13.1434	-13.7644	-13.79	-12.8012	-13.2625	-12.9456	-14.1709	-13.0149	-13.7259	-13.6656	-12.2938	-12.7301	-13.1895	-14.1375	-12.8946	-13.5294	-13.3494	-12.6779	-12.9031	-13.1863	-13.9473	-12.982	-13.7774	-12.9337	-13.4746	-13.1407	-13.0889	-14.0061	-12.7832	-13.5664	-13.649	-13.2684	-13.0097	-12.7696	-13.0882	-13.5327	-13.1608	-13.7222	-13.4812
Rpsa	-12.5501	-12.7486	-12.6532	-12.2986	-12.1291	-12.2203	-12.3417	-13.6554	-12.4261	-12.4895	-12.6209	-12.5272	-12.9586	-12.3127	-12.7533	-12.1034	-12.2246	-12.7687	-12.8074	-12.7486	-12.7967	-12.7284	-12.5913	-11.9867	-12.2054	-12.3374	-13.0727	-13.0568	-12.7073	-12.2654	-12.2214	-12.2191	-12.3672	-12.2096	-12.5639	-12.3781	-12.5394	-12.7842	-12.691	-12.1417	-12.4978	-12.1418	-12.0016	-12.9119	-14.0926	-12.0263	-12.3276	-12.8888	-12.5373
Rras2	-12.2002	-11.8294	-11.5997	-11.8	-11.7428	-11.906	-11.3206	-12.145	-11.5086	-11.8234	-12.0269	-11.7103	-11.9258	-11.7006	-11.7949	-11.6522	-11.9385	-11.661	-11.6936	-11.5394	-11.9779	-12.163	-11.7938	-11.5663	-11.9108	-11.5011	-11.9196	-11.9438	-12.135	-11.5187	-11.6396	-11.4702	-11.9778	-11.6055	-11.6418	-11.3804	-11.503	-11.3125	-11.5004	-11.7271	-11.5512	-11.7256	-11.7374	-12.0234	-11.725	-11.4619	-11.6443	-11.3198	-11.6771
Rtn1	-13.9245	-14.4461	-14.3669	-13.9014	-13.9329	-13.6285	-14.0454	-14.0925	-14.0471	-14.1078	-13.7375	-14.3108	-13.9037	-14.1444	-13.9732	-13.3703	-14.2664	-14.3535	-14.4222	-13.9314	-13.586	-13.6971	-14.1311	-13.721	-13.5331	-14.2539	-13.4242	-13.7785	-14.2108	-13.6812	-14.2187	-13.7729	-13.7888	-13.7936	-13.867	-13.81	-13.6675	-15.6814	-14.2306	-13.4596	-13.7046	-13.9207	-13.5044	-14.495	-14.1146	-14.0978	-13.7592	-14.3173	-14.0359
S100a10	-11.7076	-10.8849	-11.1043	-10.8993	-10.8341	-11.293	-10.964	-11.3696	-10.5928	-10.8114	-11.4491	-10.9627	-11.2024	-11.2116	-10.8374	-11.2504	-11.4458	-11.2407	-10.8843	-10.8973	-11.7294	-11.3121	-11.0698	-11.3882	-11.2094	-11.093	-11.4821	-11.4337	-11.6995	-11.1438	-10.9987	-11.1463	-11.2254	-11.5518	-11.3096	-11.2318	-11.3822	-11.1084	-11.0456	-11.3289	-11.1717	-11.274	-11.0274	-11.7525	-11.1753	-11.0199	-11.1416	-10.9729	-11.2067
S100a6	-11.2462	-11.9208	-12.275	-11.8154	-12.0877	-12.3395	-11.6803	-11.3582	-11.7728	-11.8181	-11.8844	-11.7333	-11.8084	-11.9463	-11.6034	-11.7477	-11.9409	-11.5761	-11.9098	-10.9125	-12.6242	-12.0306	-11.6546	-11.3922	-11.959	-11.8244	-11.8803	-11.4592	-11.6417	-12.073	-11.4309	-11.9853	-12.0462	-12.2931	-12.3038	-11.8763	-11.9681	-11.146	-12.0417	-11.6451	-11.4157	-11.6148	-11.9973	-12.2929	-11.4899	-11.4189	-12.1492	-11.7273	-11.6716
Sept9	-14.0425	-14.6595	-14.2753	-13.8724	-14.7488	-14.75	-14.1025	-14.7291	-14.5664	-15.3694	-14.7391	-14.4666	-14.7911	-13.9182	-14.9467	-13.9511	-15.0146	-14.7823	-14.4683	-14.74	-14.0143	-13.7406	-14.7902	-14.3765	-13.8843	-14.527	-13.9955	-15.2924	-14.5589	-13.6945	-15.0189	-14.0325	-14.1316	-13.8745	-14.6954	-14.0839	-14.6766	-14.3514	-14.3738	-14.1137	-14.129	-13.8436	-14.1976	-13.9484	-13.9304	-13.7432	-13.7375	-13.7222	-13.6399
Slc25a5	-13.2634	-13.0882	-13.2493	-13.514	-13.6753	-13.92	-13.0357	-13.3811	-13.6931	-12.8392	-13.543	-13.2301	-12.8503	-13.5348	-12.8427	-13.6816	-14.2181	-13.097	-12.8487	-12.8579	-13.5354	-13.3313	-13.3647	-13.2058	-13.6141	-13.2781	-13.0976	-13.1418	-13.2958	-13.2625	-13.2715	-13.2678	-13.3132	-13.5057	-13.9853	-13.2121	-13.8449	-12.851	-13.2065	-14.238	-13.6287	-13.6417	-13.3455	-13.4718	-12.665	-13.3276	-13.8766	-13.7569	-13.9514
Slc29a1	-13.5167	-12.8085	-13.18	-13.0945	-12.8941	-13.1516	-12.8139	-12.9841	-12.7821	-12.8439	-13.6599	-12.3885	-12.8858	-13.5758	-12.5229	-13.4276	-13.219	-14.033	-13.5882	-13.1457	-13.586	-13.8396	-13.574	-12.9507	-13.3131	-12.8486	-13.3563	-14.0494	-13.1043	-13.3267	-12.4477	-12.8085	-14.1107	-13.3291	-12.7554	-12.5744	-13.1751	-11.9667	-13.117	-13.1573	-13.7677	-13.4347	-13.5434	-14.0069	-13.432	-12.875	-13.2572	-13.5817	-13.11
Slc29a2	-13.9028	-13.4266	-13.1713	-13.7411	-13.8647	-13.4815	-13.3877	-13.6554	-13.9231	-13.8773	-14.1405	-14.1231	-14.3554	-13.7421	-13.4006	-14.0286	-13.8151	-13.7651	-13.8348	-13.609	-14.18	-13.8233	-13.449	-13.2912	-13.4282	-13.7015	-13.4767	-13.7326	-13.4321	-13.5619	-13.7296	-13.7414	-13.9583	-13.7159	-13.3292	-13.5928	-13.1651	-13.489	-13.2889	-13.8283	-13.9284	-13.529	-13.7905	-13.4121	-13.5246	-13.6906	-13.5585	-13.1731	-12.893
Slc2a3	-11.295	-10.119	-10.0013	-10.4227	-10.1845	-10.1871	-10.0717	-10.3247	-9.88482	-9.90428	-10.6867	-10.1819	-10.2987	-10.003	-9.59306	-10.0976	-10.4085	-10.1118	-9.88698	-9.54851	-10.2029	-9.89671	-10.074	-10.1019	-9.99768	-10.1668	-10.4695	-10.636	-10.1885	-9.83259	-9.92007	-9.79714	-10.3693	-10.2881	-9.947	-9.6892	-9.83772	-10.1887	-9.66236	-9.73601	-11.1681	-9.71826	-9.8281	-10.3974	-9.99216	-9.92662	-9.53089	-9.99203	-9.81278
Slc44a2	-14.435	-14.0451	-13.7809	-14.0722	-14.3357	-14.9774	-14.6834	-14.1492	-15.5112	-13.8228	-14.5328	-13.986	-13.6461	-14.0686	-14.3674	-14.6266	-14.6008	-14.5793	-14.5356	-15.1115	-14.2535	-13.9964	-13.822	-13.5522	-14.1431	-13.7473	-14.271	-14.0115	-14.0108	-14.9408	-13.5591	-14.2577	-14.5559	-14.4033	-13.7111	-14.8162	-13.8067	-13.8044	-14.2507	-15.3731	-14.1611	-13.6698	-13.4259	-14.2293	-14.0863	-13.9316	-13.7811	-14.3454	-13.755
Slc46a1	-14.1307	-13.4951	-13.7642	-13.5454	-14.1002	-13.3301	-13.4993	-13.861	-13.3923	-13.8545	-13.7375	-13.5779	-13.1269	-13.7168	-13.4545	-13.1909	-13.8453	-13.7209	-13.5988	-13.8068	-13.5345	-13.4895	-13.9968	-13.721	-13.7921	-13.8489	-13.3842	-13.4566	-13.3687	-13.6812	-13.791	-13.3228	-14.1438	-13.6536	-14.0081	-13.6626	-13.1366	-13.6392	-13.5988	-12.9841	-13.9935	-13.7191	-13.5646	-13.7646	-13.7772	-13.9316	-14.0509	-13.7382	-13.5392
Sord	-12.3345	-12.5914	-12.65	-11.9848	-12.5096	-12.7435	-12.58	-12.1691	-12.3227	-12.5313	-12.4511	-12.7389	-11.857	-12.4018	-12.2766	-12.1365	-12.3815	-11.8778	-12.337	-12.0134	-12.6855	-12.4567	-11.9072	-12.3637	-12.1713	-11.9669	-12.0297	-11.9572	-12.4394	-12.1171	-12.9402	-12.5136	-12.5408	-11.9343	-12.3164	-12.389	-12.264	-12.4898	-12.6765	-12.0464	-12.3058	-12.3759	-12.2273	-12.6532	-12.7462	-12.0904	-12.4992	-12.4262	-12.1915
Sox21	-13.1727	-12.9675	-13.042	-13.0767	-12.7894	-13.0009	-13.2818	-12.9841	-13.0052	-12.411	-13.2127	-13.1299	-12.7512	-13.0538	-12.775	-13.0941	-13.3092	-12.6991	-12.6822	-12.4392	-13.2618	-13.9072	-12.9723	-12.9405	-13.043	-12.2087	-12.3313	-13.2294	-12.862	-12.393	-12.4477	-12.3819	-12.4737	-12.7538	-12.7219	-12.3493	-12.8125	-12.7371	-13.3066	-13.0981	-12.6883	-13.1467	-13.3299	-12.6802	-12.9937	-12.8218	-12.8252	-12.4694	-13.0032
Ston2	-12.8759	-13.1221	-13.3406	-13.0139	-13.2256	-12.9711	-13.1299	-13.2276	-13.1682	-13.628	-12.8225	-13.2811	-13.0227	-12.7603	-13.3427	-13.045	-13.3203	-13.2978	-13.0495	-13.3256	-13.0502	-13.5882	-13.037	-13.0626	-12.9111	-12.9097	-13.0541	-13.0115	-12.8248	-13.3539	-12.8429	-13.0722	-13.2738	-12.7744	-12.9023	-12.9281	-12.7901	-13.2108	-12.9825	-12.763	-12.5712	-12.4325	-13.4212	-13.1368	-13.0974	-13.1786	-12.8901	-13.0137	-13.2762
Tacstd2	-13.6891	-15.0818	-14.0789	-14.3903	-14.4304	-13.6823	-13.8625	-13.375	-14.6102	-14.1399	-13.6286	-14.8297	-13.5259	-13.344	-14.0876	-13.0604	-14.2866	-13.8432	-13.57	-14.0867	-13.0112	-13.2806	-14.0194	-13.4401	-14.0898	-13.7339	-13.4567	-13.3267	-13.3976	-13.5143	-14.2818	-13.462	-13.5754	-13.4368	-13.9499	-13.9567	-13.4871	-13.6585	-13.721	-13.9737	-14.4495	-14.5128	-13.6086	-13.0464	-13.3317	-14.263	-13.7512	-13.8582	-13.5606
Tbc1d13	-13.8283	-13.5717	-13.8807	-13.5029	-13.6555	-12.9426	-13.5296	-13.6554	-13.7263	-13.7009	-13.5853	-13.7234	-13.4451	-13.6864	-13.3384	-14.498	-13.5144	-14.0099	-13.4634	-13.0594	-13.7592	-14.0687	-13.1247	-13.6227	-13.0083	-13.5108	-13.903	-14.0651	-13.6052	-14.0355	-13.8353	-13.8511	-13.3637	-13.545	-13.6142	-13.7785	-13.4283	-13.3448	-13.6338	-13.2383	-13.1137	-13.5883	-13.6484	-13.294	-13.5331	-13.4568	-13.4193	-13.244	-13.2811
Tcf7	-13.3302	-13.4009	-13.4206	-13.0388	-12.8669	-13.5088	-13.5421	-13.0432	-13.3849	-13.3146	-13.2127	-13.233	-13.1281	-13.4529	-13.2864	-13.0951	-13.6149	-13.1892	-13.4001	-13.4177	-13.9763	-13.3262	-13.7014	-13.2407	-13.9181	-13.0839	-13.4555	-13.6259	-14.0671	-13.3539	-13.166	-13.113	-13.2937	-14.4687	-13.1488	-12.6492	-13.8067	-13.062	-13.1665	-13.5345	-13.0445	-13.0889	-13.5808	-13.5202	-13.0185	-13.4419	-13.4656	-12.9691	-13.1722
Tead1	-12.808	-12.9224	-11.9053	-12.4455	-12.2319	-12.9052	-12.4081	-12.6758	-12.2027	-12.579	-12.5323	-12.6476	-12.7327	-12.6884	-12.8532	-12.5237	-12.8227	-12.5945	-13.0142	-12.9281	-13.1316	-12.6263	-12.7388	-12.6484	-12.987	-12.4199	-13.1521	-12.8305	-12.9751	-12.6454	-12.8722	-12.7155	-13.0627	-12.4904	-12.6694	-12.6905	-12.9555	-12.5213	-12.8421	-13.5345	-12.4087	-12.8119	-13.0421	-13.3124	-13.0287	-13.106	-12.624	-12.6415	-12.566
Tead2	-12.8812	-11.2845	-11.8717	-11.348	-11.2564	-12.2051	-12.105	-12.2314	-11.0096	-11.8206	-12.0292	-11.1979	-12.239	-13.0585	-11.5827	-11.8559	-12.1225	-11.8403	-12.7568	-11.5704	-12.7107	-12.304	-12.2888	-11.9696	-12.6816	-11.6916	-12.2255	-12.8722	-12.7183	-12.3212	-11.3302	-11.6821	-12.833	-12.3301	-11.7913	-11.8835	-12.4266	-11.7354	-11.8858	-12.2402	-11.7301	-12.1481	-12.1807	-12.1144	-12.0027	-11.9063	-12.3753	-12.4694	-12.5426
Tes	-13.3233	-12.9178	-13.0577	-13.1582	-12.8917	-12.8243	-12.9003	-13.238	-12.8139	-12.8157	-13.2805	-12.7771	-13.5462	-14.0535	-12.8778	-13.3196	-13.3454	-13.2967	-13.3728	-13.0082	-14.6611	-14.0217	-13.3263	-13.6294	-12.8811	-12.6791	-12.8138	-13.5661	-13.5421	-13.3267	-12.8187	-13.2724	-13.4099	-13.5161	-13.1542	-12.8656	-12.8674	-12.6728	-13.2647	-13.2349	-12.9177	-12.8922	-13.4624	-13.754	-13.0913	-13.7854	-13.2809	-12.9756	-13.2154
Tet1	-13.8097	-13.755	-13.5694	-13.8139	-13.9791	-13.2895	-13.5858	-13.5691	-14.2059	-14.3521	-13.9027	-13.5427	-13.9887	-13.6864	-14.2624	-13.8984	-14.2486	-14.2508	-13.9299	-13.7322	-13.5267	-13.6623	-13.944	-13.8049	-13.4663	-12.9327	-14.2325	-13.792	-13.5113	-13.9971	-13.6927	-13.9199	-14.0201	-14.4687	-13.486	-13.8625	-13.9403	-14.0962	-14.2507	-13.7419	-13.7786	-14.3653	-13.6161	-13.6251	-14.2144	-13.7432	-13.7681	-13.8801	-13.6855
Tfe3	-13.1909	-13.3109	-13.2323	-12.9781	-13.063	-13.3506	-13.244	-13.1778	-13.1186	-13.3496	-12.981	-13.045	-12.8606	-13.3638	-12.698	-13.0504	-13.0843	-12.9979	-13.1364	-13.0995	-13.635	-13.0569	-13.051	-13.1007	-13.0616	-13.5402	-13.325	-13.2798	-13.4686	-12.6056	-12.8893	-12.7255	-13.4723	-13.2459	-13.2939	-12.9932	-13.3974	-13.4306	-12.9625	-13.7276	-13.1657	-12.8404	-13.055	-13.1822	-13.4401	-12.939	-13.0075	-13.7081	-13.3869
Tjp2	-11.9237	-11.8214	-11.8763	-11.7685	-11.7792	-11.9152	-12.3284	-11.6128	-11.7143	-11.7954	-12.0182	-11.9475	-11.6882	-11.864	-12.2376	-11.9015	-11.7379	-11.5903	-11.4939	-11.8712	-11.7914	-11.8185	-11.7915	-11.5837	-11.7642	-11.737	-11.838	-11.4571	-11.9942	-11.9606	-12.0237	-12.0705	-11.796	-11.6555	-11.8617	-11.7235	-11.8009	-12.1322	-11.7057	-11.8348	-12.0752	-11.7395	-11.9677	-12.1511	-11.5245	-11.5985	-11.7334	-11.8151	-11.8371
Tm9sf2	-13.5298	-13.1539	-12.8816	-13.0477	-13.2814	-13.0759	-12.96	-13.8125	-13.0618	-12.9545	-13.4209	-13.1239	-12.5042	-13.6032	-12.7933	-12.8894	-13.358	-13.307	-13.0719	-12.8698	-13.1964	-13.5611	-12.6817	-13.7525	-13.5052	-13.0893	-13.3449	-13.1225	-12.6541	-13.3764	-13.1517	-13.1934	-13.7774	-12.9248	-13.0821	-13.2749	-13.5707	-13.3922	-13.3495	-13.417	-13.512	-13.7696	-13.834	-13.3815	-13.2582	-13.279	-13.5227	-13.5949	-13.3601
Tmed2	-13.1431	-13.7187	-13.4881	-13.3091	-13.1571	-13.4976	-13.8122	-14.1326	-13.4351	-13.4781	-13.5321	-13.1637	-13.5259	-13.1082	-13.2141	-13.4276	-13.0289	-13.307	-13.7328	-13.3506	-13.3873	-13.6244	-13.3709	-12.9096	-13.4614	-12.9724	-13.8161	-14.6594	-13.4809	-13.3928	-13.2673	-12.8251	-13.7017	-13.4556	-13.1443	-13.6814	-13.0614	-13.3556	-13.2248	-13.5031	-14.086	-13.7191	-13.4887	-13.6638	-14.9628	-13.5092	-13.6985	-13.074	-13.4436
Tmem54	-13.755	-13.8112	-13.7642	-13.9848	-13.9092	-13.6458	-13.3594	-14.116	-13.4382	-13.8773	-13.616	-13.7228	-13.9457	-13.1351	-13.6994	-13.6357	-13.5677	-13.7839	-13.8956	-13.6195	-13.3249	-13.3033	-13.6048	-13.6227	-13.5797	-13.5824	-13.5305	-13.7785	-13.9718	-13.0139	-13.4421	-13.4778	-14.2277	-13.2413	-13.5955	-14.1586	-13.6531	-14.1119	-13.5846	-13.3174	-14.374	-13.3087	-13.1628	-13.356	-13.4473	-13.3522	-13.8577	-13.662	-13.2802
Tnfrsf21	-13.2389	-13.1059	-12.7582	-13.0008	-13.0271	-13.5364	-12.3098	-13.7788	-13.2128	-12.9391	-13.084	-13.304	-12.8712	-13.3789	-13.3568	-13.7501	-13.4721	-13.1003	-12.9875	-13.6777	-13.5527	-13.0653	-13.1359	-13.1615	-13.2582	-13.2888	-12.8532	-13.4629	-13.4268	-13.1899	-12.8957	-12.7973	-13.0119	-12.7048	-13.0738	-12.5744	-13.2029	-13.1463	-13.2473	-13.0837	-13.1549	-13.4347	-13.0253	-13.0141	-13.1211	-12.7409	-13.3277	-12.8329	-13.0566
Tomm22	-13.2987	-13.6573	-13.0912	-13.3603	-13.5627	-13.9061	-13.0258	-13.2025	-13.3666	-13.3153	-13.543	-13.3617	-13.7133	-13.4971	-12.8724	-13.1698	-13.1901	-12.7704	-13.4585	-13.1768	-13.5645	-13.1026	-12.803	-13.0167	-13.2934	-13.5108	-12.6669	-13.8395	-13.6052	-13.3267	-13.4475	-13.0899	-13.4669	-13.4877	-13.5321	-13.4489	-13.4156	-13.2716	-13.7363	-13.4471	-13.6241	-13.4347	-13.7182	-13.2721	-13.9563	-13.1839	-13.5785	-14.6961	-12.9513
Tomm5	-14.0095	-14.1632	-14.139	-14.0166	-14.0464	-14.3901	-13.6044	-13.3372	-13.4057	-13.9824	-13.8183	-13.8344	-13.5399	-13.5184	-13.5678	-13.9511	-14.6861	-13.5368	-14.4683	-13.7322	-13.9391	-13.8573	-13.7268	-14.1534	-14.75	-13.7015	-13.3955	-13.2259	-14.0108	-13.8573	-13.7434	-14.0846	-13.8744	-14.2544	-13.8202	-13.9693	-14.5918	-13.3244	-14.1167	-14.9927	-13.8016	-14.386	-14.1839	-14.2087	-12.9631	-13.5666	-14.499	-14.189	-14.0554
Trap1a	-10.6962	-11.2356	-10.638	-10.8453	-10.6803	-10.4248	-10.7946	-10.7819	-10.5881	-10.7166	-10.7064	-10.7735	-10.6181	-10.2029	-10.8816	-10.5636	-11.187	-10.5385	-10.7206	-10.6232	-10.4437	-10.9379	-10.7418	-10.8395	-10.9272	-11.0869	-10.783	-10.7446	-10.8497	-10.6366	-10.6165	-10.3309	-10.6688	-10.9683	-10.6407	-10.5921	-10.656	-10.8823	-10.7878	-10.9055	-11.1677	-10.2966	-10.9325	-10.7371	-11.022	-11.1312	-10.7066	-10.7198	-10.4186
Trim24	-13.7909	-13.5195	-13.3167	-13.3677	-13.0014	-13.1705	-13.182	-13.5516	-13.6244	-13.294	-13.0938	-13.6022	-13.5418	-13.154	-12.8897	-13.3703	-13.1056	-13.3277	-13.5845	-13.5516	-13.6259	-13.3493	-13.4567	-13.2305	-13.1839	-13.1766	-13.4347	-13.9447	-13.5864	-13.1703	-13.8704	-13.3851	-13.2166	-12.7914	-13.8885	-13.4284	-13.3126	-13.6516	-13.4703	-13.5101	-13.499	-13.1578	-13.5323	-13.3784	-13.9049	-13.4594	-13.4235	-12.8414	-13.4246
Ttll12	-12.9028	-13.4195	-14.3669	-13.7136	-13.5179	-13.2411	-13.9142	-13.1291	-13.6136	-13.3496	-13.4843	-13.4492	-13.9887	-13.1217	-13.2949	-13.2074	-13.8065	-13.2718	-13.4364	-13.5516	-13.2244	-13.2309	-13.2361	-13.3429	-13.2224	-13.4024	-13.497	-13.1365	-12.7941	-13.0139	-13.5934	-13.3484	-13.5255	-12.894	-13.2571	-13.7475	-13.4597	-13.7585	-13.3258	-13.1047	-13.2724	-13.813	-13.2528	-13.4041	-13.1621	-13.3699	-13.4243	-13.2603	-13.5051
Tuba4a	-13.6632	-13.7461	-14.0445	-13.2961	-13.8647	-13.7492	-13.7994	-13.43	-13.4148	-13.2902	-13.5853	-13.682	-13.6101	-13.2157	-14.4142	-13.7286	-13.4529	-13.606	-13.6525	-13.9796	-14.0032	-13.7862	-14.2945	-13.1234	-14.944	-13.6255	-13.684	-13.4744	-13.6976	-13.2998	-13.7434	-13.545	-13.9281	-13.9379	-13.6374	-13.3602	-13.6326	-13.3186	-14.0715	-14.238	-14.2545	-14.3158	-13.7794	-13.488	-13.6406	-13.8108	-13.9876	-14.0859	-14.0428
Ubald1	-14.6549	-14.61	-14.9132	-14.6693	-14.5495	-14.5214	-14.0618	-13.5814	-14.6102	-14.5471	-14.1817	-14.6332	-15.0765	-13.8184	-14.5171	-14.572	-15.3302	-14.2927	-14.8453	-14.74	-14.0417	-13.9571	-13.9813	-14.3765	-14.6758	-14.4769	-14.1646	-14.4154	-14.3195	-14.2506	-14.8611	-14.0325	-14.3124	-14.3403	-14.127	-13.9351	-14.4026	-14.5974	-13.7446	-14.6594	-13.9297	-13.9369	-14.2618	-14.5488	-14.0201	-14.1135	-14.5445	-14.2811	-14.319
Ubb	-11.1556	-11.2785	-10.8614	-10.8885	-10.886	-11.1383	-10.9286	-12.5122	-11.2222	-11.03	-11.4815	-10.9485	-11.3338	-10.8137	-11.0698	-10.8193	-11.1102	-11.0183	-11.4374	-11.2397	-11.0209	-11.1929	-11.1846	-10.7467	-10.7112	-11.0793	-11.3767	-12.3894	-10.7524	-10.8043	-11.3352	-10.5675	-11.1293	-10.9438	-11.1339	-11.1536	-11.3483	-11.3926	-11.1239	-11.0285	-10.937	-11.0772	-10.6239	-11.3645	-13.7231	-10.8584	-10.8891	-11.3597	-10.9129
Ube2d3	-12.4041	-12.527	-12.1186	-12.7012	-12.5492	-12.9006	-12.0273	-12.3003	-12.3727	-12.3106	-12.0918	-12.5864	-12.251	-12.5851	-12.2475	-12.8894	-12.5556	-11.9906	-12.2919	-12.3111	-12.4976	-12.5274	-12.2533	-12.8977	-12.7218	-12.4946	-12.0597	-12.4348	-12.5952	-12.5208	-12.3956	-12.2389	-12.6245	-12.5787	-12.5731	-12.8083	-12.1788	-12.3796	-12.3755	-12.6057	-12.693	-12.6685	-12.7074	-12.6486	-12.5036	-12.63	-12.7874	-12.4559	-12.5472
Unc5b	-13.5284	-13.1394	-12.9424	-13.1428	-12.9812	-13.161	-13.2511	-13.2231	-13.2738	-13.2097	-13.4044	-13.1272	-12.9314	-12.7297	-13.0359	-12.9038	-13.0731	-13.2718	-12.5591	-12.8352	-12.7839	-12.6745	-12.627	-13.119	-13.0533	-12.6202	-13.1429	-12.8474	-13.3518	-12.6128	-12.9916	-13.013	-13.1361	-13.0798	-13.3413	-13.1597	-12.6187	-12.6784	-12.9107	-13.5345	-13.9232	-13.3087	-13.7479	-13.2241	-12.6625	-13.0045	-12.7901	-12.945	-13.1903
Vcp	-12.6252	-12.8158	-12.9858	-12.5767	-12.7869	-12.7358	-12.3978	-14.1326	-12.763	-12.8645	-13.0568	-12.3766	-12.8952	-12.8316	-12.9243	-13.0351	-13.0034	-12.9461	-13.1607	-12.7871	-12.6011	-12.7526	-12.4564	-12.6845	-12.5578	-12.8274	-12.4849	-13.6097	-12.6714	-12.661	-12.7435	-12.5147	-12.7921	-12.6087	-12.6364	-13.5824	-12.9386	-13.0705	-12.6419	-13.1368	-12.6339	-12.7585	-12.5468	-12.709	-14.8352	-12.3319	-12.6171	-12.6436	-12.4234
Vezf1	-13.0879	-13.2987	-13.4066	-13.6079	-13.9185	-12.9979	-13.2549	-13.1433	-13.0277	-12.7222	-13.0992	-13.7651	-13.179	-13.1351	-13.3139	-13.3588	-13.146	-13.1232	-13.1511	-13.492	-13.1811	-13.2847	-13.2467	-14.1062	-13.5627	-13.1177	-12.8793	-13.1506	-14.15	-13.7017	-13.3744	-13.0722	-13.6275	-13.4596	-13.7425	-13.1649	-13.3848	-13.0003	-13.213	-13.2496	-13.4611	-13.2299	-13.3198	-13.709	-13.3351	-13.7893	-13.3747	-13.8069	-13.9288
Wnt7b	-11.8691	-12.1788	-12.079	-11.948	-11.7641	-11.7527	-12.0571	-11.6359	-12.0601	-12.4361	-11.7315	-12.2249	-12.078	-11.7678	-12.0933	-11.6803	-11.9096	-11.9185	-11.7189	-12.4087	-12.0283	-11.7663	-11.9567	-11.949	-11.6409	-11.8317	-11.6742	-11.4932	-11.7756	-11.3758	-11.8711	-12.1081	-12.1122	-12.0132	-11.8663	-11.8193	-12.059	-11.7306	-11.7211	-11.9462	-12.0922	-11.6865	-12.0069	-11.664	-11.5168	-11.9222	-11.902	-11.809	-11.9383
Wwtr1	-13.2449	-13.2411	-12.7808	-13.099	-13.3681	-13.6879	-13.2284	-13.364	-13.2986	-13.2699	-14.0291	-13.5112	-14.3029	-13.4799	-13.1951	-13.3196	-13.6293	-13.6476	-14.657	-13.5291	-14.2226	-13.4457	-13.3925	-13.7727	-13.8571	-13.5824	-13.9162	-13.5661	-13.8153	-13.6364	-12.6538	-13.6375	-13.6739	-14.2373	-13.2571	-13.5708	-13.2952	-13.3654	-14.0372	-13.479	-13.5498	-14.0948	-13.7602	-14.0893	-13.835	-14.3801	-13.6395	-13.6742	-13.6446
Zbtb10	-13.512	-13.7523	-13.3819	-13.082	-13.3312	-13.92	-13.5858	-13.861	-13.9796	-13.0963	-13.6034	-13.2934	-12.979	-13.4156	-13.4443	-13.4987	-13.4602	-13.6901	-13.6525	-13.1673	-13.2177	-13.5146	-13.7268	-13.7976	-13.355	-13.133	-13.6235	-13.7458	-13.2621	-13.3651	-13.7768	-13.5157	-13.3678	-13.9313	-13.6251	-13.7913	-13.1589	-14.3695	-14.2306	-13.3133	-13.8227	-13.4222	-13.9107	-13.6704	-13.5377	-13.3829	-14.1872	-14.128	-13.6043
Zc3h13	-14.2588	-14.0346	-13.893	-14.1887	-14.5046	-13.4233	-14.0454	-13.9622	-14.3306	-14.3521	-14.4143	-13.7942	-14.8612	-14.1998	-14.2624	-14.0852	-13.7159	-14.2927	-13.6894	-14.3487	-13.3678	-14.3864	-14.4541	-13.6775	-14.0529	-14.2363	-14.217	-14.7962	-13.3071	-13.6493	-14.1482	-13.839	-13.7498	-13.6718	-13.9499	-13.888	-14.232	-14.6486	-13.8844	-13.2271	-13.6445	-14.4162	-14.1756	-14.6042	-13.9095	-14.1745	-13.6908	-14.1552	-14.098
Zfp281	-12.5198	-12.5805	-12.2712	-12.6884	-12.2998	-12.3763	-12.6268	-12.6482	-12.4119	-12.3262	-12.1992	-12.2734	-12.5362	-12.9757	-12.7533	-12.6935	-12.3433	-12.0321	-12.4113	-12.3748	-12.9608	-13.1197	-12.524	-12.6937	-13.4075	-12.0654	-12.4467	-12.4985	-12.6792	-12.1585	-12.7555	-12.3703	-12.7249	-12.6659	-12.6513	-12.4979	-12.8318	-12.4956	-12.7088	-12.6087	-13.2321	-12.6855	-12.9902	-13.1384	-12.7663	-13.1387	-12.8159	-12.7289	-13.0367
Zfp462	-13.0556	-13.1465	-13.1791	-12.738	-13.0066	-13.345	-13.07	-13.274	-13.0894	-12.7524	-13.5134	-13.1229	-12.9682	-13.206	-13.4958	-13.4987	-13.588	-13.1003	-13.0192	-13.2482	-13.289	-13.0569	-13.2313	-13.0479	-12.7137	-14.0953	-13.0287	-13.0799	-13.2896	-12.9354	-13.0936	-13.5271	-13.1836	-13.2667	-13.3818	-12.5005	-13.1047	-12.987	-13.5988	-13.7232	-12.8364	-13.28	-12.7518	-13.3184	-13.4392	-13.0779	-12.846	-13.1021	-13.2076
Zfp609	-13.4337	-13.5006	-13.3786	-13.6155	-13.5816	-13.9546	-14.0059	-13.2025	-13.7582	-13.8868	-13.3656	-13.6511	-13.8867	-14.1998	-13.8963	-13.7424	-13.2482	-14.0616	-13.3365	-13.7939	-13.7029	-14.0217	-13.4322	-14.4854	-13.4354	-13.3163	-14.0781	-13.8739	-13.4877	-13.9901	-13.8601	-13.9123	-13.8691	-13.7418	-13.6442	-13.4868	-13.7177	-13.6824	-13.5242	-13.2661	-13.3888	-14.035	-13.4996	-13.5571	-13.5041	-13.6449	-13.2263	-13.179	-13.6655
Zfp655	-13.9886	-14.4776	-14.4063	-14.0489	-14.2632	-14.3458	-14.1614	-15.0317	-14.1367	-13.8638	-13.751	-14.387	-13.4451	-14.9285	-14.6265	-13.9511	-14.2866	-13.8297	-14.1047	-14.6873	-13.8073	-14.1518	-14.1897	-14.5522	-14.2215	-14.1355	-14.0154	-14.3688	-13.6779	-13.8929	-14.2008	-14.8641	-14.078	-13.7478	-14.4475	-14.3695	-13.7325	-14.9191	-14.0274	-14.8309	-14.0538	-14.5683	-13.834	-14.4729	-14.1263	-13.982	-14.5312	-14.5385	-14.7102
Zfpm1	-11.5472	-11.9423	-11.9995	-12.0031	-12.0262	-11.6592	-11.7193	-11.5393	-12.0667	-11.8101	-11.8512	-11.975	-11.8231	-11.4524	-11.7586	-11.1338	-11.9106	-11.8339	-11.3699	-12.0312	-11.5213	-11.3642	-11.7983	-11.5908	-11.6971	-12.0044	-11.8062	-12.2844	-11.9593	-11.6219	-12.3449	-11.7613	-12.1827	-11.6782	-12.07	-11.6112	-11.6627	-11.8808	-11.8007	-11.4425	-11.3035	-11.8635	-11.7275	-11.7021	-12.1219	-11.5784	-11.4572	-12.0736	-11.4515
Znrf2	-13.4617	-13.5195	-13.3819	-13.3872	-13.424	-13.9546	-13.2929	-13.238	-13.3628	-13.1464	-13.4044	-13.4105	-13.0988	-13.3429	-13.7396	-13.7424	-13.5324	-13.3277	-12.5964	-13.5031	-13.6624	-13.4062	-13.3647	-13.1669	-13.8571	-13.6129	-13.5784	-13.5421	-13.1974	-13.5143	-12.7975	-13.6253	-13.8054	-13.6287	-13.3662	-13.4723	-13.4597	-13.1962	-13.1109	-13.2775	-13.5597	-13.3499	-13.4154	-13.8071	-13.3966	-13.6531	-13.933	-13.4875	-13.6238
Zyx	-12.6258	-13.0135	-12.5197	-12.7675	-12.8535	-12.9884	-12.7616	-12.8233	-12.7115	-13.3544	-13.0091	-12.8569	-12.6941	-12.6171	-12.6165	-12.3938	-12.5707	-12.904	-12.7127	-12.1459	-13.0358	-12.7414	-12.5696	-12.5528	-12.4428	-12.7609	-12.7574	-12.404	-12.3459	-12.2996	-13.1798	-12.5975	-12.0776	-12.1551	-12.6889	-12.774	-12.6544	-11.9338	-12.9883	-12.425	-12.1281	-12.1375	-12.7901	-12.3878	-12.5944	-12.5254	-12.8669	-12.5712	-12.1425
[truncated: 38 more columns]
