# Supplementary material for: Temporal BMP4 effects on mouse embryonic and extraembryonic development
Source: Nature. 2024 Sep 18;634(8034):652–61. doi: 10.1038/s41586-024-07937-5 (PMC11485214; doi:10.1038/s41586-024-07937-5)
Supplement: Supplementary file 5 — gRNA and Primers. Primers and guide RNAs used for this study. [file 41586_2024_7937_MOESM5_ESM.xlsx]

## Sheet: Sheet1
CRISPR Cas9 mediated gene manipulation
Name	sequence
elf5sgRNAexon3	GCAGCTCTGCAGCATGACGC
elf5sgRNAexon5	TGTCACAGCCGAACAAGTAA
Bmp4sgRNAexon3	CTGAGCGGCGTCCTCCCGCG
Sangers equencing primers (Elf5)
Name	sequence
flankingexon3_R	CAGTGTCAGCCTCGGGAGGA
flankingexon3_F	ACTTCTCTGTGCTCTGGTGC
flankingexon5_R	TGTATGGAAACAAACACCAG
flankingexon5_F	CTTTGGGGTGCAGCTTGAGG
Genotyping/rtPCR Primers (Bmp4)
Name	sequence
qPCR-BMP4_R	CCTGAATCTCGGCGACTTTTT
qPCR-BMP4_F	TTCCTGGTAACCGAATGCTGA
3_prime_LoxP_F	TGAATGTCGAGATGGGGCTG
3_prime_LoxP_R	GAGGGTGCTGCTTCCTTGTTAAC
5_prime_LoxP_F	TACCGTTCCCTGGGAACAAGAC
Internal_F	TAGCAAGAGCGCCGTCATTC
Internal_R	AGAAACACAGAGCACGCCTT
rtPCR Primers (explants)
Name	sequence
ascl2_F	CCGTGAAGGTGCAAACGTC
ascl2_R	CCCTGCTACGAGTTCTGGTG
pcdh12_F	GTGAGGGGCAATGACAATCT
pcdh12_R	GAAGAGCTGTCGAGCCTGTT
Adm_F	GTGTGTGTGTGTAAGGTGGAGA
Adm_R	CATTGAGACAGTTTATTGGTTTGC
chsy1_F	GTGCAGTGTGTCTGGTCTTAT
chsy1_R	GTGATCGCTCGGTGGATTT
hand1_F	TCGCTACACTTCCTACCTAGAG
hand1_R	GAAGGGAAAGGAAGGGAAAGAT
