# Supplementary material for: Temporal BMP4 effects on mouse embryonic and extraembryonic development
Source: Nature. 2024 Sep 18;634(8034):652–61. doi: 10.1038/s41586-024-07937-5 (PMC11485214; doi:10.1038/s41586-024-07937-5)
Supplement: Supplementary file 6 — Differential expression in ExM of embryonic Bmp4-KO. List of genes that showed significant differential expression between WT ExM and embryonic Bmp4-KO ExM (Extended Data Fig. 12b,c). [file 41586_2024_7937_MOESM6_ESM.xlsx]

## Sheet: Sheet1
Cluster	Gene
1	Aldh1a2
1	Col4a2
1	Dusp4
1	Epb41l2
1	Gm12216
1	Lama1
3	AK164124;Atp5j2
3	Anxa2
3	Basp1
3	Btf3l4
3	Cxx1a
3	H1f0
3	Higd1a
3	Lgals1
3	Lta4h
3	Peg10
3	Ppib
3	Rps28
3	Sgce
3	Siva1
3	Snrpd3
