# Supplementary material for: Temporal BMP4 effects on mouse embryonic and extraembryonic development
Source: Nature. 2024 Sep 18;634(8034):652–61. doi: 10.1038/s41586-024-07937-5 (PMC11485214; doi:10.1038/s41586-024-07937-5)
Supplement: Supplementary file 7 — ExM/Allantois marker genes. List of genes showing enrichment within the ExM/Allantois (Fig. 5f,h,i and Extended Data Fig. 13a). [file 41586_2024_7937_MOESM7_ESM.xlsx]

## Sheet: Sheet1
	Gene
1	Mir7025;Pdgfra
2	Gata6
3	C430049B03Rik;Mir322;Mir351;Mir503
4	Stx18
5	Fgf15
6	Gfpt2
7	Stard8
8	Hsd11b2
9	Frmd6
10	Apcdd1
11	Ahnak
12	AK085097;Akap2;Pakap;Palm2
13	Rhog
14	Exoc5
15	DQ697757
16	Ccdc59
17	Tspan4
18	Col4a1
19	Bag2
20	Smarcd3
21	Cdh11
22	Twsg1
23	T
24	Lzts2
25	Kdm6b
26	AK082990;Ppp3ca
27	Stk39
28	Sept6
29	Rnd3
30	Kif1b
31	Itgb5
32	B3gnt5
33	Tdo2
34	Sprr2a3
35	Six2
36	Osr1
37	Hlx
38	Frem1
39	Elk3
40	Ccno
41	AK043267;Mef2c
42	Tril
43	Hoxc6
44	Hoxa7
45	Tal1
46	Pcsk5
47	Epas1
48	Cobll1
49	Cbln1
50	Stau2
51	Jag1
52	Trap1a
53	Meis1
54	Foxc2
55	Foxc1
56	Arg1
57	Fendrr
58	Cdx4
59	AK039882;Hoxaas3
60	Slc39a8
61	Cyp26a1
62	Pth1r
63	Zcchc24
64	Siah2
65	Kdr
66	Etv2
67	Nhsl2
68	Adgra2
69	Tspan12
70	Tada1
71	Sox9
72	Snx24
73	Shc2
74	Ptp4a1
75	Prr11
76	Pcdh18
77	Naaa
78	Mir8097;Rnf19a
79	Mex3b
80	Lrfn4
81	Gpsm1
82	Gdf1
83	Eif5a2
84	Ccnjl
85	Ccdc102a
86	B3glct
87	Gprc5c
88	Baz1a
89	Bmp2
90	Pcdh19
91	Zfp334
92	Trove2
93	Sufu
94	Spg20
95	Pvrl1
96	Prps2
97	Lpar4
98	Fam199x
99	Efna5
100	Arrb1
101	AK162078;Zfhx3
102	Hand1
103	Spin2c
104	Peg10
105	Krt8
106	Hmga2
107	AK017779;Marcks
108	Gata4
109	Hand2
110	AK035842;Unc5c
111	Apela
112	Zfpm1
113	Tbx20
114	Prdm6
115	Dok4
116	Zfp36l1
117	Tomm5
118	Jak1
119	Gins2
120	Dusp9
121	Braf
122	AB346293;Luzp1
123	Tubb6
124	Pxdn
125	Ckap4
126	Ptch1
127	Ugdh
128	Mmp2
129	Lpp
130	Hes1
131	Cdh2
132	Snai1
133	Ppic
134	AK053895;Morc4
135	Bambi
136	Pmp22
137	Foxf1
138	Myc
139	Igfbp4
140	Suv39h1
141	Crabp1
142	Sox11
143	Hoxc8
144	Hoxa9
145	Hoxa10
146	Hoxb6
147	Tmem158
148	Prkar2b
149	Vegfa
150	Mllt3
151	Tbx4
152	Gpx3
153	Plac1
154	Pitx1
155	Col1a1
156	Efnb1
157	Capn6
158	Rhou
159	Igf2r
160	Twist1
161	Vegfc
162	Tns1
163	Tmem119
164	Tbx2
165	Pgf
166	Pde9a
167	Ngfr
168	Mira
169	Klf14
170	Hoxc9
171	Hoxc10
172	Hoxa11
173	Gata5
174	Flrt2
175	Coro2a
176	Ccdc80
177	AK038736;Prrx1
178	Pcolce
179	Gadd45g
180	Dcaf12l1
181	Cd44
182	Plpp3
183	Itm2a
184	Twist2
185	Glipr2
186	Phldb2
187	Rgs5
188	Ppp1r14a
189	Col1a2
190	3632451O06Rik;AK087604
191	Mir5129;Zeb2
192	Has2
193	Sgce
194	P4ha2
195	Cables2
196	AK165059;Smarca2
197	Reep5
198	Capn2
199	Prrx2
200	Sepn1
201	Amotl1
202	Smarca1
203	Sfrp1
204	Myrf
