# Supplementary material for: Temporal BMP4 effects on mouse embryonic and extraembryonic development
Source: Nature. 2024 Sep 18;634(8034):652–61. doi: 10.1038/s41586-024-07937-5 (PMC11485214; doi:10.1038/s41586-024-07937-5)
Supplement: Supplementary file 8 — PGC marker genes. List of genes showing enrichment within the PGCs (Fig. 5f,h,i and Extended Data Fig. 13a). [file 41586_2024_7937_MOESM8_ESM.xlsx]

## Sheet: Sheet1
	Gene
1	Sox17
2	Tmprss2
3	Ap1m2
4	Psmb8
5	Tdrd5
6	Prdm14
7	Mir7678;Slpi
8	Mycl
9	Igfbp3
10	Fgf8
11	Ttyh1
12	Rffl
13	Rab27a
14	Irf1
15	Igfbpl1
16	Dtx3l
17	AK083075;Pygl
18	Capg
19	AK163898;BC025019;Hook1
20	Slc40a1
21	AU015836
22	Arpc1b
23	L1td1
24	Esrp1
25	Epcam
26	Zic3
27	Hmgn5
28	Diaph1;Mir6979
29	Alg13
30	Prdm1
31	Npnt
32	Dnd1
33	Tdh
34	Sptbn2
35	Mov10
36	Pml
37	Gstm1
38	Fgd1
39	Etv5
40	Dppa5a
41	Tfap2c
42	Syce2
43	Socs2
44	Sgpl1
45	Gm1604b;Rnaset2b
46	Dppa3
47	Ifitm3
48	AK047175;Kit
49	Alpl
50	Tfcp2l1
51	Rhox6
52	AK156971;Rbm47
53	Sfmbt2
54	Zfp296
55	Tcl1
56	Rbmxl2
57	Pla2g10
58	Phf19
59	Pecam1
60	Morc1
61	Map3k15
62	Itgb3
63	Isl2
64	Gstm3
65	Gdf3
66	Gca
67	Fam131c
68	Dennd1c
69	Stk35
70	Myb
71	Agk
72	Ina
73	Elavl2
74	Ybx2
75	Tesk2
76	Tcf15
77	St14
78	Ptpn3
79	Plcd1
80	Fam222a
81	Clu
82	Ccdc92
83	Cables1
84	Anxa11
85	Abcd1
86	AK088578;Lck;Mir8119
87	Zswim1
88	Pgap1
89	Rhox9
90	Esrrb
91	Elf3
92	Gldc
93	Cldn7
94	Fbrsl1
95	Sox15
96	Parp12
97	Lrrc34
98	Klf8
99	Klf2
100	Ap3b2
101	Txnip
102	Ptpn6
103	Ptges2
104	Nup210
105	Lrrc8d
106	Gadd45a
107	Trim25
108	Sepp1
109	Cotl1
110	Avpi1
111	Atp1b1
112	Akap1
113	Rgma
114	Plcg2
115	Etv4
116	Arvcf
117	Ank3
118	Ssbp4
119	Ralgds
120	Porcn
121	Mbp
122	Mapk13
123	Atp10a
124	Usp28
125	Shroom3
126	Pdzd4
127	Ckb
