# Supplementary material for: Temporal BMP4 effects on mouse embryonic and extraembryonic development
Source: Nature. 2024 Sep 18;634(8034):652–61. doi: 10.1038/s41586-024-07937-5 (PMC11485214; doi:10.1038/s41586-024-07937-5)
Supplement: Supplementary file 9 — ExE explants BMP4/NOG RT–qPCR results. RT–qPCR results for explants cultured for 24/36 h in the presence or absence of BMP4/NOG (Extended Data Fig. 9c). [file 41586_2024_7937_MOESM9_ESM.xlsx]

## Sheet: SI_table_8
age	treat	rep	gene	Ct	dCt	ddCt	2^-ddCt	avg2^-ddCt
E6.5	BMP	1	Actin	19.7051	0
E6.5	BMP	2	Actin	19.8942	0
E6.5	BMP	3	Actin	19.9346	0
E6.5	BMP	1	Adm	21.2628	1.55778	-1.22418	2.33622	2.03421
E6.5	BMP	2	Adm	21.6559	1.76171	-1.02024	2.02826
E6.5	BMP	3	Adm	21.919	1.98439	-0.797559	1.73816
E6.5	BMP	1	Ascl2	28.117	8.41194	2.56481	0.169011	0.257069
E6.5	BMP	2	Ascl2	27.1434	7.24928	1.40215	0.378364
E6.5	BMP	3	Ascl2	27.9413	8.00665	2.15952	0.223831
E6.5	BMP	1	Chsy1	27.6886	7.9835	3.11626	0.115322	0.227108
E6.5	BMP	2	Chsy1	26.867	6.97287	2.10563	0.23235
E6.5	BMP	3	Chsy1	26.3855	6.45082	1.58359	0.333652
E6.5	BMP	1	Id1	27.4073	7.70223	-1.76019	3.38742	3.66638
E6.5	BMP	2	Id1	27.5716	7.67742	-1.785	3.44619
E6.5	BMP	3	Id1	27.3386	7.40392	-2.0585	4.16554
E6.5	control	1	Actin	16.6829	0
E6.5	control	2	Actin	18.4044	0
E6.5	control	3	Actin	18.9391	0
E6.5	control	4	Actin	19.7675	0
E6.5	control	5	Actin	19.9713	0
E6.5	control	6	Actin	16.7522	0
E6.5	control	1	Adm	20.2854	3.60252	0.820571	0.566218	1.0868
E6.5	control	2	Adm	20.3613	1.95692	-0.825031	1.77157
E6.5	control	3	Adm	21.607	2.66796	-0.113989	1.08222
E6.5	control	4	Adm	22.7548	2.98733	0.20538	0.86731
E6.5	control	5	Adm	23.2957	3.32438	0.542425	0.686616
E6.5	control	6	Adm	18.9048	2.1526	-0.629356	1.54687
E6.5	control	1	Ascl2	23.4512	6.76839	0.921255	0.528049	1.07186
E6.5	control	2	Ascl2	24.7708	6.36645	0.519323	0.697699
E6.5	control	3	Ascl2	24.5177	5.5786	-0.268531	1.20458
E6.5	control	4	Ascl2	25.462	5.69451	-0.152625	1.11159
E6.5	control	5	Ascl2	25.0621	5.09074	-0.756389	1.68926
E6.5	control	6	Ascl2	22.3363	5.5841	-0.263033	1.2
E6.5	control	1	Chsy1	22.3171	5.63421	0.766968	0.587651	1.13791
E6.5	control	2	Chsy1	23.4282	5.02386	0.156623	0.897123
E6.5	control	3	Chsy1	24.2479	5.30886	0.441623	0.736306
E6.5	control	4	Chsy1	23.353	3.58554	-1.2817	2.43125
E6.5	control	5	Chsy1	24.314	4.34263	-0.524607	1.43854
E6.5	control	6	Chsy1	22.0606	5.30833	0.441094	0.736576
E6.5	control	1	Id1	25.8763	9.19345	-0.268968	1.20495	1.03995
E6.5	control	2	Id1	27.1427	8.73837	-0.72405	1.65181
E6.5	control	3	Id1	28.5351	9.59599	0.133566	0.911576
E6.5	control	4	Id1	29.6974	9.92994	0.467518	0.723208
E6.5	control	5	Id1	29.5573	9.58592	0.123497	0.91796
E6.5	control	6	Id1	26.4831	9.73086	0.268436	0.830219
E6.5	NOG	1	Actin	18.0119	0
E6.5	NOG	2	Actin	16.928	0
E6.5	NOG	3	Actin	19.9621	0
E6.5	NOG	4	Actin	18.1441	0
E6.5	NOG	1	Adm	22.076	4.0641	1.28215	0.411182	0.306501
E6.5	NOG	2	Adm	21.8968	4.96876	2.18681	0.219637
E6.5	NOG	3	Adm	24.7152	4.75309	1.97113	0.255052
E6.5	NOG	4	Adm	22.4819	4.33778	1.55583	0.340133
E6.5	NOG	1	Ascl2	23.6053	5.59338	-0.253756	1.19231	1.82119
E6.5	NOG	2	Ascl2	22.0258	5.09786	-0.749276	1.68095
E6.5	NOG	3	Ascl2	24.2078	4.24564	-1.60149	3.03457
E6.5	NOG	4	Ascl2	23.5297	5.38565	-0.461483	1.37696
E6.5	NOG	1	Chsy1	22.0069	3.99501	-0.872229	1.83049	2.34527
E6.5	NOG	2	Chsy1	20.6262	3.6982	-1.16904	2.24862
E6.5	NOG	3	Chsy1	23.3237	3.36161	-1.50563	2.83949
E6.5	NOG	4	Chsy1	21.7112	3.56713	-1.30011	2.46247
E6.5	NOG	1	Id1	29.0727	11.0608	1.59836	0.330253	0.296761
E6.5	NOG	2	Id1	28.4794	11.5514	2.08901	0.235042
E6.5	NOG	3	Id1	31.1463	11.1841	1.72172	0.303188
E6.5	NOG	4	Id1	29.2569	11.1128	1.65036	0.31856
E7.5	BMP	1	Actin	16.7522	0
E7.5	BMP	2	Actin	15.0541	0
E7.5	BMP	3	Actin	15.7951	0
E7.5	BMP	1	Adm	20.5048	3.7526	-2.64297	6.24617	4.54273
E7.5	BMP	2	Adm	19.9706	4.91651	-1.47906	2.78767
E7.5	BMP	3	Adm	19.9908	4.19571	-2.19986	4.59436
E7.5	BMP	1	Ascl2	23.3363	6.5841	0.865287	0.548937	0.392248
E7.5	BMP	2	Ascl2	22.4559	7.40177	1.68296	0.311442
E7.5	BMP	3	Ascl2	23.1742	7.37915	1.66034	0.316364
E7.5	BMP	1	Chsy1	24.0606	7.30833	1.65464	0.317617	0.228747
E7.5	BMP	2	Chsy1	23.484	8.42987	2.77618	0.145978
E7.5	BMP	3	Chsy1	23.6159	7.82086	2.16717	0.222647
E7.5	BMP	1	Id1	23.2431	6.49086	-2.58516	6.00083	5.41387
E7.5	BMP	2	Id1	21.787	6.73284	-2.34318	5.0742
E7.5	BMP	3	Id1	22.5019	6.70681	-2.36921	5.1666
E7.5	control	1	Actin	15.8479	0
E7.5	control	2	Actin	15.7452	0
E7.5	control	1	Adm	21.9301	6.08219	-0.313381	1.24262	1.02368
E7.5	control	2	Adm	22.4541	6.70895	0.313381	0.804754
E7.5	control	1	Ascl2	21.6317	5.78382	0.065005	0.955942	1.05524
E7.5	control	2	Ascl2	21.399	5.65381	-0.065005	1.04609
E7.5	control	1	Chsy1	21.2829	5.43498	-0.218713	1.16369	1.01151
E7.5	control	2	Chsy1	21.6176	5.8724	0.218713	0.859332
E7.5	control	1	Id1	24.9917	9.14376	0.0677431	0.954129	1.0011
E7.5	control	2	Id1	24.7535	9.00828	-0.0677431	1.04808
E7.5	NOG	1	Actin	15.5916	0
E7.5	NOG	2	Actin	15.1217	0
E7.5	NOG	3	Actin	15.7696	0
E7.5	NOG	1	Adm	22.6812	7.08955	0.693979	0.618146	0.478807
E7.5	NOG	2	Adm	22.9372	7.81547	1.4199	0.373737
E7.5	NOG	3	Adm	23.3348	7.56519	1.16962	0.444538
E7.5	NOG	1	Ascl2	20.3429	4.75124	-0.967576	1.95555	2.95367
E7.5	NOG	2	Ascl2	19.2777	4.15598	-1.56283	2.95433
E7.5	NOG	3	Ascl2	19.5062	3.73655	-1.98227	3.95113
E7.5	NOG	1	Chsy1	19.0384	3.44675	-2.20694	4.61694	3.51929
E7.5	NOG	2	Chsy1	19.3239	4.20217	-1.45152	2.73496
E7.5	NOG	3	Chsy1	19.7426	3.97294	-1.68076	3.20596
E7.5	NOG	1	Id1	26.8458	11.2541	2.17812	0.220963	0.31764
E7.5	NOG	2	Id1	26.9142	11.7925	2.71649	0.152144
E7.5	NOG	3	Id1	25.632	9.86236	0.786337	0.579814
