# Supplementary material for: Temporal BMP4 effects on mouse embryonic and extraembryonic development
Source: Nature. 2024 Sep 18;634(8034):652–61. doi: 10.1038/s41586-024-07937-5 (PMC11485214; doi:10.1038/s41586-024-07937-5)
Supplement: Supplementary file 10 — ExE Bmp4-KO E12.5 placental data. Measurements of placentas isolated from E12.5 ExE Bmp4-KO embryos (Extended Data Fig. 9d). [file 41586_2024_7937_MOESM10_ESM.xlsx]

## Sheet: ExE Bmp4-KO Figure 4g
Area measurments for JZ						Placental dry weight
Tissue	Sample	Replicate	Area [mm^2]	p val		Sample	weight [mg]	p val
JZ	KO2	2	6.474	0.000118304		control	120.2	0.727982
JZ	KO2	1	6.533			control	131.5
JZ	KO1	1	5.026			control	138.5
JZ	KO1	2	4.421			control	107.5
JZ	KO3	1	5.987			control	119.4
JZ	KO3	2	5.56			control	137
JZ	KO4	1	6.664			control	112.7
JZ	KO4	2	6.942			KO	127.8
JZ	KO5	1	6.18			KO	107
JZ	KO5	2	5.006			KO	125.4
JZ	C1	1	4.877			KO	115						13
JZ	C1	2	5.299			KO	115
JZ	C2	1	3.47			KO	176
JZ	C2	2	4.076			KO	125
JZ	C3	1	3.634
JZ	C3	2	4.679
JZ	C4	1	4.215
JZ	C4	2	4.252
JZ	C5	2	4.3
JZ	C5	1	3.702
LAB	KO2	2	7.533
LAB	KO2	1	7.727
LAB	KO1	1	7.76
LAB	KO1	2	6.608
LAB	KO3	1	7.138
LAB	KO3	2	6.998
LAB	KO4	1	6.399
LAB	KO4	2	6.505
LAB	KO5	1	7.028
LAB	KO5	2	7.991
LAB	C1	1	6.388
LAB	C1	2	6.274
LAB	C2	1	7.07
LAB	C2	2	6.354
LAB	C3	1	6.062
LAB	C3	2	5.653
LAB	C4	1	6.246
LAB	C4	2	5.795
LAB	C5	2	7.114
LAB	C5	1	7.456
