# Supplementary material for: Temporal BMP4 effects on mouse embryonic and extraembryonic development
Source: Nature. 2024 Sep 18;634(8034):652–61. doi: 10.1038/s41586-024-07937-5 (PMC11485214; doi:10.1038/s41586-024-07937-5)
Supplement: Supplementary file 11 — Source Data Fig. 1 [file 41586_2024_7937_MOESM11_ESM.xlsx]

## Sheet: Fig1b
Source Data Figure 1
Figure 1b - UMAP coordinates of embryonic metacells
metacell_x	metacell_y	metacell_color	metacell_type
5.5191	6.95449	#DABE99	Primitive streak
5.50065	8.10212	#DABE99	Primitive streak
6.33394	6.73477	#DABE99	Primitive streak
5.93379	6.265	#DABE99	Primitive streak
5.76626	7.43984	#DABE99	Primitive streak
4.85875	7.89671	#DABE99	Primitive streak
9.46008	3.70444	#635547	Epiblast
7.02837	7.24781	#DABE99	Primitive streak
5.60006	7.41602	#DABE99	Primitive streak
6.08554	7.91218	#DABE99	Primitive streak
5.26856	7.56875	#DABE99	Primitive streak
4.02639	6.45802	#DABE99	Primitive streak
3.70025	6.11606	#DABE99	Primitive streak
4.34102	6.342	#DABE99	Primitive streak
4.10891	7.25374	#DABE99	Primitive streak
4.09699	7.67834	#DABE99	Primitive streak
3.92354	6.91623	#DABE99	Primitive streak
4.19372	6.96721	#DABE99	Primitive streak
5.04926	5.87948	#c19f70	Anterior Primitive Streak
3.47672	5.65316	#DABE99	Primitive streak
5.48215	7.96243	#DABE99	Primitive streak
5.13641	6.61584	#DABE99	Primitive streak
4.74693	7.67802	#DABE99	Primitive streak
5.35328	7.66155	#DABE99	Primitive streak
4.83769	7.86963	#DABE99	Primitive streak
4.6926	7.39468	#DABE99	Primitive streak
4.66251	7.78319	#DABE99	Primitive streak
4.85158	8.07596	#DABE99	Primitive streak
4.31809	8.03229	#DABE99	Primitive streak
11.374	6.62545	#635547	Epiblast
11.2766	6.72417	#635547	Epiblast
11.1354	6.46068	#635547	Epiblast
10.364	4.18722	#635547	Epiblast
10.7181	6.6212	#635547	Epiblast
10.0059	4.84194	#635547	Epiblast
10.5622	6.44921	#635547	Epiblast
8.00386	4.97303	#635547	Epiblast
7.96388	4.7455	#635547	Epiblast
8.26939	5.19837	#635547	Epiblast
8.57933	5.30201	#635547	Epiblast
6.64841	4.90747	#635547	Epiblast
8.51309	3.79495	#635547	Epiblast
6.96321	4.40296	#635547	Epiblast
8.11782	4.28767	#635547	Epiblast
8.03489	3.89734	#635547	Epiblast
6.37488	5.48335	#635547	Epiblast
6.33995	4.30188	#635547	Epiblast
6.47972	6.03296	#635547	Epiblast
7.07986	5.34442	#635547	Epiblast
6.17131	4.87636	#635547	Epiblast
7.2349	5.92931	#635547	Epiblast
6.12177	5.04524	#635547	Epiblast
6.6224	4.30364	#635547	Epiblast
6.72079	4.44677	#635547	Epiblast
6.89548	4.76165	#635547	Epiblast
7.8186	4.35846	#635547	Epiblast
7.25271	4.99308	#635547	Epiblast
7.29967	5.14643	#635547	Epiblast
7.66994	6.20699	#635547	Epiblast
7.3417	5.61584	#635547	Epiblast
6.6862	3.80334	#635547	Epiblast
6.87034	5.04642	#635547	Epiblast
7.64898	5.67446	#635547	Epiblast
7.37376	3.64044	#635547	Epiblast
6.40703	5.04759	#635547	Epiblast
6.29037	4.1275	#635547	Epiblast
6.95317	2.59777	#635547	Epiblast
6.08507	3.86899	#635547	Epiblast
8.2731	4.33829	#635547	Epiblast
8.56415	4.89541	#635547	Epiblast
7.29941	6.06627	#635547	Epiblast
9.13661	4.2714	#635547	Epiblast
8.34411	4.44524	#635547	Epiblast
9.36675	4.62436	#635547	Epiblast
9.0976	4.56838	#635547	Epiblast
8.2709	4.59851	#635547	Epiblast
7.88443	4.86838	#635547	Epiblast
9.60974	4.7137	#635547	Epiblast
8.06579	3.6154	#635547	Epiblast
7.19805	5.01826	#635547	Epiblast
8.14688	5.49362	#635547	Epiblast
10.1344	5.13355	#635547	Epiblast
9.94304	5.07406	#635547	Epiblast
9.24118	5.33047	#635547	Epiblast
7.69662	4.71906	#635547	Epiblast
7.20967	4.67709	#635547	Epiblast
7.94675	5.67901	#635547	Epiblast
8.96585	4.17036	#635547	Epiblast
9.15933	4.34428	#635547	Epiblast
9.76762	3.86067	#635547	Epiblast
9.20633	3.20526	#635547	Epiblast
9.39347	3.94727	#635547	Epiblast
8.50179	3.72281	#635547	Epiblast
8.21595	4.44773	#635547	Epiblast
9.75883	4.93193	#635547	Epiblast
9.31185	4.81434	#635547	Epiblast
9.69906	3.538	#635547	Epiblast
10.3077	3.36267	#635547	Epiblast
7.79693	3.41622	#635547	Epiblast
8.11865	4.2388	#635547	Epiblast
9.87018	3.61874	#635547	Epiblast
8.79872	3.38937	#635547	Epiblast
9.33697	4.95131	#635547	Epiblast
9.06358	5.06168	#635547	Epiblast
8.11679	4.00322	#635547	Epiblast
9.53906	4.37142	#635547	Epiblast
10.2524	3.02009	#635547	Epiblast
10.5176	3.58371	#635547	Epiblast
9.01156	5.98772	#635547	Epiblast
9.04983	5.17116	#635547	Epiblast
6.70559	7.51612	#DABE99	Primitive streak
6.47893	7.94202	#DABE99	Primitive streak
7.38007	5.9215	#635547	Epiblast
6.7199	6.12142	#635547	Epiblast
7.56725	5.44547	#635547	Epiblast
7.93766	6.397	#635547	Epiblast
6.93303	5.0144	#635547	Epiblast
6.96909	6.72267	#DABE99	Primitive streak
8.2778	4.00526	#635547	Epiblast
7.98297	6.70126	#635547	Epiblast
7.79841	6.20545	#635547	Epiblast
8.84211	6.25954	#635547	Epiblast
9.06864	5.72013	#635547	Epiblast
7.91602	5.5755	#635547	Epiblast
8.66388	6.24092	#635547	Epiblast
7.36295	6.69026	#DABE99	Primitive streak
7.92044	5.19874	#635547	Epiblast
8.23866	6.01161	#635547	Epiblast
8.59251	5.82693	#635547	Epiblast
9.05167	3.65509	#635547	Epiblast
7.66444	4.01533	#635547	Epiblast
9.40172	5.85976	#635547	Epiblast
7.73308	5.78329	#635547	Epiblast
9.80936	5.8609	#635547	Epiblast
9.3316	6.12476	#635547	Epiblast
9.10475	5.46477	#635547	Epiblast
9.58797	4.98434	#635547	Epiblast
8.79153	5.32515	#635547	Epiblast
8.2019	4.53363	#635547	Epiblast
8.72544	5.28455	#635547	Epiblast
9.80169	2.85474	#635547	Epiblast
10.1981	5.05376	#635547	Epiblast
9.95286	5.55295	#635547	Epiblast
9.83921	4.03952	#635547	Epiblast
8.389	5.18439	#635547	Epiblast
9.33414	5.2073	#635547	Epiblast
10.1778	3.61956	#635547	Epiblast
9.89541	3.01427	#635547	Epiblast
8.06934	6.40821	#635547	Epiblast
8.61921	5.68216	#635547	Epiblast
9.33075	6.53812	#635547	Epiblast
8.21489	6.78289	#635547	Epiblast
7.87826	4.90413	#635547	Epiblast
7.80677	6.409	#635547	Epiblast
8.05534	6.1755	#635547	Epiblast
9.36599	5.92503	#635547	Epiblast
5.83944	0.917607	#90BF75	Definitive ectoderm
6.32712	0.265196	#90BF75	Definitive ectoderm
6.03962	0.0776783	#90BF75	Definitive ectoderm
5.47657	0.857465	#90BF75	Definitive ectoderm
6.25452	0.633819	#90BF75	Definitive ectoderm
5.26988	1.28805	#90BF75	Definitive ectoderm
6.03489	1.51743	#90BF75	Definitive ectoderm
6.03648	2.67629	#90BF75	Definitive ectoderm
6.50037	1.32153	#90BF75	Definitive ectoderm
6.14905	3.05103	#90BF75	Definitive ectoderm
6.43674	0.794803	#90BF75	Definitive ectoderm
6.4599	1.23286	#90BF75	Definitive ectoderm
6.88037	2.69417	#90BF75	Definitive ectoderm
7.29446	2.16204	#90BF75	Definitive ectoderm
6.72467	3.73463	#90BF75	Definitive ectoderm
6.24736	3.00065	#635547	Epiblast
6.59604	2.66187	#635547	Epiblast
7.10706	1.92989	#90BF75	Definitive ectoderm
7.16812	1.74242	#90BF75	Definitive ectoderm
6.86322	2.08238	#90BF75	Definitive ectoderm
6.38109	2.10104	#90BF75	Definitive ectoderm
6.80803	2.32663	#90BF75	Definitive ectoderm
6.33603	2.26341	#90BF75	Definitive ectoderm
5.82395	1.81989	#90BF75	Definitive ectoderm
6.51258	1.50863	#90BF75	Definitive ectoderm
6.64838	1.39237	#90BF75	Definitive ectoderm
3.25262	4.26751	#DABE99	Primitive streak
2.84733	3.09379	#DABE99	Primitive streak
3.42998	5.72348	#DABE99	Primitive streak
3.42695	5.05296	#DABE99	Primitive streak
4.18547	6.09124	#DABE99	Primitive streak
2.94475	5.65512	#DABE99	Primitive streak
3.73297	5.42147	#DABE99	Primitive streak
3.89051	5.16303	#DABE99	Primitive streak
3.58348	5.68556	#DABE99	Primitive streak
2.27703	6.11166	#c19f70	Anterior Primitive Streak
2.39848	6.97488	#c19f70	Anterior Primitive Streak
3.02147	5.66928	#DABE99	Primitive streak
1.81188	5.21247	#C594BF	Early nascent mesoderm
1.31594	6.05862	#C594BF	Early nascent mesoderm
1.20818	5.43512	#C594BF	Early nascent mesoderm
1.3287	5.92527	#C594BF	Early nascent mesoderm
1.61426	5.90776	#C594BF	Early nascent mesoderm
1.85462	6.4516	#c19f70	Anterior Primitive Streak
2.23464	1.28905	#9e6762	Caudal epiblast
2.27421	0.771343	#9e6762	Caudal epiblast
1.65865	2.02201	#9e6762	Caudal epiblast
3.30532	1.78632	#9e6762	Caudal epiblast
2.61038	2.169	#9e6762	Caudal epiblast
4.55571	1.35221	#9e6762	Caudal epiblast
4.43558	1.02236	#9e6762	Caudal epiblast
4.6837	0.537606	#9e6762	Caudal epiblast
4.3082	0.0685131	#9e6762	Caudal epiblast
4.15284	0.541491	#9e6762	Caudal epiblast
3.7875	1.16014	#9e6762	Caudal epiblast
2.49873	2.35777	#DABE99	Primitive streak
3.07972	1.89764	#9e6762	Caudal epiblast
6.15181	-3.38541	#354E23	Caudal neural plate
6.05881	-3.33528	#354E23	Caudal neural plate
7.02652	-2.92868	#649146	Rostral neural plate
7.86188	-2.2692	#649146	Rostral neural plate
5.25792	-2.27402	#354E23	Caudal neural plate
6.16145	-3.20518	#354E23	Caudal neural plate
5.5915	-3.69924	#354E23	Caudal neural plate
5.84049	-4.52374	#354E23	Caudal neural plate
6.05538	-4.34945	#354E23	Caudal neural plate
6.51206	-3.49169	#354E23	Caudal neural plate
5.7366	-4.32911	#354E23	Caudal neural plate
6.04724	-3.7917	#354E23	Caudal neural plate
6.56774	-2.08585	#647A4F	Forebrain/Midbrain/Hindbrain
10.1467	-3.53315	#649146	Rostral neural plate
9.60682	-4.07523	#647A4F	Forebrain/Midbrain/Hindbrain
8.29541	-4.18343	#649146	Rostral neural plate
8.13489	-3.31163	#649146	Rostral neural plate
5.39747	-2.20828	#f7f79e	Surface ectoderm
4.37142	-2.51363	#9e6762	Caudal epiblast
6.36282	-2.3403	#f7f79e	Surface ectoderm
7.13126	-2.28121	#649146	Rostral neural plate
7.88495	-2.72953	#649146	Rostral neural plate
8.2305	-2.68007	#649146	Rostral neural plate
7.14621	-2.06889	#649146	Rostral neural plate
7.40365	-1.59703	#649146	Rostral neural plate
10.3145	-3.55185	#649146	Rostral neural plate
10.9596	-2.84538	#649146	Rostral neural plate
10.4731	-2.18336	#649146	Rostral neural plate
10.3695	-2.16288	#649146	Rostral neural plate
10.8152	-2.86828	#649146	Rostral neural plate
10.3442	-3.07861	#649146	Rostral neural plate
9.79017	-2.39095	#649146	Rostral neural plate
10.5702	-2.70029	#649146	Rostral neural plate
8.94907	-1.74091	#649146	Rostral neural plate
8.90248	-2.32757	#649146	Rostral neural plate
9.89126	-2.77306	#649146	Rostral neural plate
9.43299	-2.34118	#649146	Rostral neural plate
8.65646	-2.89273	#649146	Rostral neural plate
9.09687	-2.71503	#649146	Rostral neural plate
8.01951	-2.51592	#649146	Rostral neural plate
8.50476	-2.61073	#649146	Rostral neural plate
9.08727	-3.11957	#649146	Rostral neural plate
8.4929	-2.79277	#649146	Rostral neural plate
7.74344	-1.70499	#649146	Rostral neural plate
8.17793	-0.601503	#649146	Rostral neural plate
8.43919	-0.996611	#649146	Rostral neural plate
10.0338	-1.77684	#649146	Rostral neural plate
9.80858	-1.07253	#649146	Rostral neural plate
10.6932	-1.86637	#649146	Rostral neural plate
9.9896	-1.39036	#649146	Rostral neural plate
9.41576	-1.63971	#649146	Rostral neural plate
8.66217	-1.92746	#649146	Rostral neural plate
8.20064	-1.28802	#649146	Rostral neural plate
8.90838	-1.23113	#649146	Rostral neural plate
8.02722	-1.68734	#649146	Rostral neural plate
8.41503	-1.79728	#649146	Rostral neural plate
8.15044	-1.30904	#649146	Rostral neural plate
7.89253	-1.55845	#649146	Rostral neural plate
8.72438	-1.48034	#649146	Rostral neural plate
5.79647	-1.25361	#90BF75	Definitive ectoderm
6.85639	-0.37082	#90BF75	Definitive ectoderm
6.6361	-0.503809	#90BF75	Definitive ectoderm
8.31276	-0.214515	#649146	Rostral neural plate
7.82962	0.336039	#90BF75	Definitive ectoderm
9.51696	-0.454332	#90BF75	Definitive ectoderm
8.74741	-0.173153	#90BF75	Definitive ectoderm
7.56931	-0.442423	#90BF75	Definitive ectoderm
7.22775	0.397932	#90BF75	Definitive ectoderm
7.39736	-0.0358114	#90BF75	Definitive ectoderm
6.26023	-0.7488	#90BF75	Definitive ectoderm
5.93267	-0.318857	#90BF75	Definitive ectoderm
6.36806	-0.723545	#90BF75	Definitive ectoderm
-14.6479	-2.57734	#FF5608	Erythroid 3
-14.7477	-2.03354	#FF5608	Erythroid 3
-14.4367	-2.40017	#FF5608	Erythroid 3
-14.8085	-1.53971	#D96B2B	Erythroid 2
-15.5151	-0.281883	#D96B2B	Erythroid 2
-15.1734	-0.826629	#D96B2B	Erythroid 2
-14.0354	-3.74749	#FF5608	Erythroid 3
-14.3704	-4.0813	#FF5608	Erythroid 3
-14.24	-3.26607	#FF5608	Erythroid 3
-13.9905	-3.57018	#FF5608	Erythroid 3
-13.8989	-3.4747	#FF5608	Erythroid 3
-13.936	-3.01402	#FF5608	Erythroid 3
-14.3	-2.73954	#FF5608	Erythroid 3
-15.0169	-4.86781	#FF5608	Erythroid 3
-14.8302	-4.51666	#FF5608	Erythroid 3
-15.2816	-4.49769	#FF5608	Erythroid 3
-15.4187	-4.87289	#FF5608	Erythroid 3
-15.4907	-4.41202	#FF5608	Erythroid 3
-14.5337	-4.56418	#FF5608	Erythroid 3
-15.5646	-0.349143	#D96B2B	Erythroid 2
-15.7598	-0.125283	#D96B2B	Erythroid 2
-15.9964	0.121185	#D96B2B	Erythroid 2
-16.2913	-0.0436306	#D96B2B	Erythroid 2
-15.7545	0.272065	#D96B2B	Erythroid 2
-15.2989	1.38328	#C72228	Erythroid 1
-15.5395	1.58466	#C72228	Erythroid 1
-15.4518	1.9009	#C72228	Erythroid 1
-15.3937	1.14293	#C72228	Erythroid 1
-14.356	1.68892	#C72228	Erythroid 1
-14.7174	1.3246	#C72228	Erythroid 1
-15.1435	1.59645	#C72228	Erythroid 1
-15.0616	1.74914	#C72228	Erythroid 1
-13.435	1.48727	#C72228	Erythroid 1
-13.1677	1.99837	#C72228	Erythroid 1
-13.0721	2.1849	#C72228	Erythroid 1
-12.6802	1.75468	#C72228	Erythroid 1
-13.0297	0.541649	#C72228	Erythroid 1
-13.1361	0.804861	#C72228	Erythroid 1
-12.9721	1.01686	#C72228	Erythroid 1
-12.9349	1.79465	#C72228	Erythroid 1
-12.594	1.63593	#C72228	Erythroid 1
-12.9338	1.5193	#C72228	Erythroid 1
-11.4657	-0.0110268	#c9a997	Blood progenitors
-10.9555	0.435078	#c9a997	Blood progenitors
-10.9604	-0.0251801	#c9a997	Blood progenitors
-11.8808	1.18409	#C72228	Erythroid 1
-11.7015	1.32862	#C72228	Erythroid 1
-12.5258	0.446527	#C72228	Erythroid 1
-11.7425	0.420834	#C72228	Erythroid 1
-11.194	1.03264	#c9a997	Blood progenitors
-7.47081	6.83467	#F6BFCB	Visceral endoderm
-7.26067	9.11904	#F6BFCB	Visceral endoderm
-7.21006	8.18978	#7F6874	ExE visceral endoderm
-7.29229	8.39712	#F6BFCB	Visceral endoderm
-7.47123	7.60398	#F6BFCB	Visceral endoderm
-6.88485	8.20483	#F6BFCB	Visceral endoderm
-6.71839	9.71005	#F6BFCB	Visceral endoderm
-7.06817	9.40712	#F6BFCB	Visceral endoderm
-6.3808	9.93206	#F6BFCB	Visceral endoderm
-5.72401	9.78172	#BA9BA1	Visceral endoderm - anterior
-5.35869	9.52664	#BA9BA1	Visceral endoderm - anterior
-5.31791	8.71321	#F6BFCB	Visceral endoderm
-6.15628	9.29989	#BA9BA1	Visceral endoderm - anterior
-5.84368	9.32872	#BA9BA1	Visceral endoderm - anterior
-6.6744	8.70261	#F6BFCB	Visceral endoderm
-6.08669	8.61207	#F6BFCB	Visceral endoderm
-5.93072	8.98492	#F6BFCB	Visceral endoderm
-6.27384	9.43309	#F6BFCB	Visceral endoderm
-7.16392	8.55011	#F6BFCB	Visceral endoderm
-7.87726	8.89244	#7F6874	ExE visceral endoderm
-7.87962	9.34796	#F6BFCB	Visceral endoderm
-7.44825	6.5222	#7F6874	ExE visceral endoderm
-8.43052	5.75532	#7F6874	ExE visceral endoderm
-8.06625	7.7881	#7F6874	ExE visceral endoderm
-8.49146	7.54272	#7F6874	ExE visceral endoderm
-8.01305	6.59145	#7F6874	ExE visceral endoderm
-7.60614	6.14178	#7F6874	ExE visceral endoderm
-7.86721	6.15305	#7F6874	ExE visceral endoderm
-9.4092	5.96839	#7F6874	ExE visceral endoderm
-8.32172	5.90556	#7F6874	ExE visceral endoderm
-8.18835	5.15208	#7F6874	ExE visceral endoderm
-8.60878	5.59081	#7F6874	ExE visceral endoderm
-8.4328	5.39951	#7F6874	ExE visceral endoderm
-7.90045	5.65468	#7F6874	ExE visceral endoderm
-8.58374	5.25838	#7F6874	ExE visceral endoderm
-8.3799	5.11344	#7F6874	ExE visceral endoderm
-9.14789	6.30123	#7F6874	ExE visceral endoderm
-9.60066	5.48207	#7F6874	ExE visceral endoderm
-9.11773	5.25057	#7F6874	ExE visceral endoderm
-9.86532	6.44717	#7F6874	ExE visceral endoderm
-9.84096	6.03514	#7F6874	ExE visceral endoderm
-9.12096	5.57461	#7F6874	ExE visceral endoderm
-9.63872	5.99124	#7F6874	ExE visceral endoderm
-9.6084	6.57991	#7F6874	ExE visceral endoderm
-8.1925	9.08247	#F6BFCB	Visceral endoderm
-8.35546	8.86477	#7F6874	ExE visceral endoderm
-8.54226	8.52808	#7F6874	ExE visceral endoderm
-8.99573	8.321	#7F6874	ExE visceral endoderm
-9.08439	8.83881	#7F6874	ExE visceral endoderm
-9.79622	7.18823	#7F6874	ExE visceral endoderm
-9.31706	8.71441	#7F6874	ExE visceral endoderm
-9.37715	8.13298	#7F6874	ExE visceral endoderm
-8.84139	9.27992	#F6BFCB	Visceral endoderm
-5.5191	8.35951	#F6BFCB	Visceral endoderm
-4.75582	8.62571	#F6BFCB	Visceral endoderm
-5.0391	9.30134	#F6BFCB	Visceral endoderm
-4.65189	8.31778	#F6BFCB	Visceral endoderm
-3.84416	8.33196	#F6BFCB	Visceral endoderm
0.105193	8.07548	#EF5A9D	Gut
0.732945	8.76945	#F397C0	Definitive endoderm
0.870541	8.23405	#F397C0	Definitive endoderm
0.833527	8.42956	#F397C0	Definitive endoderm
1.18867	8.30891	#F397C0	Definitive endoderm
1.4696	8.49752	#c19f70	Anterior Primitive Streak
0.285279	10.6709	#0F4A9C	Node/Notochord
0.434717	10.5028	#0F4A9C	Node/Notochord
1.86155	7.25006	#c19f70	Anterior Primitive Streak
1.63872	7.91807	#c19f70	Anterior Primitive Streak
1.77157	8.32357	#c19f70	Anterior Primitive Streak
-0.492747	8.14492	#EF5A9D	Gut
-1.09676	8.30713	#EF5A9D	Gut
-0.639853	8.69228	#EF5A9D	Gut
-0.79531	9.19738	#EF5A9D	Gut
0.597188	9.69258	#0F4A9C	Node/Notochord
0.0345124	9.23079	#EF5A9D	Gut
-0.216258	9.65156	#EF5A9D	Gut
4.23561	-3.56879	#f7f79e	Surface ectoderm
4.40398	-3.69025	#f7f79e	Surface ectoderm
4.29065	-4.04799	#f7f79e	Surface ectoderm
4.86667	-2.09853	#f7f79e	Surface ectoderm
4.32704	-2.63069	#f7f79e	Surface ectoderm
4.62041	-3.54164	#f7f79e	Surface ectoderm
-1.22327	9.58058	#EF5A9D	Gut
-2.35551	7.70698	#EF5A9D	Gut
-2.00284	7.93254	#EF5A9D	Gut
-1.45249	7.86581	#EF5A9D	Gut
-1.49145	8.63709	#EF5A9D	Gut
-2.12339	9.03183	#EF5A9D	Gut
-2.72552	8.29164	#EF5A9D	Gut
-2.36534	7.41891	#F25CD4	Hindgut
-2.55336	7.50102	#F25CD4	Hindgut
-2.34813	7.0456	#F25CD4	Hindgut
-2.10083	8.25518	#EF5A9D	Gut
-2.17823	7.47174	#F25CD4	Hindgut
-1.82685	9.44176	#F25CD4	Hindgut
-1.96532	8.93455	#F25CD4	Hindgut
-2.11792	9.30041	#F25CD4	Hindgut
-7.90091	0.572374	#FBBE92	Haematoendothelial progenitors
-8.28107	0.696811	#C594BF	Early nascent mesoderm
-8.28876	-2.09212	#FBBE92	Haematoendothelial progenitors
0.413481	-9.50772	#FBBE92	Haematoendothelial progenitors
-8.1279	-0.00290814	#FBBE92	Haematoendothelial progenitors
-8.56029	-1.52576	#FBBE92	Haematoendothelial progenitors
-8.23339	-0.836081	#FBBE92	Haematoendothelial progenitors
-10.5532	-2.56836	#ff891c	Endothelial cells
-10.2458	-2.63188	#ff891c	Endothelial cells
-9.95863	-2.07252	#ff891c	Endothelial cells
-10.2667	-2.51416	#ff891c	Endothelial cells
-9.40434	0.0250876	#FBBE92	Haematoendothelial progenitors
-9.90697	-0.275913	#FBBE92	Haematoendothelial progenitors
-10.4963	0.293543	#FBBE92	Haematoendothelial progenitors
-9.71629	-2.4774	#ff891c	Endothelial cells
-9.02828	-2.07254	#FBBE92	Haematoendothelial progenitors
-9.1702	-1.24471	#FBBE92	Haematoendothelial progenitors
-9.41415	-1.44472	#FBBE92	Haematoendothelial progenitors
-9.75116	-1.05107	#FBBE92	Haematoendothelial progenitors
-9.96092	-0.465279	#FBBE92	Haematoendothelial progenitors
-9.62061	-0.978585	#FBBE92	Haematoendothelial progenitors
-8.72753	-1.5573	#FBBE92	Haematoendothelial progenitors
-9.12909	-1.1399	#FBBE92	Haematoendothelial progenitors
-9.87161	-0.230949	#FBBE92	Haematoendothelial progenitors
-4.30298	-13.3164	#824A09	Amnion/Chorion
-3.91733	-13.1426	#824A09	Amnion/Chorion
-4.47968	-13.1951	#824A09	Amnion/Chorion
-5.04255	-12.8905	#824A09	Amnion/Chorion
-6.57995	-12.1029	#824A09	Amnion/Chorion
-6.36228	-11.9615	#824A09	Amnion/Chorion
-6.26111	-11.5022	#824A09	Amnion/Chorion
-6.16891	-11.6957	#824A09	Amnion/Chorion
-5.73075	-11.8102	#824A09	Amnion/Chorion
-6.47145	-12.0724	#824A09	Amnion/Chorion
-4.77254	-13.2004	#824A09	Amnion/Chorion
-5.12834	-13.2213	#824A09	Amnion/Chorion
-3.57065	-12.4886	#824A09	Amnion/Chorion
-5.01362	-12.7015	#cc7818	Amnion/Chorion progenitor
-5.08804	-10.9518	#cc7818	Amnion/Chorion progenitor
-4.37144	-11.0612	#cc7818	Amnion/Chorion progenitor
-5.46701	-11.4443	#cc7818	Amnion/Chorion progenitor
-3.33858	-11.8128	#cc7818	Amnion/Chorion progenitor
-3.28198	-11.706	#cc7818	Amnion/Chorion progenitor
-3.31041	-11.8152	#cc7818	Amnion/Chorion progenitor
-2.82782	-11.2558	#cc7818	Amnion/Chorion progenitor
-3.35165	-11.1318	#cc7818	Amnion/Chorion progenitor
-3.03301	-11.5408	#cc7818	Amnion/Chorion progenitor
-3.75276	-10.3528	#cc7818	Amnion/Chorion progenitor
-3.05743	-10.3603	#cc7818	Amnion/Chorion progenitor
-3.28378	-10.7327	#cc7818	Amnion/Chorion progenitor
-4.15154	-10.4324	#cc7818	Amnion/Chorion progenitor
-3.48208	-11.1132	#cc7818	Amnion/Chorion progenitor
-4.91982	-9.53236	#cc7818	Amnion/Chorion progenitor
-5.2506	-10.1206	#cc7818	Amnion/Chorion progenitor
-5.54045	-10.5678	#cc7818	Amnion/Chorion progenitor
-5.03299	-13.4375	#824A09	Amnion/Chorion
-4.19665	-11.525	#cc7818	Amnion/Chorion progenitor
-4.71374	-11.7412	#cc7818	Amnion/Chorion progenitor
-2.76036	-10.5885	#cc7818	Amnion/Chorion progenitor
-3.98075	-9.78941	#cc7818	Amnion/Chorion progenitor
-3.82958	-9.69174	#cc7818	Amnion/Chorion progenitor
-5.86115	-7.79199	#53f1fc	Cardiopharyngeal mesoderm
-4.30706	-8.76409	#cc7818	Amnion/Chorion progenitor
-5.23106	-8.61122	#53f1fc	Cardiopharyngeal mesoderm
-2.73919	-9.12677	#cc7818	Amnion/Chorion progenitor
0.274096	-8.26339	#532C8A	Allantois
-0.611878	-7.67247	#532C8A	Allantois
-2.47992	-8.16011	#8870ad	ExE mesoderm
2.01875	-10.6875	#532C8A	Allantois
1.97261	-10.6731	#532C8A	Allantois
2.02138	-10.3919	#532C8A	Allantois
1.00775	-9.49189	#532C8A	Allantois
1.26445	-9.57211	#532C8A	Allantois
0.831718	-9.07734	#532C8A	Allantois
0.824586	-9.31937	#532C8A	Allantois
1.46838	-9.74143	#532C8A	Allantois
1.6723	-9.77153	#532C8A	Allantois
1.5491	-10.069	#532C8A	Allantois
1.60246	-10.118	#532C8A	Allantois
1.27506	-10.2509	#532C8A	Allantois
-2.58825	-8.11168	#8870ad	ExE mesoderm
-1.69655	-8.47022	#8870ad	ExE mesoderm
-2.95584	-8.58728	#cc7818	Amnion/Chorion progenitor
-2.5102	-8.82967	#cc7818	Amnion/Chorion progenitor
-1.68993	-10.1775	#cc7818	Amnion/Chorion progenitor
-0.785184	-10.3691	#8870ad	ExE mesoderm
-1.14573	-9.53963	#8870ad	ExE mesoderm
-0.550539	-9.93654	#8870ad	ExE mesoderm
-0.539948	-9.23604	#8870ad	ExE mesoderm
0.217738	-10.2011	#532C8A	Allantois
0.306334	-10.1752	#532C8A	Allantois
-0.30097	-10.5252	#532C8A	Allantois
0.0591584	-11.1026	#532C8A	Allantois
-3.61146	-7.44735	#8870ad	ExE mesoderm
-3.39433	-8.88749	#cc7818	Amnion/Chorion progenitor
-2.83885	-9.12188	#cc7818	Amnion/Chorion progenitor
-2.6191	-9.96373	#cc7818	Amnion/Chorion progenitor
-3.26051	-9.52205	#cc7818	Amnion/Chorion progenitor
0.182767	-11.001	#532C8A	Allantois
-0.434116	-11.5022	#532C8A	Allantois
-0.714596	-10.8568	#8870ad	ExE mesoderm
-0.457983	-11.2041	#8870ad	ExE mesoderm
-0.501084	-11.1019	#8870ad	ExE mesoderm
-2.57978	-2.62246	#408DA1	Paraxial mesoderm
-2.20132	-1.84139	#DFCDE4	Late nascent mesoderm
-1.84005	-1.44946	#DFCDE4	Late nascent mesoderm
-1.32423	-0.455145	#DFCDE4	Late nascent mesoderm
-1.14084	-1.09406	#1a3f52	Caudal mesoderm
-1.80608	-1.18223	#DFCDE4	Late nascent mesoderm
-1.9597	-0.958553	#DFCDE4	Late nascent mesoderm
0.473811	-1.26989	#1a3f52	Caudal mesoderm
-0.629763	-1.34172	#1a3f52	Caudal mesoderm
-0.113526	-1.61672	#1a3f52	Caudal mesoderm
-0.693202	-1.16092	#1a3f52	Caudal mesoderm
-0.0147089	-1.33898	#1a3f52	Caudal mesoderm
0.971465	-3.02971	#703C37	Tail bud - mesoderm
0.919555	-3.13624	#1a3f52	Caudal mesoderm
0.444192	-3.41985	#1a3f52	Caudal mesoderm
0.534717	-2.68751	#1a3f52	Caudal mesoderm
-0.853919	-3.09615	#1a3f52	Caudal mesoderm
-0.490977	-3.06277	#DFCDE4	Late nascent mesoderm
-1.96678	-2.87586	#408DA1	Paraxial mesoderm
-1.48811	-2.63546	#DFCDE4	Late nascent mesoderm
-0.835878	-2.74271	#1a3f52	Caudal mesoderm
-1.62116	-3.25692	#1a3f52	Caudal mesoderm
-2.02154	-2.63345	#DFCDE4	Late nascent mesoderm
-2.60823	-3.44302	#A8DBF7	Presomitic mesoderm
-0.411021	-3.78821	#1a3f52	Caudal mesoderm
-1.31497	-3.39579	#1a3f52	Caudal mesoderm
-0.684911	-1.7848	#1a3f52	Caudal mesoderm
-1.09496	-1.94591	#1a3f52	Caudal mesoderm
-1.94129	-2.34133	#DFCDE4	Late nascent mesoderm
0.24442	-2.38334	#1a3f52	Caudal mesoderm
-0.139098	-2.94973	#1a3f52	Caudal mesoderm
0.549876	-1.77227	#1a3f52	Caudal mesoderm
-0.146149	-2.231	#1a3f52	Caudal mesoderm
0.782597	-4.06156	#DFCDE4	Late nascent mesoderm
1.31702	-3.52679	#DFCDE4	Late nascent mesoderm
1.27734	-3.95196	#DFCDE4	Late nascent mesoderm
0.976239	-3.92782	#45d1c5	Lateral & intermediate mesoderm
-1.11937	-3.52545	#45d1c5	Lateral & intermediate mesoderm
-0.991376	-2.91207	#1a3f52	Caudal mesoderm
-0.682799	-4.00459	#45d1c5	Lateral & intermediate mesoderm
-1.48095	-4.29741	#45d1c5	Lateral & intermediate mesoderm
-0.0120965	-5.00255	#45d1c5	Lateral & intermediate mesoderm
0.34035	-4.22101	#45d1c5	Lateral & intermediate mesoderm
-0.302397	-4.72612	#45d1c5	Lateral & intermediate mesoderm
0.311457	-4.91839	#45d1c5	Lateral & intermediate mesoderm
0.116255	-4.70673	#45d1c5	Lateral & intermediate mesoderm
-0.425262	-4.79696	#45d1c5	Lateral & intermediate mesoderm
0.224116	-3.82518	#DFCDE4	Late nascent mesoderm
-0.0479548	-4.46154	#DFCDE4	Late nascent mesoderm
2.10549	-3.69383	#DFCDE4	Late nascent mesoderm
1.37009	-4.45766	#45d1c5	Lateral & intermediate mesoderm
-0.687493	-4.30398	#DFCDE4	Late nascent mesoderm
1.35873	-4.61488	#DFCDE4	Late nascent mesoderm
0.570969	-4.5248	#DFCDE4	Late nascent mesoderm
-6.09784	1.4028	#C594BF	Early nascent mesoderm
-7.5307	1.05963	#C594BF	Early nascent mesoderm
-6.59691	1.49764	#C594BF	Early nascent mesoderm
-5.85645	2.17007	#C594BF	Early nascent mesoderm
-6.04276	2.00614	#C594BF	Early nascent mesoderm
-6.15901	2.14645	#C594BF	Early nascent mesoderm
-5.2144	2.49738	#C594BF	Early nascent mesoderm
-5.59099	2.56276	#C594BF	Early nascent mesoderm
-5.75939	2.84929	#C594BF	Early nascent mesoderm
-5.07849	-0.959884	#DFCDE4	Late nascent mesoderm
-4.87745	-0.722193	#DFCDE4	Late nascent mesoderm
-5.25991	-0.68813	#8DB5CE	Rostral mesoderm
-4.8921	-0.677971	#8DB5CE	Rostral mesoderm
-3.16412	-0.652706	#DFCDE4	Late nascent mesoderm
-3.13228	0.260295	#DFCDE4	Late nascent mesoderm
-2.55082	-0.427569	#DFCDE4	Late nascent mesoderm
-4.42627	-1.37706	#DFCDE4	Late nascent mesoderm
-3.7685	-1.16737	#DFCDE4	Late nascent mesoderm
-4.13866	-0.451825	#DFCDE4	Late nascent mesoderm
-3.46907	0.0624944	#DFCDE4	Late nascent mesoderm
-2.53426	-3.84306	#DFCDE4	Late nascent mesoderm
-2.0144	-4.18595	#DFCDE4	Late nascent mesoderm
-1.66618	-4.25736	#DFCDE4	Late nascent mesoderm
-2.23602	-3.05957	#DFCDE4	Late nascent mesoderm
-3.05508	-2.02696	#DFCDE4	Late nascent mesoderm
-4.00931	-1.91181	#DFCDE4	Late nascent mesoderm
-3.97558	-1.58528	#DFCDE4	Late nascent mesoderm
-2.74438	-3.71767	#DFCDE4	Late nascent mesoderm
-3.35882	-3.97021	#DFCDE4	Late nascent mesoderm
-3.34705	-1.70043	#DFCDE4	Late nascent mesoderm
-3.45314	-3.07646	#408DA1	Paraxial mesoderm
-4.35684	-3.48679	#408DA1	Paraxial mesoderm
-0.991177	-5.73911	#8870ad	ExE mesoderm
-1.91647	-5.93277	#8870ad	ExE mesoderm
-1.64834	-5.56542	#8870ad	ExE mesoderm
-1.83856	-5.15317	#8870ad	ExE mesoderm
-0.398516	-7.25111	#8870ad	ExE mesoderm
-0.138706	-7.67422	#8870ad	ExE mesoderm
-0.121328	-7.13424	#8870ad	ExE mesoderm
1.2022	-5.55414	#8870ad	ExE mesoderm
1.52813	-5.86531	#8870ad	ExE mesoderm
0.573678	-5.88559	#8870ad	ExE mesoderm
-3.2052	-7.95268	#8870ad	ExE mesoderm
-3.09312	-7.60864	#8870ad	ExE mesoderm
-0.245301	-7.86376	#8870ad	ExE mesoderm
-0.93016	-8.13773	#8870ad	ExE mesoderm
-1.57237	-7.50924	#8870ad	ExE mesoderm
1.09046	-7.39951	#532C8A	Allantois
1.05443	-8.2147	#532C8A	Allantois
-0.293373	-8.34618	#8870ad	ExE mesoderm
-0.183141	-8.57861	#8870ad	ExE mesoderm
1.05677	-7.84018	#8870ad	ExE mesoderm
0.467562	-8.04214	#8870ad	ExE mesoderm
-0.482503	-6.22264	#45d1c5	Lateral & intermediate mesoderm
-0.302916	-6.21221	#45d1c5	Lateral & intermediate mesoderm
-1.33318	-5.64778	#8870ad	ExE mesoderm
-1.55709	-6.27964	#8870ad	ExE mesoderm
-0.65298	-5.53192	#45d1c5	Lateral & intermediate mesoderm
-0.540116	-5.43359	#45d1c5	Lateral & intermediate mesoderm
-1.75017	-7.796	#8870ad	ExE mesoderm
-0.904488	-6.87281	#45d1c5	Lateral & intermediate mesoderm
-1.84406	-7.10372	#45d1c5	Lateral & intermediate mesoderm
-2.7691	-5.01623	#DFCDE4	Late nascent mesoderm
-3.86727	-5.23938	#53f1fc	Cardiopharyngeal mesoderm
-3.70347	-4.57094	#53f1fc	Cardiopharyngeal mesoderm
-3.76456	-4.09918	#53f1fc	Cardiopharyngeal mesoderm
-3.98208	-2.63867	#DFCDE4	Late nascent mesoderm
-4.39658	-3.83583	#408DA1	Paraxial mesoderm
-2.95004	-4.51008	#DFCDE4	Late nascent mesoderm
-4.89177	-6.08054	#53f1fc	Cardiopharyngeal mesoderm
-5.29729	-6.28435	#53f1fc	Cardiopharyngeal mesoderm
-5.6096	-5.92195	#53f1fc	Cardiopharyngeal mesoderm
-6.67772	-6.20637	#53f1fc	Cardiopharyngeal mesoderm
-6.05809	-6.16897	#53f1fc	Cardiopharyngeal mesoderm
-6.40885	-6.51731	#53f1fc	Cardiopharyngeal mesoderm
-5.71103	-6.58012	#53f1fc	Cardiopharyngeal mesoderm
-4.32769	-5.86848	#53f1fc	Cardiopharyngeal mesoderm
-3.97679	-6.11726	#53f1fc	Cardiopharyngeal mesoderm
-4.98115	-5.23394	#53f1fc	Cardiopharyngeal mesoderm
-6.12031	-4.60023	#53f1fc	Cardiopharyngeal mesoderm
-7.51255	-5.30069	#53f1fc	Cardiopharyngeal mesoderm
-6.67153	-5.76699	#53f1fc	Cardiopharyngeal mesoderm
-5.06513	-7.01206	#53f1fc	Cardiopharyngeal mesoderm
-6.72454	-6.87083	#53f1fc	Cardiopharyngeal mesoderm
-5.97121	-7.35354	#53f1fc	Cardiopharyngeal mesoderm
-6.32958	-6.73284	#53f1fc	Cardiopharyngeal mesoderm
-6.3289	-8.10944	#B51D8D	Cardiomyocytes
-6.05165	-8.33651	#B51D8D	Cardiomyocytes
-6.42506	-8.30854	#B51D8D	Cardiomyocytes
-8.87431	-1.79989	#FBBE92	Haematoendothelial progenitors
-8.58162	-2.50304	#FBBE92	Haematoendothelial progenitors
-4.07251	-6.89058	#53f1fc	Cardiopharyngeal mesoderm
-4.75164	-6.48346	#53f1fc	Cardiopharyngeal mesoderm
-7.09734	-6.10284	#53f1fc	Cardiopharyngeal mesoderm
-6.70164	-6.06469	#53f1fc	Cardiopharyngeal mesoderm
-6.89283	-4.1854	#408DA1	Paraxial mesoderm
-7.55924	-4.0665	#8DB5CE	Rostral mesoderm
-7.4892	-4.6428	#8DB5CE	Rostral mesoderm
-6.74865	-3.6705	#8DB5CE	Rostral mesoderm
-6.78897	-2.847	#408DA1	Paraxial mesoderm
-6.98828	-2.9496	#408DA1	Paraxial mesoderm
-7.40999	-3.51229	#408DA1	Paraxial mesoderm
-8.12247	-4.27997	#408DA1	Paraxial mesoderm
-8.21349	-3.56162	#408DA1	Paraxial mesoderm
-6.92218	-4.73209	#53f1fc	Cardiopharyngeal mesoderm
-7.71704	-4.30595	#8DB5CE	Rostral mesoderm
-7.72788	-4.82819	#53f1fc	Cardiopharyngeal mesoderm
-5.49429	-2.04533	#8DB5CE	Rostral mesoderm
-5.78836	-1.79976	#8DB5CE	Rostral mesoderm
-4.99204	-3.39754	#408DA1	Paraxial mesoderm
-5.02721	-1.74054	#408DA1	Paraxial mesoderm
-5.15017	-2.15865	#408DA1	Paraxial mesoderm
-6.06389	-2.19929	#8DB5CE	Rostral mesoderm
-5.67066	-1.47161	#8DB5CE	Rostral mesoderm
-5.59581	-1.15846	#8DB5CE	Rostral mesoderm
-6.21658	-1.40777	#408DA1	Paraxial mesoderm
-6.41017	-2.57527	#408DA1	Paraxial mesoderm
-6.39693	-2.14238	#408DA1	Paraxial mesoderm
-6.10902	-2.18415	#408DA1	Paraxial mesoderm
-5.5382	-2.6552	#408DA1	Paraxial mesoderm
-5.64977	-4.11385	#408DA1	Paraxial mesoderm
-5.78886	-4.35576	#408DA1	Paraxial mesoderm
-5.36528	-3.87328	#408DA1	Paraxial mesoderm
-6.12927	-3.87829	#408DA1	Paraxial mesoderm
-5.05909	-3.34057	#1AA2EB	Somitic mesoderm
-5.08007	-4.23823	#408DA1	Paraxial mesoderm
-4.81545	-3.40809	#1AA2EB	Somitic mesoderm
-5.28148	-3.38547	#1AA2EB	Somitic mesoderm
-3.73063	-3.45702	#A8DBF7	Presomitic mesoderm
-3.60936	-3.55577	#A8DBF7	Presomitic mesoderm
-4.45752	-3.92608	#408DA1	Paraxial mesoderm
-2.49989	-6.42009	#45d1c5	Lateral & intermediate mesoderm
-4.8002	-4.3911	#408DA1	Paraxial mesoderm
-4.6229	-4.37169	#408DA1	Paraxial mesoderm
-2.02547	-6.03164	#45d1c5	Lateral & intermediate mesoderm
-2.07062	-5.2569	#DFCDE4	Late nascent mesoderm
-0.439461	3.68411	#C594BF	Early nascent mesoderm
-1.31707	3.46062	#C594BF	Early nascent mesoderm
-1.76389	3.56183	#C594BF	Early nascent mesoderm
-1.19888	3.69281	#C594BF	Early nascent mesoderm
-2.04374	3.13775	#C594BF	Early nascent mesoderm
-1.75146	3.65429	#C594BF	Early nascent mesoderm
-1.71134	3.48399	#C594BF	Early nascent mesoderm
-1.50945	3.06642	#C594BF	Early nascent mesoderm
-2.10572	3.37375	#C594BF	Early nascent mesoderm
0.252981	3.88328	#C594BF	Early nascent mesoderm
0.278292	4.16539	#C594BF	Early nascent mesoderm
0.920592	4.74255	#C594BF	Early nascent mesoderm
0.56972	4.27129	#C594BF	Early nascent mesoderm
0.0277416	1.90996	#C594BF	Early nascent mesoderm
0.0305179	3.08415	#C594BF	Early nascent mesoderm
-2.269	0.544178	#C594BF	Early nascent mesoderm
-0.690288	1.10242	#DFCDE4	Late nascent mesoderm
-1.08265	1.27726	#C594BF	Early nascent mesoderm
-1.60148	0.962656	#DFCDE4	Late nascent mesoderm
-3.67386	0.326953	#DFCDE4	Late nascent mesoderm
-4.21122	0.732956	#DFCDE4	Late nascent mesoderm
-3.16941	0.210522	#C594BF	Early nascent mesoderm
-3.09855	0.771761	#DFCDE4	Late nascent mesoderm
-2.53859	1.30671	#DFCDE4	Late nascent mesoderm
-1.95886	0.681358	#DFCDE4	Late nascent mesoderm
-4.62626	2.61011	#C594BF	Early nascent mesoderm
-4.6448	2.27467	#C594BF	Early nascent mesoderm
-3.73193	3.18855	#C594BF	Early nascent mesoderm
-5.40352	2.90753	#C594BF	Early nascent mesoderm
-4.99542	3.12558	#C594BF	Early nascent mesoderm
-4.7205	3.36014	#C594BF	Early nascent mesoderm
-3.7339	3.02182	#C594BF	Early nascent mesoderm
-3.89926	3.6266	#C594BF	Early nascent mesoderm
-4.52256	3.58026	#C594BF	Early nascent mesoderm
-3.7104	3.42706	#C594BF	Early nascent mesoderm
-4.04703	3.49462	#C594BF	Early nascent mesoderm
-3.2964	3.01597	#C594BF	Early nascent mesoderm
-2.4848	2.79789	#C594BF	Early nascent mesoderm
-2.65638	2.36015	#C594BF	Early nascent mesoderm
-2.30049	3.26041	#C594BF	Early nascent mesoderm
-3.05055	3.12902	#C594BF	Early nascent mesoderm
-2.70107	3.47283	#C594BF	Early nascent mesoderm
-4.05807	2.35256	#C594BF	Early nascent mesoderm
-4.33733	2.79983	#C594BF	Early nascent mesoderm
-4.28333	1.59745	#C594BF	Early nascent mesoderm
3.22419	-2.84263	#9e6762	Caudal epiblast
2.31658	-2.59287	#9e6762	Caudal epiblast
1.69274	-1.73836	#703C37	Tail bud - mesoderm
0.602961	0.0452011	#703C37	Tail bud - mesoderm
0.623812	-0.687287	#703C37	Tail bud - mesoderm
0.987646	-0.838265	#703C37	Tail bud - mesoderm
1.22115	0.585987	#9e6762	Caudal epiblast
0.569866	0.373173	#703C37	Tail bud - mesoderm
-0.707761	0.343498	#703C37	Tail bud - mesoderm
-0.118652	0.388713	#703C37	Tail bud - mesoderm
4.82292	-1.19669	#8e7e59	Tail bud - neural
4.56338	-0.876693	#8e7e59	Tail bud - neural
4.25309	-0.526116	#8e7e59	Tail bud - neural
4.66126	-0.623609	#8e7e59	Tail bud - neural
4.26872	-0.706974	#8e7e59	Tail bud - neural
4.07446	-0.962116	#8e7e59	Tail bud - neural
3.69199	-0.482393	#8e7e59	Tail bud - neural
3.65065	-0.935188	#8e7e59	Tail bud - neural
3.33624	-1.28176	#8e7e59	Tail bud - neural
3.56015	-1.14351	#8e7e59	Tail bud - neural
3.34964	-1.48241	#8e7e59	Tail bud - neural
2.93887	-1.91519	#8e7e59	Tail bud - neural
2.58495	-1.16612	#8e7e59	Tail bud - neural
2.75383	-1.00617	#8e7e59	Tail bud - neural
2.98633	-1.18929	#8e7e59	Tail bud - neural
1.71228	-0.954181	#8e7e59	Tail bud - neural
2.26361	-1.32199	#8e7e59	Tail bud - neural
2.01384	-1.3551	#8e7e59	Tail bud - neural
1.53102	-0.410756	#9e6762	Caudal epiblast
1.50065	-0.198274	#9e6762	Caudal epiblast
1.54616	-0.951328	#9e6762	Caudal epiblast
3.14376	0.233798	#9e6762	Caudal epiblast
2.76351	0.665162	#9e6762	Caudal epiblast
1.92395	-0.307796	#9e6762	Caudal epiblast
2.2768	0.225106	#9e6762	Caudal epiblast
2.23755	-0.264412	#9e6762	Caudal epiblast
7.44048	-4.89774	#C3C388	Neural crest
8.05596	-4.87388	#647A4F	Forebrain/Midbrain/Hindbrain
6.2969	-6.06323	#354E23	Caudal neural plate
7.89499	-4.05759	#C3C388	Neural crest
7.88822	-5.28935	#647A4F	Forebrain/Midbrain/Hindbrain
8.08736	-4.61334	#649146	Rostral neural plate
6.4887	-6.04621	#354E23	Caudal neural plate
6.11147	-5.34282	#354E23	Caudal neural plate
6.70408	-6.27547	#CDE088	Neural tube/Floor plate
6.12169	-6.18885	#354E23	Caudal neural plate
7.25885	-5.85176	#647A4F	Forebrain/Midbrain/Hindbrain
7.0128	-5.50875	#CDE088	Neural tube/Floor plate
4.22704	-2.18992	#f7f79e	Surface ectoderm
3.81198	-2.41371	#f7f79e	Surface ectoderm
5.23711	-2.34179	#f7f79e	Surface ectoderm
5.5006	-2.13556	#f7f79e	Surface ectoderm
5.01212	-2.89581	#f7f79e	Surface ectoderm
4.74691	-2.30106	#f7f79e	Surface ectoderm
2.90039	-3.92066	#FACB12	PGC
3.56643	-3.3222	#FACB12	PGC
0.644571	10.3899	#0F4A9C	Node/Notochord
0.446634	11.3292	#0F4A9C	Node/Notochord
0.320128	11.6044	#0F4A9C	Node/Notochord
0.637514	11.0808	#0F4A9C	Node/Notochord
0.228993	11.1956	#0F4A9C	Node/Notochord

## Sheet: Fig1c
Figure 1c - cell type frequencies per embryo
embryo	transcriptional_rank	age_group_emb	Forebrain/Midbrain/Hindbrain	Rostral neural plate	Surface ectoderm	Neural crest	Caudal neural plate	Neural tube/Floor plate	Definitive ectoderm	Tail bud - neural	Epiblast	PGC	Caudal epiblast	Primitive streak	Tail bud - mesoderm	Late nascent mesoderm	Early nascent mesoderm	Caudal mesoderm	Presomitic mesoderm	Somitic mesoderm	Paraxial mesoderm	Rostral mesoderm	Cardiopharyngeal mesoderm	Cardiomyocytes	Amnion/Chorion progenitor	Amnion/Chorion	Lateral & intermediate mesoderm	ExE mesoderm	Allantois	Haematoendothelial progenitors	Endothelial cells	Blood progenitors	Erythroid 1	Erythroid 2	Erythroid 3	Anterior Primitive Streak	Node/Notochord	Definitive endoderm	Gut	Hindgut	Visceral endoderm	Visceral endoderm - anterior
EXE4_M2e2	3	1	0	0	0	0	0	0	0	0	0.464286	0	0	0	0	0	0	0	0	0	0	0	0	0	0	0	0	0	0	0	0	0	0	0	0	0	0	0	0	0	0.535714	0
EXE4_M2e1	4	1	0	0	0	0	0	0	0	0	0.4	0	0	0	0	0	0	0	0	0	0	0	0	0	0	0	0	0	0	0	0	0	0	0	0	0	0	0	0	0	0.6	0
EXE4_M1e3	5	1	0	0	0	0	0	0	0	0	0.611111	0	0	0	0	0	0	0	0	0	0	0	0	0	0	0	0	0	0	0	0	0	0	0	0	0	0	0	0	0	0.388889	0
EXE4_M1e1	6	1	0	0	0	0	0	0	0	0	1	0	0	0	0	0	0	0	0	0	0	0	0	0	0	0	0	0	0	0	0	0	0	0	0	0	0	0	0	0	0	0
EXE4_M1e2	7	1	0	0	0	0	0	0	0	0	1	0	0	0	0	0	0	0	0	0	0	0	0	0	0	0	0	0	0	0	0	0	0	0	0	0	0	0	0	0	0	0
EXE17_e2	8	1	0	0	0	0	0	0	0	0	0.384615	0	0	0	0	0	0	0	0	0	0	0	0	0	0	0	0	0	0	0	0	0	0	0	0	0	0	0	0	0	0.615385	0
EXE_30_e2	9	1	0	0	0	0	0	0	0.05	0	0.475	0	0	0	0	0	0	0	0	0	0	0	0	0	0	0	0	0	0	0	0	0	0	0	0	0	0	0	0	0	0.475	0
EXE_30_e1	10	1	0	0	0	0	0	0	0	0	0.333333	0	0	0	0	0	0	0	0	0	0	0	0	0	0	0	0	0	0	0	0	0	0	0	0	0	0	0	0	0	0.619048	0.047619
EXE17_e3	11	1	0	0	0	0	0	0	0	0	0.4	0	0	0	0	0	0	0	0	0	0	0	0	0	0	0	0	0	0	0	0	0	0	0	0	0	0	0	0	0	0.533333	0.0666667
EXE17_e5	12	1	0	0	0	0	0	0	0	0	0.794521	0	0	0.0136986	0	0	0	0	0	0	0	0	0	0	0	0	0	0	0	0	0	0	0	0	0	0	0	0	0	0	0.191781	0
EXE_29_e1	13	2	0	0	0	0	0	0	0	0	0.53125	0	0	0.125	0	0	0	0	0	0	0	0	0	0	0	0	0	0	0	0	0	0	0	0	0	0	0	0	0	0	0.3125	0.03125
EXE_30_e3	14	2	0	0	0	0	0	0	0	0	0.916667	0	0	0.0833333	0	0	0	0	0	0	0	0	0	0	0	0	0	0	0	0	0	0	0	0	0	0	0	0	0	0	0	0
190506_e8	15	2	0	0.0277778	0	0	0	0	0.0277778	0	0.916667	0	0	0.0277778	0	0	0	0	0	0	0	0	0	0	0	0	0	0	0	0	0	0	0	0	0	0	0	0	0	0	0	0
190506_e2	16	2	0	0	0	0	0	0	0	0	0.869565	0	0	0.130435	0	0	0	0	0	0	0	0	0	0	0	0	0	0	0	0	0	0	0	0	0	0	0	0	0	0	0	0
EXE_31_e2	17	2	0	0	0	0	0	0	0	0	0.952381	0	0	0.047619	0	0	0	0	0	0	0	0	0	0	0	0	0	0	0	0	0	0	0	0	0	0	0	0	0	0	0	0
EXE_29_e7	18	2	0	0	0	0	0	0	0.037037	0	0.666667	0	0	0.296296	0	0	0	0	0	0	0	0	0	0	0	0	0	0	0	0	0	0	0	0	0	0	0	0	0	0	0	0
190506_e11	19	2	0	0	0	0	0	0	0.030303	0	0.787879	0	0	0.030303	0	0	0	0	0	0	0	0	0	0	0	0	0	0	0	0	0	0	0	0	0	0	0	0	0	0	0.151515	0
190506_e10	20	2	0	0	0	0	0	0	0.0178571	0	0.75	0	0	0.0535714	0	0	0	0	0	0	0	0	0	0	0	0	0	0	0	0	0	0	0	0	0	0	0	0	0	0	0.0892857	0.0892857
190506_e3	21	2	0	0	0	0	0	0	0	0	0.974359	0	0	0	0	0	0	0	0	0	0	0	0	0	0	0	0	0	0	0	0	0	0	0	0	0	0	0	0	0	0	0.025641
190506_e4	22	2	0	0	0	0	0	0	0.030303	0	0.818182	0	0.030303	0.0909091	0	0	0	0	0	0	0	0	0	0	0	0	0	0	0	0	0	0	0	0	0	0	0	0	0	0	0.030303	0
190506_e5	23	2	0	0.0166667	0	0	0	0	0	0	0.9	0	0	0.0833333	0	0	0	0	0	0	0	0	0	0	0	0	0	0	0	0	0	0	0	0	0	0	0	0	0	0	0	0
190506_e7	24	2	0	0	0	0	0	0	0.0526316	0	0.736842	0	0	0.157895	0	0	0	0	0	0	0	0	0	0	0	0	0	0	0	0	0	0	0	0	0	0	0	0	0	0	0.0526316	0
190506_e1	25	2	0	0.0263158	0	0	0	0	0	0	0.815789	0	0	0.0789474	0	0	0.0263158	0	0	0	0	0	0	0	0	0	0	0	0	0	0	0	0	0	0	0	0	0	0	0	0	0.0526316
190506_e9	26	2	0	0	0	0	0	0	0.0416667	0	0.75	0	0	0.166667	0	0	0	0	0	0	0	0	0	0	0	0	0	0	0	0	0	0	0	0	0	0	0	0	0	0	0.0208333	0.0208333
EXE_29_e6	27	2	0	0	0	0	0	0	0.0909091	0	0.454545	0	0	0.0909091	0	0	0	0	0	0	0	0	0	0	0	0	0	0	0	0	0	0	0	0	0	0	0	0	0	0	0.272727	0.0909091
190506_e12	28	2	0	0.0243902	0	0	0	0	0	0	0.878049	0	0	0.097561	0	0	0	0	0	0	0	0	0	0	0	0	0	0	0	0	0	0	0	0	0	0	0	0	0	0	0	0
EXE_31_e4	29	3	0	0	0	0	0	0	0.0434783	0	0.391304	0	0	0.0869565	0	0	0	0	0	0	0	0	0	0	0	0	0	0	0	0	0	0	0	0	0	0	0	0	0	0	0.434783	0.0434783
EXE5_E2	30	3	0	0	0	0	0	0	0.0555556	0	0.722222	0	0	0.166667	0	0	0	0	0	0	0	0	0	0	0	0	0	0	0	0	0	0	0	0	0	0	0	0	0	0	0.0555556	0
EXE1_E3	31	3	0	0	0	0	0	0	0.0149254	0	0.641791	0	0	0.0597015	0	0	0	0	0	0	0	0	0	0	0	0	0	0	0	0	0	0	0	0	0	0	0	0	0	0	0.223881	0.0597015
EXE3_m2_e2	32	3	0	0	0	0	0	0	0	0	0.75	0	0	0	0	0	0	0	0	0	0	0	0	0	0	0	0	0	0	0	0	0	0	0	0	0	0	0	0	0	0.25	0
EXE8_e4	33	3	0	0	0	0	0	0	0.166667	0	0.583333	0	0	0.0833333	0	0	0	0	0	0	0	0	0	0	0	0	0	0	0	0	0	0	0	0	0	0	0	0	0	0	0.166667	0
EXE15_e3	34	3	0	0	0	0	0	0	0	0	0.875	0	0	0.125	0	0	0	0	0	0	0	0	0	0	0	0	0	0	0	0	0	0	0	0	0	0	0	0	0	0	0	0
190527_1C	35	3	0	0	0	0	0	0	0.0344828	0	0.344828	0	0	0.137931	0	0	0	0	0	0	0	0	0	0	0	0	0	0	0	0	0	0	0	0	0	0	0	0	0	0	0.310345	0.172414
EXE16_M1E2	36	3	0	0	0	0	0	0	0	0	0.296296	0	0	0	0	0	0	0	0	0	0	0	0	0	0	0	0	0	0	0	0	0	0	0	0	0	0	0	0	0	0.333333	0.37037
EXE16_M3E2	37	3	0	0	0	0	0	0	0	0	0.550725	0	0	0.101449	0	0	0.0289855	0	0	0	0	0	0	0	0	0	0	0	0	0	0	0	0	0	0	0	0	0	0	0	0.289855	0.0289855
190527_3B	38	3	0	0	0	0	0	0	0.0333333	0	0.5	0	0	0.1	0	0	0	0	0	0	0	0	0	0	0	0	0	0	0	0	0	0	0	0	0	0	0	0	0	0	0.3	0.0666667
EXE8_e2	39	3	0	0	0	0	0	0	0	0	0.531915	0	0	0.0851064	0	0	0	0	0	0	0	0	0	0	0	0	0	0	0	0	0	0	0	0	0	0	0	0	0	0	0.340426	0.0425532
190527_8B	40	3	0	0	0	0	0	0	0	0	0.681818	0	0	0.227273	0	0	0	0	0	0	0	0	0	0	0	0	0	0	0	0	0	0	0	0	0	0	0	0	0	0	0.0454545	0.0454545
190304_W_wt02	41	3	0	0	0	0	0	0	0.0322581	0	0.677419	0	0	0.16129	0	0	0	0	0	0	0	0	0	0	0	0	0	0	0	0	0	0	0	0	0	0	0	0	0	0	0.129032	0
190311_W_wt04	42	3	0	0	0	0	0	0	0.0277778	0	0.805556	0	0	0.111111	0	0	0	0	0	0	0	0	0	0	0	0	0	0	0	0	0	0	0	0	0	0	0	0	0	0	0.0277778	0.0277778
EXE8_e3	43	3	0	0	0	0	0	0	0	0	0.615385	0	0.0769231	0.153846	0	0	0	0	0	0	0	0	0	0	0	0	0	0	0	0	0	0	0	0	0	0	0	0	0	0	0.153846	0
EXE16_M3E5	44	3	0	0	0	0	0	0	0.0555556	0	0.263889	0	0	0.111111	0	0	0.0138889	0	0	0	0	0	0	0	0	0	0	0	0	0	0	0	0	0	0	0.0138889	0	0	0	0	0.430556	0.111111
EXE16_M2E2	45	3	0	0	0	0	0	0	0	0	0.448276	0	0	0.137931	0	0	0.0344828	0	0	0	0	0	0	0	0	0	0	0	0	0	0	0	0	0	0	0	0	0	0	0	0.172414	0.206897
EXE16_M1E1	46	3	0	0	0	0	0	0	0.0196078	0	0.490196	0	0	0.254902	0	0	0	0	0	0	0	0	0	0	0	0	0	0	0	0	0	0	0	0	0	0	0	0	0	0	0.156863	0.0784314
EXE16_M2E5	47	3	0	0	0	0	0	0	0	0	0.947368	0	0	0	0	0	0	0	0	0	0	0	0	0	0	0	0	0	0	0	0	0	0	0	0	0	0	0	0	0	0	0.0526316
EXE15_e1	48	3	0	0	0	0	0	0	0.0666667	0	0.866667	0	0	0.0666667	0	0	0	0	0	0	0	0	0	0	0	0	0	0	0	0	0	0	0	0	0	0	0	0	0	0	0	0
EXE3_m3_e2	49	3	0	0	0	0	0	0	0.0454545	0	0.772727	0	0	0.136364	0	0	0	0	0	0	0	0	0	0	0	0	0	0	0	0	0	0	0	0	0	0	0	0	0	0	0.0454545	0
190527_4D	50	3	0	0	0	0	0	0	0	0	0.666667	0	0	0.142857	0	0	0	0	0	0	0	0	0	0	0	0	0	0	0	0	0	0	0	0	0	0	0	0	0	0	0.190476	0
190311_W_wt07	51	3	0	0	0	0	0	0	0.0322581	0	0.612903	0	0	0.145161	0	0	0	0	0	0	0	0	0	0	0	0	0	0	0	0	0	0	0	0	0	0	0	0	0	0	0.129032	0.0806452
190304_W_wt03	52	3	0	0	0	0	0	0	0.0645161	0	0.677419	0	0	0.0645161	0	0	0	0	0	0	0	0	0	0	0	0	0	0	0	0	0	0	0	0	0	0	0	0	0	0	0.193548	0
EXE3_m1_e1	53	3	0	0	0	0	0	0	0.0125	0	0.7625	0	0	0.0875	0	0	0	0	0	0	0	0	0	0	0	0	0	0	0	0	0	0	0	0	0	0	0	0	0	0	0.0875	0.05
EXE3_m2_e3	54	3	0	0	0	0	0	0	0	0	0.583333	0	0	0.25	0	0	0	0	0	0	0	0	0	0	0	0	0	0	0	0	0	0	0	0	0	0	0	0	0	0	0.116667	0.05
190311_W_wt02	55	3	0	0	0	0	0	0	0.025641	0	0.410256	0	0	0.128205	0	0	0	0	0	0	0	0	0	0	0	0	0	0	0	0	0	0	0	0	0	0	0	0	0	0	0.384615	0.0512821
EXE3_m1_e4	56	3	0	0	0	0	0	0	0.0123457	0	0.740741	0	0	0.148148	0	0	0	0	0	0	0	0	0	0	0	0	0	0	0	0	0	0	0	0	0	0	0	0	0	0	0.0987654	0
190304_W_wt08	57	3	0	0	0	0	0	0	0	0	0.83871	0	0	0.16129	0	0	0	0	0	0	0	0	0	0	0	0	0	0	0	0	0	0	0	0	0	0	0	0	0	0	0	0
EXE5_E6	58	3	0	0	0	0	0	0	0.0465116	0	0.604651	0	0	0.302326	0	0	0	0	0	0	0	0	0	0	0	0	0	0	0	0	0	0	0	0	0	0	0	0	0	0	0	0.0465116
EXE16_M3E3	59	3	0	0	0	0	0	0	0.0526316	0	0.842105	0	0	0.105263	0	0	0	0	0	0	0	0	0	0	0	0	0	0	0	0	0	0	0	0	0	0	0	0	0	0	0	0
EXE15_e2	60	3	0	0	0	0	0	0	0.025641	0	0.846154	0	0	0.102564	0	0	0	0	0	0	0	0	0	0	0	0	0	0	0	0	0	0	0	0	0	0	0	0	0	0	0	0.025641
181209_R_12	61	3	0	0	0	0	0	0	0.0740741	0	0.62963	0	0	0.0740741	0	0	0	0	0	0	0	0	0	0	0	0	0	0	0	0	0	0	0	0	0	0	0	0	0	0	0.185185	0.037037
181209_R_14	62	3	0	0	0	0	0	0	0.0204082	0	0.469388	0	0	0.163265	0	0	0.0612245	0	0	0	0	0	0	0	0	0	0	0	0	0	0	0	0	0	0	0	0	0	0	0	0.183673	0.102041
181209_R_15	63	3	0	0	0	0	0	0	0.0151515	0	0.378788	0	0	0.151515	0	0	0.136364	0	0	0	0	0	0	0	0	0	0	0	0	0	0	0	0	0	0	0.0151515	0	0	0	0	0.227273	0.0757576
EXE_31_e1	64	3	0	0	0	0	0	0	0	0	1	0	0	0	0	0	0	0	0	0	0	0	0	0	0	0	0	0	0	0	0	0	0	0	0	0	0	0	0	0	0	0
190311_W_wt01	65	3	0	0	0	0	0	0	0.05	0	0.3	0	0	0.3	0	0	0	0	0	0	0	0	0	0	0	0	0	0	0	0	0	0	0	0	0	0	0	0	0	0	0.35	0
EXE8_e5	66	3	0	0	0	0	0	0	0.0434783	0	0.811594	0	0	0.0724638	0	0	0.0144928	0	0	0	0	0	0	0	0	0	0	0	0	0	0	0	0	0	0	0	0	0	0	0	0.057971	0
EXE15_m2e2	67	3	0	0	0	0	0	0	0.0625	0	0.8125	0	0	0.125	0	0	0	0	0	0	0	0	0	0	0	0	0	0	0	0	0	0	0	0	0	0	0	0	0	0	0	0
EXE3_m1_e3	68	3	0	0	0	0	0	0	0.0217391	0	0.73913	0	0	0.217391	0	0	0	0	0	0	0	0	0	0	0	0	0	0	0	0	0	0	0	0	0	0	0	0	0	0	0	0.0217391
EXE3_m2_e1	69	3	0	0	0	0	0	0	0.0508475	0	0.728814	0	0	0.186441	0	0	0	0	0	0	0	0	0	0	0	0	0	0	0	0	0	0	0	0	0	0	0	0	0	0	0.0169492	0.0169492
EXE16_M3E1	70	3	0	0	0	0	0	0	0.0566038	0	0.679245	0	0	0.245283	0	0	0	0	0	0	0	0	0	0	0	0	0	0	0	0	0	0	0	0	0	0	0	0	0	0	0	0.0188679
190527_7C	71	3	0	0	0	0	0	0	0.0243902	0	0.780488	0	0	0.170732	0	0	0	0	0	0	0	0	0	0	0	0	0	0	0	0	0	0	0	0	0	0	0	0	0	0	0	0.0243902
190527_4C	72	3	0	0	0	0	0	0	0.0606061	0	0.787879	0	0	0.0909091	0	0	0	0	0	0	0	0	0	0	0	0	0	0	0	0	0	0	0	0	0	0	0	0	0	0	0.0606061	0
EXE16_M3E4	73	3	0	0	0	0	0	0	0.0178571	0	0.821429	0	0	0.160714	0	0	0	0	0	0	0	0	0	0	0	0	0	0	0	0	0	0	0	0	0	0	0	0	0	0	0	0
190304_W_wt07	74	3	0	0	0	0	0	0	0.0487805	0	0.829268	0	0	0.121951	0	0	0	0	0	0	0	0	0	0	0	0	0	0	0	0	0	0	0	0	0	0	0	0	0	0	0	0
EXE16_M2E3	75	4	0	0	0	0	0	0	0.057971	0	0.478261	0	0	0.144928	0	0	0.0434783	0	0	0	0	0	0	0	0	0	0	0	0	0	0	0	0	0	0	0	0	0	0	0	0.26087	0.0144928
190311_W_wt08	76	4	0	0	0	0	0	0	0	0	0.815789	0	0	0.184211	0	0	0	0	0	0	0	0	0	0	0	0	0	0	0	0	0	0	0	0	0	0	0	0	0	0	0	0
EXE16_M2E1	77	4	0	0	0	0	0	0	0.0310078	0	0.403101	0	0.00775194	0.155039	0	0	0.116279	0	0	0	0	0	0	0	0	0	0	0	0	0	0	0	0	0	0	0.0310078	0	0	0	0	0.186047	0.0697674
181209_R_16	78	4	0	0	0	0	0	0	0	0	0.421053	0	0	0.289474	0	0	0.157895	0	0	0	0	0	0	0	0	0	0	0	0	0	0	0	0	0	0	0	0	0	0	0	0.105263	0.0263158
EXE5_E5	79	4	0	0	0	0	0	0	0	0	0.628571	0	0	0.371429	0	0	0	0	0	0	0	0	0	0	0	0	0	0	0	0	0	0	0	0	0	0	0	0	0	0	0	0
EXE5_E4	80	4	0	0	0	0	0	0	0.0322581	0	0.387097	0	0	0.322581	0	0	0.0322581	0	0	0	0	0	0	0	0	0	0	0	0	0	0	0	0	0	0	0	0	0	0	0	0.225806	0
190311_W_wt09	81	4	0	0	0	0	0	0	0.0357143	0	0.517857	0	0	0.196429	0	0	0.0446429	0	0	0	0	0	0	0	0	0	0	0	0	0	0	0	0	0	0	0.0178571	0	0	0	0	0.169643	0.0178571
190311_W_wt05	82	4	0	0	0	0	0	0	0.021978	0	0.692308	0	0	0.241758	0	0	0.010989	0	0	0	0	0	0	0	0	0	0	0	0	0	0	0	0	0	0	0	0	0	0	0	0.032967	0
181209_R_13	83	4	0	0	0	0	0	0	0	0	0.407407	0	0	0.283951	0	0	0.111111	0	0	0	0	0	0	0	0	0	0	0	0	0	0	0	0	0	0	0	0	0	0	0	0.160494	0.037037
190311_W_wt06	84	4	0	0	0	0	0	0	0.0324675	0	0.636364	0	0	0.227273	0	0	0.0714286	0	0	0	0	0	0	0	0	0	0	0	0	0	0	0	0	0	0	0.025974	0	0	0	0	0	0.00649351
EXE24_m1e3	85	4	0	0.00653595	0	0	0	0	0.0588235	0	0.418301	0	0	0.346405	0	0	0.0522876	0	0	0	0	0	0	0	0	0	0	0	0	0	0	0	0	0	0	0.0130719	0	0	0	0	0.0915033	0.0130719
190304_W_wt10	86	4	0	0.00735294	0	0	0	0	0.0367647	0	0.419118	0	0	0.272059	0	0	0.0735294	0	0	0	0	0	0	0	0	0	0	0	0	0	0	0	0	0	0	0.0147059	0	0	0	0	0.169118	0.00735294
EXE5_E3	87	4	0	0	0	0	0	0	0.025641	0	0.410256	0	0	0.564103	0	0	0	0	0	0	0	0	0	0	0	0	0	0	0	0	0	0	0	0	0	0	0	0	0	0	0	0
190527_3A	88	4	0	0	0	0	0	0	0.0504202	0	0.613445	0	0.00840336	0.277311	0	0	0	0	0	0	0	0	0	0	0	0	0	0	0	0	0	0	0	0	0	0.00840336	0	0	0	0	0.0420168	0
190311_W_wt03	89	4	0	0	0	0	0	0	0	0	0.644231	0	0	0.269231	0	0	0.0384615	0	0	0	0	0	0	0	0	0	0	0	0	0	0	0	0	0	0	0	0	0	0	0	0.0480769	0
190527_1B	90	4	0	0	0	0	0	0	0.0447761	0	0.507463	0	0	0.402985	0	0	0.0298507	0	0	0	0	0	0	0	0	0	0	0	0	0	0	0	0	0	0	0	0	0	0	0	0	0.0149254
190527_5B	91	4	0	0	0	0	0	0	0	0	0.615385	0	0	0.217949	0	0	0.0384615	0	0	0	0	0	0	0	0	0	0	0	0	0	0	0	0	0	0	0.0769231	0	0	0	0	0.0128205	0.0384615
190304_W_wt01	92	4	0	0	0	0	0	0	0	0	0.375	0	0	0.25	0	0	0.25	0	0	0	0	0	0	0	0	0	0	0	0	0	0	0	0	0	0	0.125	0	0	0	0	0	0
190527_4B	93	4	0	0	0	0	0	0	0.0169492	0	0.59322	0	0	0.169492	0	0	0.152542	0	0	0	0	0	0	0	0	0	0	0	0	0	0	0	0	0	0	0.0338983	0	0	0	0	0.0169492	0.0169492
190527_3C	94	4	0	0	0	0	0	0	0	0	0.695652	0	0	0.130435	0	0	0.0434783	0	0	0	0	0	0	0	0	0	0	0	0	0	0	0	0	0	0	0.0869565	0	0	0	0	0	0.0434783
190527_6B	95	4	0	0	0	0	0	0	0.0344828	0	0.310345	0	0	0.62069	0	0	0.0344828	0	0	0	0	0	0	0	0	0	0	0	0	0	0	0	0	0	0	0	0	0	0	0	0	0
190527_4E	96	4	0	0	0	0	0	0	0	0	0.589744	0	0	0.294872	0	0	0.0384615	0	0	0	0	0	0	0	0	0	0	0	0	0	0	0	0	0	0	0.0384615	0	0	0	0	0.0384615	0
190527_8E	97	4	0	0	0	0	0	0	0.00806452	0	0.693548	0	0	0.104839	0	0	0.0564516	0	0	0	0	0	0	0	0	0	0	0	0	0	0	0	0	0	0	0	0	0	0	0	0.112903	0.0241935
190527_5E	98	5	0	0	0	0	0	0	0.0147059	0	0.529412	0	0	0.132353	0	0	0.132353	0	0	0	0	0	0	0	0	0	0	0	0	0	0	0	0	0	0	0	0	0	0	0	0.176471	0.0147059
190527_5C	99	5	0	0	0	0	0	0	0.0246914	0	0.493827	0	0	0.17284	0	0	0.17284	0	0	0	0	0	0	0	0	0	0	0	0	0	0	0	0	0	0	0.0740741	0	0	0	0	0.037037	0.0246914
190527_7D	100	5	0	0	0	0	0	0	0.00917431	0	0.394495	0	0	0.211009	0	0	0.12844	0	0	0	0	0	0	0	0	0	0	0	0	0	0	0	0	0	0	0.0642202	0	0	0	0	0.155963	0.0366972
190527_2D	101	5	0	0	0	0	0	0	0.03125	0	0.390625	0	0	0.09375	0	0	0.28125	0	0	0	0	0	0	0	0	0	0	0	0	0	0	0	0	0	0	0.0625	0	0	0	0	0.125	0.015625
190527_1E	102	5	0	0	0	0	0	0	0.00694444	0	0.541667	0	0	0.152778	0	0	0.125	0	0	0	0	0	0	0	0	0	0	0	0	0	0	0	0	0	0	0.125	0	0	0	0	0.0347222	0.0138889
EXE16_M3E7	103	5	0	0	0	0	0	0	0.03125	0	0.46875	0	0	0.34375	0	0	0.09375	0	0	0	0	0	0	0	0	0	0	0	0	0	0	0	0	0	0	0.03125	0	0	0	0	0	0.03125
190527_5D	104	5	0	0	0	0	0	0	0	0	0.444444	0	0	0.234568	0	0	0.209877	0	0	0	0	0	0	0	0	0	0	0	0	0	0	0	0	0	0	0.0246914	0	0	0	0	0.0740741	0.0123457
EXE10_e15	105	5	0	0	0	0	0	0	0.0222222	0	0.466667	0	0	0.266667	0	0	0.0888889	0	0	0	0	0	0	0	0	0	0	0	0	0	0	0	0	0	0	0.0444444	0	0	0	0	0.0666667	0.0444444
190527_7E	106	5	0	0	0	0	0	0	0.0229885	0	0.586207	0	0	0.183908	0	0	0.103448	0	0	0	0	0	0	0	0	0	0	0	0	0	0	0	0	0	0	0.045977	0	0	0	0	0.0114943	0.045977
190527_3D	107	5	0	0	0	0	0	0	0.0113636	0	0.545455	0	0	0.102273	0	0	0.170455	0	0	0	0	0	0	0	0	0	0	0	0	0	0	0	0	0	0	0.125	0	0	0	0	0.0454545	0
190527_6E	108	5	0	0.00833333	0	0	0	0	0.0166667	0	0.525	0	0.00833333	0.108333	0	0	0.141667	0	0	0	0	0	0	0	0	0	0	0	0	0	0	0	0	0	0	0.0583333	0	0	0	0	0.108333	0.025
EXE10_e10	109	5	0	0.00892857	0	0	0	0	0.00892857	0	0.392857	0	0	0.169643	0	0	0.205357	0	0	0	0	0	0	0	0	0	0	0	0	0	0	0	0	0	0	0.0982143	0	0	0	0	0.0803571	0.0357143
190527_8D	110	5	0	0	0	0	0	0	0.0243902	0	0.349593	0	0	0.121951	0	0	0.162602	0	0	0	0	0	0	0	0	0	0	0	0	0	0	0	0	0	0	0.162602	0	0	0	0	0.162602	0.0162602
190527_2E	111	5	0	0	0	0	0	0	0.0141844	0	0.368794	0	0.0070922	0.191489	0	0	0.234043	0	0	0	0	0	0	0	0	0	0	0	0	0	0	0	0	0	0	0.0638298	0	0	0	0	0.0851064	0.035461
EXE10_e14	112	5	0	0	0	0	0	0	0.0666667	0	0.4	0	0	0.4	0	0	0.0666667	0	0	0	0	0	0	0	0	0	0	0	0	0	0	0	0	0	0	0.0666667	0	0	0	0	0	0
EXE10_e8	113	5	0	0	0	0	0	0	0	0	0.423077	0	0	0.0384615	0	0	0.307692	0	0	0	0	0	0	0	0	0	0	0	0	0	0	0	0	0	0	0.153846	0	0	0	0	0.0769231	0
190527_3E	114	5	0	0	0	0	0	0	0.0229008	0	0.465649	0	0.0152672	0.167939	0	0	0.221374	0	0	0	0	0	0	0	0	0	0	0	0	0	0	0	0	0	0	0.0916031	0	0	0	0	0.0152672	0
181209_R_1	115	5	0	0	0	0	0	0	0.0506329	0	0.240506	0	0.0126582	0.126582	0	0	0.329114	0	0	0	0	0	0	0	0	0	0	0	0	0	0	0	0	0	0	0.0379747	0	0	0	0	0.189873	0.0126582
EXE6_p1_e2	116	5	0	0	0	0	0	0	0.0731707	0	0.439024	0	0.0243902	0.121951	0	0	0.219512	0	0	0	0	0	0	0	0.0243902	0	0	0.0243902	0	0	0	0	0	0	0	0.0487805	0	0	0	0	0.0243902	0
EXE10_e11	117	5	0	0	0	0	0	0	0	0	0.506494	0	0	0.103896	0	0	0.233766	0	0	0	0	0	0	0	0	0	0	0	0	0	0	0	0	0	0	0.0649351	0	0	0	0	0.0649351	0.025974
190527_3F	118	5	0	0	0	0	0	0	0.0486111	0	0.375	0	0	0.180556	0	0.00694444	0.243056	0	0	0	0	0	0	0	0	0	0	0.00694444	0	0	0	0	0	0	0	0.0694444	0	0	0	0	0.0486111	0.0208333
EXE10_e13	119	5	0	0	0	0	0	0	0.0322581	0	0.225806	0	0	0.225806	0	0	0.376344	0	0	0	0	0	0	0	0	0	0	0	0	0	0	0	0	0	0	0.0860215	0	0	0	0	0.0430108	0.0107527
EXE10_e9	120	6	0	0	0.00625	0	0	0	0.0375	0	0.3625	0.00625	0.00625	0.1625	0	0	0.2	0	0	0	0	0	0	0	0	0	0	0	0	0.00625	0	0	0	0	0	0.10625	0.025	0.025	0	0	0.05	0.00625
190506_E7.5_e5	121	6	0	0.00421941	0	0	0	0	0.021097	0	0.35443	0	0	0.130802	0	0	0.312236	0	0	0	0	0	0	0	0	0	0	0.0126582	0	0	0	0	0	0	0	0.07173	0	0.0168776	0	0	0.0379747	0.0379747
190527_4F	122	6	0	0	0	0	0	0	0.0378788	0	0.340909	0	0	0.136364	0	0	0.242424	0	0	0	0	0	0	0	0.0151515	0	0	0.0151515	0	0.0151515	0	0	0	0	0	0.030303	0	0.0378788	0	0	0.0909091	0.0378788
190506_E7.5_e3	123	6	0	0	0	0	0	0	0.0456274	0	0.304183	0.00380228	0.0114068	0.0912548	0	0	0.380228	0	0	0	0	0	0	0	0	0	0	0.0342205	0	0.00380228	0	0	0	0	0	0.0532319	0	0.00380228	0	0	0.0608365	0.00760456
190527_1F	124	6	0	0	0	0	0	0	0.0591716	0	0.301775	0	0	0.171598	0	0.0236686	0.254438	0	0	0	0	0	0	0	0	0	0	0.00591716	0	0.0177515	0	0	0	0	0	0.0769231	0.0177515	0.0177515	0	0	0.0236686	0.0295858
190527_2F	125	6	0	0	0	0	0	0	0.00892857	0	0.241071	0	0.0178571	0.205357	0	0.00892857	0.383929	0	0	0	0	0	0	0	0	0	0	0.0267857	0	0	0	0	0	0	0	0.0714286	0	0	0	0	0.0357143	0
181209_R_3	126	6	0	0	0	0	0	0	0	0	0.211538	0	0	0.0769231	0	0.0192308	0.423077	0	0	0	0	0	0	0	0	0	0	0.0192308	0	0	0	0	0	0	0	0.0384615	0	0	0	0	0.153846	0.0576923
EXE12_e5	127	6	0	0	0	0	0	0	0.015873	0	0.309524	0	0	0.126984	0	0	0.31746	0	0	0	0	0	0	0	0	0	0	0	0	0.00793651	0	0	0	0	0	0.150794	0	0.0396825	0	0	0.0238095	0.00793651
EXE14_spatial_e5	128	6	0	0	0	0	0	0	0.0107527	0	0.225806	0	0	0.182796	0	0	0.290323	0	0	0	0	0	0	0	0	0	0	0.0107527	0	0.0215054	0	0	0	0	0	0.0645161	0.0215054	0.0430108	0.0107527	0	0.0752688	0.0430108
EXE14_spatial_e2	129	6	0	0	0	0	0	0	0	0	0.235294	0	0.0392157	0.176471	0	0	0.45098	0	0	0	0	0	0	0	0	0	0	0	0	0.0392157	0	0	0	0	0	0.0196078	0	0.0196078	0	0	0.0196078	0
190527_7F	130	6	0	0	0	0	0	0	0.0169492	0	0.228814	0	0	0.0847458	0	0	0.440678	0	0	0	0	0	0	0	0	0	0	0.0169492	0	0	0	0	0	0	0	0.0677966	0	0	0.00847458	0	0.127119	0.00847458
190527_5F	131	6	0	0	0	0	0	0	0.00641026	0	0.121795	0	0.0128205	0.115385	0	0	0.391026	0	0	0	0	0	0	0	0	0	0	0.0128205	0	0	0	0	0	0	0	0.211538	0	0.025641	0	0	0.0641026	0.0384615
181209_R_5	132	6	0	0	0	0	0	0	0.00990099	0	0.148515	0	0	0.138614	0	0	0.534653	0	0	0	0	0	0	0	0	0	0	0	0	0	0	0	0	0	0	0.118812	0	0.00990099	0.00990099	0	0.019802	0.00990099
EXE14_spatial_e3	133	6	0	0	0	0	0	0	0.0232558	0	0.372093	0	0.0232558	0.0697674	0	0	0.348837	0	0	0	0	0	0	0	0	0	0	0.0232558	0	0.0232558	0	0	0	0	0	0.0465116	0	0.0232558	0	0	0.0465116	0
181209_R_7	134	6	0	0	0	0	0	0	0.00568182	0	0.153409	0.00568182	0	0.0852273	0	0.0170455	0.596591	0	0	0	0	0	0	0	0	0	0	0.00568182	0	0	0	0	0	0	0	0.0738636	0	0.0284091	0	0	0.0170455	0.0113636
181209_R_2	135	6	0	0	0	0	0	0	0.0197368	0	0.144737	0	0.00657895	0.0657895	0	0.0197368	0.5	0	0	0	0	0	0	0	0	0	0	0.0131579	0	0.0263158	0	0	0	0	0	0.0592105	0	0.0460526	0.0197368	0	0.0723684	0.00657895
EXE2_e4	136	6	0	0	0	0	0	0	0.0210526	0	0.252632	0	0.0105263	0.147368	0	0.0210526	0.347368	0	0	0	0	0	0	0	0	0	0	0.0421053	0	0.0315789	0	0	0	0	0	0.0736842	0	0.0105263	0	0	0.0315789	0.0105263
EXE13_e6	137	6	0	0	0.00581395	0	0	0	0.0465116	0	0.284884	0.0116279	0.00581395	0.168605	0	0	0.290698	0	0	0	0	0	0	0	0.00581395	0	0	0.0465116	0	0	0	0.0116279	0	0	0	0.0523256	0	0.0174419	0.0174419	0	0.0290698	0.00581395
EXE14_spatial_e1	138	6	0	0	0	0	0	0	0.00909091	0	0.190909	0.00909091	0	0.118182	0	0	0.118182	0	0	0	0	0	0	0	0.00909091	0	0	0.00909091	0	0.0272727	0	0.00909091	0	0	0	0.227273	0	0.127273	0	0	0.1	0.0454545
EXE14_spatial_e6	139	6	0	0	0	0	0	0	0.0206186	0	0.247423	0.0103093	0	0.0412371	0	0	0.381443	0	0	0	0	0	0	0	0	0	0	0.0103093	0	0.0412371	0	0	0	0	0	0.103093	0	0.0618557	0.0103093	0	0.0515464	0.0206186
190506_E7.5_e1	140	7	0	0	0.00600601	0	0	0	0.039039	0	0.303303	0	0.00600601	0.0690691	0	0	0.285285	0	0	0	0	0	0	0	0.015015	0	0	0.0510511	0	0.033033	0	0.00600601	0	0	0	0.0720721	0.00600601	0.048048	0.03003	0	0.015015	0.015015
190506_E7.5_e2	141	7	0	0.00296736	0.00593472	0	0	0	0.0326409	0	0.287834	0.00890208	0.00296736	0.0919881	0	0.00296736	0.305638	0	0	0	0	0	0	0	0.0237389	0	0	0.0385757	0	0.0385757	0	0.00593472	0	0	0	0.0474777	0.00593472	0.0237389	0.0178042	0	0.0296736	0.0267062
EXE21_m1e1	142	7	0	0	0	0	0	0	0.0408163	0	0.22449	0	0.00185529	0.103896	0	0.00742115	0.237477	0	0	0	0	0	0.00742115	0	0.0278293	0	0	0.0482375	0.00371058	0.0241187	0	0.00371058	0.00185529	0	0	0.0742115	0.00927644	0.038961	0.0371058	0	0.0853432	0.0222635
190313_W_wt05	143	7	0	0	0	0	0	0	0.0210896	0	0.161687	0.00175747	0.00351494	0.110721	0	0.0210896	0.358524	0	0	0	0	0	0	0	0.0210896	0	0.00175747	0.0474517	0	0.0579965	0	0.00878735	0	0	0	0.0826011	0.00527241	0.029877	0.00702988	0	0.0386643	0.0210896
190527_8F	144	7	0	0	0	0	0	0	0.0368098	0	0.208589	0	0.00613497	0.0981595	0	0.0306748	0.331288	0	0	0	0	0.00613497	0	0	0.0429448	0	0	0.0306748	0	0.0184049	0	0	0.00613497	0	0	0.0613497	0.00613497	0.0245399	0	0	0.0736196	0.0184049
190527_6F	145	7	0	0	0	0	0	0	0.0201342	0	0.167785	0.00671141	0.0134228	0.0469799	0	0.0134228	0.402685	0	0	0	0	0	0.00671141	0	0.0201342	0	0	0.0402685	0	0.0536913	0	0	0	0	0	0.0536913	0.00671141	0.0469799	0.0201342	0	0.0604027	0.0201342
190506_E7.5_e4	146	7	0	0.00936768	0.00234192	0	0	0	0.0327869	0	0.259953	0.00234192	0.0140515	0.0936768	0	0.00234192	0.285714	0	0	0	0	0	0.00234192	0	0.0117096	0	0	0.0632319	0	0.028103	0	0.00468384	0.00234192	0	0	0.0655738	0.00468384	0.0374707	0.028103	0	0.030445	0.0187354
EXE23_E2	147	7	0	0	0	0	0	0	0.0250965	0	0.162162	0.0019305	0.00772201	0.0830116	0	0.0135135	0.388031	0	0	0	0	0.0019305	0.0019305	0	0.0250965	0	0	0.0444015	0.003861	0.03861	0	0.003861	0	0	0	0.0907336	0.00579151	0.0366795	0.0135135	0	0.042471	0.00965251
EXE11_e1	148	7	0	0.00662252	0.00662252	0	0	0	0.0397351	0	0.178808	0	0.00662252	0.0397351	0	0.013245	0.410596	0	0	0	0	0	0	0	0.00662252	0	0	0.0463576	0	0.0331126	0	0	0	0	0	0.10596	0	0.0264901	0.013245	0	0.0529801	0.013245
EXE2_e3	149	7	0	0.0120482	0	0	0	0	0.0481928	0	0.23494	0	0.0120482	0.10241	0	0.0060241	0.433735	0	0	0	0	0	0	0	0.0180723	0	0	0.0421687	0	0.0180723	0	0	0	0	0	0	0	0.0180723	0.0180723	0	0.0361446	0
EXE13_e3	150	7	0	0	0	0	0	0	0.0610687	0	0.206107	0	0	0.0381679	0	0.00763359	0.381679	0	0	0	0	0.00763359	0.00763359	0	0.0229008	0	0	0.0534351	0	0.00763359	0	0	0	0	0	0.0305344	0.00763359	0.0687023	0.0152672	0	0.0763359	0.00763359
EXE6_p1_e1	151	7	0	0.0192308	0.0192308	0	0	0	0.0192308	0	0.211538	0	0.0192308	0.115385	0	0.0576923	0.25	0	0	0	0	0	0	0	0.0384615	0	0	0.0576923	0.0192308	0.0384615	0	0.0576923	0	0	0	0	0	0	0	0	0.0769231	0
190307_W_wt10	152	8	0	0	0.00434783	0	0	0	0.0347826	0	0.0913043	0.00434783	0.00434783	0.113043	0	0.0347826	0.413043	0	0	0	0	0	0	0	0.0391304	0	0	0.0565217	0	0.073913	0	0.00869565	0.00434783	0	0	0.0347826	0.00434783	0.026087	0.0217391	0	0.0304348	0
EXE11_e4	153	8	0	0	0	0	0	0	0.0307692	0	0.130769	0.00769231	0.0153846	0.0615385	0	0.00769231	0.4	0	0	0	0	0	0	0	0.0615385	0	0	0.0615385	0.00769231	0.0230769	0	0	0	0	0	0.1	0	0.0153846	0.0384615	0	0.00769231	0.0307692
191217_m2e2	154	8	0	0	0	0	0	0	0.0235294	0	0.194118	0.00588235	0.0117647	0.0705882	0	0.00588235	0.323529	0	0	0	0	0	0	0	0.0352941	0	0	0.105882	0	0.0352941	0	0.0117647	0	0	0	0.0764706	0.00588235	0.0352941	0.0117647	0	0.0352941	0.0117647
EXE2_e5	155	8	0	0	0	0	0	0	0.0517241	0	0.287356	0.00574713	0.00574713	0.114943	0	0.0287356	0.241379	0	0	0	0	0.00574713	0	0	0.0229885	0	0	0.0517241	0	0.0344828	0	0	0	0	0	0.0517241	0.0114943	0.0172414	0.0172414	0	0.0229885	0.0287356
EXE6_p2_e3	156	8	0	0	0	0	0	0	0.037037	0	0.0493827	0.0246914	0.0123457	0.0987654	0	0.0123457	0.518519	0	0	0	0	0	0	0	0.0246914	0	0	0.0617284	0	0.0987654	0	0	0	0	0	0	0	0	0	0	0.0617284	0
EXE6_p3_e6	157	8	0	0	0.0292398	0	0	0	0.0584795	0	0.25731	0	0.0233918	0.0584795	0	0.0350877	0.263158	0	0	0	0	0	0	0	0.0350877	0	0	0.0994152	0	0.0116959	0	0.0175439	0	0	0	0	0	0.0292398	0.0175439	0	0.0350877	0.0292398
190506_E7.5_e6	158	8	0	0.00597015	0.00298507	0	0	0	0.0298507	0	0.220896	0.0119403	0.0179104	0.0835821	0	0.0119403	0.337313	0	0	0	0	0	0.00597015	0	0.0537313	0	0	0.0537313	0.00298507	0.038806	0	0.0119403	0.00298507	0	0	0.038806	0	0.0179104	0.0208955	0	0.0149254	0.0149254
190506_E7.5_e7	159	8	0	0.0127389	0	0	0	0	0.0828025	0	0.283439	0.0127389	0.00955414	0.0828025	0	0.0191083	0.286624	0	0	0	0	0.00636943	0.00636943	0	0.0191083	0	0	0.022293	0.00318471	0.0318471	0	0	0.00318471	0	0	0.0254777	0.00636943	0.022293	0.0414013	0	0.0159236	0.00636943
EXE11_e3	160	8	0	0	0	0	0	0	0.0526316	0	0.210526	0	0.0131579	0.118421	0	0.0328947	0.25	0	0	0	0	0.00657895	0	0	0.0460526	0	0	0.0460526	0	0.0394737	0	0.0328947	0.0131579	0	0	0.0526316	0.00657895	0.0328947	0.0328947	0	0.00657895	0.00657895
EXE21_m1e4	161	8	0	0.00198413	0.00396825	0	0	0	0.0496032	0	0.196429	0	0.0138889	0.0833333	0	0.0535714	0.269841	0	0	0	0.00198413	0.00198413	0.00396825	0	0.0515873	0	0	0.0436508	0.00198413	0.0198413	0	0.0138889	0.0178571	0	0	0.0357143	0.00595238	0.0238095	0.0337302	0	0.0595238	0.0119048
191217_m1e13	162	8	0	0.009375	0.003125	0	0	0	0.053125	0	0.221875	0	0.0125	0.096875	0	0.04375	0.2125	0	0	0	0	0.003125	0	0	0.025	0.003125	0	0.0375	0	0.01875	0	0.00625	0.0125	0	0	0.09375	0.021875	0.040625	0.046875	0	0.00625	0.03125
EXE12_e3	163	8	0	0.01875	0.0125	0	0	0	0.05625	0	0.2375	0	0.0125	0.13125	0	0.05	0.1625	0	0	0	0	0.00625	0.01875	0	0.03125	0	0	0.01875	0	0.00625	0	0.00625	0.0125	0	0	0.08125	0.04375	0.04375	0.025	0	0.01875	0.00625
EXE12_e1	164	8	0	0	0	0	0	0	0.0350877	0	0.0877193	0	0.0175439	0.0526316	0	0.0526316	0.45614	0	0	0	0	0	0	0	0.0701754	0	0	0.192982	0	0.0175439	0	0	0	0	0	0	0	0	0	0	0.0175439	0
EXE13_e1	165	8	0	0	0.0333333	0	0	0	0.133333	0	0.266667	0	0.0333333	0.0666667	0	0.1	0.166667	0	0	0	0	0	0	0	0.0166667	0	0	0.0333333	0	0.0166667	0	0	0.0166667	0	0	0.0166667	0.0166667	0.0333333	0.0333333	0	0.0166667	0
EXE13_e2	166	9	0	0	0.00854701	0	0	0	0.0598291	0	0.230769	0	0.017094	0.042735	0	0.111111	0.145299	0	0	0	0	0.00854701	0.00854701	0	0.025641	0	0	0.0683761	0	0.0512821	0	0.00854701	0	0	0	0.025641	0.042735	0.042735	0.0512821	0	0.025641	0.025641
190313_W_wt06	167	9	0	0.00526316	0.00175439	0	0	0	0.0421053	0	0.105263	0.00350877	0.00877193	0.0561404	0	0.194737	0.215789	0	0	0	0	0.0245614	0.0245614	0	0.0421053	0	0	0.0964912	0.00175439	0.022807	0	0.00877193	0.00175439	0	0	0.0175439	0.0368421	0.0122807	0.0350877	0	0.0298246	0.0122807
EXE12_e4	168	9	0	0.0147059	0.00980392	0	0	0	0.0686275	0	0.122549	0	0.0245098	0.0980392	0	0.142157	0.166667	0	0	0	0	0.00490196	0.0392157	0	0.0343137	0.00490196	0	0.0539216	0.00490196	0.00490196	0	0.0196078	0.00980392	0	0	0.0441176	0.0343137	0.00980392	0.0588235	0	0.0294118	0
EXE12_e2	169	9	0	0.0153846	0.0461538	0	0	0	0.0923077	0	0.138462	0	0.0615385	0.0769231	0	0.138462	0.153846	0	0	0	0	0.0153846	0.0461538	0	0.0615385	0	0	0.0615385	0	0	0	0	0.0153846	0	0	0.0153846	0	0.0307692	0	0	0.0307692	0
EXE13_e5	170	9	0	0.02	0.02	0	0	0	0.0933333	0	0.14	0	0.0266667	0.0533333	0.00666667	0.153333	0.173333	0	0	0	0.00666667	0.0133333	0.0333333	0	0.04	0	0	0.06	0.00666667	0.0466667	0	0.02	0.02	0	0	0.00666667	0	0.0133333	0.02	0	0.00666667	0.02
191217_m2e4	171	9	0	0.0121212	0	0	0	0	0.00606061	0	0.0787879	0	0.0181818	0.030303	0.0121212	0.145455	0.242424	0	0	0	0	0.0242424	0.0242424	0	0.0666667	0	0	0.115152	0.00606061	0.0484848	0	0.0484848	0.0121212	0	0	0.00606061	0.0181818	0.0242424	0.030303	0	0.0181818	0.0121212
EXE13_e4	172	9	0	0.0490196	0	0	0	0	0.0980392	0	0.117647	0	0.0784314	0.0588235	0	0.156863	0.107843	0	0	0	0.00980392	0.0490196	0.0392157	0	0.0196078	0	0	0.0490196	0	0.0392157	0	0	0.0196078	0	0	0	0	0	0.0686275	0	0.0392157	0
EXE25_m2e3	173	9	0	0.00877193	0.0219298	0	0	0	0.166667	0	0.0789474	0.00438596	0.0745614	0.0307018	0	0.179825	0.0921053	0	0	0	0	0.0175439	0.0263158	0	0.0482456	0.00877193	0	0.0438596	0	0.00877193	0	0.00438596	0.0394737	0	0	0	0.0526316	0.00438596	0.0307018	0	0.0526316	0.00438596
EXE25_m2e2	174	9	0	0.00874636	0.0204082	0	0	0	0.134111	0	0.0932945	0.00291545	0.0728863	0.0408163	0	0.137026	0.0845481	0	0	0	0	0.0495627	0.0379009	0	0.0758017	0	0	0.0553936	0.00291545	0.0262391	0	0.00874636	0.0349854	0.00291545	0	0	0.0204082	0	0.0524781	0	0.0379009	0
EXE24_m1e4	175	9	0	0.013544	0.0225734	0	0	0	0.124153	0	0.0857788	0.00225734	0.0993228	0.027088	0.00225734	0.194131	0.0451467	0	0	0	0.00451467	0.0722348	0.0451467	0	0.0474041	0	0	0.0519187	0.00677201	0.0180587	0	0.00677201	0.013544	0	0	0.00225734	0.03386	0.00225734	0.0428894	0	0.0361174	0
EXE25_m1e3	176	9	0	0.0113636	0.0409091	0	0	0	0.177273	0.00227273	0.0590909	0	0.106818	0.0295455	0	0.131818	0.0522727	0	0	0	0.00227273	0.025	0.0454545	0	0.0545455	0	0	0.0477273	0	0.025	0	0.0181818	0.0318182	0	0	0.00454545	0.0431818	0	0.0568182	0	0.0340909	0
EXE25_m2e1	177	9	0	0.015625	0.0286458	0	0	0	0.197917	0.00260417	0.0963542	0.0078125	0.0885417	0.03125	0	0.106771	0.0234375	0	0	0	0.00260417	0.03125	0.046875	0	0.0911458	0.0104167	0.00260417	0.0807292	0.0130208	0.0208333	0	0.015625	0.0390625	0	0	0	0.00260417	0	0.0286458	0	0.0104167	0.00520833
190307_W_wt15	178	9	0	0.0158228	0.00949367	0	0	0	0.0632911	0.00316456	0.0411392	0	0.0727848	0.0253165	0.00316456	0.199367	0.0981013	0	0	0	0	0.0537975	0.0474684	0	0.101266	0.00949367	0	0.0949367	0	0.0158228	0	0.00316456	0.0379747	0	0	0.00316456	0.028481	0.00632911	0.0379747	0	0.028481	0
EXE25_m2e4	179	10	0	0.0226244	0.0226244	0	0.00452489	0	0.135747	0	0.0723982	0	0.117647	0.040724	0.00452489	0.126697	0.040724	0	0	0	0.00904977	0.0271493	0.0271493	0	0.104072	0	0	0.0452489	0.00904977	0.0226244	0	0	0.0542986	0	0	0.00452489	0.0135747	0	0.0497738	0.00904977	0.0361991	0
EXE25_m1e1	180	10	0	0.00527241	0.0404218	0	0	0	0.212654	0.00175747	0.0439367	0	0.133568	0.0246046	0.00175747	0.115993	0.0333919	0	0	0	0.00527241	0.0456942	0.0544815	0	0.0826011	0.00702988	0	0.0474517	0	0.0316344	0	0.00878735	0.0351494	0.00175747	0	0	0.0140598	0	0.0316344	0.00351494	0.0175747	0
190307_W_wt09	181	10	0	0.00952381	0.0126984	0	0	0	0.0920635	0.0031746	0.0539683	0.0031746	0.0539683	0.00952381	0.0031746	0.206349	0.101587	0	0	0	0.00952381	0.0412698	0.0539683	0	0.0666667	0	0	0.0730159	0.0031746	0.0380952	0	0.0126984	0.0634921	0	0	0	0.0253968	0	0.0507937	0	0.0126984	0
190313_W_wt04	182	10	0	0.0226586	0.0120846	0	0.00453172	0	0.0755287	0	0.0589124	0.00302115	0.0966767	0.0226586	0.00755287	0.244713	0.0287009	0	0	0	0.0135952	0.0649547	0.0649547	0	0.0513595	0.00302115	0	0.070997	0.00151057	0.0166163	0	0.0151057	0.0498489	0	0	0.00151057	0.0241692	0	0.0287009	0	0.0166163	0
191217_m2e1	183	10	0	0.0205479	0.010274	0	0	0	0.0650685	0	0.0582192	0	0.0650685	0.0239726	0.0205479	0.243151	0.0479452	0	0	0	0.0342466	0.0821918	0.0308219	0	0.0650685	0.00342466	0	0.0410959	0	0.0342466	0	0.0136986	0.0479452	0	0	0	0.0308219	0	0.0376712	0.00342466	0.0205479	0
190710_c10	184	10	0	0.0434783	0.00543478	0	0.00543478	0	0.0652174	0	0.0326087	0	0.0869565	0.0326087	0.00543478	0.168478	0.0434783	0	0	0	0.0380435	0.048913	0.0380435	0	0.048913	0	0	0.0978261	0.0434783	0.0380435	0	0.00543478	0.00543478	0	0	0	0.0652174	0	0.0597826	0	0.0217391	0
190307_W_wt11	185	10	0	0.025974	0.00779221	0	0.0025974	0	0.0935065	0	0.038961	0.0181818	0.0857143	0.012987	0.012987	0.238961	0.0415584	0	0	0	0.0155844	0.0467532	0.038961	0	0.0545455	0.0025974	0	0.0857143	0.00779221	0.0285714	0	0.012987	0.0649351	0.0025974	0	0	0.0233766	0	0.025974	0	0.00779221	0.0025974
EXE23_E1	186	10	0	0.0277078	0.00755668	0	0	0	0.0881612	0	0.0302267	0.00755668	0.0604534	0.00251889	0.0125945	0.183879	0.0176322	0.00251889	0	0	0.02267	0.0604534	0.0604534	0	0.0881612	0.00755668	0.00251889	0.0755668	0.0125945	0.0377834	0	0.02267	0.0730479	0.00251889	0	0	0.0100756	0	0.0554156	0	0.0277078	0
EXE24_m1e1	187	10	0	0.0431373	0.0235294	0	0.00588235	0	0.109804	0.00196078	0.0411765	0	0.137255	0.00784314	0.0352941	0.129412	0.00196078	0.0176471	0	0	0.0372549	0.0352941	0.0313725	0	0.0843137	0.00784314	0	0.0352941	0.00784314	0.0313725	0	0.00392157	0.0490196	0.00784314	0	0	0.0215686	0	0.054902	0	0.0372549	0
EXE25_m1e2	188	10	0	0.0403727	0.0279503	0	0	0	0.167702	0	0.015528	0.00310559	0.130435	0.015528	0.00310559	0.0745342	0.00621118	0.00931677	0	0	0.0279503	0.0372671	0.0652174	0	0.0807453	0.0186335	0.00310559	0.0341615	0.00931677	0.0434783	0	0.00931677	0.0465839	0.00931677	0	0	0.0279503	0	0.0652174	0	0.0279503	0
191217_m1e5	189	11	0	0.0101523	0.00507614	0	0	0	0.0507614	0	0.0152284	0	0.0456853	0.00507614	0.0203046	0.309645	0.035533	0	0	0	0.0456853	0.101523	0.0558376	0	0.0558376	0.0203046	0	0.0456853	0.0101523	0.0456853	0	0	0.071066	0.0101523	0	0	0.0203046	0	0.00507614	0.00507614	0.0101523	0
191217_m1e1	190	11	0	0.0233918	0.00584795	0	0	0	0.0233918	0	0.0116959	0	0.0292398	0.00584795	0.0409357	0.222222	0.0643275	0	0	0	0.0409357	0.105263	0.0409357	0	0.0818713	0.00584795	0	0.0175439	0	0.0350877	0	0.00584795	0.0760234	0.00584795	0	0	0.0643275	0	0.0818713	0	0.00584795	0.00584795
191217_m2e6	191	11	0	0.0397554	0.00917431	0	0.0030581	0	0.0336391	0	0.0122324	0.0030581	0.0336391	0.00611621	0.0428135	0.278287	0.00611621	0	0	0	0.0764526	0.0519878	0.0152905	0	0.0733945	0.0030581	0	0.0428135	0.00917431	0.0550459	0	0.00611621	0.11315	0.0122324	0	0	0.00611621	0	0.0458716	0.0030581	0.0183486	0
191217_m1e12	192	11	0	0.0434783	0.00362319	0	0	0	0.0543478	0	0.0289855	0	0.0833333	0.00724638	0.0471014	0.173913	0.00362319	0	0	0	0.0905797	0.00362319	0.0362319	0	0.0797101	0.0108696	0	0.0434783	0.00724638	0.0398551	0	0.00362319	0.076087	0.0181159	0	0	0.0217391	0	0.076087	0	0.0471014	0
191217_m1e7	193	11	0	0.106452	0.00322581	0	0.00967742	0	0.0967742	0.00322581	0.0193548	0	0.0516129	0	0.0645161	0.190323	0.00645161	0	0	0	0.083871	0.0322581	0.0677419	0	0.0580645	0.00967742	0	0.016129	0	0.0290323	0	0.00322581	0.0580645	0.00322581	0	0	0.00967742	0	0.0677419	0	0.00967742	0
191217_m1e9	194	11	0	0.0696517	0.00995025	0	0.00497512	0	0.0373134	0	0.0174129	0	0.0547264	0	0.0522388	0.206468	0.00248756	0	0	0	0.0920398	0.0373134	0.0572139	0	0.0746269	0.00746269	0	0.0199005	0	0.039801	0	0.00497512	0.0721393	0.00746269	0	0.00746269	0.0223881	0	0.0572139	0	0.0447761	0
191217_m1e4	195	11	0	0.0928571	0.0142857	0	0	0	0.0678571	0	0.0142857	0.00714286	0.0428571	0.00357143	0.0392857	0.192857	0	0	0	0	0.0928571	0.0357143	0.05	0	0.0642857	0.00714286	0	0.0714286	0.0142857	0.0678571	0	0	0.0464286	0.00357143	0	0	0.00714286	0	0.0571429	0	0.00714286	0
190710_C3	196	11	0	0.0883281	0.0157729	0	0.00630915	0	0.0630915	0	0.00315457	0	0.0630915	0.00315457	0.0536278	0.252366	0	0.00946372	0	0	0.0914826	0.044164	0.0536278	0	0.0757098	0.00630915	0	0.0473186	0.00315457	0.0157729	0	0.00315457	0.0283912	0.00315457	0	0	0.0126183	0	0.0347003	0	0.022082	0
190307_W_wt12	197	11	0	0.05	0.0233333	0	0.0166667	0	0.06	0	0.0166667	0.00333333	0.0666667	0.0133333	0.0333333	0.166667	0	0.00666667	0	0	0.103333	0.0166667	0.0533333	0	0.116667	0.00333333	0	0.05	0.01	0.0366667	0.00333333	0	0.0933333	0.01	0	0	0.02	0	0.02	0	0.00666667	0
191217_m1e14	198	11	0	0.0434783	0.0152174	0	0.00652174	0	0.0369565	0.00652174	0.0130435	0	0.073913	0	0.0391304	0.230435	0.00217391	0.00869565	0.00217391	0	0.121739	0.0347826	0.0413043	0	0.0630435	0.026087	0	0.05	0.00652174	0.0326087	0.00217391	0	0.0434783	0.00434783	0	0.00217391	0.023913	0	0.05	0.00434783	0.0152174	0
190307_W_wt13	199	11	0	0.034188	0.048433	0	0.019943	0	0.0598291	0	0.00569801	0.002849	0.0797721	0.002849	0.025641	0.122507	0.014245	0.00569801	0	0	0.105413	0.022792	0.031339	0	0.0769231	0.00854701	0	0.0797721	0.011396	0.019943	0.002849	0.002849	0.119658	0.011396	0	0.002849	0.034188	0	0.022792	0.00569801	0.019943	0
191217_m1e10	200	11	0	0.0581395	0.0377907	0	0.0174419	0	0.0523256	0.00872093	0.00290698	0.0116279	0.0726744	0	0.0348837	0.125	0	0.0116279	0.00290698	0	0.125	0.0145349	0.0494186	0	0.0784884	0.0145349	0	0.0377907	0.0232558	0.0494186	0.00290698	0.00290698	0.0668605	0.0116279	0	0	0.00872093	0	0.0581395	0.00290698	0.0174419	0
EXE23_E7	201	11	0	0.0406504	0.0455285	0	0.0130081	0	0.0341463	0.0162602	0.0097561	0.00487805	0.0910569	0	0.0406504	0.130081	0	0.0308943	0	0	0.0894309	0.0260163	0.0504065	0	0.105691	0.0097561	0.00325203	0.0764228	0.00650407	0.0439024	0	0.00325203	0.0634146	0.0243902	0	0	0.0243902	0	0.00325203	0.00325203	0.0097561	0
EXE23_E3	202	12	0	0.0524345	0.0224719	0	0.011236	0	0.0355805	0.00187266	0.00374532	0.00749064	0.0393258	0	0.0299625	0.0917603	0	0.0561798	0.00187266	0	0.0973783	0.0149813	0.0655431	0	0.076779	0.0243446	0.00374532	0.0580524	0.0411985	0.0299625	0	0.0093633	0.0786517	0.0318352	0	0	0.0299625	0	0.0580524	0.00561798	0.0205993	0
EXE24_m1e2	203	12	0	0.10099	0.039604	0	0.0475248	0	0.0732673	0.0237624	0.0039604	0.00594059	0.0574257	0.0019802	0.0693069	0.0554455	0	0.0673267	0.00594059	0	0.0851485	0.00990099	0.0693069	0	0.0514851	0.019802	0.0019802	0.0257426	0.00792079	0.0237624	0	0.0019802	0.0316832	0.0138614	0	0	0.039604	0	0.039604	0.00792079	0.0178218	0
190313_W_wt02	204	12	0.000987167	0.0681145	0.0128332	0	0.0227048	0.000987167	0.017769	0.0325765	0.0029615	0.00197433	0.0523198	0	0.0246792	0.0878578	0	0.0641658	0.00789733	0	0.159921	0.0148075	0.0621915	0	0.047384	0.017769	0.00987167	0.0187562	0.0148075	0.041461	0.000987167	0.00493583	0.101678	0.0424482	0	0.000987167	0.0207305	0	0.0207305	0.00987167	0.0128332	0
190214_R_A2	205	12	0	0.124324	0.0216216	0	0.0378378	0	0.0378378	0.0324324	0.00540541	0.0162162	0.0918919	0	0.0378378	0.140541	0	0.0378378	0.00540541	0	0.135135	0.00540541	0.0486486	0	0.0432432	0.0216216	0	0.0486486	0.0324324	0.00540541	0	0	0.00540541	0.00540541	0	0	0	0	0.0378378	0.0108108	0.0108108	0
190710_c7	206	12	0	0.102941	0.0147059	0	0.05	0	0.0205882	0.0176471	0.0117647	0.00294118	0.0529412	0	0.0352941	0.129412	0	0.0470588	0.00588235	0	0.0911765	0.0147059	0.0529412	0	0.0676471	0.00294118	0.0147059	0.0294118	0.0205882	0.0323529	0	0.00882353	0.0411765	0.0176471	0	0	0.0352941	0	0.0411765	0.0117647	0.0264706	0
190307_W_wt14	207	12	0	0.0864198	0.0246914	0	0.0462963	0	0.00925926	0.0648148	0.00308642	0.0123457	0.0462963	0.00308642	0.0462963	0.0987654	0	0.0493827	0	0	0.126543	0	0.0339506	0	0.0555556	0.0154321	0.00925926	0.0493827	0.0493827	0.0216049	0.00308642	0.00617284	0.037037	0.00925926	0.00308642	0	0.0123457	0	0.0401235	0.0185185	0.0185185	0
190313_W_wt03	208	12	0	0.0755208	0.0225694	0	0.0381944	0	0.0199653	0.0399306	0.00173611	0.00434028	0.0477431	0	0.0460069	0.0720486	0	0.0512153	0.00954861	0	0.137153	0.0112847	0.0642361	0	0.0642361	0.0147569	0.0190972	0.0347222	0.0190972	0.0269097	0.000868056	0.00173611	0.0659722	0.0251736	0.00173611	0	0.0286458	0	0.0251736	0.0173611	0.0130208	0
lin_trace_exp1_m2e1	209	12	0.00553506	0.140221	0.0332103	0	0.0276753	0	0.0221402	0.0701107	0.00184502	0.0147601	0.0387454	0	0.0295203	0.0424354	0	0.0442804	0.00922509	0	0.0664207	0.00738007	0.0535055	0	0.0664207	0.0239852	0.00922509	0.0369004	0.0184502	0.0442804	0.00369004	0.00553506	0.0498155	0.0535055	0.00369004	0	0.0166052	0	0.0313653	0.0147601	0.0147601	0
190307_W_wt16	210	12	0	0.0798898	0.0413223	0	0.0495868	0.00275482	0.0137741	0.077135	0	0	0.0330579	0	0.030303	0.0606061	0	0.0550964	0.0110193	0	0.0964187	0.00275482	0.0826446	0	0.0550964	0.0192837	0.0192837	0.046832	0.0192837	0.0358127	0	0	0.0743802	0.0220386	0	0	0.0275482	0	0.030303	0.00550964	0.00826446	0
190214_P05_B3	211	12	0.0163934	0.180328	0.0163934	0	0	0	0.0327869	0.0819672	0	0	0.0327869	0	0.0491803	0.0163934	0	0.0983607	0.0327869	0	0.0655738	0	0.0327869	0	0.131148	0.0163934	0.0163934	0.0491803	0.0819672	0	0	0	0	0	0	0	0	0	0.0327869	0	0.0163934	0
190214_R_A1	212	12	0	0.0681818	0.0227273	0	0.0681818	0	0.0227273	0.0227273	0	0	0.0909091	0	0.0454545	0.159091	0	0.113636	0	0	0.0454545	0	0.0454545	0	0.0681818	0	0.0681818	0.0681818	0.0909091	0	0	0	0	0	0	0	0	0	0	0	0	0
190710_c6	213	13	0	0.134897	0.0351906	0	0.058651	0	0.0058651	0.0498534	0	0.00293255	0.0322581	0	0.0117302	0.0733138	0	0.0439883	0.00879765	0	0.0909091	0.00879765	0.0557185	0	0.0439883	0.0205279	0.0205279	0.0527859	0.0293255	0.0439883	0	0.00293255	0.0439883	0.0351906	0	0	0.0058651	0	0.0469208	0.0117302	0.0293255	0
190710_c11	214	13	0	0.161111	0.0611111	0	0.0666667	0	0.0166667	0.0333333	0	0	0.0166667	0	0.0111111	0.0888889	0	0.0333333	0	0	0.133333	0.0111111	0.0444444	0	0.0777778	0.00555556	0.00555556	0.0444444	0.0444444	0.0555556	0	0	0.00555556	0	0	0	0.0222222	0	0.0388889	0.00555556	0.0166667	0
190710_c9	215	13	0	0.110831	0.0403023	0	0.0806045	0	0.0100756	0.0579345	0	0.00503778	0.0377834	0	0.0251889	0.0327456	0	0.0428212	0.0125945	0	0.093199	0.0100756	0.0453401	0	0.0629723	0.0125945	0.0327456	0.0554156	0.0528967	0.0554156	0.00251889	0	0.0277078	0.0478589	0	0	0.0151134	0	0.0176322	0.0100756	0.00251889	0
190313_W_wt01	216	13	0	0.0835913	0.00309598	0	0.0154799	0	0.00928793	0.0185759	0	0.00928793	0.0526316	0	0.0216718	0.0619195	0	0.0804954	0.00928793	0	0.0743034	0.00619195	0.0464396	0	0.0773994	0.0154799	0.0278638	0.0650155	0.0588235	0.0433437	0.00309598	0	0.0650155	0.0804954	0.0278638	0	0.0216718	0	0.0154799	0	0.00619195	0
190710_c8	217	13	0.00151745	0.107739	0.0364188	0	0.0637329	0	0.00758725	0.0531108	0	0.0030349	0.0409712	0	0.016692	0.0485584	0	0.0728376	0.0227618	0.00151745	0.104704	0.00758725	0.0728376	0	0.0500759	0.0136571	0.0151745	0.0364188	0.0212443	0.0546282	0.0030349	0	0.0182094	0.0440061	0.00758725	0	0.016692	0	0.030349	0.0197269	0.00758725	0
190710_c12	218	13	0.00151057	0.0785498	0.0438066	0	0.060423	0.00151057	0.00151057	0.0302115	0	0	0.0226586	0	0.00755287	0.0438066	0	0.0377644	0.0151057	0	0.0906344	0.00453172	0.0755287	0.00151057	0.0634441	0.0287009	0.0438066	0.0347432	0.0740181	0.0407855	0.00453172	0	0.0392749	0.0770393	0.0135952	0	0.0120846	0	0.021148	0.0196375	0.010574	0
lin_trace_exp1_m2e6	219	13	0.00248447	0.150311	0.0645963	0	0.0434783	0.00124224	0.00745342	0.0509317	0	0	0.00993789	0.00124224	0.0136646	0.0335404	0	0.0645963	0.0149068	0.00124224	0.0608696	0.00372671	0.0559006	0.00496894	0.0310559	0.0658385	0.0360248	0.0409938	0.0285714	0.0310559	0.00993789	0	0.0310559	0.0198758	0.0173913	0	0.021118	0	0.0347826	0.0161491	0.0310559	0
190223_R_a2	220	13	0	0.183036	0.0558036	0.00223214	0.0357143	0	0.00892857	0.0848214	0	0.00446429	0.0446429	0	0.0267857	0.0379464	0.00223214	0.0602679	0.00892857	0	0.0513393	0.00892857	0.0558036	0.00223214	0.0334821	0.00223214	0.0647321	0.0714286	0.0602679	0.046875	0	0	0	0	0	0	0.0223214	0	0.00892857	0.00223214	0.0133929	0
190223_R_a1	221	13	0.00285714	0.197143	0.06	0	0.06	0.00571429	0.00571429	0.0914286	0.00285714	0.00285714	0.0342857	0	0.0257143	0.0342857	0	0.0657143	0.00857143	0	0.0542857	0.0171429	0.0371429	0.00285714	0.0228571	0.00857143	0.0142857	0.0371429	0.0257143	0.06	0	0	0.0285714	0.0228571	0.00857143	0	0.0257143	0	0.0228571	0.00571429	0.00857143	0
190214_P02_B1	222	13	0.00306279	0.139357	0.0245023	0	0.0352221	0	0.00612557	0.0490046	0	0.00612557	0.0474732	0	0.042879	0.0444104	0	0.0643185	0.0382848	0	0.139357	0.00459418	0.0336907	0.00153139	0.0199081	0.00612557	0.0459418	0.0781011	0.0566616	0.0597243	0	0	0.00612557	0.00153139	0	0	0.0168453	0	0.0199081	0.00306279	0.00612557	0
190214_R_B6	223	13	0.0108696	0.169255	0.0372671	0	0.0574534	0.00310559	0.00465839	0.076087	0	0.00776398	0.0295031	0	0.0201863	0.0341615	0	0.0838509	0.0232919	0	0.0931677	0.0108696	0.0372671	0.00465839	0.0248447	0.00776398	0.0496894	0.0652174	0.0295031	0.0543478	0.00310559	0	0	0	0	0	0.0186335	0	0.0217391	0.00776398	0.0139752	0
190223_R_a4	224	14	0.00307692	0.170769	0.0261538	0.00307692	0.0507692	0.00307692	0.00153846	0.0676923	0	0.0107692	0.0338462	0	0.0138462	0.0430769	0	0.0707692	0.0292308	0	0.0661538	0.00307692	0.0507692	0.00153846	0.0353846	0.00615385	0.0630769	0.06	0.0892308	0.0569231	0.00153846	0	0	0	0	0	0.0215385	0	0.00923077	0.00153846	0.00615385	0
190223_R_b3	225	14	0	0.129555	0.0607287	0	0.0728745	0	0.00809717	0.0323887	0	0.00809717	0.0121457	0	0.0161943	0.0202429	0	0.0607287	0.0404858	0.00404858	0.109312	0.00404858	0.0607287	0.0121457	0.048583	0.0161943	0.0283401	0.0688259	0.0566802	0.0323887	0	0	0.00404858	0.0283401	0.0202429	0	0.0161943	0	0.0202429	0.00404858	0.00404858	0
190223_R_a6	226	14	0.00451807	0.0978916	0.0316265	0.00150602	0.0271084	0.00753012	0.00301205	0.0512048	0	0.0060241	0.0542169	0	0.0180723	0.0361446	0	0.0903614	0.0301205	0.00451807	0.0557229	0.00451807	0.0587349	0.00150602	0.0391566	0.0225904	0.0753012	0.0572289	0.0798193	0.0512048	0.00301205	0	0.00903614	0.00451807	0.00301205	0	0.0165663	0	0.0150602	0.0225904	0.0165663	0
190710_C1	227	14	0	0.0935673	0.0263158	0	0.0497076	0	0	0.0438596	0	0	0.0321637	0	0.0146199	0.0438596	0	0.0614035	0.0584795	0.00292398	0.0789474	0.00292398	0.0701754	0.0116959	0.0350877	0.0204678	0.0467836	0.0233918	0.0555556	0.0789474	0.0116959	0	0.0146199	0.0614035	0.0204678	0	0.00877193	0	0.00877193	0.0204678	0.00292398	0
190710_C4	228	14	0.00573066	0.0429799	0.034384	0	0.0315186	0	0.00573066	0.0515759	0	0	0.0200573	0	0.0200573	0.0487106	0	0.108883	0.0229226	0.00286533	0.123209	0.00286533	0.0630372	0.00859599	0.017192	0.017192	0.0515759	0.0372493	0.0372493	0.0601719	0.0286533	0	0.0401146	0.0515759	0.00286533	0	0.017192	0	0.0315186	0.0114613	0.00286533	0
190223_P10_a3	229	14	0.00732601	0.120879	0.047619	0	0.0622711	0	0.003663	0.0879121	0	0.003663	0.03663	0	0.014652	0.021978	0	0.0659341	0.029304	0	0.032967	0.003663	0.047619	0.018315	0.032967	0.025641	0.0915751	0.0512821	0.032967	0.043956	0	0	0.00732601	0.025641	0.014652	0	0.018315	0	0.003663	0.032967	0.014652	0
EXE24_m2e2	230	14	0.00422833	0.118393	0.0570825	0.00211416	0.05074	0	0.012685	0.0761099	0	0.00422833	0.0443975	0	0.0147992	0.0211416	0	0.0549683	0.0147992	0.00211416	0.0443975	0	0.0697674	0.00422833	0.0338266	0.0549683	0.0401691	0.0274841	0.0486258	0.0359408	0.00845666	0	0.0274841	0.0359408	0.0317125	0	0.00422833	0	0.0211416	0.0274841	0.00634249	0
190710_C2	231	14	0.0115607	0.0606936	0.0375723	0.00289017	0.0433526	0.00867052	0	0.0462428	0	0	0.0231214	0	0	0.0404624	0	0.0520231	0.0346821	0.0144509	0.0809249	0.0202312	0.0578035	0.00867052	0.0289017	0.0289017	0.0549133	0.017341	0.0751445	0.0549133	0.0231214	0	0.00578035	0.0289017	0.0578035	0	0.0289017	0	0.017341	0.0231214	0.0115607	0
EXE24_m2e4	232	14	0	0.115717	0.0310881	0	0.0345423	0.00172712	0.00690846	0.0777202	0	0.00345423	0.0224525	0	0.0138169	0.0189983	0	0.0967185	0.0224525	0.00518135	0.0483592	0.00345423	0.0656304	0.0120898	0.029361	0.0587219	0.0310881	0.029361	0.0379965	0.0241796	0.0207254	0	0.015544	0.0276339	0.044905	0	0.0259067	0	0.0379965	0.015544	0.0207254	0
EXE24_m2e3	233	14	0.0112994	0.120527	0.0508475	0	0.047081	0.00376648	0.0112994	0.0885122	0	0.00188324	0.0263653	0	0.0131827	0.0112994	0	0.0772128	0.0263653	0.00376648	0.0602637	0	0.0433145	0.00376648	0.0282486	0.0414313	0.047081	0.0376648	0.0320151	0.0263653	0.00753296	0	0.0169492	0.039548	0.0640301	0	0.0225989	0	0.0112994	0.0131827	0.0112994	0
EXE24_m3e1	234	14	0.00856164	0.101027	0.0702055	0.00171233	0.0393836	0.00513699	0.0119863	0.0599315	0	0.00342466	0.0308219	0	0.010274	0.00342466	0	0.0702055	0.0188356	0.00513699	0.0410959	0.00342466	0.0667808	0.010274	0.0325342	0.0804795	0.0410959	0.0376712	0.0359589	0.0205479	0.0256849	0	0.0239726	0.0136986	0.0633562	0	0.015411	0	0.015411	0.0171233	0.015411	0
EXE22_e1	235	14	0.00597015	0.125373	0.0537313	0	0.0268657	0	0	0.0686567	0	0	0.0298507	0	0.00298507	0.0149254	0	0.0477612	0.0149254	0.00895522	0.041791	0.00298507	0.080597	0.0149254	0.00895522	0.0656716	0.0447761	0.0626866	0.0656716	0.0328358	0.0298507	0	0.00298507	0.0149254	0.0567164	0	0.0149254	0	0.0208955	0.0268657	0.0119403	0
EXE22_e4	236	15	0.0192837	0.121212	0.0853994	0.00550964	0.0550964	0.00826446	0.00826446	0.0798898	0	0	0.0358127	0	0.0137741	0.00550964	0	0.030303	0.0220386	0	0.0440771	0.00275482	0.0688705	0.0275482	0.0220386	0.030303	0.0578512	0.0661157	0.046832	0.0275482	0.0330579	0	0.00275482	0.00275482	0.0192837	0	0.00826446	0	0.0165289	0.0137741	0.0192837	0
lin_trace_exp1_e1	237	15	0.0166052	0.0756458	0.054428	0.00738007	0.0193727	0.00369004	0	0.0516605	0	0.00276753	0.0230627	0	0.0138376	0.00461255	0	0.0590406	0.0166052	0.0101476	0.0175277	0	0.0359779	0.00738007	0.0184502	0.122694	0.0590406	0.0332103	0.0571956	0.0378229	0.0313653	0	0.00461255	0.0156827	0.126384	0	0.00645756	0	0.0166052	0.0359779	0.0147601	0
EXE24_m3e2	238	15	0.024952	0.0767754	0.0767754	0.00767754	0.0403071	0.00767754	0.00191939	0.049904	0	0.00767754	0.024952	0	0.00767754	0	0	0.0652591	0.0115163	0.0268714	0.0307102	0.00767754	0.0326296	0.00959693	0.0153551	0.128599	0.0556622	0.0191939	0.0422265	0.0268714	0.0268714	0	0.00383877	0.00575816	0.084453	0	0.00383877	0	0.0230326	0.0345489	0.0191939	0
190223_R_b2	239	15	0.0697013	0.0768137	0.029872	0.0199147	0.056899	0.0199147	0	0.0654339	0	0.0056899	0.0497866	0	0.0156472	0.00426743	0	0.0625889	0.0284495	0.029872	0.0455192	0.0241821	0.0739687	0.0241821	0.0113798	0.0113798	0.0881935	0.0227596	0.0554765	0.0355619	0.0142248	0	0	0	0.00142248	0	0.0113798	0	0.00853485	0.0312945	0.0056899	0
EXE22_e3	240	15	0.0713224	0.0995542	0.063893	0.0208024	0.0505201	0.02526	0	0.0921248	0	0	0.0401189	0	0.00297177	0	0	0.0505201	0.013373	0.0416048	0.0371471	0.0148588	0.0624071	0.0371471	0.00742942	0.0312036	0.0609212	0.0163447	0.063893	0.0341753	0.02526	0	0	0	0	0	0.00594354	0	0.0118871	0.0178306	0.00148588	0
lin_trace_exp1_m2e3	241	15	0.0505495	0.0923077	0.0703297	0.0175824	0.021978	0.0131868	0	0.0285714	0	0	0.021978	0	0.010989	0.0043956	0	0.0461538	0.010989	0.021978	0.0241758	0.0153846	0.0549451	0.0197802	0.00659341	0.10989	0.0593407	0.0395604	0.043956	0.0197802	0.0417582	0	0.0043956	0.00659341	0.0813187	0	0.00659341	0	0.0153846	0.0263736	0.0131868	0
EXE28_e2	242	15	0.0667434	0.0655926	0.0759494	0.0241657	0.0460299	0.023015	0	0.0632911	0	0	0.0310702	0	0.0195627	0.0023015	0	0.0379747	0.00920598	0.0253165	0.0287687	0.0218642	0.0598389	0.0310702	0.00805524	0.0540852	0.0575374	0.0356732	0.0540852	0.0379747	0.0345224	0	0.00345224	0.00345224	0.0218642	0	0.00460299	0	0.0023015	0.0460299	0.00460299	0
EXE18_e1	243	15	0.0456227	0.02836	0.0345253	0.0123305	0.0184957	0.00986436	0	0.0493218	0	0.00369914	0.0172626	0	0.0246609	0.00493218	0	0.0332922	0.00863132	0.00246609	0.0197287	0.0357583	0.0628853	0.0135635	0.00863132	0.080148	0.0961776	0.0320592	0.0887793	0.0406905	0.0246609	0	0.00493218	0.0147965	0.136868	0	0.00369914	0	0.00616523	0.0345253	0.00246609	0
EE02_e1_p2	244	16	0.00787402	0	0.023622	0.00787402	0.0787402	0	0	0.0629921	0	0	0.0393701	0	0.023622	0	0	0.0314961	0.015748	0.0314961	0.015748	0	0.0314961	0.00787402	0	0.0708661	0.0629921	0.00787402	0.023622	0.023622	0.023622	0	0.015748	0.023622	0.370079	0	0	0	0	0	0	0
lin_trace_exp1_m2e7	245	16	0.068323	0.0641822	0.0559006	0.0393375	0.0248447	0.00828157	0	0.0434783	0	0.00414079	0.0165631	0	0.010352	0	0	0.0269151	0.00828157	0.0331263	0.0186335	0.0124224	0.068323	0.0186335	0.00414079	0.118012	0.0393375	0.00828157	0.0331263	0.0144928	0.0372671	0	0.00621118	0.00414079	0.151139	0	0.00621118	0	0.00207039	0.0372671	0.0165631	0
EXE18_e2	246	16	0.0686922	0.0449141	0.0317041	0.01321	0.010568	0.00924703	0	0.011889	0	0.00528402	0.011889	0	0.011889	0.001321	0	0.0198151	0.014531	0.0290621	0.0184941	0.0568032	0.0792602	0.0198151	0.015852	0.0885073	0.0898283	0.0211361	0.0845443	0.0317041	0.0290621	0	0.001321	0.001321	0.107001	0	0.00264201	0	0.011889	0.0515192	0.00528402	0
EXE24_m2e1	247	16	0.0761246	0.0346021	0.067474	0.032872	0.0363322	0.0207612	0	0.0294118	0	0.0017301	0.0242215	0	0.00865052	0	0	0.0121107	0.0103806	0.0449827	0.0103806	0.0190311	0.067474	0.0155709	0.0138408	0.102076	0.0813149	0.017301	0.050173	0.0346021	0.0190311	0	0.00692042	0	0.117647	0	0.00865052	0	0.00346021	0.0276817	0.00519031	0
EXE18_e4	248	16	0.0722762	0.0334412	0.0442287	0.0420712	0.03452	0.0204962	0	0.0496224	0	0	0.00970874	0	0.00755124	0	0	0.0280475	0.00970874	0.0226537	0.00755124	0.0291262	0.0463862	0.0226537	0.0118662	0.0668824	0.0733549	0.0151025	0.0830636	0.02589	0.0248112	0	0.00755124	0	0.173679	0	0.00539374	0	0.0021575	0.02589	0.00431499	0
EXE19_M1E4	249	16	0.0572917	0.0364583	0.0677083	0.03125	0.0416667	0.015625	0	0.046875	0	0	0.0208333	0	0.0104167	0.00520833	0	0.0104167	0.00520833	0.015625	0.015625	0.0104167	0.0572917	0.00520833	0.00520833	0.1875	0.104167	0.0104167	0.0572917	0.0104167	0.0260417	0	0.0260417	0.00520833	0.09375	0	0	0	0.00520833	0.0104167	0.00520833	0
EXE19_M1E5	250	16	0.0830619	0.0228013	0.0749186	0.0325733	0.0504886	0.0276873	0	0.0439739	0	0	0.0228013	0	0.0130293	0	0	0.0162866	0.00488599	0.034202	0.0114007	0.029316	0.0456026	0.0260586	0.00814332	0.0749186	0.0635179	0.0130293	0.0684039	0.0228013	0.0553746	0	0.00977199	0.00162866	0.0879479	0	0.0114007	0	0.00325733	0.0390879	0.00162866	0
EXE19_M1E2	251	16	0.0731343	0.0164179	0.0328358	0.0641791	0.0283582	0.0179104	0	0.0552239	0	0.00149254	0.0134328	0	0.00447761	0.00149254	0	0.0208955	0.00447761	0.0373134	0.0104478	0.0283582	0.0522388	0.00597015	0.0104478	0.0985075	0.0761194	0.0268657	0.0597015	0.038806	0.0283582	0	0.00746269	0	0.155224	0	0.00149254	0	0.00149254	0.0253731	0.00149254	0
EXE28_e3	252	16	0.0957854	0.00255428	0.0510856	0.0280971	0.0855683	0.0153257	0	0.0293742	0	0.00127714	0.00383142	0	0.00255428	0	0	0.0063857	0.00255428	0.0408685	0	0.0140485	0.0664112	0.0140485	0.00383142	0.0996169	0.0740741	0.0587484	0.146871	0.0166028	0.0804598	0	0	0	0.0395913	0	0.00255428	0	0.00255428	0.0153257	0	0
EXE28_e1	253	16	0.131579	0	0.0657895	0.0131579	0.0197368	0.0197368	0	0.00657895	0	0	0.00657895	0	0	0	0	0	0.00657895	0.0657895	0	0.0197368	0.0460526	0.00657895	0	0.138158	0.0460526	0.0328947	0.177632	0.0131579	0.151316	0	0	0	0.00657895	0	0	0	0.00657895	0.0197368	0	0

## Sheet: Fig1d
Figure 1d - UMAP coordinates of ExE metacells
metacell_x	metacell_y	metacell_color	metacell_type
4.28593	-5.56599	#2e7ebc	p-TGC
4.12319	-5.76242	#67000d	TGC progenitors
4.23897	-7.2451	#67000d	TGC progenitors
2.17341	-5.9351	#67000d	TGC progenitors
2.66127	-5.29587	#67000d	TGC progenitors
3.31464	-5.78106	#67000d	TGC progenitors
3.96698	-7.56994	#67000d	TGC progenitors
2.81803	-5.07808	#67000d	TGC progenitors
2.91051	-7.45842	#67000d	TGC progenitors
4.3974	-6.41318	#67000d	TGC progenitors
1.71983	-7.67888	#d6616b	EPC progenitors
1.95798	-7.63228	#67000d	TGC progenitors
0.0344539	-6.77663	#d6616b	EPC progenitors
1.23503	-7.11864	#d6616b	EPC progenitors
3.62262	-6.70878	#67000d	TGC progenitors
2.36219	-6.73753	#67000d	TGC progenitors
3.27924	-6.91899	#67000d	TGC progenitors
-0.495833	-6.74214	#d6616b	EPC progenitors
-1.36377	-5.09684	#d6616b	EPC progenitors
-1.29069	-3.75304	#19ce5b	SpT-Gly
0.529319	-4.25524	#19ce5b	SpT-Gly
-0.585553	-4.01198	#19ce5b	SpT-Gly
-0.2439	-3.11737	#19ce5b	SpT-Gly
-0.827507	-6.15033	#d6616b	EPC progenitors
-0.334183	-5.96856	#d6616b	EPC progenitors
-0.222932	-5.02012	#d6616b	EPC progenitors
1.05573	-5.16758	#d6616b	EPC progenitors
0.959489	-4.48623	#d6616b	EPC progenitors
0.131511	-4.08449	#d6616b	EPC progenitors
-3.76092	-4.47497	#ffad1e	Chorion
-2.65803	-3.94609	#19ce5b	SpT-Gly
-5.02405	-4.08955	#ffad1e	Chorion
-4.65357	-4.44217	#ffad1e	Chorion
-3.52575	-3.82993	#ffad1e	Chorion
-4.2986	-3.77055	#ffad1e	Chorion
-5.3425	-1.4119	#ffad1e	Chorion
-5.4973	-2.78492	#ffad1e	Chorion
-5.23136	-1.89986	#ffad1e	Chorion
-6.07913	-3.21325	#ffad1e	Chorion
-4.86643	-2.60719	#ffad1e	Chorion
-5.53564	-3.60439	#ffad1e	Chorion
-5.75243	-2.19116	#ffad1e	Chorion
-4.00121	1.45342	#ffad1e	Chorion
-4.94006	0.194996	#ffad1e	Chorion
-4.71754	1.14706	#ffad1e	Chorion
-4.1013	2.615	#ffad1e	Chorion
-3.81484	2.52021	#ffad1e	Chorion
-4.79013	0.132528	#ffad1e	Chorion
-4.28122	0.357722	#ffad1e	Chorion
-5.04521	-0.854164	#ffad1e	Chorion
-5.87237	0.122131	#ffad1e	Chorion
-5.66575	-0.44381	#ffad1e	Chorion
-2.26783	-2.04622	#b2b2b2	Intermediate Chorion
-2.30733	-1.0105	#b2b2b2	Intermediate Chorion
-2.12391	-0.998286	#b2b2b2	Intermediate Chorion
-3.98311	-2.87388	#ffad1e	Chorion
-2.66678	-3.25439	#b2b2b2	Intermediate Chorion
2.13649	1.59302	#ffd854	Chorion progenitors
1.9089	2.62858	#ffd854	Chorion progenitors
6.0288	4.04051	#ffd854	Chorion progenitors
1.74934	4.73892	#ffd854	Chorion progenitors
3.9726	1.49689	#ffd854	Chorion progenitors
1.57183	1.90826	#ffd854	Chorion progenitors
2.3909	2.65788	#ffd854	Chorion progenitors
1.56312	3.31174	#ffd854	Chorion progenitors
6.22618	2.58776	#ffd854	Chorion progenitors
5.48204	2.88888	#ffd854	Chorion progenitors
5.80896	3.36794	#ffd854	Chorion progenitors
6.49355	2.22533	#ffd854	Chorion progenitors
4.81833	2.26516	#ffd854	Chorion progenitors
3.2591	2.16415	#ffd854	Chorion progenitors
4.58314	1.61608	#ffd854	Chorion progenitors
4.43009	2.691	#ffd854	Chorion progenitors
5.62921	1.8626	#ffd854	Chorion progenitors
5.20995	2.02477	#ffd854	Chorion progenitors
4.53258	3.5803	#ffd854	Chorion progenitors
6.02641	3.27141	#ffd854	Chorion progenitors
5.11158	4.21167	#ffd854	Chorion progenitors
5.28332	3.78942	#ffd854	Chorion progenitors
2.86496	3.19349	#ffd854	Chorion progenitors
3.65743	2.24905	#ffd854	Chorion progenitors
2.50112	3.61209	#ffd854	Chorion progenitors
5.57183	4.23987	#ffd854	Chorion progenitors
4.68021	4.58466	#ffd854	Chorion progenitors
0.011217	4.8045	#ffd854	Chorion progenitors
-0.664984	3.06129	#ffd854	Chorion progenitors
-1.27693	5.31604	#ffd854	Chorion progenitors
-1.83722	5.15788	#ffd854	Chorion progenitors
-2.26265	5.0012	#ffd854	Chorion progenitors
-2.21466	5.64025	#ffd854	Chorion progenitors
-0.719412	5.19133	#ffd854	Chorion progenitors
-1.54583	3.49676	#ffd854	Chorion progenitors
-0.988739	5.00699	#ffd854	Chorion progenitors
-2.53802	4.70947	#ffd854	Chorion progenitors
-1.75726	2.90582	#ffd854	Chorion progenitors
0.105218	5.27233	#ffd854	Chorion progenitors
1.64402	2.30483	#ffd854	Chorion progenitors
0.653845	2.13717	#ffd854	Chorion progenitors
0.0852076	1.64111	#ffd854	Chorion progenitors
-1.58614	3.91855	#ffd854	Chorion progenitors
-0.8942	1.86551	#ffd854	Chorion progenitors
-0.495073	6.05819	#ffd854	Chorion progenitors
3.36861	3.45935	#ffd854	Chorion progenitors
0.727336	2.64345	#ffd854	Chorion progenitors
0.415228	4.51763	#ffd854	Chorion progenitors
-1.63508	6.04217	#ffd854	Chorion progenitors
0.344604	5.48617	#ffd854	Chorion progenitors
0.440301	3.21377	#ffd854	Chorion progenitors
0.407519	3.5061	#ffd854	Chorion progenitors
1.41535	4.58597	#ffd854	Chorion progenitors
-0.41003	3.97014	#ffd854	Chorion progenitors
0.933333	3.90767	#ffd854	Chorion progenitors
-3.18996	0.546737	#b2b2b2	Intermediate Chorion
-2.31479	-0.259797	#b2b2b2	Intermediate Chorion
-1.92014	1.4743	#b2b2b2	Intermediate Chorion
-1.74717	0.543426	#b2b2b2	Intermediate Chorion
-2.25169	0.347822	#b2b2b2	Intermediate Chorion
-3.17825	2.10581	#ffad1e	Chorion
-4.73016	1.97755	#ffad1e	Chorion
-0.423933	4.21906	#ffd854	Chorion progenitors
-1.04659	3.63582	#ffd854	Chorion progenitors
-2.34551	3.6293	#ffd854	Chorion progenitors
-1.35779	4.533	#ffd854	Chorion progenitors
-3.26191	3.49577	#ffd854	Chorion progenitors
-2.19071	3.97498	#ffd854	Chorion progenitors
1.58403	-3.40164	#ff78fa	SpA-TGC
0.841601	-2.90605	gray40	Maternal cells
0.706395	-2.80424	gray40	Maternal cells

## Sheet: Fig1e
Figure 1e - marker gene expression
metacell type	Chorion progenitors	Chorion progenitors	Chorion progenitors	Chorion progenitors	Chorion progenitors	Chorion progenitors	Chorion progenitors	Chorion progenitors	Chorion progenitors	Chorion progenitors	Chorion progenitors	Chorion progenitors	Chorion progenitors	Chorion progenitors	Chorion progenitors	Chorion progenitors	Chorion progenitors	Chorion progenitors	Chorion progenitors	Chorion progenitors	Chorion progenitors	Chorion progenitors	Chorion progenitors	Chorion progenitors	Chorion progenitors	Chorion progenitors	Chorion progenitors	Chorion progenitors	Chorion progenitors	Chorion progenitors	Chorion progenitors	Chorion progenitors	Chorion progenitors	Chorion progenitors	Chorion progenitors	Chorion progenitors	Chorion progenitors	Chorion progenitors	Chorion progenitors	Chorion progenitors	Chorion progenitors	Chorion progenitors	Chorion progenitors	Chorion progenitors	Chorion progenitors	Chorion progenitors	Chorion progenitors	Chorion progenitors	Chorion progenitors
metacell	58	67	69	77	74	70	68	73	72	62	76	78	64	71	98	66	101	75	63	59	79	82	97	84	103	95	99	61	65	83	109	80	105	81	86	104	112	96	108	111	60	107	91	106	88	85	110	122	94
Sox3	2.32512	4.24796	3.14075	4.03827	3.38828	1.71161	2.78069	3.08208	2.49267	2.435	3.16861	3.68678	1.93591	2.93812	-0.0437054	3.87189	-0.263929	2.52209	1.5002	1.4021	2.59655	0.959079	0.675092	2.42223	1.55116	-0.746196	-0.803603	2.44137	1.11397	3.31209	1.4282	2.00077	0.830892	1.91582	0.740655	0.947083	1.90615	1.69879	1.35371	1.04699	2.26915	0.34496	0.141004	0.270865	0.0359266	0.417927	0.951476	-0.796438	-0.0932773
Dusp6	1.78205	3.1443	2.70061	2.97298	2.69811	2.60518	2.18414	2.73377	1.64194	1.71394	2.90145	2.77282	1.31178	1.86925	0.33036	2.6882	-0.0808039	1.92655	0.874947	1.13758	1.88023	1.93817	0.922682	2.74768	2.21027	-0.189604	0.879257	1.95956	1.95796	2.6038	1.40181	1.36534	0.460684	1.81671	1.13477	0.908983	1.82533	1.7346	0.832548	1.33626	2.24298	1.28229	0.394178	0.784124	1.03893	0.483285	1.43849	-0.180448	0.727608
Nat8l	1.81607	2.03492	1.90295	1.91826	2.46815	1.98049	1.84522	1.9397	1.72077	2.01557	1.87296	2.08794	2.13994	2.34132	1.50045	1.87337	1.01794	1.92449	2.18067	1.63505	2.30978	2.22098	1.58488	1.96602	2.32404	1.13968	1.85758	1.99632	1.73619	2.34709	2.02909	1.84883	1.89783	1.64608	1.85277	1.77395	2.78289	1.55945	2.13849	2.24057	1.83327	1.65625	1.01367	2.00784	1.34639	1.83507	2.00345	1.49274	1.98051
Bmp4	2.06879	2.69836	2.01204	2.86584	2.74498	2.39452	2.16419	1.8103	1.38162	2.03724	2.60068	2.50348	1.66097	1.78706	0.885402	2.45975	0.369536	2.03084	1.31826	1.11334	1.85675	2.19999	1.17321	2.22619	1.94741	1.23619	1.22903	2.65308	1.87056	2.8672	1.0851	1.73579	1.81631	1.8058	-0.0987773	1.66536	1.8486	1.42142	1.27933	1.92236	2.22477	1.59951	0.977519	1.22671	1.59424	1.35932	2.2582	0.596481	2.0834
Sox2	1.47489	2.05053	2.56941	1.8183	2.27427	3.00056	1.70335	1.90897	2.37874	2.51487	2.50139	1.98022	1.47014	0.999308	1.39847	1.83507	0.00408878	2.17182	1.45714	0.588393	1.97345	2.37587	1.47933	1.99572	1.49829	0.842127	1.02892	1.99999	2.27951	1.7466	1.87893	1.85018	1.36636	1.7444	1.10103	2.26067	1.61548	1.72001	1.59387	1.72825	1.5713	1.9038	1.31442	0.893032	1.63788	1.63093	1.74732	0.954219	0.695589
Esrrb	1.91979	2.45589	2.5052	2.62676	2.63106	2.22345	1.93299	1.91303	2.18146	2.21948	2.33676	2.72125	2.26423	1.85771	0.749082	2.46482	0.791413	2.50263	1.62427	1.44416	2.4806	2.2707	1.23364	2.38433	1.86595	1.07204	1.08334	2.2208	1.61822	2.42742	2.08242	2.25292	1.59088	2.47661	1.2593	1.69418	2.52602	1.81402	1.67663	1.97663	2.25894	2.23845	1.62919	1.51917	1.36807	2.29634	2.17423	1.47988	1.87357
Eomes	2.54676	2.51484	2.32647	2.41954	2.50433	2.21669	2.47498	2.48041	2.4293	2.48173	2.4319	2.38338	2.53381	2.2557	1.76277	2.52212	1.60013	2.40903	2.06128	1.98496	2.22052	2.41085	1.93548	2.26716	2.06768	1.4656	1.86451	2.43232	1.8145	2.59679	2.19521	2.38055	1.92845	2.16158	1.47683	1.82878	2.06843	1.53241	1.92191	2.10398	1.8423	1.89042	1.38541	1.63206	1.53044	1.39558	1.86379	1.18137	1.38956
Ascl2	-1.37817	-1.99307	-2.1242	-2.1156	-1.86763	-1.64507	-1.62909	-1.41157	-1.79451	-1.37376	-1.94978	-2.5947	-1.04202	-2.25075	-0.827963	-2.27107	0.252494	-1.21127	-1.57603	-0.755308	-1.70282	-1.28895	-0.718532	-1.47061	-1.46498	-0.509148	-0.637852	-1.62069	-0.82775	-2.21687	-1.53906	-1.63346	-0.635292	-1.20758	0.00542402	-1.29283	-0.533411	-0.508392	-0.505097	-0.961567	-1.70768	-0.674963	0.192804	-0.780352	-0.919871	-0.364633	-0.374134	0.193093	-0.26834
Fgfr2	0.737886	0.510504	1.30379	1.17009	1.5051	1.49502	0.874824	1.08769	1.0949	1.70153	1.43107	1.03876	1.11934	0.696146	1.39644	1.24113	1.4313	0.97492	1.2553	0.75818	0.953847	1.54099	1.25108	1.13694	1.16439	0.599226	1.12132	0.924203	1.01624	1.4272	1.06167	1.55339	1.07007	1.46067	1.80081	1.35415	1.42639	0.894022	1.51968	0.813349	1.45775	1.29311	1.26885	0.968349	0.985456	0.797281	0.913032	1.23115	1.09532
Cited1	-0.378499	-1.00852	-0.325591	-0.138288	-0.389352	-0.20127	0.406884	-0.680785	-0.58213	-0.24169	-0.374841	-0.25531	0.430535	0.416708	0.73457	-0.252517	1.17775	0.580128	0.57609	0.221872	-0.190315	0.0541801	0.443757	0.230837	0.00774611	1.40669	1.30353	0.179468	0.782442	-0.206507	0.864901	0.203508	0.853823	0.248323	0.400032	0.93738	0.493487	0.326949	1.09802	0.275293	-0.335518	0.669659	0.728295	0.866281	0.574758	0.645289	0.33076	1.40772	1.40045
Gjb3	-0.129255	-1.02203	-0.726702	-0.705911	-0.380648	-0.156658	-0.516359	-0.242056	-0.423338	-0.680865	-0.585794	-0.839538	0.00252066	-0.241032	0.0829861	-0.671519	0.399653	-0.762111	-0.377594	-0.153739	-0.319203	-0.29011	0.0194639	-0.485144	-0.0642462	-0.138261	-0.0531507	-0.787361	-0.0685007	-0.436121	0.190853	-0.308872	-0.0107423	-0.223521	0.17893	0.141511	-0.0803884	-0.945637	-0.232852	0.0261515	-0.460793	-0.379662	0.286322	-0.0673288	-0.280732	-0.0818674	-0.167743	0.53692	0.152653
Ndrg1	1.54795	0.139775	0.606784	-0.112347	0.358177	0.265566	0.374296	0.515137	-0.296906	0.266031	-0.0980971	-0.187323	0.0755229	0.388657	0.514592	-0.273435	0.397418	0.711632	0.41036	0.630116	0.24815	0.0166194	0.27145	-0.344836	0.193724	0.498707	0.152357	-0.00822216	0.427472	0.0611244	0.0917447	0.16432	0.396815	0.385752	0.288736	-0.0473367	0.0885153	-0.262385	-0.175149	-0.353298	0.255581	-0.109434	-0.439003	0.179129	0.0374426	-0.00216046	0.282971	-0.0232126	0.214056
Irx2	-0.38513	-1.15963	-0.840952	-0.309901	-1.10038	-0.222748	-0.763559	-0.646169	-0.790449	-0.460991	-0.964773	-0.959156	-0.437924	-0.468557	0.433054	-1.0895	0.0907364	0.0748083	-0.798462	-0.049667	-1.4251	-0.197932	-0.234092	-1.20997	-0.332771	-0.54676	0.334757	-0.626883	-0.379377	-0.642426	-0.551146	-0.670233	-0.381974	-0.463047	0.392556	-0.294896	-0.688071	-0.114596	-0.327994	-0.407536	-1.17145	-1.20014	0.19684	0.157415	0.0433966	-0.332865	-0.260631	-0.196128	-0.173065
Irx3	0.0790345	0.324048	-0.220329	0.00274086	-0.0799188	0.0451104	0.117368	-0.0485136	0.382513	0.10044	0.0401718	-0.493766	0.732416	0.792969	0.374193	-0.000271601	0.721224	0.203397	0.392828	1.25461	0.29487	0.259793	0.50411	-0.131001	-0.172126	-0.053976	0.491612	0.274508	0.136058	-0.188101	0.270825	0.392131	0.154401	-0.160592	-0.670495	0.391766	-0.308706	0.0847918	0.338321	0.276929	-0.132245	0.450012	-0.167544	0.644313	0.49486	-0.108135	0.506472	0.979679	0.100528
Irx4	-0.8763	-1.1082	-0.630182	-0.794622	-0.373614	-0.391931	-0.747601	-0.194255	-0.777653	-0.708077	-0.312673	-0.904514	-0.747327	-0.0409278	0.380668	-0.923988	0.12419	-0.154952	-0.60572	0.0955457	-0.601125	-0.788043	-1.47475	-0.336497	-0.497944	0.140867	-0.43384	-0.347066	-0.394075	-0.934945	-0.0450446	-0.417178	-0.462894	0.262662	0.302757	0.226322	-0.816952	0.173044	0.229299	0.142233	-0.798997	0.336542	0.446125	0.184706	0.317205	0.181543	0.356972	0.808816	-0.329846
Esx1	-0.884917	-0.977541	-1.17184	-1.17184	-0.92475	-0.721111	-1.17184	-1.17184	-1.17184	-1.17184	-0.681599	-1.17184	-0.17857	-0.770879	-0.179287	-1.17184	-0.627786	-0.772835	-1.17184	-0.77327	-0.538327	-0.790174	-1.17184	-1.17184	-1.17184	0.238179	-0.260242	-1.17184	-0.299738	-0.87814	-0.773428	-0.797474	-0.448873	-0.801444	0.434067	-0.235889	-0.138172	-0.611092	-1.17184	0.0647435	-0.797258	-0.0626502	-0.174443	-0.115292	-0.113709	-1.17184	-0.445176	1.04082	0.437706
Id1	-0.984335	-0.189409	-1.02751	0.138147	-0.486169	-1.36364	-0.735073	-1.53915	-1.06011	-0.200847	-0.254258	0.504638	-0.859232	-0.414003	-0.516445	-0.291527	-0.156535	-0.366308	-1.17074	-0.298733	-0.170786	-0.217077	-0.20534	-0.252707	-1.46686	-0.110461	-0.891864	-0.18446	-0.738155	0.0345306	0.421301	-0.52989	-0.105665	-0.627438	0.192839	-1.19575	0.072927	-0.627299	-0.587919	0.377276	0.24709	-0.130838	0.909652	0.24867	1.08269	1.02935	0.195741	1.72685	0.797818
Id3	-1.16074	-1.17765	-1.50412	-1.83965	-1.02659	-0.120795	-1.1125	-0.894197	-0.665394	-0.905239	-1.15262	-1.02855	-0.618963	-0.858793	-0.367492	-1.06205	-0.310763	-1.12466	-0.867392	-0.574229	-1.06124	-1.45798	-0.485163	-0.917332	-1.44114	-0.224032	-0.599258	-0.351356	-0.475303	-0.248918	-1.24873	-1.46528	-0.555832	-1.01935	0.336018	-0.200645	-0.531977	-0.0282887	-0.767209	-1.10195	-0.398997	-0.809323	0.665974	0.433848	0.547876	0.158192	-0.766277	0.814075	-0.0753516
Phlda2	-1.3888	-1.5907	-1.08913	-1.90238	-1.79438	-0.670697	-1.29476	-1.42898	-1.71095	-1.67756	-1.44155	-1.4451	-1.44848	-1.08866	-0.876858	-1.71578	-0.680682	-1.19442	-0.705348	-0.772067	-0.966213	-1.16991	-0.731001	-0.909164	-0.715172	-0.485798	-0.543235	-1.46096	-1.09828	-0.652197	-0.625879	-0.71863	-0.571654	-1.15606	-0.912228	-0.556776	-0.916312	-1.05091	-0.694361	-0.991087	-0.912977	-0.924329	-0.21212	-0.565712	-0.22462	-0.711647	-0.67048	0.00171222	-0.374881
Klhl13	-2.44898	-0.328564	-0.630519	-0.646801	-0.423885	0.17649	-0.534323	-0.825817	-0.426431	-0.154883	0.192493	0.313403	-0.846517	0.104083	-0.270743	-0.173317	-0.109396	0.324284	-0.69097	-0.817622	0.734105	0.183977	-0.585944	1.273	-0.0991127	0.222712	0.121687	0.165251	0.0528768	1.11044	1.29438	0.0456441	0.418387	1.05003	0.924051	0.0503839	0.936539	0.218026	0.456338	1.0963	0.255225	0.756176	0.642988	0.617938	1.11268	1.153	1.1843	1.69629	0.882873
Dlx3	-0.669794	-0.669794	-0.334257	-0.407881	-0.422701	-0.669794	-0.669794	-0.669794	-0.669794	-0.669794	-0.669794	-0.669794	-0.669794	-0.669794	-0.669794	-0.669794	-0.373547	-0.270786	-0.669794	-0.271221	-0.669794	-0.669794	-0.669794	-0.669794	-0.669794	-0.669794	-0.669794	-0.669794	-0.321708	-0.669794	-0.669794	-0.295425	-0.349055	-0.299395	-0.23317	0.0121235	-0.669794	-0.364227	0.120687	-0.257142	0.00596296	-0.669794	-0.669794	-0.669794	-0.669794	-0.42934	-0.669794	-0.298636	-0.419287
Car2	1.50641	1.39077	1.37614	1.45736	1.05118	1.5018	0.972866	1.13478	1.44719	1.07325	1.2509	1.14699	1.50216	1.15752	1.32097	1.14079	0.83608	1.5862	1.02894	0.47856	1.26723	1.57088	1.37247	1.36324	0.751451	0.916015	1.34853	1.06714	1.39206	1.09713	1.18248	1.5806	1.1302	1.23639	0.990051	1.19981	1.39165	1.26321	1.48788	0.789487	1.1057	1.70207	1.23345	0.770249	1.14158	1.0879	1.15454	1.12482	0.900651
Prdm1	-0.169557	-0.287071	-0.287071	-0.287071	-0.287071	-0.287071	0.119268	0.0966668	-0.287071	-0.287071	-0.287071	-0.287071	-0.287071	-0.287071	-0.287071	-0.287071	0.385305	0.111937	-0.287071	-0.287071	0.0622186	-0.287071	-0.287071	-0.287071	-0.287071	-0.287071	-0.287071	-0.287071	-0.287071	-0.287071	-0.287071	-0.287071	0.0336679	-0.287071	-0.287071	0.394846	-0.287071	-0.287071	-0.287071	-0.287071	-0.287071	-0.287071	0.344614	-0.287071	-0.287071	-0.287071	-0.287071	-0.287071	0.179472
Ncam1	-0.234975	-0.0949969	-0.126013	-0.199637	-0.46155	-0.46155	-0.46155	-0.46155	0.235552	-0.0311201	0.0286937	-0.46155	-0.46155	-0.46155	-0.114654	-0.46155	-0.165303	-0.46155	0.249346	0.252472	-0.11226	0.225161	-0.0787321	-0.0890046	-0.46155	-0.0597864	-0.46155	-0.0947816	0.170374	-0.46155	-0.46155	-0.46155	-0.140811	0.207355	0.483037	-0.0831409	-0.0977665	-0.155982	-0.46155	-0.0488979	0.214207	-0.46155	0.170136	-0.16283	0.0870818	-0.221096	-0.46155	-0.0903919	-0.46155
Pcdh12	0.14455	0.478207	0.151744	-0.183793	-0.183793	-0.183793	0.222546	-0.183793	-0.183793	-0.183793	-0.183793	0.560451	-0.183793	1.02198	-0.183793	0.0227414	0.360264	0.531202	0.212589	0.21478	0.165497	-0.183793	-0.183793	0.188752	-0.183793	-0.183793	-0.183793	0.182975	-0.183793	-0.183793	0.214622	-0.183793	-0.183793	-0.183793	-0.183793	-0.183793	-0.183793	-0.183793	-0.183793	0.228859	0.491964	0.846537	-0.183793	-0.183793	-0.183793	-0.183793	-0.183793	-0.183793	0.28275
Tpbpa	-0.0746467	-0.0746467	-0.0746467	-0.0746467	-0.0746467	-0.0746467	-0.0746467	-0.0746467	-0.0746467	-0.0746467	-0.0746467	-0.0746467	-0.0746467	-0.0746467	-0.0746467	-0.0746467	-0.0746467	-0.0746467	-0.0746467	-0.0746467	-0.0746467	-0.0746467	-0.0746467	-0.0746467	-0.0746467	-0.0746467	-0.0746467	-0.0746467	-0.0746467	-0.0746467	-0.0746467	-0.0746467	-0.0746467	-0.0746467	-0.0746467	-0.0746467	-0.0746467	-0.0746467	-0.0746467	-0.0746467	-0.0746467	-0.0746467	-0.0746467	-0.0746467	-0.0746467	-0.0746467	-0.0746467	-0.0746467	-0.0746467
Atp1b2	0.252658	-0.171097	0.16444	-0.171097	-0.171097	-0.171097	-0.171097	-0.171097	0.217211	-0.171097	0.09358	-0.171097	0.235412	-0.171097	-0.171097	0.217219	0.12515	-0.171097	-0.171097	-0.171097	-0.171097	-0.171097	-0.171097	-0.171097	-0.171097	0.230666	0.195592	0.195671	0.17699	-0.171097	-0.171097	0.203272	-0.171097	0.199302	0.265527	-0.171097	0.192686	-0.171097	-0.171097	-0.171097	-0.171097	-0.171097	-0.171097	0.127622	-0.171097	-0.171097	0.110704	-0.171097	-0.171097
Hpgd	0.0925453	-0.235797	-0.235797	0.0261155	-0.235797	-0.235797	-0.235797	-0.235797	-0.235797	-0.235797	-0.235797	-0.235797	-0.235797	-0.235797	-0.235797	-0.235797	0.30826	-0.235797	-0.235797	-0.235797	-0.235797	-0.235797	-0.235797	-0.235797	-0.235797	-0.235797	-0.235797	-0.235797	-0.235797	-0.235797	-0.235797	-0.235797	-0.235797	-0.235797	-0.235797	0.142612	-0.235797	-0.235797	-0.235797	0.176855	-0.235797	-0.235797	-0.235797	-0.235797	-0.235797	-0.235797	-0.235797	-0.235797	-0.235797
L1cam	0.381073	0.169587	0.223226	-0.621347	-0.161671	-0.170614	-0.215007	-0.621347	-0.621347	0.14533	-0.131103	-0.374866	-0.214837	0.0966707	0.246792	0.0763519	0.248371	-0.222338	0.350914	0.092675	0.252283	-0.621347	0.0670486	0.300975	-0.222833	-0.219583	0.0413871	0.290868	0.0105772	-0.0815373	0.580088	0.305627	0.191914	-0.250947	0.66923	0.060571	0.036456	0.158915	-0.175603	0.116356	0.437902	0.135359	-0.273498	0.257464	-0.072715	-0.172581	-0.10133	0.199947	0.359713
Crispld2	-0.233296	0.450145	-0.459871	-0.197958	-0.00019499	-0.459871	-0.459871	-0.459871	-0.459871	-0.459871	-0.195194	-0.459871	-0.459871	-0.459871	-0.459871	-0.253336	-0.163623	-0.459871	-0.0634885	-0.459871	0.173645	-0.0782011	-0.459871	-0.459871	-0.0613572	-0.459871	-0.0931819	-0.0931024	-0.459871	-0.166167	-0.0614555	-0.459871	-0.459871	-0.0894713	-0.0232463	-0.0814617	0.573801	-0.459871	-0.459871	-0.459871	-0.0852853	0.710975	0.171815	-0.459871	0.088761	-0.219417	-0.459871	0.210028	-0.459871
Chsy1	0.146986	0.180979	-0.141043	0.288549	0.446647	0.0602002	0.833959	0.22325	0.0220103	0.46486	-0.53717	0.456919	0.0870962	0.308511	-0.160726	-0.052189	0.214355	0.216537	0.096628	0.546136	0.281118	0.500478	0.0795727	-0.0507402	-0.0554687	0.345517	-0.00290929	0.0526219	0.423579	0.710154	0.473682	0.615457	0.0357461	-0.386087	0.209757	-0.290516	0.636919	0.26392	0.151496	-0.0664313	0.237307	0.421712	0.117024	0.546849	0.191379	0.290689	0.539486	0.213624	-0.202529
Cdh5	-1.26611	-1.18932	-0.772854	-1.38363	-1.38363	-1.38363	-1.38363	-1.38363	-0.995318	-1.38363	-1.38363	-1.38363	-1.38363	-1.38363	-1.38363	-1.17709	-1.38363	-1.38363	-1.38363	-1.38363	-1.38363	-1.38363	-1.38363	-1.38363	-1.38363	-1.38363	-1.38363	-1.01686	-1.38363	-1.38363	-1.38363	-1.38363	-1.38363	-1.38363	-1.38363	-1.38363	-1.38363	-1.38363	-0.937883	-1.38363	-1.00904	-1.38363	-1.38363	-1.38363	-1.38363	-0.934861	-1.10183	-1.38363	-0.917083
Krt7	-0.69545	-1.5741	-1.78473	-1.2671	-1.66059	-1.32166	-2.12027	-0.762589	-0.752906	-2.12027	-1.63003	-1.87379	-1.71376	-1.24316	-1.49088	-1.5695	-1.57621	-1.72126	-1.72389	-1.40625	-1.77098	-2.12027	-1.43188	-1.44852	-2.12027	-1.13569	-1.45754	-1.20806	-2.12027	-1.82657	-1.72186	-1.7459	-1.53401	-1.45137	-1.47626	-0.600416	-1.75649	-0.818834	-2.12027	-1.70762	-1.44451	-1.08994	-1.34363	-1.24146	-1.24085	-1.6715	-1.28418	-1.45037	-1.46351
Plac1	-1.1804	-1.90451	-1.90451	-1.41926	-1.90451	-1.90451	-1.90451	-1.52077	-1.5162	-1.47408	-1.90451	-1.65803	-1.17708	-1.90451	-1.90451	-1.51619	-1.60826	-0.927276	-0.932249	-1.90451	-1.90451	-1.90451	-1.52169	-1.53196	-1.90451	-1.50275	-1.24178	-1.90451	-1.90451	-1.90451	-1.90451	-1.90451	-1.58377	-1.53411	-1.90451	-1.5261	-1.90451	-1.59894	-1.90451	-1.90451	-1.90451	-1.47995	-1.90451	-1.60579	-1.90451	-1.45574	-1.62271	-1.53335	-1.90451
Adm	-0.562885	-1.47939	-1.23517	-1.16581	-1.03288	-1.84594	-0.625649	-1.84594	-0.606898	-1.41551	-1.15891	-1.38739	-1.11852	-1.84594	-1.49905	-1.29518	-1.5497	-1.44693	-1.13505	-1.84594	-1.84594	-1.00527	-0.683711	-1.84594	-1.44743	-1.44418	-1.18321	-1.29912	-1.84594	-1.55224	-1.44753	-1.47157	-1.25968	-1.02564	-1.07006	-1.84594	-0.94082	-1.84594	-1.84594	-1.10824	-1.84594	-1.42139	-1.49809	-1.08102	-0.787809	-0.898457	-0.936546	-1.17604	-1.3794
Fosl1	0.200229	0.0204835	-0.0489079	-0.033725	-0.19618	-0.218888	0.442707	0.158921	0.110965	-0.182953	-0.564145	0.362245	-0.447697	0.067807	-0.593161	-0.109928	-0.911036	-0.269852	-0.472066	-0.557868	0.177302	-0.315697	-0.593361	-0.0164301	-0.23842	-0.948246	-1.00565	0.194123	0.127877	-0.916481	-1.26997	-0.52425	-0.384565	-0.078081	-0.377809	-0.600771	-0.763264	-0.282105	-0.595942	-0.930683	0.0819334	-0.638056	-1.32054	-0.30566	-0.386258	-0.418277	0.289671	-0.847092	-0.46899
Hand1	-0.155068	-1.61517	-1.44903	-1.32301	-1.10163	-1.1948	-1.56678	-1.05247	-1.65804	-1.12278	-1.47554	-1.6099	-0.643767	-1.33158	-0.818559	-1.79998	-0.523748	-1.77317	-1.13661	-0.773952	-1.6236	-1.89438	-1.12665	-1.41762	-1.05891	-0.610435	-0.798697	-0.729028	-0.837041	-1.51299	-0.949138	-1.32683	-0.872989	-1.92446	-0.650414	-0.435369	-1.23017	-1.01599	-1.26788	-1.29473	-1.48131	-1.08814	-0.434061	-0.780618	-0.972273	-1.06452	-1.26128	-0.450289	-0.176273
Trpm5	-0.368695	-0.368695	-0.368695	-0.368695	-0.368695	-0.368695	-0.368695	-0.368695	-0.368695	-0.368695	-0.368695	-0.368695	-0.368695	-0.368695	-0.368695	-0.368695	-0.368695	-0.368695	-0.368695	-0.368695	-0.368695	-0.368695	-0.368695	-0.368695	-0.368695	-0.368695	-0.368695	-0.368695	-0.368695	-0.368695	-0.368695	-0.368695	-0.047956	-0.368695	-0.368695	-0.368695	-0.368695	-0.368695	-0.368695	-0.368695	-0.368695	-0.368695	-0.368695	-0.368695	-0.368695	-0.368695	-0.368695	-0.368695	-0.368695
Maged2	-0.681682	-0.398131	-1.14461	-0.471241	-0.303774	-0.39732	-0.140463	-0.534688	-0.305885	-0.713467	0.0479452	-0.518807	-0.752716	-0.0774863	-0.0575125	-0.203215	-0.216679	-0.50291	-0.769248	-0.504477	-0.606514	-0.127455	-0.637633	-1.48014	-0.278478	0.673874	-0.81741	-0.162295	0.0408606	-0.728239	-0.503534	-1.48014	-0.666883	-0.12289	-1.48014	0.612888	-0.937686	0.34987	-0.168565	-0.742441	-0.039488	-0.216609	0.440736	-0.525174	-0.600723	0.0624577	-0.570746	-0.15283	-0.653215
Prl5a1	-0.24711	-0.364624	-0.364624	-0.364624	-0.364624	-0.364624	-0.364624	-0.364624	0.0236839	-0.364624	-0.364624	-0.364624	-0.364624	-0.364624	-0.364624	-0.364624	-0.364624	-0.364624	-0.364624	-0.364624	-0.364624	-0.364624	-0.364624	-0.364624	-0.364624	-0.364624	-0.364624	-0.364624	-0.364624	-0.0709208	-0.364624	-0.364624	-0.364624	-0.364624	-0.364624	-0.364624	-0.364624	-0.364624	-0.364624	-0.364624	-0.364624	-0.364624	-0.364624	-0.364624	-0.364624	-0.364624	-0.364624	-0.364624	-0.114117
Ctla2a	-0.528636	-0.528636	-0.1931	-0.266724	-0.528636	-0.528636	-0.528636	-0.528636	-0.528636	-0.528636	-0.263959	-0.528636	-0.122127	-0.528636	-0.528636	-0.528636	-0.528636	-0.528636	-0.528636	-0.528636	-0.528636	-0.528636	-0.145819	-0.528636	-0.528636	-0.528636	-0.528636	-0.528636	-0.528636	-0.528636	-0.528636	-0.154267	-0.528636	-0.528636	-0.528636	-0.528636	-0.528636	-0.528636	-0.528636	-0.528636	-0.528636	-0.528636	-0.528636	-0.229917	-0.528636	-0.528636	-0.528636	-0.528636	-0.528636
Pecam1	-0.385219	-0.713561	-0.378024	-0.713561	-0.713561	-0.262829	-0.307222	-0.329823	-0.713561	-0.713561	-0.713561	-0.467081	-0.713561	-0.713561	-0.713561	-0.507027	-0.713561	-0.713561	-0.713561	-0.713561	-0.713561	-0.713561	-0.330744	-0.713561	-0.713561	0.00657907	-0.713561	-0.713561	-0.713561	-0.713561	-0.713561	-0.339192	-0.713561	-0.0446567	-0.713561	-0.335152	-0.713561	-0.713561	-0.713561	-0.713561	-0.713561	-0.713561	-0.713561	-0.414842	0.0515041	-0.264796	-0.193545	-0.713561	-0.713561
Ramp3	-0.146179	0.1486	0.238019	0.480417	0.0869222	0.0779791	-0.372753	-0.372753	0.0155544	0.0576763	-0.108076	-0.126273	0.354674	-0.372753	-0.0258576	0.324945	-0.372753	-0.372753	0.0236287	-0.372753	-0.0234634	0.00891609	0.0100643	-0.372753	0.341673	-0.372753	-0.372753	-0.00598516	0.25917	-0.0790502	-0.372753	0.302323	-0.372753	-0.00235406	0.917823	0.309164	-0.00897005	-0.067186	0.07299	-0.372753	0.773347	0.657577	-0.0249046	0.392171	0.392312	0.076012	0.147263	0.297145	0.0937896
Igfbp7	0.133536	-0.194807	-0.194807	-0.194807	0.0522862	-0.194807	-0.194807	-0.194807	-0.194807	-0.194807	-0.194807	-0.194807	-0.194807	-0.194807	-0.194807	-0.194807	-0.194807	-0.194807	0.201575	-0.194807	0.154483	-0.194807	-0.194807	0.476945	0.203706	-0.194807	-0.194807	-0.194807	-0.194807	0.0988961	-0.194807	-0.194807	-0.194807	0.175592	-0.194807	-0.194807	-0.194807	-0.194807	-0.194807	-0.194807	0.179778	0.229748	-0.194807	-0.194807	-0.194807	0.0456467	-0.194807	-0.194807	0.0556997
Nos3	0.401154	0.4647	-0.1973	0.0646132	0.449113	0.253433	0.20904	0.748156	-0.1973	-0.1973	-0.1973	0.0491808	-0.1973	-0.1973	-0.1973	-0.1973	-0.1973	0.779934	0.199082	0.201274	0.15199	0.18437	0.185518	0.474452	-0.1973	0.522841	-0.1973	0.714915	0.434624	0.0964036	0.516967	0.17707	0.12344	0.1731	-0.1973	-0.1973	-0.1973	0.108268	-0.1973	0.215352	0.177286	-0.1973	-0.1973	0.10142	-0.1973	0.0431542	0.322717	0.173858	0.459465
Star	-0.184456	0.00984527	-0.184456	-0.184456	0.0626368	-0.184456	-0.184456	0.199282	-0.184456	-0.184456	0.0802206	-0.184456	0.222053	-0.184456	-0.184456	0.20386	0.111791	-0.184456	-0.184456	-0.184456	-0.184456	0.197213	-0.184456	0.188089	-0.184456	0.217307	0.182232	0.182312	0.16363	-0.184456	-0.184456	0.189913	-0.184456	-0.184456	0.591423	-0.184456	0.179327	0.121111	0.606024	0.228196	-0.184456	-0.184456	-0.184456	-0.184456	0.113694	-0.184456	0.0973441	0.186702	0.0660503
Serpinb9d	-0.21058	-0.21058	-0.21058	-0.21058	-0.21058	-0.21058	-0.21058	-0.21058	-0.21058	-0.21058	-0.21058	-0.21058	-0.21058	-0.21058	-0.21058	-0.21058	-0.21058	-0.21058	-0.21058	-0.21058	-0.21058	-0.21058	-0.21058	-0.21058	-0.21058	-0.21058	-0.21058	-0.21058	-0.21058	-0.21058	-0.21058	-0.21058	-0.21058	-0.21058	-0.21058	-0.21058	-0.21058	-0.21058	-0.21058	-0.21058	-0.21058	-0.21058	-0.21058	-0.21058	-0.21058	-0.21058	-0.21058	-0.21058	-0.21058
Hsd3b6	-0.0498016	-0.0498016	-0.0498016	-0.0498016	-0.0498016	-0.0498016	-0.0498016	-0.0498016	-0.0498016	-0.0498016	-0.0498016	-0.0498016	-0.0498016	-0.0498016	-0.0498016	-0.0498016	-0.0498016	-0.0498016	-0.0498016	-0.0498016	-0.0498016	-0.0498016	-0.0498016	-0.0498016	-0.0498016	-0.0498016	-0.0498016	-0.0498016	-0.0498016	-0.0498016	-0.0498016	-0.0498016	-0.0498016	-0.0498016	-0.0498016	-0.0498016	-0.0498016	-0.0498016	-0.0498016	-0.0498016	-0.0498016	-0.0498016	-0.0498016	-0.0498016	-0.0498016	-0.0498016	-0.0498016	-0.0498016	-0.0498016
Rhox6	-0.682805	-0.909196	-0.565164	-1.20141	-0.774776	-0.361191	-0.885452	-0.859576	-0.942562	-1.20262	-1.06707	-0.482618	-0.591974	-1.27627	-0.358607	-0.812065	-0.366525	-1.76705	-0.755953	-1.08635	-0.876726	-1.46682	-0.488766	-0.830088	-0.662625	-0.145983	-0.816434	-0.901561	-0.96104	-0.655099	-0.907881	-0.948363	-0.96489	-0.238364	-0.46423	-0.562863	-0.394013	-0.406198	0.0561164	-1.33692	-0.520995	0.0327701	-0.123839	-0.476635	-0.0822736	-0.119561	-1.25979	-0.610526	-0.269715
Cts7	-0.0693193	-0.0693193	-0.0693193	-0.0693193	-0.0693193	-0.0693193	-0.0693193	-0.0693193	-0.0693193	-0.0693193	-0.0693193	-0.0693193	-0.0693193	-0.0693193	-0.0693193	-0.0693193	-0.0693193	-0.0693193	-0.0693193	-0.0693193	-0.0693193	-0.0693193	-0.0693193	-0.0693193	-0.0693193	-0.0693193	-0.0693193	-0.0693193	-0.0693193	-0.0693193	-0.0693193	-0.0693193	-0.0693193	-0.0693193	-0.0693193	-0.0693193	-0.0693193	-0.0693193	-0.0693193	-0.0693193	-0.0693193	-0.0693193	-0.0693193	-0.0693193	-0.0693193	-0.0693193	-0.0693193	-0.0693193	-0.0693193
Prl2c3	-0.0460284	-0.0460284	-0.0460284	-0.0460284	-0.0460284	-0.0460284	-0.0460284	-0.0460284	-0.0460284	-0.0460284	-0.0460284	-0.0460284	-0.0460284	-0.0460284	-0.0460284	-0.0460284	-0.0460284	-0.0460284	-0.0460284	-0.0460284	-0.0460284	-0.0460284	-0.0460284	-0.0460284	-0.0460284	-0.0460284	-0.0460284	-0.0460284	-0.0460284	-0.0460284	-0.0460284	-0.0460284	-0.0460284	-0.0460284	-0.0460284	-0.0460284	-0.0460284	-0.0460284	-0.0460284	-0.0460284	-0.0460284	-0.0460284	-0.0460284	-0.0460284	-0.0460284	-0.0460284	-0.0460284	-0.0460284	-0.0460284
[truncated: 77 more columns]

## Sheet: Fig1f
Figure 1f - UMAP coordinate of single cells per time bin
cell_umap_x	cell_umap_y	metacell_id	single_cell_type	time_bin
-1.76794	4.34605	93	Chorion progenitors	unclear
-1.46381	6.32302	106	Chorion progenitors	unclear
-0.540824	2.39339	101	Chorion progenitors	unclear
-2.03199	-0.462737	114	Intermediate Chorion	unclear
4.92452	2.16875	75	Chorion progenitors	unclear
1.4539	2.3009	71	Chorion progenitors	unclear
2.98335	4.24862	61	Chorion progenitors	unclear
4.1484	1.69981	72	Chorion progenitors	unclear
5.65837	3.20029	77	Chorion progenitors	unclear
2.47796	2.9426	81	Chorion progenitors	unclear
-5.91637	-0.60339	51	Chorion	unclear
-2.40044	2.18799	118	Chorion	unclear
2.56168	2.30129	63	Chorion progenitors	unclear
5.90889	2.77834	66	Chorion progenitors	unclear
-1.9341	4.3582	100	Chorion progenitors	unclear
-0.637469	4.22198	86	Chorion progenitors	unclear
-1.43013	2.19979	101	Chorion progenitors	unclear
5.09102	2.10227	75	Chorion progenitors	unclear
-0.756014	4.31429	107	Chorion progenitors	unclear
5.94277	2.97432	66	Chorion progenitors	unclear
4.31738	2.23683	75	Chorion progenitors	unclear
5.755	2.48216	69	Chorion progenitors	unclear
5.51692	3.28285	67	Chorion progenitors	unclear
5.22949	1.49324	72	Chorion progenitors	unclear
0.654029	2.92203	109	Chorion progenitors	unclear
5.63499	3.03056	66	Chorion progenitors	unclear
4.33597	3.46231	68	Chorion progenitors	unclear
5.03319	3.51754	78	Chorion progenitors	unclear
-0.477361	4.54165	107	Chorion progenitors	unclear
4.08323	2.2613	72	Chorion progenitors	unclear
4.39046	2.39751	75	Chorion progenitors	unclear
-2.49757	3.65763	124	Chorion progenitors	unclear
4.4673	2.17144	75	Chorion progenitors	unclear
2.91208	3.30699	82	Chorion progenitors	unclear
-5.2682	-0.591387	51	Chorion	unclear
5.84698	2.63941	66	Chorion progenitors	unclear
3.63156	2.66974	62	Chorion progenitors	unclear
5.82041	2.68921	66	Chorion progenitors	unclear
5.94976	3.28854	78	Chorion progenitors	unclear
0.887492	2.35179	63	Chorion progenitors	unclear
5.90223	3.25284	77	Chorion progenitors	unclear
-2.46939	-2.03316	53	Intermediate Chorion	unclear
6.11066	2.58241	77	Chorion progenitors	unclear
-1.42205	2.85279	95	Chorion progenitors	unclear
-2.04544	-2.02312	53	Intermediate Chorion	unclear
-1.83921	0.385125	116	Intermediate Chorion	unclear
3.86655	2.44928	75	Chorion progenitors	unclear
4.40763	2.17661	75	Chorion progenitors	unclear
-2.47646	-0.213998	114	Intermediate Chorion	unclear
-1.80052	-1.96003	53	Intermediate Chorion	unclear
5.62667	2.44305	68	Chorion progenitors	unclear
-2.69931	4.13172	94	Chorion progenitors	unclear
2.9359	3.4324	62	Chorion progenitors	unclear
3.06602	2.90472	71	Chorion progenitors	unclear
-3.12625	-2.59094	53	Intermediate Chorion	unclear
3.41077	-6.68058	7	TGC progenitors	unclear
3.18347	-6.11054	8	TGC progenitors	unclear
-0.890765	4.31505	88	Chorion progenitors	unclear
-2.90468	-2.67911	53	Intermediate Chorion	unclear
5.49886	3.11857	66	Chorion progenitors	unclear
-1.91573	-1.70654	53	Intermediate Chorion	unclear
-2.70558	-3.03068	57	Intermediate Chorion	unclear
3.16386	-6.91789	9	TGC progenitors	unclear
1.00288	2.23366	63	Chorion progenitors	unclear
-2.77301	-3.26556	57	Intermediate Chorion	unclear
-2.21054	-1.40659	55	Intermediate Chorion	unclear
3.76655	1.91187	72	Chorion progenitors	unclear
3.40324	3.10505	80	Chorion progenitors	unclear
1.60706	2.1083	58	Chorion progenitors	unclear
5.77636	3.38107	76	Chorion progenitors	unclear
-3.94922	2.16578	119	Chorion	unclear
-1.28676	2.1991	101	Chorion progenitors	unclear
3.53783	2.48672	58	Chorion progenitors	unclear
-1.39661	3.02036	95	Chorion progenitors	unclear
-2.68457	-3.02003	57	Intermediate Chorion	unclear
4.95894	1.90103	75	Chorion progenitors	unclear
-1.3513	1.43908	117	Intermediate Chorion	unclear
4.40587	3.5188	103	Chorion progenitors	unclear
2.49776	3.23525	80	Chorion progenitors	unclear
1.68107	2.10519	63	Chorion progenitors	unclear
-1.82591	-1.71896	53	Intermediate Chorion	unclear
3.8139	1.87071	72	Chorion progenitors	unclear
4.81581	4.09771	84	Chorion progenitors	unclear
-1.61083	4.69379	89	Chorion progenitors	unclear
4.57681	3.03857	70	Chorion progenitors	unclear
-0.769978	1.97149	101	Chorion progenitors	unclear
0.69756	3.17232	59	Chorion progenitors	unclear
-3.55055	2.35354	119	Chorion	unclear
-0.663535	2.05906	101	Chorion progenitors	unclear
5.10607	4.40417	76	Chorion progenitors	unclear
5.08699	2.92282	75	Chorion progenitors	unclear
-1.47066	4.80641	94	Chorion progenitors	unclear
1.42099	4.77392	108	Chorion progenitors	unclear
6.10938	3.24142	77	Chorion progenitors	unclear
5.55573	3.07226	66	Chorion progenitors	unclear
5.2771	3.21044	66	Chorion progenitors	unclear
5.57345	3.34623	67	Chorion progenitors	unclear
-1.21303	4.45361	105	Chorion progenitors	unclear
0.116448	1.84227	99	Chorion progenitors	unclear
1.2522	2.60383	63	Chorion progenitors	unclear
-1.95658	4.70593	100	Chorion progenitors	unclear
-1.37165	3.99281	91	Chorion progenitors	unclear
3.12404	2.67782	62	Chorion progenitors	unclear
5.26512	3.16226	73	Chorion progenitors	unclear
6.18301	2.9802	66	Chorion progenitors	unclear
5.39513	3.23859	66	Chorion progenitors	unclear
0.963153	1.91159	104	Chorion progenitors	unclear
6.18332	2.85642	77	Chorion progenitors	unclear
5.42891	1.96285	75	Chorion progenitors	unclear
4.79956	4.12041	84	Chorion progenitors	unclear
-2.64865	-2.33607	53	Intermediate Chorion	unclear
0.438419	2.82479	104	Chorion progenitors	unclear
2.12323	3.22521	65	Chorion progenitors	unclear
-2.48087	-1.62494	53	Intermediate Chorion	unclear
-4.75116	1.86203	119	Chorion	unclear
-1.26222	4.81336	93	Chorion progenitors	unclear
-1.33436	4.1639	86	Chorion progenitors	unclear
-2.14464	0.445918	117	Intermediate Chorion	unclear
2.99884	2.95105	81	Chorion progenitors	unclear
-2.71004	-1.18371	55	Intermediate Chorion	unclear
1.60233	2.59172	97	Chorion progenitors	unclear
-0.143398	5.59828	107	Chorion progenitors	unclear
4.33241	3.7484	103	Chorion progenitors	unclear
5.41894	3.35375	67	Chorion progenitors	unclear
-1.52921	0.679775	117	Intermediate Chorion	unclear
5.25981	2.54795	69	Chorion progenitors	unclear
0.947789	1.88518	97	Chorion progenitors	unclear
6.02746	2.47158	77	Chorion progenitors	unclear
5.20551	3.56006	76	Chorion progenitors	unclear
6.12079	2.77026	74	Chorion progenitors	unclear
-1.88009	-1.24993	53	Intermediate Chorion	unclear
3.64651	-6.44737	8	TGC progenitors	unclear
-2.4336	-1.49493	54	Intermediate Chorion	unclear
4.64607	1.24888	72	Chorion progenitors	unclear
1.54015	3.12456	63	Chorion progenitors	unclear
5.49337	2.87385	69	Chorion progenitors	unclear
3.74179	2.70214	70	Chorion progenitors	unclear
5.11549	2.3394	73	Chorion progenitors	unclear
0.854871	3.0678	104	Chorion progenitors	unclear
0.0512059	1.50869	99	Chorion progenitors	unclear
5.39404	2.5174	68	Chorion progenitors	unclear
6.14844	2.93359	74	Chorion progenitors	unclear
-2.90027	1.7028	118	Chorion	unclear
0.0200102	1.9544	98	Chorion progenitors	unclear
5.49446	4.0321	67	Chorion progenitors	unclear
0.422219	3.77225	108	Chorion progenitors	unclear
-2.17863	-1.80045	55	Intermediate Chorion	unclear
-1.96933	0.231232	117	Intermediate Chorion	unclear
0.67271	3.53062	108	Chorion progenitors	unclear
1.00291	3.16349	104	Chorion progenitors	unclear
2.78608	3.79348	62	Chorion progenitors	unclear
-0.380933	4.49143	105	Chorion progenitors	unclear
-2.41229	-0.00733113	55	Intermediate Chorion	unclear
-1.53869	5.05869	87	Chorion progenitors	unclear
-0.977768	4.79383	120	Chorion progenitors	unclear
-3.06776	-3.16311	57	Intermediate Chorion	unclear
-2.59625	-2.52253	53	Intermediate Chorion	unclear
0.702391	4.14474	105	Chorion progenitors	unclear
5.5558	3.63644	67	Chorion progenitors	unclear
-1.9947	-1.87978	54	Intermediate Chorion	unclear
4.47697	3.66693	60	Chorion progenitors	unclear
5.88312	2.60697	66	Chorion progenitors	unclear
5.34118	3.64349	78	Chorion progenitors	unclear
3.98361	2.19205	72	Chorion progenitors	unclear
-2.36464	-0.954158	55	Intermediate Chorion	unclear
-1.49025	-2.1453	53	Intermediate Chorion	unclear
0.532139	2.2052	59	Chorion progenitors	unclear
5.07554	2.63259	61	Chorion progenitors	unclear
0.927507	2.00766	97	Chorion progenitors	unclear
2.82628	1.24651	58	Chorion progenitors	unclear
-2.69437	-3.06479	57	Intermediate Chorion	unclear
6.00787	2.81077	74	Chorion progenitors	unclear
-2.66818	-1.85997	53	Intermediate Chorion	unclear
3.93706	3.37628	61	Chorion progenitors	unclear
-0.2198	4.7242	120	Chorion progenitors	unclear
3.66623	3.27849	61	Chorion progenitors	unclear
5.35883	4.56594	60	Chorion progenitors	unclear
-2.11206	-0.0543019	114	Intermediate Chorion	unclear
5.32644	3.61981	78	Chorion progenitors	unclear
3.60328	2.63722	80	Chorion progenitors	unclear
5.92184	2.86425	77	Chorion progenitors	unclear
-2.4877	-1.67957	55	Intermediate Chorion	unclear
-3.52703	-3.51987	34	Chorion	unclear
-2.00716	1.15423	115	Intermediate Chorion	unclear
-2.3567	-1.03194	53	Intermediate Chorion	unclear
-2.0515	-1.26801	55	Intermediate Chorion	unclear
5.38522	2.72916	67	Chorion progenitors	unclear
0.788538	2.23207	63	Chorion progenitors	unclear
-2.75041	-2.48296	57	Intermediate Chorion	unclear
2.25399	2.72842	71	Chorion progenitors	unclear
5.37687	2.87581	77	Chorion progenitors	unclear
4.26396	3.55433	103	Chorion progenitors	unclear
-2.21019	-1.07936	55	Intermediate Chorion	unclear
-1.87514	-1.12298	55	Intermediate Chorion	unclear
4.9171	2.31727	82	Chorion progenitors	unclear
4.54623	4.06952	84	Chorion progenitors	unclear
5.39897	3.28218	83	Chorion progenitors	unclear
-2.72219	3.91911	124	Chorion progenitors	unclear
-1.58585	4.17346	100	Chorion progenitors	unclear
-1.46122	4.31352	121	Chorion progenitors	unclear
3.40546	2.74491	81	Chorion progenitors	unclear
5.12238	3.63086	78	Chorion progenitors	unclear
-4.28071	2.2504	119	Chorion	unclear
-1.86167	4.89889	87	Chorion progenitors	unclear
3.04823	3.70269	81	Chorion progenitors	unclear
-1.63295	4.83008	93	Chorion progenitors	unclear
-2.19836	1.98753	101	Chorion progenitors	unclear
3.6165	2.71337	81	Chorion progenitors	unclear
-1.2118	5.09185	110	Chorion progenitors	unclear
-0.707614	4.52912	88	Chorion progenitors	unclear
-0.282204	3.93482	109	Chorion progenitors	unclear
-0.351917	4.35807	96	Chorion progenitors	unclear
5.15807	4.3294	79	Chorion progenitors	unclear
-1.10451	4.81615	85	Chorion progenitors	unclear
0.44729	4.57051	112	Chorion progenitors	unclear
1.90035	3.62453	65	Chorion progenitors	unclear
5.60681	2.69096	77	Chorion progenitors	unclear
1.36441	4.49774	112	Chorion progenitors	unclear
-0.915254	4.37861	88	Chorion progenitors	unclear
-1.23861	4.9257	120	Chorion progenitors	unclear
5.63026	3.05311	67	Chorion progenitors	unclear
0.287767	4.13723	112	Chorion progenitors	unclear
-0.405769	3.70813	109	Chorion progenitors	unclear
2.25954	2.39252	80	Chorion progenitors	unclear
-1.8962	5.50453	106	Chorion progenitors	unclear
5.3413	4.65948	79	Chorion progenitors	unclear
6.23343	2.82927	77	Chorion progenitors	unclear
-2.22463	-0.979364	54	Intermediate Chorion	unclear
-1.13758	4.56029	121	Chorion progenitors	unclear
-1.76666	4.07617	125	Chorion progenitors	unclear
5.04604	4.12666	79	Chorion progenitors	unclear
3.15297	2.74702	80	Chorion progenitors	unclear
4.60275	3.2151	68	Chorion progenitors	unclear
0.989815	3.35298	59	Chorion progenitors	unclear
5.10744	2.97259	78	Chorion progenitors	unclear
4.97184	3.34275	78	Chorion progenitors	unclear
-2.29241	3.88698	122	Chorion progenitors	unclear
4.73636	4.3662	84	Chorion progenitors	unclear
5.40949	2.76906	77	Chorion progenitors	unclear
-1.48893	3.71938	122	Chorion progenitors	unclear
5.84461	3.16396	69	Chorion progenitors	unclear
5.03539	3.75675	79	Chorion progenitors	unclear
-1.61258	4.47871	121	Chorion progenitors	unclear
5.17564	3.15966	83	Chorion progenitors	unclear
4.51184	2.17287	75	Chorion progenitors	unclear
-1.1672	4.62014	85	Chorion progenitors	unclear
5.39461	3.59462	78	Chorion progenitors	unclear
5.40647	3.06082	69	Chorion progenitors	unclear
5.71272	1.98933	68	Chorion progenitors	unclear
5.75126	3.37425	67	Chorion progenitors	unclear
0.837825	3.38662	65	Chorion progenitors	unclear
3.88582	3.0844	82	Chorion progenitors	unclear
-0.469956	4.07119	110	Chorion progenitors	unclear
5.89254	2.37889	77	Chorion progenitors	unclear
-1.66846	4.30103	93	Chorion progenitors	unclear
-4.24535	1.78722	46	Chorion	unclear
0.48809	3.44904	109	Chorion progenitors	unclear
-4.67009	1.73668	119	Chorion	unclear
3.52033	3.40227	71	Chorion progenitors	unclear
5.14947	3.50472	83	Chorion progenitors	unclear
-3.3886	2.36825	119	Chorion	unclear
-1.51953	-0.595842	114	Intermediate Chorion	unclear
5.83007	3.39832	78	Chorion progenitors	unclear
-1.06147	4.62465	121	Chorion progenitors	unclear
-1.92534	4.11059	122	Chorion progenitors	unclear
3.3064	2.8217	80	Chorion progenitors	unclear
-4.15643	1.51588	119	Chorion	unclear
-1.27612	4.96678	91	Chorion progenitors	unclear
4.71531	3.37935	60	Chorion progenitors	unclear
-4.5977	1.95914	118	Chorion	unclear
-0.0291799	4.49849	110	Chorion progenitors	unclear
-1.4776	3.77048	122	Chorion progenitors	unclear
0.982585	3.63508	108	Chorion progenitors	unclear
-2.33816	3.29553	122	Chorion progenitors	unclear
-5.34836	-1.02651	36	Chorion	unclear
-2.13686	3.91425	122	Chorion progenitors	unclear
-1.16576	4.88148	89	Chorion progenitors	unclear
1.55947	2.26639	97	Chorion progenitors	unclear
-2.26675	5.47922	106	Chorion progenitors	unclear
-1.10328	4.70521	120	Chorion progenitors	unclear
-0.054708	4.49972	107	Chorion progenitors	unclear
-0.745922	4.09226	120	Chorion progenitors	unclear
-4.38289	1.38095	119	Chorion	unclear
-1.60482	4.61047	94	Chorion progenitors	unclear
-5.61922	-0.44228	51	Chorion	unclear
-5.3359	-1.88832	36	Chorion	unclear
5.16215	3.61292	83	Chorion progenitors	unclear
3.54372	2.34636	80	Chorion progenitors	unclear
0.696131	3.62054	109	Chorion progenitors	unclear
-5.06432	-0.441726	51	Chorion	unclear
-2.21625	4.60958	123	Chorion progenitors	unclear
-1.19047	4.70669	100	Chorion progenitors	unclear
-0.751438	4.54366	88	Chorion progenitors	unclear
-1.96562	-0.299141	114	Intermediate Chorion	unclear
5.1907	2.63128	75	Chorion progenitors	unclear
0.826389	2.65847	104	Chorion progenitors	unclear
-2.26123	4.54514	122	Chorion progenitors	unclear
-4.70918	0.448122	48	Chorion	unclear
-0.280311	5.31305	107	Chorion progenitors	unclear
-1.25544	4.62833	85	Chorion progenitors	unclear
-2.25821	4.2586	122	Chorion progenitors	unclear
-4.32452	1.16906	45	Chorion	unclear
-1.78847	4.31609	123	Chorion progenitors	unclear
5.20775	3.40357	83	Chorion progenitors	unclear
-1.15185	4.45975	121	Chorion progenitors	unclear
-0.780272	5.0285	110	Chorion progenitors	unclear
-5.75156	-2.68277	37	Chorion	unclear
-0.708152	4.12884	86	Chorion progenitors	unclear
-0.613332	4.89559	90	Chorion progenitors	unclear
-1.5189	4.8365	121	Chorion progenitors	unclear
-1.50129	3.45122	92	Chorion progenitors	unclear
0.505899	2.3523	98	Chorion progenitors	unclear
-0.864476	4.35167	122	Chorion progenitors	unclear
5.04525	4.20241	79	Chorion progenitors	unclear
-1.28466	3.31118	122	Chorion progenitors	unclear
-0.883379	4.33409	86	Chorion progenitors	unclear
0.292388	5.01742	112	Chorion progenitors	unclear
4.70289	4.56741	79	Chorion progenitors	unclear
-3.3186	-2.57956	56	Chorion	unclear
2.70084	1.78365	58	Chorion progenitors	unclear
-2.05853	4.95102	106	Chorion progenitors	unclear
-4.40345	0.541595	49	Chorion	unclear
-1.48336	4.42147	120	Chorion progenitors	unclear
-1.78451	3.61864	122	Chorion progenitors	unclear
4.97108	2.55672	68	Chorion progenitors	unclear
-0.756275	5.03351	88	Chorion progenitors	unclear
-0.996476	4.02024	86	Chorion progenitors	unclear
-2.64762	-0.836952	55	Intermediate Chorion	unclear
-0.782471	4.94254	121	Chorion progenitors	unclear
3.24457	2.20545	58	Chorion progenitors	unclear
-2.06696	3.72423	122	Chorion progenitors	unclear
-0.91725	4.71759	105	Chorion progenitors	unclear
-5.99624	-0.295869	51	Chorion	unclear
-0.622817	4.04096	85	Chorion progenitors	unclear
-2.08823	4.06908	124	Chorion progenitors	unclear
-1.88601	5.4427	121	Chorion progenitors	unclear
-0.774185	3.94906	121	Chorion progenitors	unclear
-0.773954	4.55186	85	Chorion progenitors	unclear
-1.25924	4.31077	88	Chorion progenitors	unclear
-0.733953	4.53947	88	Chorion progenitors	unclear
-1.46175	3.94192	92	Chorion progenitors	unclear
5.34415	3.54395	79	Chorion progenitors	unclear
-5.33881	-1.32058	36	Chorion	unclear
-3.47155	1.59487	46	Chorion	unclear
-1.28604	4.29814	93	Chorion progenitors	unclear
4.8113	2.90539	68	Chorion progenitors	unclear
5.21888	2.06174	75	Chorion progenitors	unclear
-0.498207	4.74265	85	Chorion progenitors	unclear
-4.08786	0.483068	49	Chorion	unclear
2.60202	2.18914	71	Chorion progenitors	unclear
-4.8033	-0.369793	48	Chorion	unclear
-1.27116	4.48184	123	Chorion progenitors	unclear
-0.114784	4.4739	110	Chorion progenitors	unclear
-5.10771	-3.76645	32	Chorion	unclear
-1.58938	4.34468	122	Chorion progenitors	unclear
-1.23147	4.02319	121	Chorion progenitors	unclear
-1.66403	4.33337	92	Chorion progenitors	unclear
-5.17429	-1.29163	36	Chorion	unclear
-0.838608	4.7295	85	Chorion progenitors	unclear
-2.18342	-0.578341	55	Intermediate Chorion	unclear
1.17593	2.17692	98	Chorion progenitors	unclear
-2.47227	-2.78999	57	Intermediate Chorion	unclear
-2.67935	4.74211	106	Chorion progenitors	unclear
-1.88641	3.41781	91	Chorion progenitors	unclear
-2.3191	-1.80292	55	Intermediate Chorion	unclear
-2.11161	0.813316	117	Intermediate Chorion	unclear
5.9174	3.49885	76	Chorion progenitors	unclear
5.79509	3.70841	83	Chorion progenitors	unclear
-2.33243	-0.513883	55	Intermediate Chorion	unclear
-2.39247	-3.75739	31	SpT-Gly	unclear
-2.33274	0.833454	115	Intermediate Chorion	unclear
-2.89768	-2.68694	57	Intermediate Chorion	unclear
-1.77138	0.592634	117	Intermediate Chorion	unclear
-2.13994	1.61637	115	Intermediate Chorion	unclear
4.25361	2.39387	72	Chorion progenitors	unclear
2.64031	3.27867	103	Chorion progenitors	unclear
-2.37353	-0.562219	54	Intermediate Chorion	unclear
-1.94	-1.30332	55	Intermediate Chorion	unclear
5.62642	2.75655	73	Chorion progenitors	unclear
1.39928	3.38556	108	Chorion progenitors	unclear
5.5008	3.08582	77	Chorion progenitors	unclear
4.03922	2.64845	61	Chorion progenitors	unclear
-2.00639	0.975748	116	Intermediate Chorion	unclear
0.802693	2.06888	98	Chorion progenitors	unclear
1.67443	2.54171	58	Chorion progenitors	unclear
-2.78374	3.72303	124	Chorion progenitors	unclear
0.833723	2.51917	109	Chorion progenitors	unclear
-2.64526	3.88144	47	Chorion	unclear
5.45854	2.81023	67	Chorion progenitors	unclear
0.761697	1.64361	97	Chorion progenitors	unclear
5.78785	3.71653	66	Chorion progenitors	unclear
-2.35542	-0.489144	55	Intermediate Chorion	unclear
5.37147	3.66156	76	Chorion progenitors	unclear
-0.045871	3.43783	109	Chorion progenitors	unclear
-1.62569	0.920465	117	Intermediate Chorion	unclear
-2.39047	-1.99878	57	Intermediate Chorion	unclear
-2.17586	0.753986	117	Intermediate Chorion	unclear
-1.26402	5.05072	87	Chorion progenitors	unclear
-2.0953	-0.022551	114	Intermediate Chorion	unclear
-1.62367	1.71444	116	Intermediate Chorion	unclear
5.55985	3.58831	78	Chorion progenitors	unclear
4.61262	2.43752	75	Chorion progenitors	unclear
6.01304	2.53159	74	Chorion progenitors	unclear
6.20305	2.28787	74	Chorion progenitors	unclear
-2.13843	-1.53184	53	Intermediate Chorion	unclear
5.44722	3.74855	78	Chorion progenitors	unclear
-1.51401	0.716422	116	Intermediate Chorion	unclear
0.773427	2.45718	97	Chorion progenitors	unclear
5.68391	3.28157	66	Chorion progenitors	unclear
4.01273	1.6048	72	Chorion progenitors	unclear
6.00348	2.7338	77	Chorion progenitors	unclear
0.72384	3.86283	111	Chorion progenitors	unclear
5.50805	2.83531	66	Chorion progenitors	unclear
-2.48426	-1.33464	55	Intermediate Chorion	unclear
5.87364	3.15812	77	Chorion progenitors	unclear
2.36014	1.71746	58	Chorion progenitors	unclear
-0.0802231	4.75789	110	Chorion progenitors	unclear
2.24934	2.55363	58	Chorion progenitors	unclear
-2.50579	-2.10484	53	Intermediate Chorion	unclear
5.63557	3.56327	67	Chorion progenitors	unclear
-2.00139	-1.41299	54	Intermediate Chorion	unclear
0.817667	3.3046	109	Chorion progenitors	unclear
-2.58213	-1.04959	53	Intermediate Chorion	unclear
-1.64718	-1.50965	53	Intermediate Chorion	unclear
-2.36407	-0.28163	114	Intermediate Chorion	unclear
-2.00226	-1.20272	53	Intermediate Chorion	unclear
-2.66644	-2.13482	53	Intermediate Chorion	unclear
-2.58219	-2.80741	57	Intermediate Chorion	unclear
-2.26616	-1.26963	55	Intermediate Chorion	unclear
5.50063	3.6566	78	Chorion progenitors	unclear
-2.17023	-1.08933	54	Intermediate Chorion	unclear
5.6453	2.48953	73	Chorion progenitors	unclear
5.02214	3.48251	67	Chorion progenitors	unclear
2.61486	3.71388	80	Chorion progenitors	unclear
-1.84198	0.925544	116	Intermediate Chorion	unclear
5.36957	3.66377	76	Chorion progenitors	unclear
2.75163	3.44204	82	Chorion progenitors	unclear
-1.48462	4.44987	90	Chorion progenitors	unclear
5.63177	3.47737	76	Chorion progenitors	unclear
1.37622	2.89487	97	Chorion progenitors	unclear
4.54125	3.93772	84	Chorion progenitors	unclear
0.585609	2.76419	104	Chorion progenitors	unclear
5.6909	3.56882	69	Chorion progenitors	unclear
-2.34759	-1.04512	53	Intermediate Chorion	unclear
5.53133	3.14443	78	Chorion progenitors	unclear
5.53467	3.72136	67	Chorion progenitors	unclear
-1.74289	-0.708048	114	Intermediate Chorion	unclear
-2.09956	0.532364	117	Intermediate Chorion	unclear
-2.19929	-1.52506	53	Intermediate Chorion	unclear
5.83665	2.56922	77	Chorion progenitors	unclear
-2.7163	-1.14564	54	Intermediate Chorion	unclear
4.59124	2.43184	61	Chorion progenitors	unclear
-2.62784	-2.80173	57	Intermediate Chorion	unclear
5.00972	3.81481	83	Chorion progenitors	unclear
5.69764	3.07257	69	Chorion progenitors	unclear
-2.49527	-0.0310378	113	Intermediate Chorion	unclear
4.98472	3.9839	79	Chorion progenitors	unclear
1.54023	3.88255	108	Chorion progenitors	unclear
1.44209	3.86521	108	Chorion progenitors	unclear
5.2623	4.37053	83	Chorion progenitors	unclear
-2.64516	-1.03327	55	Intermediate Chorion	unclear
2.77107	3.02445	80	Chorion progenitors	unclear
5.49507	2.80372	73	Chorion progenitors	unclear
5.1592	2.88645	73	Chorion progenitors	unclear
-2.80932	-2.48734	53	Intermediate Chorion	unclear
4.99208	3.50906	78	Chorion progenitors	unclear
5.48361	3.4454	78	Chorion progenitors	unclear
5.35176	2.73097	73	Chorion progenitors	unclear
-2.17617	-0.499132	114	Intermediate Chorion	unclear
0.852129	4.14034	108	Chorion progenitors	unclear
5.79733	3.29692	77	Chorion progenitors	unclear
-2.08777	-0.801174	55	Intermediate Chorion	unclear
-2.5115	-4.07104	20	SpT-Gly	unclear
3.26499	3.07664	70	Chorion progenitors	unclear
-3.35493	3.47335	124	Chorion progenitors	unclear
0.998306	3.2868	63	Chorion progenitors	unclear
-1.30154	3.96791	86	Chorion progenitors	unclear
-2.63425	-2.58804	57	Intermediate Chorion	unclear
-2.19374	5.28403	106	Chorion progenitors	unclear
5.14703	3.58923	76	Chorion progenitors	unclear
3.66526	2.692	103	Chorion progenitors	unclear
0.0749283	4.12594	111	Chorion progenitors	unclear
5.15136	3.88547	78	Chorion progenitors	unclear
-2.10893	0.359939	114	Intermediate Chorion	unclear
5.8053	3.0929	67	Chorion progenitors	unclear
-2.17071	-0.410588	117	Intermediate Chorion	unclear
5.28558	3.16962	77	Chorion progenitors	unclear
-1.3714	3.75964	92	Chorion progenitors	unclear
1.46954	2.4863	97	Chorion progenitors	unclear
-1.23607	4.1457	90	Chorion progenitors	unclear
5.12878	3.42546	67	Chorion progenitors	unclear
-0.416347	4.28165	105	Chorion progenitors	unclear
3.73692	2.43332	70	Chorion progenitors	unclear
-2.4164	-3.00166	53	Intermediate Chorion	unclear
5.83482	2.74243	77	Chorion progenitors	unclear
1.04514	2.4439	97	Chorion progenitors	unclear
1.10988	2.2468	63	Chorion progenitors	unclear
5.91215	2.81231	66	Chorion progenitors	unclear
4.82464	1.39051	72	Chorion progenitors	unclear
-1.24544	4.24511	121	Chorion progenitors	unclear
5.82788	2.88887	69	Chorion progenitors	unclear
0.849976	2.54907	97	Chorion progenitors	unclear
6.34502	2.31409	69	Chorion progenitors	unclear
5.23869	3.21371	83	Chorion progenitors	unclear
5.08085	4.12057	60	Chorion progenitors	unclear
5.25784	3.86998	78	Chorion progenitors	unclear
2.64327	2.75299	64	Chorion progenitors	unclear
-2.23227	-0.527412	55	Intermediate Chorion	unclear
5.86612	3.06373	74	Chorion progenitors	unclear
4.56133	2.97498	68	Chorion progenitors	unclear
5.47542	3.37009	77	Chorion progenitors	unclear
-2.45168	-1.8047	53	Intermediate Chorion	unclear
5.57754	3.57494	77	Chorion progenitors	unclear
5.10537	2.52884	76	Chorion progenitors	unclear
1.27566	1.85107	98	Chorion progenitors	unclear
5.17653	3.60511	76	Chorion progenitors	unclear
5.68272	3.51708	67	Chorion progenitors	unclear
0.556777	3.07934	104	Chorion progenitors	unclear
1.68742	2.2946	97	Chorion progenitors	unclear
-2.05208	0.68649	116	Intermediate Chorion	unclear
5.14831	3.09243	77	Chorion progenitors	unclear
-2.26909	-3.56448	57	Intermediate Chorion	unclear
5.64407	3.12734	66	Chorion progenitors	unclear
5.74229	2.87706	77	Chorion progenitors	unclear
4.84738	3.17889	76	Chorion progenitors	unclear
0.683042	2.99662	104	Chorion progenitors	unclear
3.32484	2.56392	80	Chorion progenitors	unclear
0.723793	2.73787	104	Chorion progenitors	unclear
5.08102	1.76038	70	Chorion progenitors	unclear
5.8237	3.43956	77	Chorion progenitors	unclear
-2.05044	0.363455	117	Intermediate Chorion	unclear
0.15875	1.71762	98	Chorion progenitors	unclear
4.87614	3.99138	84	Chorion progenitors	unclear
-1.5283	0.909825	116	Intermediate Chorion	unclear
0.869749	2.55049	97	Chorion progenitors	unclear
-2.78803	-2.89045	57	Intermediate Chorion	unclear
-2.10736	-0.277901	114	Intermediate Chorion	unclear
5.06013	3.39813	67	Chorion progenitors	unclear
-0.547228	3.23543	109	Chorion progenitors	unclear
5.06801	3.71379	76	Chorion progenitors	unclear
-2.29482	0.453251	117	Intermediate Chorion	unclear
1.89989	2.53339	59	Chorion progenitors	unclear
-2.02191	1.06523	116	Intermediate Chorion	unclear
5.58765	3.8063	76	Chorion progenitors	unclear
0.611624	2.63795	109	Chorion progenitors	unclear
-2.31007	5.5269	106	Chorion progenitors	unclear
5.52782	3.08643	69	Chorion progenitors	unclear
-2.1315	-1.36283	54	Intermediate Chorion	unclear
5.84452	2.84495	74	Chorion progenitors	unclear
2.88209	2.20913	58	Chorion progenitors	unclear
-2.17601	-1.9859	53	Intermediate Chorion	unclear
0.425288	2.15457	104	Chorion progenitors	unclear
0.377928	3.37678	109	Chorion progenitors	unclear
1.02513	2.56914	97	Chorion progenitors	unclear
5.32892	2.78955	73	Chorion progenitors	unclear
3.05313	3.0577	82	Chorion progenitors	unclear
2.48837	1.89312	58	Chorion progenitors	unclear
5.81877	3.10888	69	Chorion progenitors	unclear
5.33397	2.35718	74	Chorion progenitors	unclear
-3.7561	2.98477	47	Chorion	unclear
5.18448	2.51695	68	Chorion progenitors	unclear
-1.49359	1.52093	116	Intermediate Chorion	unclear
5.1724	3.30154	67	Chorion progenitors	unclear
5.5559	3.84426	78	Chorion progenitors	unclear
3.14029	3.75876	64	Chorion progenitors	unclear
-2.56337	1.36079	115	Intermediate Chorion	unclear
4.92834	2.34054	75	Chorion progenitors	unclear
-0.741562	0.858774	117	Intermediate Chorion	unclear
2.43954	1.43606	58	Chorion progenitors	unclear
5.41031	3.75119	79	Chorion progenitors	unclear
5.4716	2.82289	74	Chorion progenitors	unclear
1.80964	2.88426	63	Chorion progenitors	unclear
-2.27702	0.0949704	117	Intermediate Chorion	unclear
3.29942	3.28551	82	Chorion progenitors	unclear
0.120027	1.94447	98	Chorion progenitors	unclear
-1.01343	4.63513	100	Chorion progenitors	unclear
-1.28802	3.68079	92	Chorion progenitors	unclear
0.272398	4.55019	107	Chorion progenitors	unclear
-2.39553	-2.51238	53	Intermediate Chorion	unclear
2.78932	2.89103	81	Chorion progenitors	unclear
0.755136	2.16519	98	Chorion progenitors	unclear
5.90419	1.97126	68	Chorion progenitors	unclear
6.03285	2.04021	75	Chorion progenitors	unclear
5.42981	3.5325	67	Chorion progenitors	unclear
-2.49903	0.193115	113	Intermediate Chorion	unclear
5.30606	2.65661	82	Chorion progenitors	unclear
0.087324	4.91698	100	Chorion progenitors	unclear
5.57537	3.74409	83	Chorion progenitors	unclear
1.39404	2.13525	98	Chorion progenitors	unclear
-1.58142	4.66719	124	Chorion progenitors	unclear
2.32705	1.85734	63	Chorion progenitors	unclear
4.81727	3.91932	83	Chorion progenitors	unclear
4.91076	4.04584	76	Chorion progenitors	unclear
5.92298	3.2944	67	Chorion progenitors	unclear
-2.21856	-2.73568	57	Intermediate Chorion	unclear
1.11292	2.21186	97	Chorion progenitors	unclear
0.0635666	1.84405	98	Chorion progenitors	unclear
0.160566	2.27539	98	Chorion progenitors	unclear
3.94474	3.93729	71	Chorion progenitors	unclear
-2.01901	3.96072	92	Chorion progenitors	unclear
1.41437	3.35686	65	Chorion progenitors	unclear
5.56494	3.09729	74	Chorion progenitors	unclear
-1.8443	5.65076	106	Chorion progenitors	unclear
5.17093	3.03157	73	Chorion progenitors	unclear
-2.37303	-0.0375347	114	Intermediate Chorion	unclear
2.89365	2.94994	80	Chorion progenitors	unclear
5.99337	2.80617	74	Chorion progenitors	unclear
0.787658	2.44457	97	Chorion progenitors	unclear
5.29916	3.33744	83	Chorion progenitors	unclear
2.62231	3.64222	82	Chorion progenitors	unclear
4.60552	3.68668	82	Chorion progenitors	unclear
-5.25862	-2.82776	37	Chorion	unclear
-1.24351	4.58497	122	Chorion progenitors	unclear
-2.58238	0.0144947	114	Intermediate Chorion	unclear
-5.63278	-3.27159	32	Chorion	unclear
3.58075	2.96385	81	Chorion progenitors	unclear
5.39412	2.34507	73	Chorion progenitors	unclear
-5.24392	-0.311316	51	Chorion	unclear
-4.98851	0.31851	49	Chorion	unclear
-0.421006	5.00234	85	Chorion progenitors	unclear
0.147626	5.01739	107	Chorion progenitors	unclear
1.68123	3.8844	108	Chorion progenitors	unclear
-1.15499	4.5717	121	Chorion progenitors	unclear
-2.08378	5.44385	90	Chorion progenitors	unclear
-1.8373	4.15885	95	Chorion progenitors	unclear
-5.10541	-3.87217	32	Chorion	unclear
5.43777	3.41346	76	Chorion progenitors	unclear
-4.2011	1.71936	118	Chorion	unclear
-5.33235	0.195665	44	Chorion	unclear
-5.42194	-0.373363	51	Chorion	unclear
-0.732296	4.56623	120	Chorion progenitors	unclear
0.764231	3.97773	108	Chorion progenitors	unclear
-1.4811	4.35656	89	Chorion progenitors	unclear
-0.816786	4.66677	90	Chorion progenitors	unclear
-5.32007	-0.017202	44	Chorion	unclear
-0.158936	3.7599	90	Chorion progenitors	unclear
-1.65325	3.93111	91	Chorion progenitors	unclear
4.74407	4.26325	60	Chorion progenitors	unclear
-6.20122	-3.06335	39	Chorion	unclear
-0.335451	4.60974	110	Chorion progenitors	unclear
-1.76502	4.07588	90	Chorion progenitors	unclear
-3.96688	2.13114	119	Chorion	unclear
-1.04589	4.43486	86	Chorion progenitors	unclear
-5.71423	-3.6644	41	Chorion	unclear
-2.10301	1.17451	115	Intermediate Chorion	unclear
-5.38492	-1.68926	36	Chorion	unclear
2.72316	3.14041	80	Chorion progenitors	unclear
-0.508355	5.16272	110	Chorion progenitors	unclear
-4.90584	-4.45206	33	Chorion	unclear
-1.73146	4.29337	123	Chorion progenitors	unclear
-3.71227	2.26433	47	Chorion	unclear
-4.41187	2.08793	119	Chorion	unclear
-4.16925	2.17465	46	Chorion	unclear
4.83009	4.44635	79	Chorion progenitors	unclear
-5.91211	-2.61872	39	Chorion	unclear
-0.489716	4.24511	85	Chorion progenitors	unclear
-4.27361	2.1384	119	Chorion	unclear
-6.03282	0.115687	51	Chorion	unclear
-4.59952	1.49409	46	Chorion	unclear
-5.34239	-1.48359	36	Chorion	unclear
-0.627373	4.16014	86	Chorion progenitors	unclear
-4.51207	1.7197	119	Chorion	unclear
-1.02645	3.97708	86	Chorion progenitors	unclear
-5.48631	-1.02019	51	Chorion	unclear
-1.60965	4.51174	123	Chorion progenitors	unclear
-1.37589	3.95944	88	Chorion progenitors	unclear
-5.38628	0.831428	49	Chorion	unclear
-2.10182	-1.28096	55	Intermediate Chorion	unclear
-1.51004	4.07661	121	Chorion progenitors	unclear
1.09823	3.43245	104	Chorion progenitors	unclear
-4.98937	-4.09954	32	Chorion	unclear
-0.885081	4.76279	90	Chorion progenitors	unclear
-0.308707	4.78977	88	Chorion progenitors	unclear
-2.09426	3.93537	92	Chorion progenitors	unclear
0.221369	4.71208	110	Chorion progenitors	unclear
-1.62625	5.36019	106	Chorion progenitors	unclear
1.08898	3.35109	65	Chorion progenitors	unclear
-1.50888	4.98118	90	Chorion progenitors	unclear
-1.0741	4.2908	121	Chorion progenitors	unclear
-4.74543	0.0343639	48	Chorion	unclear
-2.27866	3.87331	124	Chorion progenitors	unclear
0.726502	3.39718	109	Chorion progenitors	unclear
-5.21008	-2.01907	38	Chorion	unclear
4.49789	3.09076	60	Chorion progenitors	unclear
-5.3126	-1.48748	38	Chorion	unclear
-4.2954	0.145965	48	Chorion	unclear
5.83217	4.06527	60	Chorion progenitors	unclear
-1.60865	4.33933	125	Chorion progenitors	unclear
4.87864	4.02097	78	Chorion progenitors	unclear
-5.25521	-1.23579	36	Chorion	unclear
-2.6058	3.84904	94	Chorion progenitors	unclear
-5.61369	-2.80544	40	Chorion	unclear
-2.62576	4.1795	125	Chorion progenitors	unclear
-2.32967	-0.456827	114	Intermediate Chorion	unclear
-1.59049	2.5703	95	Chorion progenitors	unclear
-1.75185	5.48765	87	Chorion progenitors	unclear
-4.78427	-0.539409	49	Chorion	unclear
-2.42534	-0.20965	113	Intermediate Chorion	unclear
-1.95538	3.83711	100	Chorion progenitors	unclear
5.6487	3.92228	60	Chorion progenitors	unclear
-0.478914	4.54591	88	Chorion progenitors	unclear
-5.01793	0.170089	48	Chorion	unclear
-0.676832	4.63997	120	Chorion progenitors	unclear
-5.2778	-0.803527	50	Chorion	unclear
-3.58041	1.54459	118	Chorion	unclear
-0.0547025	4.99557	107	Chorion progenitors	unclear
-1.84521	1.48724	115	Intermediate Chorion	unclear
3.31417	3.24684	82	Chorion progenitors	unclear
-1.89732	4.05072	122	Chorion progenitors	unclear
-1.65831	0.487288	117	Intermediate Chorion	unclear
-4.68351	0.366134	45	Chorion	unclear
0.0959422	5.01391	102	Chorion progenitors	unclear
4.60853	3.96989	83	Chorion progenitors	unclear
-0.540082	4.58014	120	Chorion progenitors	unclear
-1.41437	4.64003	120	Chorion progenitors	unclear
-1.4347	4.22432	121	Chorion progenitors	unclear
-1.53869	4.57113	121	Chorion progenitors	unclear
4.42961	2.31065	75	Chorion progenitors	unclear
-4.89308	-1.12839	52	Chorion	unclear
0.0885328	4.66547	102	Chorion progenitors	unclear
-1.26563	4.29745	85	Chorion progenitors	unclear
0.331803	4.81778	111	Chorion progenitors	unclear
-0.103525	4.1257	59	Chorion progenitors	unclear
1.59998	3.45987	65	Chorion progenitors	unclear
0.697031	5.08098	109	Chorion progenitors	unclear
-1.18849	3.71314	121	Chorion progenitors	unclear
-1.4131	4.57681	123	Chorion progenitors	unclear
-1.08932	3.89686	121	Chorion progenitors	unclear
-0.332889	4.54312	100	Chorion progenitors	unclear
-1.7085	4.45964	121	Chorion progenitors	unclear
-2.71335	3.3578	124	Chorion progenitors	unclear
1.71314	3.53677	65	Chorion progenitors	unclear
-4.44025	0.53436	45	Chorion	unclear
-1.13607	4.08406	93	Chorion progenitors	unclear
4.35338	3.34981	82	Chorion progenitors	unclear
-2.1816	-0.33813	117	Intermediate Chorion	unclear
-5.41623	-0.766753	42	Chorion	unclear
-2.15891	4.74759	89	Chorion progenitors	unclear
-0.369553	4.27114	96	Chorion progenitors	unclear
-1.40168	4.5339	94	Chorion progenitors	unclear
-3.37855	-2.38612	56	Chorion	unclear
3.93016	1.8819	81	Chorion progenitors	unclear
-1.62869	4.76514	123	Chorion progenitors	unclear
-4.60087	0.842136	48	Chorion	unclear
-1.57309	1.01427	117	Intermediate Chorion	unclear
5.21344	4.23709	83	Chorion progenitors	unclear
-0.504507	4.35038	86	Chorion progenitors	unclear
4.73891	2.86874	70	Chorion progenitors	unclear
-1.54569	4.86136	93	Chorion progenitors	unclear
4.64806	3.78216	78	Chorion progenitors	unclear
-2.24839	4.92954	106	Chorion progenitors	unclear
-0.626424	3.14835	95	Chorion progenitors	unclear
-3.09735	3.36226	124	Chorion progenitors	unclear
-5.33373	-0.499597	51	Chorion	unclear
6.1272	2.18467	74	Chorion progenitors	unclear
1.23627	3.88992	65	Chorion progenitors	unclear
-1.70832	5.01221	120	Chorion progenitors	unclear
1.15396	3.6919	111	Chorion progenitors	unclear
5.11024	3.46968	76	Chorion progenitors	unclear
5.61077	3.86046	84	Chorion progenitors	unclear
-1.12405	4.73089	123	Chorion progenitors	unclear
-1.4121	4.87412	121	Chorion progenitors	unclear
3.08036	2.84612	61	Chorion progenitors	unclear
1.03657	4.16705	108	Chorion progenitors	unclear
4.36907	3.43325	82	Chorion progenitors	unclear
-1.2338	4.09287	86	Chorion progenitors	unclear
3.7798	3.14777	61	Chorion progenitors	unclear
-1.26658	4.83952	121	Chorion progenitors	unclear
2.96469	3.19296	82	Chorion progenitors	unclear
0.14892	4.20972	111	Chorion progenitors	unclear
0.235928	4.83589	88	Chorion progenitors	unclear
6.00069	2.7952	66	Chorion progenitors	unclear
-1.16267	3.56641	92	Chorion progenitors	unclear
5.9817	3.70086	77	Chorion progenitors	unclear
-3.90152	1.57013	118	Chorion	unclear
-1.53522	4.38029	122	Chorion progenitors	unclear
1.2147	2.65992	97	Chorion progenitors	unclear
-0.944162	5.05166	87	Chorion progenitors	unclear
3.4303	2.52819	80	Chorion progenitors	unclear
-4.13267	1.75954	118	Chorion	unclear
5.72435	3.44012	78	Chorion progenitors	unclear
-1.12046	3.58115	88	Chorion progenitors	unclear
5.00333	3.59415	83	Chorion progenitors	unclear
2.63261	3.10877	71	Chorion progenitors	unclear
-1.24066	4.34404	89	Chorion progenitors	unclear
-1.22839	4.26138	123	Chorion progenitors	unclear
-1.36155	4.36037	88	Chorion progenitors	unclear
0.519669	4.41526	110	Chorion progenitors	unclear
4.01035	1.97818	81	Chorion progenitors	unclear
4.79156	4.45347	84	Chorion progenitors	unclear
-0.00234154	3.75099	109	Chorion progenitors	unclear
-0.901743	4.5946	120	Chorion progenitors	unclear
5.45722	3.58051	78	Chorion progenitors	unclear
-0.452247	4.80342	107	Chorion progenitors	unclear
4.50597	2.27586	61	Chorion progenitors	unclear
-2.14928	3.5935	122	Chorion progenitors	unclear
4.28196	3.74397	60	Chorion progenitors	unclear
5.67532	2.72175	68	Chorion progenitors	unclear
0.885777	3.33142	65	Chorion progenitors	unclear
-4.68555	0.313762	48	Chorion	unclear
1.01509	3.75559	108	Chorion progenitors	unclear
-0.92865	4.63175	93	Chorion progenitors	unclear
5.32025	4.21384	84	Chorion progenitors	unclear
5.15579	3.12565	83	Chorion progenitors	unclear
-1.87222	5.05615	93	Chorion progenitors	unclear
-0.330984	4.61056	107	Chorion progenitors	unclear
-2.19858	4.62468	94	Chorion progenitors	unclear
-1.76632	4.40458	93	Chorion progenitors	unclear
5.57646	3.4023	83	Chorion progenitors	unclear
-1.0609	4.95585	120	Chorion progenitors	unclear
-1.0178	4.57437	93	Chorion progenitors	unclear
-0.9115	4.58093	100	Chorion progenitors	unclear
5.35404	3.79855	76	Chorion progenitors	unclear
-0.0497747	2.58917	98	Chorion progenitors	unclear
-0.780289	5.35279	85	Chorion progenitors	unclear
-1.62993	4.56545	89	Chorion progenitors	unclear
-1.84368	4.44626	121	Chorion progenitors	unclear
5.55739	2.54661	77	Chorion progenitors	unclear
1.20752	2.40127	109	Chorion progenitors	unclear
0.503961	4.62405	108	Chorion progenitors	unclear
2.75111	2.92725	65	Chorion progenitors	unclear
-0.326951	4.65206	110	Chorion progenitors	unclear
0.776342	4.55052	109	Chorion progenitors	unclear
0.362068	4.86961	108	Chorion progenitors	unclear
1.07018	3.03748	65	Chorion progenitors	unclear
-5.74239	-2.7659	40	Chorion	unclear
-0.565072	4.7809	91	Chorion progenitors	unclear
3.32442	2.78025	81	Chorion progenitors	unclear
5.53487	3.23888	76	Chorion progenitors	unclear
1.38217	3.63705	111	Chorion progenitors	unclear
0.992379	4.2083	112	Chorion progenitors	unclear
0.608025	2.12027	97	Chorion progenitors	unclear
3.83223	3.03773	82	Chorion progenitors	unclear
1.58987	3.30172	108	Chorion progenitors	unclear
6.014	2.51577	77	Chorion progenitors	unclear
-0.672756	5.27503	110	Chorion progenitors	unclear
2.01865	3.65048	82	Chorion progenitors	unclear
-1.36455	4.32849	121	Chorion progenitors	unclear
0.0217889	3.68943	109	Chorion progenitors	unclear
4.91352	2.94426	68	Chorion progenitors	unclear
-0.254759	4.17694	111	Chorion progenitors	unclear
3.94963	2.39227	81	Chorion progenitors	unclear
-1.43909	4.28555	121	Chorion progenitors	unclear
-1.07653	5.13688	110	Chorion progenitors	unclear
-1.6398	4.61958	106	Chorion progenitors	unclear
-0.485075	4.36494	102	Chorion progenitors	unclear
-1.50525	3.10416	95	Chorion progenitors	unclear
0.850077	2.58574	104	Chorion progenitors	unclear
5.16448	3.68498	79	Chorion progenitors	unclear
1.48896	4.70936	81	Chorion progenitors	unclear
5.47437	3.56689	60	Chorion progenitors	unclear
-0.414404	5.09435	96	Chorion progenitors	unclear
-0.58063	4.56438	85	Chorion progenitors	unclear
-0.551826	4.76659	110	Chorion progenitors	unclear
5.11003	3.91669	83	Chorion progenitors	unclear
-2.2288	4.40514	125	Chorion progenitors	unclear
4.98398	4.05608	83	Chorion progenitors	unclear
-4.07015	2.31475	118	Chorion	unclear
-1.9186	4.35505	120	Chorion progenitors	unclear
-3.68856	2.36878	118	Chorion	unclear
1.28052	2.60225	59	Chorion progenitors	unclear
-1.38936	4.69077	92	Chorion progenitors	unclear
-5.59289	-1.62752	36	Chorion	unclear
-2.02615	0.950633	115	Intermediate Chorion	unclear
-5.19374	-1.22341	36	Chorion	unclear
0.638696	4.32652	109	Chorion progenitors	unclear
-2.83319	-0.769401	55	Intermediate Chorion	unclear
5.28393	3.86051	84	Chorion progenitors	unclear
-4.31077	0.113956	48	Chorion	unclear
-5.64486	-0.684867	52	Chorion	unclear
-1.87088	4.4742	92	Chorion progenitors	unclear
-5.40891	-0.974864	36	Chorion	unclear
-1.98727	4.67102	106	Chorion progenitors	unclear
-2.27102	1.1886	116	Intermediate Chorion	unclear
-4.70385	0.529911	48	Chorion	unclear
-4.2434	0.525742	48	Chorion	unclear
-2.03263	4.57543	123	Chorion progenitors	unclear
-4.05416	2.75857	46	Chorion	unclear
-4.92393	-0.465773	48	Chorion	unclear
-2.24707	3.77966	122	Chorion progenitors	unclear
-0.643581	5.32621	85	Chorion progenitors	unclear
3.57446	2.78819	70	Chorion progenitors	unclear
-2.11415	0.975135	115	Intermediate Chorion	unclear
-1.29746	4.527	123	Chorion progenitors	unclear
-5.59089	-1.31294	38	Chorion	unclear
-5.58352	-1.83936	42	Chorion	unclear
-0.6825	4.67864	120	Chorion progenitors	unclear
-5.28239	-2.30493	42	Chorion	unclear
-4.07269	0.692355	48	Chorion	unclear
-4.8289	0.546677	48	Chorion	unclear
-1.21186	4.56923	120	Chorion progenitors	unclear
-5.02094	-0.664678	49	Chorion	unclear
-1.4263	4.29208	121	Chorion progenitors	unclear
-5.15713	-4.0102	33	Chorion	unclear
-1.77202	3.74448	92	Chorion progenitors	unclear
-4.69427	0.266663	48	Chorion	unclear
-2.47103	4.325	94	Chorion progenitors	unclear
-4.84002	0.644992	48	Chorion	unclear
-1.87819	0.592311	117	Intermediate Chorion	unclear
-4.46931	0.482486	45	Chorion	unclear
-5.01387	0.32924	48	Chorion	unclear
-1.46694	4.95471	123	Chorion progenitors	unclear
-4.51617	1.39649	43	Chorion	unclear
-5.02119	0.187692	48	Chorion	unclear
-5.57455	-0.125381	51	Chorion	unclear
-5.37844	-1.3633	36	Chorion	unclear
-3.4582	1.73617	46	Chorion	unclear
-4.26948	1.63919	119	Chorion	unclear
-0.429226	3.45121	86	Chorion progenitors	unclear
-4.68283	0.147409	48	Chorion	unclear
-5.53634	-3.53955	41	Chorion	unclear
0.244107	2.03205	97	Chorion progenitors	unclear
-2.3746	-1.1866	53	Intermediate Chorion	unclear
-5.21847	-1.47158	38	Chorion	unclear
-5.01182	-2.30756	36	Chorion	unclear
-5.17014	-1.76451	38	Chorion	unclear
-4.62787	0.252244	49	Chorion	unclear
-1.56466	4.61676	123	Chorion progenitors	unclear
-1.33296	3.88146	89	Chorion progenitors	unclear
-4.14667	-4.06184	33	Chorion	unclear
-5.41403	-0.283532	50	Chorion	unclear
1.65138	3.59989	59	Chorion progenitors	unclear
0.767884	3.32777	59	Chorion progenitors	unclear
-0.0596298	4.97931	102	Chorion progenitors	unclear
-0.100047	4.90917	107	Chorion progenitors	unclear
3.4035	2.14261	62	Chorion progenitors	unclear
-1.42795	0.957518	117	Intermediate Chorion	unclear
5.09979	3.51214	67	Chorion progenitors	unclear
1.20123	4.15129	111	Chorion progenitors	unclear
-2.19596	-1.83745	54	Intermediate Chorion	unclear
5.32872	4.18584	60	Chorion progenitors	unclear
2.23927	2.24131	63	Chorion progenitors	unclear
3.94922	2.35909	70	Chorion progenitors	unclear
-1.16622	4.40549	123	Chorion progenitors	unclear
-0.00831571	4.7586	102	Chorion progenitors	unclear
-0.327413	5.33704	102	Chorion progenitors	unclear
-0.298812	5.37914	102	Chorion progenitors	unclear
-3.96337	3.37094	46	Chorion	unclear
-0.559053	4.89509	102	Chorion progenitors	unclear
-2.30692	-2.89189	57	Intermediate Chorion	unclear
-1.82358	0.751802	115	Intermediate Chorion	unclear
-1.73433	0.263874	116	Intermediate Chorion	unclear
0.402244	3.55147	59	Chorion progenitors	unclear
-2.72377	-0.690384	54	Intermediate Chorion	unclear
2.88702	2.54648	71	Chorion progenitors	unclear
-2.63206	-2.56109	57	Intermediate Chorion	unclear
-2.09313	0.274565	116	Intermediate Chorion	unclear
-2.03433	5.56003	106	Chorion progenitors	unclear
-1.94058	1.99214	116	Intermediate Chorion	unclear
-1.75536	1.08328	116	Intermediate Chorion	unclear
2.16061	2.58743	63	Chorion progenitors	unclear
1.49102	2.98376	59	Chorion progenitors	unclear
1.6935	2.102	71	Chorion progenitors	unclear
3.68228	3.20242	103	Chorion progenitors	unclear
0.288864	4.49353	102	Chorion progenitors	unclear
-0.12573	5.92941	102	Chorion progenitors	unclear
-0.965029	-4.37432	19	EPC progenitors	unclear
0.139179	4.76872	59	Chorion progenitors	unclear
1.03407	4.26486	59	Chorion progenitors	unclear
-2.31607	0.855966	116	Intermediate Chorion	unclear
2.22025	2.97485	71	Chorion progenitors	unclear
3.05454	2.82916	71	Chorion progenitors	unclear
5.44733	2.49737	74	Chorion progenitors	unclear
-1.51486	4.56943	106	Chorion progenitors	unclear
-0.151785	4.65357	96	Chorion progenitors	unclear
1.2156	2.44747	59	Chorion progenitors	unclear
-2.11504	-3.31363	57	Intermediate Chorion	unclear
1.56337	3.0049	59	Chorion progenitors	unclear
-2.54069	-2.17987	53	Intermediate Chorion	unclear
1.68633	3.26964	59	Chorion progenitors	unclear
5.18645	3.84731	60	Chorion progenitors	unclear
-0.470854	-7.13019	18	EPC progenitors	unclear
2.17532	2.11177	71	Chorion progenitors	unclear
5.73902	3.55393	67	Chorion progenitors	unclear
0.818244	3.14389	59	Chorion progenitors	unclear
6.34302	3.00053	66	Chorion progenitors	unclear
-0.823504	2.93686	95	Chorion progenitors	unclear
1.75693	2.68055	59	Chorion progenitors	unclear
1.40536	3.05495	59	Chorion progenitors	unclear
-1.6446	0.78719	115	Intermediate Chorion	unclear
1.44373	1.59261	98	Chorion progenitors	unclear
-0.722146	1.67635	99	Chorion progenitors	unclear
1.47431	2.63684	63	Chorion progenitors	unclear
-2.31612	-1.23965	54	Intermediate Chorion	unclear
6.8868	2.86765	67	Chorion progenitors	unclear
1.49087	1.85364	63	Chorion progenitors	unclear
5.62337	2.34648	77	Chorion progenitors	unclear
1.18627	4.66085	59	Chorion progenitors	unclear
1.4127	2.71013	63	Chorion progenitors	unclear
3.36524	2.28857	71	Chorion progenitors	unclear
2.97867	1.96976	71	Chorion progenitors	unclear
0.639228	3.97498	59	Chorion progenitors	unclear
5.52038	2.65058	67	Chorion progenitors	unclear
4.02538	-7.1656	7	TGC progenitors	unclear
2.59562	2.73072	71	Chorion progenitors	unclear
-1.50739	0.472599	117	Intermediate Chorion	unclear
-0.00192409	4.89264	102	Chorion progenitors	unclear
-2.01336	-1.16117	54	Intermediate Chorion	unclear
3.79419	2.67132	72	Chorion progenitors	unclear
5.18008	2.90961	73	Chorion progenitors	unclear
3.05233	2.31914	58	Chorion progenitors	unclear
4.14559	2.80471	70	Chorion progenitors	unclear
-2.45965	-3.02193	57	Intermediate Chorion	unclear
2.45953	2.46225	71	Chorion progenitors	unclear
-1.88285	6.03564	106	Chorion progenitors	unclear
-1.65634	4.30003	122	Chorion progenitors	unclear
-2.60156	-1.68411	53	Intermediate Chorion	unclear
1.71113	2.18507	71	Chorion progenitors	unclear
-1.48804	-3.71115	19	EPC progenitors	unclear
-2.40042	-2.23133	57	Intermediate Chorion	unclear
-2.50871	-2.49966	53	Intermediate Chorion	unclear
-2.64624	-2.95797	57	Intermediate Chorion	unclear
0.579036	4.04619	59	Chorion progenitors	unclear
-1.67523	0.575345	116	Intermediate Chorion	unclear
-2.04112	-2.48791	53	Intermediate Chorion	unclear
-0.962983	-4.67802	19	EPC progenitors	unclear
5.39063	1.80869	73	Chorion progenitors	unclear
-1.1948	5.64336	102	Chorion progenitors	unclear
1.16639	2.63309	59	Chorion progenitors	unclear
-2.58304	-3.29292	57	Intermediate Chorion	unclear
-0.704904	-6.85894	18	EPC progenitors	unclear
2.58658	2.51007	71	Chorion progenitors	unclear
-1.38059	1.79241	101	Chorion progenitors	unclear
0.985653	4.19952	59	Chorion progenitors	unclear
-2.35152	0.564439	116	Intermediate Chorion	unclear
-2.69103	-1.41437	54	Intermediate Chorion	unclear
1.02406	3.47866	59	Chorion progenitors	unclear
2.0371	2.96768	59	Chorion progenitors	unclear
1.17818	3.38504	59	Chorion progenitors	unclear
5.26193	3.41029	76	Chorion progenitors	unclear
-1.43732	1.03564	115	Intermediate Chorion	unclear
5.43679	3.4862	78	Chorion progenitors	unclear
1.83317	3.19994	59	Chorion progenitors	unclear
5.17394	3.3923	77	Chorion progenitors	unclear
-2.8011	-3.07878	57	Intermediate Chorion	unclear
1.73818	2.84406	59	Chorion progenitors	unclear
-2.2598	0.320047	116	Intermediate Chorion	unclear
3.13771	2.03045	71	Chorion progenitors	unclear
1.33644	1.47495	58	Chorion progenitors	unclear
3.36428	2.14719	71	Chorion progenitors	unclear
-0.68643	2.30534	101	Chorion progenitors	unclear
2.00235	1.95602	63	Chorion progenitors	unclear
1.35283	2.5652	63	Chorion progenitors	unclear
5.76246	2.21404	74	Chorion progenitors	unclear
5.85979	3.05397	77	Chorion progenitors	unclear
5.90108	2.44649	74	Chorion progenitors	unclear
1.10039	2.80987	59	Chorion progenitors	unclear
2.56844	2.12795	63	Chorion progenitors	unclear
5.71822	2.8976	67	Chorion progenitors	unclear
3.26842	2.87313	103	Chorion progenitors	unclear
1.22833	3.72297	59	Chorion progenitors	unclear
5.57913	3.50398	76	Chorion progenitors	unclear
-1.40594	3.89115	100	Chorion progenitors	unclear
4.58316	3.24414	60	Chorion progenitors	unclear
5.12413	1.99025	75	Chorion progenitors	unclear
4.76517	3.05206	82	Chorion progenitors	unclear
2.97855	2.3299	71	Chorion progenitors	unclear
2.66195	1.84256	58	Chorion progenitors	unclear
5.62861	3.49511	67	Chorion progenitors	unclear
2.28415	2.4721	71	Chorion progenitors	unclear
2.8758	2.17533	71	Chorion progenitors	unclear
3.14918	2.65695	71	Chorion progenitors	unclear
5.60065	3.15419	83	Chorion progenitors	unclear
4.56862	2.04402	70	Chorion progenitors	unclear
3.12907	2.89634	71	Chorion progenitors	unclear
0.257882	5.14594	102	Chorion progenitors	unclear
0.894936	4.39198	112	Chorion progenitors	unclear
5.68143	3.66593	83	Chorion progenitors	unclear
5.45896	3.52248	76	Chorion progenitors	unclear
5.09863	3.31823	76	Chorion progenitors	unclear
-1.83272	3.8776	92	Chorion progenitors	unclear
0.033305	5.45467	102	Chorion progenitors	unclear
-0.743056	5.47582	102	Chorion progenitors	unclear
0.129947	3.18333	65	Chorion progenitors	unclear
1.12023	3.62636	59	Chorion progenitors	unclear
-0.080008	5.21798	102	Chorion progenitors	unclear
-0.400741	6.25881	102	Chorion progenitors	unclear
5.49137	3.08101	66	Chorion progenitors	unclear
0.319787	4.69917	102	Chorion progenitors	unclear
3.59096	3.6632	103	Chorion progenitors	unclear
-2.08847	2.41853	101	Chorion progenitors	unclear
1.19439	3.43165	59	Chorion progenitors	unclear
-2.79716	-2.17318	57	Intermediate Chorion	unclear
3.34613	3.22767	71	Chorion progenitors	unclear
0.063199	4.75533	102	Chorion progenitors	unclear
0.00824026	4.34146	102	Chorion progenitors	unclear
-1.2013	4.78548	85	Chorion progenitors	unclear
2.70893	2.46673	71	Chorion progenitors	unclear
1.83255	2.35887	63	Chorion progenitors	unclear
-4.84056	-0.0550712	44	Chorion	unclear
-0.108169	5.66327	102	Chorion progenitors	unclear
-0.134601	2.19263	95	Chorion progenitors	unclear
-1.78862	1.07551	116	Intermediate Chorion	unclear
5.51385	3.87579	60	Chorion progenitors	unclear
-0.826552	5.36452	96	Chorion progenitors	unclear
-1.97858	5.32888	106	Chorion progenitors	unclear
0.261832	5.06229	102	Chorion progenitors	unclear
-0.700373	5.49405	87	Chorion progenitors	unclear
5.44457	3.46438	60	Chorion progenitors	unclear
-2.58336	2.06734	118	Chorion	unclear
-0.765191	4.94669	100	Chorion progenitors	unclear
-0.516822	5.50652	102	Chorion progenitors	unclear
2.62523	2.20785	71	Chorion progenitors	unclear
-0.353859	5.7307	102	Chorion progenitors	unclear
-2.38873	3.83702	93	Chorion progenitors	unclear
3.50068	2.35769	71	Chorion progenitors	unclear
0.863536	3.19448	63	Chorion progenitors	unclear
1.64191	2.31755	63	Chorion progenitors	unclear
4.8706	4.09517	84	Chorion progenitors	unclear
4.44423	3.91152	60	Chorion progenitors	unclear
-4.13884	2.00409	119	Chorion	unclear
5.43351	3.70359	83	Chorion progenitors	unclear
-2.38918	-1.66714	53	Intermediate Chorion	unclear
-0.53558	5.47853	102	Chorion progenitors	unclear
-0.806736	5.33784	102	Chorion progenitors	unclear
-0.58749	5.46267	102	Chorion progenitors	unclear
-3.65691	2.34163	119	Chorion	unclear
-3.66929	3.03438	118	Chorion	unclear
-0.996431	5.46761	110	Chorion progenitors	unclear
-1.95823	2.14867	118	Chorion	unclear
3.758	3.61544	61	Chorion progenitors	unclear
0.839993	3.45965	65	Chorion progenitors	unclear
-0.244418	5.30549	102	Chorion progenitors	unclear
4.95161	4.2503	84	Chorion progenitors	unclear
0.0524838	4.51833	59	Chorion progenitors	unclear
1.64706	2.65767	59	Chorion progenitors	unclear
4.14282	2.21361	62	Chorion progenitors	unclear
2.36813	2.41546	71	Chorion progenitors	unclear
-1.3175	-4.30664	19	EPC progenitors	unclear
4.67506	3.62045	60	Chorion progenitors	unclear
-2.44407	-2.09294	53	Intermediate Chorion	unclear
-2.75497	-1.52937	53	Intermediate Chorion	unclear
-0.129287	5.25711	102	Chorion progenitors	unclear
1.32986	4.10981	59	Chorion progenitors	unclear
0.561676	4.51154	111	Chorion progenitors	unclear
5.22951	3.99535	83	Chorion progenitors	unclear
4.14879	1.40997	72	Chorion progenitors	unclear
5.09323	3.98961	84	Chorion progenitors	unclear
-0.319393	5.28188	102	Chorion progenitors	unclear
5.26547	2.58069	73	Chorion progenitors	unclear
-1.69587	4.92529	91	Chorion progenitors	unclear
5.47894	3.59071	84	Chorion progenitors	unclear
0.240839	2.10311	98	Chorion progenitors	unclear
-1.99822	0.281313	116	Intermediate Chorion	unclear
-0.12013	5.53838	102	Chorion progenitors	unclear
4.80758	3.48331	76	Chorion progenitors	unclear
5.06658	3.46358	83	Chorion progenitors	unclear
-1.07049	4.81286	94	Chorion progenitors	unclear
1.79754	2.22295	63	Chorion progenitors	unclear
1.56255	3.36361	65	Chorion progenitors	unclear
-2.6555	-2.90986	57	Intermediate Chorion	unclear
5.63111	2.78025	73	Chorion progenitors	unclear
1.7167	4.56984	61	Chorion progenitors	unclear
-1.47578	2.52067	101	Chorion progenitors	unclear
1.53335	2.37566	98	Chorion progenitors	unclear
4.54561	3.80172	84	Chorion progenitors	unclear
-0.707633	5.64743	102	Chorion progenitors	unclear
-2.89402	-0.404933	54	Intermediate Chorion	unclear
-2.74137	4.48352	94	Chorion progenitors	unclear
-0.0480651	5.5087	102	Chorion progenitors	unclear
0.21901	4.69271	102	Chorion progenitors	unclear
1.63021	2.05977	63	Chorion progenitors	unclear
5.16695	3.82907	84	Chorion progenitors	unclear
2.33825	2.45437	71	Chorion progenitors	unclear
2.64738	3.20097	71	Chorion progenitors	unclear
-0.153431	5.1031	102	Chorion progenitors	unclear
5.2441	3.56002	83	Chorion progenitors	unclear
-2.0808	-1.18926	53	Intermediate Chorion	unclear
-2.25094	5.00015	106	Chorion progenitors	unclear
-0.364509	5.79021	102	Chorion progenitors	unclear
-0.686592	6.00122	102	Chorion progenitors	unclear
-0.23643	1.76698	99	Chorion progenitors	unclear
-1.23761	6.1099	102	Chorion progenitors	unclear
-0.0579716	5.42021	102	Chorion progenitors	unclear
-1.03635	4.80143	107	Chorion progenitors	unclear
-2.83858	-3.40209	57	Intermediate Chorion	unclear
0.0672972	4.52805	102	Chorion progenitors	unclear
-0.668144	3.02964	86	Chorion progenitors	unclear
-0.912355	5.8133	102	Chorion progenitors	unclear
-0.604108	5.05333	102	Chorion progenitors	unclear
-0.223742	4.76367	102	Chorion progenitors	unclear
-0.370248	5.23857	102	Chorion progenitors	unclear
1.54299	3.80549	59	Chorion progenitors	unclear
5.0316	3.12783	83	Chorion progenitors	unclear
0.284143	4.52593	102	Chorion progenitors	unclear
-1.55775	4.59905	93	Chorion progenitors	unclear
5.24869	2.57092	69	Chorion progenitors	unclear
0.313003	5.2579	102	Chorion progenitors	unclear
-1.8357	0.456988	116	Intermediate Chorion	unclear
5.12655	3.94603	84	Chorion progenitors	unclear
2.49124	2.81934	64	Chorion progenitors	unclear
5.65658	3.25668	66	Chorion progenitors	unclear
5.3194	2.0188	70	Chorion progenitors	unclear
3.67262	2.99355	70	Chorion progenitors	unclear
5.37202	3.45049	76	Chorion progenitors	unclear
3.88581	4.32407	60	Chorion progenitors	unclear
4.55141	3.94282	84	Chorion progenitors	unclear
4.33633	1.94901	72	Chorion progenitors	unclear
-1.41586	4.74352	123	Chorion progenitors	unclear
-1.65638	5.00988	85	Chorion progenitors	unclear
-2.57815	-3.98657	31	SpT-Gly	unclear
-2.79099	-0.860394	54	Intermediate Chorion	unclear
-0.603783	1.89029	101	Chorion progenitors	unclear
3.54009	3.05039	82	Chorion progenitors	unclear
5.69901	3.85194	60	Chorion progenitors	unclear
1.21388	3.28607	65	Chorion progenitors	unclear
-1.29694	1.03831	101	Chorion progenitors	unclear
-2.09777	0.752688	116	Intermediate Chorion	unclear
-2.90126	-2.84021	57	Intermediate Chorion	unclear
5.21025	3.69573	76	Chorion progenitors	unclear
6.18329	3.36195	66	Chorion progenitors	unclear
4.66245	3.90797	84	Chorion progenitors	unclear
-1.83185	0.230101	114	Intermediate Chorion	unclear
-2.50657	-0.316017	113	Intermediate Chorion	unclear
4.7146	4.1423	84	Chorion progenitors	unclear
3.59083	2.68409	70	Chorion progenitors	unclear
-1.89484	0.297712	116	Intermediate Chorion	unclear
5.74709	2.94845	66	Chorion progenitors	unclear
-1.60467	5.10086	100	Chorion progenitors	unclear
6.0296	2.83423	66	Chorion progenitors	unclear
5.82801	3.36068	78	Chorion progenitors	unclear
2.70825	1.96682	58	Chorion progenitors	unclear
6.07912	2.80202	66	Chorion progenitors	unclear
-1.42113	2.16075	95	Chorion progenitors	unclear
-2.88752	-3.10381	57	Intermediate Chorion	unclear
5.22573	3.47098	78	Chorion progenitors	unclear
5.17962	2.78457	67	Chorion progenitors	unclear
5.98632	2.50059	74	Chorion progenitors	unclear
3.36899	2.72483	62	Chorion progenitors	unclear
2.15797	2.4919	59	Chorion progenitors	unclear
1.56008	2.95073	65	Chorion progenitors	unclear
6.05901	2.98399	74	Chorion progenitors	unclear
0.345548	1.88467	98	Chorion progenitors	unclear
5.51807	3.07376	67	Chorion progenitors	unclear
-2.50896	-1.88972	53	Intermediate Chorion	unclear
5.71216	3.47956	66	Chorion progenitors	unclear
-0.922928	4.56165	85	Chorion progenitors	unclear
-1.50898	4.73183	100	Chorion progenitors	unclear
4.96477	3.5995	83	Chorion progenitors	unclear
5.72874	3.23582	69	Chorion progenitors	unclear
-1.928	0.260527	116	Intermediate Chorion	unclear
5.409	2.89415	66	Chorion progenitors	unclear
5.82262	3.4835	67	Chorion progenitors	unclear
-0.0270861	5.04434	96	Chorion progenitors	unclear
-1.56181	0.955074	116	Intermediate Chorion	unclear
-2.65358	-2.80127	57	Intermediate Chorion	unclear
4.93679	4.13749	84	Chorion progenitors	unclear
-2.37293	-3.63377	57	Intermediate Chorion	unclear
-2.27525	0.811005	115	Intermediate Chorion	unclear
1.13688	3.41827	65	Chorion progenitors	unclear
0.463622	3.94516	109	Chorion progenitors	unclear
-1.16379	5.38585	87	Chorion progenitors	unclear
-2.30131	-1.22554	54	Intermediate Chorion	unclear
-2.29456	-0.897992	55	Intermediate Chorion	unclear
-1.9537	1.19183	117	Intermediate Chorion	unclear
6.0078	2.79708	69	Chorion progenitors	unclear
-1.61504	4.29284	89	Chorion progenitors	unclear
5.47276	4.12421	84	Chorion progenitors	unclear
4.44417	2.02983	58	Chorion progenitors	unclear
-2.42251	-1.2531	55	Intermediate Chorion	unclear
5.42587	3.40572	67	Chorion progenitors	unclear
-1.76832	4.03163	92	Chorion progenitors	unclear
5.41045	3.04111	67	Chorion progenitors	unclear
5.29931	3.46845	67	Chorion progenitors	unclear
-2.05285	0.554819	116	Intermediate Chorion	unclear
4.63402	2.42552	72	Chorion progenitors	unclear
5.53884	3.4289	76	Chorion progenitors	unclear
-2.21176	-0.438017	116	Intermediate Chorion	unclear
-2.2179	-2.33496	53	Intermediate Chorion	unclear
-2.31905	0.395987	116	Intermediate Chorion	unclear
-1.67364	0.972885	117	Intermediate Chorion	unclear
5.19106	2.99604	67	Chorion progenitors	unclear
-2.63157	-2.19288	53	Intermediate Chorion	unclear
1.78743	2.79239	65	Chorion progenitors	unclear
5.33359	3.09114	83	Chorion progenitors	unclear
5.49571	2.19143	73	Chorion progenitors	unclear
5.46698	3.38556	76	Chorion progenitors	unclear
5.92725	2.87194	66	Chorion progenitors	unclear
-1.67141	1.71357	101	Chorion progenitors	unclear
-1.33668	0.989096	116	Intermediate Chorion	unclear
-1.98605	0.0106009	114	Intermediate Chorion	unclear
5.72137	2.8023	66	Chorion progenitors	unclear
-1.51762	0.978015	116	Intermediate Chorion	unclear
-0.886327	1.89936	101	Chorion progenitors	unclear
2.9236	3.1264	103	Chorion progenitors	unclear
6.01451	3.06846	74	Chorion progenitors	unclear
3.66616	3.00256	82	Chorion progenitors	unclear
5.71789	2.65183	67	Chorion progenitors	unclear
2.29228	1.3245	58	Chorion progenitors	unclear
5.54986	3.36962	66	Chorion progenitors	unclear
5.60158	2.57978	66	Chorion progenitors	unclear
-0.913366	5.10567	90	Chorion progenitors	unclear
-0.313044	6.19316	102	Chorion progenitors	unclear
-1.6649	1.14831	116	Intermediate Chorion	unclear
5.43	3.29261	66	Chorion progenitors	unclear
3.52671	2.49705	81	Chorion progenitors	unclear
3.4646	3.60314	103	Chorion progenitors	unclear
5.08085	4.23151	79	Chorion progenitors	unclear
-2.05173	-2.02562	53	Intermediate Chorion	unclear
-0.0811835	4.89398	107	Chorion progenitors	unclear
5.24778	3.0062	77	Chorion progenitors	unclear
0.456133	2.59767	98	Chorion progenitors	unclear
-2.64856	0.334029	114	Intermediate Chorion	unclear
0.39387	1.77921	98	Chorion progenitors	unclear
-2.36115	-0.369122	114	Intermediate Chorion	unclear
2.80543	1.95657	58	Chorion progenitors	unclear
1.61363	2.44331	59	Chorion progenitors	unclear
0.397572	2.26813	95	Chorion progenitors	unclear
-1.64478	6.29763	106	Chorion progenitors	unclear
5.73077	2.24513	75	Chorion progenitors	unclear
5.41525	2.08808	68	Chorion progenitors	unclear
5.23309	3.45292	83	Chorion progenitors	unclear
1.92485	3.5453	65	Chorion progenitors	unclear
4.25842	2.9469	70	Chorion progenitors	unclear
5.838	3.22449	67	Chorion progenitors	unclear
-2.178	-2.04381	53	Intermediate Chorion	unclear
-1.26712	4.4073	92	Chorion progenitors	unclear
-2.00974	1.12759	115	Intermediate Chorion	unclear
-1.92706	1.1166	115	Intermediate Chorion	unclear
-2.29944	1.46852	115	Intermediate Chorion	unclear
1.1477	3.70953	65	Chorion progenitors	unclear
0.700701	1.99267	98	Chorion progenitors	unclear
-2.34616	-2.31002	53	Intermediate Chorion	unclear
-1.4402	0.686459	116	Intermediate Chorion	unclear
5.56778	3.15595	67	Chorion progenitors	unclear
1.17643	3.30072	59	Chorion progenitors	unclear
5.53394	3.32521	66	Chorion progenitors	unclear
0.566076	2.50137	104	Chorion progenitors	unclear
-1.86549	0.80198	115	Intermediate Chorion	unclear
-2.55187	-0.106501	114	Intermediate Chorion	unclear
-2.50469	-2.89838	57	Intermediate Chorion	unclear
-2.04102	-0.329321	114	Intermediate Chorion	unclear
5.45686	3.68522	67	Chorion progenitors	unclear
5.15068	2.87232	76	Chorion progenitors	unclear
2.89175	3.50542	64	Chorion progenitors	unclear
2.10924	2.9135	82	Chorion progenitors	unclear
3.94611	3.09819	70	Chorion progenitors	unclear
0.469478	3.32203	108	Chorion progenitors	unclear
5.24069	3.23522	67	Chorion progenitors	unclear
4.22387	2.25457	75	Chorion progenitors	unclear
-2.6572	-1.61711	53	Intermediate Chorion	unclear
5.40219	3.34222	103	Chorion progenitors	unclear
4.02986	1.60033	72	Chorion progenitors	unclear
-1.92532	1.14712	115	Intermediate Chorion	unclear
-2.43946	-1.041	55	Intermediate Chorion	unclear
2.0748	2.12436	58	Chorion progenitors	unclear
-1.78452	0.509936	117	Intermediate Chorion	unclear
3.76063	2.75757	70	Chorion progenitors	unclear
5.06776	4.12817	84	Chorion progenitors	unclear
5.95108	2.9758	74	Chorion progenitors	unclear
-2.82714	-3.39034	57	Intermediate Chorion	unclear
-1.27651	2.00381	101	Chorion progenitors	unclear
4.84947	4.30309	79	Chorion progenitors	unclear
-1.65284	-1.7079	53	Intermediate Chorion	unclear
-2.35283	-0.89944	55	Intermediate Chorion	unclear
-2.3505	0.208334	113	Intermediate Chorion	unclear
-2.36987	-1.22694	55	Intermediate Chorion	unclear
5.34128	2.56178	73	Chorion progenitors	unclear
-5.1326	0.693635	44	Chorion	unclear
-2.05748	0.576771	117	Intermediate Chorion	unclear
-2.29163	-1.8495	55	Intermediate Chorion	unclear
-1.92652	1.54641	115	Intermediate Chorion	unclear
5.50675	3.109	67	Chorion progenitors	unclear
5.14694	2.9764	73	Chorion progenitors	unclear
-0.997923	4.58614	91	Chorion progenitors	unclear
5.39364	3.19304	67	Chorion progenitors	unclear
5.08648	2.75981	68	Chorion progenitors	unclear
3.67688	2.76219	70	Chorion progenitors	unclear
5.67293	3.59335	76	Chorion progenitors	unclear
5.60321	3.54384	67	Chorion progenitors	unclear
-2.16473	-1.30186	54	Intermediate Chorion	unclear
4.84281	2.87701	73	Chorion progenitors	unclear
5.98787	3.06146	66	Chorion progenitors	unclear
1.90492	3.50223	108	Chorion progenitors	unclear
5.88103	3.54816	67	Chorion progenitors	unclear
5.76818	3.13286	77	Chorion progenitors	unclear
2.80096	1.96805	58	Chorion progenitors	unclear
5.34955	2.50527	77	Chorion progenitors	unclear
5.08228	2.08047	75	Chorion progenitors	unclear
0.425916	2.23829	63	Chorion progenitors	unclear
2.60221	1.40982	58	Chorion progenitors	unclear
-2.03487	4.57747	100	Chorion progenitors	unclear
5.53486	3.07165	67	Chorion progenitors	unclear
-2.76755	-2.90376	57	Intermediate Chorion	unclear
-1.54015	4.78278	100	Chorion progenitors	unclear
-2.14551	0.549309	116	Intermediate Chorion	unclear
-1.42071	0.602751	116	Intermediate Chorion	unclear
-1.21522	3.99727	92	Chorion progenitors	unclear
-2.47322	-3.22121	57	Intermediate Chorion	unclear
5.00381	3.55715	79	Chorion progenitors	unclear
2.14959	3.70538	65	Chorion progenitors	unclear
-2.11378	0.490389	116	Intermediate Chorion	unclear
-2.68504	-3.45184	57	Intermediate Chorion	unclear
-3.8949	1.60694	119	Chorion	unclear
-3.17182	-3.15863	57	Intermediate Chorion	unclear
-1.96851	0.202859	116	Intermediate Chorion	unclear
-2.11391	-3.24017	57	Intermediate Chorion	unclear
-1.45487	4.89994	89	Chorion progenitors	unclear
5.64353	2.46746	70	Chorion progenitors	unclear
-0.378427	4.50622	120	Chorion progenitors	unclear
5.3414	2.75009	68	Chorion progenitors	unclear
5.73662	3.26428	66	Chorion progenitors	unclear
-2.44592	-1.14889	54	Intermediate Chorion	unclear
1.0026	2.31083	98	Chorion progenitors	unclear
2.39403	1.66822	58	Chorion progenitors	unclear
2.46744	1.61485	58	Chorion progenitors	unclear
-3.14306	0.479256	113	Intermediate Chorion	unclear
-0.869026	4.19375	86	Chorion progenitors	unclear
5.84429	2.15688	74	Chorion progenitors	unclear
-2.66906	-0.775308	55	Intermediate Chorion	unclear
3.68161	2.34788	58	Chorion progenitors	unclear
-1.79656	0.679427	116	Intermediate Chorion	unclear
1.74011	2.16669	63	Chorion progenitors	unclear
-0.238237	4.11024	96	Chorion progenitors	unclear
0.0586055	2.01996	99	Chorion progenitors	unclear
-2.15322	0.774428	117	Intermediate Chorion	unclear
5.01411	2.67233	73	Chorion progenitors	unclear
5.61842	3.32849	67	Chorion progenitors	unclear
2.29586	3.53008	64	Chorion progenitors	unclear
0.703583	3.1627	104	Chorion progenitors	unclear
3.64817	2.32647	62	Chorion progenitors	unclear
-2.21245	4.01539	94	Chorion progenitors	unclear
5.68972	3.01964	66	Chorion progenitors	unclear
0.745513	3.25141	104	Chorion progenitors	unclear
-0.45977	4.61679	107	Chorion progenitors	unclear
5.59648	3.13898	76	Chorion progenitors	unclear
2.7958	2.04173	58	Chorion progenitors	unclear
-0.845633	2.1918	95	Chorion progenitors	unclear
-2.13975	-1.16138	55	Intermediate Chorion	unclear
5.3981	2.86729	69	Chorion progenitors	unclear
5.39194	3.17018	66	Chorion progenitors	unclear
-1.55998	0.291901	117	Intermediate Chorion	unclear
4.67172	4.14428	79	Chorion progenitors	unclear
5.54227	3.07341	76	Chorion progenitors	unclear
2.28453	1.99823	58	Chorion progenitors	unclear
-2.69477	-1.75033	53	Intermediate Chorion	unclear
5.96628	2.85298	66	Chorion progenitors	unclear
5.97138	3.22265	66	Chorion progenitors	unclear
5.9891	3.1109	66	Chorion progenitors	unclear
5.40863	3.77475	83	Chorion progenitors	unclear
4.94844	3.50296	83	Chorion progenitors	unclear
5.40306	2.85337	66	Chorion progenitors	unclear
5.14709	2.77399	67	Chorion progenitors	unclear
5.35002	2.84608	69	Chorion progenitors	unclear
5.17273	3.67447	83	Chorion progenitors	unclear
5.34442	3.8078	83	Chorion progenitors	unclear
-2.6422	-1.00604	55	Intermediate Chorion	unclear
4.01467	3.08582	70	Chorion progenitors	unclear
1.70354	3.44194	104	Chorion progenitors	unclear
2.5455	3.98096	64	Chorion progenitors	unclear
5.63443	3.425	67	Chorion progenitors	unclear
-2.52493	-2.20752	53	Intermediate Chorion	unclear
-2.87643	-2.93151	57	Intermediate Chorion	unclear
5.4555	3.23908	67	Chorion progenitors	unclear
-0.0195161	1.78914	98	Chorion progenitors	unclear
5.24033	3.45562	76	Chorion progenitors	unclear
-2.72591	-2.60791	57	Intermediate Chorion	unclear
2.64631	2.49932	71	Chorion progenitors	unclear
4.59701	2.53677	73	Chorion progenitors	unclear
-3.89695	2.05332	46	Chorion	unclear
-3.10372	-2.86318	57	Intermediate Chorion	unclear
-2.41587	-2.32049	53	Intermediate Chorion	unclear
-2.36744	4.91364	100	Chorion progenitors	unclear
6.12011	3.27377	67	Chorion progenitors	unclear
5.09837	3.11298	78	Chorion progenitors	unclear
4.02927	2.2744	81	Chorion progenitors	unclear
-2.03059	0.933547	116	Intermediate Chorion	unclear
5.31884	3.44958	66	Chorion progenitors	unclear
-1.85355	0.0228003	117	Intermediate Chorion	unclear
5.46401	3.94664	79	Chorion progenitors	unclear
1.0873	4.08037	112	Chorion progenitors	unclear
2.07475	1.97337	58	Chorion progenitors	unclear
4.34322	2.85264	70	Chorion progenitors	unclear
4.97581	3.3423	73	Chorion progenitors	unclear
-0.130427	4.65925	107	Chorion progenitors	unclear
4.28955	1.28536	62	Chorion progenitors	unclear
5.55352	3.30875	67	Chorion progenitors	unclear
-2.15041	-1.07687	55	Intermediate Chorion	unclear
-2.20155	-1.54933	55	Intermediate Chorion	unclear
5.88922	3.07735	73	Chorion progenitors	unclear
6.17189	3.26436	66	Chorion progenitors	unclear
5.48609	2.50756	68	Chorion progenitors	unclear
-2.82364	-3.31597	57	Intermediate Chorion	unclear
-3.26931	-2.71902	57	Intermediate Chorion	unclear
-2.14618	0.275903	114	Intermediate Chorion	unclear
-1.81002	1.08794	117	Intermediate Chorion	unclear
-2.14726	-1.09745	55	Intermediate Chorion	unclear
5.89463	2.92023	74	Chorion progenitors	unclear
-2.11654	0.679559	117	Intermediate Chorion	unclear
-1.71746	1.71482	115	Intermediate Chorion	unclear
-0.437052	2.07233	99	Chorion progenitors	unclear
-2.54696	-2.43971	53	Intermediate Chorion	unclear
1.75925	2.67718	59	Chorion progenitors	unclear
5.98313	2.54869	73	Chorion progenitors	unclear
-1.94799	0.103976	116	Intermediate Chorion	unclear
0.33886	2.6503	97	Chorion progenitors	unclear
5.22254	3.12719	67	Chorion progenitors	unclear
-2.7208	-2.5638	57	Intermediate Chorion	unclear
4.43337	2.53279	103	Chorion progenitors	unclear
5.29409	2.75297	83	Chorion progenitors	unclear
5.61934	3.10378	67	Chorion progenitors	unclear
5.71787	3.92982	76	Chorion progenitors	unclear
3.89249	2.12535	72	Chorion progenitors	unclear
-2.83935	0.383841	113	Intermediate Chorion	unclear
-1.93691	1.18938	116	Intermediate Chorion	unclear
2.35501	4.07499	81	Chorion progenitors	unclear
-2.22637	-2.91239	53	Intermediate Chorion	unclear
5.36417	2.48207	77	Chorion progenitors	unclear
2.25719	3.84426	64	Chorion progenitors	unclear
5.84942	4.46134	84	Chorion progenitors	unclear
4.88925	4.53429	84	Chorion progenitors	unclear
-1.62756	1.03586	117	Intermediate Chorion	unclear
-2.80569	-2.9625	57	Intermediate Chorion	unclear
5.49051	2.59702	74	Chorion progenitors	unclear
4.27561	3.23177	60	Chorion progenitors	unclear
5.39118	3.62545	78	Chorion progenitors	unclear
2.89921	2.88051	81	Chorion progenitors	unclear
5.0718	3.09114	83	Chorion progenitors	unclear
-2.76119	-2.87587	57	Intermediate Chorion	unclear
5.02792	3.91929	83	Chorion progenitors	unclear
-2.44942	-1.73454	53	Intermediate Chorion	unclear
-2.38498	-2.88066	57	Intermediate Chorion	unclear
6.19011	3.0304	66	Chorion progenitors	unclear
6.52443	3.06155	66	Chorion progenitors	unclear
-0.21774	4.87953	96	Chorion progenitors	unclear
4.98126	3.8433	79	Chorion progenitors	unclear
-1.58311	4.50938	123	Chorion progenitors	unclear
4.39691	2.43613	70	Chorion progenitors	unclear
3.61812	3.08019	70	Chorion progenitors	unclear
5.67106	2.63909	69	Chorion progenitors	unclear
1.67797	3.83076	108	Chorion progenitors	unclear
-0.624916	-4.32812	19	EPC progenitors	unclear
3.3087	2.50492	71	Chorion progenitors	unclear
3.3992	3.12943	82	Chorion progenitors	unclear
-2.67458	-2.90478	53	Intermediate Chorion	unclear
-2.71037	-2.64856	57	Intermediate Chorion	unclear
4.19365	3.02849	82	Chorion progenitors	unclear
2.8842	2.82743	81	Chorion progenitors	unclear
5.94455	2.5039	68	Chorion progenitors	unclear
0.686356	3.26505	104	Chorion progenitors	unclear
-2.72458	-2.96145	57	Intermediate Chorion	unclear
3.7124	2.95628	61	Chorion progenitors	unclear
4.816	3.5643	84	Chorion progenitors	unclear
0.183598	4.36286	107	Chorion progenitors	unclear
5.46032	3.83106	78	Chorion progenitors	unclear
5.00107	2.18155	75	Chorion progenitors	unclear
6.06401	3.12781	73	Chorion progenitors	unclear
-0.405683	4.86669	107	Chorion progenitors	unclear
5.78896	3.25717	83	Chorion progenitors	unclear
-1.87955	1.15515	115	Intermediate Chorion	unclear
-2.48844	-1.76054	53	Intermediate Chorion	unclear
0.504772	3.61259	108	Chorion progenitors	unclear
5.41134	3.79877	78	Chorion progenitors	unclear
-2.62733	-2.61492	57	Intermediate Chorion	unclear
5.59842	3.2967	66	Chorion progenitors	unclear
3.78628	2.76541	68	Chorion progenitors	unclear
1.51371	2.40952	98	Chorion progenitors	unclear
5.30744	3.3492	83	Chorion progenitors	unclear
-1.46017	0.447937	117	Intermediate Chorion	unclear
-0.940359	4.88918	91	Chorion progenitors	unclear
5.71617	3.20964	67	Chorion progenitors	unclear
-2.24817	-2.10332	53	Intermediate Chorion	unclear
0.506112	4.58982	110	Chorion progenitors	unclear
4.74831	3.5515	60	Chorion progenitors	unclear
-3.98811	1.14846	45	Chorion	unclear
0.685137	3.35304	109	Chorion progenitors	unclear
2.75657	2.97501	65	Chorion progenitors	unclear
-1.80573	0.745829	116	Intermediate Chorion	unclear
5.2222	4.23431	84	Chorion progenitors	unclear
-1.54781	0.787764	115	Intermediate Chorion	unclear
4.98919	4.01207	76	Chorion progenitors	unclear
0.231233	2.29261	98	Chorion progenitors	unclear
-1.35436	0.897532	115	Intermediate Chorion	unclear
5.2746	3.25726	73	Chorion progenitors	unclear
-0.191077	-4.99932	26	EPC progenitors	unclear
-1.29936	3.68803	92	Chorion progenitors	unclear
4.99228	3.58886	79	Chorion progenitors	unclear
4.29189	2.50859	68	Chorion progenitors	unclear
5.09396	3.57364	78	Chorion progenitors	unclear
-1.30024	4.37214	123	Chorion progenitors	unclear
2.4263	2.24535	71	Chorion progenitors	unclear
5.78999	3.34629	76	Chorion progenitors	unclear
5.69364	3.70846	60	Chorion progenitors	unclear
5.48046	2.53233	74	Chorion progenitors	unclear
5.61882	3.48557	76	Chorion progenitors	unclear
-2.35611	-1.01951	55	Intermediate Chorion	unclear
5.42525	2.62767	69	Chorion progenitors	unclear
-1.25093	5.04496	87	Chorion progenitors	unclear
5.72061	3.87287	76	Chorion progenitors	unclear
5.61139	2.96937	66	Chorion progenitors	unclear
-0.766052	4.74463	93	Chorion progenitors	unclear
5.4531	3.95681	79	Chorion progenitors	unclear
5.13265	4.13092	84	Chorion progenitors	unclear
2.0451	3.05978	103	Chorion progenitors	unclear
-1.97944	0.554682	117	Intermediate Chorion	unclear
-5.83068	-3.03176	39	Chorion	unclear
-4.34477	2.47223	119	Chorion	unclear
5.88244	3.20432	77	Chorion progenitors	unclear
-1.53336	4.54294	89	Chorion progenitors	unclear
-1.47426	4.08368	89	Chorion progenitors	unclear
5.6808	3.51257	83	Chorion progenitors	unclear
5.61647	4.04827	84	Chorion progenitors	unclear
-4.65555	1.79327	119	Chorion	unclear
5.68515	3.18944	67	Chorion progenitors	unclear
5.98905	2.54719	66	Chorion progenitors	unclear
5.50406	2.99466	67	Chorion progenitors	unclear
-4.28692	2.19846	119	Chorion	unclear
-0.988186	4.56369	88	Chorion progenitors	unclear
-1.80368	4.70699	89	Chorion progenitors	unclear
5.66331	4.49077	79	Chorion progenitors	unclear
0.0870355	2.32792	98	Chorion progenitors	unclear
0.0983639	4.9689	110	Chorion progenitors	unclear
5.32866	3.91428	84	Chorion progenitors	unclear
-2.7326	-2.42849	53	Intermediate Chorion	unclear
-1.90069	4.25145	92	Chorion progenitors	unclear
5.93414	3.53913	66	Chorion progenitors	unclear
-1.03978	5.22836	87	Chorion progenitors	unclear
-1.44549	4.34748	93	Chorion progenitors	unclear
1.20031	2.97606	65	Chorion progenitors	unclear
-0.728638	4.6373	93	Chorion progenitors	unclear
-1.12049	5.2007	121	Chorion progenitors	unclear
1.20094	3.54155	82	Chorion progenitors	unclear
4.1339	3.40548	103	Chorion progenitors	unclear
4.98717	3.74166	76	Chorion progenitors	unclear
-1.5817	0.913001	117	Intermediate Chorion	unclear
-1.23233	3.96866	123	Chorion progenitors	unclear
-0.934873	4.34348	105	Chorion progenitors	unclear
5.20136	3.73816	78	Chorion progenitors	unclear
5.49318	3.51527	76	Chorion progenitors	unclear
-1.31911	4.93533	123	Chorion progenitors	unclear
-0.389642	4.92576	110	Chorion progenitors	unclear
5.96986	3.08315	77	Chorion progenitors	unclear
5.8687	3.32603	67	Chorion progenitors	unclear
5.48113	3.85461	60	Chorion progenitors	unclear
-2.46757	4.65425	87	Chorion progenitors	unclear
5.80855	3.91954	78	Chorion progenitors	unclear
5.02774	3.13888	73	Chorion progenitors	unclear
6.00121	3.23641	74	Chorion progenitors	unclear
5.15556	4.29889	79	Chorion progenitors	unclear
5.40986	4.19484	83	Chorion progenitors	unclear
-1.63508	3.92449	95	Chorion progenitors	unclear
-3.78969	1.92272	46	Chorion	unclear
-1.96309	4.3842	93	Chorion progenitors	unclear
1.15466	3.95217	109	Chorion progenitors	unclear
4.95876	2.88835	77	Chorion progenitors	unclear
-0.938815	4.939	107	Chorion progenitors	unclear
5.09268	2.72568	69	Chorion progenitors	unclear
3.70504	2.87946	61	Chorion progenitors	unclear
5.50192	2.69241	77	Chorion progenitors	unclear
1.27609	4.08465	112	Chorion progenitors	unclear
-1.22614	4.86514	93	Chorion progenitors	unclear
0.403928	2.61241	104	Chorion progenitors	unclear
-2.86371	-1.9155	53	Intermediate Chorion	unclear
5.08527	3.61033	78	Chorion progenitors	unclear
5.55997	3.32912	67	Chorion progenitors	unclear
-2.6693	-2.43666	53	Intermediate Chorion	unclear
-1.54414	4.25786	123	Chorion progenitors	unclear
5.06806	3.68329	78	Chorion progenitors	unclear
5.56024	4.25684	79	Chorion progenitors	unclear
5.2678	3.28911	78	Chorion progenitors	unclear
-1.7027	4.32094	121	Chorion progenitors	unclear
-2.18604	0.574158	116	Intermediate Chorion	unclear
-3.25342	-3.74384	31	SpT-Gly	unclear
5.22449	4.03577	79	Chorion progenitors	unclear
4.83935	2.56378	68	Chorion progenitors	unclear
2.87975	3.30835	103	Chorion progenitors	unclear
5.4283	3.01473	78	Chorion progenitors	unclear
4.92765	4.17821	84	Chorion progenitors	unclear
3.32427	3.1354	70	Chorion progenitors	unclear
-3.5007	2.97291	47	Chorion	unclear
4.98628	3.99795	84	Chorion progenitors	unclear
4.91814	3.29826	73	Chorion progenitors	unclear
-1.57259	5.4866	87	Chorion progenitors	unclear
5.80018	3.48174	60	Chorion progenitors	unclear
-1.75505	4.64286	89	Chorion progenitors	unclear
-0.00687502	1.98497	99	Chorion progenitors	unclear
0.0425531	4.96273	96	Chorion progenitors	unclear
1.47437	2.68204	71	Chorion progenitors	unclear
-0.533761	4.5324	85	Chorion progenitors	unclear
4.86962	3.84513	60	Chorion progenitors	unclear
5.39983	3.12393	66	Chorion progenitors	unclear
5.89113	2.25822	77	Chorion progenitors	unclear
-1.03892	4.35373	93	Chorion progenitors	unclear
-1.13647	5.01226	90	Chorion progenitors	unclear
5.94812	2.72214	67	Chorion progenitors	unclear
5.65354	2.9509	66	Chorion progenitors	unclear
5.57067	2.95822	77	Chorion progenitors	unclear
5.44508	3.31974	78	Chorion progenitors	unclear
4.45645	1.87307	81	Chorion progenitors	unclear
-0.301993	5.12695	96	Chorion progenitors	unclear
3.77055	2.30567	62	Chorion progenitors	unclear
2.18739	4.01713	112	Chorion progenitors	unclear
1.87646	3.46335	65	Chorion progenitors	unclear
-1.92055	0.0375143	114	Intermediate Chorion	unclear
5.21823	2.79324	73	Chorion progenitors	unclear
5.29738	3.12993	60	Chorion progenitors	unclear
-1.98416	1.39614	118	Chorion	unclear
-1.32172	0.445236	116	Intermediate Chorion	unclear
5.07057	2.98822	76	Chorion progenitors	unclear
5.55706	2.59677	66	Chorion progenitors	unclear
5.68286	3.5783	76	Chorion progenitors	unclear
5.08274	3.33887	78	Chorion progenitors	unclear
-1.36761	3.83921	92	Chorion progenitors	unclear
4.6147	2.62983	73	Chorion progenitors	unclear
-2.4626	-2.2055	53	Intermediate Chorion	unclear
-1.6811	0.733977	115	Intermediate Chorion	unclear
5.13973	3.58123	60	Chorion progenitors	unclear
0.677855	3.36797	65	Chorion progenitors	unclear
3.23695	3.60552	103	Chorion progenitors	unclear
1.63556	2.92158	64	Chorion progenitors	unclear
-3.85516	-3.85551	34	Chorion	unclear
6.24508	2.9643	77	Chorion progenitors	unclear
1.71622	3.48929	59	Chorion progenitors	unclear
-1.85543	0.403581	117	Intermediate Chorion	unclear
3.43478	2.15618	58	Chorion progenitors	unclear
-1.61774	0.566987	116	Intermediate Chorion	unclear
1.71056	2.64852	63	Chorion progenitors	unclear
5.71288	3.74023	78	Chorion progenitors	unclear
-2.26728	-1.07942	55	Intermediate Chorion	unclear
-2.05951	0.865713	116	Intermediate Chorion	unclear
5.98591	2.73215	74	Chorion progenitors	unclear
5.49451	2.97023	67	Chorion progenitors	unclear
4.93878	2.90498	73	Chorion progenitors	unclear
4.95699	4.47401	84	Chorion progenitors	unclear
4.91862	2.09566	68	Chorion progenitors	unclear
4.6183	3.06368	82	Chorion progenitors	unclear
0.479484	2.37286	104	Chorion progenitors	unclear
-3.36662	1.99633	118	Chorion	unclear
-0.435336	5.37487	85	Chorion progenitors	unclear
-0.659526	5.13792	110	Chorion progenitors	unclear
-1.62624	4.5473	91	Chorion progenitors	unclear
-1.9314	0.651545	116	Intermediate Chorion	unclear
5.62247	3.48267	67	Chorion progenitors	unclear
-4.53617	0.269305	45	Chorion	unclear
4.77803	3.26139	76	Chorion progenitors	unclear
5.86649	3.19883	74	Chorion progenitors	unclear
5.2165	3.56977	79	Chorion progenitors	unclear
2.62453	3.40543	81	Chorion progenitors	unclear
4.7657	4.43898	84	Chorion progenitors	unclear
5.6725	2.90237	76	Chorion progenitors	unclear
0.310077	1.97318	98	Chorion progenitors	unclear
-1.951	1.18874	117	Intermediate Chorion	unclear
3.64371	2.857	61	Chorion progenitors	unclear
0.434189	4.05275	109	Chorion progenitors	unclear
5.7627	3.21391	69	Chorion progenitors	unclear
5.52604	3.76305	83	Chorion progenitors	unclear
5.23372	3.50709	76	Chorion progenitors	unclear
1.62195	3.58057	59	Chorion progenitors	unclear
-0.131734	2.84138	109	Chorion progenitors	unclear
5.50344	2.49848	68	Chorion progenitors	unclear
2.48518	1.61711	59	Chorion progenitors	unclear
4.74251	2.23532	70	Chorion progenitors	unclear
-2.07431	-2.44727	53	Intermediate Chorion	unclear
-2.64093	-1.93947	55	Intermediate Chorion	unclear
-2.13053	-1.2043	54	Intermediate Chorion	unclear
-1.73904	1.34746	117	Intermediate Chorion	unclear
-1.82247	0.842388	115	Intermediate Chorion	unclear
-2.15487	-0.69966	55	Intermediate Chorion	unclear
5.44605	3.49151	78	Chorion progenitors	unclear
-2.49845	-0.522141	55	Intermediate Chorion	unclear
-2.86963	-3.04621	56	Chorion	unclear
0.172872	3.47258	104	Chorion progenitors	unclear
2.56065	3.30026	80	Chorion progenitors	unclear
-1.01548	2.11621	101	Chorion progenitors	unclear
-1.20472	-4.72379	19	EPC progenitors	unclear
5.02354	4.41638	84	Chorion progenitors	unclear
-2.84249	-2.75026	57	Intermediate Chorion	unclear
-2.02664	0.261461	114	Intermediate Chorion	unclear
5.22938	3.10385	67	Chorion progenitors	unclear
5.4913	3.14744	83	Chorion progenitors	unclear
-1.92845	4.91854	100	Chorion progenitors	unclear
5.40156	3.19002	78	Chorion progenitors	unclear
-2.97219	-0.488693	55	Intermediate Chorion	unclear
4.75584	3.5096	83	Chorion progenitors	unclear
0.730469	2.49839	97	Chorion progenitors	unclear
5.69382	3.25309	66	Chorion progenitors	unclear
5.70684	3.48005	76	Chorion progenitors	unclear
5.34555	3.16551	67	Chorion progenitors	unclear
2.24609	3.38536	82	Chorion progenitors	unclear
-1.86212	-1.32201	55	Intermediate Chorion	unclear
5.50502	3.14671	76	Chorion progenitors	unclear
3.33845	1.97622	58	Chorion progenitors	unclear
5.57179	3.73485	60	Chorion progenitors	unclear
5.47236	2.28846	73	Chorion progenitors	unclear
5.12372	3.87071	76	Chorion progenitors	unclear
1.47469	4.42028	112	Chorion progenitors	unclear
4.37671	3.68651	60	Chorion progenitors	unclear
-1.1317	4.45983	85	Chorion progenitors	unclear
-2.71908	-1.78866	55	Intermediate Chorion	unclear
-2.64185	-1.55573	53	Intermediate Chorion	unclear
-1.75382	0.738538	117	Intermediate Chorion	unclear
-1.89728	0.52243	117	Intermediate Chorion	unclear
2.24005	2.38232	58	Chorion progenitors	unclear
4.8991	2.46865	73	Chorion progenitors	unclear
-1.72204	1.04293	116	Intermediate Chorion	unclear
5.59504	3.1792	67	Chorion progenitors	unclear
-1.31493	3.61213	91	Chorion progenitors	unclear
-1.26223	4.24019	91	Chorion progenitors	unclear
5.21228	2.92813	76	Chorion progenitors	unclear
-3.01912	-2.17998	57	Intermediate Chorion	unclear
-2.69581	-3.08974	57	Intermediate Chorion	unclear
4.08203	1.70606	62	Chorion progenitors	unclear
5.5732	3.32348	67	Chorion progenitors	unclear
4.85508	3.80145	84	Chorion progenitors	unclear
4.25818	2.8556	103	Chorion progenitors	unclear
-2.53473	-2.1958	53	Intermediate Chorion	unclear
5.17531	3.66978	76	Chorion progenitors	unclear
5.1017	3.15889	76	Chorion progenitors	unclear
2.13351	3.39456	65	Chorion progenitors	unclear
-3.22553	-3.45043	34	Chorion	unclear
5.06777	4.32564	79	Chorion progenitors	unclear
4.64799	2.83824	70	Chorion progenitors	unclear
-2.37488	-3.42019	31	SpT-Gly	unclear
5.36155	2.5419	68	Chorion progenitors	unclear
5.8903	3.23881	67	Chorion progenitors	unclear
3.43125	2.76015	71	Chorion progenitors	unclear
5.42122	2.9292	73	Chorion progenitors	unclear
5.82472	2.2437	73	Chorion progenitors	unclear
5.25405	3.86053	79	Chorion progenitors	unclear
5.72022	2.74809	77	Chorion progenitors	unclear
5.74804	3.0792	67	Chorion progenitors	unclear
-1.81203	0.000167662	114	Intermediate Chorion	unclear
5.63495	3.01953	66	Chorion progenitors	unclear
-4.35751	2.36954	119	Chorion	unclear
3.51031	3.65094	103	Chorion progenitors	unclear
-0.551179	5.60147	59	Chorion progenitors	unclear
0.853161	1.72412	95	Chorion progenitors	unclear
4.68697	3.12376	78	Chorion progenitors	unclear
0.781393	2.127	104	Chorion progenitors	unclear
3.51191	3.43014	103	Chorion progenitors	unclear
0.876614	4.55475	59	Chorion progenitors	unclear
5.43039	3.86921	76	Chorion progenitors	unclear
5.82926	2.68576	66	Chorion progenitors	unclear
-4.10236	2.19724	119	Chorion	unclear
-1.44781	4.41888	100	Chorion progenitors	unclear
6.06902	2.028	70	Chorion progenitors	unclear
3.9938	3.17812	61	Chorion progenitors	unclear
-1.66678	4.87396	88	Chorion progenitors	unclear
2.13255	3.48126	65	Chorion progenitors	unclear
4.78707	2.41856	68	Chorion progenitors	unclear
-1.35117	4.66375	91	Chorion progenitors	unclear
-2.08408	0.179989	116	Intermediate Chorion	unclear
-1.99959	4.39384	89	Chorion progenitors	unclear
5.53017	2.83186	69	Chorion progenitors	unclear
-1.49108	4.45675	85	Chorion progenitors	unclear
5.4247	3.53411	78	Chorion progenitors	unclear
-2.01129	5.72991	105	Chorion progenitors	unclear
-1.1898	3.26976	95	Chorion progenitors	unclear
5.56068	2.71512	67	Chorion progenitors	unclear
-0.469566	4.55491	96	Chorion progenitors	unclear
6.22524	2.71934	74	Chorion progenitors	unclear
-2.49441	-2.3191	53	Intermediate Chorion	unclear
-1.51389	0.545444	116	Intermediate Chorion	unclear
5.79464	3.16954	66	Chorion progenitors	unclear
-0.600831	6.64826	59	Chorion progenitors	unclear
0.669819	2.16495	97	Chorion progenitors	unclear
-3.84041	-3.26471	34	Chorion	unclear
-2.54803	-3.82255	31	SpT-Gly	unclear
-2.73475	-3.92998	31	SpT-Gly	unclear
-4.72105	-4.25739	34	Chorion	unclear
1.95039	3.31269	64	Chorion progenitors	unclear
-0.338996	5.2802	102	Chorion progenitors	unclear
-5.11875	-1.14998	52	Chorion	unclear
-1.56504	6.51834	102	Chorion progenitors	unclear
-3.36517	3.45153	47	Chorion	unclear
-5.62311	-1.32013	36	Chorion	unclear
-0.269794	4.51134	102	Chorion progenitors	unclear
-4.78703	-4.5227	33	Chorion	unclear
-5.49832	0.532094	44	Chorion	unclear
-4.51472	0.299628	48	Chorion	unclear
-4.70603	0.220318	48	Chorion	unclear
-4.99717	-0.256265	48	Chorion	unclear
-4.35691	0.261665	48	Chorion	unclear
-1.89777	4.05347	122	Chorion progenitors	unclear
-5.13952	0.484558	48	Chorion	unclear
-3.95188	1.97984	118	Chorion	unclear
4.07002	2.54784	72	Chorion progenitors	unclear
-4.90136	0.102107	48	Chorion	unclear
-3.22825	-3.5724	34	Chorion	unclear
-5.53148	-2.55275	40	Chorion	unclear
-1.39697	4.35783	93	Chorion progenitors	unclear
-5.73846	-1.66314	38	Chorion	unclear
-4.21382	1.39248	119	Chorion	unclear
-4.78299	-1.57934	50	Chorion	unclear
-1.67047	5.3818	87	Chorion progenitors	unclear
-3.3357	1.8407	118	Chorion	unclear
-4.82039	0.0801251	48	Chorion	unclear
-2.01863	-1.21602	55	Intermediate Chorion	unclear
3.24286	3.08664	60	Chorion progenitors	unclear
-5.34961	-1.23436	42	Chorion	unclear
-2.42188	5.23161	106	Chorion progenitors	unclear
-4.35084	1.80637	119	Chorion	unclear
1.15669	2.40566	97	Chorion progenitors	unclear
-3.97645	1.60593	119	Chorion	unclear
-4.28939	0.0749806	48	Chorion	unclear
-4.78577	-0.67147	48	Chorion	unclear
-3.66574	1.65935	118	Chorion	unclear
0.229743	4.37728	102	Chorion progenitors	unclear
-4.84139	1.0508	44	Chorion	unclear
-1.45949	0.842573	117	Intermediate Chorion	unclear
-2.44273	-4.13751	31	SpT-Gly	unclear
-1.87618	5.00456	100	Chorion progenitors	unclear
-0.0639326	5.28919	110	Chorion progenitors	unclear
0.557352	3.9845	109	Chorion progenitors	unclear
-4.53635	0.411066	48	Chorion	unclear
-0.725647	5.63322	102	Chorion progenitors	unclear
-4.76303	-2.38875	40	Chorion	unclear
4.64407	3.70423	84	Chorion progenitors	unclear
1.84032	4.73388	64	Chorion progenitors	unclear
-0.642631	4.84755	102	Chorion progenitors	unclear
-2.35516	-3.36209	31	SpT-Gly	unclear
-4.43827	0.47392	48	Chorion	unclear
-3.40768	1.9686	118	Chorion	unclear
-4.99351	0.0730376	44	Chorion	unclear
-0.970775	4.25095	110	Chorion progenitors	unclear
-1.52501	-3.82525	20	SpT-Gly	unclear
-1.73248	5.44131	106	Chorion progenitors	unclear
-0.776823	2.25507	101	Chorion progenitors	unclear
-0.386276	4.56588	110	Chorion progenitors	unclear
-4.0121	-3.00816	56	Chorion	unclear
5.00598	4.09795	83	Chorion progenitors	unclear
-3.14745	-2.87914	34	Chorion	unclear
-2.40877	-4.39873	31	SpT-Gly	unclear
-5.2192	-1.50231	42	Chorion	unclear
-5.17485	-1.09583	36	Chorion	unclear
-3.91683	-3.98338	34	Chorion	unclear
-2.77417	-3.23297	31	SpT-Gly	unclear
-5.3318	-0.273887	52	Chorion	unclear
-5.53105	-2.85885	40	Chorion	unclear
-5.25078	-1.45472	36	Chorion	unclear
-5.62332	-2.13903	40	Chorion	unclear
-2.17443	5.38832	106	Chorion progenitors	unclear
-2.86914	4.23281	124	Chorion progenitors	unclear
-3.33182	-3.21967	34	Chorion	unclear
-5.2156	-2.72182	40	Chorion	unclear
-3.75121	1.33096	43	Chorion	unclear
0.93522	2.23904	98	Chorion progenitors	unclear
-4.54551	0.604041	48	Chorion	unclear
-0.593463	5.2869	102	Chorion progenitors	unclear
-0.280891	5.14778	102	Chorion progenitors	unclear
-4.95845	-0.189882	48	Chorion	unclear
-2.15868	3.72663	124	Chorion progenitors	unclear
-1.93256	3.35518	100	Chorion progenitors	unclear
-5.35874	-2.6773	40	Chorion	unclear
-1.95323	4.38057	125	Chorion progenitors	unclear
-3.12622	0.997958	113	Intermediate Chorion	unclear
-5.62773	-2.70528	40	Chorion	unclear
-5.94866	-2.0366	42	Chorion	unclear
-5.38314	0.0903816	52	Chorion	unclear
-5.24855	-0.76457	51	Chorion	unclear
-3.57641	2.35484	118	Chorion	unclear
-5.31308	-1.83434	42	Chorion	unclear
-5.13568	-3.60204	32	Chorion	unclear
-4.36989	-4.40246	33	Chorion	unclear
-4.79577	-3.77216	33	Chorion	unclear
-1.00925	4.69874	120	Chorion progenitors	unclear
-5.34136	-1.33973	36	Chorion	unclear
-5.61574	-3.11872	40	Chorion	unclear
-2.5376	2.09891	118	Chorion	unclear
-4.41096	2.60523	119	Chorion	unclear
-4.68159	-3.37973	32	Chorion	unclear
-4.93893	0.130672	45	Chorion	unclear
-5.46754	-1.18352	36	Chorion	unclear
-4.35725	0.362505	48	Chorion	unclear
-5.64642	-1.33624	42	Chorion	unclear
-1.41187	4.42648	88	Chorion progenitors	unclear
-0.66468	4.97191	96	Chorion progenitors	unclear
-5.54794	-1.44936	42	Chorion	unclear
-5.089	-4.46263	35	Chorion	unclear
-5.17624	-2.27935	39	Chorion	unclear
-5.50723	-2.71893	40	Chorion	unclear
-5.61415	-2.13545	38	Chorion	unclear
-5.68458	-1.00538	52	Chorion	unclear
-1.9771	5.11067	87	Chorion progenitors	unclear
-5.48266	-3.2001	41	Chorion	unclear
-2.04216	0.143065	114	Intermediate Chorion	unclear
-5.07091	-0.33169	50	Chorion	unclear
-5.42995	-0.950074	36	Chorion	unclear
-5.97929	-2.8158	39	Chorion	unclear
-2.31402	0.732565	115	Intermediate Chorion	unclear
-1.89161	4.71638	106	Chorion progenitors	unclear
-2.4023	-0.86275	113	Intermediate Chorion	unclear
-0.34765	4.69349	111	Chorion progenitors	unclear
4.20644	3.4873	61	Chorion progenitors	unclear
-0.928277	4.26633	89	Chorion progenitors	unclear
-2.02344	0.295263	116	Intermediate Chorion	unclear
0.261952	4.96638	102	Chorion progenitors	unclear
-3.49179	2.61849	47	Chorion	unclear
3.8816	1.54717	62	Chorion progenitors	unclear
-1.4395	5.08097	90	Chorion progenitors	unclear
-0.264487	4.01561	86	Chorion progenitors	unclear
-1.24446	5.24223	106	Chorion progenitors	unclear
-5.51641	-1.4767	36	Chorion	unclear
-4.47435	0.747722	48	Chorion	unclear
-3.62333	1.4708	118	Chorion	unclear
-1.54969	4.0783	100	Chorion progenitors	unclear
-2.11824	3.54234	124	Chorion progenitors	unclear
-1.40009	3.86795	122	Chorion progenitors	unclear
[truncated: 6,668 more rows]
