# Supplementary material for: Temporal BMP4 effects on mouse embryonic and extraembryonic development
Source: Nature. 2024 Sep 18;634(8034):652–61. doi: 10.1038/s41586-024-07937-5 (PMC11485214; doi:10.1038/s41586-024-07937-5)
Supplement: Supplementary file 12 — Source Data Fig. 2 [file 41586_2024_7937_MOESM12_ESM.xlsx]

## Sheet: Fig2a
Source Data Figure 2
Figure 2a - TGC progenitor and SpT-Gly score of cells of EPC lineage
cell	tgc_progenitor_score	spt_gly_score	principal_curve_coordinate	principal_curve_bin	metacell	cell_type
EXE18_P9.EXE18_P9087	-8.08429	-3.99436	-1	1	20	SpT-Gly
EXE18_P9.EXE18_P9366	-7.82165	-4.07961	-1	1	23	SpT-Gly
EXE18_P9.EXE18_P9067	-7.71501	-4.11127	-0.996447	1	31	SpT-Gly
EXE18_P5_NOVA.EXE18_P5_NOVA081	-7.7648	-4.19115	-1	1	23	SpT-Gly
EXE25_P8.EXE25_P8218	-7.47765	-3.93132	-0.93504	1	20	SpT-Gly
lin_trace_p10_exp1.lin_trace_p10_exp1174	-7.76119	-4.22384	-0.997701	1	20	SpT-Gly
exe19_p8.exe19_p8229	-7.56416	-4.07973	-0.945938	1	31	SpT-Gly
EXE_exp14_spatial_p1_E6.5_e1_e2_e3_NOVA.EXE_exp14_spatial_p1_E6.5_e1_e2_e3_NOVA116	-7.796	-4.36048	-0.991482	1	31	SpT-Gly
EXE24_P14.EXE24_P14345	-7.63894	-4.21829	-0.953952	1	31	SpT-Gly
EXE_EXP8_E6.5_NOVA.EXE_EXP8_E6.5_NOVA254	-7.4353	-4.02	-0.90749	1	23	SpT-Gly
EXE18_P9.EXE18_P9084	-7.55114	-4.14183	-0.93264	1	20	SpT-Gly
EXE24_P6.EXE24_P6230	-7.44806	-4.03881	-0.909494	1	20	SpT-Gly
EXE18_P9.EXE18_P9137	-7.79029	-4.4088	-0.982713	1	22	SpT-Gly
EXE24_P8.EXE24_P8255	-7.75154	-4.38432	-0.971977	1	20	SpT-Gly
EXE18_P9.EXE18_P9035	-7.66319	-4.33901	-0.946062	1	31	SpT-Gly
lin_trace_p11_exp1.lin_trace_p11_exp1083	-7.84163	-4.52108	-0.985891	1	31	SpT-Gly
EXE24_P17.EXE24_P17240	-7.31257	-4.01163	-0.864327	1	31	SpT-Gly
EXE24_P12.EXE24_P12184	-7.50925	-4.25291	-0.902021	1	23	SpT-Gly
EXE18_P9.EXE18_P9239	-7.57426	-4.3321	-0.914645	1	31	SpT-Gly
P1_EXE16_E6.5.P1_EXE16_E6.5181	-7.90805	-4.66731	-0.989865	1	20	SpT-Gly
EXE24_P7.EXE24_P7140	-7.66921	-4.43635	-0.934748	1	20	SpT-Gly
lin_trace_p4_exp1.lin_trace_p4_exp1261	-7.58021	-4.37106	-0.911394	1	31	SpT-Gly
lin_trace_p4_exp1.lin_trace_p4_exp1229	-7.43539	-4.22994	-0.878406	1	31	SpT-Gly
lin_trace_p1_exp1.lin_trace_p1_exp1112	-7.77655	-4.58832	-0.952813	1	23	SpT-Gly
lin_trace_p13_exp1.lin_trace_p13_exp1297	-7.50377	-4.34103	-0.88777	1	31	SpT-Gly
EXE28_P5.EXE28_P5216	-7.61378	-4.45299	-0.912224	1	31	SpT-Gly
EXE24_P8.EXE24_P8379	-7.70512	-4.55392	-0.931487	1	20	SpT-Gly
EXE_EXP11_E7.5_2.EXE_EXP11_E7.5_2177	-7.43924	-4.29336	-0.87097	1	20	SpT-Gly
EXE_EXP11_E7.5_2.EXE_EXP11_E7.5_2201	-7.4524	-4.30899	-0.873569	1	20	SpT-Gly
EXE18_P9.EXE18_P9005	-7.3532	-4.21451	-0.850805	1	23	SpT-Gly
lin_trace_p10_exp1.lin_trace_p10_exp1377	-7.38784	-4.27535	-0.854854	1	31	SpT-Gly
EXE28_P5.EXE28_P5266	-7.45588	-4.35977	-0.867748	1	31	SpT-Gly
EXE_EXP8_E6.5_NOVA_701.EXE_EXP8_E6.5_NOVA_701109	-7.60726	-4.51753	-0.90085	1	20	SpT-Gly
lin_trace_p3_exp1.lin_trace_p3_exp1333	-7.32188	-4.23587	-0.836513	1	31	SpT-Gly
EXE24_P8.EXE24_P8141	-7.563	-4.49497	-0.88785	1	31	SpT-Gly
exe19_p8.exe19_p8190	-7.49313	-4.46216	-0.866986	1	20	SpT-Gly
EXE24_P7.EXE24_P7317	-7.54901	-4.5205	-0.879186	1	20	SpT-Gly
EXE28_P4.EXE28_P4098	-7.37138	-4.35073	-0.83835	1	31	SpT-Gly
lin_trace_p1_exp1.lin_trace_p1_exp1327	-7.38852	-4.37139	-0.841673	1	31	SpT-Gly
exe19_p8.exe19_p8257	-7.63591	-4.66018	-0.89137	1	31	SpT-Gly
EXE28_P4.EXE28_P4103	-7.66386	-4.6988	-0.896181	1	31	SpT-Gly
lin_trace_p12_exp1.lin_trace_p12_exp1359	-7.51663	-4.57079	-0.860315	1	20	SpT-Gly
P4_EXE16_E6.5.P4_EXE16_E6.5061	-7.49089	-4.56653	-0.851517	1	31	SpT-Gly
lin_trace_p1_exp1.lin_trace_p1_exp1033	-8.23452	-5.33457	-1	1	29	EPC progenitors
EXE24_P8.EXE24_P8120	-7.71501	-4.83736	-0.895491	1	20	SpT-Gly
lin_trace_p11_exp1.lin_trace_p11_exp1001	-7.53459	-4.66059	-0.854246	1	20	SpT-Gly
EXE28_P4.EXE28_P4328	-7.62777	-4.75526	-0.87505	1	20	SpT-Gly
exe19_p8.exe19_p8222	-7.45221	-4.59044	-0.834033	1	22	SpT-Gly
lin_trace_p2_exp1.lin_trace_p2_exp1130	-7.53092	-4.70047	-0.847259	1	31	SpT-Gly
EXE22_p5_e2b_placenta_e3.EXE22_p5_e2b_placenta_e3362	-7.7076	-5.00875	-0.868604	1	31	SpT-Gly
EXE18_P9.EXE18_P9188	-7.11485	-3.95956	-0.800845	2	20	SpT-Gly
EXE24_P18.EXE24_P18274	-6.83536	-3.69987	-0.73911	2	23	SpT-Gly
EXE18_P9.EXE18_P9007	-7.30519	-4.23339	-0.830831	2	20	SpT-Gly
EXE18_P5_NOVA.EXE18_P5_NOVA044	-7.02328	-3.95886	-0.76858	2	23	SpT-Gly
lin_trace_p13_exp1.lin_trace_p13_exp1020	-7.31986	-4.27911	-0.829732	2	23	SpT-Gly
EXE28_P5.EXE28_P5164	-7.21785	-4.21391	-0.802127	2	31	SpT-Gly
EXE24_P17.EXE24_P17009	-7.27079	-4.28516	-0.811186	2	23	SpT-Gly
exe19_p1.exe19_p1103	-7.19398	-4.21317	-0.79369	2	23	SpT-Gly
EXE18_P9.EXE18_P9073	-7.37932	-4.41135	-0.832726	2	31	SpT-Gly
EXE24_P12.EXE24_P12334	-7.35535	-4.38931	-0.827127	2	20	SpT-Gly
exe19_p8.exe19_p8294	-7.10547	-4.13976	-0.772367	2	31	SpT-Gly
EXE25_P2.EXE25_P2082	-7.22463	-4.26737	-0.797073	2	31	SpT-Gly
EXE25_P8.EXE25_P8019	-7.07939	-4.1289	-0.76469	2	20	SpT-Gly
EXE24_P5.EXE24_P5155	-7.15871	-4.21	-0.781496	2	20	SpT-Gly
exe19_p9.exe19_p9101	-7.05223	-4.14093	-0.753402	2	20	SpT-Gly
EXE18_P9.EXE18_P9062	-7.24397	-4.33621	-0.794341	2	20	SpT-Gly
EXE_EXP11_E7.5_2.EXE_EXP11_E7.5_2242	-7.19171	-4.29428	-0.781454	2	20	SpT-Gly
EXE24_P5.EXE24_P5289	-7.40729	-4.51146	-0.828802	2	20	SpT-Gly
EXE24_P7.EXE24_P7101	-7.36621	-4.47717	-0.818698	2	20	SpT-Gly
EXE25_P4.EXE25_P4211	-7.08658	-4.20632	-0.756347	2	20	SpT-Gly
EXE28_P4.EXE28_P4100	-7.43265	-4.55319	-0.832155	2	31	SpT-Gly
EXE24_P6.EXE24_P6056	-7.39745	-4.53868	-0.821373	2	20	SpT-Gly
EXE28_P5.EXE28_P5154	-7.19701	-4.3409	-0.776776	2	31	SpT-Gly
EXE25_P4.EXE25_P4307	-7.05571	-4.20875	-0.745063	2	20	SpT-Gly
EXE24_P18.EXE24_P18153	-7.29446	-4.45427	-0.795895	2	20	SpT-Gly
EXE_exp14_spatial_p2_E6.5_e5_e6_NOVA.EXE_exp14_spatial_p2_E6.5_e5_e6_NOVA376	-7.22753	-4.38743	-0.781177	2	31	SpT-Gly
EXE_EXP11_E7.5_2.EXE_EXP11_E7.5_2012	-7.37905	-4.54536	-0.813723	2	22	SpT-Gly
EXE24_P8.EXE24_P8035	-7.25171	-4.42333	-0.784811	2	31	SpT-Gly
EXE24_P6.EXE24_P6309	-7.2744	-4.45753	-0.788165	2	23	SpT-Gly
EXE24_P12.EXE24_P12308	-7.29475	-4.50094	-0.789375	2	20	SpT-Gly
EXE18_P9.EXE18_P9025	-7.12625	-4.33983	-0.751567	2	20	SpT-Gly
EXE22_p5_e2b_placenta_e3.EXE22_p5_e2b_placenta_e3337	-7.11508	-4.33245	-0.748635	2	23	SpT-Gly
EXE24_P5.EXE24_P5327	-7.11866	-4.33706	-0.74925	2	20	SpT-Gly
EXE28_P6.EXE28_P6143	-6.9991	-4.22014	-0.723407	2	20	SpT-Gly
EXE24_P12.EXE24_P12101	-7.38442	-4.61245	-0.806147	2	22	SpT-Gly
EXE18_P9.EXE18_P9140	-7.22654	-4.45461	-0.771268	2	20	SpT-Gly
lin_trace_p3_exp1.lin_trace_p3_exp1355	-7.13276	-4.36302	-0.750597	2	31	SpT-Gly
EXE24_P5.EXE24_P5262	-7.26337	-4.49706	-0.778541	2	20	SpT-Gly
EXE24_P11.EXE24_P11140	-7.46454	-4.70266	-0.822635	2	23	SpT-Gly
EXE28_P6.EXE28_P6258	-7.43126	-4.67922	-0.81377	2	31	SpT-Gly
EXE28_P4.EXE28_P4148	-7.2983	-4.54698	-0.784101	2	31	SpT-Gly
lin_trace_p10_exp1.lin_trace_p10_exp1114	-7.32264	-4.57177	-0.78942	2	20	SpT-Gly
EXE28_P4.EXE28_P4111	-7.41772	-4.68113	-0.808541	2	31	SpT-Gly
EXE18_P9.EXE18_P9231	-7.31188	-4.57908	-0.784456	2	31	SpT-Gly
EXE_EXP12_E7.5_1.EXE_EXP12_E7.5_1192	-7.38837	-4.65583	-0.801414	2	31	SpT-Gly
EXE18_P9.EXE18_P9305	-7.3588	-4.62717	-0.794696	2	22	SpT-Gly
EXE25_P9.EXE25_P9363	-7.05159	-4.3209	-0.727612	2	22	SpT-Gly
EXE_EXP11_E7.5_2.EXE_EXP11_E7.5_2157	-7.34943	-4.62275	-0.7919	2	23	SpT-Gly
EXE24_P17.EXE24_P17341	-7.0537	-4.33885	-0.72581	2	23	SpT-Gly
EXE24_P16.EXE24_P16137	-7.23939	-4.52875	-0.765316	2	23	SpT-Gly
EXE24_P17.EXE24_P17192	-7.34949	-4.65621	-0.787139	2	20	SpT-Gly
EXE24_P12.EXE24_P12107	-7.46999	-4.7806	-0.813515	2	20	SpT-Gly
EXE22_p5_e2b_placenta_e3.EXE22_p5_e2b_placenta_e3373	-7.07426	-4.3907	-0.725692	2	20	SpT-Gly
EXE24_P5.EXE24_P5257	-7.42557	-4.74852	-0.801789	2	22	SpT-Gly
EXE24_P11.EXE24_P11339	-7.23054	-4.55648	-0.758116	2	31	SpT-Gly
EXE_EXP8_E6.5_NOVA_701.EXE_EXP8_E6.5_NOVA_701256	-7.25015	-4.57722	-0.762256	2	23	SpT-Gly
EXE28_P4.EXE28_P4011	-7.19291	-4.52405	-0.749154	2	20	SpT-Gly
EXE24_P10.EXE24_P10170	-7.54111	-4.87295	-0.826488	2	29	EPC progenitors
EXE28_P4.EXE28_P4132	-7.09447	-4.43067	-0.727169	2	31	SpT-Gly
EXE24_P5.EXE24_P5211	-7.08917	-4.42572	-0.725984	2	20	SpT-Gly
exe19_p1.exe19_p1057	-7.09858	-4.43533	-0.727962	2	23	SpT-Gly
EXE5_E1-E4_E6.5_1.EXE5_E1-E4_E6.5_1282	-7.08423	-4.42864	-0.723793	2	20	SpT-Gly
EXE5_E4cont-E6_E6.5_2.EXE5_E4cont-E6_E6.5_2178	-7.25533	-4.6065	-0.759917	2	23	SpT-Gly
EXE28_P4.EXE28_P4302	-7.36972	-4.72283	-0.784979	2	31	SpT-Gly
EXE_EXP8_E6.5_NOVA_701.EXE_EXP8_E6.5_NOVA_701124	-7.28677	-4.64047	-0.766479	2	20	SpT-Gly
EXE24_P13.EXE24_P13151	-7.16079	-4.52101	-0.73798	2	23	SpT-Gly
exe19_p8.exe19_p8248	-6.85582	-4.21628	-0.673579	2	23	SpT-Gly
EXE25_P5.EXE25_P5096	-6.98717	-4.35603	-0.699649	2	31	SpT-Gly
EXE_exp14_spatial_p1_E6.5_e1_e2_e3_NOVA.EXE_exp14_spatial_p1_E6.5_e1_e2_e3_NOVA062	-7.07009	-4.45487	-0.714918	2	31	SpT-Gly
lin_trace_p13_exp1.lin_trace_p13_exp1160	-7.2027	-4.59008	-0.743152	2	23	SpT-Gly
EXE28_P5.EXE28_P5117	-7.20256	-4.59302	-0.742677	2	31	SpT-Gly
exe19_p8.exe19_p8237	-6.92399	-4.31917	-0.682603	2	21	SpT-Gly
EXE24_P11.EXE24_P11264	-7.19011	-4.58722	-0.739001	2	23	SpT-Gly
EXE28_P6.EXE28_P6013	-7.00291	-4.40318	-0.698408	2	31	SpT-Gly
EXE18_P9.EXE18_P9074	-7.18845	-4.58934	-0.738086	2	31	SpT-Gly
P2_EXE16_E6.5.P2_EXE16_E6.5261	-7.21566	-4.61679	-0.743981	2	31	SpT-Gly
EXE3_m2e1-e3_E6.5_4.EXE3_m2e1-e3_E6.5_4314	-7.11371	-4.51774	-0.721467	2	20	SpT-Gly
EXE23_P6.EXE23_P6048	-7.39673	-4.80114	-0.783591	2	31	SpT-Gly
EXE18_P9.EXE18_P9157	-7.18821	-4.60563	-0.735633	2	31	SpT-Gly
EXE28_P5.EXE28_P5195	-7.00653	-4.42971	-0.695836	2	31	SpT-Gly
EXE_EXP8_E6.5_NOVA_701.EXE_EXP8_E6.5_NOVA_701182	-6.97859	-4.40521	-0.689452	2	20	SpT-Gly
EXE24_P17.EXE24_P17039	-6.95921	-4.4107	-0.681739	2	22	SpT-Gly
EXE24_P8.EXE24_P8021	-7.26543	-4.7201	-0.747098	2	20	SpT-Gly
EXE24_P3.EXE24_P3357	-7.18619	-4.65102	-0.72827	2	20	SpT-Gly
EXE28_P4.EXE28_P4245	-7.05516	-4.52113	-0.699899	2	31	SpT-Gly
exe19_p8.exe19_p8247	-7.46908	-4.94449	-0.789574	2	21	SpT-Gly
lin_trace_p4_exp1.lin_trace_p4_exp1019	-7.21356	-4.6896	-0.732598	2	20	SpT-Gly
EXE_EXP8_E6.5_NOVA_701.EXE_EXP8_E6.5_NOVA_701138	-6.99015	-4.49054	-0.681081	2	23	SpT-Gly
EXE24_P5.EXE24_P5055	-7.10561	-4.60914	-0.705174	2	31	SpT-Gly
EXE24_P5.EXE24_P5174	-7.0621	-4.56881	-0.695394	2	20	SpT-Gly
lin_trace_p10_exp1.lin_trace_p10_exp1231	-7.2003	-4.70891	-0.724908	2	23	SpT-Gly
EXE28_P4.EXE28_P4159	-7.17456	-4.69873	-0.717034	2	31	SpT-Gly
lin_trace_p3_exp1.lin_trace_p3_exp1248	-6.95564	-4.48414	-0.669718	2	31	SpT-Gly
exe19_p1.exe19_p1019	-7.25067	-4.79442	-0.730765	2	20	SpT-Gly
EXE24_P16.EXE24_P16040	-7.356	-4.90132	-0.753894	2	20	SpT-Gly
EXE28_P4.EXE28_P4179	-7.1189	-4.67138	-0.700807	2	31	SpT-Gly
lin_trace_p7_exp1.lin_trace_p7_exp1327	-7.13341	-4.68724	-0.703735	2	22	SpT-Gly
EXE3_m2e3cont-m3e1-e2_E6.5_5.EXE3_m2e3cont-m3e1-e2_E6.5_5098	-7.32468	-4.8844	-0.744774	2	20	SpT-Gly
EXE31_p1.EXE31_p1356	-7.05413	-4.61825	-0.685216	2	23	SpT-Gly
EXE3_m2e3cont-m3e1-e2_E6.5_5.EXE3_m2e3cont-m3e1-e2_E6.5_5131	-7.16336	-4.73108	-0.708165	2	26	EPC progenitors
EXE28_P4.EXE28_P4290	-7.08615	-4.68266	-0.687244	2	31	SpT-Gly
EXE28_P6.EXE28_P6062	-7.15719	-4.75493	-0.702361	2	31	SpT-Gly
lin_trace_p7_exp1.lin_trace_p7_exp1362	-7.0326	-4.63345	-0.675182	2	21	SpT-Gly
EXE24_P10.EXE24_P10262	-7.2284	-4.84202	-0.715509	2	22	SpT-Gly
EXE24_P5.EXE24_P5301	-7.09512	-4.71625	-0.685494	2	20	SpT-Gly
EXE24_P7.EXE24_P7079	-7.13678	-4.76466	-0.693458	2	23	SpT-Gly
EXE24_P9.EXE24_P9144	-7.13293	-4.77291	-0.690822	2	22	SpT-Gly
EXE28_P6.EXE28_P6161	-7.15621	-4.80393	-0.694695	2	23	SpT-Gly
lin_trace_p7_exp1.lin_trace_p7_exp1125	-7.25153	-4.90193	-0.715107	2	22	SpT-Gly
EXE24_P7.EXE24_P7032	-7.41211	-5.06469	-0.750554	2	31	SpT-Gly
EXE24_P16.EXE24_P16155	-7.39779	-5.0584	-0.746125	2	31	SpT-Gly
exe19_p1.exe19_p1242	-7.26298	-4.95558	-0.711319	2	31	SpT-Gly
EXE24_P8.EXE24_P8133	-7.10687	-4.84061	-0.671062	2	22	SpT-Gly
EXE18_P9.EXE18_P9022	-7.2483	-5.03224	-0.694251	2	31	SpT-Gly
EXE_EXP11_E7.5_2.EXE_EXP11_E7.5_2192	-7.27989	-5.08155	-0.698523	2	20	SpT-Gly
EXE24_P8.EXE24_P8005	-7.28035	-5.08671	-0.69793	2	20	SpT-Gly
lin_trace_p13_exp1.lin_trace_p13_exp1148	-7.19906	-5.01611	-0.678381	2	21	SpT-Gly
lin_trace_p13_exp1.lin_trace_p13_exp1084	-7.32886	-5.20011	-0.698766	2	22	SpT-Gly
EXE_EXP8_E6.5_NOVA.EXE_EXP8_E6.5_NOVA197	-6.80062	-4.18117	-0.659439	3	20	SpT-Gly
EXE18_P9.EXE18_P9372	-6.50669	-3.93584	-0.596418	3	23	SpT-Gly
EXE24_P12.EXE24_P12129	-6.78452	-4.2473	-0.64438	3	20	SpT-Gly
EXE25_P8.EXE25_P8110	-6.80959	-4.31724	-0.642839	3	31	SpT-Gly
lin_trace_p13_exp1.lin_trace_p13_exp1066	-6.92368	-4.43705	-0.665278	3	31	SpT-Gly
EXE28_P5.EXE28_P5302	-6.9235	-4.45498	-0.662589	3	21	SpT-Gly
EXE18_P9.EXE18_P9026	-6.35358	-3.93978	-0.549716	3	21	SpT-Gly
lin_trace_p12_exp1.lin_trace_p12_exp1112	-6.87322	-4.46028	-0.644033	3	20	SpT-Gly
EXE28_P5.EXE28_P5244	-6.97202	-4.58792	-0.660171	3	31	SpT-Gly
lin_trace_p7_exp1.lin_trace_p7_exp1100	-6.97074	-4.59124	-0.659214	3	23	SpT-Gly
EXE18_P9.EXE18_P9291	-6.55647	-4.17853	-0.578318	3	21	SpT-Gly
EXE28_P5.EXE28_P5358	-6.89751	-4.52253	-0.643348	3	29	EPC progenitors
exe19_p9.exe19_p9002	-6.72371	-4.34881	-0.608661	3	31	SpT-Gly
lin_trace_p11_exp1.lin_trace_p11_exp1305	-6.7859	-4.42917	-0.618092	3	20	SpT-Gly
lin_trace_p2_exp1.lin_trace_p2_exp1180	-6.98535	-4.64184	-0.656882	3	31	SpT-Gly
EXE24_P13.EXE24_P13079	-6.80465	-4.47469	-0.617841	3	22	SpT-Gly
lin_trace_p13_exp1.lin_trace_p13_exp1296	-7.01286	-4.68337	-0.660564	3	31	SpT-Gly
EXE24_P10.EXE24_P10020	-6.92093	-4.59396	-0.640971	3	22	SpT-Gly
EXE28_P5.EXE28_P5156	-6.84506	-4.51963	-0.625243	3	31	SpT-Gly
EXE24_P6.EXE24_P6264	-6.83173	-4.51787	-0.620809	3	21	SpT-Gly
EXE24_P12.EXE24_P12094	-6.91981	-4.61088	-0.638014	3	22	SpT-Gly
EXE24_P11.EXE24_P11336	-6.97077	-4.66472	-0.648174	3	22	SpT-Gly
EXE24_P16.EXE24_P16151	-6.71851	-4.42041	-0.596165	3	23	SpT-Gly
lin_trace_p10_exp1.lin_trace_p10_exp1229	-6.98502	-4.69289	-0.649055	3	23	SpT-Gly
EXE31_p1.EXE31_p1276	-6.95194	-4.66374	-0.641535	3	23	SpT-Gly
lin_trace_p13_exp1.lin_trace_p13_exp1193	-7.05234	-4.76943	-0.661911	3	31	SpT-Gly
EXE24_P10.EXE24_P10093	-6.65031	-4.37328	-0.580381	3	23	SpT-Gly
EXE_EXP10_E7.0_2.EXE_EXP10_E7.0_2205	-6.3302	-4.06127	-0.525995	3	23	SpT-Gly
EXE24_P11.EXE24_P11318	-6.17705	-3.91154	-0.504183	3	23	SpT-Gly
EXE24_P7.EXE24_P7254	-7.02776	-4.76236	-0.65401	3	23	SpT-Gly
EXE24_P8.EXE24_P8115	-6.98301	-4.72758	-0.643041	3	22	SpT-Gly
EXE25_P10.EXE25_P10337	-6.79206	-4.54117	-0.603378	3	23	SpT-Gly
EXE25_P8.EXE25_P8010	-6.85164	-4.60094	-0.615244	3	29	EPC progenitors
EXE_EXP8_E6.5_NOVA_701.EXE_EXP8_E6.5_NOVA_701143	-6.86733	-4.61825	-0.618166	3	31	SpT-Gly
EXE28_P4.EXE28_P4168	-7.05339	-4.80739	-0.656508	3	23	SpT-Gly
EXE24_P3.EXE24_P3100	-6.71917	-4.47804	-0.587772	3	23	SpT-Gly
EXE24_P10.EXE24_P10289	-6.97188	-4.732	-0.638328	3	23	SpT-Gly
EXE24_P16.EXE24_P16110	-7.03767	-4.81502	-0.649573	3	22	SpT-Gly
EXE28_P5.EXE28_P5354	-7.03108	-4.81364	-0.647374	3	31	SpT-Gly
EXE24_P7.EXE24_P7278	-7.02341	-4.80612	-0.645713	3	22	SpT-Gly
EXE24_P10.EXE24_P10151	-6.9489	-4.73417	-0.629662	3	21	SpT-Gly
EXE28_P6.EXE28_P6309	-6.97015	-4.76174	-0.633128	3	31	SpT-Gly
EXE25_P8.EXE25_P8016	-6.86902	-4.66191	-0.61206	3	22	SpT-Gly
EXE25_P10.EXE25_P10169	-6.98166	-4.77761	-0.634878	3	21	SpT-Gly
EXE_EXP11_E7.5_2.EXE_EXP11_E7.5_2018	-6.99784	-4.79563	-0.637993	3	22	SpT-Gly
EXE24_P10.EXE24_P10242	-6.89561	-4.69366	-0.616684	3	23	SpT-Gly
lin_trace_p2_exp1.lin_trace_p2_exp1213	-7.10045	-4.89913	-0.659752	3	31	SpT-Gly
EXE18_P9.EXE18_P9249	-6.58257	-4.39151	-0.555284	3	21	SpT-Gly
EXE28_P5.EXE28_P5068	-6.96852	-4.77826	-0.629988	3	31	SpT-Gly
EXE24_P10.EXE24_P10248	-6.94853	-4.76662	-0.624502	3	23	SpT-Gly
EXE24_P10.EXE24_P10091	-6.92016	-4.74119	-0.618172	3	22	SpT-Gly
EXE31_p1.EXE31_p1272	-6.87071	-4.69601	-0.607375	3	23	SpT-Gly
EXE31_p1.EXE31_p1291	-7.00117	-4.83523	-0.633068	3	20	SpT-Gly
EXE_EXP8_E6.5_NOVA_701.EXE_EXP8_E6.5_NOVA_701188	-6.56907	-4.40679	-0.548499	3	19	EPC progenitors
EXE31_p1.EXE31_p1066	-6.93808	-4.77638	-0.619175	3	20	SpT-Gly
lin_trace_p7_exp1.lin_trace_p7_exp1344	-6.75202	-4.59107	-0.581725	3	21	SpT-Gly
lin_trace_p7_exp1.lin_trace_p7_exp1036	-6.99134	-4.83653	-0.629255	3	22	SpT-Gly
EXE24_P10.EXE24_P10106	-7.09776	-4.94328	-0.651916	3	29	EPC progenitors
EXE_EXP8_E6.5_NOVA_701.EXE_EXP8_E6.5_NOVA_701135	-6.83257	-4.68091	-0.596095	3	23	SpT-Gly
EXE24_P10.EXE24_P10344	-6.74363	-4.59453	-0.578311	3	23	SpT-Gly
EXE24_P4.EXE24_P4122	-6.98011	-4.83148	-0.625944	3	31	SpT-Gly
EXE_EXP8_E6.5_NOVA.EXE_EXP8_E6.5_NOVA203	-6.50577	-4.36359	-0.534591	3	23	SpT-Gly
lin_trace_p11_exp1.lin_trace_p11_exp1312	-6.80348	-4.6687	-0.587668	3	22	SpT-Gly
exe19_p9.exe19_p9008	-6.57297	-4.44428	-0.544067	3	21	SpT-Gly
EXE25_P10.EXE25_P10371	-6.4101	-4.29295	-0.515865	3	23	SpT-Gly
EXE24_P16.EXE24_P16188	-6.84737	-4.74264	-0.591653	3	23	SpT-Gly
EXE24_P8.EXE24_P8272	-7.04558	-4.95255	-0.631052	3	31	SpT-Gly
EXE31_p1.EXE31_p1310	-7.19729	-5.11393	-0.66254	3	20	SpT-Gly
EXE28_P6.EXE28_P6008	-7.06738	-4.9848	-0.634086	3	20	SpT-Gly
exe19_p8.exe19_p8172	-6.81115	-4.7292	-0.580805	3	31	SpT-Gly
lin_trace_p7_exp1.lin_trace_p7_exp1358	-6.61485	-4.53813	-0.543195	3	21	SpT-Gly
exe19_p8.exe19_p8201	-6.57454	-4.50016	-0.535793	3	21	SpT-Gly
EXE28_P5.EXE28_P5067	-6.67254	-4.59877	-0.553132	3	22	SpT-Gly
exe19_p8.exe19_p8307	-7.07626	-5.00563	-0.6341	3	31	SpT-Gly
lin_trace_p4_exp1.lin_trace_p4_exp1239	-7.09215	-5.03335	-0.635654	3	31	SpT-Gly
EXE28_P5.EXE28_P5093	-6.44106	-4.3842	-0.511542	3	31	SpT-Gly
EXE25_P10.EXE25_P10092	-6.87187	-4.81866	-0.588324	3	21	SpT-Gly
EXE24_P12.EXE24_P12249	-6.70995	-4.67375	-0.553981	3	23	SpT-Gly
lin_trace_p1_exp1.lin_trace_p1_exp1007	-6.8483	-4.81639	-0.580085	3	31	SpT-Gly
EXE25_P9.EXE25_P9298	-6.81317	-4.79096	-0.571506	3	29	EPC progenitors
EXE24_P8.EXE24_P8093	-6.99618	-4.97712	-0.608651	3	21	SpT-Gly
EXE31_p1.EXE31_p1349	-6.82139	-4.81479	-0.570586	3	31	SpT-Gly
lin_trace_p7_exp1.lin_trace_p7_exp1123	-6.67172	-4.66526	-0.542112	3	21	SpT-Gly
EXE24_P11.EXE24_P11097	-7.04594	-5.04445	-0.616411	3	22	SpT-Gly
EXE24_P9.EXE24_P9194	-6.86512	-4.86735	-0.577865	3	22	SpT-Gly
EXE18_P9.EXE18_P9304	-6.56538	-4.5837	-0.519484	3	29	EPC progenitors
EXE24_P17.EXE24_P17093	-6.7492	-4.76987	-0.552025	3	26	EPC progenitors
EXE24_P9.EXE24_P9233	-6.47785	-4.50173	-0.504339	3	23	SpT-Gly
EXE24_P10.EXE24_P10157	-6.72977	-4.75479	-0.547628	3	21	SpT-Gly
EXE24_P10.EXE24_P10057	-6.60583	-4.64263	-0.523359	3	23	SpT-Gly
EXE_EXP11_E7.5_2.EXE_EXP11_E7.5_2111	-6.7819	-4.82611	-0.554347	3	20	SpT-Gly
EXE24_P17.EXE24_P17106	-6.79175	-4.84859	-0.55413	3	29	EPC progenitors
lin_trace_p1_exp1.lin_trace_p1_exp1043	-6.84716	-4.90771	-0.564542	3	21	SpT-Gly
EXE3_m2e3cont-m3e1-e2_E6.5_5.EXE3_m2e3cont-m3e1-e2_E6.5_5092	-6.65709	-4.72744	-0.526727	3	21	SpT-Gly
EXE24_P8.EXE24_P8159	-7.14896	-5.22045	-0.627003	3	31	SpT-Gly
EXE31_p1.EXE31_p1053	-6.90379	-4.97558	-0.574136	3	20	SpT-Gly
EXE_EXP8_E6.5_NOVA_701.EXE_EXP8_E6.5_NOVA_701277	-6.61982	-4.69567	-0.519229	3	23	SpT-Gly
EXE25_P9.EXE25_P9271	-6.69059	-4.77391	-0.530553	3	22	SpT-Gly
EXE_EXP8_E6.5_NOVA_701.EXE_EXP8_E6.5_NOVA_701163	-6.54577	-4.63118	-0.505173	3	22	SpT-Gly
EXE28_P5.EXE28_P5313	-7.09366	-5.18435	-0.611647	3	31	SpT-Gly
EXE24_P6.EXE24_P6237	-6.92456	-5.01855	-0.57462	3	29	EPC progenitors
EXE24_P18.EXE24_P18321	-6.53378	-4.63768	-0.500164	3	31	SpT-Gly
EXE24_P11.EXE24_P11127	-6.85085	-4.96729	-0.555565	3	29	EPC progenitors
EXE24_P9.EXE24_P9374	-6.63625	-4.7671	-0.512688	3	21	SpT-Gly
EXE25_P9.EXE25_P9330	-6.8663	-4.99841	-0.55592	3	21	SpT-Gly
EXE28_P6.EXE28_P6096	-7.00081	-5.18742	-0.574614	3	22	SpT-Gly
lin_trace_p13_exp1.lin_trace_p13_exp1070	-6.65896	-4.86205	-0.503845	3	21	SpT-Gly
EXE23_P5.EXE23_P5076	-6.93934	-5.15009	-0.557277	3	29	EPC progenitors
EXE_EXP11_E7.5_2.EXE_EXP11_E7.5_2176	-6.79428	-5.09086	-0.511225	3	19	EPC progenitors
EXE25_P8.EXE25_P8074	-6.91819	-5.2578	-0.52778	3	29	EPC progenitors
lin_trace_p10_exp1.lin_trace_p10_exp1304	-6.99429	-5.40958	-0.528821	3	29	EPC progenitors
EXE25_P6.EXE25_P6292	-6.94701	-5.41129	-0.50802	3	21	SpT-Gly
EXE_exp14_spatial_p1_E6.5_e1_e2_e3_NOVA.EXE_exp14_spatial_p1_E6.5_e1_e2_e3_NOVA064	-7.0697	-5.68383	-0.500837	3	19	EPC progenitors
exe19_p8.exe19_p8301	-6.13504	-4.06384	-0.471209	4	21	SpT-Gly
EXE18_P1.EXE18_P1142	-5.87262	-3.88759	-0.430925	4	23	SpT-Gly
exe19_p8.exe19_p8299	-6.1237	-4.17074	-0.452449	4	31	SpT-Gly
EXE18_P1.EXE18_P1111	-5.63242	-3.68712	-0.404964	4	23	SpT-Gly
EXE24_P17.EXE24_P17292	-5.95863	-4.04465	-0.429238	4	21	SpT-Gly
EXE24_P12.EXE24_P12092	-6.34037	-4.44625	-0.470781	4	21	SpT-Gly
EXE_EXP8_E6.5_NOVA_701.EXE_EXP8_E6.5_NOVA_701266	-6.36351	-4.49612	-0.46985	4	23	SpT-Gly
lin_trace_p3_exp1.lin_trace_p3_exp1279	-6.55606	-4.70824	-0.495492	4	31	SpT-Gly
EXE24_P9.EXE24_P9274	-6.57932	-4.73633	-0.498467	4	21	SpT-Gly
EXE24_P6.EXE24_P6269	-5.65952	-3.83374	-0.390896	4	21	SpT-Gly
exe19_p8.exe19_p8282	-6.49482	-4.68665	-0.478896	4	21	SpT-Gly
EXE24_P17.EXE24_P17219	-6.31608	-4.52229	-0.451157	4	21	SpT-Gly
EXE28_P5.EXE28_P5293	-6.60914	-4.81566	-0.49467	4	23	SpT-Gly
exe19_p1.exe19_p1289	-6.59074	-4.83179	-0.485331	4	31	SpT-Gly
EXE24_P10.EXE24_P10063	-5.95249	-4.19855	-0.404785	4	21	SpT-Gly
EXE18_P9.EXE18_P9056	-6.57887	-4.83409	-0.4808	4	22	SpT-Gly
EXE_EXP8_E6.5_NOVA_701.EXE_EXP8_E6.5_NOVA_701168	-6.53125	-4.79802	-0.471074	4	26	EPC progenitors
EXE_EXP11_E7.5_2.EXE_EXP11_E7.5_2020	-6.33713	-4.61559	-0.441333	4	26	EPC progenitors
EXE24_P16.EXE24_P16229	-6.7022	-4.98364	-0.496964	4	22	SpT-Gly
EXE24_P11.EXE24_P11046	-6.59302	-4.87703	-0.477734	4	22	SpT-Gly
EXE_EXP8_E6.5_NOVA_701.EXE_EXP8_E6.5_NOVA_701176	-6.27595	-4.56263	-0.43227	4	21	SpT-Gly
EXE24_P10.EXE24_P10303	-6.63789	-4.94586	-0.480747	4	21	SpT-Gly
EXE24_P5.EXE24_P5256	-6.58385	-4.9129	-0.467686	4	20	SpT-Gly
EXE_EXP8_E6.5_NOVA_701.EXE_EXP8_E6.5_NOVA_701209	-6.66934	-5.00275	-0.481207	4	22	SpT-Gly
EXE24_P10.EXE24_P10371	-6.40798	-4.74919	-0.43939	4	21	SpT-Gly
exe19_p8.exe19_p8367	-6.62113	-4.97173	-0.469555	4	21	SpT-Gly
EXE28_P5.EXE28_P5312	-6.72517	-5.08462	-0.48622	4	29	EPC progenitors
EXE28_P5.EXE28_P5323	-6.6673	-5.02863	-0.47527	4	29	EPC progenitors
exe19_p8.exe19_p8244	-6.70357	-5.06772	-0.48115	4	29	EPC progenitors
EXE5_E4cont-E6_E6.5_2.EXE5_E4cont-E6_E6.5_2033	-6.59633	-4.96931	-0.461219	4	31	SpT-Gly
lin_trace_p10_exp1.lin_trace_p10_exp1058	-6.59622	-4.97122	-0.460822	4	22	SpT-Gly
EXE28_P5.EXE28_P5311	-6.57558	-4.95235	-0.457078	4	22	SpT-Gly
EXE22_p5_e2b_placenta_e3.EXE22_p5_e2b_placenta_e3379	-6.74812	-5.12811	-0.486305	4	22	SpT-Gly
EXE5_E4cont-E6_E6.5_2.EXE5_E4cont-E6_E6.5_2047	-6.54083	-4.92936	-0.449314	4	21	SpT-Gly
EXE24_P11.EXE24_P11249	-6.38625	-4.77548	-0.427482	4	21	SpT-Gly
EXE24_P6.EXE24_P6261	-6.06849	-4.45933	-0.392208	4	21	SpT-Gly
EXE25_P10.EXE25_P10048	-6.43926	-4.83084	-0.434057	4	21	SpT-Gly
lin_trace_p13_exp1.lin_trace_p13_exp1122	-6.55254	-4.94474	-0.45036	4	26	EPC progenitors
EXE25_P9.EXE25_P9312	-5.92468	-4.33246	-0.376536	4	21	SpT-Gly
roni2_p.roni2_p153	-6.23309	-4.64201	-0.405596	4	23	SpT-Gly
EXE24_P16.EXE24_P16340	-6.42033	-4.8353	-0.427002	4	22	SpT-Gly
EXE25_P5.EXE25_P5015	-6.21144	-4.63762	-0.400148	4	26	EPC progenitors
EXE24_P10.EXE24_P10339	-6.23863	-4.66938	-0.402196	4	21	SpT-Gly
EXE24_P12.EXE24_P12095	-6.3448	-4.79706	-0.410074	4	21	SpT-Gly
EXE25_P10.EXE25_P10217	-6.13331	-4.58934	-0.387207	4	23	SpT-Gly
exe19_p1.exe19_p1099	-6.31121	-4.77825	-0.403391	4	21	SpT-Gly
EXE25_P4.EXE25_P4289	-5.7328	-4.20194	-0.352293	4	21	SpT-Gly
EXE25_P9.EXE25_P9377	-6.46718	-4.94859	-0.419824	4	21	SpT-Gly
exe19_p9.exe19_p9065	-5.96539	-4.45571	-0.366053	4	19	EPC progenitors
EXE24_P13.EXE24_P13273	-6.33968	-4.8348	-0.401111	4	22	SpT-Gly
EXE24_P8.EXE24_P8019	-6.40247	-4.90125	-0.407909	4	29	EPC progenitors
exe19_p8.exe19_p8251	-6.55644	-5.06497	-0.42669	4	21	SpT-Gly
EXE18_P9.EXE18_P9210	-6.32983	-4.84681	-0.395601	4	21	SpT-Gly
EXE25_P8.EXE25_P8081	-6.51123	-5.04174	-0.415595	4	22	SpT-Gly
EXE24_P7.EXE24_P7336	-6.37978	-4.91266	-0.398089	4	21	SpT-Gly
EXE24_P9.EXE24_P9161	-6.14453	-4.6798	-0.373056	4	21	SpT-Gly
EXE24_P5.EXE24_P5159	-6.36789	-4.92081	-0.392489	4	21	SpT-Gly
EXE25_P8.EXE25_P8075	-6.14407	-4.69739	-0.36952	4	21	SpT-Gly
EXE24_P13.EXE24_P13065	-6.3426	-4.89721	-0.389267	4	21	SpT-Gly
EXE24_P10.EXE24_P10105	-6.73868	-5.29879	-0.444533	4	22	SpT-Gly
EXE24_P6.EXE24_P6019	-6.24345	-4.81307	-0.375709	4	21	SpT-Gly
EXE24_P10.EXE24_P10004	-6.04253	-4.61691	-0.356565	4	21	SpT-Gly
EXE24_P10.EXE24_P10070	-6.03547	-4.61087	-0.355937	4	21	SpT-Gly
EXE24_P6.EXE24_P6266	-6.21292	-4.79647	-0.369949	4	21	SpT-Gly
exe19_p9.exe19_p9082	-6.78316	-5.36868	-0.446041	4	31	SpT-Gly
EXE18_P9.EXE18_P9264	-6.1793	-4.76799	-0.365871	4	26	EPC progenitors
EXE24_P19.EXE24_P19148	-6.10233	-4.69871	-0.35724	4	21	SpT-Gly
lin_trace_p1_exp1.lin_trace_p1_exp1014	-6.56146	-5.17471	-0.403614	4	29	EPC progenitors
lin_trace_p10_exp1.lin_trace_p10_exp1289	-6.83925	-5.46274	-0.447547	4	29	EPC progenitors
EXE28_P5.EXE28_P5160	-6.22544	-4.86458	-0.359537	4	28	EPC progenitors
EXE_EXP8_E6.5_NOVA_701.EXE_EXP8_E6.5_NOVA_701196	-6.2449	-4.89429	-0.359149	4	26	EPC progenitors
EXE25_P8.EXE25_P8030	-6.36114	-5.03094	-0.366154	4	22	SpT-Gly
EXE28_P6.EXE28_P6257	-6.18794	-4.86455	-0.348271	4	21	SpT-Gly
EXE24_P10.EXE24_P10284	-6.18241	-4.87941	-0.343483	4	21	SpT-Gly
EXE24_P11.EXE24_P11216	-6.43892	-5.14679	-0.365393	4	22	SpT-Gly
EXE_EXP8_E6.5_NOVA_701.EXE_EXP8_E6.5_NOVA_701133	-6.11717	-4.82582	-0.335477	4	22	SpT-Gly
EXE24_P7.EXE24_P7344	-6.3209	-5.05239	-0.347934	4	21	SpT-Gly
EXE24_P10.EXE24_P10171	-6.98021	-5.84179	-0.402957	4	29	EPC progenitors
EXE24_P10.EXE24_P10239	-6.5577	-5.435	-0.333951	4	29	EPC progenitors
EXE25_P4.EXE25_P4262	-6.09604	-4.83014	-0.328427	5	19	EPC progenitors
EXE_EXP8_E6.5_NOVA.EXE_EXP8_E6.5_NOVA359	-5.76589	-4.51077	-0.304306	5	26	EPC progenitors
EXE3_m2e3cont-m3e1-e2_E6.5_5.EXE3_m2e3cont-m3e1-e2_E6.5_5076	-6.11516	-4.92067	-0.314247	5	19	EPC progenitors
lin_trace_p13_exp1.lin_trace_p13_exp1256	-6.29868	-5.10834	-0.327386	5	21	SpT-Gly
EXE24_P12.EXE24_P12128	-6.06038	-4.87271	-0.308876	5	21	SpT-Gly
lin_trace_p11_exp1.lin_trace_p11_exp1278	-6.35938	-5.1792	-0.330291	5	21	SpT-Gly
EXE25_P9.EXE25_P9337	-5.91526	-4.76065	-0.292597	5	21	SpT-Gly
exe19_p1.exe19_p1133	-6.29986	-5.1582	-0.315761	5	21	SpT-Gly
EXE24_P16.EXE24_P16154	-6.38232	-5.25479	-0.318947	5	28	EPC progenitors
lin_trace_p3_exp1.lin_trace_p3_exp1306	-6.36798	-5.24931	-0.315553	5	21	SpT-Gly
EXE24_P16.EXE24_P16349	-5.97582	-4.89261	-0.280255	5	21	SpT-Gly
lin_trace_p13_exp1.lin_trace_p13_exp1247	-6.31668	-5.23492	-0.302036	5	22	SpT-Gly
EXE31_p1.EXE31_p1264	-6.40259	-5.34205	-0.303011	5	19	EPC progenitors
EXE24_P16.EXE24_P16320	-5.92203	-4.86743	-0.270682	5	21	SpT-Gly
EXE_EXP8_E6.5_NOVA.EXE_EXP8_E6.5_NOVA238	-5.72047	-4.67269	-0.258987	5	19	EPC progenitors
EXE_EXP8_E6.5_NOVA_701.EXE_EXP8_E6.5_NOVA_701230	-5.97869	-4.9419	-0.269579	5	22	SpT-Gly
EXE24_P7.EXE24_P7112	-6.53413	-5.50773	-0.304583	5	26	EPC progenitors
EXE25_P9.EXE25_P9054	-6.48568	-5.4616	-0.299457	5	31	SpT-Gly
EXE_EXP8_E6.5_NOVA.EXE_EXP8_E6.5_NOVA246	-6.29232	-5.26926	-0.285233	5	19	EPC progenitors
EXE28_P5.EXE28_P5007	-5.82175	-4.81934	-0.253932	5	28	EPC progenitors
EXE24_P6.EXE24_P6084	-6.06036	-5.07761	-0.26116	5	26	EPC progenitors
EXE24_P8.EXE24_P8026	-6.20612	-5.23234	-0.26714	5	26	EPC progenitors
lin_trace_p13_exp1.lin_trace_p13_exp1197	-6.25831	-5.30339	-0.265293	5	29	EPC progenitors
EXE28_P5.EXE28_P5301	-6.44873	-5.51316	-0.272243	5	28	EPC progenitors
EXE3_e4-e5_E6.5_3.EXE3_e4-e5_E6.5_3179	-5.90318	-4.97131	-0.241191	5	26	EPC progenitors
lin_trace_p7_exp1.lin_trace_p7_exp1096	-6.01204	-5.10361	-0.240665	5	28	EPC progenitors
lin_trace_p11_exp1.lin_trace_p11_exp1377	-6.12	-5.21927	-0.243819	5	28	EPC progenitors
lin_trace_p1_exp1.lin_trace_p1_exp1056	-6.83618	-5.96404	-0.282441	5	29	EPC progenitors
EXE17_E5.5_P1.EXE17_E5.5_P1137	-6.41168	-5.55544	-0.24728	5	18	EPC progenitors
EXE25_P9.EXE25_P9212	-5.89272	-5.04513	-0.22053	5	27	EPC progenitors
EXE24_P11.EXE24_P11349	-5.9425	-5.09657	-0.222096	5	21	SpT-Gly
EXE31_p1.EXE31_p1039	-6.63116	-5.78985	-0.25642	5	19	EPC progenitors
EXE29_P2.EXE29_P2111	-6.36499	-5.52621	-0.239131	5	25	EPC progenitors
EXE18_P9.EXE18_P9263	-5.81609	-4.97905	-0.215067	5	19	EPC progenitors
lin_trace_p2_exp1.lin_trace_p2_exp1030	-5.84019	-5.00379	-0.215851	5	21	SpT-Gly
exe19_p8.exe19_p8232	-6.02992	-5.21048	-0.218999	5	28	EPC progenitors
EXE24_P5.EXE24_P5312	-5.98516	-5.16715	-0.216822	5	19	EPC progenitors
EXE_EXP8_E6.5_NOVA_701.EXE_EXP8_E6.5_NOVA_701270	-5.61504	-4.80398	-0.201995	5	26	EPC progenitors
EXE25_P8.EXE25_P8130	-6.08568	-5.28399	-0.216716	5	29	EPC progenitors
EXE24_P6.EXE24_P6345	-6.25027	-5.45445	-0.222279	5	26	EPC progenitors
EXE22_p5_e2b_placenta_e3.EXE22_p5_e2b_placenta_e3349	-6.4195	-5.64338	-0.224696	5	29	EPC progenitors
EXE24_P11.EXE24_P11070	-6.10383	-5.33394	-0.209023	5	26	EPC progenitors
EXE24_P6.EXE24_P6029	-5.92652	-5.16012	-0.201604	5	28	EPC progenitors
EXE3_e4-e5_E6.5_3.EXE3_e4-e5_E6.5_3026	-5.82749	-5.06745	-0.196671	5	21	SpT-Gly
lin_trace_p7_exp1.lin_trace_p7_exp1181	-5.79013	-5.0432	-0.192316	5	28	EPC progenitors
EXE24_P6.EXE24_P6002	-5.86943	-5.13696	-0.191157	5	26	EPC progenitors
EXE_EXP8_E6.5_NOVA.EXE_EXP8_E6.5_NOVA214	-6.02436	-5.29582	-0.195273	5	26	EPC progenitors
EXE24_P9.EXE24_P9048	-5.8314	-5.12576	-0.18335	5	28	EPC progenitors
lin_trace_p10_exp1.lin_trace_p10_exp1202	-6.15225	-5.4809	-0.18427	5	29	EPC progenitors
lin_trace_p9_exp1.lin_trace_p9_exp1303	-6.26306	-5.61091	-0.182179	5	21	SpT-Gly
lin_trace_p7_exp1.lin_trace_p7_exp1311	-5.88474	-5.23735	-0.169844	5	26	EPC progenitors
exe19_p9.exe19_p9033	-6.44928	-5.81928	-0.181919	5	29	EPC progenitors
EXE28_P5.EXE28_P5038	-5.81409	-5.18305	-0.163747	6	28	EPC progenitors
lin_trace_p13_exp1.lin_trace_p13_exp1143	-5.87356	-5.24667	-0.164222	6	28	EPC progenitors
EXE_EXP8_E6.5_NOVA_701.EXE_EXP8_E6.5_NOVA_701214	-5.68568	-5.06086	-0.158988	6	26	EPC progenitors
lin_trace_p13_exp1.lin_trace_p13_exp1134	-5.9528	-5.33284	-0.164492	6	26	EPC progenitors
lin_trace_p1_exp1.lin_trace_p1_exp1058	-5.83209	-5.21478	-0.160673	6	29	EPC progenitors
EXE24_P5.EXE24_P5282	-6.03263	-5.42227	-0.164074	6	19	EPC progenitors
lin_trace_p13_exp1.lin_trace_p13_exp1269	-5.91661	-5.31064	-0.159856	6	29	EPC progenitors
EXE24_P9.EXE24_P9091	-6.03733	-5.43874	-0.161018	6	28	EPC progenitors
EXE5_E1-E4_E6.5_1.EXE5_E1-E4_E6.5_1230	-5.99358	-5.4082	-0.156265	6	19	EPC progenitors
EXE25_P8.EXE25_P8116	-5.83622	-5.27284	-0.146763	6	28	EPC progenitors
lin_trace_p1_exp1.lin_trace_p1_exp1021	-5.81238	-5.25653	-0.144317	6	28	EPC progenitors
EXE_EXP8_E6.5_NOVA_701.EXE_EXP8_E6.5_NOVA_701202	-5.96796	-5.42835	-0.143341	6	19	EPC progenitors
EXE31_p1.EXE31_p1121	-6.20456	-5.6679	-0.148007	6	19	EPC progenitors
EXE24_P11.EXE24_P11256	-5.89964	-5.37961	-0.13666	6	27	EPC progenitors
EXE31_p1.EXE31_p1374	-5.7927	-5.27374	-0.134229	6	26	EPC progenitors
EXE24_P6.EXE24_P6121	-5.86575	-5.36178	-0.131686	6	26	EPC progenitors
EXE24_P18.EXE24_P18295	-5.86276	-5.39257	-0.12258	6	29	EPC progenitors
EXE28_P5.EXE28_P5080	-6.04668	-5.58347	-0.124063	6	19	EPC progenitors
EXE24_P19.EXE24_P19018	-5.88989	-5.46489	-0.110842	6	28	EPC progenitors
exe19_p8.exe19_p8369	-5.57032	-5.16263	-0.101732	6	21	SpT-Gly
EXE28_P5.EXE28_P5099	-5.69997	-5.30092	-0.101165	6	28	EPC progenitors
EXE5_E4cont-E6_E6.5_2.EXE5_E4cont-E6_E6.5_2037	-6.11147	-5.71434	-0.106479	6	19	EPC progenitors
EXE28_P5.EXE28_P5239	-5.73483	-5.34877	-0.0981673	6	19	EPC progenitors
EXE_EXP8_E6.5_NOVA_701.EXE_EXP8_E6.5_NOVA_701208	-5.65121	-5.26925	-0.0960459	6	26	EPC progenitors
exe19_p8.exe19_p8262	-5.73289	-5.35197	-0.0967889	6	26	EPC progenitors
EXE24_P13.EXE24_P13083	-5.82743	-5.45475	-0.0957631	6	28	EPC progenitors
EXE_EXP8_E6.5_NOVA.EXE_EXP8_E6.5_NOVA245	-5.47092	-5.09903	-0.0912793	6	26	EPC progenitors
EXE24_P7.EXE24_P7226	-5.80232	-5.44094	-0.0923934	6	26	EPC progenitors
EXE31_p1.EXE31_p1380	-6.19434	-5.86117	-0.0890107	6	25	EPC progenitors
lin_trace_p1_exp1.lin_trace_p1_exp1367	-5.71801	-5.40207	-0.0792078	6	26	EPC progenitors
EXE18_P5_NOVA.EXE18_P5_NOVA053	-5.58049	-5.26568	-0.0775913	6	28	EPC progenitors
EXE24_P18.EXE24_P18010	-5.68846	-5.37961	-0.0770163	6	26	EPC progenitors
EXE_EXP8_E6.5_NOVA_701.EXE_EXP8_E6.5_NOVA_701106	-5.49091	-5.19847	-0.070976	6	26	EPC progenitors
EXE31_p1.EXE31_p1353	-6.11593	-5.82718	-0.0755009	6	25	EPC progenitors
lin_trace_p1_exp1.lin_trace_p1_exp1155	-5.49705	-5.22454	-0.0658248	6	28	EPC progenitors
EXE24_P17.EXE24_P17311	-5.61977	-5.34892	-0.0662975	6	26	EPC progenitors
exe19_p8.exe19_p8227	-5.60708	-5.36084	-0.0596821	6	28	EPC progenitors
EXE24_P18.EXE24_P18146	-5.92807	-5.74314	-0.0446454	6	28	EPC progenitors
lin_trace_p1_exp1.lin_trace_p1_exp1092	-5.70822	-5.52504	-0.0430735	6	26	EPC progenitors
EXE31_p1.EXE31_p1260	-6.18681	-6.00736	-0.0444241	6	19	EPC progenitors
EXE31_p1.EXE31_p1286	-5.98564	-5.829	-0.0368018	6	25	EPC progenitors
EXE24_P6.EXE24_P6377	-5.49845	-5.35996	-0.0301333	6	26	EPC progenitors
EXE24_P12.EXE24_P12071	-5.49047	-5.35581	-0.0291714	6	28	EPC progenitors
lin_trace_p15_exp1.lin_trace_p15_exp1032	-5.43437	-5.33789	-0.0186831	6	21	SpT-Gly
EXE3_m2e1-e3_E6.5_4.EXE3_m2e1-e3_E6.5_4345	-5.50429	-5.40912	-0.0184592	6	18	EPC progenitors
EXE24_P18.EXE24_P18055	-5.54243	-5.44879	-0.0181153	6	28	EPC progenitors
lin_trace_p12_exp1.lin_trace_p12_exp1342	-5.44023	-5.34668	-0.0179123	6	28	EPC progenitors
EXE_EXP8_E6.5_NOVA.EXE_EXP8_E6.5_NOVA201	-5.40075	-5.30908	-0.0173293	6	24	EPC progenitors
exe19_p8.exe19_p8246	-5.35008	-5.25869	-0.0172039	6	28	EPC progenitors
EXE24_P6.EXE24_P6103	-5.74247	-5.662	-0.0148453	6	26	EPC progenitors
lin_trace_p2_exp1.lin_trace_p2_exp1205	-6.02602	-5.96169	-0.0107394	6	29	EPC progenitors
EXE25_P10.EXE25_P10021	-5.5888	-5.52595	-0.00977734	6	28	EPC progenitors
EXE_EXP8_E6.5_NOVA_701.EXE_EXP8_E6.5_NOVA_701227	-5.49645	-5.43404	-0.00956591	6	26	EPC progenitors
EXE24_P8.EXE24_P8323	-5.53148	-5.48975	-0.00393523	6	27	EPC progenitors
EXE_EXP10_E7.0_1.EXE_EXP10_E7.0_1024	-5.25285	-5.2141	-0.00303828	6	26	EPC progenitors
EXE17_E5.5_P1.EXE17_E5.5_P1069	-5.6044	-5.56677	-0.00286037	6	18	EPC progenitors
EXE24_P11.EXE24_P11270	-5.5776	-5.54526	-0.00139885	6	27	EPC progenitors
EXE5_E4cont-E6_E6.5_2.EXE5_E4cont-E6_E6.5_2129	-5.32319	-5.29205	-0.00102829	6	25	EPC progenitors
lin_trace_p1_exp1.lin_trace_p1_exp1323	-5.52076	-5.49349	0	6	28	EPC progenitors
EXE24_P5.EXE24_P5377	-5.18169	-5.16059	0.00161198	7	26	EPC progenitors
EXE17_E5.5_P1.EXE17_E5.5_P1326	-5.84234	-5.84234	0.00726519	7	18	EPC progenitors
EXE4_M1E1-E4,M2E1-E2_E5.5_1.EXE4_M1E1-E4,M2E1-E2_E5.5_1028	-5.85272	-5.85272	0.00726853	7	18	EPC progenitors
lin_trace_p1_exp1.lin_trace_p1_exp1002	-5.45751	-5.45751	0.00714155	7	27	EPC progenitors
EXE31_p1.EXE31_p1034	-5.9407	-5.96698	0.0144955	7	19	EPC progenitors
EXE24_P17.EXE24_P17310	-5.26029	-5.28687	0.0139424	7	26	EPC progenitors
EXE24_P9.EXE24_P9343	-5.42735	-5.45752	0.0149823	7	27	EPC progenitors
EXE_EXP8_E6.5_NOVA.EXE_EXP8_E6.5_NOVA322	-5.48691	-5.53206	0.0189916	7	25	EPC progenitors
EXE_EXP8_E6.5_NOVA_701.EXE_EXP8_E6.5_NOVA_701226	-5.34359	-5.39731	0.021041	7	26	EPC progenitors
EXE18_P9.EXE18_P9123	-4.68276	-4.74751	0.0229413	7	28	EPC progenitors
EXE25_P10.EXE25_P10059	-5.40966	-5.4861	0.0271065	7	28	EPC progenitors
EXE25_P9.EXE25_P9319	-5.43345	-5.52582	0.0313407	7	28	EPC progenitors
EXE29_P2.EXE29_P2100	-5.82214	-5.91528	0.0322787	7	24	EPC progenitors
EXE18_P9.EXE18_P9114	-4.85488	-4.96397	0.0346203	7	27	EPC progenitors
EXE_EXP10_E7.0_1.EXE_EXP10_E7.0_1035	-5.28287	-5.39467	0.0361634	7	26	EPC progenitors
EXE_EXP8_E6.5_NOVA.EXE_EXP8_E6.5_NOVA241	-5.37536	-5.48927	0.0369089	7	25	EPC progenitors
lin_trace_p2_exp1.lin_trace_p2_exp1088	-5.37475	-5.50667	0.0416677	7	28	EPC progenitors
lin_trace_p2_exp1.lin_trace_p2_exp1084	-5.96135	-6.10855	0.0469427	7	29	EPC progenitors
EXE28_P5.EXE28_P5014	-5.55822	-5.70717	0.0465578	7	26	EPC progenitors
EXE24_P10.EXE24_P10013	-5.5991	-5.75469	0.0483997	7	28	EPC progenitors
lin_trace_p4_exp1.lin_trace_p4_exp1265	-5.47736	-5.64215	0.0505849	7	27	EPC progenitors
EXE24_P6.EXE24_P6028	-5.74751	-5.91736	0.0524714	7	28	EPC progenitors
EXE_EXP8_E6.5_NOVA.EXE_EXP8_E6.5_NOVA206	-5.61426	-5.79385	0.0547778	7	19	EPC progenitors
EXE31_p1.EXE31_p1337	-5.60066	-5.78441	0.0558501	7	25	EPC progenitors
EXE24_P19.EXE24_P19242	-5.67513	-5.8788	0.0612447	7	26	EPC progenitors
lin_trace_p10_exp1.lin_trace_p10_exp1322	-5.59339	-5.81339	0.0653954	7	27	EPC progenitors
EXE18_P9.EXE18_P9230	-4.98337	-5.20678	0.065332	7	27	EPC progenitors
EXE22_p5_e2b_placenta_e3.EXE22_p5_e2b_placenta_e3341	-5.51259	-5.74695	0.0690598	7	26	EPC progenitors
EXE31_p1.EXE31_p1303	-5.72533	-5.9624	0.0700699	7	24	EPC progenitors
EXE3_e4-e5_E6.5_3.EXE3_e4-e5_E6.5_3059	-5.52318	-5.76066	0.069901	7	25	EPC progenitors
EXE24_P6.EXE24_P6366	-5.45629	-5.70361	0.0724155	7	26	EPC progenitors
EXE25_P4.EXE25_P4380	-5.14979	-5.39937	0.0726728	7	27	EPC progenitors
EXE24_P8.EXE24_P8191	-5.26304	-5.54772	0.0821676	7	28	EPC progenitors
EXE24_P6.EXE24_P6009	-5.4605	-5.74832	0.0831232	7	27	EPC progenitors
EXE25_P9.EXE25_P9303	-5.41279	-5.71758	0.0875978	7	26	EPC progenitors
EXE28_P5.EXE28_P5026	-5.30009	-5.61472	0.0902609	7	27	EPC progenitors
EXE31_p1.EXE31_p1375	-5.39781	-5.71835	0.0917705	7	25	EPC progenitors
EXE4_M1E1-E4,M2E1-E2_E5.5_1.EXE4_M1E1-E4,M2E1-E2_E5.5_1053	-5.3798	-5.71335	0.0952344	7	18	EPC progenitors
EXE24_P6.EXE24_P6314	-5.4483	-5.78639	0.0963579	7	27	EPC progenitors
EXE25_P1.EXE25_P1003	-5.35983	-5.70341	0.0979174	7	28	EPC progenitors
lin_trace_p15_exp1.lin_trace_p15_exp1098	-5.46728	-5.81751	0.099515	7	27	EPC progenitors
EXE5_E4cont-E6_E6.5_2.EXE5_E4cont-E6_E6.5_2139	-5.37803	-5.74507	0.104094	7	25	EPC progenitors
EXE3_m2e1-e3_E6.5_4.EXE3_m2e1-e3_E6.5_4265	-5.28221	-5.64982	0.104453	7	18	EPC progenitors
EXE_EXP8_E6.5_NOVA.EXE_EXP8_E6.5_NOVA193	-5.2484	-5.62555	0.107127	7	25	EPC progenitors
EXE24_P7.EXE24_P7150	-5.7158	-6.13538	0.116624	7	26	EPC progenitors
EXE3_m2e1-e3_E6.5_4.EXE3_m2e1-e3_E6.5_4318	-5.68142	-6.13754	0.12577	7	25	EPC progenitors
lin_trace_p15_exp1.lin_trace_p15_exp1217	-5.28908	-5.75212	0.129869	7	27	EPC progenitors
EXE_EXP8_E6.5_NOVA.EXE_EXP8_E6.5_NOVA198	-5.04924	-5.52667	0.135522	7	25	EPC progenitors
EXE24_P13.EXE24_P13117	-5.50195	-5.98242	0.132814	7	27	EPC progenitors
EXE24_P10.EXE24_P10334	-5.08619	-5.56878	0.136751	7	27	EPC progenitors
EXE_EXP8_E6.5_NOVA.EXE_EXP8_E6.5_NOVA199	-5.44638	-5.94614	0.138191	7	25	EPC progenitors
EXE3_m2e3cont-m3e1-e2_E6.5_5.EXE3_m2e3cont-m3e1-e2_E6.5_5046	-5.86792	-6.39609	0.141293	7	19	EPC progenitors
EXE25_P9.EXE25_P9366	-5.4622	-5.996	0.146567	7	27	EPC progenitors
lin_trace_p3_exp1.lin_trace_p3_exp1284	-5.24613	-5.78705	0.150816	7	27	EPC progenitors
EXE4_M1E1-E4,M2E1-E2_E5.5_1.EXE4_M1E1-E4,M2E1-E2_E5.5_1021	-5.67631	-6.22484	0.148055	7	18	EPC progenitors
exe19_p1.exe19_p1020	-5.61802	-6.16798	0.149054	7	25	EPC progenitors
EXE24_P12.EXE24_P12022	-5.23665	-5.79466	0.155462	7	27	EPC progenitors
EXE29_P2.EXE29_P2013	-5.48997	-6.0646	0.156367	7	25	EPC progenitors
EXE5_E4cont-E6_E6.5_2.EXE5_E4cont-E6_E6.5_2280	-5.58818	-6.16487	0.155594	7	25	EPC progenitors
EXE24_P8.EXE24_P8048	-5.20208	-5.78477	0.162447	7	28	EPC progenitors
lin_trace_p1_exp1.lin_trace_p1_exp1187	-5.21889	-5.82231	0.167628	8	27	EPC progenitors
EXE24_P18.EXE24_P18002	-5.38536	-5.99929	0.167518	8	26	EPC progenitors
EXE24_P18.EXE24_P18312	-5.22836	-5.84601	0.1711	8	4	TGC progenitors
EXE3_m2e3cont-m3e1-e2_E6.5_5.EXE3_m2e3cont-m3e1-e2_E6.5_5017	-5.05485	-5.67563	0.175351	8	26	EPC progenitors
EXE_EXP8_E6.5_NOVA_701.EXE_EXP8_E6.5_NOVA_701210	-5.13553	-5.76155	0.17514	8	26	EPC progenitors
EXE24_P16.EXE24_P16096	-4.75243	-5.39652	0.189578	8	28	EPC progenitors
EXE17_E5.5_P1.EXE17_E5.5_P1206	-5.54992	-6.20079	0.173809	8	18	EPC progenitors
lin_trace_p13_exp1.lin_trace_p13_exp1107	-5.00591	-5.65915	0.185132	8	27	EPC progenitors
EXE25_P8.EXE25_P8248	-5.20226	-5.89574	0.191214	8	25	EPC progenitors
EXE_EXP8_E6.5_NOVA.EXE_EXP8_E6.5_NOVA226	-5.26914	-5.96332	0.189788	8	25	EPC progenitors
EXE28_P5.EXE28_P5114	-5.23637	-5.94381	0.193911	8	27	EPC progenitors
EXE31_p1.EXE31_p1363	-5.31857	-6.02677	0.192128	8	25	EPC progenitors
EXE5_E4cont-E6_E6.5_2.EXE5_E4cont-E6_E6.5_2268	-5.8055	-6.52016	0.183538	8	25	EPC progenitors
EXE17_E5.5_P1.EXE17_E5.5_P1243	-5.45671	-6.17418	0.191148	8	18	EPC progenitors
EXE29_P2.EXE29_P2144	-5.56113	-6.28053	0.189127	8	24	EPC progenitors
EXE5_E4cont-E6_E6.5_2.EXE5_E4cont-E6_E6.5_2040	-5.31106	-6.03093	0.19514	8	25	EPC progenitors
EXE24_P8.EXE24_P8069	-5.33438	-6.05808	0.195477	8	27	EPC progenitors
lin_trace_p15_exp1.lin_trace_p15_exp1119	-4.96092	-5.69312	0.208299	8	27	EPC progenitors
EXE17_E5.5_P1.EXE17_E5.5_P1189	-5.68633	-6.42178	0.190165	8	18	EPC progenitors
EXE_EXP8_E6.5_NOVA.EXE_EXP8_E6.5_NOVA354	-5.44172	-6.1807	0.196453	8	18	EPC progenitors
EXE29_P2.EXE29_P2033	-5.41298	-6.15745	0.198473	8	13	EPC progenitors
EXE24_P12.EXE24_P12157	-5.23248	-5.98896	0.206242	8	27	EPC progenitors
lin_trace_p10_exp1.lin_trace_p10_exp1185	-5.28511	-6.04423	0.205383	8	27	EPC progenitors
EXE_EXP8_E6.5_NOVA.EXE_EXP8_E6.5_NOVA195	-5.11466	-5.87573	0.211021	8	24	EPC progenitors
EXE23_P4.EXE23_P4003	-4.89444	-5.65686	0.219236	8	3	TGC progenitors
EXE24_P6.EXE24_P6037	-5.11607	-5.88224	0.21224	8	27	EPC progenitors
EXE4_M1E1-E4,M2E1-E2_E5.5_1.EXE4_M1E1-E4,M2E1-E2_E5.5_1047	-5.39612	-6.16286	0.204082	8	18	EPC progenitors
EXE24_P11.EXE24_P11191	-5.1414	-5.90867	0.211718	8	27	EPC progenitors
EXE4_M1E1-E4,M2E1-E2_E5.5_1.EXE4_M1E1-E4,M2E1-E2_E5.5_1048	-5.65734	-6.42552	0.1981	8	18	EPC progenitors
EXE25_P10.EXE25_P10017	-4.37418	-5.14281	0.247219	8	28	EPC progenitors
EXE3_e4-e5_E6.5_3.EXE3_e4-e5_E6.5_3193	-5.8928	-6.67932	0.196593	8	18	EPC progenitors
EXE31_p1.EXE31_p1361	-5.70412	-6.49672	0.202186	8	25	EPC progenitors
lin_trace_p12_exp1.lin_trace_p12_exp1092	-5.44235	-6.23827	0.209618	8	29	EPC progenitors
EXE28_P6.EXE28_P6227	-5.40166	-6.20168	0.211684	8	27	EPC progenitors
EXE31_p1.EXE31_p1118	-5.48098	-6.28535	0.210428	8	24	EPC progenitors
EXE31_p1.EXE31_p1308	-5.61405	-6.42877	0.209063	8	24	EPC progenitors
lin_trace_p13_exp1.lin_trace_p13_exp1330	-5.03892	-5.8576	0.228629	8	27	EPC progenitors
EXE_EXP8_E6.5_NOVA_701.EXE_EXP8_E6.5_NOVA_701229	-4.81007	-5.63983	0.241494	8	25	EPC progenitors
EXE3_m2e3cont-m3e1-e2_E6.5_5.EXE3_m2e3cont-m3e1-e2_E6.5_5007	-5.40706	-6.24237	0.219519	8	19	EPC progenitors
EXE28_P6.EXE28_P6134	-4.86716	-5.72308	0.245933	8	27	EPC progenitors
exe19_p9.exe19_p9085	-5.07913	-5.93675	0.236736	8	27	EPC progenitors
EXE_EXP8_E6.5_NOVA.EXE_EXP8_E6.5_NOVA247	-5.23851	-6.1021	0.231969	8	24	EPC progenitors
EXE25_P10.EXE25_P10291	-5.24637	-6.12631	0.235488	8	27	EPC progenitors
EXE31_p1.EXE31_p1129	-5.65819	-6.53961	0.222215	8	24	EPC progenitors
EXE18_P5_NOVA.EXE18_P5_NOVA001	-5.44477	-6.34975	0.233656	8	27	EPC progenitors
EXE4_M1E1-E4,M2E1-E2_E5.5_1.EXE4_M1E1-E4,M2E1-E2_E5.5_1042	-5.1643	-6.07079	0.245121	8	18	EPC progenitors
EXE18_P5_NOVA.EXE18_P5_NOVA097	-4.57503	-5.48788	0.279068	8	28	EPC progenitors
EXE4_M1E1-E4,M2E1-E2_E5.5_1.EXE4_M1E1-E4,M2E1-E2_E5.5_1066	-5.33565	-6.25163	0.240339	8	18	EPC progenitors
EXE_EXP8_E6.5_NOVA_701.EXE_EXP8_E6.5_NOVA_701142	-5.11261	-6.04616	0.253895	8	25	EPC progenitors
lin_trace_p1_exp1.lin_trace_p1_exp1232	-4.76025	-5.7138	0.27828	8	28	EPC progenitors
EXE5_E4cont-E6_E6.5_2.EXE5_E4cont-E6_E6.5_2378	-5.26409	-6.22587	0.253613	8	25	EPC progenitors
EXE24_P13.EXE24_P13306	-5.00762	-5.98228	0.269166	8	27	EPC progenitors
EXE31_p1.EXE31_p1084	-5.25003	-6.22913	0.258123	8	24	EPC progenitors
EXE31_p1.EXE31_p1070	-5.43246	-6.41298	0.250614	8	24	EPC progenitors
EXE29_P2.EXE29_P2141	-5.43398	-6.42165	0.251912	8	24	EPC progenitors
EXE4_M1E1-E4,M2E1-E2_E5.5_1.EXE4_M1E1-E4,M2E1-E2_E5.5_1034	-5.32351	-6.3197	0.258647	8	18	EPC progenitors
EXE24_P5.EXE24_P5283	-5.2887	-6.29294	0.262011	8	4	TGC progenitors
lin_trace_p12_exp1.lin_trace_p12_exp1097	-5.43617	-6.45222	0.257934	8	29	EPC progenitors
EXE3_m2e1-e3_E6.5_4.EXE3_m2e1-e3_E6.5_4258	-5.25966	-6.28021	0.267017	8	18	EPC progenitors
lin_trace_p1_exp1.lin_trace_p1_exp1277	-4.87699	-5.89977	0.288784	8	28	EPC progenitors
EXE31_p1.EXE31_p1281	-5.27105	-6.29433	0.267082	8	25	EPC progenitors
EXE29_P2.EXE29_P2177	-5.09143	-6.12338	0.278197	8	25	EPC progenitors
EXE31_p1.EXE31_p1296	-5.08708	-6.13391	0.281897	8	24	EPC progenitors
EXE5_E4cont-E6_E6.5_2.EXE5_E4cont-E6_E6.5_2351	-5.09347	-6.14225	0.281989	8	25	EPC progenitors
EXE5_E4cont-E6_E6.5_2.EXE5_E4cont-E6_E6.5_2138	-5.26067	-6.31302	0.273917	8	25	EPC progenitors
EXE3_m2e1-e3_E6.5_4.EXE3_m2e1-e3_E6.5_4372	-5.03409	-6.08747	0.28646	8	13	EPC progenitors
EXE29_P2.EXE29_P2154	-5.36374	-6.42873	0.271738	8	13	EPC progenitors
exe19_p9.exe19_p9110	-4.75458	-5.8348	0.311423	8	27	EPC progenitors
EXE5_E4cont-E6_E6.5_2.EXE5_E4cont-E6_E6.5_2053	-5.23647	-6.3206	0.282139	8	25	EPC progenitors
EXE3_m2e3cont-m3e1-e2_E6.5_5.EXE3_m2e3cont-m3e1-e2_E6.5_5127	-5.27685	-6.36207	0.280166	8	25	EPC progenitors
EXE17_E5.5_P1.EXE17_E5.5_P1177	-4.94555	-6.03808	0.301188	8	18	EPC progenitors
EXE17_E5.5_P1.EXE17_E5.5_P1082	-4.93234	-6.02751	0.302636	8	18	EPC progenitors
lin_trace_p1_exp1.lin_trace_p1_exp1148	-5.10923	-6.21112	0.293174	8	27	EPC progenitors
EXE25_P8.EXE25_P8073	-4.91003	-6.01624	0.3068	8	27	EPC progenitors
EXE24_P10.EXE24_P10229	-4.89434	-6.00251	0.308331	8	4	TGC progenitors
EXE31_p1.EXE31_p1341	-5.08134	-6.20284	0.299332	8	13	EPC progenitors
EXE29_P2.EXE29_P2088	-5.13143	-6.25325	0.296294	8	25	EPC progenitors
lin_trace_p3_exp1.lin_trace_p3_exp1200	-4.85048	-5.97582	0.315584	8	4	TGC progenitors
EXE31_p1.EXE31_p1045	-5.17144	-6.31422	0.298652	8	24	EPC progenitors
lin_trace_p3_exp1.lin_trace_p3_exp1353	-4.7999	-5.95674	0.32674	8	3	TGC progenitors
EXE24_P7.EXE24_P7046	-5.20139	-6.36635	0.301621	8	27	EPC progenitors
EXE24_P7.EXE24_P7195	-4.94146	-6.11578	0.320551	8	27	EPC progenitors
EXE25_P8.EXE25_P8209	-5.13597	-6.32511	0.310804	8	26	EPC progenitors
EXE24_P12.EXE24_P12016	-4.93497	-6.13906	0.327819	8	27	EPC progenitors
EXE24_P5.EXE24_P5152	-5.18884	-6.39645	0.311486	8	4	TGC progenitors
EXE24_P5.EXE24_P5276	-5.01753	-6.22554	0.322794	8	4	TGC progenitors
EXE4_M1E1-E4,M2E1-E2_E5.5_1.EXE4_M1E1-E4,M2E1-E2_E5.5_1065	-5.08828	-6.30584	0.320071	8	18	EPC progenitors
EXE31_p1.EXE31_p1099	-5.02919	-6.24842	0.324496	8	25	EPC progenitors
EXE_EXP8_E6.5_NOVA.EXE_EXP8_E6.5_NOVA244	-5.04419	-6.26653	0.324131	8	25	EPC progenitors
EXE4_M1E1-E4,M2E1-E2_E5.5_1.EXE4_M1E1-E4,M2E1-E2_E5.5_1061	-5.22463	-6.44743	0.312564	8	18	EPC progenitors
exe19_p9.exe19_p9100	-5.10863	-6.33484	0.320609	8	27	EPC progenitors
EXE31_p1.EXE31_p1306	-5.22857	-6.46402	0.314924	8	24	EPC progenitors
EXE4_M1E1-E4,M2E1-E2_E5.5_1.EXE4_M1E1-E4,M2E1-E2_E5.5_1017	-5.11957	-6.36057	0.322978	8	18	EPC progenitors
EXE5_E4cont-E6_E6.5_2.EXE5_E4cont-E6_E6.5_2277	-5.32027	-6.61372	0.321032	8	25	EPC progenitors
EXE31_p1.EXE31_p1044	-5.39291	-6.76291	0.331524	8	13	EPC progenitors
EXE24_P5.EXE24_P5318	-4.81121	-6.00099	0.333869	9	16	TGC progenitors
EXE24_P8.EXE24_P8284	-4.5757	-5.77092	0.354976	9	27	EPC progenitors
EXE24_P6.EXE24_P6140	-4.82283	-6.03606	0.338382	9	27	EPC progenitors
lin_trace_p2_exp1.lin_trace_p2_exp1334	-4.73305	-5.95341	0.347402	9	27	EPC progenitors
lin_trace_p3_exp1.lin_trace_p3_exp1228	-4.78487	-6.00552	0.343204	9	4	TGC progenitors
lin_trace_p4_exp1.lin_trace_p4_exp1219	-4.85789	-6.08192	0.338165	9	27	EPC progenitors
EXE24_P17.EXE24_P17188	-4.72232	-5.94903	0.349786	9	27	EPC progenitors
EXE24_P9.EXE24_P9107	-4.82686	-6.05841	0.342398	9	27	EPC progenitors
EXE3_m2e1-e3_E6.5_4.EXE3_m2e1-e3_E6.5_4342	-4.7042	-5.94982	0.355825	9	15	TGC progenitors
EXE28_P6.EXE28_P6136	-4.80402	-6.05079	0.347716	9	27	EPC progenitors
EXE3_e4-e5_E6.5_3.EXE3_e4-e5_E6.5_3171	-4.8459	-6.09873	0.345787	9	14	EPC progenitors
EXE24_P5.EXE24_P5284	-4.96713	-6.22133	0.336704	9	13	EPC progenitors
EXE_EXP8_E6.5_NOVA_701.EXE_EXP8_E6.5_NOVA_701251	-4.95456	-6.2109	0.338127	9	25	EPC progenitors
EXE4_M1E1-E4,M2E1-E2_E5.5_1.EXE4_M1E1-E4,M2E1-E2_E5.5_1054	-4.91185	-6.18275	0.344627	9	18	EPC progenitors
EXE31_p1.EXE31_p1054	-5.04717	-6.31894	0.334725	9	18	EPC progenitors
exe19_p9.exe19_p9121	-4.62588	-5.90195	0.370024	9	27	EPC progenitors
EXE24_P5.EXE24_P5006	-5.03501	-6.31576	0.337543	9	16	TGC progenitors
exe19_p1.exe19_p1128	-4.44418	-5.73673	0.391121	9	4	TGC progenitors
EXE24_P5.EXE24_P5145	-4.94118	-6.24025	0.348599	9	16	TGC progenitors
EXE24_P11.EXE24_P11283	-4.70594	-6.00716	0.368634	9	4	TGC progenitors
EXE_EXP8_E6.5_NOVA.EXE_EXP8_E6.5_NOVA338	-4.82374	-6.13832	0.361537	9	24	EPC progenitors
EXE24_P6.EXE24_P6201	-5.06253	-6.37819	0.342995	9	13	EPC progenitors
EXE24_P5.EXE24_P5136	-4.7248	-6.0487	0.372231	9	17	TGC progenitors
EXE24_P5.EXE24_P5098	-4.58401	-5.92481	0.388963	9	16	TGC progenitors
EXE24_P5.EXE24_P5376	-4.87367	-6.21801	0.363978	9	15	TGC progenitors
EXE31_p1.EXE31_p1055	-5.07445	-6.41888	0.34825	9	18	EPC progenitors
EXE25_P10.EXE25_P10028	-4.74824	-6.107	0.377959	9	6	TGC progenitors
EXE23_P3.EXE23_P3183	-4.4399	-5.80176	0.407525	9	3	TGC progenitors
EXE25_P9.EXE25_P9276	-4.633	-5.99879	0.390014	9	27	EPC progenitors
lin_trace_p1_exp1.lin_trace_p1_exp1066	-4.82811	-6.19797	0.373448	9	27	EPC progenitors
EXE5_E6cont-E7_E6.5_3.EXE5_E6cont-E7_E6.5_3025	-5.00981	-6.38488	0.359642	9	25	EPC progenitors
EXE31_p1.EXE31_p1037	-5.27898	-6.66375	0.341926	9	24	EPC progenitors
EXE5_E4cont-E6_E6.5_2.EXE5_E4cont-E6_E6.5_2349	-5.26699	-6.65574	0.343536	9	25	EPC progenitors
EXE3_e4-e5_E6.5_3.EXE3_e4-e5_E6.5_3245	-4.78133	-6.18104	0.384105	9	14	EPC progenitors
EXE24_P7.EXE24_P7259	-4.83093	-6.23122	0.379868	9	3	TGC progenitors
EXE23_P3.EXE23_P3288	-4.84175	-6.24286	0.379109	9	6	TGC progenitors
EXE4_M1E1-E4,M2E1-E2_E5.5_1.EXE4_M1E1-E4,M2E1-E2_E5.5_1037	-5.35022	-6.75449	0.341031	9	18	EPC progenitors
EXE5_E4cont-E6_E6.5_2.EXE5_E4cont-E6_E6.5_2232	-5.19018	-6.59587	0.352298	9	25	EPC progenitors
EXE24_P11.EXE24_P11034	-5.13591	-6.54443	0.356907	9	4	TGC progenitors
EXE25_P1.EXE25_P1304	-4.40577	-5.81583	0.421467	9	5	TGC progenitors
EXE24_P6.EXE24_P6045	-4.91245	-6.32622	0.375798	9	4	TGC progenitors
EXE_EXP10_E7.0_1.EXE_EXP10_E7.0_1006	-4.96208	-6.37841	0.372164	9	13	EPC progenitors
lin_trace_p2_exp1.lin_trace_p2_exp1019	-4.49542	-5.92237	0.416664	9	27	EPC progenitors
exe19_p1.exe19_p1201	-4.70055	-6.13022	0.398012	9	4	TGC progenitors
EXE22_p5_e2b_placenta_e3.EXE22_p5_e2b_placenta_e3366	-4.3926	-5.82314	0.427168	9	3	TGC progenitors
lin_trace_p1_exp1.lin_trace_p1_exp1322	-4.32791	-5.75924	0.433361	9	4	TGC progenitors
EXE3_m2e3cont-m3e1-e2_E6.5_5.EXE3_m2e3cont-m3e1-e2_E6.5_5073	-5.26832	-6.7052	0.35294	9	14	EPC progenitors
EXE25_P8.EXE25_P8174	-5.18414	-6.62695	0.36036	9	4	TGC progenitors
lin_trace_p11_exp1.lin_trace_p11_exp1375	-4.67437	-6.11732	0.403348	9	3	TGC progenitors
EXE24_P5.EXE24_P5354	-4.73467	-6.17772	0.397809	9	17	TGC progenitors
EXE3_m2e1-e3_E6.5_4.EXE3_m2e1-e3_E6.5_4309	-5.06875	-6.51324	0.369477	9	14	EPC progenitors
EXE17_E5.5_P1.EXE17_E5.5_P1079	-4.9142	-6.3648	0.383516	9	18	EPC progenitors
EXE24_P5.EXE24_P5033	-4.91736	-6.37146	0.383972	9	16	TGC progenitors
EXE23_P3.EXE23_P3156	-4.80678	-6.26353	0.394254	9	4	TGC progenitors
EXE_EXP10_E7.0_1.EXE_EXP10_E7.0_1009	-5.14163	-6.59957	0.366507	9	14	EPC progenitors
EXE_EXP8_E6.5_NOVA.EXE_EXP8_E6.5_NOVA210	-5.07308	-6.53363	0.372347	9	24	EPC progenitors
EXE24_P6.EXE24_P6008	-4.70237	-6.17296	0.406793	9	3	TGC progenitors
EXE24_P5.EXE24_P5028	-4.68456	-6.1578	0.408992	9	16	TGC progenitors
EXE24_P5.EXE24_P5091	-4.87115	-6.34513	0.39222	9	16	TGC progenitors
EXE24_P5.EXE24_P5307	-4.6926	-6.17168	0.409507	9	16	TGC progenitors
EXE31_p1.EXE31_p1359	-5.06769	-6.54683	0.376638	9	13	EPC progenitors
EXE24_P18.EXE24_P18069	-4.69876	-6.17878	0.409144	9	3	TGC progenitors
lin_trace_p3_exp1.lin_trace_p3_exp1230	-4.59017	-6.07803	0.420996	9	6	TGC progenitors
EXE24_P5.EXE24_P5342	-5.21427	-6.70545	0.367725	9	16	TGC progenitors
lin_trace_p10_exp1.lin_trace_p10_exp1103	-4.78849	-6.27991	0.403368	9	27	EPC progenitors
EXE3_e4-e5_E6.5_3.EXE3_e4-e5_E6.5_3104	-5.036	-6.52928	0.382132	9	14	EPC progenitors
EXE28_P5.EXE28_P5228	-4.68171	-6.17769	0.414196	9	4	TGC progenitors
exe19_p8.exe19_p8205	-4.58612	-6.08605	0.423966	9	4	TGC progenitors
EXE31_p1.EXE31_p1271	-5.34153	-6.84211	0.36026	9	18	EPC progenitors
lin_trace_p3_exp1.lin_trace_p3_exp1074	-4.77481	-6.2757	0.406654	9	28	EPC progenitors
EXE_EXP8_E6.5_NOVA.EXE_EXP8_E6.5_NOVA323	-4.84801	-6.35218	0.400719	9	14	EPC progenitors
EXE23_P3.EXE23_P3316	-4.81643	-6.3223	0.403924	9	6	TGC progenitors
EXE_EXP10_E7.0_1.EXE_EXP10_E7.0_1014	-5.22788	-6.73693	0.370035	9	16	TGC progenitors
EXE_EXP8_E6.5_NOVA.EXE_EXP8_E6.5_NOVA225	-4.8379	-6.3583	0.405082	9	24	EPC progenitors
EXE22_p5_e2b_placenta_e3.EXE22_p5_e2b_placenta_e3354	-4.64383	-6.16719	0.423616	9	4	TGC progenitors
EXE23_P4.EXE23_P4188	-5.03123	-6.55505	0.38882	9	4	TGC progenitors
EXE28_P6.EXE28_P6065	-4.66249	-6.18756	0.422239	9	4	TGC progenitors
EXE24_P6.EXE24_P6359	-4.73711	-6.26627	0.416191	9	4	TGC progenitors
EXE31_p1.EXE31_p1068	-5.22175	-6.75306	0.375102	9	24	EPC progenitors
EXE24_P5.EXE24_P5261	-4.62821	-6.16148	0.4272	9	17	TGC progenitors
EXE31_p1.EXE31_p1265	-5.14037	-6.67419	0.381809	9	11	EPC progenitors
EXE28_P6.EXE28_P6341	-4.89991	-6.43429	0.40247	9	27	EPC progenitors
EXE17_E5.5_P1.EXE17_E5.5_P1071	-5.06198	-6.59643	0.38839	9	18	EPC progenitors
EXE25_P8.EXE25_P8251	-4.59068	-6.12693	0.431326	9	4	TGC progenitors
EXE25_P1.EXE25_P1380	-4.48281	-6.02486	0.442524	9	4	TGC progenitors
EXE17_E5.5_P1.EXE17_E5.5_P1020	-5.2978	-6.84277	0.371968	9	18	EPC progenitors
EXE24_P8.EXE24_P8174	-5.01584	-6.56128	0.394612	9	27	EPC progenitors
EXE_EXP8_E6.5_NOVA.EXE_EXP8_E6.5_NOVA218	-4.53546	-6.08961	0.440252	9	25	EPC progenitors
EXE_EXP8_E6.5_NOVA_701.EXE_EXP8_E6.5_NOVA_701148	-4.79126	-6.35181	0.417896	9	13	EPC progenitors
exe19_p1.exe19_p1098	-5.03141	-6.59286	0.396663	9	27	EPC progenitors
EXE24_P7.EXE24_P7274	-5.25665	-6.81821	0.378154	9	29	EPC progenitors
EXE_EXP8_E6.5_NOVA.EXE_EXP8_E6.5_NOVA221	-4.76852	-6.33114	0.420437	9	13	EPC progenitors
EXE3_m2e3cont-m3e1-e2_E6.5_5.EXE3_m2e3cont-m3e1-e2_E6.5_5118	-4.97268	-6.53794	0.402487	9	25	EPC progenitors
EXE31_p1.EXE31_p1061	-4.86952	-6.44942	0.414825	9	24	EPC progenitors
EXE24_P16.EXE24_P16021	-4.73894	-6.3198	0.42707	9	27	EPC progenitors
EXE24_P6.EXE24_P6119	-4.61166	-6.21463	0.44357	9	3	TGC progenitors
EXE31_p1.EXE31_p1299	-5.14591	-6.75314	0.396258	9	25	EPC progenitors
lin_trace_p7_exp1.lin_trace_p7_exp1285	-4.75568	-6.36989	0.432628	9	4	TGC progenitors
EXE31_p1.EXE31_p1126	-5.40157	-7.01844	0.377801	9	24	EPC progenitors
EXE5_E4cont-E6_E6.5_2.EXE5_E4cont-E6_E6.5_2199	-4.72125	-6.33851	0.436476	9	14	EPC progenitors
EXE_EXP8_E6.5_NOVA_701.EXE_EXP8_E6.5_NOVA_701218	-4.73497	-6.35721	0.436264	9	3	TGC progenitors
EXE31_p1.EXE31_p1028	-5.22986	-6.85394	0.392566	9	24	EPC progenitors
lin_trace_p11_exp1.lin_trace_p11_exp1212	-4.73098	-6.35752	0.437551	9	4	TGC progenitors
EXE24_P5.EXE24_P5368	-4.60563	-6.234	0.44951	9	6	TGC progenitors
EXE3_m2e1-e3_E6.5_4.EXE3_m2e1-e3_E6.5_4327	-4.91015	-6.54109	0.4219	9	13	EPC progenitors
EXE_EXP8_E6.5_NOVA.EXE_EXP8_E6.5_NOVA200	-4.75573	-6.38788	0.436451	9	13	EPC progenitors
EXE24_P16.EXE24_P16379	-4.71471	-6.35	0.440926	9	27	EPC progenitors
EXE3_m2e3cont-m3e1-e2_E6.5_5.EXE3_m2e3cont-m3e1-e2_E6.5_5059	-4.94359	-6.58052	0.420111	9	14	EPC progenitors
lin_trace_p11_exp1.lin_trace_p11_exp1279	-4.62096	-6.25822	0.449991	9	6	TGC progenitors
EXE31_p1.EXE31_p1036	-4.92735	-6.56535	0.421816	9	24	EPC progenitors
EXE24_P6.EXE24_P6238	-4.47045	-6.11602	0.465228	9	4	TGC progenitors
EXE24_P5.EXE24_P5373	-4.97327	-6.62257	0.420008	9	4	TGC progenitors
EXE31_p1.EXE31_p1117	-4.88682	-6.53835	0.428409	9	13	EPC progenitors
EXE24_P6.EXE24_P6278	-4.76805	-6.42366	0.440313	9	4	TGC progenitors
EXE29_P2.EXE29_P2089	-4.92276	-6.5807	0.426454	9	24	EPC progenitors
EXE24_P5.EXE24_P5344	-4.85695	-6.51666	0.432923	9	14	EPC progenitors
EXE23_P4.EXE23_P4097	-4.50478	-6.17242	0.466788	9	6	TGC progenitors
lin_trace_p11_exp1.lin_trace_p11_exp1235	-4.71113	-6.38064	0.448566	9	4	TGC progenitors
EXE22_p5_e2b_placenta_e3.EXE22_p5_e2b_placenta_e3370	-4.54701	-6.22201	0.464622	9	3	TGC progenitors
EXE25_P9.EXE25_P9368	-4.70989	-6.39071	0.451101	9	3	TGC progenitors
EXE24_P18.EXE24_P18353	-4.31387	-6.00507	0.487256	9	4	TGC progenitors
EXE25_P10.EXE25_P10131	-4.61421	-6.3125	0.463542	9	6	TGC progenitors
EXE24_P5.EXE24_P5255	-4.75696	-6.45603	0.450663	9	16	TGC progenitors
EXE24_P16.EXE24_P16297	-4.76864	-6.46831	0.449707	9	4	TGC progenitors
EXE_EXP11_E7.5_2.EXE_EXP11_E7.5_2185	-4.37307	-6.07385	0.484453	9	14	EPC progenitors
EXE31_p1.EXE31_p1307	-5.24012	-6.94547	0.407864	9	18	EPC progenitors
EXE24_P6.EXE24_P6342	-4.61198	-6.31907	0.465631	9	4	TGC progenitors
exe19_p8.exe19_p8228	-4.64774	-6.35623	0.462705	9	27	EPC progenitors
EXE24_P5.EXE24_P5116	-5.231	-6.94458	0.410307	9	4	TGC progenitors
EXE24_P7.EXE24_P7010	-4.81077	-6.52534	0.44899	9	3	TGC progenitors
EXE5_E4cont-E6_E6.5_2.EXE5_E4cont-E6_E6.5_2327	-4.70832	-6.42434	0.4588	9	13	EPC progenitors
EXE31_p1.EXE31_p1041	-4.86236	-6.58433	0.445775	9	18	EPC progenitors
EXE_EXP8_E6.5_NOVA.EXE_EXP8_E6.5_NOVA375	-4.92093	-6.64541	0.440832	9	14	EPC progenitors
EXE_EXP8_E6.5_NOVA_701.EXE_EXP8_E6.5_NOVA_701184	-4.98815	-6.71807	0.435715	9	13	EPC progenitors
EXE31_p1.EXE31_p1048	-4.91254	-6.64679	0.443733	9	11	EPC progenitors
EXE24_P7.EXE24_P7376	-4.86391	-6.59824	0.448304	9	27	EPC progenitors
lin_trace_p3_exp1.lin_trace_p3_exp1307	-4.33711	-6.07335	0.494225	9	6	TGC progenitors
EXE25_P10.EXE25_P10045	-4.79267	-6.53349	0.456375	9	4	TGC progenitors
EXE31_p1.EXE31_p1338	-5.15507	-6.89612	0.42272	9	18	EPC progenitors
EXE23_P4.EXE23_P4252	-4.47442	-6.22014	0.485533	9	4	TGC progenitors
P1_EXE16_E6.5.P1_EXE16_E6.5245	-4.65582	-6.40171	0.470001	9	9	TGC progenitors
EXE31_p1.EXE31_p1007	-4.9383	-6.6935	0.445846	9	18	EPC progenitors
lin_trace_p11_exp1.lin_trace_p11_exp1209	-4.79192	-6.54863	0.459906	9	6	TGC progenitors
EXE28_P5.EXE28_P5011	-4.76007	-6.51959	0.46349	9	4	TGC progenitors
EXE22_p5_e2b_placenta_e3.EXE22_p5_e2b_placenta_e3350	-4.55548	-6.31674	0.482057	9	3	TGC progenitors
EXE24_P7.EXE24_P7325	-4.60229	-6.36892	0.479177	9	15	TGC progenitors
lin_trace_p11_exp1.lin_trace_p11_exp1205	-4.62262	-6.39174	0.477946	9	6	TGC progenitors
EXE_EXP8_E6.5_NOVA.EXE_EXP8_E6.5_NOVA273	-4.80729	-6.57787	0.461519	9	14	EPC progenitors
EXE24_P5.EXE24_P5323	-4.41224	-6.19679	0.498211	9	16	TGC progenitors
lin_trace_p10_exp1.lin_trace_p10_exp1120	-4.54586	-6.33463	0.488689	9	5	TGC progenitors
EXE31_p1.EXE31_p1078	-5.01387	-6.80451	0.446441	9	24	EPC progenitors
EXE4_M1E1-E4,M2E1-E2_E5.5_1.EXE4_M1E1-E4,M2E1-E2_E5.5_1025	-4.77338	-6.56445	0.469177	9	18	EPC progenitors
EXE24_P5.EXE24_P5021	-4.73549	-6.52825	0.473019	9	4	TGC progenitors
EXE31_p1.EXE31_p1314	-4.92684	-6.72854	0.457146	9	13	EPC progenitors
EXE31_p1.EXE31_p1047	-4.9442	-6.74808	0.455994	9	18	EPC progenitors
EXE_EXP8_E6.5_NOVA_701.EXE_EXP8_E6.5_NOVA_701221	-4.80197	-6.60636	0.469478	9	13	EPC progenitors
EXE24_P6.EXE24_P6350	-4.65243	-6.46047	0.483805	9	17	TGC progenitors
EXE31_p1.EXE31_p1282	-5.00068	-6.81296	0.452452	9	24	EPC progenitors
EXE24_P7.EXE24_P7172	-4.87019	-6.68632	0.465678	9	13	EPC progenitors
lin_trace_p4_exp1.lin_trace_p4_exp1061	-4.61266	-6.43313	0.489941	9	3	TGC progenitors
EXE24_P7.EXE24_P7062	-4.93204	-6.75893	0.46225	9	14	EPC progenitors
EXE24_P5.EXE24_P5314	-4.72162	-6.56188	0.484894	9	16	TGC progenitors
EXE31_p1.EXE31_p1258	-5.12622	-6.96805	0.447044	9	24	EPC progenitors
EXE_EXP8_E6.5_NOVA.EXE_EXP8_E6.5_NOVA252	-4.72248	-6.56676	0.485697	9	18	EPC progenitors
EXE24_P5.EXE24_P5213	-4.67114	-6.51666	0.49052	9	6	TGC progenitors
EXE_EXP10_E7.0_1.EXE_EXP10_E7.0_1025	-4.91078	-6.78613	0.47545	9	15	TGC progenitors
EXE31_p1.EXE31_p1079	-5.02627	-6.90386	0.464754	9	24	EPC progenitors
EXE24_P3.EXE24_P3192	-4.95185	-6.83701	0.473765	9	29	EPC progenitors
EXE24_P5.EXE24_P5041	-5.06046	-6.94862	0.463928	9	17	TGC progenitors
EXE3_m2e1-e3_E6.5_4.EXE3_m2e1-e3_E6.5_4339	-4.91227	-6.80268	0.478842	9	18	EPC progenitors
EXE3_e4-e5_E6.5_3.EXE3_e4-e5_E6.5_3149	-4.74418	-6.65275	0.498764	9	13	EPC progenitors
EXE24_P18.EXE24_P18367	-4.98073	-6.90214	0.479842	9	4	TGC progenitors
EXE5_E4cont-E6_E6.5_2.EXE5_E4cont-E6_E6.5_2284	-5.26643	-7.18867	0.451508	9	13	EPC progenitors
EXE24_P7.EXE24_P7166	-4.94697	-6.86938	0.483256	9	4	TGC progenitors
EXE_EXP8_E6.5_NOVA_701.EXE_EXP8_E6.5_NOVA_701239	-5.11358	-7.04006	0.467679	9	14	EPC progenitors
EXE31_p1.EXE31_p1090	-4.95081	-6.88505	0.485679	9	14	EPC progenitors
EXE24_P5.EXE24_P5001	-4.90605	-6.84703	0.491912	9	17	TGC progenitors
EXE24_P5.EXE24_P5236	-4.89674	-6.84155	0.493682	9	14	EPC progenitors
EXE5_E6cont-E7_E6.5_3.EXE5_E6cont-E7_E6.5_3033	-4.90617	-6.86322	0.495909	9	27	EPC progenitors
EXE3_e4-e5_E6.5_3.EXE3_e4-e5_E6.5_3006	-5.10048	-7.06538	0.478271	9	14	EPC progenitors
EXE24_P11.EXE24_P11138	-4.1639	-5.88446	0.503146	10	2	TGC progenitors
EXE24_P18.EXE24_P18143	-4.25477	-6.02877	0.50715	10	6	TGC progenitors
EXE18_P9.EXE18_P9330	-4.27343	-6.07003	0.510121	10	27	EPC progenitors
EXE5_E4cont-E6_E6.5_2.EXE5_E4cont-E6_E6.5_2137	-4.45483	-6.28705	0.504844	10	12	TGC progenitors
EXE23_P4.EXE23_P4351	-4.31647	-6.15404	0.515299	10	17	TGC progenitors
EXE23_P3.EXE23_P3347	-4.39686	-6.23739	0.510677	10	6	TGC progenitors
EXE25_P8.EXE25_P8327	-4.46149	-6.30933	0.507612	10	25	EPC progenitors
EXE23_P4.EXE23_P4010	-4.53483	-6.38707	0.503143	10	6	TGC progenitors
EXE24_P18.EXE24_P18247	-4.5304	-6.38645	0.504267	10	4	TGC progenitors
EXE23_P4.EXE23_P4198	-4.24472	-6.10559	0.523853	10	4	TGC progenitors
EXE5_E6cont-E7_E6.5_3.EXE5_E6cont-E7_E6.5_3002	-4.56666	-6.43284	0.50371	10	13	EPC progenitors
lin_trace_p10_exp1.lin_trace_p10_exp1370	-4.491	-6.36072	0.510135	10	6	TGC progenitors
EXE24_P5.EXE24_P5313	-4.26845	-6.14832	0.526112	10	17	TGC progenitors
EXE_EXP8_E6.5_NOVA.EXE_EXP8_E6.5_NOVA256	-4.31815	-6.20212	0.52405	10	13	EPC progenitors
EXE24_P6.EXE24_P6283	-4.40616	-6.29326	0.51948	10	3	TGC progenitors
EXE24_P6.EXE24_P6223	-4.56721	-6.45689	0.508877	10	4	TGC progenitors
EXE25_P10.EXE25_P10130	-4.21286	-6.10372	0.530936	10	5	TGC progenitors
EXE22_p1_placenta_e1.EXE22_p1_placenta_e1002	-3.96862	-5.85995	0.541015	10	2	TGC progenitors
EXE5_E4cont-E6_E6.5_2.EXE5_E4cont-E6_E6.5_2315	-4.40526	-6.29776	0.520591	10	5	TGC progenitors
EXE25_P5.EXE25_P5024	-4.39856	-6.29111	0.521058	10	16	TGC progenitors
lin_trace_p9_exp1.lin_trace_p9_exp1348	-4.47622	-6.36886	0.516053	10	2	TGC progenitors
EXE_EXP11_E7.5_2.EXE_EXP11_E7.5_2169	-4.28955	-6.18688	0.528289	10	15	TGC progenitors
EXE24_P5.EXE24_P5104	-4.37909	-6.27653	0.523298	10	16	TGC progenitors
EXE17_E5.5_P1.EXE17_E5.5_P1127	-4.56857	-6.46936	0.511257	10	18	EPC progenitors
lin_trace_p7_exp1.lin_trace_p7_exp1345	-4.68335	-6.614	0.509315	10	4	TGC progenitors
lin_trace_p11_exp1.lin_trace_p11_exp1229	-4.25472	-6.19086	0.537316	10	6	TGC progenitors
EXE24_P6.EXE24_P6372	-4.70098	-6.63741	0.509283	10	17	TGC progenitors
EXE22_p5_e2b_placenta_e3.EXE22_p5_e2b_placenta_e3346	-4.3067	-6.2449	0.535321	10	4	TGC progenitors
EXE31_p1.EXE31_p1087	-4.69875	-6.64668	0.512191	10	18	EPC progenitors
EXE25_P4.EXE25_P4266	-4.45224	-6.40056	0.529579	10	3	TGC progenitors
EXE23_P4.EXE23_P4287	-4.80077	-6.75092	0.50396	10	16	TGC progenitors
EXE5_E6cont-E7_E6.5_3.EXE5_E6cont-E7_E6.5_3041	-4.73624	-6.68734	0.509916	10	14	EPC progenitors
EXE_EXP8_E6.5_NOVA.EXE_EXP8_E6.5_NOVA240	-4.55927	-6.51152	0.523673	10	13	EPC progenitors
EXE25_P2.EXE25_P2075	-4.48584	-6.44584	0.530136	10	17	TGC progenitors
lin_trace_p4_exp1.lin_trace_p4_exp1337	-4.55224	-6.51466	0.526515	10	4	TGC progenitors
lin_trace_p15_exp1.lin_trace_p15_exp1297	-4.49042	-6.45622	0.531197	10	4	TGC progenitors
lin_trace_p10_exp1.lin_trace_p10_exp1194	-4.30683	-6.27291	0.540712	10	6	TGC progenitors
EXE22_p5_e2b_placenta_e3.EXE22_p5_e2b_placenta_e3311	-4.24243	-6.20873	0.543624	10	5	TGC progenitors
lin_trace_p10_exp1.lin_trace_p10_exp1246	-4.39982	-6.36969	0.537061	10	6	TGC progenitors
lin_trace_p11_exp1.lin_trace_p11_exp1218	-4.21417	-6.18531	0.545558	10	6	TGC progenitors
EXE25_P10.EXE25_P10211	-4.09988	-6.07142	0.549603	10	2	TGC progenitors
EXE25_P9.EXE25_P9274	-4.26075	-6.23827	0.544917	10	6	TGC progenitors
EXE3_m2e3cont-m3e1-e2_E6.5_5.EXE3_m2e3cont-m3e1-e2_E6.5_5089	-4.56961	-6.54982	0.529609	10	14	EPC progenitors
EXE31_p1.EXE31_p1020	-4.87345	-6.85443	0.505371	10	18	EPC progenitors
EXE_EXP10_E7.0_1.EXE_EXP10_E7.0_1044	-4.3539	-6.33617	0.542035	10	15	TGC progenitors
EXE24_P5.EXE24_P5175	-4.51178	-6.49479	0.533856	10	16	TGC progenitors
EXE_EXP8_E6.5_NOVA.EXE_EXP8_E6.5_NOVA222	-4.52602	-6.5221	0.536085	10	11	EPC progenitors
EXE24_P7.EXE24_P7203	-4.2111	-6.21423	0.551622	10	15	TGC progenitors
EXE23_P4.EXE23_P4269	-4.82063	-6.82457	0.516512	10	29	EPC progenitors
EXE24_P8.EXE24_P8349	-4.63287	-6.64387	0.533175	10	4	TGC progenitors
EXE23_P3.EXE23_P3146	-4.59949	-6.61229	0.535779	10	16	TGC progenitors
EXE3_e4-e5_E6.5_3.EXE3_e4-e5_E6.5_3029	-4.92844	-6.94397	0.509889	10	24	EPC progenitors
EXE22_p5_e2b_placenta_e3.EXE22_p5_e2b_placenta_e3377	-4.46538	-6.48175	0.54408	10	4	TGC progenitors
EXE24_P5.EXE24_P5375	-4.71762	-6.73573	0.528979	10	16	TGC progenitors
EXE3_e4-e5_E6.5_3.EXE3_e4-e5_E6.5_3146	-4.65255	-6.67168	0.533897	10	14	EPC progenitors
EXE_EXP8_E6.5_NOVA.EXE_EXP8_E6.5_NOVA340	-4.77228	-6.79388	0.525726	10	13	EPC progenitors
lin_trace_p10_exp1.lin_trace_p10_exp1206	-4.4532	-6.47617	0.546156	10	4	TGC progenitors
EXE24_P5.EXE24_P5007	-4.66405	-6.68845	0.534613	10	16	TGC progenitors
EXE24_P5.EXE24_P5273	-4.40162	-6.43788	0.551426	10	16	TGC progenitors
EXE3_m2e1-e3_E6.5_4.EXE3_m2e1-e3_E6.5_4351	-4.68132	-6.72718	0.539405	10	13	EPC progenitors
EXE31_p1.EXE31_p1065	-4.7076	-6.76223	0.540346	10	24	EPC progenitors
lin_trace_p4_exp1.lin_trace_p4_exp1126	-4.39247	-6.45027	0.55664	10	4	TGC progenitors
EXE23_P3.EXE23_P3058	-4.36623	-6.42429	0.557488	10	3	TGC progenitors
EXE24_P6.EXE24_P6282	-4.54241	-6.60662	0.552107	10	16	TGC progenitors
EXE29_P2.EXE29_P2184	-4.69639	-6.76423	0.544693	10	13	EPC progenitors
EXE25_P8.EXE25_P8047	-4.68395	-6.75368	0.546325	10	16	TGC progenitors
lin_trace_p10_exp1.lin_trace_p10_exp1129	-4.26123	-6.33197	0.563261	10	4	TGC progenitors
EXE23_P3.EXE23_P3210	-4.54809	-6.62044	0.554009	10	6	TGC progenitors
exe19_p8.exe19_p8254	-4.07818	-6.15076	0.567443	10	5	TGC progenitors
EXE25_P9.EXE25_P9287	-4.10468	-6.17739	0.567051	10	5	TGC progenitors
EXE25_P9.EXE25_P9379	-4.3698	-6.44698	0.561712	10	3	TGC progenitors
EXE24_P6.EXE24_P6219	-4.65719	-6.735	0.550049	10	4	TGC progenitors
EXE24_P8.EXE24_P8104	-4.75316	-6.83494	0.545908	10	4	TGC progenitors
EXE24_P5.EXE24_P5147	-4.26506	-6.34966	0.565977	10	16	TGC progenitors
lin_trace_p10_exp1.lin_trace_p10_exp1016	-4.5188	-6.60735	0.559473	10	4	TGC progenitors
EXE17_E5.5_P1.EXE17_E5.5_P1172	-4.61145	-6.71	0.558443	10	18	EPC progenitors
EXE24_P5.EXE24_P5330	-4.56951	-6.66982	0.560817	10	6	TGC progenitors
EXE31_p1.EXE31_p1358	-4.90658	-7.00964	0.541221	10	24	EPC progenitors
EXE23_P3.EXE23_P3061	-4.45799	-6.56217	0.565504	10	17	TGC progenitors
EXE24_P11.EXE24_P11101	-4.15528	-6.26458	0.573093	10	6	TGC progenitors
EXE31_p1.EXE31_p1056	-4.83252	-6.94347	0.55051	10	11	EPC progenitors
EXE22_p5_e2b_placenta_e3.EXE22_p5_e2b_placenta_e3339	-3.87886	-5.9904	0.57644	10	5	TGC progenitors
EXE25_P10.EXE25_P10259	-4.30128	-6.41503	0.571253	10	3	TGC progenitors
EXE25_P8.EXE25_P8176	-4.28523	-6.4019	0.572327	10	5	TGC progenitors
EXE23_P4.EXE23_P4024	-4.32239	-6.44457	0.572948	10	6	TGC progenitors
EXE25_P1.EXE25_P1011	-4.3204	-6.44284	0.573056	10	15	TGC progenitors
EXE3_m2e3cont-m3e1-e2_E6.5_5.EXE3_m2e3cont-m3e1-e2_E6.5_5137	-4.81569	-6.9431	0.558046	10	15	TGC progenitors
EXE24_P5.EXE24_P5074	-4.44117	-6.57054	0.572292	10	6	TGC progenitors
EXE25_P2.EXE25_P2152	-4.47888	-6.60949	0.571823	10	5	TGC progenitors
EXE25_P10.EXE25_P10301	-4.38049	-6.51115	0.573757	10	6	TGC progenitors
EXE25_P10.EXE25_P10360	-4.01915	-6.15258	0.578488	10	2	TGC progenitors
EXE24_P10.EXE24_P10200	-4.44104	-6.57599	0.573729	10	6	TGC progenitors
EXE_EXP11_E7.5_2.EXE_EXP11_E7.5_2181	-4.53496	-6.67018	0.571823	10	15	TGC progenitors
EXE24_P7.EXE24_P7237	-4.56353	-6.70129	0.571871	10	4	TGC progenitors
EXE23_P4.EXE23_P4104	-3.99812	-6.13717	0.579692	10	10	TGC progenitors
EXE23_P4.EXE23_P4039	-4.66797	-6.80884	0.569936	10	6	TGC progenitors
EXE5_E4cont-E6_E6.5_2.EXE5_E4cont-E6_E6.5_2191	-4.45317	-6.59481	0.575256	10	13	EPC progenitors
EXE24_P5.EXE24_P5072	-4.50546	-6.64752	0.574404	10	9	TGC progenitors
EXE_EXP11_E7.5_2.EXE_EXP11_E7.5_2194	-4.74902	-6.89241	0.567992	10	6	TGC progenitors
EXE25_P10.EXE25_P10326	-4.43169	-6.57606	0.576305	10	3	TGC progenitors
EXE24_P12.EXE24_P12019	-4.21175	-6.35849	0.57942	10	5	TGC progenitors
EXE3_m2e1-e3_E6.5_4.EXE3_m2e1-e3_E6.5_4319	-4.46996	-6.61892	0.576953	10	14	EPC progenitors
EXE24_P5.EXE24_P5197	-4.06493	-6.21578	0.581203	10	16	TGC progenitors
EXE_EXP10_E7.0_1.EXE_EXP10_E7.0_1038	-4.38769	-6.5387	0.578561	10	10	TGC progenitors
EXE24_P4.EXE24_P4280	-4.19929	-6.35111	0.580591	10	10	TGC progenitors
EXE_EXP11_E7.5_2.EXE_EXP11_E7.5_2061	-4.55919	-6.71184	0.576642	10	5	TGC progenitors
EXE23_P4.EXE23_P4359	-4.45557	-6.60887	0.578309	10	3	TGC progenitors
exe19_p9.exe19_p9006	-4.37847	-6.53484	0.579966	10	4	TGC progenitors
EXE24_P5.EXE24_P5367	-4.31789	-6.47723	0.581203	10	8	TGC progenitors
EXE17_E5.5_P1.EXE17_E5.5_P1037	-4.60641	-6.76688	0.578222	10	18	EPC progenitors
EXE24_P6.EXE24_P6220	-4.16892	-6.33138	0.582827	10	10	TGC progenitors
EXE23_P3.EXE23_P3010	-4.28268	-6.45103	0.583466	10	15	TGC progenitors
EXE24_P7.EXE24_P7016	-4.62509	-6.79367	0.580643	10	3	TGC progenitors
lin_trace_p11_exp1.lin_trace_p11_exp1215	-4.28445	-6.45747	0.584496	10	3	TGC progenitors
EXE24_P6.EXE24_P6355	-4.50641	-6.6878	0.585861	10	17	TGC progenitors
EXE28_P4.EXE28_P4215	-4.032	-6.21415	0.586762	10	5	TGC progenitors
EXE22_p5_e2b_placenta_e3.EXE22_p5_e2b_placenta_e3356	-4.41886	-6.60362	0.587004	10	17	TGC progenitors
lin_trace_p10_exp1.lin_trace_p10_exp1005	-4.3124	-6.49865	0.587455	10	5	TGC progenitors
EXE23_P3.EXE23_P3291	-4.41776	-6.60756	0.588361	10	17	TGC progenitors
EXE31_p1.EXE31_p1227	-4.66063	-6.85173	0.589375	10	12	TGC progenitors
lin_trace_p13_exp1.lin_trace_p13_exp1328	-4.14996	-6.34214	0.588654	10	6	TGC progenitors
EXE25_P10.EXE25_P10289	-4.45196	-6.64492	0.589308	10	6	TGC progenitors
EXE24_P11.EXE24_P11002	-3.96399	-6.15977	0.589189	10	3	TGC progenitors
lin_trace_p10_exp1.lin_trace_p10_exp1009	-4.45969	-6.65747	0.590676	10	6	TGC progenitors
EXE31_p1.EXE31_p1015	-4.81633	-7.02718	0.604542	10	11	EPC progenitors
EXE24_P5.EXE24_P5360	-3.95092	-6.16229	0.591477	10	10	TGC progenitors
lin_trace_p7_exp1.lin_trace_p7_exp1176	-3.56587	-5.77845	0.590872	10	5	TGC progenitors
EXE3_m2e1-e3_E6.5_4.EXE3_m2e1-e3_E6.5_4323	-4.72805	-6.94303	0.602134	10	15	TGC progenitors
EXE5_E4cont-E6_E6.5_2.EXE5_E4cont-E6_E6.5_2329	-4.61598	-6.83268	0.599033	10	13	EPC progenitors
EXE24_P7.EXE24_P7361	-4.61147	-6.83233	0.60083	10	3	TGC progenitors
EXE23_P5.EXE23_P5310	-4.1729	-6.39432	0.59464	10	5	TGC progenitors
lin_trace_p11_exp1.lin_trace_p11_exp1330	-4.54838	-6.77116	0.599598	10	5	TGC progenitors
EXE23_P6.EXE23_P6321	-4.21749	-6.4414	0.595449	10	17	TGC progenitors
EXE25_P10.EXE25_P10223	-4.0602	-6.28426	0.594284	10	5	TGC progenitors
EXE25_P10.EXE25_P10070	-3.99206	-6.21753	0.594018	10	2	TGC progenitors
lin_trace_p10_exp1.lin_trace_p10_exp1145	-4.58278	-6.80879	0.602062	10	5	TGC progenitors
EXE25_P2.EXE25_P2197	-4.00243	-6.22971	0.594604	10	5	TGC progenitors
EXE_EXP10_E7.0_2.EXE_EXP10_E7.0_2159	-4.83048	-7.05811	0.623395	10	18	EPC progenitors
EXE24_P5.EXE24_P5237	-4.35723	-6.58541	0.598001	10	16	TGC progenitors
EXE22_p5_e2b_placenta_e3.EXE22_p5_e2b_placenta_e3345	-4.26304	-6.49171	0.596954	10	5	TGC progenitors
exe19_p8.exe19_p8183	-4.25166	-6.48771	0.598447	10	4	TGC progenitors
EXE22_p5_e2b_placenta_e3.EXE22_p5_e2b_placenta_e3343	-4.14707	-6.38561	0.597447	10	6	TGC progenitors
EXE24_P4.EXE24_P4084	-3.87101	-6.11359	0.596129	10	5	TGC progenitors
EXE23_P6.EXE23_P6218	-3.97743	-6.22125	0.597048	10	10	TGC progenitors
EXE31_p1.EXE31_p1343	-4.37507	-6.62019	0.602871	10	14	EPC progenitors
EXE25_P10.EXE25_P10151	-4.27747	-6.52367	0.60124	10	5	TGC progenitors
lin_trace_p11_exp1.lin_trace_p11_exp1304	-4.30892	-6.55598	0.601997	10	4	TGC progenitors
lin_trace_p10_exp1.lin_trace_p10_exp1292	-4.67502	-6.92411	0.617844	10	6	TGC progenitors
EXE25_P10.EXE25_P10095	-4.11195	-6.36127	0.599812	10	10	TGC progenitors
EXE_EXP11_E7.5_2.EXE_EXP11_E7.5_2189	-4.25647	-6.50635	0.60165	10	5	TGC progenitors
EXE_EXP8_E6.5_NOVA_701.EXE_EXP8_E6.5_NOVA_701180	-4.70281	-6.9575	0.624919	10	14	EPC progenitors
EXE25_P9.EXE25_P9339	-4.4887	-6.74339	0.609186	10	3	TGC progenitors
lin_trace_p3_exp1.lin_trace_p3_exp1276	-4.65316	-6.90953	0.620191	10	4	TGC progenitors
exe19_p1.exe19_p1335	-4.57633	-6.83376	0.614643	10	4	TGC progenitors
EXE_EXP8_E6.5_NOVA_701.EXE_EXP8_E6.5_NOVA_701131	-4.72976	-6.99171	0.63445	10	14	EPC progenitors
EXE24_P5.EXE24_P5181	-4.61415	-6.88048	0.621648	10	15	TGC progenitors
EXE24_P5.EXE24_P5119	-4.492	-6.7624	0.6149	10	16	TGC progenitors
EXE24_P18.EXE24_P18304	-3.84161	-6.11293	0.600163	10	2	TGC progenitors
EXE25_P9.EXE25_P9341	-4.73278	-7.00423	0.642946	10	4	TGC progenitors
EXE25_P10.EXE25_P10147	-4.36694	-6.63942	0.610225	10	6	TGC progenitors
EXE25_P10.EXE25_P10158	-4.07448	-6.35206	0.604233	10	6	TGC progenitors
lin_trace_p11_exp1.lin_trace_p11_exp1195	-4.2013	-6.48251	0.607649	10	5	TGC progenitors
EXE25_P10.EXE25_P10035	-4.37647	-6.6604	0.613851	10	4	TGC progenitors
EXE25_P10.EXE25_P10139	-3.92421	-6.20887	0.60321	10	5	TGC progenitors
EXE24_P6.EXE24_P6117	-4.44849	-6.73479	0.617976	10	17	TGC progenitors
EXE24_P18.EXE24_P18212	-4.24727	-6.53451	0.610291	10	4	TGC progenitors
EXE24_P19.EXE24_P19290	-4.36633	-6.65359	0.614404	10	4	TGC progenitors
EXE_EXP10_E7.0_1.EXE_EXP10_E7.0_1016	-4.64604	-6.93362	0.636954	10	15	TGC progenitors
EXE24_P5.EXE24_P5141	-4.53134	-6.81937	0.624059	10	17	TGC progenitors
EXE23_P6.EXE23_P6102	-4.06049	-6.35397	0.607132	10	9	TGC progenitors
EXE24_P5.EXE24_P5274	-4.40102	-6.70238	0.620305	10	6	TGC progenitors
EXE22_p5_e2b_placenta_e3.EXE22_p5_e2b_placenta_e3347	-3.98986	-6.29335	0.607469	10	2	TGC progenitors
EXE23_P3.EXE23_P3181	-4.2361	-6.5453	0.615133	10	15	TGC progenitors
EXE25_P10.EXE25_P10180	-3.76785	-6.08175	0.60553	10	15	TGC progenitors
EXE_EXP8_E6.5_NOVA_701.EXE_EXP8_E6.5_NOVA_701285	-4.47042	-6.78486	0.62972	10	13	EPC progenitors
EXE25_P8.EXE25_P8132	-3.84811	-6.16318	0.606963	10	5	TGC progenitors
EXE24_P6.EXE24_P6329	-4.44638	-6.76177	0.627918	10	17	TGC progenitors
EXE28_P5.EXE28_P5171	-4.1039	-6.42698	0.614102	10	4	TGC progenitors
lin_trace_p9_exp1.lin_trace_p9_exp1174	-4.547	-6.87062	0.641386	10	3	TGC progenitors
EXE3_m2e1-e3_E6.5_4.EXE3_m2e1-e3_E6.5_4364	-4.52864	-6.85322	0.639572	10	7	TGC progenitors
lin_trace_p12_exp1.lin_trace_p12_exp1364	-4.39877	-6.73179	0.630344	10	6	TGC progenitors
EXE_EXP8_E6.5_NOVA_701.EXE_EXP8_E6.5_NOVA_701169	-4.25246	-6.58618	0.621863	10	16	TGC progenitors
EXE25_P9.EXE25_P9083	-3.85127	-6.18637	0.610235	10	6	TGC progenitors
EXE25_P1.EXE25_P1009	-4.56457	-6.89971	0.64981	10	4	TGC progenitors
EXE24_P12.EXE24_P12176	-3.97411	-6.31284	0.613375	10	2	TGC progenitors
lin_trace_p11_exp1.lin_trace_p11_exp1355	-4.35135	-6.69182	0.629326	10	6	TGC progenitors
EXE25_P9.EXE25_P9227	-3.89145	-6.2323	0.611933	10	5	TGC progenitors
EXE24_P6.EXE24_P6378	-4.523	-6.87221	0.650405	10	17	TGC progenitors
EXE23_P3.EXE23_P3237	-4.43942	-6.79111	0.640632	10	5	TGC progenitors
EXE23_P4.EXE23_P4343	-4.33275	-6.68756	0.632318	10	15	TGC progenitors
EXE23_P4.EXE23_P4336	-3.81119	-6.16757	0.612686	10	2	TGC progenitors
EXE25_P10.EXE25_P10233	-4.18128	-6.53934	0.624429	10	8	TGC progenitors
EXE25_P10.EXE25_P10040	-4.23972	-6.60367	0.628717	10	5	TGC progenitors
EXE25_P8.EXE25_P8282	-4.32903	-6.69383	0.635045	10	4	TGC progenitors
lin_trace_p11_exp1.lin_trace_p11_exp1080	-4.0982	-6.46503	0.622794	10	6	TGC progenitors
EXE25_P10.EXE25_P10119	-4.47416	-6.84178	0.651257	10	4	TGC progenitors
EXE24_P7.EXE24_P7006	-4.31437	-6.68253	0.634928	10	5	TGC progenitors
EXE25_P5.EXE25_P5116	-3.89299	-6.26187	0.616507	10	10	TGC progenitors
EXE24_P3.EXE24_P3001	-4.2414	-6.61148	0.630614	10	6	TGC progenitors
lin_trace_p11_exp1.lin_trace_p11_exp1128	-4.31785	-6.7052	0.640973	10	4	TGC progenitors
EXE25_P2.EXE25_P2091	-4.11394	-6.50784	0.628998	10	5	TGC progenitors
EXE5_E1-E4_E6.5_1.EXE5_E1-E4_E6.5_1055	-4.41058	-6.81567	0.657482	10	12	TGC progenitors
lin_trace_p12_exp1.lin_trace_p12_exp1267	-4.36583	-6.77141	0.651813	10	5	TGC progenitors
EXE24_P6.EXE24_P6125	-4.13812	-6.5521	0.635162	10	9	TGC progenitors
EXE25_P10.EXE25_P10297	-4.34431	-6.76485	0.654364	10	6	TGC progenitors
EXE25_P10.EXE25_P10161	-4.39873	-6.82053	0.662219	10	15	TGC progenitors
EXE24_P6.EXE24_P6211	-4.25111	-6.67485	0.645846	10	8	TGC progenitors
EXE24_P5.EXE24_P5335	-4.27466	-6.70053	0.648575	10	6	TGC progenitors
EXE_EXP8_E6.5_NOVA_701.EXE_EXP8_E6.5_NOVA_701159	-4.33953	-6.77463	0.658796	10	11	EPC progenitors
EXE24_P17.EXE24_P17116	-4.19167	-6.62829	0.644406	10	10	TGC progenitors
EXE24_P5.EXE24_P5170	-4.18406	-6.62103	0.643809	10	10	TGC progenitors
lin_trace_p10_exp1.lin_trace_p10_exp1214	-4.10077	-6.54171	0.639052	10	5	TGC progenitors
lin_trace_p11_exp1.lin_trace_p11_exp1161	-4.34676	-6.79194	0.663278	10	10	TGC progenitors
EXE25_P10.EXE25_P10138	-4.05267	-6.50455	0.638465	10	5	TGC progenitors
EXE24_P6.EXE24_P6279	-4.20946	-6.66218	0.65016	10	6	TGC progenitors
EXE25_P9.EXE25_P9359	-3.94365	-6.40322	0.634369	10	2	TGC progenitors
EXE24_P10.EXE24_P10011	-3.90179	-6.37088	0.634202	10	2	TGC progenitors
EXE25_P10.EXE25_P10355	-4.19958	-6.67481	0.655365	10	6	TGC progenitors
EXE24_P5.EXE24_P5064	-3.74509	-6.22436	0.629186	10	10	TGC progenitors
EXE24_P6.EXE24_P6323	-3.81449	-6.297	0.632842	10	3	TGC progenitors
lin_trace_p10_exp1.lin_trace_p10_exp1327	-4.20417	-6.68845	0.658366	10	6	TGC progenitors
EXE25_P9.EXE25_P9270	-3.9389	-6.43123	0.64016	10	6	TGC progenitors
EXE23_P5.EXE23_P5095	-3.8322	-6.3247	0.635261	10	10	TGC progenitors
lin_trace_p11_exp1.lin_trace_p11_exp1180	-4.20973	-6.7112	0.663872	10	8	TGC progenitors
EXE24_P5.EXE24_P5172	-3.69031	-6.19386	0.631902	10	2	TGC progenitors
EXE24_P7.EXE24_P7194	-4.16339	-6.67192	0.660804	10	6	TGC progenitors
EXE24_P6.EXE24_P6191	-3.95418	-6.49724	0.651389	10	10	TGC progenitors
EXE25_P8.EXE25_P8172	-3.89877	-6.44379	0.648265	10	5	TGC progenitors
EXE25_P10.EXE25_P10215	-4.08443	-6.63362	0.66322	10	6	TGC progenitors
EXE25_P8.EXE25_P8097	-4.09523	-6.64548	0.664606	10	3	TGC progenitors
EXE25_P10.EXE25_P10090	-3.80577	-6.37666	0.647293	10	2	TGC progenitors
EXE24_P6.EXE24_P6065	-3.83643	-6.42775	0.652995	10	3	TGC progenitors
EXE25_P10.EXE25_P10303	-3.8656	-6.46597	0.656403	10	10	TGC progenitors
EXE25_P10.EXE25_P10232	-3.93251	-6.54816	0.664569	10	10	TGC progenitors
EXE25_P4.EXE25_P4337	-3.84807	-6.49192	0.663471	10	2	TGC progenitors
EXE24_P13.EXE24_P13198	-3.77614	-6.42829	0.659842	10	2	TGC progenitors
EXE23_P5.EXE23_P5004	-3.76884	-6.46278	0.666623	10	2	TGC progenitors
EXE3_m2e3cont-m3e1-e2_E6.5_5.EXE3_m2e3cont-m3e1-e2_E6.5_5144	-4.8915	-7.15557	0.768436	11	14	EPC progenitors
EXE3_e4-e5_E6.5_3.EXE3_e4-e5_E6.5_3136	-4.87571	-7.18177	0.798223	11	24	EPC progenitors
EXE_EXP10_E7.0_1.EXE_EXP10_E7.0_1023	-4.72968	-7.05455	0.70069	11	14	EPC progenitors
EXE_EXP10_E7.0_2.EXE_EXP10_E7.0_2194	-4.65632	-6.99509	0.676477	11	11	EPC progenitors
EXE24_P7.EXE24_P7249	-4.60961	-6.95645	0.667144	11	15	TGC progenitors
P4_EXE16_E6.5.P4_EXE16_E6.5017	-4.58753	-6.9472	0.669585	11	14	EPC progenitors
lin_trace_p10_exp1.lin_trace_p10_exp1347	-4.59715	-6.97213	0.682677	11	4	TGC progenitors
EXE3_m2e3cont-m3e1-e2_E6.5_5.EXE3_m2e3cont-m3e1-e2_E6.5_5001	-4.84523	-7.22275	0.827472	11	13	EPC progenitors
lin_trace_p10_exp1.lin_trace_p10_exp1125	-4.54016	-6.92744	0.673384	11	6	TGC progenitors
EXE29_P2.EXE29_P2192	-4.48472	-6.89357	0.671938	11	12	TGC progenitors
EXE31_p1.EXE31_p1376	-4.63794	-7.05363	0.731054	11	13	EPC progenitors
lin_trace_p10_exp1.lin_trace_p10_exp1236	-4.45139	-6.87152	0.670488	11	6	TGC progenitors
EXE31_p1.EXE31_p1109	-4.75851	-7.17892	0.805247	11	11	EPC progenitors
EXE25_P8.EXE25_P8223	-4.5999	-7.04049	0.730645	11	4	TGC progenitors
EXE_EXP10_E7.0_2.EXE_EXP10_E7.0_2191	-4.41656	-6.87274	0.679376	11	14	EPC progenitors
EXE_EXP8_E6.5_NOVA_701.EXE_EXP8_E6.5_NOVA_701152	-4.41679	-6.88606	0.68541	11	5	TGC progenitors
EXE_EXP10_E7.0_2.EXE_EXP10_E7.0_2163	-4.68428	-7.15533	0.795188	11	15	TGC progenitors
EXE25_P8.EXE25_P8148	-4.43891	-6.92452	0.697996	11	5	TGC progenitors
P4_EXE16_E6.5.P4_EXE16_E6.5044	-4.52528	-7.02806	0.736811	11	14	EPC progenitors
EXE31_p1.EXE31_p1067	-4.70156	-7.21353	0.828043	11	12	TGC progenitors
EXE24_P5.EXE24_P5191	-4.38405	-6.90044	0.698273	11	16	TGC progenitors
EXE24_P6.EXE24_P6132	-4.37612	-6.89306	0.69667	11	16	TGC progenitors
EXE24_P7.EXE24_P7047	-4.30634	-6.82533	0.683254	11	6	TGC progenitors
EXE25_P8.EXE25_P8233	-4.22683	-6.74621	0.671258	11	4	TGC progenitors
EXE_EXP8_E6.5_NOVA_701.EXE_EXP8_E6.5_NOVA_701098	-4.31975	-6.83962	0.686025	11	5	TGC progenitors
EXE24_P7.EXE24_P7345	-4.34953	-6.87848	0.695559	11	16	TGC progenitors
EXE23_P6.EXE23_P6173	-4.42022	-6.95309	0.715047	11	9	TGC progenitors
EXE24_P6.EXE24_P6088	-4.41304	-6.94993	0.714899	11	15	TGC progenitors
EXE_EXP11_E7.5_2.EXE_EXP11_E7.5_2187	-4.58741	-7.12452	0.785801	11	15	TGC progenitors
EXE25_P8.EXE25_P8022	-4.29619	-6.8348	0.688502	11	5	TGC progenitors
EXE24_P3.EXE24_P3012	-4.2126	-6.75301	0.675697	11	6	TGC progenitors
EXE23_P6.EXE23_P6150	-4.31315	-6.85811	0.69411	11	5	TGC progenitors
EXE24_P4.EXE24_P4232	-4.31262	-6.86134	0.695454	11	5	TGC progenitors
EXE31_p1.EXE31_p1016	-4.55493	-7.10494	0.77765	11	14	EPC progenitors
EXE24_P6.EXE24_P6195	-4.14544	-6.69597	0.670155	11	17	TGC progenitors
EXE24_P7.EXE24_P7209	-4.32275	-6.8768	0.699875	11	3	TGC progenitors
EXE_EXP8_E6.5_NOVA_701.EXE_EXP8_E6.5_NOVA_701237	-4.4021	-6.95805	0.720986	11	11	EPC progenitors
EXE_EXP8_E6.5_NOVA_701.EXE_EXP8_E6.5_NOVA_701232	-4.57154	-7.12796	0.789221	11	11	EPC progenitors
EXE24_P7.EXE24_P7290	-4.3137	-6.87505	0.700613	11	4	TGC progenitors
EXE24_P6.EXE24_P6091	-4.08568	-6.65588	0.66852	11	5	TGC progenitors
EXE_EXP8_E6.5_NOVA_701.EXE_EXP8_E6.5_NOVA_701132	-4.14346	-6.71404	0.675355	11	14	EPC progenitors
EXE24_P5.EXE24_P5296	-4.51263	-7.08488	0.770988	11	16	TGC progenitors
lin_trace_p6_exp1.lin_trace_p6_exp1308	-4.34794	-6.92351	0.714331	11	2	TGC progenitors
EXE17_E5.5_P1.EXE17_E5.5_P1080	-4.52788	-7.10661	0.781267	11	18	EPC progenitors
EXE23_P4.EXE23_P4323	-4.0503	-6.6308	0.66759	11	10	TGC progenitors
EXE_EXP10_E7.0_2.EXE_EXP10_E7.0_2197	-4.10293	-6.68724	0.67413	11	7	TGC progenitors
EXE24_P7.EXE24_P7125	-4.51463	-7.10017	0.778954	11	6	TGC progenitors
EXE23_P4.EXE23_P4255	-4.12894	-6.7155	0.677861	11	3	TGC progenitors
EXE24_P7.EXE24_P7005	-4.10455	-6.69146	0.675009	11	5	TGC progenitors
EXE25_P10.EXE25_P10219	-4.13737	-6.72796	0.680142	11	15	TGC progenitors
lin_trace_p11_exp1.lin_trace_p11_exp1109	-4.19443	-6.79096	0.690304	11	6	TGC progenitors
EXE22_p5_e2b_placenta_e3.EXE22_p5_e2b_placenta_e3375	-4.56317	-7.16382	0.808799	11	6	TGC progenitors
EXE25_P9.EXE25_P9296	-3.99661	-6.59748	0.666971	11	5	TGC progenitors
EXE22_p5_e2b_placenta_e3.EXE22_p5_e2b_placenta_e3338	-4.22635	-6.83072	0.698371	11	6	TGC progenitors
EXE_EXP8_E6.5_NOVA.EXE_EXP8_E6.5_NOVA242	-4.26231	-6.87362	0.708014	11	11	EPC progenitors
lin_trace_p7_exp1.lin_trace_p7_exp1244	-4.59496	-7.20696	0.829084	11	3	TGC progenitors
EXE_EXP11_E7.5_2.EXE_EXP11_E7.5_2248	-4.33793	-6.95201	0.727813	11	5	TGC progenitors
EXE25_P8.EXE25_P8201	-4.14594	-6.76097	0.688253	11	15	TGC progenitors
EXE24_P5.EXE24_P5291	-4.35238	-6.96965	0.733634	11	16	TGC progenitors
EXE24_P7.EXE24_P7379	-4.42813	-7.0474	0.760412	11	6	TGC progenitors
EXE24_P11.EXE24_P11181	-4.26491	-6.89532	0.715637	11	6	TGC progenitors
EXE24_P5.EXE24_P5267	-4.2516	-6.88712	0.714437	11	17	TGC progenitors
EXE31_p1.EXE31_p1313	-4.4376	-7.07318	0.77226	11	11	EPC progenitors
EXE31_p1.EXE31_p1320	-4.49595	-7.13189	0.796697	11	12	TGC progenitors
P1_EXE16_E6.5.P1_EXE16_E6.5225	-4.2266	-6.86512	0.710083	11	8	TGC progenitors
EXE24_P6.EXE24_P6356	-4.06112	-6.70751	0.684938	11	15	TGC progenitors
EXE_EXP8_E6.5_NOVA_701.EXE_EXP8_E6.5_NOVA_701104	-4.28066	-6.93308	0.727834	11	11	EPC progenitors
EXE24_P7.EXE24_P7309	-4.09811	-6.75481	0.693059	11	6	TGC progenitors
lin_trace_p11_exp1.lin_trace_p11_exp1236	-4.35788	-7.01879	0.754771	11	8	TGC progenitors
EXE3_m2e3cont-m3e1-e2_E6.5_5.EXE3_m2e3cont-m3e1-e2_E6.5_5040	-4.41277	-7.0738	0.774755	11	7	TGC progenitors
EXE_EXP8_E6.5_NOVA_701.EXE_EXP8_E6.5_NOVA_701110	-4.43131	-7.09311	0.782381	11	14	EPC progenitors
EXE24_P7.EXE24_P7282	-4.17419	-6.84678	0.710868	11	10	TGC progenitors
EXE25_P10.EXE25_P10309	-4.40722	-7.09137	0.783436	11	17	TGC progenitors
EXE24_P3.EXE24_P3081	-4.19788	-6.88532	0.720774	11	6	TGC progenitors
EXE31_p1.EXE31_p1352	-4.2758	-6.96891	0.742658	11	11	EPC progenitors
EXE24_P18.EXE24_P18264	-4.07703	-6.77184	0.700195	11	4	TGC progenitors
EXE24_P7.EXE24_P7057	-4.13059	-6.83058	0.711148	11	5	TGC progenitors
lin_trace_p10_exp1.lin_trace_p10_exp1269	-4.30015	-7.01018	0.756904	11	15	TGC progenitors
EXE3_m2e3cont-m3e1-e2_E6.5_5.EXE3_m2e3cont-m3e1-e2_E6.5_5038	-4.47913	-7.19071	0.825232	11	14	EPC progenitors
EXE25_P9.EXE25_P9236	-3.95743	-6.67025	0.688577	11	2	TGC progenitors
EXE24_P6.EXE24_P6196	-4.16731	-6.88677	0.724845	11	6	TGC progenitors
EXE31_p1.EXE31_p1046	-4.38382	-7.10405	0.790849	11	11	EPC progenitors
EXE24_P5.EXE24_P5154	-3.99356	-6.7181	0.695984	11	8	TGC progenitors
EXE3_m2e1-e3_E6.5_4.EXE3_m2e1-e3_E6.5_4289	-4.36713	-7.0988	0.789486	11	11	EPC progenitors
EXE23_P6.EXE23_P6058	-4.12634	-6.86101	0.721111	11	2	TGC progenitors
EXE24_P9.EXE24_P9257	-4.20132	-6.93697	0.738532	11	10	TGC progenitors
EXE24_P18.EXE24_P18237	-3.93028	-6.66876	0.691208	11	4	TGC progenitors
EXE_EXP8_E6.5_NOVA.EXE_EXP8_E6.5_NOVA208	-4.20246	-6.94131	0.739976	11	12	TGC progenitors
EXE24_P7.EXE24_P7143	-3.84956	-6.5886	0.682432	11	10	TGC progenitors
EXE25_P8.EXE25_P8193	-4.13647	-6.87635	0.724849	11	4	TGC progenitors
EXE24_P7.EXE24_P7121	-4.06662	-6.81501	0.713862	11	5	TGC progenitors
lin_trace_p2_exp1.lin_trace_p2_exp1094	-3.90546	-6.6598	0.691893	11	2	TGC progenitors
EXE24_P5.EXE24_P5297	-4.34393	-7.09935	0.791205	11	8	TGC progenitors
lin_trace_p10_exp1.lin_trace_p10_exp1140	-4.3561	-7.11496	0.797162	11	17	TGC progenitors
EXE24_P6.EXE24_P6078	-4.29359	-7.06118	0.778508	11	17	TGC progenitors
EXE_EXP8_E6.5_NOVA_701.EXE_EXP8_E6.5_NOVA_701258	-4.11272	-6.88121	0.728907	11	7	TGC progenitors
EXE25_P10.EXE25_P10325	-3.73078	-6.49958	0.677815	11	2	TGC progenitors
EXE24_P6.EXE24_P6316	-3.98458	-6.75415	0.706181	11	6	TGC progenitors
EXE3_m2e1-e3_E6.5_4.EXE3_m2e1-e3_E6.5_4198	-4.05991	-6.83326	0.719835	11	8	TGC progenitors
lin_trace_p11_exp1.lin_trace_p11_exp1200	-4.40844	-7.18438	0.824962	11	17	TGC progenitors
lin_trace_p11_exp1.lin_trace_p11_exp1031	-4.07672	-6.85756	0.725188	11	16	TGC progenitors
EXE24_P12.EXE24_P12118	-3.75793	-6.53886	0.681981	11	2	TGC progenitors
EXE25_P8.EXE25_P8292	-3.98201	-6.76429	0.709001	11	3	TGC progenitors
EXE24_P7.EXE24_P7116	-3.80741	-6.59321	0.687777	11	10	TGC progenitors
EXE24_P6.EXE24_P6161	-3.72211	-6.51865	0.68188	11	10	TGC progenitors
EXE5_E4cont-E6_E6.5_2.EXE5_E4cont-E6_E6.5_2159	-4.35155	-7.14849	0.811944	11	12	TGC progenitors
lin_trace_p10_exp1.lin_trace_p10_exp1169	-3.97142	-6.77211	0.712228	11	5	TGC progenitors
EXE31_p1.EXE31_p1081	-4.34491	-7.14582	0.810934	11	14	EPC progenitors
EXE5_E6cont-E7_E6.5_3.EXE5_E6cont-E7_E6.5_3021	-4.32557	-7.12961	0.805061	11	12	TGC progenitors
EXE24_P6.EXE24_P6102	-3.91492	-6.72461	0.705886	11	10	TGC progenitors
EXE24_P7.EXE24_P7146	-4.21037	-7.04404	0.777387	11	17	TGC progenitors
EXE24_P7.EXE24_P7135	-4.05713	-6.89496	0.738139	11	16	TGC progenitors
EXE24_P6.EXE24_P6199	-4.28339	-7.1459	0.813479	11	17	TGC progenitors
EXE25_P5.EXE25_P5005	-3.9089	-6.78083	0.720371	11	15	TGC progenitors
EXE24_P7.EXE24_P7264	-3.96764	-6.85007	0.733254	11	6	TGC progenitors
EXE24_P6.EXE24_P6137	-4.03459	-6.91957	0.74786	11	10	TGC progenitors
EXE24_P5.EXE24_P5161	-3.66847	-6.55354	0.692889	11	7	TGC progenitors
EXE24_P3.EXE24_P3156	-3.68081	-6.57977	0.696552	11	2	TGC progenitors
EXE24_P6.EXE24_P6272	-3.94467	-6.84504	0.733762	11	10	TGC progenitors
EXE22_p5_e2b_placenta_e3.EXE22_p5_e2b_placenta_e3357	-4.17039	-7.07999	0.793157	11	5	TGC progenitors
P3_EXE16_E6.5_NOVA.P3_EXE16_E6.5_NOVA347	-4.23715	-7.15347	0.818213	11	12	TGC progenitors
EXE24_P6.EXE24_P6171	-3.9473	-6.86665	0.739161	11	9	TGC progenitors
EXE24_P4.EXE24_P4164	-3.94129	-6.86402	0.738829	11	5	TGC progenitors
exe19_p1.exe19_p1227	-3.86332	-6.78936	0.725937	11	5	TGC progenitors
EXE5_E6cont-E7_E6.5_3.EXE5_E6cont-E7_E6.5_3001	-4.21533	-7.14736	0.816642	11	14	EPC progenitors
EXE24_P7.EXE24_P7312	-3.994	-6.9287	0.753686	11	5	TGC progenitors
EXE5_E4cont-E6_E6.5_2.EXE5_E4cont-E6_E6.5_2125	-4.04741	-6.98322	0.76688	11	8	TGC progenitors
EXE24_P7.EXE24_P7127	-4.11458	-7.06806	0.791683	11	10	TGC progenitors
EXE24_P6.EXE24_P6042	-4.07501	-7.03209	0.781324	11	6	TGC progenitors
EXE25_P10.EXE25_P10044	-3.79724	-6.75491	0.723369	11	2	TGC progenitors
EXE24_P6.EXE24_P6183	-3.88059	-6.84221	0.738034	11	3	TGC progenitors
EXE24_P6.EXE24_P6092	-4.01422	-6.98707	0.7702	11	10	TGC progenitors
EXE25_P4.EXE25_P4339	-3.23838	-6.2127	0.674715	11	10	TGC progenitors
P1_EXE16_E6.5.P1_EXE16_E6.5095	-3.91118	-6.88761	0.747867	11	7	TGC progenitors
EXE24_P6.EXE24_P6077	-3.95115	-6.9288	0.756756	11	10	TGC progenitors
EXE24_P7.EXE24_P7257	-4.19202	-7.17711	0.828725	11	10	TGC progenitors
EXE24_P7.EXE24_P7059	-3.94879	-6.93592	0.758613	11	5	TGC progenitors
EXE24_P6.EXE24_P6276	-4.05794	-7.04741	0.787398	11	10	TGC progenitors
EXE25_P9.EXE25_P9304	-3.70057	-6.69694	0.718068	11	5	TGC progenitors
P4_EXE16_E6.5.P4_EXE16_E6.5102	-4.12469	-7.13144	0.813929	11	12	TGC progenitors
EXE_EXP10_E7.0_1.EXE_EXP10_E7.0_1026	-3.71786	-6.74339	0.726737	11	7	TGC progenitors
EXE24_P6.EXE24_P6003	-4.1437	-7.17144	0.827925	11	6	TGC progenitors
EXE24_P7.EXE24_P7024	-3.97202	-7.00916	0.779548	11	10	TGC progenitors
EXE25_P9.EXE25_P9294	-3.4541	-6.49302	0.698667	11	10	TGC progenitors
P1_EXE16_E6.5.P1_EXE16_E6.5163	-3.88712	-6.9273	0.760467	11	8	TGC progenitors
exe19_p9.exe19_p9009	-3.50771	-6.55746	0.706082	11	2	TGC progenitors
EXE24_P7.EXE24_P7328	-3.85566	-6.90798	0.756912	11	3	TGC progenitors
EXE24_P13.EXE24_P13373	-3.66183	-6.72828	0.727965	11	10	TGC progenitors
EXE24_P7.EXE24_P7246	-3.9056	-6.98343	0.775118	11	10	TGC progenitors
EXE24_P7.EXE24_P7123	-3.75848	-6.86362	0.751803	11	2	TGC progenitors
EXE24_P6.EXE24_P6210	-3.88232	-7.00294	0.782116	11	10	TGC progenitors
EXE5_E4cont-E6_E6.5_2.EXE5_E4cont-E6_E6.5_2237	-3.92081	-7.04159	0.792072	11	7	TGC progenitors
EXE24_P7.EXE24_P7090	-3.78743	-6.91188	0.761972	11	3	TGC progenitors
EXE23_P4.EXE23_P4366	-3.51289	-6.64443	0.721147	11	2	TGC progenitors
EXE24_P6.EXE24_P6170	-3.66785	-6.81783	0.74654	11	10	TGC progenitors
EXE24_P5.EXE24_P5025	-3.44303	-6.59962	0.717626	11	7	TGC progenitors
lin_trace_p10_exp1.lin_trace_p10_exp1042	-3.57373	-6.73801	0.735105	11	5	TGC progenitors
P1_EXE16_E6.5.P1_EXE16_E6.5002	-3.89004	-7.05782	0.79791	11	8	TGC progenitors
EXE23_P5.EXE23_P5358	-3.68564	-6.85697	0.754009	11	10	TGC progenitors
EXE25_P4.EXE25_P4322	-3.57741	-6.75649	0.738034	11	7	TGC progenitors
EXE24_P7.EXE24_P7041	-3.80739	-6.99154	0.782319	11	6	TGC progenitors
EXE24_P16.EXE24_P16059	-3.57412	-6.75969	0.738771	11	2	TGC progenitors
EXE24_P8.EXE24_P8040	-3.56482	-6.75872	0.739368	11	3	TGC progenitors
EXE25_P9.EXE25_P9262	-3.72477	-6.91868	0.76716	11	3	TGC progenitors
EXE23_P6.EXE23_P6090	-3.71327	-6.92661	0.769676	11	5	TGC progenitors
EXE24_P14.EXE24_P14284	-3.63872	-6.87474	0.761231	11	2	TGC progenitors
EXE25_P10.EXE25_P10234	-3.8443	-7.08264	0.807353	11	7	TGC progenitors
EXE24_P7.EXE24_P7365	-3.75265	-7.00143	0.78742	11	10	TGC progenitors
EXE23_P5.EXE23_P5303	-3.48974	-6.74303	0.741381	11	10	TGC progenitors
EXE24_P6.EXE24_P6315	-3.53202	-6.7897	0.747904	11	8	TGC progenitors
P1_EXE16_E6.5.P1_EXE16_E6.5275	-3.85921	-7.11748	0.817574	11	8	TGC progenitors
EXE24_P6.EXE24_P6044	-3.72187	-6.98151	0.783246	11	2	TGC progenitors
EXE23_P6.EXE23_P6136	-3.51861	-6.78607	0.747904	11	2	TGC progenitors
EXE5_E1-E4_E6.5_1.EXE5_E1-E4_E6.5_1233	-3.88797	-7.15942	0.830254	11	5	TGC progenitors
EXE25_P10.EXE25_P10275	-3.40594	-6.69032	0.735629	11	2	TGC progenitors
EXE24_P7.EXE24_P7269	-3.79926	-7.09399	0.811951	11	10	TGC progenitors
EXE24_P6.EXE24_P6197	-3.73236	-7.03379	0.797136	11	10	TGC progenitors
EXE23_P5.EXE23_P5035	-3.78499	-7.08681	0.810406	11	10	TGC progenitors
EXE24_P4.EXE24_P4226	-3.37023	-6.68126	0.735848	11	10	TGC progenitors
EXE24_P7.EXE24_P7212	-3.6564	-6.97544	0.784769	11	8	TGC progenitors
EXE3_m2e3cont-m3e1-e2_E6.5_5.EXE3_m2e3cont-m3e1-e2_E6.5_5068	-3.8359	-7.16204	0.832149	11	7	TGC progenitors
EXE3_m2e1-e3_E6.5_4.EXE3_m2e1-e3_E6.5_4053	-3.71594	-7.04885	0.801826	11	7	TGC progenitors
EXE24_P6.EXE24_P6231	-3.80624	-7.14445	0.827287	11	7	TGC progenitors
EXE_EXP11_E7.5_2.EXE_EXP11_E7.5_2127	-3.79059	-7.15519	0.831016	11	5	TGC progenitors
EXE24_P6.EXE24_P6073	-3.55137	-6.93117	0.777938	11	10	TGC progenitors
EXE24_P6.EXE24_P6284	-3.64652	-7.05964	0.806841	11	10	TGC progenitors
EXE22_p5_e2b_placenta_e3.EXE22_p5_e2b_placenta_e3376	-3.17115	-6.62403	0.736129	11	2	TGC progenitors
EXE24_P7.EXE24_P7267	-3.50889	-6.97674	0.790367	11	10	TGC progenitors
EXE25_P10.EXE25_P10190	-3.33696	-6.81385	0.761658	11	10	TGC progenitors
EXE25_P10.EXE25_P10241	-3.56852	-7.05133	0.806918	11	2	TGC progenitors
EXE_EXP8_E6.5_NOVA_701.EXE_EXP8_E6.5_NOVA_701228	-3.60136	-7.12409	0.826021	11	7	TGC progenitors
P1_EXE16_E6.5.P1_EXE16_E6.5070	-3.39242	-6.95763	0.789978	11	8	TGC progenitors
EXE24_P14.EXE24_P14124	-3.49994	-7.13615	0.831079	11	5	TGC progenitors
P1_EXE16_E6.5.P1_EXE16_E6.5195	-3.42313	-7.11628	0.827481	11	7	TGC progenitors
EXE23_P6.EXE23_P6313	-3.33905	-7.12811	0.832061	11	10	TGC progenitors
lin_trace_p10_exp1.lin_trace_p10_exp1227	-5.62225	-7.61337	1	12	29	EPC progenitors
EXE17_E5.5_P1.EXE17_E5.5_P1102	-5.00506	-7.25488	0.84014	12	18	EPC progenitors
EXE3_m2e3cont-m3e1-e2_E6.5_5.EXE3_m2e3cont-m3e1-e2_E6.5_5047	-5.00283	-7.28978	0.861863	12	12	TGC progenitors
EXE5_E4cont-E6_E6.5_2.EXE5_E4cont-E6_E6.5_2248	-4.95965	-7.32037	0.878308	12	14	EPC progenitors
EXE4_M1E1-E4,M2E1-E2_E5.5_1.EXE4_M1E1-E4,M2E1-E2_E5.5_1036	-4.86356	-7.2346	0.834149	12	18	EPC progenitors
EXE3_m2e3cont-m3e1-e2_E6.5_5.EXE3_m2e3cont-m3e1-e2_E6.5_5029	-4.82223	-7.23196	0.834155	12	14	EPC progenitors
EXE24_P3.EXE24_P3143	-5.10293	-7.52309	0.967892	12	29	EPC progenitors
EXE17_E5.5_P1.EXE17_E5.5_P1056	-4.96933	-7.39352	0.912141	12	18	EPC progenitors
EXE_EXP8_E6.5_NOVA.EXE_EXP8_E6.5_NOVA243	-4.81357	-7.25332	0.846084	12	12	TGC progenitors
EXE3_m2e1-e3_E6.5_4.EXE3_m2e1-e3_E6.5_4321	-4.93667	-7.4227	0.925443	12	13	EPC progenitors
EXE5_E4cont-E6_E6.5_2.EXE5_E4cont-E6_E6.5_2059	-4.88049	-7.39475	0.912405	12	28	EPC progenitors
exe19_p8.exe19_p8277	-4.78731	-7.3102	0.874384	12	4	TGC progenitors
EXE17_E5.5_P1.EXE17_E5.5_P1205	-4.7311	-7.25815	0.850136	12	18	EPC progenitors
EXE31_p1.EXE31_p1133	-4.9238	-7.46748	0.943793	12	14	EPC progenitors
EXE17_E5.5_P1.EXE17_E5.5_P1105	-4.72801	-7.29477	0.86804	12	18	EPC progenitors
EXE4_M1E1-E4,M2E1-E2_E5.5_1.EXE4_M1E1-E4,M2E1-E2_E5.5_1011	-5.18025	-7.79249	1	12	18	EPC progenitors
EXE3_m2e3cont-m3e1-e2_E6.5_5.EXE3_m2e3cont-m3e1-e2_E6.5_5064	-4.6559	-7.29813	0.870305	12	14	EPC progenitors
EXE31_p1.EXE31_p1035	-4.54933	-7.21772	0.835385	12	12	TGC progenitors
EXE_EXP8_E6.5_NOVA.EXE_EXP8_E6.5_NOVA249	-4.6554	-7.33535	0.887176	12	12	TGC progenitors
EXE5_E4cont-E6_E6.5_2.EXE5_E4cont-E6_E6.5_2287	-4.79695	-7.54044	0.971485	12	14	EPC progenitors
EXE5_E1-E4_E6.5_1.EXE5_E1-E4_E6.5_1089	-4.62687	-7.37143	0.902297	12	7	TGC progenitors
EXE31_p1.EXE31_p1042	-4.52942	-7.27724	0.862648	12	12	TGC progenitors
EXE31_p1.EXE31_p1086	-4.53387	-7.29253	0.869301	12	11	EPC progenitors
EXE5_E4cont-E6_E6.5_2.EXE5_E4cont-E6_E6.5_2042	-4.7724	-7.54887	0.974567	12	12	TGC progenitors
EXE3_m2e3cont-m3e1-e2_E6.5_5.EXE3_m2e3cont-m3e1-e2_E6.5_5140	-4.57691	-7.35403	0.895137	12	14	EPC progenitors
EXE31_p1.EXE31_p1315	-4.45517	-7.25572	0.85438	12	11	EPC progenitors
EXE31_p1.EXE31_p1300	-4.60724	-7.42305	0.923515	12	11	EPC progenitors
EXE_EXP8_E6.5_NOVA.EXE_EXP8_E6.5_NOVA217	-4.46444	-7.30928	0.876879	12	7	TGC progenitors
EXE31_p1.EXE31_p1059	-4.4849	-7.3341	0.887204	12	14	EPC progenitors
exe19_p1.exe19_p1024	-4.3987	-7.25984	0.85719	12	4	TGC progenitors
EXE29_P2.EXE29_P2153	-4.34506	-7.21697	0.840392	12	7	TGC progenitors
EXE24_P6.EXE24_P6299	-4.4324	-7.329	0.885181	12	6	TGC progenitors
EXE29_P2.EXE29_P2080	-4.40611	-7.30567	0.875918	12	7	TGC progenitors
EXE24_P7.EXE24_P7191	-4.7477	-7.65431	1	12	17	TGC progenitors
EXE5_E4cont-E6_E6.5_2.EXE5_E4cont-E6_E6.5_2337	-4.4324	-7.34535	0.891558	12	12	TGC progenitors
EXE31_p1.EXE31_p1336	-4.31938	-7.24111	0.850735	12	11	EPC progenitors
EXE_EXP8_E6.5_NOVA.EXE_EXP8_E6.5_NOVA196	-4.37784	-7.30985	0.87781	12	7	TGC progenitors
EXE24_P6.EXE24_P6100	-4.27035	-7.20392	0.837158	12	16	TGC progenitors
EXE24_P5.EXE24_P5336	-4.34053	-7.29032	0.870193	12	8	TGC progenitors
EXE_EXP8_E6.5_NOVA.EXE_EXP8_E6.5_NOVA236	-4.49944	-7.47974	0.945294	12	12	TGC progenitors
EXE_EXP8_E6.5_NOVA_701.EXE_EXP8_E6.5_NOVA_701261	-4.21143	-7.21314	0.84197	12	5	TGC progenitors
EXE_EXP10_E7.0_1.EXE_EXP10_E7.0_1043	-4.42407	-7.43388	0.926844	12	6	TGC progenitors
EXE5_E4cont-E6_E6.5_2.EXE5_E4cont-E6_E6.5_2317	-4.31331	-7.37075	0.901911	12	12	TGC progenitors
EXE23_P6.EXE23_P6271	-4.6412	-7.7031	1	12	17	TGC progenitors
EXE5_E6cont-E7_E6.5_3.EXE5_E6cont-E7_E6.5_3017	-4.17267	-7.24161	0.853421	12	12	TGC progenitors
EXE31_p1.EXE31_p1211	-4.13964	-7.21433	0.843846	12	7	TGC progenitors
P4_EXE16_E6.5.P4_EXE16_E6.5068	-4.22768	-7.30352	0.876287	12	7	TGC progenitors
lin_trace_p11_exp1.lin_trace_p11_exp1240	-4.22811	-7.30953	0.878572	12	6	TGC progenitors
EXE_EXP8_E6.5_NOVA_701.EXE_EXP8_E6.5_NOVA_701166	-4.28048	-7.36987	0.901566	12	11	EPC progenitors
EXE31_p1.EXE31_p1130	-4.31733	-7.41993	0.920891	12	11	EPC progenitors
EXE24_P6.EXE24_P6043	-4.18459	-7.29204	0.872254	12	10	TGC progenitors
EXE31_p1.EXE31_p1073	-4.41853	-7.55986	0.975058	12	24	EPC progenitors
EXE3_m2e1-e3_E6.5_4.EXE3_m2e1-e3_E6.5_4355	-4.55344	-7.69553	1	12	7	TGC progenitors
EXE24_P6.EXE24_P6080	-4.0866	-7.23225	0.851298	12	10	TGC progenitors
EXE31_p1.EXE31_p1106	-4.68982	-7.84116	1	12	11	EPC progenitors
EXE31_p1.EXE31_p1367	-4.45991	-7.61469	0.996078	12	11	EPC progenitors
EXE3_m2e3cont-m3e1-e2_E6.5_5.EXE3_m2e3cont-m3e1-e2_E6.5_5130	-4.50793	-7.67161	1	12	11	EPC progenitors
EXE24_P7.EXE24_P7281	-4.12558	-7.28953	0.871771	12	3	TGC progenitors
EXE31_p1.EXE31_p1323	-4.26796	-7.44336	0.929537	12	11	EPC progenitors
EXE_EXP8_E6.5_NOVA.EXE_EXP8_E6.5_NOVA334	-4.50522	-7.68421	1	12	8	TGC progenitors
EXE24_P6.EXE24_P6286	-4.21623	-7.40006	0.912953	12	15	TGC progenitors
EXE3_m2e1-e3_E6.5_4.EXE3_m2e1-e3_E6.5_4037	-4.31273	-7.49716	0.950276	12	12	TGC progenitors
EXE3_m2e3cont-m3e1-e2_E6.5_5.EXE3_m2e3cont-m3e1-e2_E6.5_5022	-4.68561	-7.87368	1	12	11	EPC progenitors
EXE29_P2.EXE29_P2165	-4.20668	-7.40207	0.91368	12	7	TGC progenitors
EXE3_m2e3cont-m3e1-e2_E6.5_5.EXE3_m2e3cont-m3e1-e2_E6.5_5039	-4.61865	-7.8272	1	12	7	TGC progenitors
P4_EXE16_E6.5.P4_EXE16_E6.5060	-4.50138	-7.71714	1	12	7	TGC progenitors
EXE5_E4cont-E6_E6.5_2.EXE5_E4cont-E6_E6.5_2379	-3.94084	-7.17361	0.833667	12	7	TGC progenitors
EXE31_p1.EXE31_p1043	-4.24079	-7.47417	0.941032	12	7	TGC progenitors
EXE_EXP8_E6.5_NOVA_701.EXE_EXP8_E6.5_NOVA_701115	-4.45062	-7.68839	1	12	7	TGC progenitors
EXE31_p1.EXE31_p1257	-4.26102	-7.52265	0.959471	12	9	TGC progenitors
EXE29_P2.EXE29_P2069	-4.43712	-7.70341	1	12	12	TGC progenitors
EXE24_P3.EXE24_P3145	-4.02501	-7.2925	0.873654	12	17	TGC progenitors
EXE31_p1.EXE31_p1377	-4.32009	-7.58831	0.984717	12	12	TGC progenitors
EXE_EXP10_E7.0_1.EXE_EXP10_E7.0_1018	-4.128	-7.39968	0.912575	12	15	TGC progenitors
EXE_EXP8_E6.5_NOVA_701.EXE_EXP8_E6.5_NOVA_701128	-3.99181	-7.26771	0.865105	12	7	TGC progenitors
EXE31_p1.EXE31_p1083	-4.635	-7.92713	1	12	12	TGC progenitors
EXE31_p1.EXE31_p1134	-4.15748	-7.46249	0.936079	12	7	TGC progenitors
EXE5_E4cont-E6_E6.5_2.EXE5_E4cont-E6_E6.5_2314	-4.67336	-7.98842	1	12	14	EPC progenitors
EXE25_P9.EXE25_P9272	-4.01672	-7.34273	0.891736	12	10	TGC progenitors
EXE31_p1.EXE31_p1095	-4.80632	-8.13735	1	12	12	TGC progenitors
EXE31_p1.EXE31_p1305	-4.14813	-7.49508	0.948159	12	11	EPC progenitors
EXE31_p1.EXE31_p1011	-4.53079	-7.90588	1	12	11	EPC progenitors
EXE31_p1.EXE31_p1098	-4.27936	-7.66576	1	12	11	EPC progenitors
EXE_EXP8_E6.5_NOVA.EXE_EXP8_E6.5_NOVA301	-4.44594	-7.83436	1	12	14	EPC progenitors
EXE31_p1.EXE31_p1008	-4.25493	-7.66328	1	12	11	EPC progenitors
EXE23_P6.EXE23_P6097	-4.06361	-7.47392	0.93967	12	3	TGC progenitors
EXE24_P7.EXE24_P7354	-3.804	-7.2365	0.856519	12	10	TGC progenitors
P4_EXE16_E6.5.P4_EXE16_E6.5040	-4.32665	-7.76247	1	12	11	EPC progenitors
lin_trace_p10_exp1.lin_trace_p10_exp1163	-3.92249	-7.37143	0.901993	12	15	TGC progenitors
EXE24_P6.EXE24_P6180	-3.90403	-7.36255	0.898903	12	7	TGC progenitors
EXE24_P6.EXE24_P6070	-3.7428	-7.20412	0.847225	12	2	TGC progenitors
P1_EXE16_E6.5.P1_EXE16_E6.5093	-3.98413	-7.44564	0.928853	12	7	TGC progenitors
EXE24_P7.EXE24_P7019	-3.80666	-7.29481	0.875799	12	10	TGC progenitors
EXE31_p1.EXE31_p1371	-4.15204	-7.64669	1	12	11	EPC progenitors
EXE_EXP8_E6.5_NOVA_701.EXE_EXP8_E6.5_NOVA_701195	-3.8352	-7.33272	0.888588	12	7	TGC progenitors
EXE5_E4cont-E6_E6.5_2.EXE5_E4cont-E6_E6.5_2236	-4.29897	-7.82973	1	12	16	TGC progenitors
EXE_EXP8_E6.5_NOVA.EXE_EXP8_E6.5_NOVA248	-3.78688	-7.32208	0.885122	12	15	TGC progenitors
EXE24_P7.EXE24_P7372	-3.9664	-7.51943	0.955631	12	10	TGC progenitors
P1_EXE16_E6.5.P1_EXE16_E6.5085	-3.75925	-7.32026	0.884668	12	7	TGC progenitors
EXE3_m2e3cont-m3e1-e2_E6.5_5.EXE3_m2e3cont-m3e1-e2_E6.5_5134	-4.49308	-8.05995	1	12	14	EPC progenitors
EXE_EXP11_E7.5_2.EXE_EXP11_E7.5_2010	-3.7998	-7.38753	0.907313	12	5	TGC progenitors
EXE24_P7.EXE24_P7255	-4.07156	-7.66064	1	12	10	TGC progenitors
EXE24_P7.EXE24_P7168	-3.87556	-7.49416	0.945602	12	7	TGC progenitors
P1_EXE16_E6.5.P1_EXE16_E6.5014	-3.90695	-7.53228	0.959809	12	8	TGC progenitors
EXE5_E4cont-E6_E6.5_2.EXE5_E4cont-E6_E6.5_2321	-4.2472	-7.89926	1	12	12	TGC progenitors
EXE_EXP8_E6.5_NOVA_701.EXE_EXP8_E6.5_NOVA_701255	-3.72214	-7.42854	0.921522	12	5	TGC progenitors
EXE24_P7.EXE24_P7157	-3.82296	-7.57087	0.973092	12	10	TGC progenitors
EXE31_p1.EXE31_p1057	-4.15443	-7.90858	1	12	7	TGC progenitors
EXE31_p1.EXE31_p1360	-4.39746	-8.16192	1	12	11	EPC progenitors
EXE24_P6.EXE24_P6349	-3.80833	-7.57372	0.974008	12	10	TGC progenitors
EXE24_P7.EXE24_P7165	-3.97089	-7.74052	1	12	7	TGC progenitors
P4_EXE16_E6.5.P4_EXE16_E6.5025	-3.97209	-7.78514	1	12	9	TGC progenitors
EXE_EXP8_E6.5_NOVA_701.EXE_EXP8_E6.5_NOVA_701105	-3.97887	-7.88409	1	12	7	TGC progenitors
EXE_EXP8_E6.5_NOVA_701.EXE_EXP8_E6.5_NOVA_701225	-3.29849	-7.22815	0.859368	12	7	TGC progenitors
EXE3_m2e3cont-m3e1-e2_E6.5_5.EXE3_m2e3cont-m3e1-e2_E6.5_5008	-4.26039	-8.24324	1	12	7	TGC progenitors
P4_EXE16_E6.5.P4_EXE16_E6.5064	-3.77055	-7.78345	1	12	7	TGC progenitors
EXE24_P7.EXE24_P7364	-3.67744	-7.73286	1	12	10	TGC progenitors

## Sheet: Fig2b
Figure 2b - binned gene expression along principal curve
principal_curve_bin	Adm.gene_expression	Adm.upper_thr	Adm.lower_thr	Hand1.gene_expression	Hand1.upper_thr	Hand1.lower_thr	Fosl1.gene_expression	Fosl1.upper_thr	Fosl1.lower_thr	Mmp9.gene_expression	Mmp9.upper_thr	Mmp9.lower_thr	Pecam1.gene_expression	Pecam1.upper_thr	Pecam1.lower_thr	Prl3d1.gene_expression	Prl3d1.upper_thr	Prl3d1.lower_thr	Ascl2.gene_expression	Ascl2.upper_thr	Ascl2.lower_thr	Dlx3.gene_expression	Dlx3.upper_thr	Dlx3.lower_thr	Peg3.gene_expression	Peg3.upper_thr	Peg3.lower_thr	Nr6a1.gene_expression	Nr6a1.upper_thr	Nr6a1.lower_thr	Car2.gene_expression	Car2.upper_thr	Car2.lower_thr	Cebpb.gene_expression	Cebpb.upper_thr	Cebpb.lower_thr
1	-15.1098	-14.7719	-15.5518	-13.6641	-13.4186	-13.9602	-15.9231	-15.5809	-16.3727	-16.6096	-16.6096	-16.6096	-16.6096	-16.6096	-16.6096	-16.6096	-16.6096	-16.6096	-10.5608	-10.4668	-10.6613	-11.2767	-11.1579	-11.4062	-11.2023	-11.0863	-11.3285	-10.7828	-10.6817	-10.8916	-10.5475	-10.4539	-10.6476	-10.4521	-10.3614	-10.5488
2	-15.0578	-14.8439	-15.309	-13.1206	-12.9884	-13.2663	-15.8596	-15.6386	-16.1206	-16.4544	-16.3142	-16.6096	-16.3142	-16.1366	-16.5167	-16.3142	-16.1366	-16.5167	-10.1967	-10.1453	-10.2501	-11.7482	-11.6622	-11.8397	-11.4215	-11.3442	-11.5032	-10.7364	-10.6748	-10.8008	-9.79171	-9.74683	-9.83803	-11.5386	-11.4582	-11.6237
3	-14.0785	-13.8946	-14.2893	-12.4987	-12.3824	-12.6252	-15.5856	-15.3472	-15.8714	-16.6096	-16.6096	-16.6096	-15.6803	-15.4422	-15.9657	-16.4343	-16.2781	-16.6096	-10.1941	-10.1393	-10.251	-12.2067	-12.1007	-12.3212	-11.5691	-11.4827	-11.661	-10.7395	-10.6738	-10.8083	-8.65455	-8.62206	-8.68778	-12.1892	-12.0838	-12.303
4	-13.5221	-13.3359	-13.736	-10.4586	-10.3877	-10.5332	-15.5409	-15.2616	-15.8876	-15.9785	-15.71	-16.3087	-14.7773	-14.5237	-15.0853	-16.6096	-16.6096	-16.6096	-9.97953	-9.91913	-10.0426	-12.7663	-12.6171	-12.9326	-11.827	-11.7159	-11.9473	-10.9493	-10.8659	-11.0379	-8.14478	-8.11236	-8.17794	-14.7773	-14.5237	-15.0853
5	-13.0426	-12.8428	-13.2746	-8.78923	-8.73895	-8.84132	-14.3731	-14.088	-14.7288	-15.7169	-15.3761	-16.1638	-15.1695	-14.8386	-15.5996	-16.6096	-16.6096	-16.6096	-10.6462	-10.5525	-10.7464	-13.3091	-13.0932	-13.563	-12.2987	-12.1392	-12.478	-11.2131	-11.1002	-11.3355	-9.21677	-9.15867	-9.27732	-14.3731	-14.088	-14.7288
6	-12.1762	-12.0387	-12.3282	-7.96741	-7.9335	-8.00212	-13.7337	-13.5156	-13.9909	-15.3717	-15.0669	-15.7584	-14.4008	-14.1426	-14.7153	-16.6096	-16.6096	-16.6096	-10.8074	-10.7191	-10.9015	-14.1426	-13.9	-14.4345	-12.2861	-12.1439	-12.444	-11.306	-11.202	-11.4181	-10.1659	-10.0945	-10.2409	-14.4008	-14.1426	-14.7153
7	-12.6248	-12.4639	-12.806	-7.68625	-7.65485	-7.71834	-13.439	-13.2342	-13.6776	-15.2047	-14.8999	-15.5916	-15.3391	-15.0298	-15.7331	-16.6096	-16.6096	-16.6096	-11.008	-10.9119	-11.111	-14.0382	-13.7976	-14.3271	-13.1649	-12.9757	-13.3828	-11.5542	-11.4393	-11.679	-12.0203	-11.887	-12.1672	-13.7306	-13.5087	-13.993
8	-11.6243	-11.5259	-11.73	-7.61321	-7.58768	-7.63921	-12.2351	-12.1154	-12.3656	-14.3609	-14.141	-14.6204	-15.2137	-14.9554	-15.5285	-15.6249	-15.3595	-15.9503	-11.2703	-11.1825	-11.3637	-14.9676	-14.7184	-15.2689	-13.7292	-13.5423	-13.9441	-11.7647	-11.6617	-11.8757	-12.5795	-12.4462	-12.7264	-14.1323	-13.9244	-14.3754
9	-8.92063	-8.89157	-8.9503	-7.68378	-7.66476	-7.70306	-10.9695	-10.9115	-11.0301	-12.7878	-12.6833	-12.9005	-15.0365	-14.8495	-15.2515	-14.2052	-14.0485	-14.381	-12.0236	-11.9415	-12.1106	-15.9305	-15.739	-16.1513	-14.4605	-14.2939	-14.649	-12.1931	-12.1064	-12.2853	-14.7034	-14.5275	-14.9036	-13.9883	-13.8402	-14.1534
10	-7.64812	-7.63307	-7.66333	-7.83258	-7.81654	-7.8488	-10.4779	-10.4383	-10.5185	-12.1189	-12.0508	-12.1903	-13.3592	-13.2591	-13.4668	-11.7208	-11.661	-11.7832	-13.0393	-12.9483	-13.1364	-16.323	-16.1986	-16.4592	-14.2075	-14.0808	-14.3465	-12.7176	-12.6353	-12.805	-14.5822	-14.4435	-14.7355	-14.2226	-14.0954	-14.3621
11	-6.93117	-6.9184	-6.94406	-8.12183	-8.10259	-8.14133	-10.452	-10.4094	-10.4958	-11.314	-11.2573	-11.3731	-12.1703	-12.0952	-12.2495	-10.3289	-10.2881	-10.3709	-13.632	-13.5146	-13.7598	-16.4336	-16.321	-16.5558	-14.5465	-14.3977	-14.7125	-12.9677	-12.8713	-13.0711	-14.5243	-14.3762	-14.6893	-14.639	-14.4871	-14.8088
12	-7.50192	-7.47702	-7.52726	-8.56917	-8.53331	-8.60596	-10.5082	-10.4391	-10.5807	-10.9589	-10.8787	-11.0438	-11.5657	-11.4679	-11.6706	-9.93021	-9.87332	-9.98945	-14.4887	-14.2595	-14.7614	-16.6096	-16.6096	-16.6096	-15.2835	-15.02	-15.6061	-13.1007	-12.9426	-13.2783	-15.1902	-14.9295	-15.5085	-15.2835	-15.02	-15.6061

## Sheet: Fig2c
Figure 2c - chorion progenitor and chorion score of cells of chorionic lineage
cell	chorion_progenitor_score	chorion_score	principal_curve_coordinate	principal_curve_bin	metacell	cell_type
EXE29_P2.EXE29_P2114	-6.04875	-8.81951	0	1	78	Chorion progenitors
EXE_EXP12_E7.5_1.EXE_EXP12_E7.5_1009	-6.26608	-8.80184	0	1	105	Chorion progenitors
EXE3_e4-e5_E6.5_3.EXE3_e4-e5_E6.5_3110	-5.34419	-8.80035	0	1	66	Chorion progenitors
EXE5_E4cont-E6_E6.5_2.EXE5_E4cont-E6_E6.5_2217	-5.70326	-8.79285	0	1	74	Chorion progenitors
EXE_EXP8_E6.5_NOVA.EXE_EXP8_E6.5_NOVA015	-6.1788	-8.7559	0	1	111	Chorion progenitors
EXE3_e4-e5_E6.5_3.EXE3_e4-e5_E6.5_3037	-5.18495	-8.62763	0	1	67	Chorion progenitors
EXE_EXP12_E7.5_2.EXE_EXP12_E7.5_2088	-6.17498	-8.62048	0	1	125	Chorion progenitors
EXE_exp15_spatial_p1_E6.5_e1_e2_e3_m1e2.EXE_exp15_spatial_p1_E6.5_e1_e2_e3_m1e2022	-5.41028	-8.53323	0	1	77	Chorion progenitors
EXE_exp15_spatial_p1_E6.5_e1_e2_e3_m1e2.EXE_exp15_spatial_p1_E6.5_e1_e2_e3_m1e2194	-5.74209	-8.49676	0	1	58	Chorion progenitors
EXE29_P2.EXE29_P2140	-6.03552	-8.48355	0	1	62	Chorion progenitors
EXE2_e4_E7.5_3.EXE2_e4_E7.5_3097	-5.61982	-8.46797	0	1	82	Chorion progenitors
P1_EXE16_E6.5.P1_EXE16_E6.5256	-5.61056	-8.4528	0	1	84	Chorion progenitors
EXE3_e2-3_E6.5_2.EXE3_e2-3_E6.5_2071	-5.53223	-8.44296	0	1	66	Chorion progenitors
EXE5_E4cont-E6_E6.5_2.EXE5_E4cont-E6_E6.5_2134	-5.58494	-8.42012	0	1	66	Chorion progenitors
EXE3_m2e1-e3_E6.5_4.EXE3_m2e1-e3_E6.5_4067	-5.71482	-8.40494	0	1	66	Chorion progenitors
EXE_EXP10_E7.0_1.EXE_EXP10_E7.0_1013	-5.62195	-8.40261	0	1	78	Chorion progenitors
P4_EXE16_E6.5.P4_EXE16_E6.5291	-5.44636	-8.3837	0	1	62	Chorion progenitors
EXE_EXP12_E7.5_2.EXE_EXP12_E7.5_2173	-5.73708	-8.36723	0	1	82	Chorion progenitors
EXE31_p1.EXE31_p1347	-5.86821	-8.35623	0	1	66	Chorion progenitors
EXE2_e3_E7.5_2.EXE2_e3_E7.5_2082	-5.67054	-8.34736	0	1	92	Chorion progenitors
P4_EXE16_E6.5.P4_EXE16_E6.5036	-5.50124	-8.34602	0	1	75	Chorion progenitors
EXE31_p1.EXE31_p1076	-5.71468	-8.30357	0	1	112	Chorion progenitors
P3_EXE16_E6.5_NOVA.P3_EXE16_E6.5_NOVA095	-5.58336	-8.29532	0	1	79	Chorion progenitors
P4_EXE16_E6.5.P4_EXE16_E6.5228	-4.826	-8.28957	0	1	67	Chorion progenitors
EXE3_e4-e5_E6.5_3.EXE3_e4-e5_E6.5_3064	-5.21474	-8.21857	0	1	78	Chorion progenitors
P3_EXE16_E6.5_NOVA.P3_EXE16_E6.5_NOVA288	-5.40774	-8.15585	0	1	74	Chorion progenitors
EXE_exp15_spatial_p1_E6.5_e1_e2_e3_m1e2.EXE_exp15_spatial_p1_E6.5_e1_e2_e3_m1e2202	-5.25691	-8.14177	0	1	69	Chorion progenitors
EXE_EXP10_E7.0_2.EXE_EXP10_E7.0_2082	-5.35716	-8.11793	0	1	82	Chorion progenitors
EXE_exp14_spatial_p1_E6.5_e1_e2_e3_NOVA.EXE_exp14_spatial_p1_E6.5_e1_e2_e3_NOVA084	-5.85704	-8.33835	0.00122014	1	76	Chorion progenitors
EXE3_m2e1-e3_E6.5_4.EXE3_m2e1-e3_E6.5_4217	-5.31476	-8.06903	0.00322549	1	82	Chorion progenitors
P2_EXE16_E6.5.P2_EXE16_E6.5228	-5.45956	-8.13557	0.00376639	1	74	Chorion progenitors
EXE29_P2.EXE29_P2195	-5.64096	-8.21926	0.00437607	1	58	Chorion progenitors
EXE29_P2.EXE29_P2138	-5.76985	-8.26464	0.00763404	1	58	Chorion progenitors
EXE3_m2e1-e3_E6.5_4.EXE3_m2e1-e3_E6.5_4002	-5.72085	-8.23569	0.00874603	1	73	Chorion progenitors
EXE5_E6cont-E7_E6.5_3.EXE5_E6cont-E7_E6.5_3010	-5.51514	-8.12443	0.0113069	1	66	Chorion progenitors
EXE5_E4cont-E6_E6.5_2.EXE5_E4cont-E6_E6.5_2360	-5.64009	-8.18229	0.0117131	1	66	Chorion progenitors
P3_EXE16_E6.5_NOVA.P3_EXE16_E6.5_NOVA208	-5.71147	-8.20674	0.0136638	1	74	Chorion progenitors
EXE_exp14_spatial_p1_E6.5_e1_e2_e3_NOVA.EXE_exp14_spatial_p1_E6.5_e1_e2_e3_NOVA222	-6.16177	-8.38322	0.0216928	1	72	Chorion progenitors
EXE_EXP10_E7.0_1.EXE_EXP10_E7.0_1033	-5.53463	-8.08146	0.0217617	1	67	Chorion progenitors
EXE3_e4-e5_E6.5_3.EXE3_e4-e5_E6.5_3150	-5.72739	-8.16561	0.0234923	1	77	Chorion progenitors
EXE_EXP8_E6.5_NOVA.EXE_EXP8_E6.5_NOVA089	-5.68076	-8.13755	0.0246121	1	66	Chorion progenitors
EXE_EXP8_E6.5_NOVA.EXE_EXP8_E6.5_NOVA034	-5.64856	-8.11637	0.0257465	1	77	Chorion progenitors
EXE3_e4-e5_E6.5_3.EXE3_e4-e5_E6.5_3144	-5.48098	-8.02016	0.0288258	1	73	Chorion progenitors
EXE3_e4-e5_E6.5_3.EXE3_e4-e5_E6.5_3068	-6.31302	-8.4151	0.0302702	1	90	Chorion progenitors
EXE3_m2e1-e3_E6.5_4.EXE3_m2e1-e3_E6.5_4232	-5.70483	-8.11937	0.0306139	1	77	Chorion progenitors
EXE5_E4cont-E6_E6.5_2.EXE5_E4cont-E6_E6.5_2153	-5.28948	-7.9174	0.0308514	1	82	Chorion progenitors
EXE2_e4_E7.5_3.EXE2_e4_E7.5_3030	-5.57499	-8.04942	0.0320493	1	61	Chorion progenitors
EXE2_e3_E7.5_2.EXE2_e3_E7.5_2105	-6.02557	-8.25832	0.0339372	1	80	Chorion progenitors
EXE3_e4-e5_E6.5_3.EXE3_e4-e5_E6.5_3079	-5.62504	-8.05821	0.0351435	1	62	Chorion progenitors
EXE29_P2.EXE29_P2180	-5.88592	-8.17756	0.0366273	1	68	Chorion progenitors
P2_EXE16_E6.5.P2_EXE16_E6.5142	-5.86235	-8.16228	0.0374208	1	78	Chorion progenitors
EXE3_e2-3_E6.5_2.EXE3_e2-3_E6.5_2284	-5.57973	-8.02312	0.0377595	1	67	Chorion progenitors
EXE_exp15_spatial_p1_E6.5_e1_e2_e3_m1e2.EXE_exp15_spatial_p1_E6.5_e1_e2_e3_m1e2249	-5.78799	-8.12153	0.0383354	1	58	Chorion progenitors
EXE25_P10.EXE25_P10272	-6.63154	-8.53091	0.0386574	1	110	Chorion progenitors
EXE5_E4cont-E6_E6.5_2.EXE5_E4cont-E6_E6.5_2249	-6.36969	-8.40136	0.0390585	1	72	Chorion progenitors
EXE_EXP8_E6.5_NOVA.EXE_EXP8_E6.5_NOVA011	-5.63082	-8.03474	0.0404109	1	66	Chorion progenitors
P4_EXE16_E6.5.P4_EXE16_E6.5031	-5.82244	-8.12303	0.0414752	1	78	Chorion progenitors
EXE3_e4-e5_E6.5_3.EXE3_e4-e5_E6.5_3131	-5.5967	-8.00533	0.0429608	1	103	Chorion progenitors
EXE29_P2.EXE29_P2142	-5.73965	-8.07139	0.0437589	1	68	Chorion progenitors
P2_EXE16_E6.5.P2_EXE16_E6.5178	-5.93549	-8.16612	0.044006	1	69	Chorion progenitors
EXE5_E1-E4_E6.5_1.EXE5_E1-E4_E6.5_1093	-5.91596	-8.1543	0.044454	1	65	Chorion progenitors
P3_EXE16_E6.5_NOVA.P3_EXE16_E6.5_NOVA156	-5.69858	-8.04395	0.0452294	1	74	Chorion progenitors
EXE3_e4-e5_E6.5_3.EXE3_e4-e5_E6.5_3081	-5.75441	-8.06343	0.0468369	1	66	Chorion progenitors
EXE_EXP8_E6.5_NOVA.EXE_EXP8_E6.5_NOVA003	-6.07081	-8.21648	0.0473826	1	77	Chorion progenitors
EXE3_e4-e5_E6.5_3.EXE3_e4-e5_E6.5_3025	-5.50801	-7.93562	0.0481461	1	67	Chorion progenitors
EXE_EXP11_E7.5_2.EXE_EXP11_E7.5_2161	-5.19807	-7.78116	0.0484826	1	76	Chorion progenitors
EXE_exp14_spatial_p1_E6.5_e1_e2_e3_NOVA.EXE_exp14_spatial_p1_E6.5_e1_e2_e3_NOVA130	-6.18755	-8.26421	0.0494467	1	120	Chorion progenitors
EXE3_e4-e5_E6.5_3.EXE3_e4-e5_E6.5_3196	-5.43132	-7.88892	0.0498387	1	67	Chorion progenitors
EXE_EXP10_E7.0_NOVA.EXE_EXP10_E7.0_NOVA118	-5.73834	-8.03986	0.0500523	1	62	Chorion progenitors
EXE_EXP8_E6.5_NOVA.EXE_EXP8_E6.5_NOVA019	-5.31674	-7.82696	0.050879	1	74	Chorion progenitors
P3_EXE16_E6.5_NOVA.P3_EXE16_E6.5_NOVA129	-5.92061	-8.12389	0.0512866	1	68	Chorion progenitors
P2_EXE16_E6.5.P2_EXE16_E6.5158	-5.22593	-7.76389	0.0542971	1	112	Chorion progenitors
EXE2_e3_E7.5_2.EXE2_e3_E7.5_2099	-5.91669	-8.0957	0.0568357	1	81	Chorion progenitors
EXE_exp15_spatial_p1_E6.5_e1_e2_e3_m1e2.EXE_exp15_spatial_p1_E6.5_e1_e2_e3_m1e2186	-5.61569	-7.9435	0.0571383	1	73	Chorion progenitors
EXE3_m2e1-e3_E6.5_4.EXE3_m2e1-e3_E6.5_4221	-5.30633	-7.78613	0.0576359	1	67	Chorion progenitors
EXE_exp14_spatial_p1_E6.5_e1_e2_e3_NOVA.EXE_exp14_spatial_p1_E6.5_e1_e2_e3_NOVA313	-5.52227	-7.8926	0.0579587	1	60	Chorion progenitors
EXE5_E1-E4_E6.5_1.EXE5_E1-E4_E6.5_1064	-5.63856	-7.94239	0.0596398	1	79	Chorion progenitors
EXE25_P10.EXE25_P10311	-5.9017	-8.07378	0.0598292	1	120	Chorion progenitors
EXE_EXP11_E7.5_1.EXE_EXP11_E7.5_1288	-6.16854	-8.2048	0.0604614	1	63	Chorion progenitors
EXE3_e2-3_E6.5_2.EXE3_e2-3_E6.5_2238	-5.47589	-7.84819	0.0620239	1	69	Chorion progenitors
EXE3_m2e3cont-m3e1-e2_E6.5_5.EXE3_m2e3cont-m3e1-e2_E6.5_5143	-5.82994	-8.02383	0.0626736	1	71	Chorion progenitors
P3_EXE16_E6.5_NOVA.P3_EXE16_E6.5_NOVA060	-5.51641	-7.85841	0.0640072	1	76	Chorion progenitors
EXE_EXP10_E7.0_2.EXE_EXP10_E7.0_2259	-5.69163	-7.94498	0.0644753	1	79	Chorion progenitors
EXE2_e3_E7.5_2.EXE2_e3_E7.5_2302	-6.21169	-8.20896	0.0644764	1	97	Chorion progenitors
EXE_exp15_spatial_p1_E6.5_e1_e2_e3_m1e2.EXE_exp15_spatial_p1_E6.5_e1_e2_e3_m1e2095	-5.90426	-8.05119	0.0648156	1	74	Chorion progenitors
EXE3_e4-e5_E6.5_3.EXE3_e4-e5_E6.5_3124	-5.46655	-7.82403	0.0657288	1	76	Chorion progenitors
EXE5_E4cont-E6_E6.5_2.EXE5_E4cont-E6_E6.5_2229	-5.99886	-8.09341	0.0661239	1	96	Chorion progenitors
P3_EXE16_E6.5_NOVA.P3_EXE16_E6.5_NOVA017	-5.54456	-7.86111	0.0662618	1	74	Chorion progenitors
EXE_EXP11_E7.5_2.EXE_EXP11_E7.5_2005	-5.55483	-7.85813	0.0678399	1	87	Chorion progenitors
EXE2_e3_E7.5_2.EXE2_e3_E7.5_2152	-5.63232	-7.89765	0.0678814	1	75	Chorion progenitors
EXE_EXP10_E7.0_NOVA.EXE_EXP10_E7.0_NOVA023	-5.62672	-7.89316	0.0682005	1	84	Chorion progenitors
EXE3_m2e1-e3_E6.5_4.EXE3_m2e1-e3_E6.5_4160	-5.48277	-7.80738	0.0704979	1	77	Chorion progenitors
EXE_exp15_spatial_p1_E6.5_e1_e2_e3_m1e2.EXE_exp15_spatial_p1_E6.5_e1_e2_e3_m1e2176	-5.44975	-7.78539	0.071429	1	58	Chorion progenitors
EXE29_P2.EXE29_P2145	-5.92327	-8.0279	0.0719339	1	58	Chorion progenitors
EXE2_e3_E7.5_2.EXE2_e3_E7.5_2216	-5.47751	-7.79551	0.0721928	1	79	Chorion progenitors
EXE_EXP8_E6.5_NOVA.EXE_EXP8_E6.5_NOVA039	-5.51982	-7.81659	0.0723598	1	76	Chorion progenitors
EXE3_m2e1-e3_E6.5_4.EXE3_m2e1-e3_E6.5_4276	-5.45178	-7.76991	0.0745156	1	69	Chorion progenitors
EXE_exp14_spatial_p1_E6.5_e1_e2_e3_NOVA.EXE_exp14_spatial_p1_E6.5_e1_e2_e3_NOVA326	-5.4742	-7.77896	0.0750008	1	79	Chorion progenitors
P1_EXE16_E6.5.P1_EXE16_E6.5326	-5.77738	-7.93594	0.0752349	1	75	Chorion progenitors
EXE2_e3_E7.5_2.EXE2_e3_E7.5_2078	-5.71721	-7.90298	0.0755553	1	78	Chorion progenitors
EXE_EXP8_E6.5_NOVA.EXE_EXP8_E6.5_NOVA309	-5.37201	-7.72061	0.0759384	1	77	Chorion progenitors
EXE24_P5.EXE24_P5233	-5.43282	-7.74848	0.0766309	1	77	Chorion progenitors
EXE3_m2e1-e3_E6.5_4.EXE3_m2e1-e3_E6.5_4149	-5.55449	-7.8035	0.0783205	1	82	Chorion progenitors
EXE_EXP8_E6.5_NOVA.EXE_EXP8_E6.5_NOVA010	-5.69833	-7.87476	0.0792086	1	74	Chorion progenitors
EXE2_e4_E7.5_3.EXE2_e4_E7.5_3105	-5.69789	-7.8744	0.079233	1	73	Chorion progenitors
EXE_EXP8_E6.5_NOVA.EXE_EXP8_E6.5_NOVA053	-5.8691	-7.9624	0.0797362	1	74	Chorion progenitors
EXE_EXP11_E7.5_1.EXE_EXP11_E7.5_1340	-5.957	-8.00738	0.0800325	1	78	Chorion progenitors
P2_EXE16_E6.5.P2_EXE16_E6.5215	-5.74272	-7.89069	0.0807104	1	75	Chorion progenitors
EXE5_E4cont-E6_E6.5_2.EXE5_E4cont-E6_E6.5_2105	-6.12716	-8.09341	0.0809712	1	96	Chorion progenitors
EXE3_e2-3_E6.5_2.EXE3_e2-3_E6.5_2274	-5.29958	-7.65239	0.0812397	1	67	Chorion progenitors
EXE5_E1-E4_E6.5_1.EXE5_E1-E4_E6.5_1205	-5.85641	-7.9483	0.081313	1	78	Chorion progenitors
EXE_exp14_spatial_p1_E6.5_e1_e2_e3_NOVA.EXE_exp14_spatial_p1_E6.5_e1_e2_e3_NOVA294	-5.58505	-7.79593	0.0828488	1	67	Chorion progenitors
EXE3_e4-e5_E6.5_3.EXE3_e4-e5_E6.5_3089	-5.35138	-7.66836	0.0833126	1	81	Chorion progenitors
EXE24_P5.EXE24_P5278	-6.18275	-8.11033	0.0839122	1	96	Chorion progenitors
EXE5_E4cont-E6_E6.5_2.EXE5_E4cont-E6_E6.5_2048	-5.88224	-7.94609	0.0846503	1	66	Chorion progenitors
EXE3_m2e1-e3_E6.5_4.EXE3_m2e1-e3_E6.5_4261	-6.41148	-8.22747	0.0854399	1	99	Chorion progenitors
EXE_EXP8_E6.5_NOVA.EXE_EXP8_E6.5_NOVA088	-5.71045	-7.84903	0.0855972	1	79	Chorion progenitors
EXE29_P2.EXE29_P2194	-6.2638	-8.14642	0.0857311	1	58	Chorion progenitors
EXE29_P2.EXE29_P2086	-5.86064	-7.92632	0.086357	1	58	Chorion progenitors
EXE17_E5.5_P1.EXE17_E5.5_P1176	-5.79555	-7.88688	0.0872355	1	58	Chorion progenitors
EXE3_m2e3cont-m3e1-e2_E6.5_5.EXE3_m2e3cont-m3e1-e2_E6.5_5123	-5.60616	-7.77966	0.0881086	1	67	Chorion progenitors
P4_EXE16_E6.5.P4_EXE16_E6.5047	-5.8237	-7.89434	0.0888313	1	74	Chorion progenitors
P4_EXE16_E6.5.P4_EXE16_E6.5211	-5.72981	-7.84087	0.0893007	1	66	Chorion progenitors
P3_EXE16_E6.5_NOVA.P3_EXE16_E6.5_NOVA197	-5.58232	-7.76008	0.0893556	1	67	Chorion progenitors
EXE_EXP12_E7.5_3.EXE_EXP12_E7.5_3282	-5.85518	-7.90762	0.0896417	1	72	Chorion progenitors
EXE_EXP8_E6.5_NOVA.EXE_EXP8_E6.5_NOVA048	-5.72598	-7.83614	0.0898224	1	58	Chorion progenitors
P4_EXE16_E6.5.P4_EXE16_E6.5305	-5.32919	-7.61733	0.0901343	1	77	Chorion progenitors
EXE3_e2-3_E6.5_2.EXE3_e2-3_E6.5_2226	-5.82283	-7.88656	0.0903608	1	87	Chorion progenitors
EXE2_e3_E7.5_2.EXE2_e3_E7.5_2202	-6.26172	-8.12646	0.0905106	1	103	Chorion progenitors
EXE2_e3_E7.5_2.EXE2_e3_E7.5_2306	-5.7068	-7.81748	0.0914274	1	107	Chorion progenitors
EXE5_E1-E4_E6.5_1.EXE5_E1-E4_E6.5_1199	-5.66548	-7.79371	0.0916322	1	66	Chorion progenitors
EXE3_e4-e5_E6.5_3.EXE3_e4-e5_E6.5_3160	-6.07541	-8.01672	0.0921886	1	104	Chorion progenitors
EXE_EXP8_E6.5_NOVA.EXE_EXP8_E6.5_NOVA065	-5.35463	-7.6186	0.0923332	1	67	Chorion progenitors
EXE_EXP10_E7.0_2.EXE_EXP10_E7.0_2003	-5.63224	-7.76641	0.0933388	1	81	Chorion progenitors
EXE3_e2-3_E6.5_2.EXE3_e2-3_E6.5_2233	-5.65202	-7.77256	0.0942527	1	83	Chorion progenitors
EXE_EXP12_E7.5_2.EXE_EXP12_E7.5_2283	-5.85685	-7.87799	0.0960155	1	66	Chorion progenitors
EXE5_E4cont-E6_E6.5_2.EXE5_E4cont-E6_E6.5_2334	-5.76553	-7.82556	0.096313	1	72	Chorion progenitors
EXE3_m2e1-e3_E6.5_4.EXE3_m2e1-e3_E6.5_4242	-6.02604	-7.96989	0.0967262	1	104	Chorion progenitors
EXE_EXP8_E6.5_NOVA.EXE_EXP8_E6.5_NOVA357	-5.92562	-7.90588	0.09829	1	60	Chorion progenitors
EXE4_M1E1-E4,M2E1-E2_E5.5_1.EXE4_M1E1-E4,M2E1-E2_E5.5_1033	-5.66751	-7.75962	0.0983872	1	58	Chorion progenitors
EXE_EXP11_E7.5_1.EXE_EXP11_E7.5_1357	-5.57015	-7.70206	0.0988535	1	85	Chorion progenitors
EXE_exp14_spatial_p1_E6.5_e1_e2_e3_NOVA.EXE_exp14_spatial_p1_E6.5_e1_e2_e3_NOVA121	-5.91159	-7.89452	0.0991016	1	74	Chorion progenitors
P1_EXE16_E6.5.P1_EXE16_E6.5305	-5.61124	-7.71637	0.100523	1	67	Chorion progenitors
P4_EXE16_E6.5.P4_EXE16_E6.5152	-5.72875	-7.78248	0.100687	1	72	Chorion progenitors
EXE31_p1.EXE31_p1064	-6.06784	-7.97297	0.1014	1	72	Chorion progenitors
EXE_exp15_spatial_p1_E6.5_e1_e2_e3_m1e2.EXE_exp15_spatial_p1_E6.5_e1_e2_e3_m1e2158	-5.32695	-7.54683	0.101776	1	74	Chorion progenitors
EXE_exp14_spatial_p1_E6.5_e1_e2_e3_NOVA.EXE_exp14_spatial_p1_E6.5_e1_e2_e3_NOVA057	-5.64405	-7.72666	0.102092	1	62	Chorion progenitors
EXE_EXP10_E7.0_2.EXE_EXP10_E7.0_2199	-5.5439	-7.66917	0.102094	1	61	Chorion progenitors
EXE_exp14_spatial_p1_E6.5_e1_e2_e3_NOVA.EXE_exp14_spatial_p1_E6.5_e1_e2_e3_NOVA257	-5.33697	-7.55023	0.10212	1	112	Chorion progenitors
P3_EXE16_E6.5_NOVA.P3_EXE16_E6.5_NOVA215	-5.24569	-7.49167	0.103063	1	67	Chorion progenitors
EXE_EXP8_E6.5_NOVA.EXE_EXP8_E6.5_NOVA062	-5.38785	-7.57353	0.103088	1	74	Chorion progenitors
EXE_EXP10_E7.0_2.EXE_EXP10_E7.0_2129	-5.8398	-7.83413	0.103101	1	74	Chorion progenitors
EXE3_e4-e5_E6.5_3.EXE3_e4-e5_E6.5_3091	-5.49436	-7.6338	0.103311	1	69	Chorion progenitors
EXE_EXP12_E7.5_2.EXE_EXP12_E7.5_2313	-5.68223	-7.73466	0.104739	1	80	Chorion progenitors
EXE2_e4_E7.5_3.EXE2_e4_E7.5_3135	-5.52838	-7.64386	0.104987	1	80	Chorion progenitors
P4_EXE16_E6.5.P4_EXE16_E6.5266	-5.54881	-7.65565	0.105002	1	73	Chorion progenitors
EXE3_e4-e5_E6.5_3.EXE3_e4-e5_E6.5_3080	-5.97445	-7.89754	0.106251	1	64	Chorion progenitors
EXE_exp15_spatial_p1_E6.5_e1_e2_e3_m1e2.EXE_exp15_spatial_p1_E6.5_e1_e2_e3_m1e2034	-5.74691	-7.76279	0.106565	1	77	Chorion progenitors
EXE31_p1.EXE31_p1063	-6.06435	-7.94782	0.106772	1	69	Chorion progenitors
EXE5_E4cont-E6_E6.5_2.EXE5_E4cont-E6_E6.5_2110	-5.79355	-7.78844	0.106904	1	67	Chorion progenitors
EXE17_E5.5_P1.EXE17_E5.5_P1210	-6.02495	-7.92276	0.107305	1	58	Chorion progenitors
EXE2_e4_E7.5_3.EXE2_e4_E7.5_3041	-5.92816	-7.85981	0.108537	1	72	Chorion progenitors
EXE2_e4_E7.5_3.EXE2_e4_E7.5_3174	-5.75621	-7.75758	0.108649	1	72	Chorion progenitors
EXE_EXP12_E7.5_1.EXE_EXP12_E7.5_1047	-5.49121	-7.59372	0.109856	1	111	Chorion progenitors
P2_EXE16_E6.5.P2_EXE16_E6.5110	-6.00306	-7.89815	0.109874	1	71	Chorion progenitors
EXE_EXP8_E6.5_NOVA.EXE_EXP8_E6.5_NOVA371	-5.51259	-7.6054	0.110055	1	74	Chorion progenitors
EXE_EXP12_E7.5_2.EXE_EXP12_E7.5_2335	-5.77336	-7.75872	0.110416	1	60	Chorion progenitors
EXE_exp14_spatial_p2_E6.5_e5_e6_NOVA.EXE_exp14_spatial_p2_E6.5_e5_e6_NOVA327	-5.47412	-7.57826	0.110727	1	66	Chorion progenitors
EXE_EXP8_E6.5_NOVA.EXE_EXP8_E6.5_NOVA040	-6.21783	-8.02102	0.111197	1	94	Chorion progenitors
EXE24_P5.EXE24_P5148	-5.74215	-7.73469	0.111456	1	104	Chorion progenitors
EXE_exp15_spatial_p1_E6.5_e1_e2_e3_m1e2.EXE_exp15_spatial_p1_E6.5_e1_e2_e3_m1e2182	-5.42785	-7.54001	0.112521	1	74	Chorion progenitors
EXE_EXP8_E6.5_NOVA_701.EXE_EXP8_E6.5_NOVA_701175	-5.46271	-7.5586	0.112853	1	84	Chorion progenitors
P3_EXE16_E6.5_NOVA.P3_EXE16_E6.5_NOVA281	-5.73404	-7.72148	0.113049	1	66	Chorion progenitors
EXE_EXP12_E7.5_3.EXE_EXP12_E7.5_3321	-6.08996	-7.93399	0.113727	1	108	Chorion progenitors
EXE17_E5.5_P1.EXE17_E5.5_P1042	-5.73623	-7.71578	0.114384	1	58	Chorion progenitors
EXE25_P9.EXE25_P9342	-5.74781	-7.71975	0.114974	1	75	Chorion progenitors
EXE5_E6cont-E7_E6.5_3.EXE5_E6cont-E7_E6.5_3034	-6.10853	-7.93923	0.115186	1	68	Chorion progenitors
EXE_EXP10_E7.0_2.EXE_EXP10_E7.0_2043	-5.43651	-7.52795	0.115247	1	78	Chorion progenitors
EXE29_P2.EXE29_P2149	-5.71705	-7.69662	0.11579	1	69	Chorion progenitors
EXE3_e2-3_E6.5_2.EXE3_e2-3_E6.5_2201	-5.41258	-7.50753	0.116156	1	67	Chorion progenitors
EXE_EXP12_E7.5_1.EXE_EXP12_E7.5_1138	-6.15171	-7.96036	0.116424	1	109	Chorion progenitors
EXE30_P1.EXE30_P1119	-5.87337	-7.78692	0.116908	1	63	Chorion progenitors
EXE_exp14_spatial_p1_E6.5_e1_e2_e3_NOVA.EXE_exp14_spatial_p1_E6.5_e1_e2_e3_NOVA283	-5.63028	-7.63709	0.11693	1	74	Chorion progenitors
EXE_exp15_spatial_p1_E6.5_e1_e2_e3_m1e2.EXE_exp15_spatial_p1_E6.5_e1_e2_e3_m1e2169	-5.39344	-7.49117	0.116935	1	67	Chorion progenitors
EXE_exp14_spatial_p2_E6.5_e5_e6_NOVA.EXE_exp14_spatial_p2_E6.5_e5_e6_NOVA307	-5.98544	-7.85517	0.1171	1	64	Chorion progenitors
EXE_EXP8_E6.5_NOVA.EXE_EXP8_E6.5_NOVA313	-5.42835	-7.50783	0.117706	1	77	Chorion progenitors
EXE24_P5.EXE24_P5110	-5.88437	-7.78973	0.117725	1	78	Chorion progenitors
EXE24_P5.EXE24_P5321	-5.94035	-7.82349	0.117942	1	96	Chorion progenitors
EXE_exp15_spatial_p1_E6.5_e1_e2_e3_m1e2.EXE_exp15_spatial_p1_E6.5_e1_e2_e3_m1e2070	-5.5585	-7.58386	0.118445	1	66	Chorion progenitors
EXE_EXP10_E7.0_2.EXE_EXP10_E7.0_2263	-5.3449	-7.44951	0.118735	1	78	Chorion progenitors
EXE_exp14_spatial_p1_E6.5_e1_e2_e3_NOVA.EXE_exp14_spatial_p1_E6.5_e1_e2_e3_NOVA014	-5.77152	-7.71415	0.118841	1	75	Chorion progenitors
EXE_exp14_spatial_p1_E6.5_e1_e2_e3_NOVA.EXE_exp14_spatial_p1_E6.5_e1_e2_e3_NOVA027	-5.60151	-7.60812	0.118871	1	81	Chorion progenitors
EXE_EXP10_E7.0_NOVA.EXE_EXP10_E7.0_NOVA098	-5.68893	-7.66139	0.119083	1	64	Chorion progenitors
EXE_EXP8_E6.5_NOVA.EXE_EXP8_E6.5_NOVA096	-5.75274	-7.69844	0.1196	1	69	Chorion progenitors
EXE17_E5.5_P1.EXE17_E5.5_P1244	-5.86619	-7.76809	0.119859	1	58	Chorion progenitors
EXE3_e2-3_E6.5_2.EXE3_e2-3_E6.5_2172	-5.13106	-7.30723	0.119886	1	83	Chorion progenitors
EXE29_P2.EXE29_P2135	-5.54614	-7.56727	0.119913	1	61	Chorion progenitors
P1_EXE16_E6.5.P1_EXE16_E6.5345	-5.75107	-7.69411	0.12022	1	64	Chorion progenitors
EXE2_e4_E7.5_3.EXE2_e4_E7.5_3077	-5.60311	-7.6007	0.120321	1	80	Chorion progenitors
EXE3_e4-e5_E6.5_3.EXE3_e4-e5_E6.5_3099	-6.05128	-7.87863	0.121127	1	86	Chorion progenitors
P3_EXE16_E6.5_NOVA.P3_EXE16_E6.5_NOVA223	-5.82961	-7.73765	0.121348	1	77	Chorion progenitors
EXE5_E1-E4_E6.5_1.EXE5_E1-E4_E6.5_1063	-5.6749	-7.63923	0.121487	1	78	Chorion progenitors
P2_EXE16_E6.5.P2_EXE16_E6.5203	-5.56762	-7.57058	0.121644	1	78	Chorion progenitors
EXE_exp15_spatial_p1_E6.5_e1_e2_e3_m1e2.EXE_exp15_spatial_p1_E6.5_e1_e2_e3_m1e2017	-5.4873	-7.51092	0.123111	1	67	Chorion progenitors
P3_EXE16_E6.5_NOVA.P3_EXE16_E6.5_NOVA031	-5.61189	-7.58589	0.123805	1	73	Chorion progenitors
EXE5_E4cont-E6_E6.5_2.EXE5_E4cont-E6_E6.5_2016	-6.05395	-7.86862	0.123852	1	58	Chorion progenitors
EXE3_e4-e5_E6.5_3.EXE3_e4-e5_E6.5_3021	-5.55767	-7.55023	0.123983	1	79	Chorion progenitors
EXE_EXP10_E7.0_2.EXE_EXP10_E7.0_2077	-5.32498	-7.39178	0.12538	1	83	Chorion progenitors
EXE_EXP10_E7.0_2.EXE_EXP10_E7.0_2350	-5.47973	-7.48795	0.125924	1	81	Chorion progenitors
EXE_EXP10_E7.0_NOVA.EXE_EXP10_E7.0_NOVA151	-5.75145	-7.6605	0.126537	1	103	Chorion progenitors
EXE_EXP10_E7.0_2.EXE_EXP10_E7.0_2008	-5.47966	-7.48344	0.126605	1	67	Chorion progenitors
EXE_EXP8_E6.5_NOVA.EXE_EXP8_E6.5_NOVA227	-5.48647	-7.48431	0.127127	1	74	Chorion progenitors
EXE5_E4cont-E6_E6.5_2.EXE5_E4cont-E6_E6.5_2126	-5.49701	-7.48774	0.127676	1	103	Chorion progenitors
EXE17_E5.5_P1.EXE17_E5.5_P1128	-5.73935	-7.64587	0.127773	1	58	Chorion progenitors
EXE24_P5.EXE24_P5231	-6.18064	-7.93248	0.128401	1	61	Chorion progenitors
EXE24_P5.EXE24_P5023	-5.87913	-7.73266	0.128703	1	105	Chorion progenitors
P4_EXE16_E6.5.P4_EXE16_E6.5219	-5.47803	-7.46893	0.128718	1	78	Chorion progenitors
EXE_EXP8_E6.5_NOVA.EXE_EXP8_E6.5_NOVA025	-6.18909	-7.93193	0.130114	1	80	Chorion progenitors
EXE3_m2e1-e3_E6.5_4.EXE3_m2e1-e3_E6.5_4105	-5.56735	-7.51575	0.130638	1	83	Chorion progenitors
EXE24_P5.EXE24_P5053	-5.60367	-7.53915	0.130776	1	77	Chorion progenitors
EXE3_m2e3cont-m3e1-e2_E6.5_5.EXE3_m2e3cont-m3e1-e2_E6.5_5104	-5.63257	-7.55698	0.130966	1	64	Chorion progenitors
EXE_exp15_spatial_p1_E6.5_e1_e2_e3_m1e2.EXE_exp15_spatial_p1_E6.5_e1_e2_e3_m1e2007	-5.45774	-7.44005	0.131013	1	76	Chorion progenitors
P4_EXE16_E6.5.P4_EXE16_E6.5338	-5.9484	-7.7646	0.131678	1	91	Chorion progenitors
EXE_EXP10_E7.0_2.EXE_EXP10_E7.0_2029	-5.75682	-7.63322	0.132186	1	78	Chorion progenitors
EXE2_e3_E7.5_2.EXE2_e3_E7.5_2070	-6.32792	-8.01642	0.132227	1	68	Chorion progenitors
EXE24_P5.EXE24_P5266	-5.96918	-7.77448	0.132547	1	61	Chorion progenitors
EXE30_P1.EXE30_P1132	-5.53829	-7.48303	0.132676	1	58	Chorion progenitors
EXE_exp14_spatial_p2_E6.5_e5_e6_NOVA.EXE_exp14_spatial_p2_E6.5_e5_e6_NOVA259	-5.7022	-7.58681	0.133883	1	112	Chorion progenitors
EXE_EXP8_E6.5_NOVA_701.EXE_EXP8_E6.5_NOVA_701147	-5.14657	-7.20785	0.134121	1	67	Chorion progenitors
EXE3_e4-e5_E6.5_3.EXE3_e4-e5_E6.5_3010	-5.89528	-7.71415	0.134609	1	105	Chorion progenitors
EXE_exp15_spatial_p1_E6.5_e1_e2_e3_m1e2.EXE_exp15_spatial_p1_E6.5_e1_e2_e3_m1e2175	-5.63335	-7.53324	0.134988	1	58	Chorion progenitors
EXE_EXP8_E6.5_NOVA.EXE_EXP8_E6.5_NOVA277	-5.50773	-7.44711	0.135029	1	78	Chorion progenitors
P3_EXE16_E6.5_NOVA.P3_EXE16_E6.5_NOVA055	-5.82648	-7.66359	0.135317	1	72	Chorion progenitors
EXE_EXP8_E6.5_NOVA.EXE_EXP8_E6.5_NOVA233	-5.39475	-7.3665	0.135442	1	74	Chorion progenitors
EXE5_E4cont-E6_E6.5_2.EXE5_E4cont-E6_E6.5_2193	-5.99898	-7.77671	0.136483	1	108	Chorion progenitors
EXE_EXP12_E7.5_1.EXE_EXP12_E7.5_1096	-5.87295	-7.68625	0.13709	1	66	Chorion progenitors
EXE17_E5.5_P1.EXE17_E5.5_P1245	-5.72011	-7.57943	0.137267	1	58	Chorion progenitors
EXE_EXP8_E6.5_NOVA.EXE_EXP8_E6.5_NOVA103	-5.74374	-7.59431	0.137534	1	74	Chorion progenitors
P3_EXE16_E6.5_NOVA.P3_EXE16_E6.5_NOVA090	-5.71478	-7.57084	0.138117	1	58	Chorion progenitors
EXE_exp14_spatial_p1_E6.5_e1_e2_e3_NOVA.EXE_exp14_spatial_p1_E6.5_e1_e2_e3_NOVA143	-5.49918	-7.4156	0.138852	1	84	Chorion progenitors
EXE25_P10.EXE25_P10228	-5.98346	-7.75279	0.139329	1	103	Chorion progenitors
P4_EXE16_E6.5.P4_EXE16_E6.5378	-5.91895	-7.70404	0.139979	1	75	Chorion progenitors
EXE3_e2-3_E6.5_2.EXE3_e2-3_E6.5_2186	-5.39462	-7.33237	0.140147	1	69	Chorion progenitors
EXE_exp15_spatial_p1_E6.5_e1_e2_e3_m1e2.EXE_exp15_spatial_p1_E6.5_e1_e2_e3_m1e2083	-5.39372	-7.33158	0.140174	1	83	Chorion progenitors
EXE30_P1.EXE30_P1112	-5.79001	-7.61081	0.140373	1	58	Chorion progenitors
EXE17_E5.5_P1.EXE17_E5.5_P1303	-5.82351	-7.63283	0.140686	1	58	Chorion progenitors
EXE_exp14_spatial_p1_E6.5_e1_e2_e3_NOVA.EXE_exp14_spatial_p1_E6.5_e1_e2_e3_NOVA180	-5.47875	-7.38502	0.141162	1	77	Chorion progenitors
EXE30_P1.EXE30_P1200	-6.06728	-7.80285	0.141363	1	58	Chorion progenitors
EXE_EXP10_E7.0_NOVA.EXE_EXP10_E7.0_NOVA124	-5.87677	-7.66629	0.141511	1	110	Chorion progenitors
P3_EXE16_E6.5_NOVA.P3_EXE16_E6.5_NOVA320	-5.59014	-7.46098	0.141661	1	74	Chorion progenitors
EXE3_m2e3cont-m3e1-e2_E6.5_5.EXE3_m2e3cont-m3e1-e2_E6.5_5004	-5.54156	-7.42566	0.141777	1	84	Chorion progenitors
P3_EXE16_E6.5_NOVA.P3_EXE16_E6.5_NOVA063	-5.80679	-7.61469	0.141826	1	79	Chorion progenitors
EXE29_P2.EXE29_P2134	-6.22568	-7.91379	0.141868	1	59	Chorion progenitors
P2_EXE16_E6.5.P2_EXE16_E6.5159	-6.50521	-8.1134	0.141893	1	71	Chorion progenitors
EXE2_e3_E7.5_2.EXE2_e3_E7.5_2252	-5.38761	-7.31463	0.141924	1	83	Chorion progenitors
EXE_EXP11_E7.5_2.EXE_EXP11_E7.5_2214	-5.73378	-7.5613	0.14204	1	66	Chorion progenitors
EXE3_m2e1-e3_E6.5_4.EXE3_m2e1-e3_E6.5_4056	-5.60578	-7.46724	0.142407	1	66	Chorion progenitors
P4_EXE16_E6.5.P4_EXE16_E6.5284	-5.54082	-7.42033	0.142459	1	75	Chorion progenitors
P3_EXE16_E6.5_NOVA.P3_EXE16_E6.5_NOVA359	-6.23691	-7.91968	0.1425	1	65	Chorion progenitors
P4_EXE16_E6.5.P4_EXE16_E6.5198	-5.81592	-7.61676	0.14264	1	77	Chorion progenitors
EXE3_m2e3cont-m3e1-e2_E6.5_5.EXE3_m2e3cont-m3e1-e2_E6.5_5101	-5.99916	-7.74591	0.143225	1	88	Chorion progenitors
EXE3_m2e3cont-m3e1-e2_E6.5_5.EXE3_m2e3cont-m3e1-e2_E6.5_5102	-5.41721	-7.32352	0.143599	1	81	Chorion progenitors
P4_EXE16_E6.5.P4_EXE16_E6.5209	-5.62779	-7.47317	0.144006	1	77	Chorion progenitors
EXE_exp14_spatial_p2_E6.5_e5_e6_NOVA.EXE_exp14_spatial_p2_E6.5_e5_e6_NOVA286	-5.74481	-7.55722	0.144095	1	81	Chorion progenitors
P3_EXE16_E6.5_NOVA.P3_EXE16_E6.5_NOVA345	-5.21005	-7.1695	0.144096	1	66	Chorion progenitors
EXE17_E5.5_P1.EXE17_E5.5_P1076	-5.95777	-7.7111	0.144193	1	58	Chorion progenitors
EXE17_E5.5_P1.EXE17_E5.5_P1141	-5.68355	-7.50741	0.144974	1	58	Chorion progenitors
EXE_EXP8_E6.5_NOVA.EXE_EXP8_E6.5_NOVA063	-5.56236	-7.41878	0.145025	1	76	Chorion progenitors
EXE29_P2.EXE29_P2166	-6.1336	-7.83231	0.145778	1	105	Chorion progenitors
EXE17_E5.5_P1.EXE17_E5.5_P1196	-5.59576	-7.43711	0.145944	1	118	Chorion
EXE17_E5.5_P1.EXE17_E5.5_P1199	-5.47359	-7.34694	0.146054	1	58	Chorion progenitors
P3_EXE16_E6.5_NOVA.P3_EXE16_E6.5_NOVA123	-5.01429	-7.00952	0.146184	1	66	Chorion progenitors
P4_EXE16_E6.5.P4_EXE16_E6.5224	-5.7245	-7.52928	0.146296	1	62	Chorion progenitors
P4_EXE16_E6.5.P4_EXE16_E6.5379	-5.69536	-7.50783	0.1463	1	58	Chorion progenitors
EXE_exp15_spatial_p1_E6.5_e1_e2_e3_m1e2.EXE_exp15_spatial_p1_E6.5_e1_e2_e3_m1e2057	-5.83973	-7.61099	0.146855	1	58	Chorion progenitors
EXE3_e2-3_E6.5_2.EXE3_e2-3_E6.5_2260	-6.13162	-7.82488	0.147293	1	112	Chorion progenitors
P4_EXE16_E6.5.P4_EXE16_E6.5200	-5.97554	-7.70919	0.147301	1	64	Chorion progenitors
EXE3_m2e3cont-m3e1-e2_E6.5_5.EXE3_m2e3cont-m3e1-e2_E6.5_5088	-5.79125	-7.56952	0.14785	1	61	Chorion progenitors
P4_EXE16_E6.5.P4_EXE16_E6.5149	-5.58192	-7.414	0.147857	1	72	Chorion progenitors
P4_EXE16_E6.5.P4_EXE16_E6.5193	-5.77468	-7.55529	0.148173	1	66	Chorion progenitors
EXE_exp14_spatial_p1_E6.5_e1_e2_e3_NOVA.EXE_exp14_spatial_p1_E6.5_e1_e2_e3_NOVA308	-5.27425	-7.1813	0.148279	1	67	Chorion progenitors
EXE2_e3_E7.5_2.EXE2_e3_E7.5_2241	-6.12967	-7.81926	0.148365	1	96	Chorion progenitors
EXE25_P10.EXE25_P10054	-6.20945	-7.87876	0.148381	1	77	Chorion progenitors
EXE3_e4-e5_E6.5_3.EXE3_e4-e5_E6.5_3128	-5.56306	-7.3946	0.14863	1	112	Chorion progenitors
EXE25_P7.EXE25_P7294	-6.24597	-7.90356	0.149043	1	87	Chorion progenitors
EXE3_e2-3_E6.5_2.EXE3_e2-3_E6.5_2060	-5.45625	-7.31107	0.149109	1	70	Chorion progenitors
EXE25_P10.EXE25_P10083	-5.70515	-7.49537	0.149473	1	66	Chorion progenitors
EXE3_m2e3cont-m3e1-e2_E6.5_5.EXE3_m2e3cont-m3e1-e2_E6.5_5025	-5.99153	-7.71071	0.149482	1	73	Chorion progenitors
EXE17_E5.5_P1.EXE17_E5.5_P1083	-5.25652	-7.15673	0.149651	1	58	Chorion progenitors
EXE_exp15_spatial_p1_E6.5_e1_e2_e3_m1e2.EXE_exp15_spatial_p1_E6.5_e1_e2_e3_m1e2062	-5.50672	-7.34367	0.149825	1	103	Chorion progenitors
EXE3_m2e3cont-m3e1-e2_E6.5_5.EXE3_m2e3cont-m3e1-e2_E6.5_5062	-6.17705	-7.8466	0.15036	1	112	Chorion progenitors
EXE_EXP11_E7.5_2.EXE_EXP11_E7.5_2168	-5.5177	-7.34771	0.150424	1	82	Chorion progenitors
EXE_EXP8_E6.5_NOVA.EXE_EXP8_E6.5_NOVA058	-5.55365	-7.37457	0.15047	1	74	Chorion progenitors
EXE17_E5.5_P1.EXE17_E5.5_P1087	-5.98652	-7.7013	0.150636	1	58	Chorion progenitors
EXE2_e3_E7.5_2.EXE2_e3_E7.5_2073	-6.06268	-7.75807	0.150951	1	88	Chorion progenitors
EXE_exp14_spatial_p2_E6.5_e5_e6_NOVA.EXE_exp14_spatial_p2_E6.5_e5_e6_NOVA323	-5.50488	-7.33036	0.151514	1	66	Chorion progenitors
EXE3_m2e3cont-m3e1-e2_E6.5_5.EXE3_m2e3cont-m3e1-e2_E6.5_5124	-5.48919	-7.30681	0.153	1	74	Chorion progenitors
EXE_exp14_spatial_p1_E6.5_e1_e2_e3_NOVA.EXE_exp14_spatial_p1_E6.5_e1_e2_e3_NOVA163	-5.25062	-7.12254	0.153084	1	67	Chorion progenitors
EXE25_P2.EXE25_P2312	-5.86281	-7.59382	0.153151	1	110	Chorion progenitors
EXE5_E4cont-E6_E6.5_2.EXE5_E4cont-E6_E6.5_2241	-6.01141	-7.70784	0.153254	1	104	Chorion progenitors
P4_EXE16_E6.5.P4_EXE16_E6.5349	-5.82214	-7.56113	0.153382	1	62	Chorion progenitors
EXE3_m2e1-e3_E6.5_4.EXE3_m2e1-e3_E6.5_4294	-5.93874	-7.64616	0.154371	1	66	Chorion progenitors
EXE17_E5.5_P1.EXE17_E5.5_P1156	-5.53404	-7.33025	0.154542	1	97	Chorion progenitors
EXE2_e4_E7.5_3.EXE2_e4_E7.5_3022	-5.60066	-7.3782	0.155093	1	78	Chorion progenitors
EXE_EXP12_E7.5_1.EXE_EXP12_E7.5_1093	-6.02405	-7.70856	0.155172	1	90	Chorion progenitors
P4_EXE16_E6.5.P4_EXE16_E6.5276	-5.72401	-7.47412	0.155175	1	70	Chorion progenitors
EXE_EXP10_E7.0_2.EXE_EXP10_E7.0_2285	-5.6896	-7.44419	0.155644	1	77	Chorion progenitors
EXE31_p1.EXE31_p1348	-5.86102	-7.57824	0.155701	1	77	Chorion progenitors
EXE_EXP8_E6.5_NOVA.EXE_EXP8_E6.5_NOVA300	-5.43072	-7.23806	0.155994	1	69	Chorion progenitors
EXE3_m2e1-e3_E6.5_4.EXE3_m2e1-e3_E6.5_4017	-5.45486	-7.25452	0.156371	1	79	Chorion progenitors
EXE_EXP8_E6.5_NOVA_701.EXE_EXP8_E6.5_NOVA_701194	-5.7626	-7.49478	0.15671	1	77	Chorion progenitors
EXE_exp14_spatial_p1_E6.5_e1_e2_e3_NOVA.EXE_exp14_spatial_p1_E6.5_e1_e2_e3_NOVA010	-5.57326	-7.34466	0.156763	1	91	Chorion progenitors
EXE5_E4cont-E6_E6.5_2.EXE5_E4cont-E6_E6.5_2147	-5.80925	-7.53047	0.156908	1	72	Chorion progenitors
P3_EXE16_E6.5_NOVA.P3_EXE16_E6.5_NOVA077	-5.79107	-7.51248	0.157504	1	80	Chorion progenitors
P3_EXE16_E6.5_NOVA.P3_EXE16_E6.5_NOVA027	-5.59634	-7.35708	0.15758	1	67	Chorion progenitors
EXE_exp15_spatial_p1_E6.5_e1_e2_e3_m1e2.EXE_exp15_spatial_p1_E6.5_e1_e2_e3_m1e2031	-5.57041	-7.33428	0.157883	1	82	Chorion progenitors
EXE_EXP10_E7.0_NOVA.EXE_EXP10_E7.0_NOVA013	-5.60278	-7.36003	0.157892	1	70	Chorion progenitors
EXE_EXP10_E7.0_2.EXE_EXP10_E7.0_2118	-5.68683	-7.42416	0.158327	1	86	Chorion progenitors
EXE17_E5.5_P1.EXE17_E5.5_P1158	-5.83008	-7.53842	0.158373	1	82	Chorion progenitors
P3_EXE16_E6.5_NOVA.P3_EXE16_E6.5_NOVA072	-5.60341	-7.35354	0.158905	1	62	Chorion progenitors
EXE_exp14_spatial_p1_E6.5_e1_e2_e3_NOVA.EXE_exp14_spatial_p1_E6.5_e1_e2_e3_NOVA015	-5.88914	-7.5782	0.159725	1	122	Chorion progenitors
P4_EXE16_E6.5.P4_EXE16_E6.5232	-5.61848	-7.35301	0.160664	1	60	Chorion progenitors
EXE17_E5.5_P1.EXE17_E5.5_P1150	-6.08319	-7.73001	0.160759	1	58	Chorion progenitors
EXE_EXP8_E6.5_NOVA_701.EXE_EXP8_E6.5_NOVA_701203	-5.54847	-7.29414	0.160938	1	80	Chorion progenitors
EXE_EXP8_E6.5_NOVA.EXE_EXP8_E6.5_NOVA078	-5.73793	-7.44725	0.161091	1	103	Chorion progenitors
EXE_EXP12_E7.5_1.EXE_EXP12_E7.5_1186	-5.71567	-7.42782	0.161293	1	107	Chorion progenitors
EXE_EXP10_E7.0_NOVA.EXE_EXP10_E7.0_NOVA106	-5.63868	-7.36033	0.161995	1	74	Chorion progenitors
P1_EXE16_E6.5.P1_EXE16_E6.5126	-5.83372	-7.51796	0.162321	1	82	Chorion progenitors
EXE_EXP8_E6.5_NOVA_701.EXE_EXP8_E6.5_NOVA_701112	-5.91992	-7.58901	0.162335	1	61	Chorion progenitors
P3_EXE16_E6.5_NOVA.P3_EXE16_E6.5_NOVA323	-5.63928	-7.35147	0.163349	1	72	Chorion progenitors
EXE_EXP10_E7.0_2.EXE_EXP10_E7.0_2013	-5.84682	-7.52198	0.163472	1	103	Chorion progenitors
EXE5_E1-E4_E6.5_1.EXE5_E1-E4_E6.5_1254	-5.29613	-7.06139	0.164022	1	67	Chorion progenitors
EXE_EXP10_E7.0_NOVA.EXE_EXP10_E7.0_NOVA086	-5.56647	-7.28223	0.164428	1	84	Chorion progenitors
EXE3_m2e3cont-m3e1-e2_E6.5_5.EXE3_m2e3cont-m3e1-e2_E6.5_5096	-6.11291	-7.73786	0.164532	1	72	Chorion progenitors
EXE_exp14_spatial_p1_E6.5_e1_e2_e3_NOVA.EXE_exp14_spatial_p1_E6.5_e1_e2_e3_NOVA079	-5.74855	-7.42973	0.165102	1	78	Chorion progenitors
EXE5_E1-E4_E6.5_1.EXE5_E1-E4_E6.5_1061	-5.69542	-7.38316	0.165433	1	77	Chorion progenitors
EXE_EXP10_E7.0_NOVA.EXE_EXP10_E7.0_NOVA019	-5.28865	-7.02718	0.167073	2	67	Chorion progenitors
EXE_exp14_spatial_p1_E6.5_e1_e2_e3_NOVA.EXE_exp14_spatial_p1_E6.5_e1_e2_e3_NOVA200	-5.75923	-7.42542	0.167144	2	77	Chorion progenitors
EXE3_m2e1-e3_E6.5_4.EXE3_m2e1-e3_E6.5_4356	-5.52294	-7.22255	0.167368	2	103	Chorion progenitors
EXE_EXP8_E6.5_NOVA.EXE_EXP8_E6.5_NOVA075	-5.83722	-7.49034	0.167381	2	76	Chorion progenitors
EXE30_P1.EXE30_P1142	-5.79957	-7.45753	0.167497	2	67	Chorion progenitors
EXE_exp14_spatial_p1_E6.5_e1_e2_e3_NOVA.EXE_exp14_spatial_p1_E6.5_e1_e2_e3_NOVA320	-5.89432	-7.5377	0.167618	2	97	Chorion progenitors
EXE3_m2e1-e3_E6.5_4.EXE3_m2e1-e3_E6.5_4158	-5.61263	-7.29305	0.168221	2	76	Chorion progenitors
EXE3_e4-e5_E6.5_3.EXE3_e4-e5_E6.5_3036	-5.70825	-7.37237	0.168531	2	109	Chorion progenitors
EXE3_m2e3cont-m3e1-e2_E6.5_5.EXE3_m2e3cont-m3e1-e2_E6.5_5065	-5.68603	-7.35279	0.168597	2	69	Chorion progenitors
EXE_EXP11_E7.5_2.EXE_EXP11_E7.5_2255	-5.54903	-7.23373	0.168747	2	68	Chorion progenitors
EXE_EXP10_E7.0_NOVA.EXE_EXP10_E7.0_NOVA045	-5.86277	-7.50297	0.168905	2	67	Chorion progenitors
EXE30_P1.EXE30_P1135	-5.73467	-7.38913	0.169374	2	58	Chorion progenitors
EXE_EXP8_E6.5_NOVA.EXE_EXP8_E6.5_NOVA056	-6.11592	-7.71946	0.169379	2	64	Chorion progenitors
EXE_EXP8_E6.5_NOVA_701.EXE_EXP8_E6.5_NOVA_701178	-5.63644	-7.30076	0.169919	2	80	Chorion progenitors
EXE_EXP12_E7.5_2.EXE_EXP12_E7.5_2203	-5.83903	-7.47213	0.170566	2	84	Chorion progenitors
EXE3_e4-e5_E6.5_3.EXE3_e4-e5_E6.5_3048	-5.74164	-7.38682	0.170599	2	72	Chorion progenitors
EXE_EXP8_E6.5_NOVA.EXE_EXP8_E6.5_NOVA366	-5.77721	-7.41378	0.171238	2	74	Chorion progenitors
EXE17_E5.5_P1.EXE17_E5.5_P1125	-5.7052	-7.34889	0.171488	2	58	Chorion progenitors
EXE31_p1.EXE31_p1357	-5.84573	-7.47054	0.171775	2	68	Chorion progenitors
EXE_EXP10_E7.0_NOVA.EXE_EXP10_E7.0_NOVA112	-5.40321	-7.08025	0.171834	2	78	Chorion progenitors
EXE24_P5.EXE24_P5217	-5.90697	-7.52254	0.1721	2	104	Chorion progenitors
P3_EXE16_E6.5_NOVA.P3_EXE16_E6.5_NOVA041	-6.00334	-7.60274	0.173007	2	79	Chorion progenitors
P4_EXE16_E6.5.P4_EXE16_E6.5139	-5.47932	-7.13413	0.173424	2	82	Chorion progenitors
P3_EXE16_E6.5_NOVA.P3_EXE16_E6.5_NOVA028	-5.92094	-7.52482	0.173833	2	58	Chorion progenitors
EXE_EXP10_E7.0_2.EXE_EXP10_E7.0_2081	-5.93894	-7.54044	0.173915	2	96	Chorion progenitors
EXE3_m2e1-e3_E6.5_4.EXE3_m2e1-e3_E6.5_4257	-6.01714	-7.608	0.17432	2	75	Chorion progenitors
P4_EXE16_E6.5.P4_EXE16_E6.5215	-5.52556	-7.16525	0.174588	2	69	Chorion progenitors
P3_EXE16_E6.5_NOVA.P3_EXE16_E6.5_NOVA073	-5.70698	-7.32568	0.174911	2	72	Chorion progenitors
EXE_EXP8_E6.5_NOVA_701.EXE_EXP8_E6.5_NOVA_701100	-5.7231	-7.33995	0.174953	2	78	Chorion progenitors
EXE3_e2-3_E6.5_2.EXE3_e2-3_E6.5_2175	-6.11422	-7.69114	0.175293	2	72	Chorion progenitors
EXE_EXP8_E6.5_NOVA.EXE_EXP8_E6.5_NOVA022	-5.85242	-7.45293	0.175507	2	64	Chorion progenitors
P4_EXE16_E6.5.P4_EXE16_E6.5185	-5.69571	-7.30631	0.176148	2	62	Chorion progenitors
EXE_EXP8_E6.5_NOVA.EXE_EXP8_E6.5_NOVA023	-5.86041	-7.45501	0.176313	2	70	Chorion progenitors
EXE_EXP10_E7.0_NOVA.EXE_EXP10_E7.0_NOVA003	-5.82429	-7.42142	0.176422	2	74	Chorion progenitors
P3_EXE16_E6.5_NOVA.P3_EXE16_E6.5_NOVA195	-5.4434	-7.06896	0.177151	2	75	Chorion progenitors
P2_EXE16_E6.5.P2_EXE16_E6.5243	-5.71096	-7.30985	0.177585	2	75	Chorion progenitors
EXE_exp14_spatial_p1_E6.5_e1_e2_e3_NOVA.EXE_exp14_spatial_p1_E6.5_e1_e2_e3_NOVA306	-5.89243	-7.47562	0.177711	2	62	Chorion progenitors
EXE_exp14_spatial_p1_E6.5_e1_e2_e3_NOVA.EXE_exp14_spatial_p1_E6.5_e1_e2_e3_NOVA279	-5.87668	-7.45865	0.178102	2	100	Chorion progenitors
EXE_exp14_spatial_p1_E6.5_e1_e2_e3_NOVA.EXE_exp14_spatial_p1_E6.5_e1_e2_e3_NOVA087	-5.58373	-7.18059	0.179091	2	84	Chorion progenitors
EXE_EXP12_E7.5_2.EXE_EXP12_E7.5_2287	-6.00124	-7.56619	0.179414	2	64	Chorion progenitors
EXE_exp14_spatial_p1_E6.5_e1_e2_e3_NOVA.EXE_exp14_spatial_p1_E6.5_e1_e2_e3_NOVA083	-5.76871	-7.34929	0.179498	2	66	Chorion progenitors
EXE5_E1-E4_E6.5_1.EXE5_E1-E4_E6.5_1076	-5.6576	-7.24501	0.179632	2	84	Chorion progenitors
EXE_EXP8_E6.5_NOVA.EXE_EXP8_E6.5_NOVA018	-5.28835	-6.89942	0.179794	2	83	Chorion progenitors
EXE5_E1-E4_E6.5_1.EXE5_E1-E4_E6.5_1086	-6.09811	-7.6537	0.179991	2	101	Chorion progenitors
EXE_EXP8_E6.5_NOVA.EXE_EXP8_E6.5_NOVA024	-5.9275	-7.49331	0.180131	2	66	Chorion progenitors
EXE_EXP10_E7.0_NOVA.EXE_EXP10_E7.0_NOVA088	-5.74298	-7.32013	0.180237	2	101	Chorion progenitors
EXE_EXP12_E7.5_1.EXE_EXP12_E7.5_1030	-5.91098	-7.47654	0.180346	2	82	Chorion progenitors
EXE_exp14_spatial_p1_E6.5_e1_e2_e3_NOVA.EXE_exp14_spatial_p1_E6.5_e1_e2_e3_NOVA248	-5.92875	-7.49021	0.180837	2	74	Chorion progenitors
P1_EXE16_E6.5.P1_EXE16_E6.5068	-5.8268	-7.39138	0.181302	2	89	Chorion progenitors
EXE_EXP11_E7.5_2.EXE_EXP11_E7.5_2252	-5.98357	-7.53854	0.181406	2	63	Chorion progenitors
EXE17_E5.5_P1.EXE17_E5.5_P1202	-5.6327	-7.2067	0.181473	2	58	Chorion progenitors
EXE30_P1.EXE30_P1213	-6.00552	-7.55325	0.182463	2	58	Chorion progenitors
EXE3_e4-e5_E6.5_3.EXE3_e4-e5_E6.5_3065	-5.85272	-7.4072	0.182594	2	68	Chorion progenitors
EXE25_P10.EXE25_P10365	-6.03579	-7.57657	0.18348	2	110	Chorion progenitors
EXE17_E5.5_P1.EXE17_E5.5_P1107	-5.707	-7.26048	0.183656	2	58	Chorion progenitors
EXE3_e2-3_E6.5_2.EXE3_e2-3_E6.5_2064	-5.50253	-7.06285	0.183782	2	103	Chorion progenitors
EXE3_m2e1-e3_E6.5_4.EXE3_m2e1-e3_E6.5_4241	-5.99106	-7.52839	0.184391	2	101	Chorion progenitors
P4_EXE16_E6.5.P4_EXE16_E6.5329	-5.79793	-7.34144	0.184506	2	75	Chorion progenitors
EXE_EXP10_E7.0_1.EXE_EXP10_E7.0_1029	-5.73421	-7.27768	0.184819	2	84	Chorion progenitors
EXE3_e2-3_E6.5_2.EXE3_e2-3_E6.5_2193	-5.89889	-7.43583	0.184982	2	64	Chorion progenitors
EXE3_m2e3cont-m3e1-e2_E6.5_5.EXE3_m2e3cont-m3e1-e2_E6.5_5086	-5.52368	-7.06823	0.185419	2	75	Chorion progenitors
EXE24_P11.EXE24_P11043	-6.1691	-7.69198	0.186118	2	80	Chorion progenitors
EXE_EXP10_E7.0_2.EXE_EXP10_E7.0_2145	-6.29856	-7.81743	0.186411	2	78	Chorion progenitors
P4_EXE16_E6.5.P4_EXE16_E6.5217	-5.97109	-7.497	0.186431	2	74	Chorion progenitors
EXE_EXP8_E6.5_NOVA.EXE_EXP8_E6.5_NOVA380	-6.02057	-7.545	0.186496	2	62	Chorion progenitors
EXE_EXP8_E6.5_NOVA_701.EXE_EXP8_E6.5_NOVA_701252	-5.71649	-7.24647	0.186594	2	64	Chorion progenitors
EXE3_m2e1-e3_E6.5_4.EXE3_m2e1-e3_E6.5_4096	-5.72565	-7.25523	0.186619	2	77	Chorion progenitors
EXE_EXP11_E7.5_1.EXE_EXP11_E7.5_1269	-5.60318	-7.13468	0.186689	2	86	Chorion progenitors
EXE17_E5.5_P1.EXE17_E5.5_P1299	-5.9616	-7.48437	0.186977	2	58	Chorion progenitors
EXE31_p1.EXE31_p1287	-5.91783	-7.44037	0.18714	2	62	Chorion progenitors
EXE_EXP10_E7.0_NOVA.EXE_EXP10_E7.0_NOVA091	-5.73712	-7.26056	0.187395	2	67	Chorion progenitors
P4_EXE16_E6.5.P4_EXE16_E6.5203	-6.07696	-7.5912	0.188192	2	71	Chorion progenitors
EXE_EXP11_E7.5_2.EXE_EXP11_E7.5_2079	-5.48899	-7.00851	0.188252	2	107	Chorion progenitors
EXE30_P1.EXE30_P1164	-5.83389	-7.34977	0.188263	2	58	Chorion progenitors
EXE_EXP12_E7.5_1.EXE_EXP12_E7.5_1070	-5.77149	-7.28584	0.188567	2	83	Chorion progenitors
EXE_EXP11_E7.5_1.EXE_EXP11_E7.5_1232	-5.75098	-7.26505	0.188633	2	90	Chorion progenitors
EXE_exp14_spatial_p2_E6.5_e5_e6_NOVA.EXE_exp14_spatial_p2_E6.5_e5_e6_NOVA320	-5.85781	-7.37098	0.188659	2	80	Chorion progenitors
EXE_EXP11_E7.5_2.EXE_EXP11_E7.5_2024	-5.89292	-7.40024	0.189495	2	83	Chorion progenitors
P1_EXE16_E6.5.P1_EXE16_E6.5307	-5.73993	-7.24483	0.189821	2	108	Chorion progenitors
EXE_exp14_spatial_p1_E6.5_e1_e2_e3_NOVA.EXE_exp14_spatial_p1_E6.5_e1_e2_e3_NOVA176	-5.74008	-7.24156	0.190264	2	80	Chorion progenitors
EXE_exp14_spatial_p1_E6.5_e1_e2_e3_NOVA.EXE_exp14_spatial_p1_E6.5_e1_e2_e3_NOVA262	-6.09175	-7.59434	0.190342	2	61	Chorion progenitors
EXE_exp15_spatial_p1_E6.5_e1_e2_e3_m1e2.EXE_exp15_spatial_p1_E6.5_e1_e2_e3_m1e2009	-5.83058	-7.33158	0.190405	2	72	Chorion progenitors
EXE_EXP10_E7.0_2.EXE_EXP10_E7.0_2150	-5.83315	-7.33387	0.190451	2	112	Chorion progenitors
EXE3_m2e1-e3_E6.5_4.EXE3_m2e1-e3_E6.5_4348	-5.83444	-7.33501	0.190474	2	58	Chorion progenitors
EXE3_m2e1-e3_E6.5_4.EXE3_m2e1-e3_E6.5_4116	-6.13224	-7.63391	0.1906	2	63	Chorion progenitors
P2_EXE16_E6.5.P2_EXE16_E6.5163	-5.52238	-7.01802	0.190768	2	78	Chorion progenitors
EXE17_E5.5_P1.EXE17_E5.5_P1096	-5.80033	-7.29546	0.191126	2	58	Chorion progenitors
EXE25_P6.EXE25_P6296	-6.25464	-7.75507	0.191176	2	123	Chorion progenitors
EXE_EXP11_E7.5_2.EXE_EXP11_E7.5_2191	-5.7736	-7.26781	0.191219	2	90	Chorion progenitors
EXE_EXP12_E7.5_3.EXE_EXP12_E7.5_3256	-5.53732	-7.02858	0.191224	2	112	Chorion progenitors
P4_EXE16_E6.5.P4_EXE16_E6.5301	-5.97451	-7.46956	0.191475	2	62	Chorion progenitors
EXE_exp14_spatial_p1_E6.5_e1_e2_e3_NOVA.EXE_exp14_spatial_p1_E6.5_e1_e2_e3_NOVA212	-6.0978	-7.59436	0.191477	2	104	Chorion progenitors
EXE3_m2e1-e3_E6.5_4.EXE3_m2e1-e3_E6.5_4003	-6.18374	-7.67819	0.192175	2	81	Chorion progenitors
EXE_EXP12_E7.5_1.EXE_EXP12_E7.5_1141	-5.98539	-7.47521	0.192343	2	107	Chorion progenitors
EXE_EXP10_E7.0_NOVA.EXE_EXP10_E7.0_NOVA054	-5.51428	-6.98797	0.193082	2	83	Chorion progenitors
EXE_EXP8_E6.5_NOVA.EXE_EXP8_E6.5_NOVA083	-5.84951	-7.33101	0.19312	2	109	Chorion progenitors
P3_EXE16_E6.5_NOVA.P3_EXE16_E6.5_NOVA252	-5.69873	-7.175	0.193306	2	66	Chorion progenitors
EXE_EXP10_E7.0_2.EXE_EXP10_E7.0_2140	-5.96086	-7.44392	0.193341	2	65	Chorion progenitors
EXE_EXP8_E6.5_NOVA.EXE_EXP8_E6.5_NOVA098	-5.99278	-7.4762	0.193417	2	64	Chorion progenitors
EXE3_e4-e5_E6.5_3.EXE3_e4-e5_E6.5_3194	-5.98515	-7.46824	0.193436	2	109	Chorion progenitors
EXE17_E5.5_P1.EXE17_E5.5_P1097	-5.6731	-7.14706	0.193556	2	58	Chorion progenitors
P1_EXE16_E6.5.P1_EXE16_E6.5216	-5.85947	-7.33803	0.193607	2	86	Chorion progenitors
EXE_exp14_spatial_p1_E6.5_e1_e2_e3_NOVA.EXE_exp14_spatial_p1_E6.5_e1_e2_e3_NOVA276	-5.959	-7.43955	0.193726	2	77	Chorion progenitors
EXE_EXP8_E6.5_NOVA.EXE_EXP8_E6.5_NOVA028	-5.60596	-7.07338	0.194017	2	58	Chorion progenitors
EXE_EXP11_E7.5_1.EXE_EXP11_E7.5_1205	-5.5221	-6.98021	0.194669	2	66	Chorion progenitors
EXE_EXP8_E6.5_NOVA.EXE_EXP8_E6.5_NOVA016	-5.93991	-7.41006	0.195217	2	67	Chorion progenitors
EXE3_m2e1-e3_E6.5_4.EXE3_m2e1-e3_E6.5_4295	-5.83624	-7.29849	0.195732	2	64	Chorion progenitors
EXE_EXP8_E6.5_NOVA.EXE_EXP8_E6.5_NOVA376	-5.83555	-7.29733	0.195776	2	111	Chorion progenitors
EXE29_P2.EXE29_P2072	-6.42081	-7.90849	0.195795	2	104	Chorion progenitors
EXE_EXP8_E6.5_NOVA.EXE_EXP8_E6.5_NOVA081	-5.63542	-7.08364	0.196281	2	69	Chorion progenitors
EXE3_m2e1-e3_E6.5_4.EXE3_m2e1-e3_E6.5_4279	-6.09133	-7.5611	0.196379	2	58	Chorion progenitors
EXE30_P1.EXE30_P1194	-5.98956	-7.45339	0.19653	2	58	Chorion progenitors
P4_EXE16_E6.5.P4_EXE16_E6.5169	-5.86137	-7.3184	0.196592	2	97	Chorion progenitors
EXE_exp15_spatial_p1_E6.5_e1_e2_e3_m1e2.EXE_exp15_spatial_p1_E6.5_e1_e2_e3_m1e2040	-5.65649	-7.10279	0.196657	2	69	Chorion progenitors
EXE17_E5.5_P1.EXE17_E5.5_P1063	-5.92274	-7.38202	0.196713	2	58	Chorion progenitors
EXE25_P7.EXE25_P7242	-6.21563	-7.68947	0.196788	2	74	Chorion progenitors
P3_EXE16_E6.5_NOVA.P3_EXE16_E6.5_NOVA006	-6.01056	-7.47349	0.196845	2	66	Chorion progenitors
P4_EXE16_E6.5.P4_EXE16_E6.5297	-6.14994	-7.6186	0.197147	2	58	Chorion progenitors
EXE_EXP8_E6.5_NOVA.EXE_EXP8_E6.5_NOVA104	-5.5949	-7.03275	0.197252	2	83	Chorion progenitors
EXE_EXP10_E7.0_2.EXE_EXP10_E7.0_2326	-5.48976	-6.92005	0.197409	2	78	Chorion progenitors
EXE_exp14_spatial_p2_E6.5_e5_e6_NOVA.EXE_exp14_spatial_p2_E6.5_e5_e6_NOVA326	-6.06457	-7.52596	0.197595	2	110	Chorion progenitors
EXE17_E5.5_P1.EXE17_E5.5_P1113	-5.49064	-6.91849	0.197689	2	68	Chorion progenitors
P3_EXE16_E6.5_NOVA.P3_EXE16_E6.5_NOVA085	-5.87045	-7.32005	0.197694	2	99	Chorion progenitors
P4_EXE16_E6.5.P4_EXE16_E6.5195	-5.72195	-7.16213	0.197793	2	109	Chorion progenitors
EXE_EXP11_E7.5_2.EXE_EXP11_E7.5_2084	-5.55979	-6.9905	0.197793	2	70	Chorion progenitors
EXE3_e2-3_E6.5_2.EXE3_e2-3_E6.5_2099	-6.25939	-7.73041	0.197952	2	74	Chorion progenitors
EXE_exp15_spatial_p1_E6.5_e1_e2_e3_m1e2.EXE_exp15_spatial_p1_E6.5_e1_e2_e3_m1e2064	-6.18613	-7.64984	0.198568	2	99	Chorion progenitors
EXE_EXP10_E7.0_2.EXE_EXP10_E7.0_2107	-6.10155	-7.55824	0.198796	2	96	Chorion progenitors
EXE_EXP12_E7.5_2.EXE_EXP12_E7.5_2164	-5.5497	-6.96998	0.198852	2	87	Chorion progenitors
EXE_EXP12_E7.5_3.EXE_EXP12_E7.5_3290	-6.03236	-7.48307	0.199041	2	60	Chorion progenitors
EXE_EXP10_E7.0_2.EXE_EXP10_E7.0_2092	-5.81342	-7.24461	0.19966	2	60	Chorion progenitors
EXE_EXP11_E7.5_1.EXE_EXP11_E7.5_1378	-5.99205	-7.43442	0.199912	2	79	Chorion progenitors
EXE_exp14_spatial_p1_E6.5_e1_e2_e3_NOVA.EXE_exp14_spatial_p1_E6.5_e1_e2_e3_NOVA284	-5.83208	-7.26138	0.200083	2	67	Chorion progenitors
EXE2_e4_E7.5_3.EXE2_e4_E7.5_3068	-6.0367	-7.48082	0.200151	2	120	Chorion progenitors
EXE2_e3_E7.5_2.EXE2_e3_E7.5_2317	-6.07184	-7.51547	0.200713	2	111	Chorion progenitors
EXE5_E4cont-E6_E6.5_2.EXE5_E4cont-E6_E6.5_2106	-5.64531	-7.05422	0.20074	2	72	Chorion progenitors
P4_EXE16_E6.5.P4_EXE16_E6.5205	-5.72875	-7.14167	0.201153	2	78	Chorion progenitors
P4_EXE16_E6.5.P4_EXE16_E6.5147	-6.03481	-7.46655	0.202132	2	72	Chorion progenitors
P4_EXE16_E6.5.P4_EXE16_E6.5369	-5.67682	-7.07598	0.202167	2	69	Chorion progenitors
EXE_EXP8_E6.5_NOVA.EXE_EXP8_E6.5_NOVA070	-5.51732	-6.90025	0.202311	2	70	Chorion progenitors
EXE3_m2e1-e3_E6.5_4.EXE3_m2e1-e3_E6.5_4325	-5.6365	-7.02359	0.202958	2	103	Chorion progenitors
P4_EXE16_E6.5.P4_EXE16_E6.5206	-6.04915	-7.47534	0.203247	2	97	Chorion progenitors
EXE_EXP8_E6.5_NOVA_701.EXE_EXP8_E6.5_NOVA_701249	-5.84308	-7.24706	0.203504	2	76	Chorion progenitors
P4_EXE16_E6.5.P4_EXE16_E6.5180	-5.93016	-7.33352	0.204799	2	74	Chorion progenitors
EXE_exp14_spatial_p2_E6.5_e5_e6_NOVA.EXE_exp14_spatial_p2_E6.5_e5_e6_NOVA215	-5.60546	-6.96969	0.205097	2	78	Chorion progenitors
EXE_EXP8_E6.5_NOVA_701.EXE_EXP8_E6.5_NOVA_701262	-5.66092	-7.03017	0.205287	2	61	Chorion progenitors
EXE_exp14_spatial_p1_E6.5_e1_e2_e3_NOVA.EXE_exp14_spatial_p1_E6.5_e1_e2_e3_NOVA171	-5.79617	-7.17989	0.205418	2	62	Chorion progenitors
EXE_EXP11_E7.5_1.EXE_EXP11_E7.5_1331	-6.01963	-7.42858	0.205442	2	105	Chorion progenitors
P3_EXE16_E6.5_NOVA.P3_EXE16_E6.5_NOVA142	-6.10077	-7.51875	0.205471	2	63	Chorion progenitors
EXE_exp14_spatial_p1_E6.5_e1_e2_e3_NOVA.EXE_exp14_spatial_p1_E6.5_e1_e2_e3_NOVA188	-6.03167	-7.43924	0.205875	2	112	Chorion progenitors
EXE3_m2e3cont-m3e1-e2_E6.5_5.EXE3_m2e3cont-m3e1-e2_E6.5_5033	-6.03648	-7.44349	0.206056	2	72	Chorion progenitors
EXE_EXP12_E7.5_2.EXE_EXP12_E7.5_2339	-5.83318	-7.21236	0.206515	2	108	Chorion progenitors
EXE25_P6.EXE25_P6099	-6.05342	-7.45845	0.206689	2	73	Chorion progenitors
EXE25_P7.EXE25_P7238	-6.21439	-7.6376	0.20697	2	89	Chorion progenitors
EXE_EXP8_E6.5_NOVA.EXE_EXP8_E6.5_NOVA055	-6.06372	-7.46754	0.207104	2	74	Chorion progenitors
EXE_exp15_spatial_p1_E6.5_e1_e2_e3_m1e2.EXE_exp15_spatial_p1_E6.5_e1_e2_e3_m1e2014	-5.90097	-7.28188	0.207374	2	67	Chorion progenitors
EXE_EXP11_E7.5_2.EXE_EXP11_E7.5_2016	-6.07397	-7.47658	0.207477	2	105	Chorion progenitors
EXE_exp14_spatial_p2_E6.5_e5_e6_NOVA.EXE_exp14_spatial_p2_E6.5_e5_e6_NOVA345	-5.90457	-7.28243	0.207891	2	64	Chorion progenitors
EXE30_P1.EXE30_P1114	-5.98137	-7.36853	0.207976	2	98	Chorion progenitors
EXE3_e4-e5_E6.5_3.EXE3_e4-e5_E6.5_3077	-6.27151	-7.69607	0.208228	2	58	Chorion progenitors
P2_EXE16_E6.5.P2_EXE16_E6.5275	-5.95289	-7.32842	0.209071	2	111	Chorion progenitors
EXE_EXP10_E7.0_2.EXE_EXP10_E7.0_2042	-5.79956	-7.1533	0.209101	2	82	Chorion progenitors
EXE2_e4_E7.5_3.EXE2_e4_E7.5_3011	-5.92768	-7.29843	0.209251	2	96	Chorion progenitors
P3_EXE16_E6.5_NOVA.P3_EXE16_E6.5_NOVA291	-6.24099	-7.65526	0.209333	2	75	Chorion progenitors
EXE_EXP10_E7.0_NOVA.EXE_EXP10_E7.0_NOVA061	-5.66316	-6.99577	0.209384	2	83	Chorion progenitors
EXE_EXP10_E7.0_NOVA.EXE_EXP10_E7.0_NOVA145	-6.30657	-7.72982	0.209542	2	89	Chorion progenitors
EXE_EXP8_E6.5_NOVA.EXE_EXP8_E6.5_NOVA095	-6.08627	-7.47724	0.209603	2	121	Chorion progenitors
EXE_EXP10_E7.0_2.EXE_EXP10_E7.0_2015	-5.70884	-7.03696	0.210516	2	109	Chorion progenitors
EXE17_E5.5_P1.EXE17_E5.5_P1045	-5.95237	-7.31611	0.210683	2	105	Chorion progenitors
EXE_exp14_spatial_p1_E6.5_e1_e2_e3_NOVA.EXE_exp14_spatial_p1_E6.5_e1_e2_e3_NOVA303	-6.20326	-7.60472	0.210778	2	80	Chorion progenitors
EXE_EXP10_E7.0_NOVA.EXE_EXP10_E7.0_NOVA011	-6.01962	-7.38994	0.211224	2	70	Chorion progenitors
EXE30_P1.EXE30_P1138	-5.95139	-7.31071	0.211261	2	67	Chorion progenitors
P1_EXE16_E6.5.P1_EXE16_E6.5223	-6.01765	-7.38622	0.211437	2	61	Chorion progenitors
EXE_EXP8_E6.5_NOVA.EXE_EXP8_E6.5_NOVA077	-5.67867	-6.9929	0.211554	2	78	Chorion progenitors
EXE_EXP8_E6.5_NOVA.EXE_EXP8_E6.5_NOVA006	-5.96203	-7.32065	0.211606	2	69	Chorion progenitors
EXE_EXP10_E7.0_NOVA.EXE_EXP10_E7.0_NOVA032	-5.71468	-7.03352	0.211626	2	71	Chorion progenitors
EXE3_m2e1-e3_E6.5_4.EXE3_m2e1-e3_E6.5_4237	-6.01527	-7.37949	0.212014	2	65	Chorion progenitors
EXE24_P5.EXE24_P5365	-5.86958	-7.20971	0.21207	2	94	Chorion progenitors
EXE4_M1E1-E4,M2E1-E2_E5.5_1.EXE4_M1E1-E4,M2E1-E2_E5.5_1040	-6.19503	-7.58272	0.213008	2	58	Chorion progenitors
EXE25_P9.EXE25_P9378	-6.07265	-7.43839	0.213212	2	88	Chorion progenitors
EXE_EXP8_E6.5_NOVA_701.EXE_EXP8_E6.5_NOVA_701243	-5.86153	-7.19073	0.21327	2	97	Chorion progenitors
EXE3_e2-3_E6.5_2.EXE3_e2-3_E6.5_2240	-6.03251	-7.38905	0.213552	2	65	Chorion progenitors
P3_EXE16_E6.5_NOVA.P3_EXE16_E6.5_NOVA040	-6.11916	-7.49066	0.213565	2	104	Chorion progenitors
EXE2_e3_E7.5_2.EXE2_e3_E7.5_2137	-6.21159	-7.59716	0.213908	2	98	Chorion progenitors
EXE17_E5.5_P1.EXE17_E5.5_P1195	-5.82457	-7.14164	0.213979	2	58	Chorion progenitors
EXE_EXP8_E6.5_NOVA.EXE_EXP8_E6.5_NOVA090	-6.21566	-7.6007	0.214123	2	63	Chorion progenitors
EXE_EXP11_E7.5_1.EXE_EXP11_E7.5_1335	-5.73432	-7.03176	0.21431	2	85	Chorion progenitors
EXE_exp15_spatial_p1_E6.5_e1_e2_e3_m1e2.EXE_exp15_spatial_p1_E6.5_e1_e2_e3_m1e2043	-6.04282	-7.39475	0.214496	2	77	Chorion progenitors
EXE_EXP8_E6.5_NOVA.EXE_EXP8_E6.5_NOVA027	-5.73863	-7.03527	0.214536	2	58	Chorion progenitors
P3_EXE16_E6.5_NOVA.P3_EXE16_E6.5_NOVA054	-5.96759	-7.30444	0.214707	2	69	Chorion progenitors
EXE_EXP8_E6.5_NOVA.EXE_EXP8_E6.5_NOVA072	-5.76087	-7.05929	0.214859	2	62	Chorion progenitors
EXE_EXP8_E6.5_NOVA.EXE_EXP8_E6.5_NOVA308	-5.96838	-7.30307	0.215015	2	81	Chorion progenitors
EXE_EXP11_E7.5_2.EXE_EXP11_E7.5_2104	-5.82432	-7.13115	0.215176	2	112	Chorion progenitors
EXE2_e4_E7.5_3.EXE2_e4_E7.5_3123	-6.38156	-7.79009	0.215514	2	71	Chorion progenitors
EXE17_E5.5_P1.EXE17_E5.5_P1231	-5.6601	-6.93264	0.215596	2	58	Chorion progenitors
EXE3_e4-e5_E6.5_3.EXE3_e4-e5_E6.5_3103	-6.24295	-7.62443	0.215662	2	72	Chorion progenitors
EXE25_P10.EXE25_P10065	-6.34222	-7.74141	0.215891	2	121	Chorion progenitors
EXE_EXP8_E6.5_NOVA_701.EXE_EXP8_E6.5_NOVA_701212	-5.8888	-7.20102	0.215993	2	61	Chorion progenitors
EXE3_m2e1-e3_E6.5_4.EXE3_m2e1-e3_E6.5_4220	-6.43454	-7.84969	0.216302	2	58	Chorion progenitors
EXE_EXP8_E6.5_NOVA.EXE_EXP8_E6.5_NOVA068	-6.05846	-7.40006	0.216434	2	99	Chorion progenitors
EXE25_P7.EXE25_P7221	-5.80425	-7.09539	0.216533	2	78	Chorion progenitors
EXE29_P2.EXE29_P2167	-6.08051	-7.42568	0.216564	2	72	Chorion progenitors
EXE_EXP10_E7.0_2.EXE_EXP10_E7.0_2114	-5.64589	-6.90506	0.216604	2	78	Chorion progenitors
EXE_EXP12_E7.5_3.EXE_EXP12_E7.5_3196	-6.071	-7.40952	0.21726	2	90	Chorion progenitors
P3_EXE16_E6.5_NOVA.P3_EXE16_E6.5_NOVA035	-6.10191	-7.44329	0.217759	2	64	Chorion progenitors
P4_EXE16_E6.5.P4_EXE16_E6.5280	-5.76615	-7.03621	0.218026	2	80	Chorion progenitors
EXE_exp14_spatial_p1_E6.5_e1_e2_e3_NOVA.EXE_exp14_spatial_p1_E6.5_e1_e2_e3_NOVA046	-5.81596	-7.09372	0.2184	2	107	Chorion progenitors
EXE_EXP8_E6.5_NOVA.EXE_EXP8_E6.5_NOVA082	-6.0107	-7.32807	0.21852	2	74	Chorion progenitors
EXE_exp14_spatial_p1_E6.5_e1_e2_e3_NOVA.EXE_exp14_spatial_p1_E6.5_e1_e2_e3_NOVA101	-5.85134	-7.13383	0.21877	2	78	Chorion progenitors
P4_EXE16_E6.5.P4_EXE16_E6.5155	-5.55932	-6.76745	0.220007	2	67	Chorion progenitors
P1_EXE16_E6.5.P1_EXE16_E6.5304	-5.82714	-7.09215	0.220195	2	67	Chorion progenitors
EXE23_P6.EXE23_P6328	-6.0668	-7.38335	0.220336	2	93	Chorion progenitors
EXE3_m2e1-e3_E6.5_4.EXE3_m2e1-e3_E6.5_4030	-5.94457	-7.23388	0.22035	2	78	Chorion progenitors
EXE_EXP11_E7.5_1.EXE_EXP11_E7.5_1233	-6.062	-7.37611	0.22053	2	106	Chorion progenitors
EXE_EXP11_E7.5_1.EXE_EXP11_E7.5_1291	-6.12062	-7.44686	0.220686	2	107	Chorion progenitors
EXE25_P5.EXE25_P5085	-6.2535	-7.60919	0.220748	2	90	Chorion progenitors
EXE3_e4-e5_E6.5_3.EXE3_e4-e5_E6.5_3178	-5.91842	-7.1949	0.22123	2	58	Chorion progenitors
EXE_EXP11_E7.5_1.EXE_EXP11_E7.5_1284	-5.85206	-7.11146	0.221432	2	108	Chorion progenitors
EXE_exp15_spatial_p1_E6.5_e1_e2_e3_m1e2.EXE_exp15_spatial_p1_E6.5_e1_e2_e3_m1e2075	-5.96877	-7.25009	0.222079	2	77	Chorion progenitors
EXE31_p1.EXE31_p1288	-6.61197	-8.04416	0.222148	2	100	Chorion progenitors
EXE_EXP13_E7.5_P1_E4_e5.EXE_EXP13_E7.5_P1_E4_e5109	-5.8693	-7.12497	0.222393	2	96	Chorion progenitors
EXE_EXP8_E6.5_NOVA.EXE_EXP8_E6.5_NOVA009	-5.86376	-7.11375	0.222868	2	67	Chorion progenitors
EXE_EXP8_E6.5_NOVA.EXE_EXP8_E6.5_NOVA073	-5.96017	-7.23278	0.222947	2	112	Chorion progenitors
EXE17_E5.5_P1.EXE17_E5.5_P1180	-5.92645	-7.18982	0.223104	2	58	Chorion progenitors
P4_EXE16_E6.5.P4_EXE16_E6.5333	-5.94477	-7.21213	0.223163	2	81	Chorion progenitors
EXE_EXP10_E7.0_2.EXE_EXP10_E7.0_2117	-6.22426	-7.55855	0.223295	2	102	Chorion progenitors
EXE_EXP11_E7.5_1.EXE_EXP11_E7.5_1230	-6.10847	-7.41179	0.223667	2	86	Chorion progenitors
EXE_EXP10_E7.0_NOVA.EXE_EXP10_E7.0_NOVA092	-6.02277	-7.30311	0.223935	2	68	Chorion progenitors
EXE25_P9.EXE25_P9129	-6.03605	-7.31643	0.22437	2	125	Chorion progenitors
EXE17_E5.5_P1.EXE17_E5.5_P1024	-5.52661	-6.67379	0.224949	2	58	Chorion progenitors
P3_EXE16_E6.5_NOVA.P3_EXE16_E6.5_NOVA110	-6.26001	-7.58986	0.225652	2	91	Chorion progenitors
EXE25_P7.EXE25_P7097	-6.21922	-7.53701	0.225834	2	72	Chorion progenitors
EXE_EXP12_E7.5_2.EXE_EXP12_E7.5_2001	-6.29886	-7.63569	0.2261	2	110	Chorion progenitors
EXE_exp14_spatial_p1_E6.5_e1_e2_e3_NOVA.EXE_exp14_spatial_p1_E6.5_e1_e2_e3_NOVA226	-5.80831	-7.0138	0.226394	2	83	Chorion progenitors
EXE_EXP8_E6.5_NOVA_701.EXE_EXP8_E6.5_NOVA_701200	-5.9354	-7.17258	0.226639	2	79	Chorion progenitors
EXE_EXP8_E6.5_NOVA.EXE_EXP8_E6.5_NOVA064	-5.87948	-7.10178	0.226661	2	58	Chorion progenitors
EXE_exp14_spatial_p1_E6.5_e1_e2_e3_NOVA.EXE_exp14_spatial_p1_E6.5_e1_e2_e3_NOVA091	-6.18253	-7.48464	0.226662	2	112	Chorion progenitors
EXE_EXP10_E7.0_2.EXE_EXP10_E7.0_2040	-5.71098	-6.87584	0.227909	2	86	Chorion progenitors
EXE_EXP10_E7.0_NOVA.EXE_EXP10_E7.0_NOVA012	-6.09129	-7.35789	0.228281	2	91	Chorion progenitors
EXE17_E5.5_P1.EXE17_E5.5_P1211	-5.82283	-7.01316	0.228482	2	58	Chorion progenitors
EXE2_e4_E7.5_3.EXE2_e4_E7.5_3017	-6.21146	-7.50832	0.228781	2	63	Chorion progenitors
EXE_EXP8_E6.5_NOVA.EXE_EXP8_E6.5_NOVA071	-5.87276	-7.07315	0.228937	2	64	Chorion progenitors
P3_EXE16_E6.5_NOVA.P3_EXE16_E6.5_NOVA173	-6.06337	-7.31702	0.228991	2	62	Chorion progenitors
EXE3_e4-e5_E6.5_3.EXE3_e4-e5_E6.5_3096	-6.26156	-7.56793	0.229504	2	80	Chorion progenitors
P3_EXE16_E6.5_NOVA.P3_EXE16_E6.5_NOVA341	-6.01976	-7.25578	0.229669	2	111	Chorion progenitors
P3_EXE16_E6.5_NOVA.P3_EXE16_E6.5_NOVA004	-6.14659	-7.41713	0.229949	2	99	Chorion progenitors
EXE25_P7.EXE25_P7285	-6.1082	-7.36302	0.230607	2	88	Chorion progenitors
EXE_exp14_spatial_p1_E6.5_e1_e2_e3_NOVA.EXE_exp14_spatial_p1_E6.5_e1_e2_e3_NOVA286	-6.00257	-7.22438	0.23086	2	83	Chorion progenitors
EXE_EXP12_E7.5_2.EXE_EXP12_E7.5_2180	-6.33841	-7.65818	0.231003	2	121	Chorion progenitors
EXE17_E5.5_P1.EXE17_E5.5_P1200	-5.70759	-6.83908	0.231213	2	58	Chorion progenitors
EXE_EXP11_E7.5_1.EXE_EXP11_E7.5_1319	-6.29586	-7.59564	0.232351	2	87	Chorion progenitors
EXE_EXP10_E7.0_2.EXE_EXP10_E7.0_2153	-5.98839	-7.1935	0.232403	2	74	Chorion progenitors
EXE17_E5.5_P1.EXE17_E5.5_P1259	-5.83604	-6.99423	0.23243	2	58	Chorion progenitors
EXE_exp15_spatial_p1_E6.5_e1_e2_e3_m1e2.EXE_exp15_spatial_p1_E6.5_e1_e2_e3_m1e2012	-6.15396	-7.4072	0.232758	2	97	Chorion progenitors
EXE_exp14_spatial_p1_E6.5_e1_e2_e3_NOVA.EXE_exp14_spatial_p1_E6.5_e1_e2_e3_NOVA213	-5.84151	-6.99851	0.232817	2	88	Chorion progenitors
EXE25_P7.EXE25_P7276	-6.28326	-7.57501	0.232911	2	111	Chorion progenitors
EXE17_E5.5_P1.EXE17_E5.5_P1134	-5.91352	-7.08854	0.233271	2	58	Chorion progenitors
EXE_EXP8_E6.5_NOVA_701.EXE_EXP8_E6.5_NOVA_701134	-6.00725	-7.21068	0.233365	2	64	Chorion progenitors
EXE_EXP11_E7.5_1.EXE_EXP11_E7.5_1228	-5.94348	-7.12616	0.233443	2	80	Chorion progenitors
EXE_exp14_spatial_p1_E6.5_e1_e2_e3_NOVA.EXE_exp14_spatial_p1_E6.5_e1_e2_e3_NOVA122	-6.32407	-7.62264	0.233944	2	79	Chorion progenitors
EXE_EXP10_E7.0_2.EXE_EXP10_E7.0_2121	-5.7259	-6.8358	0.233963	2	108	Chorion progenitors
EXE25_P1.EXE25_P1090	-5.99731	-7.18723	0.23464	2	87	Chorion progenitors
EXE30_P1.EXE30_P1149	-6.23492	-7.5003	0.234737	2	58	Chorion progenitors
P3_EXE16_E6.5_NOVA.P3_EXE16_E6.5_NOVA032	-5.84085	-6.97584	0.235187	2	79	Chorion progenitors
P3_EXE16_E6.5_NOVA.P3_EXE16_E6.5_NOVA148	-6.06192	-7.26809	0.235226	2	75	Chorion progenitors
EXE25_P7.EXE25_P7367	-6.15072	-7.38433	0.235396	2	110	Chorion progenitors
P4_EXE16_E6.5.P4_EXE16_E6.5039	-5.87706	-7.02019	0.235602	2	67	Chorion progenitors
EXE25_P7.EXE25_P7108	-6.0985	-7.31081	0.235988	2	85	Chorion progenitors
EXE_EXP12_E7.5_1.EXE_EXP12_E7.5_1043	-5.63829	-6.69204	0.236676	2	79	Chorion progenitors
P4_EXE16_E6.5.P4_EXE16_E6.5324	-6.1195	-7.33248	0.23683	2	91	Chorion progenitors
EXE3_m2e1-e3_E6.5_4.EXE3_m2e1-e3_E6.5_4254	-6.39587	-7.70082	0.236848	2	99	Chorion progenitors
EXE25_P10.EXE25_P10314	-6.14261	-7.36164	0.237058	2	112	Chorion progenitors
EXE_EXP10_E7.0_NOVA.EXE_EXP10_E7.0_NOVA131	-6.00121	-7.17167	0.237203	2	71	Chorion progenitors
EXE_EXP8_E6.5_NOVA.EXE_EXP8_E6.5_NOVA087	-6.15204	-7.37165	0.237442	2	85	Chorion progenitors
EXE_EXP12_E7.5_2.EXE_EXP12_E7.5_2022	-6.63204	-8.01417	0.237606	2	65	Chorion progenitors
EXE25_P5.EXE25_P5163	-6.06024	-7.24454	0.237971	2	93	Chorion progenitors
EXE_EXP11_E7.5_2.EXE_EXP11_E7.5_2133	-5.98323	-7.14018	0.238115	2	105	Chorion progenitors
EXE_EXP8_E6.5_NOVA.EXE_EXP8_E6.5_NOVA289	-6.11269	-7.31223	0.238324	2	97	Chorion progenitors
EXE_exp15_spatial_p1_E6.5_e1_e2_e3_m1e2.EXE_exp15_spatial_p1_E6.5_e1_e2_e3_m1e2021	-6.01466	-7.17816	0.23866	2	58	Chorion progenitors
P2_EXE16_E6.5.P2_EXE16_E6.5129	-6.24791	-7.49089	0.238772	2	98	Chorion progenitors
EXE_EXP8_E6.5_NOVA.EXE_EXP8_E6.5_NOVA054	-5.76713	-6.83254	0.239913	2	98	Chorion progenitors
EXE17_E5.5_P1.EXE17_E5.5_P1135	-6.12597	-7.31688	0.240094	2	58	Chorion progenitors
EXE_exp14_spatial_p1_E6.5_e1_e2_e3_NOVA.EXE_exp14_spatial_p1_E6.5_e1_e2_e3_NOVA272	-6.02029	-7.17247	0.240252	2	111	Chorion progenitors
EXE25_P7.EXE25_P7030	-5.94998	-7.07422	0.240591	2	83	Chorion progenitors
EXE_EXP8_E6.5_NOVA.EXE_EXP8_E6.5_NOVA035	-5.69122	-6.71994	0.240811	2	74	Chorion progenitors
EXE_EXP12_E7.5_1.EXE_EXP12_E7.5_1127	-6.21602	-7.4324	0.241024	2	101	Chorion progenitors
EXE30_P1.EXE30_P1252	-6.28369	-7.5226	0.241269	2	58	Chorion progenitors
EXE2_e3_E7.5_2.EXE2_e3_E7.5_2192	-6.55455	-7.89099	0.241292	2	107	Chorion progenitors
EXE25_P4.EXE25_P4271	-6.15656	-7.34784	0.241519	2	125	Chorion progenitors
EXE5_E4cont-E6_E6.5_2.EXE5_E4cont-E6_E6.5_2300	-5.96332	-7.0831	0.241681	2	123	Chorion progenitors
EXE25_P9.EXE25_P9297	-6.02932	-7.17216	0.241776	2	125	Chorion progenitors
EXE_EXP12_E7.5_1.EXE_EXP12_E7.5_1124	-6.13304	-7.31057	0.242205	2	105	Chorion progenitors
EXE25_P10.EXE25_P10345	-6.23648	-7.45067	0.242401	2	89	Chorion progenitors
EXE17_E5.5_P1.EXE17_E5.5_P1228	-5.72657	-6.74792	0.242794	2	58	Chorion progenitors
P3_EXE16_E6.5_NOVA.P3_EXE16_E6.5_NOVA257	-6.04013	-7.17602	0.243124	2	68	Chorion progenitors
EXE29_P2.EXE29_P2020	-6.52518	-7.84043	0.243351	2	88	Chorion progenitors
P4_EXE16_E6.5.P4_EXE16_E6.5282	-6.124	-7.28606	0.243796	2	71	Chorion progenitors
EXE_EXP12_E7.5_2.EXE_EXP12_E7.5_2372	-6.32068	-7.55529	0.244044	2	105	Chorion progenitors
EXE24_P5.EXE24_P5234	-6.32534	-7.55941	0.244411	2	75	Chorion progenitors
EXE17_E5.5_P1.EXE17_E5.5_P1287	-5.93372	-7.01179	0.2452	2	58	Chorion progenitors
P4_EXE16_E6.5.P4_EXE16_E6.5001	-6.00357	-7.10754	0.245307	2	101	Chorion progenitors
EXE_exp14_spatial_p1_E6.5_e1_e2_e3_NOVA.EXE_exp14_spatial_p1_E6.5_e1_e2_e3_NOVA092	-6.02312	-7.13234	0.245583	2	108	Chorion progenitors
EXE25_P1.EXE25_P1365	-6.16018	-7.32077	0.245805	2	66	Chorion progenitors
EXE_exp15_spatial_p1_E6.5_e1_e2_e3_m1e2.EXE_exp15_spatial_p1_E6.5_e1_e2_e3_m1e2247	-6.01877	-7.12154	0.246157	2	58	Chorion progenitors
EXE25_P9.EXE25_P9067	-5.74533	-6.73981	0.246266	2	111	Chorion progenitors
EXE_EXP11_E7.5_2.EXE_EXP11_E7.5_2149	-6.15359	-7.30788	0.246299	2	112	Chorion progenitors
EXE_EXP8_E6.5_NOVA.EXE_EXP8_E6.5_NOVA362	-6.00719	-7.10375	0.246341	2	90	Chorion progenitors
P2_EXE16_E6.5.P2_EXE16_E6.5189	-6.6006	-7.92965	0.246362	2	98	Chorion progenitors
P3_EXE16_E6.5_NOVA.P3_EXE16_E6.5_NOVA372	-6.10929	-7.23922	0.247188	2	58	Chorion progenitors
EXE25_P9.EXE25_P9306	-6.15561	-7.30372	0.247208	2	93	Chorion progenitors
EXE_EXP8_E6.5_NOVA.EXE_EXP8_E6.5_NOVA067	-5.67705	-6.63567	0.247218	2	69	Chorion progenitors
P3_EXE16_E6.5_NOVA.P3_EXE16_E6.5_NOVA078	-6.71595	-8.08288	0.24789	2	87	Chorion progenitors
EXE25_P9.EXE25_P9231	-6.20284	-7.36205	0.248245	2	107	Chorion progenitors
EXE25_P6.EXE25_P6149	-6.29284	-7.48367	0.248897	2	83	Chorion progenitors
P3_EXE16_E6.5_NOVA.P3_EXE16_E6.5_NOVA128	-6.49384	-7.76621	0.248899	2	101	Chorion progenitors
EXE25_P6.EXE25_P6128	-6.84431	-8.25847	0.248953	2	99	Chorion progenitors
EXE17_E5.5_P1.EXE17_E5.5_P1028	-6.32281	-7.5241	0.24916	2	58	Chorion progenitors
EXE3_m2e1-e3_E6.5_4.EXE3_m2e1-e3_E6.5_4215	-6.07849	-7.17642	0.249623	2	69	Chorion progenitors
EXE_EXP8_E6.5_NOVA.EXE_EXP8_E6.5_NOVA093	-6.15681	-7.28677	0.249632	2	70	Chorion progenitors
EXE3_e4-e5_E6.5_3.EXE3_e4-e5_E6.5_3071	-5.84957	-6.85317	0.249689	2	97	Chorion progenitors
EXE_EXP12_E7.5_2.EXE_EXP12_E7.5_2255	-6.08466	-7.18208	0.249997	2	98	Chorion progenitors
P3_EXE16_E6.5_NOVA.P3_EXE16_E6.5_NOVA093	-6.11374	-7.22214	0.250123	2	65	Chorion progenitors
EXE25_P7.EXE25_P7047	-6.33387	-7.53261	0.250195	2	125	Chorion progenitors
EXE25_P6.EXE25_P6235	-6.09255	-7.18931	0.250476	2	76	Chorion progenitors
EXE24_P5.EXE24_P5345	-6.23869	-7.39469	0.250672	2	97	Chorion progenitors
EXE_EXP12_E7.5_3.EXE_EXP12_E7.5_3343	-6.2109	-7.35375	0.250872	2	101	Chorion progenitors
EXE3_m2e3cont-m3e1-e2_E6.5_5.EXE3_m2e3cont-m3e1-e2_E6.5_5032	-6.01139	-7.06944	0.251088	2	91	Chorion progenitors
EXE_exp14_spatial_p2_E6.5_e5_e6_NOVA.EXE_exp14_spatial_p2_E6.5_e5_e6_NOVA273	-6.31705	-7.50202	0.251198	2	63	Chorion progenitors
EXE_exp14_spatial_p2_E6.5_e5_e6_NOVA.EXE_exp14_spatial_p2_E6.5_e5_e6_NOVA370	-6.01041	-7.06432	0.251474	2	60	Chorion progenitors
P3_EXE16_E6.5_NOVA.P3_EXE16_E6.5_NOVA260	-6.05171	-7.12196	0.251611	2	62	Chorion progenitors
EXE25_P5.EXE25_P5030	-6.17156	-7.28983	0.251931	2	93	Chorion progenitors
EXE_EXP11_E7.5_1.EXE_EXP11_E7.5_1362	-6.26208	-7.4172	0.252148	2	103	Chorion progenitors
EXE2_e3_E7.5_2.EXE2_e3_E7.5_2150	-6.39708	-7.60925	0.252197	2	72	Chorion progenitors
EXE_exp14_spatial_p1_E6.5_e1_e2_e3_NOVA.EXE_exp14_spatial_p1_E6.5_e1_e2_e3_NOVA128	-6.10811	-7.19427	0.252589	2	47	Chorion
EXE17_E5.5_P1.EXE17_E5.5_P1190	-6.14514	-7.24415	0.252954	2	58	Chorion progenitors
EXE25_P7.EXE25_P7225	-6.23806	-7.37204	0.253599	2	85	Chorion progenitors
EXE25_P8.EXE25_P8190	-6.33308	-7.50707	0.253739	2	111	Chorion progenitors
EXE_exp15_spatial_p1_E6.5_e1_e2_e3_m1e2.EXE_exp15_spatial_p1_E6.5_e1_e2_e3_m1e2015	-6.03552	-7.07626	0.254279	2	59	Chorion progenitors
P3_EXE16_E6.5_NOVA.P3_EXE16_E6.5_NOVA010	-6.17318	-7.27325	0.254356	2	109	Chorion progenitors
EXE3_e4-e5_E6.5_3.EXE3_e4-e5_E6.5_3004	-6.10873	-7.17873	0.254602	2	103	Chorion progenitors
EXE_EXP12_E7.5_2.EXE_EXP12_E7.5_2329	-6.28336	-7.42738	0.254918	2	121	Chorion progenitors
EXE_exp14_spatial_p2_E6.5_e5_e6_NOVA.EXE_exp14_spatial_p2_E6.5_e5_e6_NOVA265	-6.22901	-7.34798	0.255068	2	75	Chorion progenitors
P4_EXE16_E6.5.P4_EXE16_E6.5322	-6.13503	-7.21215	0.255144	2	95	Chorion progenitors
EXE3_e4-e5_E6.5_3.EXE3_e4-e5_E6.5_3106	-6.08133	-7.13404	0.25525	2	105	Chorion progenitors
EXE17_E5.5_P1.EXE17_E5.5_P1123	-5.76049	-6.66393	0.25598	2	58	Chorion progenitors
EXE2_e3_E7.5_2.EXE2_e3_E7.5_2149	-5.94135	-6.92406	0.256142	2	79	Chorion progenitors
EXE25_P7.EXE25_P7059	-6.08459	-7.13104	0.256152	2	106	Chorion progenitors
P3_EXE16_E6.5_NOVA.P3_EXE16_E6.5_NOVA191	-6.5758	-7.83982	0.256309	2	95	Chorion progenitors
EXE_EXP12_E7.5_1.EXE_EXP12_E7.5_1022	-5.99892	-7.00312	0.256656	2	109	Chorion progenitors
EXE_EXP12_E7.5_2.EXE_EXP12_E7.5_2045	-6.23486	-7.34282	0.256862	2	107	Chorion progenitors
EXE25_P6.EXE25_P6125	-6.70335	-8.01519	0.257958	2	123	Chorion progenitors
EXE17_E5.5_P1.EXE17_E5.5_P1313	-6.31424	-7.44678	0.258368	2	58	Chorion progenitors
EXE_EXP12_E7.5_1.EXE_EXP12_E7.5_1191	-6.15838	-7.21727	0.258695	2	68	Chorion progenitors
EXE23_P12.EXE23_P12302	-6.23192	-7.32357	0.258811	2	88	Chorion progenitors
EXE23_P12.EXE23_P12222	-6.24532	-7.34278	0.258852	2	93	Chorion progenitors
EXE25_P7.EXE25_P7232	-6.34144	-7.48114	0.259101	2	93	Chorion progenitors
P3_EXE16_E6.5_NOVA.P3_EXE16_E6.5_NOVA376	-6.35585	-7.50112	0.259251	2	95	Chorion progenitors
EXE_EXP10_E7.0_NOVA.EXE_EXP10_E7.0_NOVA062	-5.9633	-6.92516	0.259538	2	58	Chorion progenitors
EXE_EXP8_E6.5_NOVA.EXE_EXP8_E6.5_NOVA315	-5.97715	-6.943	0.25984	2	64	Chorion progenitors
EXE25_P4.EXE25_P4276	-6.16037	-7.20943	0.260019	2	103	Chorion progenitors
EXE18_P1.EXE18_P1354	-6.24075	-7.32455	0.260349	2	105	Chorion progenitors
EXE_EXP8_E6.5_NOVA_701.EXE_EXP8_E6.5_NOVA_701242	-5.91964	-6.85405	0.260353	2	93	Chorion progenitors
P3_EXE16_E6.5_NOVA.P3_EXE16_E6.5_NOVA048	-6.59668	-7.84474	0.260512	2	105	Chorion progenitors
EXE_EXP12_E7.5_2.EXE_EXP12_E7.5_2302	-5.60304	-6.38825	0.260555	2	78	Chorion progenitors
EXE3_m2e1-e3_E6.5_4.EXE3_m2e1-e3_E6.5_4243	-6.20094	-7.26321	0.260731	2	64	Chorion progenitors
EXE_EXP12_E7.5_2.EXE_EXP12_E7.5_2332	-5.95583	-6.89754	0.261397	2	103	Chorion progenitors
EXE17_E5.5_P1.EXE17_E5.5_P1053	-6.0429	-7.0249	0.261467	2	58	Chorion progenitors
EXE2_e3_E7.5_2.EXE2_e3_E7.5_2121	-6.20252	-7.25442	0.262124	2	95	Chorion progenitors
EXE_EXP12_E7.5_2.EXE_EXP12_E7.5_2282	-6.2045	-7.25623	0.262261	2	81	Chorion progenitors
EXE_EXP10_E7.0_2.EXE_EXP10_E7.0_2019	-6.21067	-7.26514	0.262285	2	108	Chorion progenitors
EXE_EXP11_E7.5_2.EXE_EXP11_E7.5_2119	-6.1729	-7.2077	0.262499	2	99	Chorion progenitors
EXE3_e2-3_E6.5_2.EXE3_e2-3_E6.5_2286	-5.82826	-6.69793	0.262638	2	68	Chorion progenitors
EXE25_P9.EXE25_P9292	-6.38305	-7.51656	0.262662	2	87	Chorion progenitors
EXE_EXP12_E7.5_1.EXE_EXP12_E7.5_1002	-6.39145	-7.52836	0.262736	2	109	Chorion progenitors
P4_EXE16_E6.5.P4_EXE16_E6.5373	-5.76917	-6.60881	0.262828	2	72	Chorion progenitors
EXE25_P7.EXE25_P7353	-6.42341	-7.57471	0.262916	2	110	Chorion progenitors
EXE_EXP12_E7.5_3.EXE_EXP12_E7.5_3296	-6.51506	-7.70748	0.26326	2	108	Chorion progenitors
EXE3_e4-e5_E6.5_3.EXE3_e4-e5_E6.5_3093	-6.2509	-7.31634	0.263325	2	58	Chorion progenitors
EXE_EXP12_E7.5_3.EXE_EXP12_E7.5_3310	-6.2408	-7.29957	0.263551	2	82	Chorion progenitors
EXE24_P3.EXE24_P3013	-6.24297	-7.3026	0.263585	2	60	Chorion progenitors
P4_EXE16_E6.5.P4_EXE16_E6.5186	-6.11109	-7.10508	0.263857	2	99	Chorion progenitors
EXE25_P6.EXE25_P6138	-6.52494	-7.71608	0.2642	2	46	Chorion
EXE25_P6.EXE25_P6380	-6.21891	-7.2604	0.264407	2	106	Chorion progenitors
EXE23_P12.EXE23_P12312	-6.15967	-7.16635	0.265147	2	110	Chorion progenitors
EXE17_E5.5_P1.EXE17_E5.5_P1181	-6.25099	-7.30194	0.265183	2	58	Chorion progenitors
P3_EXE16_E6.5_NOVA.P3_EXE16_E6.5_NOVA169	-6.10594	-7.08351	0.265504	2	61	Chorion progenitors
EXE24_P4.EXE24_P4080	-6.358	-7.45315	0.266257	2	65	Chorion progenitors
EXE25_P7.EXE25_P7198	-6.13856	-7.12383	0.266482	2	79	Chorion progenitors
EXE_EXP12_E7.5_2.EXE_EXP12_E7.5_2293	-5.98836	-6.89956	0.266496	2	72	Chorion progenitors
EXE24_P11.EXE24_P11037	-6.32341	-7.39944	0.26653	2	94	Chorion progenitors
P4_EXE16_E6.5.P4_EXE16_E6.5223	-6.49695	-7.65637	0.266855	2	98	Chorion progenitors
EXE_EXP11_E7.5_1.EXE_EXP11_E7.5_1325	-5.9978	-6.90843	0.267028	2	80	Chorion progenitors
EXE_EXP11_E7.5_1.EXE_EXP11_E7.5_1343	-6.29438	-7.34833	0.267517	2	77	Chorion progenitors
EXE_EXP12_E7.5_3.EXE_EXP12_E7.5_3008	-6.08563	-7.03492	0.267614	2	90	Chorion progenitors
EXE5_E4cont-E6_E6.5_2.EXE5_E4cont-E6_E6.5_2088	-6.09135	-7.04025	0.267974	2	58	Chorion progenitors
EXE24_P14.EXE24_P14081	-6.19213	-7.18951	0.268218	2	103	Chorion progenitors
EXE25_P4.EXE25_P4272	-6.3302	-7.39482	0.26845	2	84	Chorion progenitors
EXE25_P4.EXE25_P4306	-6.16048	-7.13945	0.268533	2	60	Chorion progenitors
EXE24_P10.EXE24_P10073	-6.49923	-7.64194	0.269426	2	66	Chorion progenitors
EXE_exp15_spatial_p1_E6.5_e1_e2_e3_m1e2.EXE_exp15_spatial_p1_E6.5_e1_e2_e3_m1e2019	-6.2566	-7.26746	0.270567	2	63	Chorion progenitors
EXE25_P2.EXE25_P2061	-6.10727	-7.03928	0.270887	2	93	Chorion progenitors
EXE17_E5.5_P1.EXE17_E5.5_P1072	-5.94732	-6.79535	0.271106	2	58	Chorion progenitors
EXE17_E5.5_P1.EXE17_E5.5_P1008	-5.6446	-6.33423	0.271383	2	58	Chorion progenitors
EXE5_E1-E4_E6.5_1.EXE5_E1-E4_E6.5_1094	-6.06845	-6.97474	0.271537	2	58	Chorion progenitors
EXE25_P2.EXE25_P2094	-6.16122	-7.11454	0.271619	2	112	Chorion progenitors
EXE5_E1-E4_E6.5_1.EXE5_E1-E4_E6.5_1082	-6.24385	-7.2371	0.271933	2	86	Chorion progenitors
EXE25_P8.EXE25_P8262	-6.12572	-7.05221	0.272623	2	85	Chorion progenitors
EXE25_P10.EXE25_P10193	-6.45222	-7.54417	0.273096	2	100	Chorion progenitors
EXE_EXP11_E7.5_1.EXE_EXP11_E7.5_1255	-6.1645	-7.10293	0.273575	2	84	Chorion progenitors
EXE24_P3.EXE24_P3159	-6.20525	-7.16162	0.273982	2	61	Chorion progenitors
EXE24_P5.EXE24_P5379	-6.23638	-7.20825	0.274075	2	96	Chorion progenitors
EXE3_e4-e5_E6.5_3.EXE3_e4-e5_E6.5_3251	-6.10873	-7.01245	0.274255	2	121	Chorion progenitors
EXE_exp14_spatial_p1_E6.5_e1_e2_e3_NOVA.EXE_exp14_spatial_p1_E6.5_e1_e2_e3_NOVA047	-6.07584	-6.95716	0.274828	2	112	Chorion progenitors
EXE_EXP10_E7.0_2.EXE_EXP10_E7.0_2046	-6.07693	-6.95818	0.274897	2	105	Chorion progenitors
EXE30_P1.EXE30_P1193	-6.18055	-7.10816	0.275854	2	58	Chorion progenitors
EXE17_E5.5_P1.EXE17_E5.5_P1103	-6.05625	-6.91554	0.276159	2	58	Chorion progenitors
P3_EXE16_E6.5_NOVA.P3_EXE16_E6.5_NOVA261	-5.93517	-6.72848	0.276322	2	58	Chorion progenitors
EXE_EXP12_E7.5_3.EXE_EXP12_E7.5_3198	-6.13984	-7.04154	0.276362	2	105	Chorion progenitors
EXE25_P6.EXE25_P6104	-6.80372	-8.05801	0.276368	2	62	Chorion progenitors
EXE25_P7.EXE25_P7155	-6.29116	-7.27004	0.276755	2	125	Chorion progenitors
EXE17_E5.5_P1.EXE17_E5.5_P1335	-6.00769	-6.83556	0.276765	2	58	Chorion progenitors
EXE25_P5.EXE25_P5261	-6.31573	-7.303	0.277342	2	125	Chorion progenitors
EXE_exp15_spatial_p1_E6.5_e1_e2_e3_m1e2.EXE_exp15_spatial_p1_E6.5_e1_e2_e3_m1e2058	-6.31	-7.29054	0.277786	2	86	Chorion progenitors
EXE_EXP11_E7.5_1.EXE_EXP11_E7.5_1324	-6.1209	-6.99621	0.278247	2	96	Chorion progenitors
EXE17_E5.5_P1.EXE17_E5.5_P1213	-6.22104	-7.14787	0.278517	2	58	Chorion progenitors
EXE3_m2e3cont-m3e1-e2_E6.5_5.EXE3_m2e3cont-m3e1-e2_E6.5_5056	-6.24986	-7.19067	0.2787	2	86	Chorion progenitors
EXE25_P10.EXE25_P10263	-6.44434	-7.48769	0.278973	2	89	Chorion progenitors
EXE25_P10.EXE25_P10115	-6.31827	-7.29001	0.279429	2	87	Chorion progenitors
EXE_EXP12_E7.5_2.EXE_EXP12_E7.5_2360	-6.10646	-6.96092	0.279748	2	110	Chorion progenitors
EXE3_m2e3cont-m3e1-e2_E6.5_5.EXE3_m2e3cont-m3e1-e2_E6.5_5084	-6.18914	-7.08754	0.279845	2	65	Chorion progenitors
EXE2_e3_E7.5_2.EXE2_e3_E7.5_2279	-5.97028	-6.74768	0.280084	2	93	Chorion progenitors
EXE_EXP12_E7.5_3.EXE_EXP12_E7.5_3238	-6.44958	-7.48562	0.280298	2	103	Chorion progenitors
P3_EXE16_E6.5_NOVA.P3_EXE16_E6.5_NOVA074	-6.21728	-7.12312	0.280768	2	99	Chorion progenitors
EXE_EXP8_E6.5_NOVA.EXE_EXP8_E6.5_NOVA026	-6.31008	-7.26619	0.280806	2	111	Chorion progenitors
EXE_EXP8_E6.5_NOVA.EXE_EXP8_E6.5_NOVA230	-6.61833	-7.74193	0.280871	2	64	Chorion progenitors
EXE_EXP11_E7.5_1.EXE_EXP11_E7.5_1268	-6.20795	-7.10506	0.281207	2	106	Chorion progenitors
P4_EXE16_E6.5.P4_EXE16_E6.5181	-6.16324	-7.03588	0.28122	2	99	Chorion progenitors
EXE_exp14_spatial_p1_E6.5_e1_e2_e3_NOVA.EXE_exp14_spatial_p1_E6.5_e1_e2_e3_NOVA181	-6.33364	-7.29811	0.281363	2	88	Chorion progenitors
EXE25_P9.EXE25_P9174	-6.28195	-7.21705	0.281494	2	97	Chorion progenitors
EXE24_P5.EXE24_P5090	-6.14225	-7.00005	0.281597	2	107	Chorion progenitors
EXE25_P6.EXE25_P6223	-6.29224	-7.22654	0.282271	2	86	Chorion progenitors
P4_EXE16_E6.5.P4_EXE16_E6.5325	-6.45058	-7.47082	0.282392	2	101	Chorion progenitors
EXE3_m2e1-e3_E6.5_4.EXE3_m2e1-e3_E6.5_4164	-6.22973	-7.12533	0.282794	2	69	Chorion progenitors
EXE_EXP8_E6.5_NOVA.EXE_EXP8_E6.5_NOVA044	-6.10492	-6.92299	0.283809	2	94	Chorion progenitors
EXE25_P2.EXE25_P2087	-6.32703	-7.26773	0.283823	2	93	Chorion progenitors
EXE_EXP12_E7.5_3.EXE_EXP12_E7.5_3017	-6.22967	-7.11433	0.284084	2	112	Chorion progenitors
EXE_EXP13_E7.5_P1_E4_e5.EXE_EXP13_E7.5_P1_E4_e5034	-6.04554	-6.8281	0.284098	2	85	Chorion progenitors
EXE24_P10.EXE24_P10213	-6.18412	-7.04049	0.284452	2	125	Chorion progenitors
EXE2_e3_E7.5_2.EXE2_e3_E7.5_2201	-6.14323	-6.97676	0.284474	2	101	Chorion progenitors
EXE_EXP8_E6.5_NOVA.EXE_EXP8_E6.5_NOVA057	-6.60941	-7.70113	0.284475	2	58	Chorion progenitors
EXE_EXP11_E7.5_2.EXE_EXP11_E7.5_2164	-6.35385	-7.30299	0.284599	2	104	Chorion progenitors
EXE25_P9.EXE25_P9289	-6.52031	-7.55931	0.284927	2	88	Chorion progenitors
EXE25_P7.EXE25_P7166	-6.48132	-7.4985	0.284946	2	96	Chorion progenitors
EXE30_P1.EXE30_P1120	-5.98423	-6.72466	0.285021	2	58	Chorion progenitors
EXE_EXP10_E7.0_2.EXE_EXP10_E7.0_2070	-6.02974	-6.79403	0.285193	2	106	Chorion progenitors
EXE23_P12.EXE23_P12165	-6.45815	-7.45748	0.285583	2	60	Chorion progenitors
EXE25_P6.EXE25_P6130	-6.05123	-6.81871	0.286167	2	107	Chorion progenitors
P3_EXE16_E6.5_NOVA.P3_EXE16_E6.5_NOVA121	-6.3801	-7.33041	0.286258	2	105	Chorion progenitors
EXE25_P6.EXE25_P6358	-6.68394	-7.79894	0.286935	2	105	Chorion progenitors
EXE17_E5.5_P1.EXE17_E5.5_P1119	-6.17895	-7.01033	0.287024	2	58	Chorion progenitors
EXE25_P9.EXE25_P9162	-6.36664	-7.30201	0.287162	2	120	Chorion progenitors
EXE_exp14_spatial_p1_E6.5_e1_e2_e3_NOVA.EXE_exp14_spatial_p1_E6.5_e1_e2_e3_NOVA267	-6.22635	-7.07999	0.287529	2	95	Chorion progenitors
EXE_EXP12_E7.5_2.EXE_EXP12_E7.5_2057	-6.51506	-7.52882	0.287797	2	107	Chorion progenitors
EXE3_e2-3_E6.5_2.EXE3_e2-3_E6.5_2228	-6.55387	-7.58925	0.287821	2	103	Chorion progenitors
EXE25_P5.EXE25_P5219	-6.47208	-7.45975	0.288025	2	90	Chorion progenitors
EXE17_E5.5_P1.EXE17_E5.5_P1091	-6.18368	-7.00804	0.288149	2	58	Chorion progenitors
EXE23_P6.EXE23_P6151	-6.48064	-7.47128	0.288245	2	112	Chorion progenitors
EXE23_P6.EXE23_P6079	-6.61672	-7.68204	0.288471	2	43	Chorion
EXE23_P5.EXE23_P5063	-6.17275	-6.98572	0.288758	2	64	Chorion progenitors
EXE25_P9.EXE25_P9028	-6.20755	-7.03838	0.288966	2	112	Chorion progenitors
EXE5_E1-E4_E6.5_1.EXE5_E1-E4_E6.5_1057	-6.44492	-7.40752	0.289235	2	105	Chorion progenitors
EXE_EXP12_E7.5_1.EXE_EXP12_E7.5_1048	-6.34493	-7.25059	0.289288	2	75	Chorion progenitors
EXE_EXP11_E7.5_2.EXE_EXP11_E7.5_2043	-6.32845	-7.21693	0.290234	2	110	Chorion progenitors
P3_EXE16_E6.5_NOVA.P3_EXE16_E6.5_NOVA214	-6.40632	-7.33839	0.290301	2	101	Chorion progenitors
EXE25_P8.EXE25_P8318	-6.32956	-7.21797	0.29032	2	93	Chorion progenitors
EXE5_E1-E4_E6.5_1.EXE5_E1-E4_E6.5_1237	-6.26641	-7.11878	0.290346	2	70	Chorion progenitors
EXE25_P9.EXE25_P9350	-6.39488	-7.31753	0.290651	2	105	Chorion progenitors
P4_EXE16_E6.5.P4_EXE16_E6.5183	-6.3411	-7.22864	0.291202	2	98	Chorion progenitors
EXE25_P7.EXE25_P7341	-6.40663	-7.31843	0.292788	2	89	Chorion progenitors
EXE_EXP12_E7.5_1.EXE_EXP12_E7.5_1182	-6.28282	-7.12196	0.293018	2	111	Chorion progenitors
EXE_exp14_spatial_p2_E6.5_e5_e6_NOVA.EXE_exp14_spatial_p2_E6.5_e5_e6_NOVA294	-6.63404	-7.66953	0.29355	2	112	Chorion progenitors
EXE2_e3_E7.5_2.EXE2_e3_E7.5_2016	-6.29475	-7.13309	0.293922	2	108	Chorion progenitors
EXE25_P9.EXE25_P9086	-6.40846	-7.31161	0.293966	2	91	Chorion progenitors
EXE24_P5.EXE24_P5095	-6.18142	-6.95338	0.294089	2	105	Chorion progenitors
EXE_EXP12_E7.5_3.EXE_EXP12_E7.5_3141	-6.22971	-7.02802	0.294248	2	86	Chorion progenitors
EXE2_e3_E7.5_2.EXE2_e3_E7.5_2008	-6.52835	-7.49627	0.294436	2	82	Chorion progenitors
EXE_EXP12_E7.5_1.EXE_EXP12_E7.5_1144	-6.60425	-7.6086	0.295316	2	92	Chorion progenitors
EXE_EXP11_E7.5_2.EXE_EXP11_E7.5_2011	-6.1949	-6.96378	0.295359	2	119	Chorion
P4_EXE16_E6.5.P4_EXE16_E6.5237	-6.30068	-7.12989	0.295408	2	80	Chorion progenitors
EXE17_E5.5_P1.EXE17_E5.5_P1161	-5.88648	-6.47054	0.296195	2	58	Chorion progenitors
EXE_EXP11_E7.5_2.EXE_EXP11_E7.5_2200	-6.34452	-7.19151	0.296292	2	96	Chorion progenitors
EXE25_P4.EXE25_P4291	-6.43929	-7.34066	0.296316	2	125	Chorion progenitors
EXE25_P7.EXE25_P7299	-6.39508	-7.26573	0.296945	2	87	Chorion progenitors
EXE_exp15_spatial_p1_E6.5_e1_e2_e3_m1e2.EXE_exp15_spatial_p1_E6.5_e1_e2_e3_m1e2092	-6.07081	-6.7537	0.297046	2	103	Chorion progenitors
EXE18_P3.EXE18_P3358	-6.20795	-6.96565	0.297537	2	105	Chorion progenitors
EXE25_P10.EXE25_P10238	-6.5168	-7.45171	0.297664	2	93	Chorion progenitors
EXE25_P4.EXE25_P4370	-6.50749	-7.4351	0.297907	2	88	Chorion progenitors
EXE24_P3.EXE24_P3131	-6.45154	-7.34088	0.298622	2	100	Chorion progenitors
EXE_EXP12_E7.5_3.EXE_EXP12_E7.5_3258	-6.09561	-6.77849	0.298682	2	107	Chorion progenitors
EXE25_P5.EXE25_P5109	-6.18605	-6.9167	0.299216	2	87	Chorion progenitors
EXE5_E1-E4_E6.5_1.EXE5_E1-E4_E6.5_1234	-6.13601	-6.83221	0.299855	2	104	Chorion progenitors
EXE_exp14_spatial_p1_E6.5_e1_e2_e3_NOVA.EXE_exp14_spatial_p1_E6.5_e1_e2_e3_NOVA289	-6.51604	-7.43171	0.299943	2	122	Chorion progenitors
EXE25_P7.EXE25_P7282	-6.34358	-7.15776	0.300128	2	112	Chorion progenitors
EXE25_P8.EXE25_P8077	-6.37412	-7.20418	0.300346	2	87	Chorion progenitors
EXE25_P7.EXE25_P7090	-6.54298	-7.46896	0.300592	2	120	Chorion progenitors
EXE_EXP8_E6.5_NOVA.EXE_EXP8_E6.5_NOVA085	-6.3619	-7.18263	0.300612	2	65	Chorion progenitors
EXE25_P5.EXE25_P5231	-6.06049	-6.70481	0.300782	2	74	Chorion progenitors
EXE24_P3.EXE24_P3298	-6.57967	-7.51969	0.30147	2	47	Chorion
EXE_EXP10_E7.0_2.EXE_EXP10_E7.0_2076	-6.13699	-6.8194	0.301523	2	105	Chorion progenitors
P4_EXE16_E6.5.P4_EXE16_E6.5315	-6.6128	-7.56755	0.302016	2	98	Chorion progenitors
EXE24_P5.EXE24_P5337	-6.28151	-7.04241	0.302167	2	85	Chorion progenitors
EXE_EXP11_E7.5_1.EXE_EXP11_E7.5_1364	-6.55075	-7.46328	0.302755	2	87	Chorion progenitors
EXE25_P9.EXE25_P9029	-6.39716	-7.21686	0.30317	2	46	Chorion
EXE17_E5.5_P1.EXE17_E5.5_P1115	-6.16306	-6.84426	0.303433	2	58	Chorion progenitors
EXE4_M1E1-E4,M2E1-E2_E5.5_1.EXE4_M1E1-E4,M2E1-E2_E5.5_1008	-6.31362	-7.08125	0.303576	2	58	Chorion progenitors
EXE17_E5.5_P1.EXE17_E5.5_P1145	-6.00003	-6.58384	0.303724	2	58	Chorion progenitors
EXE_EXP10_E7.0_2.EXE_EXP10_E7.0_2133	-6.46441	-7.31787	0.303811	2	101	Chorion progenitors
EXE25_P7.EXE25_P7142	-6.75456	-7.77441	0.304123	2	124	Chorion progenitors
EXE24_P4.EXE24_P4320	-6.41852	-7.24154	0.304253	2	108	Chorion progenitors
EXE25_P5.EXE25_P5355	-6.35867	-7.14362	0.304632	2	62	Chorion progenitors
EXE23_P6.EXE23_P6265	-6.33388	-7.10313	0.30478	2	94	Chorion progenitors
EXE25_P2.EXE25_P2211	-6.34669	-7.12157	0.304998	2	125	Chorion progenitors
EXE_EXP12_E7.5_3.EXE_EXP12_E7.5_3340	-6.17016	-6.83948	0.305313	2	125	Chorion progenitors
EXE25_P6.EXE25_P6078	-6.41711	-7.22902	0.305474	2	58	Chorion progenitors
EXE3_m2e1-e3_E6.5_4.EXE3_m2e1-e3_E6.5_4249	-6.52338	-7.39642	0.305571	2	99	Chorion progenitors
EXE_EXP12_E7.5_2.EXE_EXP12_E7.5_2053	-6.60325	-7.52195	0.305683	2	124	Chorion progenitors
EXE_exp14_spatial_p2_E6.5_e5_e6_NOVA.EXE_exp14_spatial_p2_E6.5_e5_e6_NOVA316	-6.32436	-7.07747	0.306033	2	80	Chorion progenitors
EXE25_P9.EXE25_P9327	-6.71526	-7.69621	0.306044	2	85	Chorion progenitors
EXE25_P1.EXE25_P1135	-6.47186	-7.30513	0.306729	2	97	Chorion progenitors
lin_trace_p4_exp1.lin_trace_p4_exp1291	-6.75018	-7.74344	0.307009	2	87	Chorion progenitors
EXE24_P11.EXE24_P11115	-6.45248	-7.2711	0.307126	2	120	Chorion progenitors
EXE25_P5.EXE25_P5215	-6.41175	-7.2023	0.307635	2	94	Chorion progenitors
EXE24_P4.EXE24_P4314	-6.75791	-7.74943	0.307753	2	125	Chorion progenitors
EXE25_P10.EXE25_P10359	-6.30515	-7.03131	0.307895	2	121	Chorion progenitors
EXE25_P5.EXE25_P5147	-6.31051	-7.03902	0.307986	2	94	Chorion progenitors
EXE25_P10.EXE25_P10159	-6.58239	-7.46824	0.308141	2	124	Chorion progenitors
EXE24_P12.EXE24_P12053	-6.31139	-7.03527	0.308595	2	88	Chorion progenitors
EXE23_P12.EXE23_P12324	-6.43292	-7.22664	0.308724	2	69	Chorion progenitors
EXE23_P6.EXE23_P6365	-6.43072	-7.22089	0.308991	2	85	Chorion progenitors
P4_EXE16_E6.5.P4_EXE16_E6.5192	-6.41572	-7.19692	0.309018	2	101	Chorion progenitors
EXE3_m2e1-e3_E6.5_4.EXE3_m2e1-e3_E6.5_4093	-6.56958	-7.43867	0.309241	2	125	Chorion progenitors
EXE25_P10.EXE25_P10145	-6.39703	-7.16418	0.309388	2	125	Chorion progenitors
EXE_exp14_spatial_p1_E6.5_e1_e2_e3_NOVA.EXE_exp14_spatial_p1_E6.5_e1_e2_e3_NOVA327	-6.33032	-7.05313	0.310029	2	109	Chorion progenitors
EXE_exp15_spatial_p1_E6.5_e1_e2_e3_m1e2.EXE_exp15_spatial_p1_E6.5_e1_e2_e3_m1e2063	-6.58052	-7.44866	0.310109	2	99	Chorion progenitors
EXE3_e4-e5_E6.5_3.EXE3_e4-e5_E6.5_3119	-6.259	-6.93739	0.310361	2	72	Chorion progenitors
roni2_p.roni2_p033	-6.80925	-7.80757	0.310495	2	120	Chorion progenitors
EXE24_P3.EXE24_P3304	-6.38946	-7.14126	0.310684	2	124	Chorion progenitors
EXE23_P13.EXE23_P13144	-6.2988	-6.99747	0.310709	2	44	Chorion
lin_trace_p11_exp1.lin_trace_p11_exp1063	-6.20328	-6.84505	0.310847	2	102	Chorion progenitors
EXE25_P7.EXE25_P7227	-6.70651	-7.6337	0.311813	2	99	Chorion progenitors
EXE22_p1_placenta_e1.EXE22_p1_placenta_e1022	-6.44678	-7.22243	0.311816	2	93	Chorion progenitors
EXE25_P5.EXE25_P5172	-6.34876	-7.06156	0.312489	2	110	Chorion progenitors
EXE_EXP13_E7.5_P1_E4_e5.EXE_EXP13_E7.5_P1_E4_e5074	-6.35002	-7.06228	0.312641	2	68	Chorion progenitors
EXE17_E5.5_P1.EXE17_E5.5_P1077	-6.12687	-6.70616	0.31298	2	58	Chorion progenitors
EXE2_e3_E7.5_2.EXE2_e3_E7.5_2055	-6.10725	-6.67183	0.313371	2	92	Chorion progenitors
EXE24_P5.EXE24_P5188	-6.36413	-7.07306	0.31401	2	92	Chorion progenitors
P3_EXE16_E6.5_NOVA.P3_EXE16_E6.5_NOVA018	-6.19263	-6.80144	0.314036	2	98	Chorion progenitors
EXE25_P5.EXE25_P5083	-6.34971	-7.0479	0.314288	2	111	Chorion progenitors
EXE25_P10.EXE25_P10348	-6.57438	-7.40344	0.31429	2	92	Chorion progenitors
EXE25_P9.EXE25_P9128	-6.33198	-7.01837	0.314461	2	111	Chorion progenitors
EXE3_e4-e5_E6.5_3.EXE3_e4-e5_E6.5_3252	-6.30027	-6.96336	0.315035	2	105	Chorion progenitors
P2_EXE16_E6.5.P2_EXE16_E6.5176	-6.4276	-7.16418	0.315114	2	106	Chorion progenitors
EXE25_P10.EXE25_P10340	-6.42906	-7.16555	0.315225	2	85	Chorion progenitors
EXE23_P6.EXE23_P6147	-6.53102	-7.32565	0.315365	2	125	Chorion progenitors
EXE24_P13.EXE24_P13092	-6.57197	-7.38518	0.315985	2	125	Chorion progenitors
lin_trace_p2_exp1.lin_trace_p2_exp1013	-6.66253	-7.52332	0.316574	2	87	Chorion progenitors
EXE25_P1.EXE25_P1208	-6.55149	-7.34251	0.317191	2	125	Chorion progenitors
EXE25_P7.EXE25_P7165	-6.37908	-7.06973	0.317208	2	93	Chorion progenitors
EXE_exp14_spatial_p2_E6.5_e5_e6_NOVA.EXE_exp14_spatial_p2_E6.5_e5_e6_NOVA347	-6.30614	-6.95399	0.317259	2	98	Chorion progenitors
EXE_EXP12_E7.5_3.EXE_EXP12_E7.5_3018	-6.37813	-7.06633	0.317434	2	94	Chorion progenitors
EXE25_P9.EXE25_P9365	-6.28391	-6.91336	0.317918	2	93	Chorion progenitors
EXE_EXP12_E7.5_3.EXE_EXP12_E7.5_3002	-6.37817	-7.05639	0.318623	2	108	Chorion progenitors
EXE_EXP8_E6.5_NOVA.EXE_EXP8_E6.5_NOVA029	-6.33424	-6.9859	0.318753	2	95	Chorion progenitors
EXE25_P1.EXE25_P1222	-6.43091	-7.13846	0.318774	2	94	Chorion progenitors
EXE25_P5.EXE25_P5280	-6.19903	-6.7718	0.318807	2	93	Chorion progenitors
EXE24_P4.EXE24_P4177	-6.60105	-7.4062	0.3189	2	81	Chorion progenitors
EXE3_m2e3cont-m3e1-e2_E6.5_5.EXE3_m2e3cont-m3e1-e2_E6.5_5048	-6.44187	-7.15154	0.319274	2	101	Chorion progenitors
EXE_exp14_spatial_p2_E6.5_e5_e6_NOVA.EXE_exp14_spatial_p2_E6.5_e5_e6_NOVA284	-6.2696	-6.87224	0.320141	2	63	Chorion progenitors
EXE25_P4.EXE25_P4232	-6.35312	-7.00255	0.320324	2	122	Chorion progenitors
EXE_EXP10_E7.0_NOVA.EXE_EXP10_E7.0_NOVA010	-6.40245	-7.07933	0.320453	2	101	Chorion progenitors
EXE25_P1.EXE25_P1314	-6.27566	-6.87879	0.320499	2	125	Chorion progenitors
EXE_EXP11_E7.5_2.EXE_EXP11_E7.5_2159	-6.85507	-7.78778	0.321137	2	61	Chorion progenitors
EXE25_P8.EXE25_P8230	-6.30695	-6.92286	0.321141	2	110	Chorion progenitors
EXE25_P7.EXE25_P7079	-6.45732	-7.15935	0.321232	2	47	Chorion
EXE_exp14_spatial_p2_E6.5_e5_e6_NOVA.EXE_exp14_spatial_p2_E6.5_e5_e6_NOVA285	-6.8449	-7.77012	0.321329	2	63	Chorion progenitors
EXE23_P5.EXE23_P5210	-6.40743	-7.07171	0.322292	2	125	Chorion progenitors
EXE25_P8.EXE25_P8026	-6.36391	-6.9964	0.323094	2	72	Chorion progenitors
EXE25_P1.EXE25_P1140	-6.40013	-7.04997	0.32351	2	125	Chorion progenitors
EXE25_P7.EXE25_P7014	-6.56278	-7.30252	0.323943	2	93	Chorion progenitors
EXE23_P6.EXE23_P6233	-6.3024	-6.88857	0.324401	2	85	Chorion progenitors
EXE_exp15_spatial_p1_E6.5_e1_e2_e3_m1e2.EXE_exp15_spatial_p1_E6.5_e1_e2_e3_m1e2072	-6.34931	-6.95848	0.324881	2	104	Chorion progenitors
EXE25_P4.EXE25_P4346	-6.4062	-7.04725	0.324976	2	83	Chorion progenitors
P3_EXE16_E6.5_NOVA.P3_EXE16_E6.5_NOVA165	-6.65956	-7.43886	0.325803	2	64	Chorion progenitors
EXE25_P10.EXE25_P10104	-6.39612	-7.02255	0.326029	2	63	Chorion progenitors
EXE_exp14_spatial_p2_E6.5_e5_e6_NOVA.EXE_exp14_spatial_p2_E6.5_e5_e6_NOVA367	-6.33167	-6.91883	0.326317	2	87	Chorion progenitors
P3_EXE16_E6.5_NOVA.P3_EXE16_E6.5_NOVA089	-6.26405	-6.81205	0.326371	2	58	Chorion progenitors
EXE_EXP10_E7.0_NOVA.EXE_EXP10_E7.0_NOVA066	-6.4908	-7.16605	0.326667	2	111	Chorion progenitors
EXE25_P8.EXE25_P8338	-6.48054	-7.14291	0.3275	2	124	Chorion progenitors
lin_trace_p1_exp1.lin_trace_p1_exp1061	-6.38879	-6.99609	0.327821	2	45	Chorion
P4_EXE16_E6.5.P4_EXE16_E6.5279	-6.51711	-7.19299	0.328362	2	101	Chorion progenitors
EXE_EXP10_E7.0_NOVA.EXE_EXP10_E7.0_NOVA089	-6.33541	-6.90639	0.328532	2	97	Chorion progenitors
EXE17_E5.5_P1.EXE17_E5.5_P1092	-6.27066	-6.80098	0.329009	2	58	Chorion progenitors
EXE_EXP12_E7.5_3.EXE_EXP12_E7.5_3029	-6.94145	-7.85136	0.329202	2	108	Chorion progenitors
EXE25_P6.EXE25_P6176	-6.31494	-6.86836	0.329255	2	93	Chorion progenitors
EXE25_P7.EXE25_P7121	-6.49272	-7.14558	0.329445	2	104	Chorion progenitors
EXE2_e3_E7.5_2.EXE2_e3_E7.5_2104	-6.46973	-7.10917	0.329487	2	89	Chorion progenitors
EXE3_e4-e5_E6.5_3.EXE3_e4-e5_E6.5_3022	-6.39971	-6.99559	0.329941	2	88	Chorion progenitors
EXE_EXP10_E7.0_NOVA.EXE_EXP10_E7.0_NOVA103	-6.44422	-7.06362	0.330147	2	125	Chorion progenitors
EXE_exp15_spatial_p1_E6.5_e1_e2_e3_m1e2.EXE_exp15_spatial_p1_E6.5_e1_e2_e3_m1e2042	-6.37222	-6.95037	0.330203	2	58	Chorion progenitors
EXE25_P7.EXE25_P7114	-6.56683	-7.24991	0.330822	2	125	Chorion progenitors
EXE_exp14_spatial_p1_E6.5_e1_e2_e3_NOVA.EXE_exp14_spatial_p1_E6.5_e1_e2_e3_NOVA309	-6.29627	-6.82563	0.330912	2	121	Chorion progenitors
EXE24_P10.EXE24_P10081	-6.449	-7.06014	0.331458	2	123	Chorion progenitors
EXE25_P2.EXE25_P2318	-6.75969	-7.54456	0.331652	2	94	Chorion progenitors
EXE5_E6cont-E7_E6.5_3.EXE5_E6cont-E7_E6.5_3029	-6.54804	-7.21298	0.331709	2	101	Chorion progenitors
EXE_EXP11_E7.5_2.EXE_EXP11_E7.5_2153	-6.31201	-6.84077	0.332076	2	108	Chorion progenitors
EXE4_M1E1-E4,M2E1-E2_E5.5_1.EXE4_M1E1-E4,M2E1-E2_E5.5_1031	-6.35412	-6.90127	0.332734	2	58	Chorion progenitors
EXE_exp14_spatial_p1_E6.5_e1_e2_e3_NOVA.EXE_exp14_spatial_p1_E6.5_e1_e2_e3_NOVA055	-6.34873	-6.89168	0.332873	2	80	Chorion progenitors
EXE4_M1E1-E4,M2E1-E2_E5.5_1.EXE4_M1E1-E4,M2E1-E2_E5.5_1030	-6.32615	-6.85436	0.333117	2	58	Chorion progenitors
EXE25_P9.EXE25_P9235	-6.64423	-7.34722	0.333563	3	62	Chorion progenitors
EXE25_P5.EXE25_P5180	-6.43373	-7.01792	0.333661	3	60	Chorion progenitors
EXE5_E4cont-E6_E6.5_2.EXE5_E4cont-E6_E6.5_2168	-6.75816	-7.52324	0.333775	3	70	Chorion progenitors
EXE25_P6.EXE25_P6343	-6.67856	-7.39804	0.333892	3	43	Chorion
EXE23_P13.EXE23_P13123	-6.55291	-7.1975	0.334427	3	85	Chorion progenitors
EXE25_P1.EXE25_P1212	-6.6766	-7.37731	0.335911	3	124	Chorion progenitors
EXE_exp14_spatial_p1_E6.5_e1_e2_e3_NOVA.EXE_exp14_spatial_p1_E6.5_e1_e2_e3_NOVA013	-6.09572	-6.47225	0.336042	3	69	Chorion progenitors
EXE_EXP13_E7.5_P1_E4_e5.EXE_EXP13_E7.5_P1_E4_e5003	-6.33517	-6.84222	0.336355	3	65	Chorion progenitors
EXE25_P10.EXE25_P10256	-6.55105	-7.17793	0.336379	3	96	Chorion progenitors
EXE25_P8.EXE25_P8171	-6.26801	-6.7357	0.336621	3	94	Chorion progenitors
EXE25_P5.EXE25_P5182	-6.42064	-6.96907	0.337106	3	98	Chorion progenitors
EXE5_E4cont-E6_E6.5_2.EXE5_E4cont-E6_E6.5_2086	-6.31734	-6.80654	0.337347	3	101	Chorion progenitors
EXE25_P1.EXE25_P1189	-6.74085	-7.46277	0.337546	3	46	Chorion
EXE25_P10.EXE25_P10132	-6.917	-7.73199	0.338024	3	89	Chorion progenitors
EXE_exp14_spatial_p1_E6.5_e1_e2_e3_NOVA.EXE_exp14_spatial_p1_E6.5_e1_e2_e3_NOVA299	-6.36133	-6.86296	0.338824	3	61	Chorion progenitors
EXE25_P6.EXE25_P6077	-6.62309	-7.26824	0.338904	3	61	Chorion progenitors
EXE25_P8.EXE25_P8145	-6.46754	-7.02506	0.33914	3	85	Chorion progenitors
P4_EXE16_E6.5.P4_EXE16_E6.5351	-6.45166	-6.99929	0.33928	3	58	Chorion progenitors
EXE25_P8.EXE25_P8324	-6.92273	-7.72883	0.33933	3	99	Chorion progenitors
EXE23_P12.EXE23_P12124	-6.59489	-7.22071	0.339343	3	80	Chorion progenitors
EXE_EXP13_E7.5_P1_E4_e5.EXE_EXP13_E7.5_P1_E4_e5076	-6.41408	-6.9388	0.339559	3	93	Chorion progenitors
EXE25_P8.EXE25_P8316	-6.21179	-6.62299	0.339866	3	124	Chorion progenitors
EXE25_P10.EXE25_P10358	-6.50676	-7.07743	0.340146	3	120	Chorion progenitors
lin_trace_p11_exp1.lin_trace_p11_exp1287	-6.72663	-7.41627	0.340311	3	93	Chorion progenitors
EXE3_m2e1-e3_E6.5_4.EXE3_m2e1-e3_E6.5_4228	-6.3371	-6.81051	0.340688	3	58	Chorion progenitors
EXE25_P10.EXE25_P10004	-6.71654	-7.39277	0.341206	3	125	Chorion progenitors
EXE_EXP10_E7.0_2.EXE_EXP10_E7.0_2038	-6.48549	-7.0316	0.341703	3	108	Chorion progenitors
EXE_EXP13_E7.5_P1_E4_e5.EXE_EXP13_E7.5_P1_E4_e5061	-6.58064	-7.17816	0.341747	3	81	Chorion progenitors
lin_trace_p6_exp1.lin_trace_p6_exp1131	-6.74977	-7.43882	0.341803	3	120	Chorion progenitors
P3_EXE16_E6.5_NOVA.P3_EXE16_E6.5_NOVA058	-6.44945	-6.97271	0.342101	3	101	Chorion progenitors
EXE25_P8.EXE25_P8028	-6.72567	-7.39814	0.342189	3	94	Chorion progenitors
EXE25_P7.EXE25_P7360	-6.37784	-6.85999	0.34237	3	123	Chorion progenitors
EXE5_E4cont-E6_E6.5_2.EXE5_E4cont-E6_E6.5_2293	-6.45443	-6.97748	0.342452	3	64	Chorion progenitors
EXE25_P1.EXE25_P1111	-6.5873	-7.18149	0.342573	3	85	Chorion progenitors
EXE25_P1.EXE25_P1296	-6.64524	-7.27048	0.342621	3	104	Chorion progenitors
EXE5_E1-E4_E6.5_1.EXE5_E1-E4_E6.5_1077	-6.40487	-6.89702	0.342954	3	94	Chorion progenitors
EXE_EXP11_E7.5_1.EXE_EXP11_E7.5_1371	-6.1786	-6.54608	0.343259	3	112	Chorion progenitors
EXE25_P5.EXE25_P5128	-6.82355	-7.53501	0.343745	3	99	Chorion progenitors
EXE5_E1-E4_E6.5_1.EXE5_E1-E4_E6.5_1092	-6.66859	-7.29651	0.343747	3	103	Chorion progenitors
EXE25_P2.EXE25_P2146	-6.54622	-7.10367	0.344288	3	111	Chorion progenitors
lin_trace_p11_exp1.lin_trace_p11_exp1138	-6.65598	-7.26824	0.344783	3	110	Chorion progenitors
EXE_exp14_spatial_p1_E6.5_e1_e2_e3_NOVA.EXE_exp14_spatial_p1_E6.5_e1_e2_e3_NOVA378	-6.43892	-6.93421	0.344832	3	104	Chorion progenitors
EXE23_P12.EXE23_P12042	-6.43672	-6.93075	0.344841	3	120	Chorion progenitors
EXE17_E5.5_P1.EXE17_E5.5_P1039	-6.42673	-6.91196	0.345273	3	58	Chorion progenitors
lin_trace_p6_exp1.lin_trace_p6_exp1132	-6.53673	-7.0798	0.3454	3	52	Chorion
EXE_EXP8_E6.5_NOVA.EXE_EXP8_E6.5_NOVA343	-6.39104	-6.85463	0.345596	3	98	Chorion progenitors
EXE_EXP8_E6.5_NOVA.EXE_EXP8_E6.5_NOVA014	-7.24625	-8.16548	0.345738	3	47	Chorion
P4_EXE16_E6.5.P4_EXE16_E6.5184	-6.78426	-7.45253	0.346213	3	98	Chorion progenitors
EXE23_P12.EXE23_P12048	-6.64103	-7.2329	0.346216	3	105	Chorion progenitors
EXE24_P14.EXE24_P14316	-6.39609	-6.85631	0.346348	3	65	Chorion progenitors
EXE_EXP8_E6.5_NOVA_701.EXE_EXP8_E6.5_NOVA_701235	-7.01416	-7.80333	0.346366	3	118	Chorion
EXE25_P5.EXE25_P5294	-6.73337	-7.37147	0.346543	3	93	Chorion progenitors
EXE_EXP12_E7.5_3.EXE_EXP12_E7.5_3117	-6.36191	-6.80064	0.346767	3	122	Chorion progenitors
EXE2_e4_E7.5_3.EXE2_e4_E7.5_3145	-6.74196	-7.37949	0.347122	3	105	Chorion progenitors
EXE23_P6.EXE23_P6165	-6.41771	-6.88037	0.347486	3	99	Chorion progenitors
EXE_EXP13_E7.5_P1_E4_e5.EXE_EXP13_E7.5_P1_E4_e5030	-6.34356	-6.76565	0.347644	3	94	Chorion progenitors
EXE24_P19.EXE24_P19328	-6.5195	-7.02953	0.348282	3	125	Chorion progenitors
EXE25_P10.EXE25_P10114	-6.43043	-6.8865	0.349158	3	118	Chorion
lin_trace_p10_exp1.lin_trace_p10_exp1257	-6.41623	-6.85707	0.350132	3	124	Chorion progenitors
EXE_EXP12_E7.5_3.EXE_EXP12_E7.5_3062	-6.42163	-6.85842	0.350998	3	80	Chorion progenitors
EXE25_P1.EXE25_P1313	-6.35691	-6.75408	0.351757	3	93	Chorion progenitors
lin_trace_p12_exp1.lin_trace_p12_exp1054	-6.41152	-6.83453	0.35206	3	104	Chorion progenitors
EXE_EXP12_E7.5_3.EXE_EXP12_E7.5_3087	-6.47436	-6.92829	0.352277	3	125	Chorion progenitors
EXE2_e3_E7.5_2.EXE2_e3_E7.5_2262	-6.83172	-7.46309	0.353062	3	86	Chorion progenitors
EXE24_P3.EXE24_P3058	-6.81664	-7.43866	0.353257	3	81	Chorion progenitors
EXE_EXP12_E7.5_3.EXE_EXP12_E7.5_3233	-6.22925	-6.54795	0.35343	3	109	Chorion progenitors
EXE25_P6.EXE25_P6146	-6.61414	-7.13012	0.353498	3	69	Chorion progenitors
EXE25_P1.EXE25_P1178	-6.59725	-7.10275	0.353707	3	124	Chorion progenitors
roni2_p.roni2_p131	-6.69832	-7.25253	0.354066	3	123	Chorion progenitors
EXE30_P1.EXE30_P1113	-6.28395	-6.6242	0.354308	3	58	Chorion progenitors
EXE_EXP12_E7.5_1.EXE_EXP12_E7.5_1038	-6.44628	-6.86609	0.354757	3	87	Chorion progenitors
EXE25_P5.EXE25_P5273	-6.6466	-7.16683	0.354962	3	85	Chorion progenitors
EXE_EXP8_E6.5_NOVA.EXE_EXP8_E6.5_NOVA036	-6.64342	-7.15802	0.355428	3	101	Chorion progenitors
EXE_EXP8_E6.5_NOVA.EXE_EXP8_E6.5_NOVA069	-6.72426	-7.27934	0.355493	3	64	Chorion progenitors
EXE25_P10.EXE25_P10293	-6.73015	-7.28746	0.355586	3	125	Chorion progenitors
EXE24_P14.EXE24_P14162	-6.46409	-6.8854	0.355707	3	125	Chorion progenitors
EXE_EXP8_E6.5_NOVA.EXE_EXP8_E6.5_NOVA045	-6.68426	-7.21458	0.35604	3	101	Chorion progenitors
EXE_EXP10_E7.0_2.EXE_EXP10_E7.0_2027	-6.42974	-6.82109	0.357321	3	125	Chorion progenitors
EXE_EXP11_E7.5_1.EXE_EXP11_E7.5_1242	-6.43068	-6.82072	0.357553	3	95	Chorion progenitors
EXE25_P5.EXE25_P5102	-6.75463	-7.3024	0.358079	3	125	Chorion progenitors
EXE2_e3_E7.5_2.EXE2_e3_E7.5_2109	-6.96925	-7.62319	0.3582	3	108	Chorion progenitors
EXE24_P13.EXE24_P13150	-6.44639	-6.83725	0.358449	3	94	Chorion progenitors
P4_EXE16_E6.5.P4_EXE16_E6.5157	-6.58628	-7.04601	0.358569	3	99	Chorion progenitors
EXE25_P7.EXE25_P7147	-6.65529	-7.1462	0.358945	3	58	Chorion progenitors
EXE25_P2.EXE25_P2322	-6.38852	-6.74678	0.358955	3	125	Chorion progenitors
EXE_exp14_spatial_p1_E6.5_e1_e2_e3_NOVA.EXE_exp14_spatial_p1_E6.5_e1_e2_e3_NOVA045	-6.92334	-7.54185	0.359541	3	122	Chorion progenitors
EXE25_P1.EXE25_P1283	-6.60887	-7.0701	0.359748	3	110	Chorion progenitors
EXE25_P2.EXE25_P2235	-6.481	-6.87232	0.360602	3	110	Chorion progenitors
EXE17_E5.5_P1.EXE17_E5.5_P1100	-6.48528	-6.8737	0.36122	3	58	Chorion progenitors
EXE25_P10.EXE25_P10376	-6.50536	-6.90158	0.361491	3	93	Chorion progenitors
EXE3_m2e1-e3_E6.5_4.EXE3_m2e1-e3_E6.5_4245	-6.5528	-6.97111	0.361629	3	58	Chorion progenitors
EXE25_P7.EXE25_P7223	-6.99028	-7.61812	0.362095	3	44	Chorion
EXE17_E5.5_P1.EXE17_E5.5_P1126	-6.50084	-6.88673	0.362519	3	58	Chorion progenitors
lin_trace_p2_exp1.lin_trace_p2_exp1233	-6.57958	-7.00147	0.362802	3	119	Chorion
EXE_EXP10_E7.0_NOVA.EXE_EXP10_E7.0_NOVA039	-6.76185	-7.27058	0.362993	3	95	Chorion progenitors
EXE24_P13.EXE24_P13016	-6.51881	-6.90963	0.363001	3	125	Chorion progenitors
EXE18_P3.EXE18_P3316	-6.43852	-6.78754	0.363374	3	94	Chorion progenitors
EXE4_M1E1-E4,M2E1-E2_E5.5_1.EXE4_M1E1-E4,M2E1-E2_E5.5_1001	-6.15977	-6.37327	0.363515	3	58	Chorion progenitors
EXE_EXP11_E7.5_1.EXE_EXP11_E7.5_1374	-6.55388	-6.95492	0.363847	3	87	Chorion progenitors
P3_EXE16_E6.5_NOVA.P3_EXE16_E6.5_NOVA373	-6.71595	-7.19509	0.363865	3	109	Chorion progenitors
EXE_EXP12_E7.5_2.EXE_EXP12_E7.5_2179	-6.56252	-6.96565	0.364108	3	125	Chorion progenitors
EXE5_E4cont-E6_E6.5_2.EXE5_E4cont-E6_E6.5_2296	-6.54239	-6.93572	0.364123	3	101	Chorion progenitors
lin_trace_p4_exp1.lin_trace_p4_exp1075	-6.71609	-7.19251	0.36418	3	101	Chorion progenitors
EXE23_P6.EXE23_P6202	-6.70828	-7.17937	0.364338	3	94	Chorion progenitors
EXE25_P5.EXE25_P5181	-6.84082	-7.37025	0.36497	3	123	Chorion progenitors
EXE25_P1.EXE25_P1379	-6.63756	-7.06882	0.365081	3	123	Chorion progenitors
EXE_EXP10_E7.0_NOVA.EXE_EXP10_E7.0_NOVA014	-6.22589	-6.45903	0.365218	3	99	Chorion progenitors
EXE23_P12.EXE23_P12117	-6.4266	-6.75414	0.365424	3	124	Chorion progenitors
EXE25_P2.EXE25_P2362	-6.92661	-7.48173	0.366651	3	107	Chorion progenitors
EXE25_P8.EXE25_P8317	-6.8229	-7.32842	0.366716	3	106	Chorion progenitors
lin_trace_p10_exp1.lin_trace_p10_exp1272	-6.49304	-6.84241	0.366726	3	45	Chorion
EXE24_P11.EXE24_P11078	-6.51171	-6.86347	0.367555	3	101	Chorion progenitors
EXE_EXP12_E7.5_3.EXE_EXP12_E7.5_3335	-6.88755	-7.41588	0.367582	3	123	Chorion progenitors
EXE_EXP8_E6.5_NOVA.EXE_EXP8_E6.5_NOVA369	-6.51196	-6.86371	0.3676	3	47	Chorion
EXE25_P8.EXE25_P8144	-6.74515	-7.20315	0.367947	3	106	Chorion progenitors
EXE_EXP11_E7.5_1.EXE_EXP11_E7.5_1295	-6.60439	-6.99568	0.368059	3	94	Chorion progenitors
EXE23_P5.EXE23_P5184	-6.84615	-7.35042	0.368065	3	61	Chorion progenitors
EXE_EXP12_E7.5_2.EXE_EXP12_E7.5_2259	-6.47186	-6.7983	0.368419	3	94	Chorion progenitors
EXE_EXP11_E7.5_1.EXE_EXP11_E7.5_1313	-6.71208	-7.15038	0.368475	3	59	Chorion progenitors
EXE2_e3_E7.5_2.EXE2_e3_E7.5_2218	-7.15347	-7.78195	0.370119	3	51	Chorion
EXE17_E5.5_P1.EXE17_E5.5_P1104	-6.49978	-6.82552	0.370215	3	58	Chorion progenitors
EXE17_E5.5_P1.EXE17_E5.5_P1171	-6.61647	-6.99589	0.370235	3	95	Chorion progenitors
EXE17_E5.5_P1.EXE17_E5.5_P1059	-6.59481	-6.9641	0.370252	3	58	Chorion progenitors
lin_trace_p10_exp1.lin_trace_p10_exp1113	-6.33603	-6.58342	0.3706	3	44	Chorion
EXE25_P5.EXE25_P5260	-6.65902	-7.0536	0.370782	3	106	Chorion progenitors
EXE_EXP12_E7.5_3.EXE_EXP12_E7.5_3001	-6.76342	-7.20205	0.371239	3	99	Chorion progenitors
EXE_EXP10_E7.0_2.EXE_EXP10_E7.0_2064	-6.3302	-6.5702	0.371276	3	119	Chorion
P3_EXE16_E6.5_NOVA.P3_EXE16_E6.5_NOVA181	-6.5612	-6.90237	0.371865	3	94	Chorion progenitors
EXE3_e4-e5_E6.5_3.EXE3_e4-e5_E6.5_3141	-6.27947	-6.49143	0.371976	3	104	Chorion progenitors
EXE_EXP11_E7.5_1.EXE_EXP11_E7.5_1273	-6.36936	-6.62181	0.372033	3	111	Chorion progenitors
EXE_exp15_spatial_p1_E6.5_e1_e2_e3_m1e2.EXE_exp15_spatial_p1_E6.5_e1_e2_e3_m1e2085	-6.63375	-7.00181	0.37263	3	97	Chorion progenitors
lin_trace_p6_exp1.lin_trace_p6_exp1115	-6.48864	-6.78585	0.37331	3	125	Chorion progenitors
EXE25_P10.EXE25_P10110	-6.82022	-7.26656	0.373346	3	51	Chorion
EXE25_P1.EXE25_P1186	-6.47478	-6.7595	0.374142	3	88	Chorion progenitors
EXE25_P9.EXE25_P9074	-6.52614	-6.83335	0.374208	3	89	Chorion progenitors
EXE25_P6.EXE25_P6170	-6.83915	-7.28461	0.374435	3	123	Chorion progenitors
EXE24_P7.EXE24_P7301	-6.9231	-7.40561	0.374489	3	121	Chorion progenitors
lin_trace_p10_exp1.lin_trace_p10_exp1180	-6.46354	-6.73669	0.375008	3	104	Chorion progenitors
P2_EXE16_E6.5.P2_EXE16_E6.5240	-6.89471	-7.35929	0.375109	3	101	Chorion progenitors
EXE24_P17.EXE24_P17333	-6.65486	-7.01033	0.375375	3	122	Chorion progenitors
EXE_exp14_spatial_p2_E6.5_e5_e6_NOVA.EXE_exp14_spatial_p2_E6.5_e5_e6_NOVA336	-6.74154	-7.13004	0.376027	3	92	Chorion progenitors
P4_EXE16_E6.5.P4_EXE16_E6.5168	-6.58224	-6.89607	0.376591	3	97	Chorion progenitors
EXE25_P7.EXE25_P7319	-6.91671	-7.37177	0.377282	3	71	Chorion progenitors
EXE18_P4.EXE18_P4312	-6.44046	-6.67865	0.378447	3	120	Chorion progenitors
EXE_EXP11_E7.5_1.EXE_EXP11_E7.5_1330	-6.82381	-7.22322	0.379018	3	123	Chorion progenitors
EXE23_P5.EXE23_P5190	-6.54145	-6.81849	0.379058	3	123	Chorion progenitors
EXE_EXP11_E7.5_2.EXE_EXP11_E7.5_2121	-6.54859	-6.8283	0.379125	3	111	Chorion progenitors
EXE25_P6.EXE25_P6159	-6.57103	-6.85907	0.379299	3	97	Chorion progenitors
EXE25_P10.EXE25_P10030	-6.86417	-7.27345	0.379861	3	48	Chorion
EXE25_P8.EXE25_P8036	-6.42192	-6.63966	0.380172	3	93	Chorion progenitors
EXE23_P12.EXE23_P12315	-6.60406	-6.89916	0.380224	3	93	Chorion progenitors
EXE25_P9.EXE25_P9144	-6.76684	-7.12702	0.380756	3	124	Chorion progenitors
EXE18_P4.EXE18_P4198	-6.72237	-7.06326	0.380804	3	89	Chorion progenitors
EXE_EXP12_E7.5_3.EXE_EXP12_E7.5_3331	-6.46109	-6.69061	0.380844	3	87	Chorion progenitors
P4_EXE16_E6.5.P4_EXE16_E6.5298	-6.98335	-7.43126	0.381176	3	95	Chorion progenitors
EXE25_P6.EXE25_P6263	-6.84605	-7.23438	0.381382	3	85	Chorion progenitors
EXE_EXP8_E6.5_NOVA.EXE_EXP8_E6.5_NOVA216	-6.54391	-6.80381	0.381496	3	58	Chorion progenitors
EXE25_P6.EXE25_P6234	-6.79136	-7.15409	0.381703	3	123	Chorion progenitors
EXE25_P6.EXE25_P6093	-6.86349	-7.24528	0.383032	3	93	Chorion progenitors
EXE25_P6.EXE25_P6220	-6.78434	-7.12324	0.384202	3	85	Chorion progenitors
EXE25_P10.EXE25_P10016	-7.0586	-7.51061	0.384206	3	45	Chorion
EXE24_P4.EXE24_P4313	-6.74833	-7.07126	0.384345	3	90	Chorion progenitors
EXE25_P6.EXE25_P6326	-7.05325	-7.50103	0.384466	3	123	Chorion progenitors
roni2_p.roni2_p261	-6.52475	-6.75262	0.384736	3	120	Chorion progenitors
EXE_exp14_spatial_p1_E6.5_e1_e2_e3_NOVA.EXE_exp14_spatial_p1_E6.5_e1_e2_e3_NOVA011	-6.51167	-6.73261	0.384948	3	47	Chorion
EXE25_P10.EXE25_P10310	-6.91195	-7.29377	0.385326	3	44	Chorion
EXE18_P9.EXE18_P9139	-6.71211	-7.00988	0.385624	3	58	Chorion progenitors
EXE25_P8.EXE25_P8299	-7.03253	-7.45968	0.38574	3	125	Chorion progenitors
EXE24_P19.EXE24_P19258	-6.68901	-6.97419	0.386025	3	93	Chorion progenitors
EXE25_P7.EXE25_P7270	-6.86393	-7.21842	0.386198	3	90	Chorion progenitors
EXE24_P19.EXE24_P19055	-6.53692	-6.75595	0.386616	3	125	Chorion progenitors
EXE28_P5.EXE28_P5217	-6.22129	-6.30724	0.387464	3	58	Chorion progenitors
EXE_EXP12_E7.5_2.EXE_EXP12_E7.5_2243	-6.98009	-7.36873	0.387693	3	125	Chorion progenitors
EXE25_P9.EXE25_P9241	-6.87776	-7.22421	0.387838	3	92	Chorion progenitors
EXE24_P12.EXE24_P12339	-6.80343	-7.11713	0.388178	3	75	Chorion progenitors
EXE24_P3.EXE24_P3332	-6.79403	-7.10333	0.388264	3	108	Chorion progenitors
lin_trace_p11_exp1.lin_trace_p11_exp1134	-6.88048	-7.22371	0.38832	3	47	Chorion
EXE23_P5.EXE23_P5366	-6.79808	-7.10664	0.388567	3	125	Chorion progenitors
EXE_EXP11_E7.5_2.EXE_EXP11_E7.5_2182	-7.03485	-7.43703	0.38863	3	59	Chorion progenitors
EXE24_P19.EXE24_P19039	-6.54282	-6.7493	0.38865	3	94	Chorion progenitors
EXE_EXP11_E7.5_1.EXE_EXP11_E7.5_1251	-6.46593	-6.64047	0.388828	3	109	Chorion progenitors
lin_trace_p11_exp1.lin_trace_p11_exp1137	-6.64713	-6.89264	0.388969	3	102	Chorion progenitors
EXE_EXP12_E7.5_3.EXE_EXP12_E7.5_3127	-6.2971	-6.40315	0.389117	3	112	Chorion progenitors
EXE25_P7.EXE25_P7359	-6.50907	-6.69357	0.389849	3	48	Chorion
EXE25_P5.EXE25_P5300	-6.73309	-7.00311	0.390165	3	94	Chorion progenitors
lin_trace_p15_exp1.lin_trace_p15_exp1048	-6.73594	-7.00127	0.390898	3	49	Chorion
EXE5_E4cont-E6_E6.5_2.EXE5_E4cont-E6_E6.5_2330	-6.73734	-7.00181	0.391073	3	62	Chorion progenitors
EXE_EXP11_E7.5_2.EXE_EXP11_E7.5_2150	-6.82588	-7.12392	0.391169	3	111	Chorion progenitors
EXE_EXP11_E7.5_1.EXE_EXP11_E7.5_1200	-6.64826	-6.87673	0.391256	3	91	Chorion progenitors
EXE24_P19.EXE24_P19048	-6.87488	-7.19105	0.391282	3	124	Chorion progenitors
EXE24_P4.EXE24_P4099	-6.52054	-6.69802	0.39147	3	111	Chorion progenitors
EXE23_P5.EXE23_P5324	-6.67287	-6.90676	0.391793	3	61	Chorion progenitors
EXE25_P6.EXE25_P6271	-6.79927	-7.08158	0.391834	3	46	Chorion
EXE_EXP12_E7.5_1.EXE_EXP12_E7.5_1003	-6.75574	-7.01976	0.392024	3	122	Chorion progenitors
EXE25_P8.EXE25_P8242	-6.88259	-7.19184	0.392437	3	111	Chorion progenitors
EXE5_E4cont-E6_E6.5_2.EXE5_E4cont-E6_E6.5_2156	-6.69157	-6.92508	0.392776	3	120	Chorion progenitors
EXE24_P10.EXE24_P10217	-6.74956	-7.00497	0.392814	3	87	Chorion progenitors
lin_trace_p13_exp1.lin_trace_p13_exp1370	-6.69468	-6.92813	0.392937	3	50	Chorion
EXE_EXP12_E7.5_2.EXE_EXP12_E7.5_2190	-6.75601	-7.01127	0.393141	3	106	Chorion progenitors
EXE23_P6.EXE23_P6175	-6.89616	-7.2017	0.393493	3	93	Chorion progenitors
EXE_EXP8_E6.5_NOVA.EXE_EXP8_E6.5_NOVA288	-6.58763	-6.77143	0.394134	3	109	Chorion progenitors
P3_EXE16_E6.5_NOVA.P3_EXE16_E6.5_NOVA249	-7.02535	-7.36932	0.394733	3	101	Chorion progenitors
EXE_exp14_spatial_p1_E6.5_e1_e2_e3_NOVA.EXE_exp14_spatial_p1_E6.5_e1_e2_e3_NOVA105	-6.87318	-7.15976	0.394755	3	48	Chorion
EXE25_P7.EXE25_P7096	-6.84341	-7.11695	0.394969	3	90	Chorion progenitors
EXE_EXP11_E7.5_1.EXE_EXP11_E7.5_1244	-6.6085	-6.78917	0.395636	3	85	Chorion progenitors
EXE5_E4cont-E6_E6.5_2.EXE5_E4cont-E6_E6.5_2264	-6.65915	-6.85745	0.395793	3	98	Chorion progenitors
P3_EXE16_E6.5_NOVA.P3_EXE16_E6.5_NOVA174	-6.51132	-6.65375	0.395912	3	101	Chorion progenitors
EXE3_m2e1-e3_E6.5_4.EXE3_m2e1-e3_E6.5_4010	-6.79707	-7.0432	0.396213	3	101	Chorion progenitors
EXE25_P8.EXE25_P8079	-6.62381	-6.80098	0.396894	3	91	Chorion progenitors
P4_EXE16_E6.5.P4_EXE16_E6.5135	-7.02911	-7.35218	0.397207	3	105	Chorion progenitors
EXE24_P4.EXE24_P4144	-6.64543	-6.81478	0.398994	3	48	Chorion
lin_trace_p10_exp1.lin_trace_p10_exp1213	-6.53798	-6.66481	0.39952	3	48	Chorion
EXE24_P3.EXE24_P3091	-6.83014	-7.06071	0.399654	3	46	Chorion
EXE24_P3.EXE24_P3148	-6.75638	-6.95555	0.400313	3	91	Chorion progenitors
EXE25_P5.EXE25_P5263	-6.76477	-6.96125	0.401023	3	47	Chorion
EXE_exp14_spatial_p1_E6.5_e1_e2_e3_NOVA.EXE_exp14_spatial_p1_E6.5_e1_e2_e3_NOVA120	-6.45229	-6.537	0.401292	3	94	Chorion progenitors
EXE25_P8.EXE25_P8008	-6.74402	-6.91342	0.403613	3	81	Chorion progenitors
EXE25_P4.EXE25_P4328	-6.82384	-7.0163	0.404188	3	125	Chorion progenitors
EXE25_P9.EXE25_P9310	-6.97792	-7.21738	0.404844	3	125	Chorion progenitors
EXE25_P7.EXE25_P7229	-6.77024	-6.93688	0.405148	3	97	Chorion progenitors
EXE18_P3.EXE18_P3152	-6.88467	-7.08936	0.405248	3	124	Chorion progenitors
EXE25_P1.EXE25_P1085	-6.9693	-7.20187	0.405357	3	74	Chorion progenitors
EXE5_E6cont-E7_E6.5_3.EXE5_E6cont-E7_E6.5_3013	-6.89621	-7.09796	0.406086	3	95	Chorion progenitors
EXE25_P2.EXE25_P2096	-6.96725	-7.18891	0.406584	3	125	Chorion progenitors
EXE18_P3.EXE18_P3353	-6.79032	-6.94652	0.40737	3	88	Chorion progenitors
lin_trace_p3_exp1.lin_trace_p3_exp1003	-6.86318	-7.04191	0.407569	3	101	Chorion progenitors
EXE_EXP12_E7.5_1.EXE_EXP12_E7.5_1004	-6.36682	-6.36682	0.409881	3	105	Chorion progenitors
EXE25_P10.EXE25_P10101	-6.80397	-6.94303	0.410199	3	124	Chorion progenitors
EXE25_P8.EXE25_P8014	-6.63443	-6.71862	0.410229	3	87	Chorion progenitors
EXE_exp14_spatial_p2_E6.5_e5_e6_NOVA.EXE_exp14_spatial_p2_E6.5_e5_e6_NOVA333	-6.80357	-6.94016	0.410503	3	88	Chorion progenitors
EXE25_P8.EXE25_P8111	-6.6036	-6.67163	0.411135	3	118	Chorion
EXE25_P8.EXE25_P8359	-6.82675	-6.96552	0.411182	3	49	Chorion
EXE_EXP10_E7.0_NOVA.EXE_EXP10_E7.0_NOVA047	-7.08175	-7.29112	0.412446	3	99	Chorion progenitors
P4_EXE16_E6.5.P4_EXE16_E6.5309	-6.84001	-6.96925	0.412943	3	104	Chorion progenitors
EXE_EXP12_E7.5_2.EXE_EXP12_E7.5_2356	-6.71368	-6.80244	0.4131	3	89	Chorion progenitors
P1_EXE16_E6.5.P1_EXE16_E6.5199	-6.90713	-7.05557	0.41317	3	101	Chorion progenitors
EXE24_P3.EXE24_P3128	-6.91145	-7.04733	0.414937	3	47	Chorion
EXE25_P2.EXE25_P2072	-7.09186	-7.28182	0.415091	3	106	Chorion progenitors
EXE_exp14_spatial_p1_E6.5_e1_e2_e3_NOVA.EXE_exp14_spatial_p1_E6.5_e1_e2_e3_NOVA098	-7.08646	-7.27298	0.415332	3	118	Chorion
lin_trace_p11_exp1.lin_trace_p11_exp1089	-6.6497	-6.69725	0.416081	3	100	Chorion progenitors
EXE25_P6.EXE25_P6348	-7.46539	-7.7569	0.41645	3	110	Chorion progenitors
EXE25_P7.EXE25_P7092	-6.82861	-6.92297	0.417072	3	43	Chorion
EXE25_P10.EXE25_P10032	-6.97109	-7.10086	0.417994	3	44	Chorion
roni2_p.roni2_p073	-6.80405	-6.87866	0.418726	3	125	Chorion progenitors
EXE_EXP11_E7.5_2.EXE_EXP11_E7.5_2254	-6.55638	-6.55638	0.418959	3	121	Chorion progenitors
EXE_EXP8_E6.5_NOVA_701.EXE_EXP8_E6.5_NOVA_701187	-6.55922	-6.55922	0.419072	3	109	Chorion progenitors
P3_EXE16_E6.5_NOVA.P3_EXE16_E6.5_NOVA109	-6.7183	-6.75921	0.419898	3	103	Chorion progenitors
EXE17_E5.5_P1.EXE17_E5.5_P1225	-6.81572	-6.878	0.420838	3	58	Chorion progenitors
EXE_exp14_spatial_p1_E6.5_e1_e2_e3_NOVA.EXE_exp14_spatial_p1_E6.5_e1_e2_e3_NOVA162	-6.60071	-6.60071	0.420889	3	98	Chorion progenitors
EXE24_P4.EXE24_P4214	-6.7839	-6.83618	0.42095	3	125	Chorion progenitors
EXE25_P5.EXE25_P5004	-6.83897	-6.90602	0.421095	3	87	Chorion progenitors
EXE17_E5.5_P1.EXE17_E5.5_P1318	-6.88639	-6.96562	0.42127	3	58	Chorion progenitors
lin_trace_p11_exp1.lin_trace_p11_exp1238	-6.70643	-6.73182	0.421598	3	120	Chorion progenitors
EXE24_P19.EXE24_P19093	-6.78971	-6.83849	0.421654	3	125	Chorion progenitors
EXE25_P8.EXE25_P8187	-6.6203	-6.6203	0.421704	3	43	Chorion
EXE30_P1.EXE30_P1192	-6.74435	-6.77326	0.422611	3	58	Chorion progenitors
EXE_EXP13_E7.5_P1_E4_e5.EXE_EXP13_E7.5_P1_E4_e5138	-7.02282	-7.12985	0.422694	3	120	Chorion progenitors
EXE24_P13.EXE24_P13019	-6.70114	-6.71699	0.422738	3	123	Chorion progenitors
lin_trace_p12_exp1.lin_trace_p12_exp1071	-6.88762	-6.95363	0.42306	3	87	Chorion progenitors
EXE_EXP8_E6.5_NOVA_701.EXE_EXP8_E6.5_NOVA_701167	-6.92688	-7.00341	0.423129	3	98	Chorion progenitors
EXE18_P2_NOVA.EXE18_P2_NOVA189	-6.66573	-6.66573	0.423593	3	120	Chorion progenitors
P4_EXE16_E6.5.P4_EXE16_E6.5343	-6.66954	-6.66954	0.423739	3	107	Chorion progenitors
lin_trace_p4_exp1.lin_trace_p4_exp1136	-6.54935	-6.51444	0.423929	3	96	Chorion progenitors
EXE25_P8.EXE25_P8358	-7.10102	-7.21353	0.424701	3	124	Chorion progenitors
roni2_p.roni2_p196	-7.1364	-7.25375	0.425316	3	35	Chorion
lin_trace_p11_exp1.lin_trace_p11_exp1380	-7.18939	-7.31818	0.425632	3	43	Chorion
EXE24_P19.EXE24_P19295	-6.89297	-6.94025	0.425718	3	45	Chorion
EXE_EXP13_E7.5_P1_E4_e5.EXE_EXP13_E7.5_P1_E4_e5013	-7.00181	-7.07145	0.426636	3	45	Chorion
lin_trace_p3_exp1.lin_trace_p3_exp1170	-6.9775	-7.03883	0.426878	3	48	Chorion
EXE_EXP12_E7.5_2.EXE_EXP12_E7.5_2366	-6.75162	-6.75162	0.426935	3	104	Chorion progenitors
EXE5_E4cont-E6_E6.5_2.EXE5_E4cont-E6_E6.5_2313	-7.30174	-7.44349	0.427713	3	86	Chorion progenitors
lin_trace_p10_exp1.lin_trace_p10_exp1141	-6.72706	-6.71369	0.427897	3	87	Chorion progenitors
EXE25_P4.EXE25_P4365	-6.71718	-6.69886	0.428216	3	104	Chorion progenitors
EXE24_P6.EXE24_P6319	-6.80175	-6.80175	0.428799	3	43	Chorion
EXE25_P1.EXE25_P1226	-6.4327	-6.33223	0.429233	3	91	Chorion progenitors
EXE25_P6.EXE25_P6224	-6.83237	-6.83237	0.429904	3	56	Chorion
EXE25_P7.EXE25_P7379	-6.67397	-6.63211	0.429985	3	125	Chorion progenitors
EXE18_P9.EXE18_P9185	-6.63975	-6.58871	0.430021	3	88	Chorion progenitors
EXE24_P15.EXE24_P15188	-6.97228	-7.00679	0.430173	3	123	Chorion progenitors
EXE25_P10.EXE25_P10063	-7.27499	-7.38511	0.430519	3	91	Chorion progenitors
EXE25_P10.EXE25_P10264	-6.87312	-6.87312	0.431345	3	120	Chorion progenitors
EXE24_P11.EXE24_P11170	-6.81465	-6.79508	0.431972	3	90	Chorion progenitors
lin_trace_p10_exp1.lin_trace_p10_exp1332	-6.71447	-6.66908	0.432015	3	43	Chorion
EXE25_P5.EXE25_P5251	-6.80262	-6.77929	0.432069	3	49	Chorion
P3_EXE16_E6.5_NOVA.P3_EXE16_E6.5_NOVA294	-7.05553	-7.08973	0.432916	3	50	Chorion
EXE25_P2.EXE25_P2277	-7.05715	-7.09044	0.4331	3	124	Chorion progenitors
EXE24_P10.EXE24_P10221	-6.60056	-6.51039	0.434403	3	100	Chorion progenitors
EXE24_P18.EXE24_P18269	-6.67151	-6.59891	0.434409	3	48	Chorion
EXE_EXP13_E7.5_P1_E4_e5.EXE_EXP13_E7.5_P1_E4_e5032	-6.82495	-6.79017	0.434446	3	48	Chorion
EXE_EXP11_E7.5_2.EXE_EXP11_E7.5_2120	-6.99106	-6.99106	0.435271	3	123	Chorion progenitors
EXE24_P12.EXE24_P12283	-6.62867	-6.52825	0.436978	3	94	Chorion progenitors
roni2_p.roni2_p088	-6.96019	-6.93996	0.43698	3	90	Chorion progenitors
EXE25_P2.EXE25_P2170	-6.87068	-6.82589	0.437375	3	93	Chorion progenitors
P3_EXE16_E6.5_NOVA.P3_EXE16_E6.5_NOVA094	-7.37288	-7.43766	0.438692	3	106	Chorion progenitors
roni2_p.roni2_p004	-6.90208	-6.85215	0.439113	3	47	Chorion
EXE23_P13.EXE23_P13067	-7.01395	-6.98599	0.439698	3	94	Chorion progenitors
EXE23_P5.EXE23_P5238	-6.94245	-6.89689	0.439814	3	46	Chorion
EXE24_P11.EXE24_P11340	-6.79221	-6.70912	0.440138	3	43	Chorion
EXE2_e3_E7.5_2.EXE2_e3_E7.5_2161	-6.82436	-6.74654	0.440468	3	81	Chorion progenitors
lin_trace_p10_exp1.lin_trace_p10_exp1017	-7.01304	-6.96054	0.442927	3	124	Chorion progenitors
lin_trace_p10_exp1.lin_trace_p10_exp1262	-6.69793	-6.57107	0.443383	3	94	Chorion progenitors
lin_trace_p4_exp1.lin_trace_p4_exp1369	-6.58709	-6.43524	0.443394	3	43	Chorion
lin_trace_p3_exp1.lin_trace_p3_exp1081	-6.8487	-6.74875	0.444371	3	46	Chorion
EXE25_P9.EXE25_P9159	-6.59767	-6.43233	0.445856	3	88	Chorion progenitors
EXE2_e3_E7.5_2.EXE2_e3_E7.5_2009	-6.95818	-6.87066	0.446	3	91	Chorion progenitors
EXE_EXP11_E7.5_1.EXE_EXP11_E7.5_1164	-6.21178	-5.95486	0.447006	3	46	Chorion
EXE_EXP11_E7.5_1.EXE_EXP11_E7.5_1199	-7.14667	-7.09146	0.44716	3	124	Chorion progenitors
roni2_p.roni2_p069	-6.98864	-6.89889	0.447206	3	50	Chorion
EXE23_P5.EXE23_P5160	-6.94834	-6.84864	0.447379	3	123	Chorion progenitors
EXE5_E4cont-E6_E6.5_2.EXE5_E4cont-E6_E6.5_2027	-6.9128	-6.80183	0.447877	3	95	Chorion progenitors
EXE_exp14_spatial_p1_E6.5_e1_e2_e3_NOVA.EXE_exp14_spatial_p1_E6.5_e1_e2_e3_NOVA127	-6.96222	-6.85176	0.44927	3	108	Chorion progenitors
EXE24_P7.EXE24_P7089	-6.94098	-6.82344	0.449621	3	45	Chorion
EXE24_P11.EXE24_P11044	-6.86609	-6.72345	0.450959	3	124	Chorion progenitors
lin_trace_p7_exp1.lin_trace_p7_exp1107	-6.82952	-6.67794	0.451165	3	125	Chorion progenitors
exe19_p8.exe19_p8218	-6.78071	-6.61892	0.451189	3	92	Chorion progenitors
EXE24_P10.EXE24_P10336	-6.74977	-6.57187	0.452613	3	93	Chorion progenitors
EXE25_P7.EXE25_P7127	-6.89803	-6.74955	0.452722	3	109	Chorion progenitors
EXE23_P6.EXE23_P6255	-7.13972	-7.03998	0.452771	3	125	Chorion progenitors
EXE29_P2.EXE29_P2098	-7.3204	-7.25576	0.452997	3	118	Chorion
EXE24_P3.EXE24_P3277	-7.07247	-6.95478	0.453337	3	89	Chorion progenitors
EXE_exp14_spatial_p1_E6.5_e1_e2_e3_NOVA.EXE_exp14_spatial_p1_E6.5_e1_e2_e3_NOVA085	-7.26096	-7.17625	0.454027	3	118	Chorion
EXE18_P9.EXE18_P9113	-6.39814	-6.13754	0.454479	3	121	Chorion progenitors
EXE23_P5.EXE23_P5139	-7.16448	-7.05305	0.454973	3	49	Chorion
EXE24_P10.EXE24_P10220	-7.05036	-6.91602	0.454992	3	125	Chorion progenitors
lin_trace_p2_exp1.lin_trace_p2_exp1273	-7.06823	-6.93211	0.455723	3	48	Chorion
roni2_p.roni2_p112	-7.03435	-6.89126	0.455736	3	120	Chorion progenitors
EXE25_P7.EXE25_P7208	-6.98612	-6.81973	0.457684	3	124	Chorion progenitors
exe19_p1.exe19_p1102	-6.59481	-6.34604	0.458781	3	119	Chorion
EXE18_P3.EXE18_P3098	-7.21855	-7.0882	0.458849	3	38	Chorion
EXE24_P12.EXE24_P12006	-7.05823	-6.89169	0.459613	3	86	Chorion progenitors
EXE28_P4.EXE28_P4268	-6.95452	-6.76333	0.460329	3	49	Chorion
EXE24_P5.EXE24_P5176	-6.84495	-6.62599	0.461394	3	118	Chorion
EXE24_P14.EXE24_P14265	-6.7	-6.45162	0.461793	3	46	Chorion
EXE25_P1.EXE25_P1040	-6.83955	-6.61358	0.462274	3	93	Chorion progenitors
EXE25_P8.EXE25_P8147	-7.15076	-6.98111	0.462387	3	91	Chorion progenitors
roni2_p.roni2_p221	-6.79268	-6.55656	0.462516	3	88	Chorion progenitors
EXE25_P6.EXE25_P6172	-7.4098	-7.28254	0.463059	3	124	Chorion progenitors
EXE24_P3.EXE24_P3079	-6.84749	-6.61667	0.463197	3	49	Chorion
lin_trace_p11_exp1.lin_trace_p11_exp1053	-7.05942	-6.86709	0.463203	3	40	Chorion
roni2_p.roni2_p197	-6.94374	-6.72925	0.463364	3	44	Chorion
exe19_p1.exe19_p1028	-6.6308	-6.35638	0.463858	3	121	Chorion progenitors
EXE17_E5.5_P1.EXE17_E5.5_P1219	-6.9814	-6.76871	0.464077	3	58	Chorion progenitors
EXE25_P8.EXE25_P8334	-6.91369	-6.68826	0.464156	3	91	Chorion progenitors
EXE_EXP11_E7.5_1.EXE_EXP11_E7.5_1257	-6.68178	-6.41402	0.464255	3	121	Chorion progenitors
exe19_p9.exe19_p9075	-6.53246	-6.23749	0.46431	3	50	Chorion
EXE24_P19.EXE24_P19119	-6.85528	-6.61635	0.464595	3	120	Chorion progenitors
roni2_p.roni2_p184	-7.02927	-6.82107	0.464655	3	91	Chorion progenitors
roni2_p.roni2_p225	-6.77422	-6.5198	0.464751	3	50	Chorion
roni2_p.roni2_p159	-7.03522	-6.82362	0.46528	3	36	Chorion
exe19_p1.exe19_p1290	-6.72866	-6.46182	0.465396	3	121	Chorion progenitors
lin_trace_p10_exp1.lin_trace_p10_exp1319	-7.00027	-6.77968	0.465676	3	50	Chorion
EXE_exp14_spatial_p1_E6.5_e1_e2_e3_NOVA.EXE_exp14_spatial_p1_E6.5_e1_e2_e3_NOVA056	-6.65632	-6.36921	0.466571	3	119	Chorion
P4_EXE16_E6.5.P4_EXE16_E6.5274	-7.31988	-7.14449	0.467187	3	119	Chorion
EXE3_e4-e5_E6.5_3.EXE3_e4-e5_E6.5_3045	-7.00295	-6.77109	0.46734	3	101	Chorion progenitors
EXE24_P3.EXE24_P3029	-7.04036	-6.80933	0.46814	3	96	Chorion progenitors
EXE24_P11.EXE24_P11013	-7.00359	-6.76285	0.468612	3	86	Chorion progenitors
lin_trace_p4_exp1.lin_trace_p4_exp1073	-6.89224	-6.63128	0.468768	3	48	Chorion
EXE25_P1.EXE25_P1292	-6.71876	-6.42755	0.468852	3	94	Chorion progenitors
EXE23_P5.EXE23_P5291	-7.42028	-7.24716	0.469109	3	125	Chorion progenitors
EXE18_P9.EXE18_P9104	-6.4291	-6.08566	0.469267	3	51	Chorion
EXE25_P7.EXE25_P7117	-7.23772	-7.03061	0.469495	3	48	Chorion
EXE25_P6.EXE25_P6098	-6.67714	-6.36752	0.470626	3	122	Chorion progenitors
EXE25_P9.EXE25_P9130	-6.78539	-6.4872	0.471592	3	48	Chorion
exe19_p1.exe19_p1117	-6.78301	-6.47946	0.47235	3	104	Chorion progenitors
EXE_EXP13_E7.5_P1_E4_e5.EXE_EXP13_E7.5_P1_E4_e5033	-6.80787	-6.50776	0.472465	3	105	Chorion progenitors
EXE24_P14.EXE24_P14111	-6.96351	-6.68845	0.472561	3	46	Chorion
EXE28_P6.EXE28_P6166	-6.85523	-6.56075	0.472791	3	87	Chorion progenitors
EXE25_P10.EXE25_P10209	-7.21798	-6.97749	0.473584	3	47	Chorion
P3_EXE16_E6.5_NOVA.P3_EXE16_E6.5_NOVA061	-7.07955	-6.81235	0.474152	3	95	Chorion progenitors
lin_trace_p10_exp1.lin_trace_p10_exp1275	-6.97462	-6.68945	0.474285	3	48	Chorion
EXE_EXP12_E7.5_3.EXE_EXP12_E7.5_3186	-7.20324	-6.95292	0.474588	3	51	Chorion
EXE24_P18.EXE24_P18333	-6.75859	-6.42469	0.476334	3	125	Chorion progenitors
roni2_p.roni2_p212	-6.61709	-6.25776	0.476827	3	44	Chorion
EXE18_P3.EXE18_P3007	-6.80353	-6.46269	0.47847	3	121	Chorion progenitors
EXE23_P5.EXE23_P5296	-6.92823	-6.6028	0.479084	3	95	Chorion progenitors
lin_trace_p10_exp1.lin_trace_p10_exp1299	-6.8474	-6.5089	0.479164	3	49	Chorion
EXE25_P6.EXE25_P6227	-7.0675	-6.76165	0.479361	3	64	Chorion progenitors
EXE18_P3.EXE18_P3360	-6.65275	-6.28281	0.479391	3	95	Chorion progenitors
EXE24_P18.EXE24_P18132	-6.63522	-6.25649	0.480326	3	93	Chorion progenitors
lin_trace_p6_exp1.lin_trace_p6_exp1297	-7.06425	-6.74523	0.481176	3	46	Chorion
P1_EXE16_E6.5.P1_EXE16_E6.5005	-7.13867	-6.82992	0.481324	3	99	Chorion progenitors
EXE24_P4.EXE24_P4186	-7.19545	-6.89486	0.481389	3	124	Chorion progenitors
roni2_p.roni2_p374	-7.00671	-6.67462	0.481806	3	44	Chorion
EXE25_P6.EXE25_P6156	-7.40752	-7.13543	0.481838	3	109	Chorion progenitors
lin_trace_p3_exp1.lin_trace_p3_exp1141	-6.83798	-6.47983	0.481909	3	43	Chorion
EXE25_P9.EXE25_P9316	-7.2494	-6.95278	0.481951	3	45	Chorion
EXE28_P4.EXE28_P4242	-7.18187	-6.87451	0.48203	3	123	Chorion progenitors
EXE24_P11.EXE24_P11156	-6.7097	-6.32259	0.483385	3	64	Chorion progenitors
roni2_p.roni2_p022	-7.02148	-6.68027	0.483452	3	52	Chorion
EXE25_P6.EXE25_P6291	-7.41627	-7.12214	0.485	3	101	Chorion progenitors
EXE25_P6.EXE25_P6186	-7.4273	-7.13359	0.485174	3	125	Chorion progenitors
EXE24_P18.EXE24_P18130	-6.91742	-6.54665	0.485552	3	92	Chorion progenitors
lin_trace_p12_exp1.lin_trace_p12_exp1044	-7.01342	-6.65593	0.485646	3	46	Chorion
EXE24_P10.EXE24_P10232	-6.8754	-6.49734	0.485733	3	46	Chorion
EXE_EXP12_E7.5_2.EXE_EXP12_E7.5_2241	-6.98134	-6.61261	0.486612	3	43	Chorion
EXE24_P3.EXE24_P3183	-7.20326	-6.86579	0.486703	3	45	Chorion
EXE25_P10.EXE25_P10129	-7.1987	-6.86032	0.48674	3	124	Chorion progenitors
lin_trace_p1_exp1.lin_trace_p1_exp1252	-7.3987	-7.08681	0.487022	3	38	Chorion
EXE3_m2e1-e3_E6.5_4.EXE3_m2e1-e3_E6.5_4255	-6.72354	-6.3063	0.488386	3	98	Chorion progenitors
lin_trace_p11_exp1.lin_trace_p11_exp1338	-6.92803	-6.53598	0.488946	3	46	Chorion
lin_trace_p2_exp1.lin_trace_p2_exp1355	-6.98325	-6.59247	0.489898	3	48	Chorion
exe19_p1.exe19_p1068	-6.6374	-6.1936	0.490682	3	98	Chorion progenitors
lin_trace_p4_exp1.lin_trace_p4_exp1329	-7.11775	-6.7309	0.492028	3	46	Chorion
exe19_p8.exe19_p8326	-7.37815	-7.02439	0.492386	3	44	Chorion
EXE24_P13.EXE24_P13300	-7.27719	-6.90752	0.492655	3	49	Chorion
EXE24_P15.EXE24_P15286	-7.16674	-6.78077	0.492846	3	43	Chorion
EXE24_P3.EXE24_P3248	-7.26129	-6.88327	0.493523	3	100	Chorion progenitors
EXE25_P1.EXE25_P1354	-6.77287	-6.32733	0.493824	3	125	Chorion progenitors
exe19_p1.exe19_p1100	-6.84857	-6.41144	0.4941	3	51	Chorion
EXE24_P8.EXE24_P8198	-7.08251	-6.67424	0.494437	3	125	Chorion progenitors
EXE25_P4.EXE25_P4312	-7.29424	-6.90847	0.495232	3	124	Chorion progenitors
P3_EXE16_E6.5_NOVA.P3_EXE16_E6.5_NOVA256	-7.13666	-6.72812	0.495521	3	101	Chorion progenitors
EXE30_P1.EXE30_P1190	-7.0552	-6.63231	0.496047	3	58	Chorion progenitors
roni2_p.roni2_p215	-6.97605	-6.5412	0.496283	3	46	Chorion
EXE22_p1_placenta_e1.EXE22_p1_placenta_e1040	-6.90447	-6.45639	0.496868	3	124	Chorion progenitors
EXE_EXP12_E7.5_1.EXE_EXP12_E7.5_1091	-6.69755	-6.2203	0.497228	3	91	Chorion progenitors
EXE18_P9.EXE18_P9335	-6.8094	-6.34638	0.497265	3	44	Chorion
EXE24_P19.EXE24_P19171	-7.19333	-6.77437	0.49808	3	45	Chorion
EXE23_P13.EXE23_P13021	-6.91916	-6.4638	0.498244	3	46	Chorion
EXE_EXP11_E7.5_2.EXE_EXP11_E7.5_2244	-7.39079	-6.99351	0.498598	3	44	Chorion
EXE25_P2.EXE25_P2128	-6.83747	-6.36752	0.498873	3	91	Chorion progenitors
EXE23_P5.EXE23_P5153	-7.02115	-6.57081	0.499445	3	95	Chorion progenitors
EXE_EXP8_E6.5_NOVA_701.EXE_EXP8_E6.5_NOVA_701247	-7.44394	-7.04089	0.500333	4	118	Chorion
EXE24_P3.EXE24_P3053	-7.14755	-6.69935	0.501466	4	44	Chorion
EXE25_P2.EXE25_P2270	-7.16488	-6.71876	0.501478	4	49	Chorion
roni2_p.roni2_p173	-7.20971	-6.76699	0.501803	4	51	Chorion
P4_EXE16_E6.5.P4_EXE16_E6.5167	-7.4977	-7.08876	0.502078	4	118	Chorion
EXE18_P3.EXE18_P3228	-6.67953	-6.16844	0.502162	4	90	Chorion progenitors
lin_trace_p2_exp1.lin_trace_p2_exp1234	-6.90851	-6.41595	0.503651	4	52	Chorion
EXE_exp14_spatial_p1_E6.5_e1_e2_e3_NOVA.EXE_exp14_spatial_p1_E6.5_e1_e2_e3_NOVA202	-7.14181	-6.67539	0.504024	4	40	Chorion
EXE18_P1.EXE18_P1341	-6.90599	-6.40957	0.504197	4	51	Chorion
EXE5_E4cont-E6_E6.5_2.EXE5_E4cont-E6_E6.5_2221	-6.58257	-6.04445	0.504554	4	51	Chorion
exe19_p1.exe19_p1218	-6.53032	-5.97901	0.505633	4	51	Chorion
EXE17_E5.5_P1.EXE17_E5.5_P1316	-6.74875	-6.21645	0.506775	4	58	Chorion progenitors
EXE24_P3.EXE24_P3066	-7.12649	-6.6322	0.507829	4	118	Chorion
roni2_p.roni2_p031	-7.29235	-6.81571	0.508126	4	39	Chorion
lin_trace_p3_exp1.lin_trace_p3_exp1238	-7.1869	-6.68985	0.509274	4	49	Chorion
lin_trace_p3_exp1.lin_trace_p3_exp1236	-6.81955	-6.27363	0.510177	4	104	Chorion progenitors
EXE_EXP13_E7.5_P1_E4_e5.EXE_EXP13_E7.5_P1_E4_e5024	-7.00818	-6.48147	0.510578	4	91	Chorion progenitors
lin_trace_p2_exp1.lin_trace_p2_exp1303	-7.09888	-6.5814	0.510771	4	35	Chorion
lin_trace_p4_exp1.lin_trace_p4_exp1189	-7.38743	-6.89623	0.511779	4	48	Chorion
P4_EXE16_E6.5.P4_EXE16_E6.5275	-7.21316	-6.70138	0.511867	4	101	Chorion progenitors
EXE18_P2_NOVA.EXE18_P2_NOVA011	-7.00623	-6.46833	0.51222	4	120	Chorion progenitors
EXE_EXP8_E6.5_NOVA_701.EXE_EXP8_E6.5_NOVA_701170	-7.27473	-6.76623	0.512427	4	125	Chorion progenitors
EXE22_p1_placenta_e1.EXE22_p1_placenta_e1026	-7.03433	-6.48498	0.514411	4	42	Chorion
EXE25_P2.EXE25_P2334	-7.31194	-6.78703	0.515394	4	48	Chorion
EXE24_P14.EXE24_P14063	-6.89412	-6.31932	0.515879	4	125	Chorion progenitors
EXE25_P5.EXE25_P5067	-7.12692	-6.57187	0.5168	4	45	Chorion
lin_trace_p10_exp1.lin_trace_p10_exp1343	-7.22611	-6.67394	0.517985	4	45	Chorion
lin_trace_p15_exp1.lin_trace_p15_exp1120	-6.75555	-6.15119	0.518075	4	42	Chorion
EXE24_P18.EXE24_P18254	-7.25611	-6.70286	0.518633	4	46	Chorion
EXE25_P6.EXE25_P6279	-7.00729	-6.42434	0.519007	4	48	Chorion
EXE24_P15.EXE24_P15069	-7.09235	-6.5152	0.51952	4	47	Chorion
roni2_p.roni2_p154	-7.01704	-6.43073	0.519673	4	89	Chorion progenitors
roni2_p.roni2_p234	-6.73279	-6.11488	0.519801	4	43	Chorion
EXE25_P4.EXE25_P4359	-7.27305	-6.71341	0.519826	4	99	Chorion progenitors
exe19_p1.exe19_p1164	-6.99015	-6.39864	0.520015	4	51	Chorion
lin_trace_p4_exp1.lin_trace_p4_exp1344	-6.81899	-6.20132	0.521193	4	52	Chorion
EXE24_P5.EXE24_P5048	-7.31276	-6.74538	0.521588	4	119	Chorion
EXE22_p1_placenta_e1.EXE22_p1_placenta_e1034	-7.04098	-6.44423	0.521622	4	38	Chorion
lin_trace_p4_exp1.lin_trace_p4_exp1338	-7.12338	-6.53158	0.5222	4	49	Chorion
EXE24_P12.EXE24_P12008	-6.99013	-6.38253	0.522446	4	46	Chorion
exe19_p1.exe19_p1265	-7.03552	-6.43023	0.522819	4	124	Chorion progenitors
EXE25_P5.EXE25_P5187	-6.95616	-6.34187	0.522904	4	43	Chorion
P2_EXE16_E6.5.P2_EXE16_E6.5227	-7.584	-7.03627	0.522924	4	45	Chorion
EXE25_P9.EXE25_P9039	-6.95224	-6.33359	0.523503	4	48	Chorion
EXE25_P8.EXE25_P8039	-7.10479	-6.49263	0.524942	4	124	Chorion progenitors
EXE24_P19.EXE24_P19274	-7.24709	-6.64574	0.525548	4	50	Chorion
lin_trace_p12_exp1.lin_trace_p12_exp1378	-7.30093	-6.70119	0.526132	4	38	Chorion
EXE24_P14.EXE24_P14127	-6.58993	-5.90965	0.527199	4	123	Chorion progenitors
P3_EXE16_E6.5_NOVA.P3_EXE16_E6.5_NOVA232	-7.33	-6.72172	0.527814	4	101	Chorion progenitors
lin_trace_p4_exp1.lin_trace_p4_exp1079	-7.23752	-6.61427	0.528631	4	49	Chorion
EXE24_P15.EXE24_P15256	-7.30472	-6.68692	0.528835	4	46	Chorion
lin_trace_p2_exp1.lin_trace_p2_exp1378	-7.2835	-6.66317	0.528888	4	52	Chorion
roni2_p.roni2_p297	-7.25661	-6.63206	0.529111	4	47	Chorion
EXE24_P15.EXE24_P15103	-7.02751	-6.36278	0.531643	4	50	Chorion
lin_trace_p1_exp1.lin_trace_p1_exp1152	-7.03999	-6.37391	0.532033	4	52	Chorion
EXE18_P3.EXE18_P3272	-6.98213	-6.30945	0.532149	4	88	Chorion progenitors
lin_trace_p13_exp1.lin_trace_p13_exp1286	-7.10412	-6.44172	0.532446	4	92	Chorion progenitors
EXE24_P15.EXE24_P15237	-6.86572	-6.17851	0.532608	4	46	Chorion
EXE24_P9.EXE24_P9020	-7.02404	-6.34776	0.533343	4	56	Chorion
lin_trace_p4_exp1.lin_trace_p4_exp1078	-7.22492	-6.56768	0.533475	4	42	Chorion
EXE25_P9.EXE25_P9110	-6.9543	-6.26945	0.533596	4	122	Chorion progenitors
lin_trace_p11_exp1.lin_trace_p11_exp1163	-7.25913	-6.59975	0.534296	4	47	Chorion
EXE28_P6.EXE28_P6296	-7.02592	-6.34143	0.534613	4	42	Chorion
EXE24_P15.EXE24_P15176	-6.99717	-6.30749	0.534966	4	48	Chorion
EXE23_P5.EXE23_P5312	-7.362	-6.70554	0.535359	4	124	Chorion progenitors
exe19_p1.exe19_p1067	-6.85443	-6.14812	0.535364	4	51	Chorion
EXE23_P6.EXE23_P6274	-6.9909	-6.29727	0.535471	4	94	Chorion progenitors
lin_trace_p3_exp1.lin_trace_p3_exp1062	-7.13846	-6.45915	0.535497	4	45	Chorion
EXE2_e4_E7.5_3.EXE2_e4_E7.5_3062	-7.17305	-6.49589	0.535681	4	119	Chorion
EXE24_P13.EXE24_P13185	-7.22042	-6.53779	0.537186	4	93	Chorion progenitors
EXE24_P17.EXE24_P17357	-6.89021	-6.17373	0.537455	4	43	Chorion
lin_trace_p3_exp1.lin_trace_p3_exp1377	-7.15753	-6.45847	0.538731	4	40	Chorion
roni2_p.roni2_p283	-7.1991	-6.49815	0.539612	4	56	Chorion
lin_trace_p13_exp1.lin_trace_p13_exp1223	-7.04948	-6.33131	0.540048	4	40	Chorion
EXE_EXP10_E7.0_NOVA.EXE_EXP10_E7.0_NOVA004	-7.132	-6.42109	0.540142	4	47	Chorion
lin_trace_p10_exp1.lin_trace_p10_exp1335	-7.33786	-6.64397	0.540537	4	49	Chorion
EXE18_P9.EXE18_P9359	-6.6919	-5.93513	0.540739	4	51	Chorion
lin_trace_p13_exp1.lin_trace_p13_exp1010	-7.43395	-6.74648	0.540938	4	42	Chorion
exe19_p8.exe19_p8280	-7.17256	-6.45728	0.541376	4	44	Chorion
exe19_p1.exe19_p1080	-7.37731	-6.6766	0.54209	4	51	Chorion
EXE18_P3.EXE18_P3122	-7.40606	-6.70758	0.542163	4	51	Chorion
EXE24_P3.EXE24_P3158	-6.88078	-6.13089	0.542448	4	48	Chorion
EXE25_P8.EXE25_P8062	-7.27538	-6.5597	0.542887	4	47	Chorion
EXE18_P4.EXE18_P4093	-6.64878	-5.8666	0.544086	4	44	Chorion
EXE25_P10.EXE25_P10206	-7.38723	-6.67116	0.544495	4	49	Chorion
EXE24_P19.EXE24_P19255	-7.32033	-6.59747	0.544579	4	50	Chorion
EXE28_P5.EXE28_P5082	-7.03741	-6.28103	0.54567	4	35	Chorion
EXE24_P9.EXE24_P9160	-7.02104	-6.25674	0.54663	4	44	Chorion
lin_trace_p12_exp1.lin_trace_p12_exp1344	-7.2441	-6.49944	0.54677	4	106	Chorion progenitors
P3_EXE16_E6.5_NOVA.P3_EXE16_E6.5_NOVA024	-7.13745	-6.38268	0.546818	4	98	Chorion progenitors
EXE23_P6.EXE23_P6005	-7.39171	-6.65932	0.546961	4	37	Chorion
lin_trace_p2_exp1.lin_trace_p2_exp1126	-7.41329	-6.68265	0.546996	4	48	Chorion
EXE28_P6.EXE28_P6084	-6.74339	-5.95045	0.547118	4	42	Chorion
EXE23_P12.EXE23_P12210	-7.35032	-6.61094	0.547439	4	121	Chorion progenitors
lin_trace_p11_exp1.lin_trace_p11_exp1321	-7.35526	-6.61627	0.547449	4	48	Chorion
EXE_EXP12_E7.5_1.EXE_EXP12_E7.5_1017	-7.43183	-6.69902	0.547575	4	51	Chorion
roni2_p.roni2_p034	-6.94295	-6.16416	0.547753	4	50	Chorion
EXE18_P2_NOVA.EXE18_P2_NOVA254	-6.97681	-6.20097	0.547776	4	44	Chorion
lin_trace_p5_exp1.lin_trace_p5_exp1357	-6.99034	-6.21532	0.547839	4	92	Chorion progenitors
lin_trace_p3_exp1.lin_trace_p3_exp1022	-6.93062	-6.14958	0.547928	4	45	Chorion
roni2_p.roni2_p057	-7.26872	-6.51509	0.548447	4	93	Chorion progenitors
EXE25_P7.EXE25_P7149	-7.22763	-6.46095	0.54984	4	49	Chorion
EXE25_P7.EXE25_P7035	-7.01988	-6.23313	0.550042	4	47	Chorion
EXE18_P4.EXE18_P4014	-7.11297	-6.33226	0.550394	4	52	Chorion
roni2_p.roni2_p116	-7.14894	-6.37067	0.550513	4	125	Chorion progenitors
EXE24_P16.EXE24_P16069	-7.00318	-6.21053	0.550698	4	46	Chorion
lin_trace_p6_exp1.lin_trace_p6_exp1316	-7.28471	-6.51308	0.551349	4	49	Chorion
EXE24_P18.EXE24_P18027	-7.2294	-6.45258	0.551383	4	46	Chorion
lin_trace_p12_exp1.lin_trace_p12_exp1260	-7.3339	-6.56307	0.551882	4	37	Chorion
lin_trace_p3_exp1.lin_trace_p3_exp1034	-7.40297	-6.63587	0.552246	4	42	Chorion
EXE22_p2_e1.EXE22_p2_e1025	-7.1415	-6.35021	0.552379	4	47	Chorion
EXE24_P12.EXE24_P12179	-7.14636	-6.35332	0.552711	4	50	Chorion
EXE28_P5.EXE28_P5185	-7.19388	-6.40422	0.552837	4	44	Chorion
exe19_p1.exe19_p1282	-7.14385	-6.34814	0.55308	4	46	Chorion
EXE25_P6.EXE25_P6116	-7.17769	-6.38438	0.553171	4	48	Chorion
P4_EXE16_E6.5.P4_EXE16_E6.5165	-7.32248	-6.52759	0.555316	4	43	Chorion
roni2_p.roni2_p083	-7.06062	-6.24131	0.555549	4	47	Chorion
exe19_p1.exe19_p1380	-6.79856	-5.95446	0.555833	4	44	Chorion
EXE25_P1.EXE25_P1200	-7.47013	-6.68347	0.556016	4	50	Chorion
EXE25_P10.EXE25_P10260	-7.33749	-6.5387	0.556098	4	125	Chorion progenitors
P1_EXE16_E6.5.P1_EXE16_E6.5099	-7.57669	-6.79495	0.55664	4	63	Chorion progenitors
EXE24_P19.EXE24_P19222	-7.14272	-6.32277	0.556734	4	49	Chorion
EXE18_P4.EXE18_P4150	-6.90774	-6.05979	0.557932	4	46	Chorion
exe19_p1.exe19_p1377	-6.89098	-6.0406	0.558083	4	51	Chorion
roni2_p.roni2_p304	-7.41045	-6.6011	0.558598	4	43	Chorion
roni2_p.roni2_p220	-7.33729	-6.52001	0.558848	4	49	Chorion
EXE18_P9.EXE18_P9132	-6.96115	-6.11119	0.558921	4	39	Chorion
exe19_p1.exe19_p1192	-7.03344	-6.18819	0.559156	4	51	Chorion
P2_EXE16_E6.5.P2_EXE16_E6.5221	-7.42062	-6.60536	0.559601	4	43	Chorion
EXE23_P12.EXE23_P12256	-7.39604	-6.57745	0.559788	4	48	Chorion
lin_trace_p10_exp1.lin_trace_p10_exp1249	-7.13745	-6.29239	0.560475	4	48	Chorion
exe19_p9.exe19_p9037	-7.28338	-6.44922	0.560687	4	51	Chorion
exe19_p1.exe19_p1198	-6.94925	-6.0869	0.560688	4	44	Chorion
EXE24_P13.EXE24_P13192	-7.10586	-6.25117	0.561532	4	46	Chorion
lin_trace_p3_exp1.lin_trace_p3_exp1109	-7.29087	-6.44564	0.562441	4	93	Chorion progenitors
EXE28_P4.EXE28_P4138	-7.19899	-6.34445	0.562689	4	40	Chorion
EXE28_P4.EXE28_P4002	-7.14299	-6.28244	0.562904	4	43	Chorion
roni2_p.roni2_p080	-7.60953	-6.78601	0.563139	4	56	Chorion
exe19_p1.exe19_p1003	-6.63006	-5.70334	0.566659	4	44	Chorion
EXE28_P4.EXE28_P4108	-6.76992	-5.85087	0.567206	4	34	Chorion
EXE25_P5.EXE25_P5094	-7.62958	-6.78001	0.567209	4	50	Chorion
roni2_p.roni2_p352	-7.40614	-6.534	0.567865	4	121	Chorion progenitors
EXE4_M1E1-E4,M2E1-E2_E5.5_1.EXE4_M1E1-E4,M2E1-E2_E5.5_1026	-6.99017	-6.08492	0.567867	4	58	Chorion progenitors
EXE_EXP8_E6.5_NOVA.EXE_EXP8_E6.5_NOVA276	-7.01341	-6.10976	0.567905	4	56	Chorion
EXE_EXP12_E7.5_2.EXE_EXP12_E7.5_2174	-7.34489	-6.4672	0.567966	4	119	Chorion
EXE18_P4.EXE18_P4090	-7.09165	-6.19356	0.568005	4	51	Chorion
EXE25_P9.EXE25_P9018	-7.30365	-6.42237	0.568013	4	49	Chorion
EXE18_P9.EXE18_P9265	-7.11297	-6.21645	0.568024	4	50	Chorion
roni2_p.roni2_p279	-7.24397	-6.35768	0.568052	4	46	Chorion
EXE22_p2_e1.EXE22_p2_e1208	-7.05141	-6.13455	0.570413	4	37	Chorion
lin_trace_p2_exp1.lin_trace_p2_exp1122	-7.20534	-6.29708	0.570922	4	46	Chorion
EXE24_P6.EXE24_P6267	-7.60002	-6.71459	0.572064	4	45	Chorion
EXE18_P4.EXE18_P4106	-6.77366	-5.82283	0.572415	4	51	Chorion
exe19_p1.exe19_p1055	-7.14736	-6.22345	0.572642	4	44	Chorion
lin_trace_p5_exp1.lin_trace_p5_exp1313	-7.34745	-6.43044	0.573893	4	49	Chorion
EXE24_P9.EXE24_P9183	-7.49159	-6.58193	0.574406	4	42	Chorion
roni2_p.roni2_p239	-7.22239	-6.29218	0.574471	4	89	Chorion progenitors
exe19_p1.exe19_p1081	-7.33242	-6.41041	0.574475	4	39	Chorion
exe19_p1.exe19_p1184	-7.26656	-6.33872	0.574612	4	51	Chorion
EXE25_P8.EXE25_P8346	-7.378	-6.45292	0.575445	4	43	Chorion
EXE18_P9.EXE18_P9365	-7.28155	-6.34437	0.576199	4	51	Chorion
lin_trace_p2_exp1.lin_trace_p2_exp1258	-7.24249	-6.30192	0.576279	4	52	Chorion
exe19_p8.exe19_p8163	-6.90116	-5.93484	0.576393	4	51	Chorion
roni2_p.roni2_p089	-7.58599	-6.66864	0.576572	4	52	Chorion
EXE25_P6.EXE25_P6360	-7.20765	-6.25931	0.577079	4	122	Chorion progenitors
EXE28_P5.EXE28_P5201	-7.25952	-6.31284	0.577395	4	42	Chorion
EXE18_P9.EXE18_P9095	-7.33032	-6.38698	0.577668	4	51	Chorion
EXE24_P15.EXE24_P15222	-7.11141	-6.14494	0.578802	4	37	Chorion
EXE25_P8.EXE25_P8352	-7.47447	-6.53073	0.579263	4	49	Chorion
lin_trace_p11_exp1.lin_trace_p11_exp1339	-7.48638	-6.54282	0.579361	4	48	Chorion
exe19_p8.exe19_p8249	-7.20359	-6.23797	0.579686	4	39	Chorion
EXE18_P4.EXE18_P4314	-7.26032	-6.28385	0.581959	4	51	Chorion
roni2_p.roni2_p223	-7.23356	-6.24791	0.583073	4	42	Chorion
EXE18_P1.EXE18_P1334	-7.03552	-6.0312	0.583939	4	51	Chorion
EXE25_P4.EXE25_P4240	-7.19848	-6.20187	0.584409	4	38	Chorion
exe19_p1.exe19_p1196	-7.32938	-6.34016	0.584607	4	51	Chorion
EXE18_P3.EXE18_P3105	-7.02486	-6.01427	0.58483	4	51	Chorion
EXE25_P7.EXE25_P7068	-7.63882	-6.66389	0.585476	4	36	Chorion
EXE18_P9.EXE18_P9215	-7.04136	-6.02593	0.585759	4	92	Chorion progenitors
roni2_p.roni2_p276	-7.4859	-6.49334	0.586628	4	52	Chorion
EXE25_P7.EXE25_P7130	-7.75265	-6.7764	0.586726	4	49	Chorion
roni2_p.roni2_p336	-7.28353	-6.27415	0.58724	4	37	Chorion
EXE22_p2_e1.EXE22_p2_e1273	-7.53308	-6.53397	0.588047	4	38	Chorion
EXE23_P5.EXE23_P5311	-7.07661	-6.04728	0.588336	4	50	Chorion
roni2_p.roni2_p163	-7.48314	-6.47847	0.5884	4	50	Chorion
EXE24_P16.EXE24_P16078	-7.42718	-6.41865	0.588464	4	43	Chorion
roni2_p.roni2_p180	-7.278	-6.25949	0.588586	4	49	Chorion
EXE24_P4.EXE24_P4174	-7.94355	-6.96594	0.588591	4	46	Chorion
lin_trace_p10_exp1.lin_trace_p10_exp1228	-7.66742	-6.67039	0.588928	4	40	Chorion
exe19_p1.exe19_p1246	-7.27695	-6.25357	0.589324	4	51	Chorion
EXE24_P13.EXE24_P13271	-7.34439	-6.32446	0.589425	4	38	Chorion
EXE25_P8.EXE25_P8100	-7.09346	-6.0567	0.589687	4	49	Chorion
EXE24_P18.EXE24_P18306	-7.31184	-6.28599	0.590029	4	43	Chorion
exe19_p1.exe19_p1084	-7.52947	-6.51579	0.590155	4	44	Chorion
EXE24_P13.EXE24_P13180	-7.3592	-6.33317	0.590488	4	36	Chorion
EXE18_P4.EXE18_P4068	-7.18969	-6.15058	0.590962	4	51	Chorion
EXE25_P7.EXE25_P7325	-7.11935	-6.07568	0.591031	4	49	Chorion
lin_trace_p1_exp1.lin_trace_p1_exp1108	-7.61963	-6.60355	0.591286	4	45	Chorion
EXE_exp14_spatial_p1_E6.5_e1_e2_e3_NOVA.EXE_exp14_spatial_p1_E6.5_e1_e2_e3_NOVA028	-7.56315	-6.54023	0.591807	4	118	Chorion
EXE24_P3.EXE24_P3246	-7.20364	-6.15835	0.592057	4	49	Chorion
EXE25_P7.EXE25_P7044	-7.71528	-6.69727	0.592372	4	52	Chorion
EXE25_P9.EXE25_P9016	-7.42052	-6.38513	0.592449	4	49	Chorion
lin_trace_p13_exp1.lin_trace_p13_exp1293	-7.32811	-6.28572	0.592713	4	38	Chorion
EXE28_P6.EXE28_P6054	-7.3329	-6.2906	0.592741	4	38	Chorion
lin_trace_p11_exp1.lin_trace_p11_exp1111	-7.09765	-6.0419	0.592758	4	48	Chorion
EXE18_P9.EXE18_P9380	-7.61516	-6.5877	0.592917	4	51	Chorion
EXE25_P7.EXE25_P7036	-7.84924	-6.83422	0.593006	4	46	Chorion
EXE24_P17.EXE24_P17241	-7.47122	-6.43486	0.593022	4	43	Chorion
exe19_p1.exe19_p1303	-7.34014	-6.29295	0.593554	4	44	Chorion
EXE28_P5.EXE28_P5065	-7.17596	-6.11599	0.59413	4	49	Chorion
EXE23_P5.EXE23_P5102	-7.17841	-6.1181	0.594203	4	37	Chorion
lin_trace_p3_exp1.lin_trace_p3_exp1346	-7.7567	-6.72462	0.594707	4	56	Chorion
EXE25_P9.EXE25_P9169	-7.87891	-6.85198	0.59491	4	45	Chorion
lin_trace_p4_exp1.lin_trace_p4_exp1322	-7.30198	-6.23728	0.595936	4	48	Chorion
EXE28_P6.EXE28_P6197	-7.30778	-6.24149	0.596224	4	121	Chorion progenitors
EXE24_P11.EXE24_P11302	-7.41787	-6.35694	0.59629	4	44	Chorion
EXE28_P6.EXE28_P6033	-7.44772	-6.38484	0.596815	4	48	Chorion
lin_trace_p4_exp1.lin_trace_p4_exp1092	-7.28994	-6.21639	0.597207	4	45	Chorion
EXE28_P6.EXE28_P6170	-7.50221	-6.4376	0.597506	4	52	Chorion
roni2_p.roni2_p041	-7.55115	-6.4838	0.598271	4	42	Chorion
EXE_EXP13_E7.5_P1_E4_e5.EXE_EXP13_E7.5_P1_E4_e5086	-7.80842	-6.74756	0.599175	4	49	Chorion
EXE28_P6.EXE28_P6016	-7.42782	-6.34715	0.599358	4	44	Chorion
exe19_p1.exe19_p1332	-7.41148	-6.32564	0.600025	4	52	Chorion
EXE24_P18.EXE24_P18206	-7.74509	-6.67005	0.600771	4	50	Chorion
lin_trace_p4_exp1.lin_trace_p4_exp1016	-7.52249	-6.43694	0.600779	4	45	Chorion
EXE22_p2_e1.EXE22_p2_e1291	-7.52875	-6.44207	0.600982	4	46	Chorion
EXE28_P4.EXE28_P4209	-7.33652	-6.2404	0.601072	4	42	Chorion
EXE_EXP12_E7.5_3.EXE_EXP12_E7.5_3112	-6.95	-5.83332	0.601516	4	51	Chorion
lin_trace_p15_exp1.lin_trace_p15_exp1232	-7.42951	-6.33464	0.601532	4	42	Chorion
EXE24_P10.EXE24_P10075	-7.57449	-6.48439	0.601789	4	49	Chorion
lin_trace_p11_exp1.lin_trace_p11_exp1008	-7.60596	-6.51696	0.601836	4	50	Chorion
exe19_p1.exe19_p1309	-7.14374	-6.03331	0.601952	4	44	Chorion
EXE18_P2_NOVA.EXE18_P2_NOVA072	-7.25062	-6.14434	0.602049	4	41	Chorion
lin_trace_p2_exp1.lin_trace_p2_exp1257	-7.43667	-6.3379	0.602172	4	38	Chorion
EXE28_P5.EXE28_P5319	-7.35611	-6.25196	0.602446	4	38	Chorion
exe19_p9.exe19_p9007	-7.49561	-6.39596	0.602703	4	39	Chorion
EXE24_P12.EXE24_P12149	-7.58903	-6.49292	0.602779	4	52	Chorion
EXE28_P5.EXE28_P5123	-7.08206	-5.95848	0.603649	4	36	Chorion
exe19_p1.exe19_p1031	-7.06611	-5.93844	0.604217	4	39	Chorion
exe19_p1.exe19_p1079	-7.206	-6.07915	0.605016	4	51	Chorion
roni2_p.roni2_p308	-7.46478	-6.34643	0.605327	4	49	Chorion
lin_trace_p6_exp1.lin_trace_p6_exp1002	-7.11383	-5.97862	0.605762	4	40	Chorion
lin_trace_p12_exp1.lin_trace_p12_exp1301	-7.33315	-6.20668	0.605766	4	52	Chorion
EXE28_P6.EXE28_P6259	-6.98456	-5.83461	0.60739	4	43	Chorion
EXE23_P6.EXE23_P6237	-7.62765	-6.4985	0.607866	4	35	Chorion
lin_trace_p1_exp1.lin_trace_p1_exp1137	-7.37273	-6.21907	0.610248	4	50	Chorion
EXE24_P19.EXE24_P19112	-7.15445	-5.99282	0.610385	4	50	Chorion
EXE18_P2_NOVA.EXE18_P2_NOVA186	-7.20229	-6.04107	0.61056	4	43	Chorion
lin_trace_p3_exp1.lin_trace_p3_exp1201	-7.32891	-6.17131	0.610636	4	44	Chorion
roni2_p.roni2_p380	-7.31662	-6.15822	0.610698	4	35	Chorion
EXE24_P10.EXE24_P10332	-7.33722	-6.17903	0.61077	4	44	Chorion
EXE25_P8.EXE25_P8119	-6.96141	-5.78932	0.611031	4	49	Chorion
lin_trace_p7_exp1.lin_trace_p7_exp1098	-7.11395	-5.94553	0.611229	4	42	Chorion
EXE28_P6.EXE28_P6043	-7.27636	-6.11273	0.611303	4	42	Chorion
EXE18_P9.EXE18_P9267	-7.14899	-5.97362	0.612591	4	39	Chorion
exe19_p1.exe19_p1005	-7.35218	-6.1791	0.613193	4	52	Chorion
lin_trace_p13_exp1.lin_trace_p13_exp1375	-7.42338	-6.25067	0.613448	4	44	Chorion
EXE22_p2_e1.EXE22_p2_e1196	-7.3143	-6.13717	0.613655	4	91	Chorion progenitors
lin_trace_p13_exp1.lin_trace_p13_exp1135	-7.45248	-6.27923	0.613659	4	51	Chorion
exe19_p1.exe19_p1287	-7.655	-6.48206	0.614445	4	39	Chorion
exe19_p1.exe19_p1288	-7.24407	-6.05973	0.614508	4	44	Chorion
lin_trace_p15_exp1.lin_trace_p15_exp1243	-7.83411	-6.66545	0.614525	4	38	Chorion
EXE22_p2_e1.EXE22_p2_e1171	-7.22772	-6.04174	0.614692	4	38	Chorion
EXE18_P1.EXE18_P1278	-7.14662	-5.95287	0.615646	4	41	Chorion
EXE24_P13.EXE24_P13015	-7.42831	-6.24111	0.615717	4	43	Chorion
EXE24_P12.EXE24_P12197	-7.28491	-6.09401	0.615738	4	51	Chorion
EXE28_P4.EXE28_P4374	-7.29486	-6.09866	0.616636	4	41	Chorion
lin_trace_p10_exp1.lin_trace_p10_exp1274	-7.95756	-6.77613	0.616729	4	40	Chorion
EXE28_P5.EXE28_P5342	-7.47623	-6.28155	0.617052	4	52	Chorion
EXE28_P6.EXE28_P6321	-7.35926	-6.16045	0.617271	4	92	Chorion progenitors
EXE25_P8.EXE25_P8240	-7.50517	-6.30372	0.61819	4	37	Chorion
EXE24_P11.EXE24_P11048	-7.61337	-6.41048	0.618742	4	47	Chorion
exe19_p9.exe19_p9057	-7.70874	-6.50056	0.619811	4	39	Chorion
EXE18_P4.EXE18_P4115	-7.60489	-6.39212	0.620188	4	52	Chorion
lin_trace_p9_exp1.lin_trace_p9_exp1294	-7.53538	-6.31759	0.620763	4	38	Chorion
EXE24_P17.EXE24_P17090	-7.24264	-6.01933	0.620883	4	45	Chorion
EXE28_P6.EXE28_P6219	-7.65761	-6.43719	0.621478	4	56	Chorion
lin_trace_p4_exp1.lin_trace_p4_exp1195	-7.79235	-6.57344	0.621584	4	50	Chorion
exe19_p1.exe19_p1088	-7.57288	-6.35041	0.621585	4	37	Chorion
roni2_p.roni2_p293	-7.52337	-6.29716	0.622029	4	42	Chorion
roni2_p.roni2_p186	-7.80758	-6.58497	0.622089	4	52	Chorion
lin_trace_p2_exp1.lin_trace_p2_exp1075	-7.42434	-6.19274	0.622647	4	42	Chorion
EXE24_P9.EXE24_P9047	-7.48435	-6.2489	0.623369	4	49	Chorion
lin_trace_p1_exp1.lin_trace_p1_exp1315	-7.35444	-6.11385	0.623938	4	48	Chorion
EXE18_P9.EXE18_P9112	-7.29917	-6.05485	0.624437	4	47	Chorion
exe19_p1.exe19_p1235	-6.96565	-5.71372	0.625147	4	39	Chorion
roni2_p.roni2_p376	-7.19961	-5.94873	0.625387	4	42	Chorion
exe19_p1.exe19_p1351	-7.31112	-6.05897	0.625735	4	39	Chorion
roni2_p.roni2_p014	-7.51657	-6.26545	0.625843	4	51	Chorion
lin_trace_p4_exp1.lin_trace_p4_exp1027	-7.3912	-6.13115	0.627114	4	38	Chorion
lin_trace_p3_exp1.lin_trace_p3_exp1185	-7.63737	-6.37339	0.627892	4	47	Chorion
EXE28_P4.EXE28_P4145	-7.44277	-6.17812	0.627893	4	52	Chorion
lin_trace_p2_exp1.lin_trace_p2_exp1229	-7.66619	-6.40014	0.628232	4	50	Chorion
lin_trace_p13_exp1.lin_trace_p13_exp1094	-7.60045	-6.33119	0.628698	4	40	Chorion
exe19_p8.exe19_p8252	-7.65586	-6.38537	0.62892	4	37	Chorion
EXE_EXP12_E7.5_2.EXE_EXP12_E7.5_2034	-7.90165	-6.6308	0.628983	4	43	Chorion
exe19_p1.exe19_p1132	-7.20205	-5.92629	0.629591	4	52	Chorion
EXE24_P15.EXE24_P15041	-7.52809	-6.25203	0.629712	4	49	Chorion
EXE18_P3.EXE18_P3057	-7.7621	-6.48501	0.629878	4	51	Chorion
EXE24_P3.EXE24_P3238	-8.02575	-6.7451	0.630387	4	51	Chorion
EXE24_P11.EXE24_P11231	-7.40785	-6.11794	0.631926	4	48	Chorion
EXE24_P18.EXE24_P18158	-7.19382	-5.9019	0.632457	4	50	Chorion
EXE24_P18.EXE24_P18377	-7.38682	-6.09334	0.632531	4	49	Chorion
EXE28_P4.EXE28_P4306	-7.42695	-6.13115	0.632861	4	42	Chorion
EXE24_P15.EXE24_P15096	-7.37263	-6.07527	0.633155	4	124	Chorion progenitors
exe19_p1.exe19_p1035	-7.12206	-5.82542	0.633265	4	51	Chorion
EXE24_P14.EXE24_P14171	-7.2617	-5.9633	0.633416	4	46	Chorion
EXE28_P4.EXE28_P4171	-7.45067	-6.14938	0.633703	4	38	Chorion
lin_trace_p4_exp1.lin_trace_p4_exp1002	-7.44969	-6.14827	0.633723	4	50	Chorion
EXE28_P6.EXE28_P6101	-7.37131	-6.0688	0.634001	4	41	Chorion
EXE28_P6.EXE28_P6010	-7.25984	-5.95668	0.634257	4	39	Chorion
EXE24_P14.EXE24_P14007	-7.48051	-6.17547	0.634273	4	56	Chorion
lin_trace_p2_exp1.lin_trace_p2_exp1022	-7.3591	-6.05265	0.634661	4	44	Chorion
exe19_p1.exe19_p1114	-7.33545	-6.02308	0.635688	4	39	Chorion
lin_trace_p13_exp1.lin_trace_p13_exp1314	-7.46206	-6.14711	0.635881	4	43	Chorion
lin_trace_p3_exp1.lin_trace_p3_exp1102	-7.6048	-6.28678	0.636105	4	42	Chorion
lin_trace_p2_exp1.lin_trace_p2_exp1318	-7.70856	-6.38841	0.636236	4	47	Chorion
roni2_p.roni2_p194	-7.19908	-5.88128	0.636907	4	32	Chorion
exe19_p1.exe19_p1219	-7.25227	-5.93284	0.63705	4	51	Chorion
EXE25_P7.EXE25_P7102	-7.34218	-6.01901	0.637449	4	34	Chorion
EXE28_P5.EXE28_P5269	-7.38128	-6.05572	0.637781	4	41	Chorion
lin_trace_p10_exp1.lin_trace_p10_exp1107	-7.57967	-6.25023	0.637915	4	49	Chorion
EXE24_P18.EXE24_P18148	-7.63162	-6.2973	0.638539	4	37	Chorion
exe19_p1.exe19_p1212	-6.8898	-5.56456	0.639163	4	39	Chorion
lin_trace_p10_exp1.lin_trace_p10_exp1242	-7.40679	-6.07209	0.639206	4	48	Chorion
roni2_p.roni2_p075	-7.55842	-6.21767	0.639729	4	50	Chorion
EXE25_P6.EXE25_P6192	-7.62912	-6.28587	0.639897	4	38	Chorion
lin_trace_p1_exp1.lin_trace_p1_exp1324	-7.62403	-6.28002	0.640033	4	37	Chorion
exe19_p1.exe19_p1344	-7.559	-6.2132	0.640514	4	39	Chorion
roni2_p.roni2_p039	-7.25258	-5.9125	0.640633	4	42	Chorion
EXE18_P9.EXE18_P9105	-7.2638	-5.91711	0.641736	4	90	Chorion progenitors
EXE22_p2_e1.EXE22_p2_e1033	-7.57357	-6.21796	0.641997	4	51	Chorion
exe19_p1.exe19_p1249	-7.56809	-6.21049	0.642334	4	36	Chorion
EXE28_P4.EXE28_P4013	-7.58097	-6.22116	0.64262	4	50	Chorion
lin_trace_p13_exp1.lin_trace_p13_exp1374	-7.47975	-6.1139	0.644019	4	52	Chorion
EXE25_P8.EXE25_P8274	-7.38602	-6.01742	0.644941	4	48	Chorion
lin_trace_p13_exp1.lin_trace_p13_exp1137	-7.20128	-5.837	0.645165	4	52	Chorion
EXE_EXP13_E7.5_P1_E4_e5.EXE_EXP13_E7.5_P1_E4_e5018	-7.46892	-6.09484	0.645403	4	48	Chorion
lin_trace_p10_exp1.lin_trace_p10_exp1182	-7.62049	-6.23842	0.645895	4	42	Chorion
exe19_p1.exe19_p1339	-7.60035	-6.21526	0.646483	4	37	Chorion
EXE25_P8.EXE25_P8015	-7.52707	-6.14184	0.646902	4	43	Chorion
EXE25_P9.EXE25_P9355	-7.69059	-6.29882	0.647024	4	44	Chorion
EXE28_P6.EXE28_P6106	-7.77279	-6.37797	0.647046	4	44	Chorion
roni2_p.roni2_p061	-7.69259	-6.29941	0.647237	4	45	Chorion
EXE28_P4.EXE28_P4118	-7.57076	-6.18133	0.647323	4	45	Chorion
exe19_p9.exe19_p9030	-7.12523	-5.75042	0.647572	4	35	Chorion
lin_trace_p7_exp1.lin_trace_p7_exp1190	-7.63531	-6.23817	0.648159	4	48	Chorion
EXE28_P6.EXE28_P6098	-7.31348	-5.92547	0.64868	4	42	Chorion
roni2_p.roni2_p327	-7.43316	-6.03987	0.648794	4	35	Chorion
lin_trace_p2_exp1.lin_trace_p2_exp1149	-7.50775	-6.10939	0.649138	4	38	Chorion
EXE28_P6.EXE28_P6078	-7.25325	-5.86135	0.649805	4	41	Chorion
roni2_p.roni2_p298	-7.81361	-6.39179	0.65076	4	40	Chorion
EXE25_P10.EXE25_P10288	-7.71291	-6.29484	0.650871	4	35	Chorion
EXE28_P4.EXE28_P4252	-7.8408	-6.4163	0.650998	4	41	Chorion
EXE23_P5.EXE23_P5182	-7.4892	-6.07936	0.651148	4	42	Chorion
EXE18_P2_NOVA.EXE18_P2_NOVA156	-7.65666	-6.23888	0.651204	4	38	Chorion
EXE28_P5.EXE28_P5197	-7.42638	-6.01714	0.65151	4	33	Chorion
lin_trace_p11_exp1.lin_trace_p11_exp1255	-7.1467	-5.74827	0.651944	4	40	Chorion
EXE25_P8.EXE25_P8374	-7.21101	-5.80892	0.652043	4	49	Chorion
EXE24_P9.EXE24_P9143	-7.51195	-6.09351	0.652379	4	42	Chorion
lin_trace_p4_exp1.lin_trace_p4_exp1178	-7.26628	-5.85697	0.652874	4	50	Chorion
roni2_p.roni2_p258	-7.69208	-6.25928	0.653259	4	35	Chorion
EXE18_P2_NOVA.EXE18_P2_NOVA279	-7.24033	-5.82944	0.653413	4	38	Chorion
lin_trace_p3_exp1.lin_trace_p3_exp1370	-7.58436	-6.15302	0.653883	4	41	Chorion
roni2_p.roni2_p160	-7.61795	-6.18226	0.654292	4	39	Chorion
EXE28_P4.EXE28_P4222	-7.33076	-5.90958	0.654413	4	33	Chorion
roni2_p.roni2_p128	-8.06747	-6.6048	0.654697	4	35	Chorion
lin_trace_p4_exp1.lin_trace_p4_exp1366	-7.55276	-6.11676	0.654903	4	50	Chorion
EXE25_P6.EXE25_P6365	-7.92616	-6.45846	0.656519	4	40	Chorion
EXE18_P4.EXE18_P4138	-7.43191	-5.99163	0.656808	4	39	Chorion
EXE23_P5.EXE23_P5364	-7.55478	-6.10596	0.656973	4	42	Chorion
exe19_p1.exe19_p1091	-7.49627	-6.0474	0.657559	4	51	Chorion
EXE24_P14.EXE24_P14123	-7.47018	-6.02253	0.65762	4	37	Chorion
roni2_p.roni2_p265	-7.7001	-6.23389	0.658343	4	50	Chorion
EXE28_P4.EXE28_P4310	-7.51061	-6.05566	0.6584	4	42	Chorion
EXE18_P5_NOVA.EXE18_P5_NOVA066	-7.31889	-5.87386	0.658864	4	119	Chorion
lin_trace_p10_exp1.lin_trace_p10_exp1078	-7.50517	-6.04796	0.658867	4	46	Chorion
lin_trace_p7_exp1.lin_trace_p7_exp1141	-7.53363	-6.0703	0.659573	4	56	Chorion
EXE22_p2_e1.EXE22_p2_e1160	-7.25372	-5.809	0.659606	4	39	Chorion
EXE18_P9.EXE18_P9357	-7.16715	-5.72749	0.659727	4	51	Chorion
EXE24_P14.EXE24_P14096	-7.49576	-6.03313	0.659871	4	38	Chorion
exe19_p1.exe19_p1220	-7.54257	-6.07649	0.659922	4	52	Chorion
roni2_p.roni2_p060	-7.61803	-6.1458	0.660096	4	39	Chorion
EXE28_P6.EXE28_P6231	-7.23039	-5.78391	0.660145	4	33	Chorion
EXE22_p1_placenta_e1.EXE22_p1_placenta_e1046	-7.05094	-5.61434	0.660785	4	36	Chorion
EXE18_P9.EXE18_P9126	-7.37412	-5.90899	0.661794	4	51	Chorion
roni2_p.roni2_p342	-7.72342	-6.23193	0.661944	4	40	Chorion
roni2_p.roni2_p095	-7.68276	-6.19265	0.662192	4	32	Chorion
EXE25_P7.EXE25_P7053	-7.58875	-6.10539	0.66222	4	56	Chorion
EXE28_P4.EXE28_P4101	-7.64713	-6.15891	0.662312	4	42	Chorion
EXE28_P6.EXE28_P6176	-7.62639	-6.13817	0.662546	4	42	Chorion
roni2_p.roni2_p043	-7.47274	-5.99428	0.662858	4	37	Chorion
EXE22_p2_e1.EXE22_p2_e1221	-7.613	-6.11725	0.663931	4	38	Chorion
roni2_p.roni2_p071	-7.87572	-6.35878	0.664022	4	100	Chorion progenitors
roni2_p.roni2_p174	-7.85123	-6.33591	0.664054	4	42	Chorion
exe19_p8.exe19_p8196	-7.53543	-6.04489	0.664081	4	32	Chorion
roni2_p.roni2_p086	-7.61378	-6.11604	0.664242	4	36	Chorion
exe19_p9.exe19_p9042	-7.49012	-5.99637	0.665243	4	119	Chorion
EXE28_P6.EXE28_P6322	-7.74452	-6.22748	0.665631	4	41	Chorion
roni2_p.roni2_p306	-7.55113	-6.04777	0.666012	4	42	Chorion
EXE24_P15.EXE24_P15033	-7.48095	-5.98258	0.666199	4	49	Chorion
EXE18_P9.EXE18_P9065	-7.49489	-5.99491	0.666266	4	46	Chorion
EXE18_P9.EXE18_P9030	-7.34363	-5.85614	0.666355	4	51	Chorion
EXE28_P5.EXE28_P5333	-7.57283	-6.06486	0.666476	4	41	Chorion
EXE28_P5.EXE28_P5142	-7.52966	-6.02266	0.666925	5	38	Chorion
exe19_p1.exe19_p1111	-7.24987	-5.76685	0.666945	5	39	Chorion
lin_trace_p4_exp1.lin_trace_p4_exp1352	-7.70714	-6.18314	0.667171	5	40	Chorion
exe19_p1.exe19_p1118	-7.45365	-5.95148	0.667256	5	51	Chorion
EXE28_P6.EXE28_P6163	-7.50084	-5.9937	0.66739	5	41	Chorion
EXE28_P5.EXE28_P5126	-7.67239	-6.14558	0.668105	5	42	Chorion
lin_trace_p12_exp1.lin_trace_p12_exp1170	-7.38511	-5.88316	0.668346	5	56	Chorion
exe19_p9.exe19_p9048	-7.28142	-5.78635	0.66884	5	39	Chorion
exe19_p1.exe19_p1018	-7.12463	-5.63966	0.669746	5	51	Chorion
lin_trace_p4_exp1.lin_trace_p4_exp1089	-7.97431	-6.40758	0.669903	5	56	Chorion
roni2_p.roni2_p344	-7.75739	-6.20972	0.670118	5	50	Chorion
roni2_p.roni2_p228	-7.62991	-6.09343	0.670307	5	42	Chorion
EXE18_P4.EXE18_P4099	-8.19581	-6.60156	0.670596	5	52	Chorion
roni2_p.roni2_p102	-7.55621	-6.02306	0.670964	5	50	Chorion
roni2_p.roni2_p109	-7.65365	-6.1093	0.671209	5	35	Chorion
EXE28_P4.EXE28_P4301	-7.61099	-6.06962	0.671418	5	42	Chorion
EXE25_P5.EXE25_P5202	-7.87736	-6.30713	0.671698	5	56	Chorion
exe19_p1.exe19_p1302	-7.38232	-5.85896	0.672355	5	51	Chorion
EXE28_P5.EXE28_P5256	-7.78164	-6.21521	0.672619	5	41	Chorion
lin_trace_p4_exp1.lin_trace_p4_exp1353	-7.33448	-5.81307	0.672945	5	50	Chorion
EXE24_P3.EXE24_P3354	-7.51325	-5.9714	0.673235	5	49	Chorion
EXE23_P5.EXE23_P5089	-7.50251	-5.96138	0.673306	5	50	Chorion
EXE18_P9.EXE18_P9141	-7.38546	-5.85303	0.673995	5	44	Chorion
exe19_p8.exe19_p8359	-7.77057	-6.19061	0.674874	5	32	Chorion
EXE28_P4.EXE28_P4377	-7.61395	-6.04413	0.676106	5	38	Chorion
EXE28_P4.EXE28_P4198	-7.63458	-6.06189	0.676185	5	42	Chorion
roni2_p.roni2_p019	-7.72649	-6.14248	0.676292	5	42	Chorion
exe19_p9.exe19_p9031	-7.60299	-6.03291	0.676361	5	39	Chorion
exe19_p1.exe19_p1322	-7.67609	-6.09657	0.676519	5	51	Chorion
lin_trace_p4_exp1.lin_trace_p4_exp1370	-7.87554	-6.27126	0.67664	5	48	Chorion
roni2_p.roni2_p020	-8.04085	-6.41456	0.677011	5	35	Chorion
EXE28_P6.EXE28_P6015	-7.83117	-6.22509	0.677825	5	40	Chorion
EXE24_P18.EXE24_P18108	-7.85691	-6.24601	0.678023	5	40	Chorion
EXE24_P15.EXE24_P15139	-7.40088	-5.84556	0.678058	5	38	Chorion
exe19_p1.exe19_p1105	-8.16612	-6.51615	0.678181	5	34	Chorion
roni2_p.roni2_p036	-7.63591	-6.04963	0.678422	5	52	Chorion
lin_trace_p2_exp1.lin_trace_p2_exp1010	-8.5849	-6.88059	0.678443	5	35	Chorion
lin_trace_p2_exp1.lin_trace_p2_exp1160	-7.88656	-6.26739	0.678712	5	40	Chorion
lin_trace_p1_exp1.lin_trace_p1_exp1016	-7.96544	-6.32676	0.680066	5	52	Chorion
lin_trace_p2_exp1.lin_trace_p2_exp1212	-8.11226	-6.44785	0.680906	5	35	Chorion
EXE24_P13.EXE24_P13154	-7.81435	-6.1879	0.68118	5	42	Chorion
EXE28_P6.EXE28_P6007	-7.49212	-5.9078	0.681299	5	42	Chorion
exe19_p1.exe19_p1089	-7.43412	-5.85641	0.681483	5	39	Chorion
exe19_p8.exe19_p8199	-7.21182	-5.66303	0.681589	5	51	Chorion
EXE28_P4.EXE28_P4227	-7.73109	-6.10753	0.682499	5	41	Chorion
roni2_p.roni2_p323	-7.45362	-5.86631	0.682849	5	37	Chorion
EXE28_P6.EXE28_P6160	-7.19699	-5.64234	0.683596	5	36	Chorion
EXE18_P5_NOVA.EXE18_P5_NOVA057	-7.49495	-5.89505	0.684089	5	45	Chorion
EXE25_P8.EXE25_P8155	-7.98682	-6.31522	0.684276	5	118	Chorion
EXE18_P9.EXE18_P9152	-7.74808	-6.10156	0.685772	5	39	Chorion
exe19_p1.exe19_p1074	-7.59857	-5.9744	0.685777	5	44	Chorion
exe19_p9.exe19_p9080	-7.44959	-5.84394	0.686524	5	52	Chorion
roni2_p.roni2_p181	-7.91505	-6.23695	0.686759	5	40	Chorion
EXE23_P5.EXE23_P5060	-7.77443	-6.11646	0.686985	5	50	Chorion
lin_trace_p10_exp1.lin_trace_p10_exp1261	-8.38493	-6.62895	0.687437	5	43	Chorion
exe19_p1.exe19_p1234	-7.57201	-5.93729	0.688373	5	39	Chorion
EXE28_P5.EXE28_P5322	-7.88121	-6.19582	0.688621	5	41	Chorion
EXE24_P8.EXE24_P8194	-7.85245	-6.17103	0.688696	5	50	Chorion
lin_trace_p2_exp1.lin_trace_p2_exp1118	-8.26119	-6.51408	0.688713	5	35	Chorion
lin_trace_p2_exp1.lin_trace_p2_exp1123	-8.30647	-6.54436	0.689753	5	35	Chorion
EXE28_P6.EXE28_P6011	-7.38277	-5.76833	0.690494	5	39	Chorion
lin_trace_p1_exp1.lin_trace_p1_exp1189	-7.2916	-5.69217	0.690545	5	32	Chorion
EXE28_P6.EXE28_P6299	-7.43761	-5.80715	0.691784	5	42	Chorion
exe19_p1.exe19_p1208	-7.7312	-6.04643	0.692442	5	51	Chorion
EXE23_P6.EXE23_P6292	-8.03513	-6.297	0.692472	5	40	Chorion
lin_trace_p13_exp1.lin_trace_p13_exp1212	-7.84821	-6.14107	0.692767	5	40	Chorion
roni2_p.roni2_p177	-7.72431	-6.03625	0.69321	5	42	Chorion
lin_trace_p4_exp1.lin_trace_p4_exp1297	-7.62692	-5.95419	0.693538	5	40	Chorion
EXE28_P6.EXE28_P6251	-7.75596	-6.06017	0.693541	5	41	Chorion
exe19_p1.exe19_p1364	-7.28567	-5.67347	0.693606	5	52	Chorion
EXE28_P6.EXE28_P6209	-7.6886	-6.00422	0.693645	5	42	Chorion
EXE28_P6.EXE28_P6313	-7.68302	-5.99217	0.694929	5	51	Chorion
lin_trace_p4_exp1.lin_trace_p4_exp1348	-7.73504	-6.03303	0.695189	5	52	Chorion
roni2_p.roni2_p377	-7.92598	-6.18777	0.695275	5	35	Chorion
exe19_p8.exe19_p8379	-7.85326	-6.12806	0.695373	5	51	Chorion
exe19_p1.exe19_p1311	-7.72883	-6.02169	0.696261	5	51	Chorion
EXE28_P6.EXE28_P6102	-8.29359	-6.47374	0.696912	5	41	Chorion
EXE18_P9.EXE18_P9014	-7.73995	-6.02623	0.69699	5	39	Chorion
EXE28_P5.EXE28_P5303	-7.55234	-5.87429	0.697067	5	38	Chorion
EXE28_P5.EXE28_P5304	-7.4227	-5.76837	0.69728	5	39	Chorion
roni2_p.roni2_p371	-7.77658	-6.05193	0.697659	5	35	Chorion
EXE24_P15.EXE24_P15108	-7.72544	-6.01018	0.697736	5	49	Chorion
lin_trace_p13_exp1.lin_trace_p13_exp1353	-7.8911	-6.14292	0.697815	5	42	Chorion
exe19_p8.exe19_p8291	-8.09945	-6.31022	0.697873	5	51	Chorion
exe19_p1.exe19_p1230	-7.58149	-5.89296	0.697964	5	51	Chorion
roni2_p.roni2_p294	-7.92674	-6.17052	0.698001	5	35	Chorion
roni2_p.roni2_p013	-8.1693	-6.36507	0.698105	5	37	Chorion
EXE24_P13.EXE24_P13167	-7.75968	-6.02914	0.699161	5	39	Chorion
EXE24_P19.EXE24_P19264	-7.71714	-5.99509	0.699163	5	49	Chorion
EXE24_P16.EXE24_P16183	-7.64798	-5.93778	0.699513	5	38	Chorion
exe19_p8.exe19_p8372	-8.00683	-6.22418	0.699564	5	44	Chorion
EXE28_P5.EXE28_P5098	-7.72912	-5.99959	0.700025	5	50	Chorion
exe19_p1.exe19_p1077	-7.89313	-6.12941	0.700172	5	39	Chorion
lin_trace_p4_exp1.lin_trace_p4_exp1071	-7.83149	-6.07954	0.700305	5	37	Chorion
lin_trace_p1_exp1.lin_trace_p1_exp1310	-7.5652	-5.86583	0.700575	5	106	Chorion progenitors
EXE18_P9.EXE18_P9081	-7.31299	-5.66461	0.700798	5	39	Chorion
roni2_p.roni2_p136	-8.00061	-6.21064	0.700802	5	41	Chorion
EXE24_P8.EXE24_P8318	-7.88936	-6.11994	0.701153	5	36	Chorion
EXE3_e4-e5_E6.5_3.EXE3_e4-e5_E6.5_3240	-7.42206	-5.74711	0.701689	5	34	Chorion
EXE28_P6.EXE28_P6063	-7.61685	-5.89986	0.701917	5	38	Chorion
exe19_p9.exe19_p9109	-7.47596	-5.78666	0.702334	5	50	Chorion
EXE18_P2_NOVA.EXE18_P2_NOVA105	-7.68836	-5.95358	0.702403	5	44	Chorion
EXE28_P6.EXE28_P6289	-7.54115	-5.8361	0.70272	5	41	Chorion
roni2_p.roni2_p272	-7.24336	-5.60125	0.70286	5	42	Chorion
lin_trace_p7_exp1.lin_trace_p7_exp1127	-8.01519	-6.20707	0.702997	5	36	Chorion
lin_trace_p4_exp1.lin_trace_p4_exp1058	-8.20314	-6.3513	0.703379	5	50	Chorion
lin_trace_p6_exp1.lin_trace_p6_exp1228	-8.09734	-6.26709	0.703614	5	38	Chorion
EXE18_P1.EXE18_P1177	-7.2817	-5.62663	0.704015	5	32	Chorion
EXE24_P15.EXE24_P15296	-7.87025	-6.08618	0.704095	5	49	Chorion
lin_trace_p15_exp1.lin_trace_p15_exp1031	-7.55071	-5.8358	0.70423	5	42	Chorion
exe19_p9.exe19_p9040	-7.41559	-5.72875	0.704581	5	39	Chorion
EXE18_P2_NOVA.EXE18_P2_NOVA192	-7.71378	-5.96094	0.704609	5	38	Chorion
lin_trace_p13_exp1.lin_trace_p13_exp1151	-7.81337	-6.03519	0.705154	5	40	Chorion
EXE28_P5.EXE28_P5230	-7.64416	-5.90149	0.705568	5	41	Chorion
EXE28_P4.EXE28_P4191	-7.84646	-6.05669	0.705836	5	42	Chorion
EXE28_P4.EXE28_P4213	-7.86539	-6.07011	0.706007	5	42	Chorion
exe19_p1.exe19_p1346	-7.58159	-5.84854	0.706412	5	52	Chorion
lin_trace_p6_exp1.lin_trace_p6_exp1137	-7.31121	-5.63897	0.706665	5	34	Chorion
EXE28_P5.EXE28_P5155	-7.63111	-5.88542	0.706683	5	41	Chorion
lin_trace_p2_exp1.lin_trace_p2_exp1208	-8.05898	-6.21457	0.706791	5	42	Chorion
EXE24_P14.EXE24_P14276	-7.73648	-5.964	0.707142	5	37	Chorion
lin_trace_p3_exp1.lin_trace_p3_exp1259	-7.55337	-5.82199	0.707401	5	42	Chorion
roni2_p.roni2_p260	-7.76073	-5.97528	0.708407	5	32	Chorion
EXE28_P6.EXE28_P6154	-7.20965	-5.55321	0.708884	5	41	Chorion
lin_trace_p4_exp1.lin_trace_p4_exp1254	-7.70708	-5.9264	0.70982	5	42	Chorion
EXE24_P14.EXE24_P14114	-7.55883	-5.81329	0.709954	5	39	Chorion
EXE_EXP12_E7.5_2.EXE_EXP12_E7.5_2170	-7.88616	-6.06048	0.710105	5	37	Chorion
EXE28_P6.EXE28_P6139	-7.62146	-5.85975	0.71013	5	32	Chorion
EXE25_P8.EXE25_P8024	-7.96621	-6.11903	0.710361	5	48	Chorion
lin_trace_p13_exp1.lin_trace_p13_exp1078	-7.6629	-5.88669	0.710953	5	40	Chorion
roni2_p.roni2_p290	-7.77579	-5.97171	0.710991	5	39	Chorion
lin_trace_p3_exp1.lin_trace_p3_exp1184	-8.12153	-6.23181	0.711111	5	42	Chorion
EXE28_P4.EXE28_P4255	-7.73718	-5.9413	0.711212	5	42	Chorion
exe19_p1.exe19_p1229	-7.15422	-5.50166	0.71149	5	32	Chorion
EXE18_P4.EXE18_P4172	-7.5006	-5.76087	0.711748	5	51	Chorion
lin_trace_p13_exp1.lin_trace_p13_exp1125	-7.97432	-6.11458	0.712012	5	40	Chorion
EXE28_P4.EXE28_P4152	-8.05102	-6.16576	0.712937	5	42	Chorion
EXE24_P19.EXE24_P19331	-7.83136	-6.00095	0.713076	5	36	Chorion
EXE24_P11.EXE24_P11120	-7.77759	-5.95859	0.713469	5	37	Chorion
EXE_EXP10_E7.0_NOVA.EXE_EXP10_E7.0_NOVA058	-7.59802	-5.82455	0.713588	5	34	Chorion
EXE24_P12.EXE24_P12029	-7.55866	-5.79383	0.713852	5	37	Chorion
exe19_p1.exe19_p1215	-7.50221	-5.75155	0.713916	5	119	Chorion
EXE24_P17.EXE24_P17249	-7.62691	-5.84402	0.713941	5	50	Chorion
EXE24_P16.EXE24_P16187	-7.59169	-5.81714	0.714069	5	38	Chorion
lin_trace_p11_exp1.lin_trace_p11_exp1169	-7.94882	-6.07893	0.714566	5	48	Chorion
lin_trace_p13_exp1.lin_trace_p13_exp1029	-7.55254	-5.78556	0.714623	5	41	Chorion
EXE18_P9.EXE18_P9184	-7.19831	-5.52305	0.714897	5	32	Chorion
roni2_p.roni2_p326	-8.09764	-6.18512	0.7151	5	42	Chorion
roni2_p.roni2_p138	-7.82001	-5.98001	0.715177	5	41	Chorion
roni2_p.roni2_p356	-7.94387	-6.07072	0.715268	5	33	Chorion
roni2_p.roni2_p149	-8.07582	-6.16745	0.715339	5	38	Chorion
roni2_p.roni2_p355	-8.14675	-6.21823	0.715519	5	38	Chorion
exe19_p1.exe19_p1301	-7.81382	-5.97253	0.715684	5	51	Chorion
lin_trace_p13_exp1.lin_trace_p13_exp1109	-7.69111	-5.8813	0.715881	5	39	Chorion
exe19_p1.exe19_p1275	-7.372	-5.64495	0.716407	5	39	Chorion
roni2_p.roni2_p351	-8.54622	-6.49978	0.71687	5	35	Chorion
exe19_p1.exe19_p1053	-8.25027	-6.279	0.717603	5	52	Chorion
roni2_p.roni2_p315	-7.97264	-6.0762	0.717657	5	35	Chorion
EXE25_P8.EXE25_P8088	-8.09299	-6.16286	0.717785	5	40	Chorion
lin_trace_p15_exp1.lin_trace_p15_exp1093	-7.78229	-5.93263	0.71861	5	42	Chorion
EXE28_P4.EXE28_P4076	-7.77834	-5.92973	0.718616	5	32	Chorion
EXE24_P8.EXE24_P8293	-8.03773	-6.11459	0.718931	5	37	Chorion
roni2_p.roni2_p076	-7.94522	-6.04409	0.719634	5	42	Chorion
lin_trace_p15_exp1.lin_trace_p15_exp1265	-7.71612	-5.8781	0.719846	5	41	Chorion
EXE28_P4.EXE28_P4239	-7.80123	-5.93456	0.720658	5	41	Chorion
lin_trace_p13_exp1.lin_trace_p13_exp1327	-7.95942	-6.04436	0.721122	5	56	Chorion
exe19_p1.exe19_p1202	-7.7981	-5.9241	0.722098	5	51	Chorion
EXE18_P9.EXE18_P9285	-7.73386	-5.87637	0.722508	5	44	Chorion
lin_trace_p13_exp1.lin_trace_p13_exp1205	-7.8448	-5.95424	0.722592	5	42	Chorion
exe19_p9.exe19_p9337	-7.70293	-5.85285	0.722815	5	51	Chorion
lin_trace_p1_exp1.lin_trace_p1_exp1145	-8.22284	-6.21622	0.723243	5	40	Chorion
exe19_p1.exe19_p1298	-7.48754	-5.6961	0.723953	5	51	Chorion
roni2_p.roni2_p064	-8.06624	-6.09835	0.724369	5	38	Chorion
EXE28_P6.EXE28_P6337	-7.76802	-5.88951	0.724496	5	42	Chorion
exe19_p1.exe19_p1064	-7.99294	-6.04554	0.724668	5	39	Chorion
EXE24_P11.EXE24_P11324	-7.43422	-5.65496	0.724785	5	50	Chorion
EXE24_P10.EXE24_P10246	-7.72613	-5.85845	0.724828	5	40	Chorion
EXE28_P6.EXE28_P6167	-7.97118	-6.02765	0.725075	5	34	Chorion
exe19_p9.exe19_p9063	-7.61904	-5.78108	0.725398	5	52	Chorion
EXE28_P6.EXE28_P6148	-7.70433	-5.83659	0.726106	5	42	Chorion
EXE22_p2_e1.EXE22_p2_e1072	-7.41472	-5.63533	0.726326	5	38	Chorion
EXE28_P4.EXE28_P4154	-7.70485	-5.8343	0.726629	5	42	Chorion
EXE24_P16.EXE24_P16311	-7.52705	-5.71114	0.726747	5	36	Chorion
EXE23_P6.EXE23_P6346	-7.85315	-5.93498	0.726903	5	40	Chorion
lin_trace_p4_exp1.lin_trace_p4_exp1373	-7.91625	-5.97359	0.727694	5	37	Chorion
EXE_EXP12_E7.5_1.EXE_EXP12_E7.5_1075	-7.77766	-5.87772	0.72786	5	36	Chorion
exe19_p8.exe19_p8233	-7.9516	-5.99392	0.728333	5	52	Chorion
EXE28_P5.EXE28_P5157	-7.63487	-5.77664	0.728512	5	33	Chorion
EXE28_P6.EXE28_P6162	-7.8662	-5.92994	0.729295	5	32	Chorion
EXE18_P2_NOVA.EXE18_P2_NOVA339	-7.69401	-5.81284	0.729353	5	37	Chorion
EXE28_P5.EXE28_P5140	-7.65947	-5.78786	0.729682	5	38	Chorion
EXE22_p2_e1.EXE22_p2_e1378	-7.76523	-5.8562	0.730275	5	38	Chorion
EXE24_P18.EXE24_P18341	-7.70259	-5.81377	0.730317	5	50	Chorion
roni2_p.roni2_p054	-8.10291	-6.08217	0.730555	5	34	Chorion
lin_trace_p2_exp1.lin_trace_p2_exp1046	-8.06574	-6.05395	0.731045	5	40	Chorion
roni2_p.roni2_p042	-7.60934	-5.74691	0.731117	5	32	Chorion
EXE18_P9.EXE18_P9205	-8.47831	-6.33059	0.731146	5	42	Chorion
EXE25_P6.EXE25_P6357	-7.42206	-5.6207	0.731305	5	42	Chorion
EXE18_P3.EXE18_P3173	-7.49806	-5.67077	0.731535	5	39	Chorion
EXE28_P6.EXE28_P6264	-7.76389	-5.84825	0.73159	5	41	Chorion
EXE25_P8.EXE25_P8343	-7.94758	-5.9668	0.732295	5	37	Chorion
lin_trace_p4_exp1.lin_trace_p4_exp1196	-8.03552	-6.02492	0.732375	5	37	Chorion
EXE28_P6.EXE28_P6104	-7.7123	-5.80587	0.733133	5	41	Chorion
EXE24_P13.EXE24_P13023	-7.70427	-5.79715	0.733791	5	50	Chorion
EXE24_P16.EXE24_P16089	-8.02724	-6.00972	0.733935	5	39	Chorion
lin_trace_p4_exp1.lin_trace_p4_exp1247	-7.8388	-5.88499	0.733981	5	42	Chorion
EXE28_P6.EXE28_P6224	-7.75608	-5.83032	0.734005	5	42	Chorion
exe19_p9.exe19_p9045	-8.01474	-5.99758	0.73453	5	38	Chorion
lin_trace_p4_exp1.lin_trace_p4_exp1043	-7.9156	-5.93166	0.734631	5	35	Chorion
EXE_EXP12_E7.5_3.EXE_EXP12_E7.5_3060	-7.7091	-5.79544	0.734774	5	56	Chorion
lin_trace_p4_exp1.lin_trace_p4_exp1121	-7.79781	-5.85267	0.734946	5	42	Chorion
roni2_p.roni2_p369	-8.35153	-6.20793	0.735814	5	35	Chorion
exe19_p8.exe19_p8334	-8.00285	-5.97891	0.736252	5	51	Chorion
exe19_p1.exe19_p1138	-7.75843	-5.8173	0.73678	5	32	Chorion
EXE28_P5.EXE28_P5377	-7.81078	-5.85087	0.736839	5	41	Chorion
lin_trace_p2_exp1.lin_trace_p2_exp1014	-7.71232	-5.78674	0.736911	5	32	Chorion
EXE24_P19.EXE24_P19131	-8.19088	-6.0912	0.737639	5	43	Chorion
lin_trace_p4_exp1.lin_trace_p4_exp1047	-7.99624	-5.96478	0.737796	5	48	Chorion
[truncated: 713 more rows]

## Sheet: Fig2d
	Figure 2d - binned gene expression along principal curve of chorion and chorion progenitor cells
principal_curve_bin	Fgfr2.gene_expression	Fgfr2.upper_thr	Fgfr2.lower_thr	Esrrb.gene_expression	Esrrb.upper_thr	Esrrb.lower_thr	Sox2.gene_expression	Sox2.upper_thr	Sox2.lower_thr	Eomes.gene_expression	Eomes.upper_thr	Eomes.lower_thr	Sox3.gene_expression	Sox3.upper_thr	Sox3.lower_thr	Pou3f1.gene_expression	Pou3f1.upper_thr	Pou3f1.lower_thr	Esx1.gene_expression	Esx1.upper_thr	Esx1.lower_thr	Id1.gene_expression	Id1.upper_thr	Id1.lower_thr	Klhl13.gene_expression	Klhl13.upper_thr	Klhl13.lower_thr	Id3.gene_expression	Id3.upper_thr	Id3.lower_thr	Irx4.gene_expression	Irx4.upper_thr	Irx4.lower_thr	Phlda2.gene_expression	Phlda2.upper_thr	Phlda2.lower_thr
1	-11.8801	-11.8067	-11.9574	-10.7594	-10.7087	-10.8119	-11.8558	-11.783	-11.9325	-9.77288	-9.73653	-9.81017	-10.9306	-10.877	-10.9864	-10.3361	-10.2921	-10.3814	-16.4078	-16.2804	-16.5475	-14.1293	-13.9851	-14.2895	-12.8994	-12.798	-13.0084	-15.8016	-15.6181	-16.0118	-15.9309	-15.7512	-16.1363	-11.9904	-11.9143	-12.0707
2	-11.8426	-11.7953	-11.8914	-11.0579	-11.0214	-11.0952	-12.2638	-12.2096	-12.3201	-10.1995	-10.1722	-10.2273	-12.9803	-12.9123	-13.0516	-10.7041	-10.6717	-10.7372	-15.8531	-15.7328	-15.9844	-13.3068	-13.2318	-13.386	-12.0531	-12.0025	-12.1056	-15.2148	-15.0959	-15.3445	-15.2674	-15.1477	-15.3979	-10.9218	-10.887	-10.9575
3	-11.8146	-11.7656	-11.8654	-11.9379	-11.8868	-11.9908	-13.17	-13.0945	-13.2496	-11.1712	-11.1316	-11.212	-15.7959	-15.6691	-15.935	-11.4441	-11.4007	-11.4889	-14.0344	-13.9377	-14.1381	-11.9674	-11.9159	-12.0209	-11.3006	-11.2592	-11.3432	-13.5865	-13.5011	-13.6772	-14.0178	-13.9215	-14.121	-10.0652	-10.0379	-10.0931
4	-12.0976	-12.0441	-12.1532	-12.6985	-12.6336	-12.7664	-14.0385	-13.9421	-14.1418	-12.4526	-12.3926	-12.5153	-16.3412	-16.2445	-16.4448	-12.1593	-12.1047	-12.216	-12.0119	-11.9598	-12.0659	-11.0916	-11.0532	-11.131	-10.7818	-10.7472	-10.8172	-12.2143	-12.1587	-12.2721	-12.6346	-12.571	-12.7011	-9.13293	-9.11316	-9.15297
5	-13.0557	-12.9894	-13.1251	-14.3049	-14.2105	-14.406	-15.6998	-15.5834	-15.8264	-14.2166	-14.1243	-14.3153	-16.218	-16.1182	-16.3253	-13.1161	-13.0487	-13.187	-11.7469	-11.7033	-11.7919	-11.0469	-11.0123	-11.0822	-10.4219	-10.3939	-10.4504	-11.7163	-11.6732	-11.7608	-12.1112	-12.0621	-12.162	-8.62484	-8.60969	-8.64015
6	-14.5436	-14.4311	-14.6657	-16.089	-15.968	-16.221	-16.5087	-16.4414	-16.5794	-15.9175	-15.7899	-16.0574	-16.3259	-16.2244	-16.4351	-13.5043	-13.4189	-13.5951	-12.5061	-12.4433	-12.5719	-11.2835	-11.2413	-11.327	-9.96805	-9.94097	-9.99565	-11.7092	-11.6606	-11.7594	-12.2788	-12.2203	-12.3397	-8.00045	-7.98664	-8.01439
