# Supplementary material for: Temporal BMP4 effects on mouse embryonic and extraembryonic development
Source: Nature. 2024 Sep 18;634(8034):652–61. doi: 10.1038/s41586-024-07937-5 (PMC11485214; doi:10.1038/s41586-024-07937-5)
Supplement: Supplementary file 13 — Source Data Fig. 4 [file 41586_2024_7937_MOESM13_ESM.xlsx]

## Sheet: Fig4a
Source Data Figure 4
Figure 4a - Bmp4 expression per time and metacell
metacell_time	metacell	metacell_type	Bmp4_expression
6.96338	1	Primitive streak	-16.1284
6.95023	2	Primitive streak	-16.6096
6.9066	3	Primitive streak	-15.5688
7.01067	4	Primitive streak	-16.1866
6.6359	5	Primitive streak	-16.279
6.73219	6	Primitive streak	-16.6096
6.55061	7	Epiblast	-16.2432
6.39957	8	Primitive streak	-16.1623
6.8085	9	Primitive streak	-15.8084
6.49328	10	Primitive streak	-15.9163
6.63884	11	Primitive streak	-16.1911
6.60392	12	Primitive streak	-16.3369
7.09723	13	Primitive streak	-15.4302
6.78803	14	Primitive streak	-16.1322
6.69751	15	Primitive streak	-16.3036
6.65986	16	Primitive streak	-16.6096
6.55372	17	Primitive streak	-16.6096
6.66175	18	Primitive streak	-16.2952
7.08451	20	Primitive streak	-16.6096
6.77792	21	Primitive streak	-16.6096
6.4762	22	Primitive streak	-16.6096
6.67832	23	Primitive streak	-16.6096
6.718	24	Primitive streak	-16.6096
6.7939	25	Primitive streak	-15.7916
6.91351	26	Primitive streak	-16.317
6.74003	27	Primitive streak	-16.6096
6.76846	28	Primitive streak	-16.0122
6.85678	29	Primitive streak	-16.6096
5.69852	30	Epiblast	-15.791
6.29952	31	Epiblast	-15.7131
6.25527	32	Epiblast	-16.6096
6.48471	33	Epiblast	-16.1221
6.48465	34	Epiblast	-16.6096
6.34951	35	Epiblast	-15.67
6.54416	36	Epiblast	-15.9693
6.92219	37	Epiblast	-16.6096
6.87971	38	Epiblast	-15.9146
6.82177	39	Epiblast	-16.1
6.87474	40	Epiblast	-16.2033
7.23016	41	Epiblast	-15.6317
6.78358	42	Epiblast	-16.1055
6.86509	43	Epiblast	-15.8384
6.80702	44	Epiblast	-16.2749
6.88917	45	Epiblast	-16.6096
6.83748	46	Epiblast	-16.2005
6.81376	47	Epiblast	-16.212
6.85248	48	Epiblast	-16.6096
6.76861	49	Epiblast	-16.6096
7.15803	50	Epiblast	-15.5629
7.12	51	Epiblast	-16.6096
7.10683	52	Epiblast	-16.0654
7.06867	53	Epiblast	-16.116
6.95799	54	Epiblast	-16.6096
6.98465	55	Epiblast	-16.6096
7.0674	56	Epiblast	-16.6096
6.95022	57	Epiblast	-16.0201
7.05108	58	Epiblast	-16.6096
6.92465	59	Epiblast	-16.1974
6.96415	60	Epiblast	-15.9583
7.02836	61	Epiblast	-16.1366
7.09991	62	Epiblast	-15.8529
7.00069	63	Epiblast	-16.2876
6.9902	64	Epiblast	-16.0662
6.88664	65	Epiblast	-15.7721
7.16979	66	Epiblast	-16.6096
7.23144	67	Epiblast	-16.6096
7.18585	68	Epiblast	-15.9889
6.78091	69	Epiblast	-15.9348
6.55358	70	Epiblast	-16.1236
6.7641	71	Epiblast	-15.8847
6.69419	72	Epiblast	-16.1772
6.76209	73	Epiblast	-16.6096
6.77786	74	Epiblast	-15.933
6.78805	75	Epiblast	-16.6096
6.80167	76	Epiblast	-16.6096
6.86751	77	Epiblast	-16.1835
6.88603	78	Epiblast	-16.6096
6.78329	79	Epiblast	-16.1225
6.79969	80	Epiblast	-16.6096
6.80154	81	Epiblast	-15.8166
6.60712	82	Epiblast	-16.1032
6.65005	83	Epiblast	-16.6096
6.6928	84	Epiblast	-16.6096
6.98495	85	Epiblast	-15.8477
6.89301	86	Epiblast	-16.2511
6.90043	87	Epiblast	-16.2124
6.81382	88	Epiblast	-16.6096
6.8748	89	Epiblast	-16.1208
6.63187	90	Epiblast	-16.2154
6.63221	91	Epiblast	-16.6096
6.64098	92	Epiblast	-16.1631
6.56151	93	Epiblast	-16.1863
6.7232	94	Epiblast	-16.6096
6.56899	95	Epiblast	-16.1714
6.56682	96	Epiblast	-16.2047
6.5235	97	Epiblast	-16.6096
6.46551	98	Epiblast	-15.5663
6.8599	99	Epiblast	-16.0911
6.98452	100	Epiblast	-16.6096
6.55682	101	Epiblast	-15.9162
6.66513	102	Epiblast	-16.6096
6.78593	103	Epiblast	-16.2021
6.5636	104	Epiblast	-16.6096
6.73023	105	Epiblast	-16.1359
6.67961	106	Epiblast	-15.7596
6.4764	107	Epiblast	-16.193
6.50868	108	Epiblast	-16.6096
6.45714	109	Epiblast	-16.1229
6.75922	110	Epiblast	-16.6096
6.64308	111	Primitive streak	-16.6096
6.87033	112	Primitive streak	-16.6096
6.9387	113	Epiblast	-16.6096
6.77896	114	Epiblast	-16.6096
6.86529	115	Epiblast	-15.7898
6.66061	116	Epiblast	-16.6096
6.77227	117	Epiblast	-15.4833
6.78931	118	Primitive streak	-16.1614
6.68069	119	Epiblast	-16.1196
6.83015	120	Epiblast	-15.9811
6.60597	121	Epiblast	-16.6096
6.89542	122	Epiblast	-16.1874
6.6101	123	Epiblast	-16.209
6.72502	124	Epiblast	-16.6096
6.94997	125	Epiblast	-16.2431
6.71641	126	Primitive streak	-15.9283
6.78418	127	Epiblast	-16.6096
6.52568	128	Epiblast	-16.6096
6.79071	129	Epiblast	-16.1413
6.68407	130	Epiblast	-15.9585
6.87962	131	Epiblast	-16.25
6.66494	132	Epiblast	-16.2098
6.74598	133	Epiblast	-16.1222
6.55513	134	Epiblast	-16.6096
6.8475	135	Epiblast	-16.6096
6.9519	136	Epiblast	-16.6096
6.64548	137	Epiblast	-16.1601
6.7488	138	Epiblast	-15.6093
6.61998	139	Epiblast	-15.8667
6.80889	140	Epiblast	-16.1991
6.67959	141	Epiblast	-16.2122
6.59925	142	Epiblast	-16.1832
6.74214	143	Epiblast	-16.2485
6.61544	144	Epiblast	-15.9351
6.82484	145	Epiblast	-16.6096
6.54973	146	Epiblast	-16.1648
6.68708	147	Epiblast	-16.2238
6.68884	148	Epiblast	-16.2186
6.88927	149	Epiblast	-16.1562
6.90255	150	Epiblast	-15.8545
6.68952	151	Epiblast	-15.996
6.76993	152	Epiblast	-15.9336
6.67339	153	Epiblast	-16.6096
6.72937	154	Epiblast	-16.6096
6.87133	155	Epiblast	-16.6096
6.73474	156	Epiblast	-15.836
7.20093	172	Epiblast	-16.189
7.10233	173	Epiblast	-16.6096
7.20961	183	Primitive streak	-16.1469
7.34736	184	Primitive streak	-15.8471
7.24542	185	Primitive streak	-16.6096
6.99835	186	Primitive streak	-16.2945
6.81891	187	Primitive streak	-16.2423
6.81419	188	Primitive streak	-16.2722
7.00027	189	Primitive streak	-15.8059
6.92333	190	Primitive streak	-16.6096
7.17065	191	Primitive streak	-15.7987
6.7407	194	Primitive streak	-15.9667
7.03457	195	Early nascent mesoderm	-16.3167
6.79861	196	Early nascent mesoderm	-16.3596
6.94307	197	Early nascent mesoderm	-16.0735
6.82483	198	Early nascent mesoderm	-16.2711
6.78116	199	Early nascent mesoderm	-16.3088
7.52784	212	Primitive streak	-16.4146
8.30858	315	Chorion	-16.2443
8.31208	317	Chorion	-15.9055
8.25223	318	Chorion	-15.8173
8.02895	319	Chorion	-15.9982
8.18035	320	Chorion	-15.6965
8.08052	321	Chorion	-14.9507
8.12021	322	Chorion	-15.1169
8.13355	323	Chorion	-14.7601
8.29415	324	Chorion	-15.0935
8.06884	325	Chorion	-15.4405
8.3208	326	Chorion	-14.7027
8.21827	327	Chorion	-14.4862
7.78345	328	Chorion	-13.7822
8.16213	329	Chorion	-14.0523
7.70204	330	Chorion	-14.3079
7.9394	331	Chorion	-13.621
7.61652	332	Chorion	-13.6062
7.79225	333	Chorion	-13.9328
7.86173	334	Chorion	-14.5746
8.05126	335	Chorion	-14.4387
8.19279	336	Chorion	-14.9542
8.21595	337	Chorion	-14.452
7.93502	341	Chorion	-15.8004
5.94566	343	Chorion progenitors	-12.0088
6.94435	344	Chorion progenitors	-12.9643
7.11385	345	Chorion progenitors	-11.8528
6.86876	346	Chorion progenitors	-11.4245
6.73411	347	Chorion progenitors	-12.0404
6.70365	348	Chorion progenitors	-12.7593
6.72553	349	Chorion progenitors	-12.4166
6.92573	350	Chorion progenitors	-12.207
6.7105	351	Chorion progenitors	-11.6178
6.47154	352	Chorion progenitors	-11.3792
6.62732	353	Chorion progenitors	-11.9134
6.56171	354	Chorion progenitors	-12.0656
6.71401	355	Chorion progenitors	-11.6831
6.65538	356	Chorion progenitors	-12.2905
6.6066	357	Chorion progenitors	-12.696
6.74956	358	Chorion progenitors	-12.2673
6.58317	359	Chorion progenitors	-11.3326
6.88025	360	Chorion progenitors	-12.0468
6.68507	361	Chorion progenitors	-11.4769
6.59509	362	Chorion progenitors	-11.2118
6.67939	363	Chorion progenitors	-11.5741
6.72488	364	Chorion progenitors	-12.2208
7.03105	365	Chorion progenitors	-12.3418
7.06923	366	Chorion progenitors	-12.2718
6.76021	367	Chorion progenitors	-11.8776
6.96978	368	Chorion progenitors	-11.2104
6.78428	369	Chorion progenitors	-11.8514
7.4115	370	Chorion progenitors	-12.7183
7.11235	371	Chorion progenitors	-14.1764
7.43471	372	Chorion progenitors	-12.5869
7.44688	373	Chorion progenitors	-12.4834
7.47494	374	Chorion progenitors	-12.019
7.44589	375	Chorion progenitors	-13.1771
7.26953	376	Chorion progenitors	-13.1001
7.47052	377	Chorion progenitors	-12.931
7.63822	378	Chorion progenitors	-12.0577
7.45131	379	Chorion progenitors	-11.9942
6.96104	380	Chorion progenitors	-12.8414
7.15681	381	Chorion progenitors	-12.6562
6.72149	382	Chorion progenitors	-12.9044
6.83451	383	Chorion progenitors	-13.1922
6.8744	384	Chorion progenitors	-12.8486
7.49802	385	Chorion progenitors	-12.5124
6.79845	386	Chorion progenitors	-13.7081
7.40647	387	Chorion progenitors	-12.86
6.84852	388	Chorion progenitors	-12.1302
7.05279	389	Chorion progenitors	-12.4122
7.03787	390	Chorion progenitors	-12.2613
7.3253	391	Chorion progenitors	-12.8509
7.25143	392	Chorion progenitors	-12.4781
7.11411	393	Chorion progenitors	-12.7983
6.96194	394	Chorion progenitors	-12.9925
7.47165	395	Chorion progenitors	-11.8194
7.13148	396	Chorion progenitors	-12.1552
7.07365	397	Chorion progenitors	-12.229
7.00159	403	Chorion	-14.3093
7.37225	404	Chorion	-14.704
7.69024	405	Chorion progenitors	-12.7279
7.52044	406	Chorion progenitors	-12.3904
7.47627	407	Chorion progenitors	-13.4811
7.66232	408	Chorion progenitors	-12.3583
7.69144	409	Chorion progenitors	-12.9653
7.63704	410	Chorion progenitors	-12.1371
7.15463	583	Early nascent mesoderm	-13.3792
8.32227	606	Amnion/Chorion	-12.3253
8.08319	607	Amnion/Chorion	-11.4756
8.23837	608	Amnion/Chorion	-11.3946
8.24515	609	Amnion/Chorion	-11.0945
8.286	610	Amnion/Chorion	-11.9612
8.16641	611	Amnion/Chorion	-11.5529
8.10054	612	Amnion/Chorion	-11.938
8.09607	613	Amnion/Chorion	-11.667
8.19096	614	Amnion/Chorion	-11.535
8.08362	615	Amnion/Chorion	-11.0846
8.11492	616	Amnion/Chorion	-11.4063
8.10456	617	Amnion/Chorion	-10.8953
7.78795	618	Amnion/Chorion	-12.2638
7.96147	619	Amnion/Chorion progenitor	-11.5671
8.03847	620	Amnion/Chorion progenitor	-12.3579
7.87589	621	Amnion/Chorion progenitor	-11.6883
7.89087	622	Amnion/Chorion progenitor	-12.1528
7.6996	623	Amnion/Chorion progenitor	-12.2567
7.73143	624	Amnion/Chorion progenitor	-11.7693
7.68916	625	Amnion/Chorion progenitor	-11.3605
7.66623	626	Amnion/Chorion progenitor	-11.8566
7.60592	627	Amnion/Chorion progenitor	-12.1624
7.69436	628	Amnion/Chorion progenitor	-12.3587
7.56097	629	Amnion/Chorion progenitor	-12.6635
7.65381	630	Amnion/Chorion progenitor	-11.3768
7.64917	631	Amnion/Chorion progenitor	-11.5264
7.76581	632	Amnion/Chorion progenitor	-11.7057
7.81364	633	Amnion/Chorion progenitor	-11.5664
7.93688	634	Amnion/Chorion progenitor	-11.4867
7.9362	635	Amnion/Chorion progenitor	-11.74
8.00466	636	Amnion/Chorion progenitor	-12.0948
8.19184	637	Amnion/Chorion	-11.5887
7.80963	638	Amnion/Chorion progenitor	-12.3366
7.73321	639	Amnion/Chorion progenitor	-11.9231
7.73618	640	Amnion/Chorion progenitor	-11.9095
7.84565	641	Amnion/Chorion progenitor	-11.5592
7.67774	642	Amnion/Chorion progenitor	-12.5604
8.26523	644	Amnion/Chorion progenitor	-12.1574
8.02217	646	Amnion/Chorion progenitor	-11.7964
8.23893	647	Allantois	-12.3371
8.2418	648	Allantois	-12.7841
8.36093	650	Allantois	-11.7762
8.26772	651	Allantois	-12.212
8.19994	652	Allantois	-11.9576
8.24419	653	Allantois	-12.6326
8.1519	654	Allantois	-12.1051
8.20012	655	Allantois	-12.6965
8.05397	656	Allantois	-12.1478
8.1138	657	Allantois	-12.2384
8.09265	658	Allantois	-12.318
8.10005	659	Allantois	-11.5509
8.20998	660	Allantois	-12.3521
8.14191	661	Allantois	-12.2052
7.30749	664	Amnion/Chorion progenitor	-11.7916
7.19007	665	Amnion/Chorion progenitor	-12.3912
7.5023	666	Amnion/Chorion progenitor	-12.0103
7.7651	671	Allantois	-11.9957
7.73781	672	Allantois	-12.0992
7.72099	673	Allantois	-11.8359
7.88069	674	Allantois	-12.0625
7.57049	676	Amnion/Chorion progenitor	-11.8267
7.58621	677	Amnion/Chorion progenitor	-11.5803
7.689	678	Amnion/Chorion progenitor	-11.7681
7.65084	679	Amnion/Chorion progenitor	-12.0838
8.15429	680	Allantois	-11.9204
8.20529	681	Allantois	-11.9709
6.97407	739	Early nascent mesoderm	-13.286
6.95045	740	Early nascent mesoderm	-14.1668
6.98199	741	Early nascent mesoderm	-13.4788
7.05985	742	Early nascent mesoderm	-14.3296
7.02683	743	Early nascent mesoderm	-13.7083
7.07591	744	Early nascent mesoderm	-13.9015
7.16048	745	Early nascent mesoderm	-15.4337
7.11808	746	Early nascent mesoderm	-15.0997
7.2062	747	Early nascent mesoderm	-13.8731
7.88699	786	Allantois	-12.1045
8.05663	787	Allantois	-11.9169
7.08407	875	Early nascent mesoderm	-16.3301
6.99529	876	Early nascent mesoderm	-16.0872
6.99378	877	Early nascent mesoderm	-16.1306
6.98145	878	Early nascent mesoderm	-16.1736
6.86593	879	Early nascent mesoderm	-16.6096
7.13547	880	Early nascent mesoderm	-16.3115
6.85372	881	Early nascent mesoderm	-16.1271
6.98601	882	Early nascent mesoderm	-16.2924
6.90978	883	Early nascent mesoderm	-16.6096
7.02409	884	Early nascent mesoderm	-16.6096
6.98723	885	Early nascent mesoderm	-16.1648
7.00577	886	Early nascent mesoderm	-16.0684
6.9567	887	Early nascent mesoderm	-16.2186
7.45549	888	Early nascent mesoderm	-15.924
7.4026	889	Early nascent mesoderm	-16.0288
7.47929	890	Early nascent mesoderm	-15.7058
7.56882	892	Early nascent mesoderm	-15.8936
7.52953	896	Early nascent mesoderm	-15.9479
7.09307	900	Early nascent mesoderm	-15.9668
7.15002	901	Early nascent mesoderm	-16.0259
6.97157	902	Early nascent mesoderm	-14.7926
6.99042	903	Early nascent mesoderm	-14.774
6.92435	904	Early nascent mesoderm	-15.239
6.97325	905	Early nascent mesoderm	-15.1194
6.96258	906	Early nascent mesoderm	-16.6096
7.00382	907	Early nascent mesoderm	-15.8297
7.03659	908	Early nascent mesoderm	-15.1804
7.07885	909	Early nascent mesoderm	-14.8612
7.08903	910	Early nascent mesoderm	-15.3597
7.02713	911	Early nascent mesoderm	-15.6806
7.07273	912	Early nascent mesoderm	-16.2246
7.1603	913	Early nascent mesoderm	-16.2868
7.00699	914	Early nascent mesoderm	-15.9704
7.02393	915	Early nascent mesoderm	-16.34
6.97334	916	Early nascent mesoderm	-16.6096
7.08506	917	Early nascent mesoderm	-16.4325
7.05319	918	Early nascent mesoderm	-16.6096
7.22311	919	Early nascent mesoderm	-16.1317
7.48244	974	PGC	-12.5356
8.03563	975	PGC	-13.129

## Sheet: Fig4d
Figure 4d - frequency of ExE cell types in wildtype and Bmp4 germline KO embryos
wildtype_log2_frequency	Bmp4_germline_KO_log2_frequency	cell_type
-1.30346	-1.46993	Chorion
-1.76089	-1.78091	Chorion progenitors
-5.50188	-3.04692	Intermediate Chorion
-3.53182	-4.03505	SpT-Gly
-4.00862	-9.96578	EPC progenitors
-3.07695	-9.96578	TGC progenitors
-6.65805	-4.29336	p-TGC
-6.84226	-3.04692	SpA-TGC

## Sheet: Fig4g
Figure 4g - Placental dry weight and area of E12.5 placentas from control and ExE-Bmp4-KO embryos
Placental dry weight				Placenta junctional zone area
Sample	Weight	genotype		Sample	TISSUE	GENO	REP	Area	genotype
1	120.2	Control		1	JZ	KO2	2	6.474	ExE Bmp4-KO
2	131.5	Control		2	JZ	KO2	1	6.533	ExE Bmp4-KO
3	138.5	Control		3	JZ	KO1	1	5.026	ExE Bmp4-KO
4	107.5	Control		4	JZ	KO1	2	4.421	ExE Bmp4-KO
5	119.4	Control		5	JZ	KO3	1	5.987	ExE Bmp4-KO
6	137	Control		6	JZ	KO3	2	5.56	ExE Bmp4-KO
7	112.7	Control		7	JZ	KO4	1	6.664	ExE Bmp4-KO
8	115	ExE Bmp4-KO		8	JZ	KO4	2	6.942	ExE Bmp4-KO
9	115	ExE Bmp4-KO		9	JZ	KO5	1	6.18	ExE Bmp4-KO
10	176	ExE Bmp4-KO		10	JZ	KO5	2	5.006	ExE Bmp4-KO
11	125	ExE Bmp4-KO		11	JZ	C1	1	4.877	Control
12	127.8	ExE Bmp4-KO		12	JZ	C1	2	5.299	Control
13	107	ExE Bmp4-KO		13	JZ	C2	1	3.47	Control
14	125.4	ExE Bmp4-KO		14	JZ	C2	2	4.076	Control
				15	JZ	C3	1	3.634	Control
				16	JZ	C3	2	4.679	Control
				17	JZ	C4	1	4.215	Control
				18	JZ	C4	2	4.252	Control
				19	JZ	C5	2	4.3	Control
				20	JZ	C5	1	3.702	Control
