# Supplementary material for: Temporal BMP4 effects on mouse embryonic and extraembryonic development
Source: Nature. 2024 Sep 18;634(8034):652–61. doi: 10.1038/s41586-024-07937-5 (PMC11485214; doi:10.1038/s41586-024-07937-5)
Supplement: Supplementary file 14 — Source Data Fig. 5 [file 41586_2024_7937_MOESM14_ESM.xlsx]

## Sheet: Fig5b
Source Data Figure 5
Figure 5b - pseudobulk Bmp4 expression per cell type in wildtype and embryonic Bmp4-KO embryos [log2 absolute expression]
WT	Bmp4_Emb_KO	cell_type
-14.3246	-14.9474	Node/Notochord
-14.79	-15.0247	SpT-Gly
-14.4062	-15.0247	Somitic mesoderm
-14.2427	-15.0247	Caudal mesoderm
-15.0247	-15.0247	p-TGC
-14.8027	-15.0247	Caudal neural plate
-14.4117	-14.9835	Paraxial mesoderm
-12.6568	-15.0247	Lateral & intermediate mesoderm
-11.3203	-14.7028	Allantois
-12.9438	-14.9249	Cardiopharyngeal mesoderm
-14.8471	-15.0056	Epiblast
-14.5564	-15.0247	Forebrain/Midbrain/Hindbrain
-14.7522	-15.006	Rostral neural plate
-14.7238	-15.0247	TGC progenitors
-14.5932	-15.0247	Tail bud - mesoderm
-10.7116	-15.0247	Amnion/Chorion
-11.4602	-14.7672	ExE mesoderm
-13.8083	-15.0247	Rostral mesoderm
-14.0536	-14.8441	Tail bud - neural
-14.082	-14.9997	Definitive ectoderm
-13.6748	-14.9932	Caudal epiblast
-14.5024	-15.0247	Presomitic mesoderm
-13.4836	-14.7976	Cardiomyocytes
-14.3617	-15.0247	Neural crest
-12.7749	-14.9736	Early nascent mesoderm
-13.7904	-14.938	Erythroid 1
-14.6368	-15.0247	Neural tube/Floor plate
-14.5293	-15.0247	Erythroid 2
-15.0247	-14.9114	Primitive streak
-13.2678	-14.8842	Late nascent mesoderm
-13.5811	-15.0247	Gut
-13.9237	-15.0247	Hindgut
-12.0099	-14.8669	PGC
-14.133	-14.9344	Haematoendothelial progenitors
-14.8195	-15.0247	Erythroid 3
-13.057	-15.0247	Intermediate Chorion
-10.8408	-14.5502	Amnion/Chorion progenitor
-14.7085	-15.0247	EPC progenitors
-12.3031	-15.0247	Surface ectoderm
-14.2033	-15.0247	SpA-TGC
-13.9927	-15.0247	Endothelial cells
-14.0906	-13.8574	Chorion
-12.5931	-12.0609	Chorion progenitors

## Sheet: Fig5cd
Figure 5c/d - cell type frequencies per embryo for wildtype, embryonic Bmp4 KO and germline KO embryos
	genotype	embryo
cell type			Forebrain/Midbrain/Hindbrain	Rostral neural plate	Surface ectoderm	Neural crest	Caudal neural plate	Neural tube/Floor plate	Definitive ectoderm	Tail bud - neural	Epiblast	PGC	Caudal epiblast	Primitive streak	Tail bud - mesoderm	Late nascent mesoderm	Early nascent mesoderm	Caudal mesoderm	Presomitic mesoderm	Somitic mesoderm	Paraxial mesoderm	Rostral mesoderm	Cardiopharyngeal mesoderm	Cardiomyocytes	Amnion/Chorion progenitor	Amnion/Chorion	Lateral & intermediate mesoderm	ExE mesoderm	Allantois	Haematoendothelial progenitors	Endothelial cells	Blood progenitors	Erythroid 1	Erythroid 2	Erythroid 3	Anterior Primitive Streak	Node/Notochord	Definitive endoderm	Gut	Hindgut
coarse_grained_types			Forebrain/Midbrain/Hindbrain	Rostral neural plate	Surface ectoderm	Neural crest	Caudal neural plate	Neural tube/Floor plate	Definitive ectoderm	Tail bud - neural	Epiblast	PGC	Caudal epiblast	Primitive streak	Tail bud - mesoderm	Late nascent mesoderm	Early nascent mesoderm	Caudal mesoderm	Presomitic mesoderm	Somitic mesoderm	Paraxial mesoderm	Rostral mesoderm	Cardiopharyngeal mesoderm	Cardiomyocytes	Amnion/Chorion lineage	Amnion/Chorion lineage	Lateral & intermediate mesoderm	ExE mesoderm	Allantois	Haematoendothelial progenitors	Endothelial cells	Blood progenitors	Erythroid	Erythroid	Erythroid	Anterior Primitive Streak	Node/Notochord	Endoderm	Endoderm	Endoderm
	WT	WT_embryo_219	0.0111888	0.128671	0.0377622	0	0.0405594	0	0.0251748	0.0405594	0.0125874	0.0013986	0.0433566	0	0.00979021	0.013986	0.0041958	0.104895	0.0125874	0.0167832	0.0363636	0	0.0573427	0.0027972	0.0363636	0.0629371	0.0531469	0.0307692	0.0391608	0.0293706	0.0111888	0	0.020979	0.034965	0.0027972	0	0.020979	0	0.0447552	0.0125874
	WT	WT_embryo_230	0.00847458	0.0988701	0.0254237	0	0.0536723	0.00564972	0.0254237	0.0762712	0.00847458	0.00564972	0.0621469	0	0.0169492	0.00282486	0.00282486	0.059322	0.0169492	0.0310734	0.0282486	0	0.0734463	0.00564972	0.0564972	0.0254237	0.0564972	0.0423729	0.0423729	0.0282486	0.00847458	0	0.0254237	0.039548	0.00847458	0	0.00564972	0	0.0423729	0.0112994
	WT	WT_embryo_232	0.00378788	0.0890152	0.0132576	0	0.0265152	0.00378788	0.0227273	0.0719697	0.0170455	0.00378788	0.0416667	0.00189394	0.0113636	0.0170455	0	0.125	0.0208333	0.0208333	0.0397727	0.00189394	0.0530303	0.00757576	0.0454545	0.0473485	0.0284091	0.0378788	0.0378788	0.0284091	0.0132576	0	0.0132576	0.0435606	0.0246212	0	0.0284091	0	0.0568182	0.00189394
	WT	WT_embryo_233	0.0131579	0.120614	0.0153509	0	0.0394737	0.00877193	0.0109649	0.0745614	0.0197368	0.00219298	0.0416667	0	0.0131579	0.0109649	0	0.118421	0.0131579	0.0219298	0.0394737	0.00219298	0.0438596	0	0.0328947	0.0328947	0.0592105	0.0285088	0.0350877	0.0263158	0.00877193	0	0.0175439	0.0416667	0.0570175	0	0.0241228	0	0.0197368	0.00657895
	WT	WT_embryo_234	0.015748	0.0905512	0.0452756	0.0019685	0.0433071	0.00984252	0.015748	0.0472441	0.0019685	0.00393701	0.0531496	0	0.00984252	0.011811	0	0.0807087	0.0177165	0.0216535	0.0413386	0.0019685	0.0610236	0.00787402	0.0511811	0.0669291	0.0393701	0.0452756	0.0334646	0.015748	0.0275591	0	0.0295276	0.023622	0.0314961	0	0.015748	0	0.0255906	0.011811
	WT	WT_embryo_235	0.0289389	0.102894	0.0128617	0.00321543	0.0257235	0.00321543	0.0257235	0.0546624	0.00643087	0	0.0482315	0	0.00321543	0.00643087	0	0.0610932	0.0160772	0.0257235	0.0321543	0	0.0836013	0.0096463	0.0514469	0.0450161	0.0546624	0.0450161	0.0578778	0.0289389	0.0353698	0	0.00643087	0.022508	0.0385852	0	0.0128617	0	0.0321543	0.0192926
	WT	WT_embryo_236	0.0181818	0.106061	0.0454545	0.00606061	0.0515152	0.0181818	0.0212121	0.0969697	0.00909091	0	0.0272727	0	0.00909091	0.0121212	0.0030303	0.0545455	0.0121212	0.0454545	0.0272727	0.0030303	0.0727273	0.0242424	0.0393939	0.0212121	0.0757576	0.0484848	0.0363636	0.0151515	0.0333333	0	0.0030303	0.00606061	0.0151515	0	0.00909091	0	0.0272727	0.00606061
	WT	WT_embryo_237	0.0324873	0.0558376	0.0314721	0.00304569	0.0152284	0.0101523	0.0071066	0.0598985	0.00203046	0.00304569	0.0365482	0	0.0121827	0.00101523	0	0.0558376	0.0101523	0.0294416	0.0172589	0	0.0375635	0.0071066	0.0284264	0.128934	0.0781726	0.0213198	0.0497462	0.0365482	0.0294416	0	0.00406091	0.0497462	0.0852792	0	0.0071066	0	0.0284264	0.0253807
	WT	WT_embryo_238	0.0271399	0.0605428	0.0521921	0	0.0563674	0.0229645	0.00626305	0.0584551	0.00417537	0.00417537	0.0250522	0	0.0208768	0.00208768	0	0.0501044	0.0104384	0.0501044	0.0292276	0	0.0292276	0.00835073	0.0501044	0.106472	0.0730689	0.0125261	0.039666	0.0208768	0.0250522	0	0.00208768	0.0187891	0.0730689	0	0.00208768	0	0.0354906	0.0229645
	WT	WT_embryo_240	0.061157	0.0595041	0.0297521	0.00991736	0.0363636	0.12562	0.00661157	0.0793388	0.00165289	0	0.0363636	0	0.00826446	0.00661157	0.00165289	0.0446281	0.00661157	0.0661157	0.0380165	0	0.0694215	0.0380165	0.014876	0.0280992	0.077686	0.0214876	0.0479339	0.0198347	0.0280992	0	0	0	0	0	0.00661157	0	0.0198347	0.00991736
	WT	WT_embryo_241	0.0523691	0.0673317	0.0548628	0.0074813	0.0249377	0.042394	0.0074813	0.0249377	0.00498753	0.00249377	0.032419	0	0.0149626	0.00498753	0	0.042394	0.00249377	0.0399002	0.0399002	0.00249377	0.0548628	0.0224439	0.0249377	0.104738	0.0822943	0.0249377	0.042394	0.0074813	0.0399002	0	0.00498753	0.0199501	0.0573566	0	0.00498753	0	0.0224439	0.0174564
	WT	WT_embryo_242	0.0605686	0.0556242	0.0358467	0.0148331	0.0234858	0.0852905	0.00370828	0.0618047	0.00123609	0.00123609	0.0346106	0	0.0111248	0.00247219	0	0.0407911	0.00865266	0.0346106	0.0519159	0	0.0803461	0.0234858	0.0111248	0.0444994	0.0902349	0.0210136	0.0482077	0.0296663	0.0407911	0	0.00370828	0.00865266	0.0160692	0	0.00494438	0	0.0185414	0.0309023
	WT	WT_embryo_243	0.0225847	0.0464241	0.0175659	0.00752823	0.0163112	0.0276035	0.00125471	0.055207	0	0.00501882	0.0225847	0	0.0175659	0.00376412	0	0.033877	0.0100376	0.0175659	0.0627353	0.00125471	0.0539523	0.0125471	0.0250941	0.0677541	0.115433	0.0301129	0.0690088	0.0301129	0.0276035	0	0.0100376	0.0238394	0.122961	0	0.00250941	0	0.0188206	0.02133
	WT	WT_embryo_244	0.015873	0.00793651	0.00793651	0	0.0238095	0.0396825	0	0.0952381	0	0	0.031746	0	0.00793651	0.00793651	0	0.0396825	0.0238095	0.0238095	0.015873	0	0.047619	0.00793651	0.015873	0.0555556	0.0634921	0	0.0238095	0.00793651	0.0238095	0	0.031746	0.0952381	0.285714	0	0	0	0	0
	WT	WT_embryo_245	0.0483092	0.0362319	0.0410628	0.02657	0.00966184	0.0821256	0.00241546	0.057971	0	0.00483092	0.02657	0	0.00724638	0.00241546	0	0.0241546	0.00483092	0.0362319	0.0434783	0.00241546	0.0748792	0.0217391	0.0169082	0.113527	0.0386473	0.00724638	0.0289855	0.0144928	0.0458937	0	0.00241546	0.0120773	0.120773	0	0.00724638	0	0.0169082	0.0217391
	WT	WT_embryo_246	0.0529172	0.0217096	0.0217096	0.0122117	0.00407056	0.0542741	0	0.0189959	0.0027137	0.00542741	0.00814111	0	0.00949796	0.00135685	0	0.0284939	0.00814111	0.036635	0.0949796	0	0.0814111	0.0189959	0.0257802	0.0800543	0.0895522	0.0312076	0.0597015	0.0298507	0.0312076	0	0.0027137	0.0122117	0.0963365	0	0.0027137	0	0.0230665	0.0339213
	WT	WT_embryo_247	0.0451866	0.0314342	0.0451866	0.0255403	0.00785855	0.0884086	0.00196464	0.0392927	0	0.00196464	0.0275049	0	0.00392927	0.00196464	0	0.021611	0.0117878	0.0471513	0.0353635	0	0.0726916	0.0176817	0.0255403	0.104126	0.0884086	0.0137525	0.043222	0.0255403	0.0235756	0	0.00196464	0.0235756	0.0884086	0	0.00982318	0	0.0117878	0.0137525
	WT	WT_embryo_248	0.0519337	0.0232044	0.0187845	0.0331492	0.0110497	0.0950276	0	0.040884	0.00110497	0	0.0198895	0	0.00552486	0	0	0.0254144	0.00662983	0.0243094	0.0497238	0.00110497	0.0541436	0.0232044	0.0209945	0.0618785	0.0939227	0.0121547	0.0585635	0.0209945	0.0309392	0	0.00331492	0.0198895	0.161326	0	0.00441989	0	0.00883978	0.0176796
	WT	WT_embryo_249	0.0319149	0.0212766	0.0265957	0.0425532	0.0212766	0.0851064	0.0106383	0.0425532	0	0	0.0265957	0	0.0212766	0.00531915	0	0.0106383	0	0.0159574	0.0319149	0.00531915	0.0585106	0.00531915	0.0106383	0.18617	0.101064	0	0.0478723	0.0212766	0.0319149	0	0.0106383	0.0159574	0.0957447	0	0	0	0.00531915	0.0106383
	WT	WT_embryo_250	0.0480274	0.0188679	0.0480274	0.0188679	0.0051458	0.142367	0.00171527	0.0411664	0	0	0.0171527	0	0.0051458	0.00171527	0	0.0205832	0.00343053	0.0411664	0.0445969	0.00171527	0.0566038	0.0274443	0.0188679	0.0703259	0.0720412	0.0171527	0.058319	0.0188679	0.0600343	0	0.00343053	0.00686106	0.0806175	0	0.0120069	0	0.0188679	0.0188679
	WT	WT_embryo_251	0.0452489	0.0135747	0.0165913	0.0437406	0.00301659	0.105581	0	0.0422323	0	0.00452489	0.0180995	0	0.0165913	0	0.0015083	0.0120664	0.00452489	0.0422323	0.0467572	0.0015083	0.0558069	0.00754148	0.0241327	0.0935143	0.0784314	0.0135747	0.0588235	0.0286576	0.0377074	0	0.0015083	0.0015083	0.155354	0	0.0015083	0	0.0120664	0.0120664
	WT	WT_embryo_252	0.0346741	0.0138696	0.0332871	0.00554785	0.00554785	0.156727	0	0.0319001	0	0.00138696	0.00138696	0	0.00970874	0	0	0.0138696	0.00138696	0.0443828	0.0332871	0	0.0638003	0.0138696	0.00693481	0.104022	0.12344	0.00832178	0.147018	0.00970874	0.0846047	0	0	0	0.0346741	0	0.00277393	0	0.00554785	0.00832178
	WT	WT_embryo_253	0.0230769	0.00769231	0	0	0	0.2	0	0	0	0	0	0	0	0	0	0	0	0.0923077	0.0153846	0	0.0307692	0.00769231	0.00769231	0.146154	0.0846154	0.00769231	0.192308	0.0230769	0.146154	0	0	0	0.00769231	0	0	0	0.00769231	0
	embryonic Bmp4 KO	x7e14_Embryo_Bmp4_KO	0.0369515	0.0946882	0.0669746	0.0184758	0.0438799	0.0207852	0.00923788	0.0785219	0.00230947	0.00692841	0.034642	0	0.0115473	0.0115473	0	0.0623557	0.0323326	0.0138568	0.0277136	0.00692841	0.0785219	0.0230947	0.00461894	0.0138568	0.0600462	0.0230947	0.0207852	0.0230947	0.0277136	0	0.00692841	0.00923788	0.0184758	0	0.0230947	0	0.0207852	0.0669746
	embryonic Bmp4 KO	x7e111_Embryo_Bmp4_KO	0.00441501	0.11479	0.0463576	0	0.0640177	0.00220751	0.00441501	0.0596026	0.00883002	0.0286976	0.0684327	0.00441501	0.0441501	0.0573951	0.00220751	0.0816777	0.00662252	0.00220751	0.0529801	0.01766	0.0706402	0.00662252	0.0286976	0.0110375	0.0353201	0.0485651	0.0331126	0.0242826	0.00220751	0	0	0	0.00220751	0.00441501	0.00883002	0	0.0353201	0.01766
	embryonic Bmp4 KO	x7e17_Embryo_Bmp4_KO	0.0537634	0.172043	0.0430108	0	0.0215054	0	0	0.129032	0	0.0215054	0.0537634	0	0.0107527	0.0107527	0.0107527	0.0645161	0.0645161	0.0107527	0.0322581	0	0.0215054	0.0322581	0	0	0.0860215	0.0322581	0.0107527	0.0107527	0.0107527	0	0.0537634	0.0215054	0	0	0.0107527	0	0.0107527	0
	embryonic Bmp4 KO	x8e11_Embryo_Bmp4_KO	0.00626959	0.0595611	0.0376176	0	0.0344828	0	0.0282132	0.0188088	0.0031348	0.0282132	0.015674	0	0.015674	0.0219436	0	0.0376176	0.0282132	0.0031348	0.0721003	0.00940439	0.0595611	0	0.0877743	0.0219436	0.0219436	0.0658307	0.015674	0.0532915	0.00626959	0.0031348	0.0752351	0.0407524	0.0219436	0	0.0501567	0	0.0407524	0.015674
	embryonic Bmp4 KO	x10e12_Embryo_Bmp4_KO	0.00520833	0.152778	0.0190972	0	0.046875	0.00173611	0.0225694	0.0208333	0.00173611	0.00694444	0.0399306	0	0.0225694	0.0520833	0	0.0555556	0.0173611	0.00347222	0.102431	0.0190972	0.0815972	0	0.0746528	0.0347222	0.0173611	0.0486111	0.0225694	0.015625	0	0.00173611	0.0486111	0.0364583	0.00520833	0	0.00694444	0	0.0104167	0.00520833
	embryonic Bmp4 KO	x10e16_Embryo_Bmp4_KO	0.0295359	0.109705	0.0295359	0.00843882	0.0548523	0	0.0126582	0.07173	0	0.0126582	0.0843882	0	0.0253165	0.0253165	0	0.0590717	0.0295359	0.00421941	0.0675105	0.021097	0.0548523	0.0337553	0.00421941	0.021097	0.0886076	0.021097	0.0379747	0.0168776	0.0126582	0	0	0	0	0	0.0168776	0	0.0253165	0.021097
	embryonic Bmp4 KO	x10e15_Embryo_Bmp4_KO	0.0606061	0.0606061	0.0416667	0.0492424	0.0454545	0.0189394	0	0.0606061	0	0.00757576	0.0151515	0	0.0113636	0.00378788	0	0.0227273	0.00378788	0.0151515	0.0416667	0.0454545	0.117424	0.0719697	0.0113636	0.0454545	0.0643939	0.0378788	0.0492424	0.0265152	0.0265152	0	0.00378788	0	0	0	0.0113636	0	0.00378788	0.0265152
	germline Bmp4 KO	x4e26_Embryo_ExE_Bmp4_KO	0.00720721	0.0918919	0.0234234	0.0018018	0.045045	0.0036036	0.0108108	0.0612613	0	0	0.0306306	0	0.0216216	0.0288288	0.0018018	0.0954955	0.0216216	0.0036036	0.0648649	0.0018018	0.0558559	0.018018	0.0558559	0.0576577	0.0720721	0.018018	0.0018018	0.0216216	0.0144144	0.0018018	0.0126126	0.00540541	0.0018018	0	0.0108108	0	0.0576577	0.0792793
	germline Bmp4 KO	x4e34_Embryo_ExE_Bmp4_KO	0.041791	0.0970149	0.0328358	0.0104478	0.0328358	0.0149254	0.00149254	0.0731343	0	0	0.0358209	0	0.0223881	0.00895522	0	0.0820896	0.00746269	0.00895522	0.0358209	0.0208955	0.0507463	0.0432836	0.00298507	0.0104478	0.113433	0.0268657	0.0104478	0.0104478	0.0328358	0	0	0	0.00149254	0	0.0238806	0	0.0223881	0.123881
	germline Bmp4 KO	x4e35_Embryo_ExE_Bmp4_KO	0.0519713	0.0663082	0.0322581	0.0143369	0.0376344	0.00896057	0	0.0698925	0	0	0.0286738	0	0.00896057	0.00358423	0	0.0412186	0.00716846	0.0143369	0.0358423	0.0430108	0.102151	0.0286738	0.0215054	0.0358423	0.0716846	0.0179211	0.016129	0.0322581	0.0304659	0	0.00716846	0	0.00358423	0	0.0286738	0	0.0268817	0.112903
	germline Bmp4 KO	x4e37_Embryo_ExE_Bmp4_KO	0.026455	0.132275	0.0335097	0.00352734	0.0282187	0.00352734	0.00176367	0.0828924	0.00352734	0	0.042328	0.00176367	0.00705467	0.0229277	0	0.0952381	0.0141093	0.00881834	0.0458554	0.00705467	0.0599647	0.0299824	0.00352734	0.0123457	0.0546737	0.00352734	0	0.0282187	0.0176367	0	0.00352734	0	0	0	0.0299824	0	0.0493827	0.146384

## Sheet: Fig5fg
Figure 5f/g - PGC scores and cell cycle score for different PGC populations
cell	m_phase_score	s_phase_score	genotype	pgc_score	m_plus_s_phase_score
190416_P01.190416_P01004	0.000744048	0.00111607	Ref PGCs E7.5	-6.61726	0.00186012
190416_P01.190416_P01042	0.00205198	0.00102599	Ref PGCs E7.5	-6.45594	0.00307798
190416_P01.190416_P01069	0.00120192	0.000801282	Ref PGCs E7.5	-6.59451	0.00200321
190416_P01.190416_P01143	0.00649954	0.000348189	Ref PGCs E7.5	-6.92758	0.00684773
190416_P01.190416_P01164	0.00466563	0.000518403	Ref PGCs E7.5	-6.164	0.00518403
190416_P01.190416_P01172	0.00276498	0.00030722	Ref PGCs E7.5	-6.71613	0.0030722
190416_P01.190416_P01173	0.000942063	0.000471032	Ref PGCs E7.5	-6.53888	0.00141309
190416_P01.190416_P01206	0.0020816	0.00041632	Ref PGCs E7.5	-6.58354	0.00249792
190416_P01.190416_P01224	0.00263852	0.000329815	Ref PGCs E7.5	-5.87414	0.00296834
190416_P01.190416_P01252	0.001554	0.0003885	Ref PGCs E7.5	-6.52482	0.0019425
190416_P01.190416_P01261	0.00284091	0.00094697	Ref PGCs E7.5	-6.88846	0.00378788
190416_P01.190416_P01265	0.00634921	0.000198413	Ref PGCs E7.5	-6.07303	0.00654762
190416_P02.190416_P02062	0.000551268	0	Ref PGCs E7.5	-6.56202	0.000551268
190416_P02.190416_P02132	0.00250376	0.002003	Ref PGCs E7.5	-7.47786	0.00450676
190416_P02.190416_P02150	0.0013624	0.00227066	Ref PGCs E7.5	-6.8252	0.00363306
190416_P02.190416_P02186	0.00328587	0	Ref PGCs E7.5	-6.90407	0.00328587
190416_P02.190416_P02275	0.000554324	0.000554324	Ref PGCs E7.5	-6.25196	0.00110865
190416_P02.190416_P02330	0.0010929	0.0010929	Ref PGCs E7.5	-6.25832	0.00218579
190416_P02.190416_P02345	0.00276466	0.000460776	Ref PGCs E7.5	-6.71363	0.00322543
190416_P03.190416_P03102	0.00267523	0.000535045	Ref PGCs E7.5	-6.44209	0.00321027
190416_P03.190416_P03124	0.00237288	0.00135593	Ref PGCs E7.5	-6.18394	0.00372881
190416_P03.190416_P03144	0.00220928	0.000602531	Ref PGCs E7.5	-6.4955	0.00281181
190416_P03.190416_P03248	0.00548408	0	Ref PGCs E7.5	-7.40609	0.00548408
190416_P03.190416_P03296	0.00276713	0.000212857	Ref PGCs E7.5	-7.31802	0.00297999
E775_PGC_P01_NOVA.E775_PGC_P01_NOVA001	0.00178094	0.000445236	Ref PGCs E7.5	-6.57658	0.00222618
E775_PGC_P01_NOVA.E775_PGC_P01_NOVA005	0.00194175	0.00038835	Ref PGCs E7.5	-5.96399	0.0023301
E775_PGC_P01_NOVA.E775_PGC_P01_NOVA010	0.00129433	0	Ref PGCs E7.5	-5.96094	0.00129433
E775_PGC_P01_NOVA.E775_PGC_P01_NOVA013	0.00202634	0.00151976	Ref PGCs E7.5	-6.18122	0.0035461
E775_PGC_P01_NOVA.E775_PGC_P01_NOVA053	0.00290698	0.000581395	Ref PGCs E7.5	-6.37486	0.00348837
E775_PGC_P01_NOVA.E775_PGC_P01_NOVA065	0.00280998	0.00175623	Ref PGCs E7.5	-6.0806	0.00456621
E775_PGC_P01_NOVA.E775_PGC_P01_NOVA073	0.000441696	0	Ref PGCs E7.5	-6.30614	0.000441696
E775_PGC_P01_NOVA.E775_PGC_P01_NOVA078	0.00267261	0	Ref PGCs E7.5	-6.01084	0.00267261
E775_PGC_P01_NOVA.E775_PGC_P01_NOVA081	0.00121951	0.000406504	Ref PGCs E7.5	-6.13624	0.00162602
E775_PGC_P01_NOVA.E775_PGC_P01_NOVA086	0.00299103	0.000997009	Ref PGCs E7.5	-6.05395	0.00398804
E775_PGC_P01_NOVA.E775_PGC_P01_NOVA100	0.00498753	0	Ref PGCs E7.5	-6.04189	0.00498753
E775_PGC_P01_NOVA.E775_PGC_P01_NOVA101	0.0045929	0.000417537	Ref PGCs E7.5	-6.81766	0.00501044
E775_PGC_P01_NOVA.E775_PGC_P01_NOVA106	0.00164745	0	Ref PGCs E7.5	-6.58774	0.00164745
E775_PGC_P01_NOVA.E775_PGC_P01_NOVA108	0.000525762	0	Ref PGCs E7.5	-6.40626	0.000525762
E775_PGC_P01_NOVA.E775_PGC_P01_NOVA110	0.00447471	0.000194553	Ref PGCs E7.5	-6.6278	0.00466926
E775_PGC_P01_NOVA.E775_PGC_P01_NOVA117	0.00308761	0.000578927	Ref PGCs E7.5	-6.19442	0.00366654
E775_PGC_P01_NOVA.E775_PGC_P01_NOVA118	0.00654947	0	Ref PGCs E7.5	-6.30961	0.00654947
E775_PGC_P01_NOVA.E775_PGC_P01_NOVA120	0.00508259	0.00025413	Ref PGCs E7.5	-6.48387	0.00533672
E775_PGC_P01_NOVA.E775_PGC_P01_NOVA126	0.00386847	0	Ref PGCs E7.5	-6.20982	0.00386847
E775_PGC_P01_NOVA.E775_PGC_P01_NOVA128	0.00163979	0.000819896	Ref PGCs E7.5	-7.16259	0.00245969
E775_PGC_P01_NOVA.E775_PGC_P01_NOVA131	0.00349895	0.00069979	Ref PGCs E7.5	-7.20811	0.00419874
E775_PGC_P01_NOVA.E775_PGC_P01_NOVA133	0.00394922	0	Ref PGCs E7.5	-6.19409	0.00394922
E775_PGC_P01_NOVA.E775_PGC_P01_NOVA134	0.00147059	0.000367647	Ref PGCs E7.5	-6.49159	0.00183824
E775_PGC_P01_NOVA.E775_PGC_P01_NOVA144	0	0	Ref PGCs E7.5	-6.37473	0
190301_P04.190301_P04244	0	0	Ref PGCs E7.5	-6.86609	0
190301_P04.190301_P04278	0.00316957	0	Ref PGCs E7.5	-6.12285	0.00316957
190416_P01.190416_P01018	0.00593472	0.00049456	Ref PGCs E7.5	-6.70642	0.00642928
190108_P01.190108_P01064	0.00670358	0	Ref PGCs E8.5	-6.65536	0.00670358
190108_P01.190108_P01076	0.001207	0	Ref PGCs E8.5	-7.3569	0.001207
190108_P01.190108_P01080	0.00572246	0	Ref PGCs E8.5	-6.84277	0.00572246
190108_P01.190108_P01107	0.00137615	0.000917431	Ref PGCs E8.5	-6.58057	0.00229358
190108_P01.190108_P01132	0.00216216	0.00162162	Ref PGCs E8.5	-6.37508	0.00378378
190108_P01.190108_P01146	0.000545554	0	Ref PGCs E8.5	-7.48289	0.000545554
190108_P01.190108_P01148	0.00169944	0.000485555	Ref PGCs E8.5	-6.42368	0.002185
190108_P01.190108_P01150	0.00263852	0.000879507	Ref PGCs E8.5	-6.52835	0.00351803
190108_P01.190108_P01152	0.00312989	0.000391236	Ref PGCs E8.5	-5.86741	0.00352113
190108_P01.190108_P01159	0.00144613	0	Ref PGCs E8.5	-6.45182	0.00144613
190108_P01.190108_P01168	0.00514241	0	Ref PGCs E8.5	-6.03104	0.00514241
190108_P01.190108_P01176	0.00459559	0.000459559	Ref PGCs E8.5	-5.98842	0.00505515
190108_P01.190108_P01179	0.00306435	0	Ref PGCs E8.5	-6.54965	0.00306435
190108_P01.190108_P01196	0.00372024	0.000496032	Ref PGCs E8.5	-6.29988	0.00421627
190108_P01.190108_P01197	0.00350653	0	Ref PGCs E8.5	-6.15167	0.00350653
190108_P01.190108_P01199	0.00563275	0.000751033	Ref PGCs E8.5	-6.84518	0.00638378
190108_P01.190108_P01201	0.00543478	0.000271739	Ref PGCs E8.5	-6.12582	0.00570652
190108_P01.190108_P01219	0.00534629	0	Ref PGCs E8.5	-6.20281	0.00534629
190108_P01.190108_P01229	0.00140056	0.00186741	Ref PGCs E8.5	-6.12412	0.00326797
190108_P01.190108_P01255	0.00187003	0.000935016	Ref PGCs E8.5	-6.23055	0.00280505
190108_P01.190108_P01257	0.00436433	0.00056926	Ref PGCs E8.5	-6.77776	0.00493359
190108_P01.190108_P01266	0.000684932	0	Ref PGCs E8.5	-6.39956	0.000684932
190108_P01.190108_P01270	0.0041645	0	Ref PGCs E8.5	-6.69331	0.0041645
190108_P01.190108_P01273	0.00088968	0.00044484	Ref PGCs E8.5	-6.77958	0.00133452
190108_P01.190108_P01361	0.00158932	0.000635728	Ref PGCs E8.5	-5.89819	0.00222505
190108_P01.190108_P01363	0.00404858	0.00101215	Ref PGCs E8.5	-6.5764	0.00506073
190108_P01.190108_P01374	0.00339271	0	Ref PGCs E8.5	-6.59819	0.00339271
190108_P03.190108_P03008	0.00458584	0.000286615	Ref PGCs E8.5	-6.92164	0.00487246
190108_P03.190108_P03014	0.00272702	0.000272702	Ref PGCs E8.5	-6.2176	0.00299973
190108_P03.190108_P03021	0.000621118	0.000931677	Ref PGCs E8.5	-6.69002	0.0015528
190108_P03.190108_P03024	0.00357382	0.000223364	Ref PGCs E8.5	-6.39881	0.00379719
190108_P03.190108_P03029	0.00648298	0.000405186	Ref PGCs E8.5	-6.14225	0.00688817
190108_P03.190108_P03060	0.00158856	0.000397141	Ref PGCs E8.5	-6.46172	0.0019857
190108_P03.190108_P03090	0.00215672	0.00107836	Ref PGCs E8.5	-6.31103	0.00323508
190108_P03.190108_P03093	0.00444225	0.000493583	Ref PGCs E8.5	-6.31008	0.00493583
190108_P03.190108_P03106	0.00268577	0.000596837	Ref PGCs E8.5	-6.48509	0.0032826
190108_P03.190108_P03108	0.00512129	0.000539084	Ref PGCs E8.5	-6.14027	0.00566038
190108_P03.190108_P03113	0.000307503	0.000922509	Ref PGCs E8.5	-6.38043	0.00123001
190108_P03.190108_P03115	0.00481058	0.000601323	Ref PGCs E8.5	-6.1646	0.00541191
190108_P03.190108_P03116	0.00227848	0.000506329	Ref PGCs E8.5	-6.24966	0.00278481
190108_P03.190108_P03119	0.00411184	0	Ref PGCs E8.5	-6.88406	0.00411184
190108_P03.190108_P03121	0.00217933	0.000622665	Ref PGCs E8.5	-6.55794	0.00280199
190108_P03.190108_P03124	0.00303605	0.000759013	Ref PGCs E8.5	-6.33775	0.00379507
190108_P03.190108_P03125	0.00193097	0.00120685	Ref PGCs E8.5	-6.11801	0.00313782
190108_P03.190108_P03127	0.00372539	0	Ref PGCs E8.5	-6.10727	0.00372539
190108_P03.190108_P03128	0.00066778	0.00200334	Ref PGCs E8.5	-6.28449	0.00267112
190108_P03.190108_P03130	0.00307535	0.00102512	Ref PGCs E8.5	-6.2109	0.00410046
190108_P03.190108_P03132	0.00151439	0.000504796	Ref PGCs E8.5	-6.00968	0.00201918
190108_P03.190108_P03134	0.00572738	0	Ref PGCs E8.5	-6.36686	0.00572738
190108_P03.190108_P03136	0.00241481	0.000804937	Ref PGCs E8.5	-6.52545	0.00321975
190108_P03.190108_P03137	0.00349498	0.00174749	Ref PGCs E8.5	-6.39463	0.00524246
190108_P03.190108_P03139	0.0054821	0.00096743	Ref PGCs E8.5	-6.41575	0.00644953
190108_P03.190108_P03140	0.0022541	0.000614754	Ref PGCs E8.5	-7.07486	0.00286885
190108_P03.190108_P03141	0	0.000470588	Ref PGCs E8.5	-6.57084	0.000470588
190108_P03.190108_P03142	0.00561798	0.00102145	Ref PGCs E8.5	-6.72243	0.00663943
190108_P03.190108_P03143	0.00360144	0	Ref PGCs E8.5	-6.39725	0.00360144
190108_P03.190108_P03144	0.00259556	0.00023596	Ref PGCs E8.5	-6.58758	0.00283152
190108_P03.190108_P03153	0.00125471	0.000501882	Ref PGCs E8.5	-6.06479	0.00175659
190108_P03.190108_P03169	0.00434947	0.000567322	Ref PGCs E8.5	-6.35793	0.00491679
190108_P03.190108_P03213	0.0022553	0	Ref PGCs E8.5	-5.79197	0.0022553
190108_P03.190108_P03261	0.0018105	0	Ref PGCs E8.5	-6.43383	0.0018105
190108_P03.190108_P03297	0.000935745	0.000935745	Ref PGCs E8.5	-6.88134	0.00187149
190108_P03.190108_P03339	0.0032263	0.000307267	Ref PGCs E8.5	-6.03022	0.00353357
190108_P03.190108_P03368	0.000642811	0.00149989	Ref PGCs E8.5	-6.64113	0.0021427
190108_P03.190108_P03369	0.000294204	0.000588408	Ref PGCs E8.5	-6.68142	0.000882613
190108_P03.190108_P03374	0.00157812	0.00157812	Ref PGCs E8.5	-6.56718	0.00315623
190108_P03.190108_P03376	0.00229489	0.000286862	Ref PGCs E8.5	-6.23653	0.00258176
190625_P01_OG2.190625_P01_OG2006	0.00423068	0.000222668	Ref PGCs E8.5	-5.8769	0.00445335
190625_P01_OG2.190625_P01_OG2009	0.00267759	0.000157505	Ref PGCs E8.5	-5.76701	0.00283509
190625_P01_OG2.190625_P01_OG2010	0.00601535	0	Ref PGCs E8.5	-6.03836	0.00601535
190625_P01_OG2.190625_P01_OG2011	0.00641849	0	Ref PGCs E8.5	-6.07106	0.00641849
190625_P01_OG2.190625_P01_OG2013	0.00290008	0.000263644	Ref PGCs E8.5	-5.69307	0.00316372
190625_P01_OG2.190625_P01_OG2014	0.00505263	0.000421053	Ref PGCs E8.5	-5.91888	0.00547368
190625_P01_OG2.190625_P01_OG2016	0.00594732	0	Ref PGCs E8.5	-5.92276	0.00594732
190625_P01_OG2.190625_P01_OG2017	0.00351031	0.000438789	Ref PGCs E8.5	-6.60626	0.0039491
190625_P01_OG2.190625_P01_OG2023	0.00599251	0.00149813	Ref PGCs E8.5	-6.20982	0.00749064
190625_P01_OG2.190625_P01_OG2024	0.00309215	0.000309215	Ref PGCs E8.5	-6.43843	0.00340136
190625_P01_OG2.190625_P01_OG2025	0.00538761	0	Ref PGCs E8.5	-5.97523	0.00538761
190625_P01_OG2.190625_P01_OG2029	0.00426894	0.000533618	Ref PGCs E8.5	-5.69476	0.00480256
190625_P01_OG2.190625_P01_OG2030	0	0	Ref PGCs E8.5	-6.61494	0
190625_P01_OG2.190625_P01_OG2033	0.00102512	0	Ref PGCs E8.5	-5.79835	0.00102512
190625_P01_OG2.190625_P01_OG2035	0.00553385	0	Ref PGCs E8.5	-6.37745	0.00553385
190625_P01_OG2.190625_P01_OG2038	0.00211736	0.00030248	Ref PGCs E8.5	-5.74724	0.00241984
190625_P01_OG2.190625_P01_OG2040	0.0029967	0	Ref PGCs E8.5	-5.96066	0.0029967
190625_P01_OG2.190625_P01_OG2041	0.00504032	0.000504032	Ref PGCs E8.5	-6.02958	0.00554435
190625_P01_OG2.190625_P01_OG2042	0.00369458	0.000205255	Ref PGCs E8.5	-6.0102	0.00389984
190625_P01_OG2.190625_P01_OG2044	0.000917431	0.000229358	Ref PGCs E8.5	-6.20726	0.00114679
190625_P01_OG2.190625_P01_OG2045	0.00420322	0.000182749	Ref PGCs E8.5	-5.88317	0.00438596
190625_P01_OG2.190625_P01_OG2047	0.00511422	0.000340948	Ref PGCs E8.5	-5.61041	0.00545517
190625_P01_OG2.190625_P01_OG2062	0.00640478	0	Ref PGCs E8.5	-6.18309	0.00640478
190625_P01_OG2.190625_P01_OG2064	0.00271887	0.000543774	Ref PGCs E8.5	-6.10601	0.00326264
190625_P01_OG2.190625_P01_OG2066	0.00176263	0.000587544	Ref PGCs E8.5	-6.7425	0.00235018
190625_P01_OG2.190625_P01_OG2069	0.00686443	0.000245158	Ref PGCs E8.5	-6.06622	0.00710959
190625_P01_OG2.190625_P01_OG2070	0.00253036	0.000506073	Ref PGCs E8.5	-6.17705	0.00303644
190625_P01_OG2.190625_P01_OG2073	0.00212314	0	Ref PGCs E8.5	-6.05869	0.00212314
190625_P01_OG2.190625_P01_OG2089	0.00354108	0.000708215	Ref PGCs E8.5	-6.05109	0.00424929
190625_P01_OG2.190625_P01_OG2092	0.00381756	0.000200924	Ref PGCs E8.5	-5.85062	0.00401849
190625_P01_OG2.190625_P01_OG2093	0	0	Ref PGCs E8.5	-6.64105	0
190625_P01_OG2.190625_P01_OG2097	0.00212615	0.000708717	Ref PGCs E8.5	-6.15337	0.00283487
190625_P01_OG2.190625_P01_OG2102	0.00504668	0	Ref PGCs E8.5	-6.12933	0.00504668
190625_P01_OG2.190625_P01_OG2107	0.00149254	0.000497512	Ref PGCs E8.5	-6.36602	0.00199005
190625_P01_OG2.190625_P01_OG2119	0.00216718	0	Ref PGCs E8.5	-5.80881	0.00216718
190625_P01_OG2.190625_P01_OG2121	0.00355114	0.000236742	Ref PGCs E8.5	-5.90089	0.00378788
190625_P01_OG2.190625_P01_OG2122	0	0	Ref PGCs E8.5	-6.63534	0
190625_P01_OG2.190625_P01_OG2123	0.00261097	0	Ref PGCs E8.5	-6.07054	0.00261097
190625_P01_OG2.190625_P01_OG2124	0.00156678	0	Ref PGCs E8.5	-5.93376	0.00156678
190625_P01_OG2.190625_P01_OG2126	0.00428571	0.000714286	Ref PGCs E8.5	-6.0943	0.005
190625_P01_OG2.190625_P01_OG2127	0.00288517	0.00115407	Ref PGCs E8.5	-5.58613	0.00403924
190625_P01_OG2.190625_P01_OG2128	0.00409948	0.000273299	Ref PGCs E8.5	-6.22212	0.00437278
190625_P01_OG2.190625_P01_OG2129	0.00312256	0	Ref PGCs E8.5	-6.49786	0.00312256
190625_P01_OG2.190625_P01_OG2131	0.00182482	0.000228102	Ref PGCs E8.5	-5.97707	0.00205292
190625_P01_OG2.190625_P01_OG2132	0.00290336	0.000414766	Ref PGCs E8.5	-5.76771	0.00331813
190625_P01_OG2.190625_P01_OG2136	0.00339343	0.000212089	Ref PGCs E8.5	-5.84586	0.00360551
190625_P01_OG2.190625_P01_OG2137	0.00115296	0	Ref PGCs E8.5	-5.99123	0.00115296
190625_P01_OG2.190625_P01_OG2140	0.0041841	0.000380373	Ref PGCs E8.5	-5.7137	0.00456447
190625_P01_OG2.190625_P01_OG2141	0.00292141	0.000292141	Ref PGCs E8.5	-6.20799	0.00321356
190625_P01_OG2.190625_P01_OG2142	0.00560495	0.000193274	Ref PGCs E8.5	-6.25043	0.00579822
190625_P01_OG2.190625_P01_OG2143	0.00431448	0.000383509	Ref PGCs E8.5	-6.04977	0.00469799
190814_P01.190814_P01001	0.00174115	0	Ref PGCs E8.5	-6.27595	0.00174115
190814_P01.190814_P01009	0.00150263	0.000751315	Ref PGCs E8.5	-5.88857	0.00225394
190814_P01.190814_P01010	0.00251467	0	Ref PGCs E8.5	-6.20917	0.00251467
190814_P01.190814_P01012	0.00889248	0	Ref PGCs E8.5	-6.0571	0.00889248
190814_P01.190814_P01021	0.00348675	0.0013947	Ref PGCs E8.5	-6.15705	0.00488145
190814_P01.190814_P01033	0.00352858	0.000705716	Ref PGCs E8.5	-6.10218	0.0042343
190814_P01.190814_P01040	0.00435256	0.00054407	Ref PGCs E8.5	-6.37529	0.00489663
190814_P01.190814_P01044	0.00819299	0	Ref PGCs E8.5	-5.70003	0.00819299
190814_P01.190814_P01045	0.00511727	0.000426439	Ref PGCs E8.5	-6.24452	0.00554371
190814_P01.190814_P01046	0.00502849	0	Ref PGCs E8.5	-6.31211	0.00502849
190814_P01.190814_P01048	0.0009995	0	Ref PGCs E8.5	-5.80721	0.0009995
190814_P01.190814_P01053	0.0027115	0.0016269	Ref PGCs E8.5	-5.81651	0.00433839
190814_P01.190814_P01055	0.00761905	0.000634921	Ref PGCs E8.5	-6.01996	0.00825397
190814_P01.190814_P01059	0.00496454	0.00070922	Ref PGCs E8.5	-5.99425	0.00567376
190814_P01.190814_P01064	0.00263852	0	Ref PGCs E8.5	-5.7229	0.00263852
190814_P01.190814_P01068	0.00476569	0.000794281	Ref PGCs E8.5	-6.04445	0.00555997
190814_P01.190814_P01071	0.00434783	0.000724638	Ref PGCs E8.5	-6.13024	0.00507246
190814_P01.190814_P01072	0.00465707	0.00042337	Ref PGCs E8.5	-6.07993	0.00508044
190814_P01.190814_P01080	0.00359454	0.00359454	Ref PGCs E8.5	-6.04699	0.00718907
190814_P01.190814_P01081	0.00515844	0	Ref PGCs E8.5	-6.10486	0.00515844
190814_P01.190814_P01085	0.00464396	0	Ref PGCs E8.5	-5.49547	0.00464396
190814_P01.190814_P01090	0.00361795	0	Ref PGCs E8.5	-5.78445	0.00361795
190814_P01.190814_P01092	0.00449944	0	Ref PGCs E8.5	-5.65867	0.00449944
190814_P01.190814_P01093	0.00226244	0.000452489	Ref PGCs E8.5	-6.01436	0.00271493
190814_P01.190814_P01095	0.00530035	0.000588928	Ref PGCs E8.5	-6.78642	0.00588928
190814_P01.190814_P01096	0.00311139	0.000622278	Ref PGCs E8.5	-5.98282	0.00373367
190814_P01.190814_P01100	0.00560748	0	Ref PGCs E8.5	-6.0166	0.00560748
190814_P01.190814_P01113	0.00731351	0.000487567	Ref PGCs E8.5	-5.94533	0.00780107
190814_P01.190814_P01115	0.00500939	0.000626174	Ref PGCs E8.5	-5.97957	0.00563557
190814_P01.190814_P01119	0.000802568	0.000802568	Ref PGCs E8.5	-5.91672	0.00160514
190814_P01.190814_P01120	0.00716846	0.00215054	Ref PGCs E8.5	-6.02086	0.009319
190814_P01.190814_P01127	0.0028777	0	Ref PGCs E8.5	-5.76087	0.0028777
190814_P01.190814_P01132	0.00210526	0	Ref PGCs E8.5	-6.09652	0.00210526
190814_P01.190814_P01137	0.00608696	0.000434783	Ref PGCs E8.5	-5.99916	0.00652174
190814_P01.190814_P01139	0.00199601	0.000665336	Ref PGCs E8.5	-5.58605	0.00266134
190814_P01.190814_P01142	0.00233754	0.00187003	Ref PGCs E8.5	-5.93729	0.00420757
190814_P01.190814_P01143	0.00287356	0	Ref PGCs E8.5	-5.88867	0.00287356
190814_P01.190814_P01145	0.00387973	0.000484966	Ref PGCs E8.5	-6.01456	0.00436469
190814_P01.190814_P01152	0.00747384	0.00149477	Ref PGCs E8.5	-5.39666	0.00896861
190814_P01.190814_P01153	0.0022779	0	Ref PGCs E8.5	-5.98893	0.0022779
190814_P01.190814_P01155	0.0013089	0	Ref PGCs E8.5	-6.04286	0.0013089
190814_P01.190814_P01156	0.00152905	0.000764526	Ref PGCs E8.5	-5.98845	0.00229358
190814_P01.190814_P01157	0.0046729	0	Ref PGCs E8.5	-6.03787	0.0046729
190814_P01.190814_P01172	0.00393082	0.000786164	Ref PGCs E8.5	-6.34642	0.00471698
190814_P01.190814_P01173	0.00434468	0.000724113	Ref PGCs E8.5	-6.12056	0.00506879
190814_P01.190814_P01175	0.000763942	0.00152788	Ref PGCs E8.5	-6.24331	0.00229183
190814_P01.190814_P01176	0.00615385	0	Ref PGCs E8.5	-5.90626	0.00615385
190814_P01.190814_P01179	0.00299625	0	Ref PGCs E8.5	-5.48772	0.00299625
190814_P01.190814_P01180	0.00193673	0	Ref PGCs E8.5	-5.7429	0.00193673
190814_P01.190814_P01181	0.00688299	0	Ref PGCs E8.5	-6.26657	0.00688299
190814_P01.190814_P01184	0.00499251	0.000499251	Ref PGCs E8.5	-5.48588	0.00549176
190814_P01.190814_P01185	0.00102041	0.000510204	Ref PGCs E8.5	-5.95845	0.00153061
190814_P01.190814_P01186	0.00284091	0.000710227	Ref PGCs E8.5	-5.7835	0.00355114
190814_P01.190814_P01189	0.00701016	0	Ref PGCs E8.5	-6.12943	0.00701016
190814_P01.190814_P01190	0	0	Ref PGCs E8.5	-6.50963	0
190814_P01.190814_P01193	0.00232288	0	Ref PGCs E8.5	-6.01453	0.00232288
190814_P01.190814_P01196	0.00753187	0	Ref PGCs E8.5	-5.59198	0.00753187
190814_P01.190814_P01198	0.00426439	0.000710732	Ref PGCs E8.5	-6.02372	0.00497512
190814_P01.190814_P01205	0.0031348	0	Ref PGCs E8.5	-6.28324	0.0031348
190814_P01.190814_P01208	0.00214592	0	Ref PGCs E8.5	-6.13139	0.00214592
190814_P01.190814_P01212	0.00543267	0.000388048	Ref PGCs E8.5	-5.61838	0.00582072
190814_P01.190814_P01213	0.00491703	0.000614628	Ref PGCs E8.5	-5.58055	0.00553165
190814_P01.190814_P01216	0.00337187	0	Ref PGCs E8.5	-5.51081	0.00337187
190814_P01.190814_P01217	0.00468855	0.00200938	Ref PGCs E8.5	-5.91754	0.00669792
190814_P01.190814_P01218	0.00567108	0	Ref PGCs E8.5	-5.91738	0.00567108
190814_P01.190814_P01220	0.00503778	0.000629723	Ref PGCs E8.5	-6.12	0.00566751
190814_P01.190814_P01221	0.00223214	0.00223214	Ref PGCs E8.5	-5.61188	0.00446429
190814_P01.190814_P01224	0.00215983	0.000719942	Ref PGCs E8.5	-6.33398	0.00287977
190814_P01.190814_P01226	0.00463231	0	Ref PGCs E8.5	-6.13433	0.00463231
190814_P01.190814_P01228	0.00546177	0.000496524	Ref PGCs E8.5	-6.06298	0.00595829
190814_P01.190814_P01229	0.000653595	0.00196078	Ref PGCs E8.5	-5.98447	0.00261438
190814_P01.190814_P01233	0.00485021	0.000285307	Ref PGCs E8.5	-5.77476	0.00513552
190814_P01.190814_P01235	0.00475342	0	Ref PGCs E8.5	-6.2284	0.00475342
190814_P01.190814_P01236	0.00468019	0.00117005	Ref PGCs E8.5	-5.72971	0.00585023
190814_P01.190814_P01237	0.000566251	0.00169875	Ref PGCs E8.5	-6.13206	0.00226501
190814_P01.190814_P01238	0.00784215	0.000505945	Ref PGCs E8.5	-5.9013	0.00834809
190814_P01.190814_P01249	0.01	0.000769231	Ref PGCs E8.5	-5.60197	0.0107692
190814_P01.190814_P01252	0.00198939	0	Ref PGCs E8.5	-6.33272	0.00198939
190814_P01.190814_P01257	0.00144928	0	Ref PGCs E8.5	-6.44159	0.00144928
190814_P01.190814_P01258	0.00628492	0	Ref PGCs E8.5	-5.92216	0.00628492
190814_P01.190814_P01269	0.00141543	0.000707714	Ref PGCs E8.5	-6.0628	0.00212314
190814_P01.190814_P01273	0.0035824	0	Ref PGCs E8.5	-5.60021	0.0035824
190814_P01.190814_P01274	0.00558269	0	Ref PGCs E8.5	-5.80879	0.00558269
190814_P01.190814_P01276	0.00277393	0	Ref PGCs E8.5	-5.97477	0.00277393
190814_P01.190814_P01277	0.00628019	0	Ref PGCs E8.5	-5.86108	0.00628019
190814_P01.190814_P01282	0.00431344	0.00143781	Ref PGCs E8.5	-5.80167	0.00575126
190814_P01.190814_P01285	0.0037037	0.000925926	Ref PGCs E8.5	-5.91277	0.00462963
190814_P01.190814_P01286	0.00217234	0.000724113	Ref PGCs E8.5	-5.89205	0.00289645
190814_P02.190814_P02002	0.00339674	0	Ref PGCs E8.5	-6.83915	0.00339674
190814_P02.190814_P02003	0.00146987	0.000489956	Ref PGCs E8.5	-6.03782	0.00195982
190814_P02.190814_P02005	0.00395101	0	Ref PGCs E8.5	-5.90289	0.00395101
190814_P02.190814_P02006	0.00271003	0.00108401	Ref PGCs E8.5	-6.32342	0.00379404
190814_P02.190814_P02009	0.00130095	0	Ref PGCs E8.5	-6.3416	0.00130095
190814_P02.190814_P02010	0.0020202	0	Ref PGCs E8.5	-6.23997	0.0020202
190814_P02.190814_P02011	0.00218341	0.000873362	Ref PGCs E8.5	-6.4323	0.00305677
190814_P02.190814_P02012	0.0033381	0.000953743	Ref PGCs E8.5	-6.34841	0.00429185
190814_P02.190814_P02014	0.0035517	0.000394633	Ref PGCs E8.5	-6.14756	0.00394633
190814_P02.190814_P02015	0.00298864	0.000597729	Ref PGCs E8.5	-6.32536	0.00358637
190814_P02.190814_P02016	0.00196232	0.00156986	Ref PGCs E8.5	-5.80362	0.00353218
190814_P02.190814_P02020	0.00389518	0	Ref PGCs E8.5	-5.80931	0.00389518
190814_P02.190814_P02021	0.00166667	0.000333333	Ref PGCs E8.5	-6.02797	0.002
190814_P02.190814_P02022	0.00245298	0	Ref PGCs E8.5	-5.99479	0.00245298
190814_P02.190814_P02023	0.00133067	0	Ref PGCs E8.5	-6.24647	0.00133067
190814_P02.190814_P02024	0.00319953	0.000290867	Ref PGCs E8.5	-6.26879	0.0034904
190814_P02.190814_P02025	0.00152091	0.000760456	Ref PGCs E8.5	-5.92734	0.00228137
190814_P02.190814_P02026	0.00754148	0.000301659	Ref PGCs E8.5	-5.834	0.00784314
190814_P02.190814_P02027	0.000991572	0	Ref PGCs E8.5	-5.69758	0.000991572
190814_P02.190814_P02028	0.00326619	0.0016331	Ref PGCs E8.5	-6.49718	0.00489929
190814_P02.190814_P02031	0.00588235	0.000980392	Ref PGCs E8.5	-6.28787	0.00686275
190814_P02.190814_P02032	0.00658617	0.000823271	Ref PGCs E8.5	-5.87531	0.00740944
190814_P02.190814_P02033	0.00289389	0.000643087	Ref PGCs E8.5	-5.78501	0.00353698
190814_P02.190814_P02036	0.00490452	0.000313054	Ref PGCs E8.5	-5.96159	0.00521757
190814_P02.190814_P02037	0.00344234	0	Ref PGCs E8.5	-6.23615	0.00344234
190814_P02.190814_P02038	0.00294913	0.000737282	Ref PGCs E8.5	-5.80715	0.00368641
190814_P02.190814_P02039	0.00535988	0	Ref PGCs E8.5	-5.82127	0.00535988
190814_P02.190814_P02040	0.00222469	0.00111235	Ref PGCs E8.5	-6.18039	0.00333704
190814_P02.190814_P02041	0.00505051	0.000174155	Ref PGCs E8.5	-6.06443	0.00522466
190814_P02.190814_P02042	0.0041876	0	Ref PGCs E8.5	-6.08079	0.0041876
190814_P02.190814_P02043	0.00345168	0	Ref PGCs E8.5	-5.84257	0.00345168
190814_P02.190814_P02045	0.00507937	0.00031746	Ref PGCs E8.5	-6.14854	0.00539683
190814_P02.190814_P02048	0.00103788	0.00155682	Ref PGCs E8.5	-6.20168	0.00259471
190814_P02.190814_P02054	0.00370763	0	Ref PGCs E8.5	-6.1122	0.00370763
190814_P02.190814_P02061	0.00373437	0	Ref PGCs E8.5	-6.11913	0.00373437
190814_P02.190814_P02062	0.00321543	0.000643087	Ref PGCs E8.5	-5.94499	0.00385852
190814_P02.190814_P02063	0.00569801	0	Ref PGCs E8.5	-5.64445	0.00569801
190814_P02.190814_P02064	0.00617284	0.000308642	Ref PGCs E8.5	-5.81752	0.00648148
190814_P02.190814_P02067	0.00209059	0.00139373	Ref PGCs E8.5	-6.03635	0.00348432
190814_P02.190814_P02068	0.00222346	0	Ref PGCs E8.5	-6.00736	0.00222346
190814_P02.190814_P02069	0.00459653	0.00102145	Ref PGCs E8.5	-7.17121	0.00561798
190814_P02.190814_P02071	0.00306435	0.000340483	Ref PGCs E8.5	-6.19857	0.00340483
190814_P02.190814_P02072	0.00325521	0.000651042	Ref PGCs E8.5	-6.01072	0.00390625
190814_P02.190814_P02073	0.00327011	0.000654022	Ref PGCs E8.5	-6.00504	0.00392413
190814_P02.190814_P02074	0.000803213	0	Ref PGCs E8.5	-5.97008	0.000803213
190814_P02.190814_P02075	0.00473934	0	Ref PGCs E8.5	-5.94941	0.00473934
190814_P02.190814_P02078	0.00519751	0	Ref PGCs E8.5	-6.57722	0.00519751
190814_P02.190814_P02080	0.0020852	0.00059577	Ref PGCs E8.5	-6.11575	0.00268097
190814_P02.190814_P02081	0.000876424	0	Ref PGCs E8.5	-6.35933	0.000876424
190814_P02.190814_P02082	0.00165289	0	Ref PGCs E8.5	-5.93117	0.00165289
190814_P02.190814_P02083	0.00281955	0	Ref PGCs E8.5	-6.00047	0.00281955
190814_P02.190814_P02085	0.00557917	0.00053135	Ref PGCs E8.5	-5.90019	0.00611052
190814_P02.190814_P02086	0.00647249	0.000404531	Ref PGCs E8.5	-5.60712	0.00687702
190814_P02.190814_P02087	0.00278552	0.000464253	Ref PGCs E8.5	-5.68956	0.00324977
190814_P02.190814_P02088	0.0020087	0	Ref PGCs E8.5	-6.1565	0.0020087
190814_P02.190814_P02089	0.00643294	0	Ref PGCs E8.5	-5.719	0.00643294
190814_P02.190814_P02090	0.00206186	0.000412371	Ref PGCs E8.5	-5.81789	0.00247423
190814_P02.190814_P02091	0.00143885	0	Ref PGCs E8.5	-5.99556	0.00143885
190814_P02.190814_P02092	0.00136008	0	Ref PGCs E8.5	-5.78849	0.00136008
190814_P02.190814_P02093	0.00264851	0	Ref PGCs E8.5	-6.438	0.00264851
190814_P02.190814_P02094	0.0033557	0.000610128	Ref PGCs E8.5	-6.21969	0.00396583
190814_P02.190814_P02098	0.0026178	0	Ref PGCs E8.5	-5.75501	0.0026178
190814_P02.190814_P02101	0.00115607	0.000578035	Ref PGCs E8.5	-6.23762	0.0017341
190814_P02.190814_P02103	0.0037037	0	Ref PGCs E8.5	-6.45934	0.0037037
190814_P02.190814_P02107	0.00399734	0.000333111	Ref PGCs E8.5	-6.02672	0.00433045
190814_P02.190814_P02108	0.00523705	0	Ref PGCs E8.5	-6.19782	0.00523705
190814_P02.190814_P02109	0.00169875	0.000566251	Ref PGCs E8.5	-6.19246	0.00226501
190814_P02.190814_P02110	0.00430504	0.000615006	Ref PGCs E8.5	-6.42964	0.00492005
190814_P02.190814_P02114	0.00202943	0.00101471	Ref PGCs E8.5	-5.91937	0.00304414
190814_P02.190814_P02115	0.00103734	0.000518672	Ref PGCs E8.5	-5.93151	0.00155602
190814_P02.190814_P02116	0.00486058	0.00025582	Ref PGCs E8.5	-5.83072	0.0051164
190814_P02.190814_P02117	0.00530926	0.000265463	Ref PGCs E8.5	-5.96049	0.00557473
190814_P02.190814_P02118	0.000645995	0.00129199	Ref PGCs E8.5	-6.51313	0.00193798
190814_P02.190814_P02119	0.00693703	0.000533618	Ref PGCs E8.5	-5.61753	0.00747065
190814_P02.190814_P02121	0.00245012	0.000350018	Ref PGCs E8.5	-5.82372	0.00280014
190814_P02.190814_P02122	0.00734214	0.000978953	Ref PGCs E8.5	-5.5845	0.0083211
190814_P02.190814_P02123	0.00647549	0	Ref PGCs E8.5	-5.96537	0.00647549
190814_P02.190814_P02127	0.00275938	0.000551876	Ref PGCs E8.5	-6.5463	0.00331126
190814_P02.190814_P02128	0.00351185	0.000877963	Ref PGCs E8.5	-6.2221	0.00438982
190814_P02.190814_P02129	0.00278552	0.00119379	Ref PGCs E8.5	-6.58103	0.00397931
190814_P02.190814_P02130	0.00394477	0.000657462	Ref PGCs E8.5	-6.20672	0.00460224
190814_P02.190814_P02133	0.00203666	0.000814664	Ref PGCs E8.5	-6.04003	0.00285132
190814_P02.190814_P02136	0.00132188	0.000330469	Ref PGCs E8.5	-6.12525	0.00165235
190814_P02.190814_P02137	0.00510551	0.000510551	Ref PGCs E8.5	-5.83115	0.00561607
190814_P02.190814_P02138	0.00514874	0	Ref PGCs E8.5	-5.98048	0.00514874
190814_P02.190814_P02139	0.00138568	0	Ref PGCs E8.5	-6.35415	0.00138568
190814_P02.190814_P02140	0.00276434	0	Ref PGCs E8.5	-5.84853	0.00276434
190814_P02.190814_P02141	0	0	Ref PGCs E8.5	-6.11024	0
190814_P02.190814_P02142	0.00269978	0.000539957	Ref PGCs E8.5	-6.2553	0.00323974
190814_P02.190814_P02149	0.00496278	0.00124069	Ref PGCs E8.5	-5.71935	0.00620347
190814_P02.190814_P02152	0.00287494	0.000479157	Ref PGCs E8.5	-6.19373	0.0033541
190814_P02.190814_P02155	0.00299513	0.000748783	Ref PGCs E8.5	-5.63445	0.00374392
190814_P02.190814_P02158	0.000791766	0.000791766	Ref PGCs E8.5	-6.63585	0.00158353
190814_P02.190814_P02161	0.0057377	0.000409836	Ref PGCs E8.5	-6.16106	0.00614754
190814_P02.190814_P02162	0.00130833	0.00087222	Ref PGCs E8.5	-6.06996	0.00218055
190814_P02.190814_P02164	0.0053542	0.000823723	Ref PGCs E8.5	-6.08599	0.00617792
190814_P02.190814_P02166	0.003125	0.000347222	Ref PGCs E8.5	-6.05628	0.00347222
190814_P02.190814_P02170	0.00492746	0	Ref PGCs E8.5	-5.50481	0.00492746
190814_P02.190814_P02172	0.00392499	0.00174444	Ref PGCs E8.5	-6.07393	0.00566943
190814_P02.190814_P02173	0.00317013	0.00140895	Ref PGCs E8.5	-6.00788	0.00457908
190814_P02.190814_P02174	0.00356761	0.00142704	Ref PGCs E8.5	-5.65068	0.00499465
190814_P02.190814_P02179	0.00130378	0.00173837	Ref PGCs E8.5	-6.23504	0.00304216
190814_P02.190814_P02180	0.00389712	0.00233827	Ref PGCs E8.5	-5.75744	0.00623539
190814_P02.190814_P02181	0.00251362	0.00125681	Ref PGCs E8.5	-6.19578	0.00377042
190814_P02.190814_P02182	0.00368324	0.00184162	Ref PGCs E8.5	-6.1737	0.00552486
190814_P02.190814_P02183	0.00311526	0.00155763	Ref PGCs E8.5	-5.85886	0.0046729
190814_P02.190814_P02184	0.00499002	0	Ref PGCs E8.5	-6.15819	0.00499002
190814_P02.190814_P02185	0.00491122	0.000377786	Ref PGCs E8.5	-5.78055	0.00528901
190814_P02.190814_P02188	0.00767591	0	Ref PGCs E8.5	-5.9767	0.00767591
190814_P02.190814_P02189	0.00459242	0	Ref PGCs E8.5	-6.02825	0.00459242
190814_P02.190814_P02190	0.00373367	0.000622278	Ref PGCs E8.5	-5.7938	0.00435594
190814_P02.190814_P02208	0.000335233	0.000670466	Ref PGCs E8.5	-6.01068	0.0010057
190814_P02.190814_P02214	0.00506329	0.000843882	Ref PGCs E8.5	-6.38275	0.00590717
190814_P02.190814_P02217	0.0026455	0	Ref PGCs E8.5	-5.66256	0.0026455
190814_P02.190814_P02218	0.00415153	0.000518941	Ref PGCs E8.5	-5.8268	0.00467047
190814_P02.190814_P02219	0.00269542	0.00038506	Ref PGCs E8.5	-5.77791	0.00308048
190814_P02.190814_P02220	0.00225904	0.000753012	Ref PGCs E8.5	-6.02899	0.00301205
190814_P02.190814_P02221	0.00336197	0.000747105	Ref PGCs E8.5	-6.27834	0.00410908
190814_P02.190814_P02224	0.00565813	0.000595593	Ref PGCs E8.5	-6.1538	0.00625372
190814_P02.190814_P02230	0.00247934	0.000826446	Ref PGCs E8.5	-5.68585	0.00330579
190814_P02.190814_P02234	0.00215866	0	Ref PGCs E8.5	-5.8741	0.00215866
190814_P02.190814_P02236	0.00214408	0	Ref PGCs E8.5	-6.27826	0.00214408
190814_P02.190814_P02237	0.00590784	0.000590784	Ref PGCs E8.5	-6.21139	0.00649862
190814_P02.190814_P02242	0.00518903	0	Ref PGCs E8.5	-5.93522	0.00518903
190814_P02.190814_P02256	0.00418877	0.000279252	Ref PGCs E8.5	-5.82396	0.00446803
190814_P02.190814_P02257	0.00273865	0.00117371	Ref PGCs E8.5	-6.51333	0.00391236
190814_P02.190814_P02267	0.00113701	0	Ref PGCs E8.5	-6.38742	0.00113701
190814_P02.190814_P02269	0.00241255	0.000402091	Ref PGCs E8.5	-6.21282	0.00281464
190814_P02.190814_P02271	0.00324149	0.000810373	Ref PGCs E8.5	-5.59359	0.00405186
190814_P02.190814_P02273	0.00668003	0.000445335	Ref PGCs E8.5	-5.78265	0.00712536
190814_P02.190814_P02276	0.00424448	0.00127334	Ref PGCs E8.5	-5.96099	0.00551783
190814_P02.190814_P02279	0.00711238	0.000355619	Ref PGCs E8.5	-5.77211	0.00746799
190814_P02.190814_P02280	0.00466299	0	Ref PGCs E8.5	-6.05044	0.00466299
190814_P02.190814_P02283	0.00426929	0.000985222	Ref PGCs E8.5	-5.87246	0.00525452
190814_P02.190814_P02284	0.00554675	0.000528262	Ref PGCs E8.5	-5.99165	0.00607501
190814_P02.190814_P02285	0.003367	0.000748223	Ref PGCs E8.5	-6.28989	0.00411523
190814_P02.190814_P02287	0.000835422	0.000417711	Ref PGCs E8.5	-6.35241	0.00125313
E775_PGC_P01_NOVA.E775_PGC_P01_NOVA007	0.000557103	0	Ref PGCs E8.5	-6.04581	0.000557103
E775_PGC_P01_NOVA.E775_PGC_P01_NOVA054	0.00749064	0	Ref PGCs E8.5	-5.60314	0.00749064
E775_PGC_P01_NOVA.E775_PGC_P01_NOVA058	0.00202922	0.000405844	Ref PGCs E8.5	-6.55867	0.00243506
E775_PGC_P01_NOVA.E775_PGC_P01_NOVA097	0.00332088	0	Ref PGCs E8.5	-7.17121	0.00332088
190108_P01.190108_P01082	0.00426743	0	Ref PGCs E8.5	-5.95844	0.00426743
190108_P01.190108_P01202	0	0.000969932	Ref PGCs E8.5	-6.13178	0.000969932
190108_P03.190108_P03138	0.000796178	0.000796178	Ref PGCs E8.5	-5.959	0.00159236
190625_P01_OG2.190625_P01_OG2026	0	0	Ref PGCs E8.5	-6.68351	0
190814_P01.190814_P01003	0.00179695	0	Ref PGCs E8.5	-5.80204	0.00179695
190814_P01.190814_P01004	0	0	Ref PGCs E8.5	-6.31579	0
190814_P01.190814_P01007	0	0	Ref PGCs E8.5	-6.82123	0
190814_P01.190814_P01008	0.00163399	0.000816993	Ref PGCs E8.5	-6.40494	0.00245098
190814_P01.190814_P01016	0.00474496	0	Ref PGCs E8.5	-6.53682	0.00474496
190814_P01.190814_P01023	0.00744681	0	Ref PGCs E8.5	-6.36365	0.00744681
190814_P01.190814_P01027	0.00883219	0	Ref PGCs E8.5	-6.44024	0.00883219
190814_P01.190814_P01031	0.00165017	0.000825083	Ref PGCs E8.5	-6.3134	0.00247525
190814_P01.190814_P01036	0.00608519	0	Ref PGCs E8.5	-6.14531	0.00608519
190814_P01.190814_P01037	0.00483871	0	Ref PGCs E8.5	-6.39958	0.00483871
190814_P01.190814_P01038	0.00214362	0	Ref PGCs E8.5	-6.02006	0.00214362
190814_P01.190814_P01039	0.00369004	0.00123001	Ref PGCs E8.5	-6.91616	0.00492005
190814_P01.190814_P01041	0.00534759	0	Ref PGCs E8.5	-6.06962	0.00534759
190814_P01.190814_P01042	0.000956938	0	Ref PGCs E8.5	-5.92503	0.000956938
190814_P01.190814_P01056	0.00329489	0.000823723	Ref PGCs E8.5	-6.25292	0.00411862
190814_P01.190814_P01058	0.00330761	0	Ref PGCs E8.5	-6.15977	0.00330761
190814_P01.190814_P01061	0.00346021	0	Ref PGCs E8.5	-6.28919	0.00346021
190814_P01.190814_P01062	0.0044287	0	Ref PGCs E8.5	-6.22088	0.0044287
190814_P01.190814_P01065	0.00632911	0.000904159	Ref PGCs E8.5	-5.95944	0.00723327
190814_P01.190814_P01067	0.00163132	0	Ref PGCs E8.5	-5.98226	0.00163132
190814_P01.190814_P01070	0.00309917	0	Ref PGCs E8.5	-6.06555	0.00309917
190814_P01.190814_P01073	0.00670578	0.000838223	Ref PGCs E8.5	-6.22075	0.00754401
190814_P01.190814_P01077	0.00609137	0	Ref PGCs E8.5	-6.13783	0.00609137
190814_P01.190814_P01078	0.00177305	0	Ref PGCs E8.5	-5.92431	0.00177305
190814_P01.190814_P01084	0.00434405	0.00173762	Ref PGCs E8.5	-5.75362	0.00608167
190814_P01.190814_P01086	0.0043554	0	Ref PGCs E8.5	-5.93347	0.0043554
190814_P01.190814_P01089	0.00115075	0	Ref PGCs E8.5	-6.3585	0.00115075
190814_P01.190814_P01091	0.00277469	0	Ref PGCs E8.5	-6.06045	0.00277469
190814_P01.190814_P01094	0.00687623	0	Ref PGCs E8.5	-6.17361	0.00687623
190814_P01.190814_P01097	0.00423729	0	Ref PGCs E8.5	-6.00834	0.00423729
190814_P01.190814_P01103	0.00236686	0	Ref PGCs E8.5	-5.90697	0.00236686
190814_P01.190814_P01104	0.00560448	0.000800641	Ref PGCs E8.5	-5.69511	0.00640512
190814_P01.190814_P01105	0.00641613	0.00091659	Ref PGCs E8.5	-6.23106	0.00733272
190814_P01.190814_P01107	0.0045977	0	Ref PGCs E8.5	-6.42001	0.0045977
190814_P01.190814_P01108	0.00275735	0.000919118	Ref PGCs E8.5	-5.87797	0.00367647
190814_P01.190814_P01111	0.00501002	0	Ref PGCs E8.5	-6.20481	0.00501002
190814_P01.190814_P01112	0.00301508	0	Ref PGCs E8.5	-5.79763	0.00301508
190814_P01.190814_P01133	0.00433651	0	Ref PGCs E8.5	-5.70603	0.00433651
190814_P01.190814_P01135	0.00094518	0.00094518	Ref PGCs E8.5	-5.94151	0.00189036
190814_P01.190814_P01136	0.00392157	0	Ref PGCs E8.5	-5.78714	0.00392157
190814_P01.190814_P01147	0.00489237	0	Ref PGCs E8.5	-5.89073	0.00489237
190814_P01.190814_P01148	0.002002	0	Ref PGCs E8.5	-6.09775	0.002002
190814_P01.190814_P01151	0.00181159	0.000905797	Ref PGCs E8.5	-5.42176	0.00271739
190814_P01.190814_P01160	0.00175285	0.00175285	Ref PGCs E8.5	-5.7672	0.0035057
190814_P01.190814_P01164	0.00442478	0.00221239	Ref PGCs E8.5	-5.71561	0.00663717
190814_P01.190814_P01166	0.00269058	0	Ref PGCs E8.5	-6.523	0.00269058
190814_P01.190814_P01167	0.00334821	0	Ref PGCs E8.5	-5.8337	0.00334821
190814_P01.190814_P01169	0.00406091	0	Ref PGCs E8.5	-5.66969	0.00406091
190814_P01.190814_P01170	0.00576701	0	Ref PGCs E8.5	-6.43545	0.00576701
190814_P01.190814_P01174	0.00330761	0.00110254	Ref PGCs E8.5	-6.13582	0.00441014
190814_P01.190814_P01178	0.00527426	0	Ref PGCs E8.5	-5.80591	0.00527426
190814_P01.190814_P01194	0.00683761	0	Ref PGCs E8.5	-5.81278	0.00683761
190814_P01.190814_P01197	0.00331126	0.000827815	Ref PGCs E8.5	-5.77664	0.00413907
190814_P01.190814_P01199	0.004111	0.00102775	Ref PGCs E8.5	-6.15066	0.00513875
190814_P01.190814_P01202	0.00401606	0	Ref PGCs E8.5	-5.77981	0.00401606
190814_P01.190814_P01203	0.00214133	0	Ref PGCs E8.5	-6.68469	0.00214133
190814_P01.190814_P01209	0.00328228	0.00109409	Ref PGCs E8.5	-6.01633	0.00437637
190814_P01.190814_P01211	0.00416667	0	Ref PGCs E8.5	-5.78354	0.00416667
190814_P01.190814_P01219	0.00192308	0	Ref PGCs E8.5	-6.33851	0.00192308
190814_P01.190814_P01222	0.00539568	0.000899281	Ref PGCs E8.5	-5.73916	0.00629496
190814_P01.190814_P01227	0.00340136	0	Ref PGCs E8.5	-5.96637	0.00340136
190814_P01.190814_P01234	0	0	Ref PGCs E8.5	-6.42427	0
190814_P01.190814_P01246	0.002	0.001	Ref PGCs E8.5	-5.99255	0.003
190814_P01.190814_P01254	0	0	Ref PGCs E8.5	-6.30337	0
190814_P01.190814_P01255	0.00424178	0	Ref PGCs E8.5	-6.05079	0.00424178
190814_P01.190814_P01261	0.00173461	0	Ref PGCs E8.5	-5.51373	0.00173461
190814_P01.190814_P01262	0.00380228	0.00095057	Ref PGCs E8.5	-5.54329	0.00475285
190814_P01.190814_P01265	0.00374883	0	Ref PGCs E8.5	-5.61122	0.00374883
190814_P01.190814_P01266	0.00210748	0.00105374	Ref PGCs E8.5	-5.74047	0.00316122
190814_P01.190814_P01275	0.00275482	0	Ref PGCs E8.5	-6.06823	0.00275482
190814_P01.190814_P01288	0.00401284	0.000802568	Ref PGCs E8.5	-6.84547	0.00481541
190814_P02.190814_P02058	0.0057995	0	Ref PGCs E8.5	-6.39398	0.0057995
190814_P02.190814_P02066	0.00277008	0.000923361	Ref PGCs E8.5	-6.51255	0.00369344
190814_P02.190814_P02070	0.000914077	0.000914077	Ref PGCs E8.5	-6.25934	0.00182815
190814_P02.190814_P02077	0.000967118	0.000967118	Ref PGCs E8.5	-5.97253	0.00193424
190814_P02.190814_P02100	0.00309598	0.00103199	Ref PGCs E8.5	-6.49317	0.00412797
190814_P02.190814_P02167	0.00428266	0	Ref PGCs E8.5	-6.36311	0.00428266
190814_P02.190814_P02169	0.000986193	0	Ref PGCs E8.5	-6.43057	0.000986193
190814_P02.190814_P02222	0	0	Ref PGCs E8.5	-6.29872	0
190814_P02.190814_P02229	0.00242718	0	Ref PGCs E8.5	-5.74723	0.00242718
EXE18_P1.EXE18_P1171	0.00220459	0.00132275	Ref PGCs E8.5	-5.85641	0.00352734
EXE18_P1.EXE18_P1274	0.00219058	0.00164294	Ref PGCs E8.5	-6.66389	0.00383352
EXE18_P3.EXE18_P3053	0.00167973	0.00111982	Ref PGCs E8.5	-6.69566	0.00279955
EXE18_P6.EXE18_P6032	0.00513595	0.00120846	Ref PGCs E8.5	-6.61094	0.00634441
EXE18_P8.EXE18_P8176	0.00597907	0.000298954	Ref PGCs E8.5	-6.42227	0.00627803
EXE18_P8.EXE18_P8309	0.000948317	0.000474158	Ref PGCs E8.5	-6.43178	0.00142248
exe19_p4.exe19_p4356	0.0042513	0.000472367	Ref PGCs E8.5	-6.44634	0.00472367
EXE24_P11.EXE24_P11184	0.0031554	0.000788851	Ref PGCs E8.5	-6.54774	0.00394425
EXE24_P11.EXE24_P11223	0.0031063	0.000345145	Ref PGCs E8.5	-6.71191	0.00345145
EXE24_P13.EXE24_P13149	0.00249377	0.000935162	Ref PGCs E8.5	-6.4068	0.00342893
EXE24_P15.EXE24_P15056	0.000206569	0.00165255	Ref PGCs E8.5	-6.36797	0.00185912
EXE24_P15.EXE24_P15264	0.00123031	0.000984252	Ref PGCs E8.5	-6.3222	0.00221457
EXE24_P17.EXE24_P17211	0.00237107	0.00118554	Ref PGCs E8.5	-6.04127	0.00355661
EXE24_P19.EXE24_P19113	0.005028	0.000114273	Ref PGCs E8.5	-6.2086	0.00514227
EXE24_P19.EXE24_P19275	0.00208768	0.00026096	Ref PGCs E8.5	-6.55338	0.00234864
EXE24_P8.EXE24_P8053	0.00261689	0.000523378	Ref PGCs E8.5	-6.3461	0.00314027
EXE28_P10.EXE28_P10256	0.00241935	0.00120968	Ref PGCs E8.5	-6.1288	0.00362903
lin_trace_p13_exp1.lin_trace_p13_exp1185	0.00603108	0	Ref PGCs E8.5	-6.21878	0.00603108
lin_trace_p13_exp1.lin_trace_p13_exp1213	0.00504982	0.000272963	Ref PGCs E8.5	-6.24912	0.00532278
lin_trace_p2_exp1.lin_trace_p2_exp1150	0.0036567	0.0004302	Ref PGCs E8.5	-6.73816	0.0040869
lin_trace_p4_exp1.lin_trace_p4_exp1234	0.00414938	0	Ref PGCs E8.5	-6.31778	0.00414938
190703_P01_OG2.190703_P01_OG2001	0.00545554	0	Ref PGCs E9.5	-5.97159	0.00545554
190703_P01_OG2.190703_P01_OG2003	0.00330469	0.00198282	Ref PGCs E9.5	-6.41402	0.00528751
190703_P01_OG2.190703_P01_OG2008	0.00333704	0.000556174	Ref PGCs E9.5	-5.58287	0.00389321
190703_P01_OG2.190703_P01_OG2009	0.00561798	0.000468165	Ref PGCs E9.5	-5.55865	0.00608614
190703_P01_OG2.190703_P01_OG2010	0.00283587	0.00106345	Ref PGCs E9.5	-5.57618	0.00389933
190703_P01_OG2.190703_P01_OG2011	0.00453172	0.000503525	Ref PGCs E9.5	-6.03544	0.00503525
190703_P01_OG2.190703_P01_OG2012	0.00601573	0	Ref PGCs E9.5	-5.37874	0.00601573
190703_P01_OG2.190703_P01_OG2014	0.002003	0	Ref PGCs E9.5	-5.61779	0.002003
190703_P01_OG2.190703_P01_OG2015	0.00236158	0	Ref PGCs E9.5	-5.77075	0.00236158
190703_P01_OG2.190703_P01_OG2017	0.00415081	0	Ref PGCs E9.5	-5.61477	0.00415081
190703_P01_OG2.190703_P01_OG2020	0.00201005	0.000502513	Ref PGCs E9.5	-5.79415	0.00251256
190703_P01_OG2.190703_P01_OG2021	0.00310881	0.00103627	Ref PGCs E9.5	-5.70722	0.00414508
190703_P01_OG2.190703_P01_OG2022	0.00467626	0.000359712	Ref PGCs E9.5	-5.58669	0.00503597
190703_P01_OG2.190703_P01_OG2024	0.00564263	0.000208986	Ref PGCs E9.5	-5.65766	0.00585162
190703_P01_OG2.190703_P01_OG2025	0.00412736	0	Ref PGCs E9.5	-5.73223	0.00412736
190703_P01_OG2.190703_P01_OG2026	0.00283607	0	Ref PGCs E9.5	-6.17043	0.00283607
190703_P01_OG2.190703_P01_OG2027	0.00490323	0.000516129	Ref PGCs E9.5	-5.6478	0.00541935
190703_P01_OG2.190703_P01_OG2029	0.00437424	0.00121507	Ref PGCs E9.5	-5.49992	0.00558931
190703_P01_OG2.190703_P01_OG2030	0.00409668	0	Ref PGCs E9.5	-5.58475	0.00409668
190703_P01_OG2.190703_P01_OG2032	0.00255754	0.000730727	Ref PGCs E9.5	-5.39017	0.00328827
190703_P01_OG2.190703_P01_OG2033	0.00250941	0	Ref PGCs E9.5	-6.02339	0.00250941
190703_P01_OG2.190703_P01_OG2035	0.00502355	0.000941915	Ref PGCs E9.5	-5.7578	0.00596546
190703_P01_OG2.190703_P01_OG2036	0.00170261	0	Ref PGCs E9.5	-5.8853	0.00170261
190703_P01_OG2.190703_P01_OG2037	0.00628141	0.000753769	Ref PGCs E9.5	-5.67545	0.00703518
190703_P01_OG2.190703_P01_OG2038	0.0026053	0	Ref PGCs E9.5	-5.58235	0.0026053
190703_P01_OG2.190703_P01_OG2039	0.00320307	0	Ref PGCs E9.5	-5.932	0.00320307
190703_P01_OG2.190703_P01_OG2041	0.00179292	0	Ref PGCs E9.5	-5.8993	0.00179292
190703_P01_OG2.190703_P01_OG2042	0.000805153	0	Ref PGCs E9.5	-6.39299	0.000805153
190703_P01_OG2.190703_P01_OG2043	0.00656635	0.000820793	Ref PGCs E9.5	-5.66592	0.00738714
190703_P01_OG2.190703_P01_OG2045	0.00392039	0.000301568	Ref PGCs E9.5	-6.03698	0.00422195
190703_P01_OG2.190703_P01_OG2047	0.00345543	0.000691085	Ref PGCs E9.5	-5.92399	0.00414651
190703_P01_OG2.190703_P01_OG2048	0.00130251	0.000325627	Ref PGCs E9.5	-5.62316	0.00162813
190703_P01_OG2.190703_P01_OG2053	0.0075188	0.000501253	Ref PGCs E9.5	-5.98738	0.00802005
190703_P01_OG2.190703_P01_OG2054	0.00757895	0	Ref PGCs E9.5	-5.80652	0.00757895
190703_P01_OG2.190703_P01_OG2060	0.00412007	0.000294291	Ref PGCs E9.5	-5.76531	0.00441436
190703_P01_OG2.190703_P01_OG2061	0.00503282	0.000218818	Ref PGCs E9.5	-5.65702	0.00525164
190703_P01_OG2.190703_P01_OG2062	0.00237954	0	Ref PGCs E9.5	-5.80288	0.00237954
190703_P01_OG2.190703_P01_OG2063	0.00253348	0.000361925	Ref PGCs E9.5	-5.6821	0.0028954
190703_P01_OG2.190703_P01_OG2066	0.00230548	0	Ref PGCs E9.5	-5.53526	0.00230548
190703_P01_OG2.190703_P01_OG2071	0.00465753	0.000273973	Ref PGCs E9.5	-5.64791	0.00493151
190703_P01_OG2.190703_P01_OG2072	0.00181928	0.000303214	Ref PGCs E9.5	-5.662	0.0021225
190703_P01_OG2.190703_P01_OG2073	0.0037037	0	Ref PGCs E9.5	-5.89613	0.0037037
190703_P01_OG2.190703_P01_OG2074	0.00131148	0.00262295	Ref PGCs E9.5	-5.45534	0.00393443
190703_P01_OG2.190703_P01_OG2075	0.00517241	0	Ref PGCs E9.5	-5.83363	0.00517241
190703_P01_OG2.190703_P01_OG2076	0.00292032	0.000834376	Ref PGCs E9.5	-5.4035	0.00375469
190703_P01_OG2.190703_P01_OG2078	0.00489663	0	Ref PGCs E9.5	-5.95401	0.00489663
190703_P01_OG2.190703_P01_OG2079	0.00359712	0.00039968	Ref PGCs E9.5	-5.87677	0.0039968
190703_P01_OG2.190703_P01_OG2081	0.00364742	0.00151976	Ref PGCs E9.5	-5.86432	0.00516717
190703_P01_OG2.190703_P01_OG2082	0.000884173	0.000884173	Ref PGCs E9.5	-5.81438	0.00176835
190703_P01_OG2.190703_P01_OG2083	0.00158814	0.00105876	Ref PGCs E9.5	-5.54476	0.0026469
190703_P01_OG2.190703_P01_OG2084	0.00560852	0.000560852	Ref PGCs E9.5	-5.7662	0.00616938
190703_P01_OG2.190703_P01_OG2085	0.00356083	0.000593472	Ref PGCs E9.5	-5.85821	0.0041543
190703_P01_OG2.190703_P01_OG2087	0.00198906	0.000497265	Ref PGCs E9.5	-5.99619	0.00248633
190703_P01_OG2.190703_P01_OG2088	0.00280674	0	Ref PGCs E9.5	-5.93687	0.00280674
190703_P01_OG2.190703_P01_OG2089	0.000818777	0.0010917	Ref PGCs E9.5	-5.70505	0.00191048
190703_P01_OG2.190703_P01_OG2090	0.00244073	0.000348675	Ref PGCs E9.5	-5.36791	0.0027894
190703_P01_OG2.190703_P01_OG2092	0.00243056	0.000694444	Ref PGCs E9.5	-5.57668	0.003125
190703_P01_OG2.190703_P01_OG2093	0.00331492	0.000368324	Ref PGCs E9.5	-6.09036	0.00368324
190703_P01_OG2.190703_P01_OG2097	0.00367647	0.000367647	Ref PGCs E9.5	-5.58397	0.00404412
190703_P01_OG2.190703_P01_OG2098	0.00166852	0.000556174	Ref PGCs E9.5	-6.03214	0.00222469
190703_P01_OG2.190703_P01_OG2099	0.00301205	0	Ref PGCs E9.5	-5.45998	0.00301205
190703_P01_OG2.190703_P01_OG2100	0.000782473	0.000782473	Ref PGCs E9.5	-6.05823	0.00156495
190703_P01_OG2.190703_P01_OG2101	0.00535475	0	Ref PGCs E9.5	-5.71148	0.00535475
190703_P01_OG2.190703_P01_OG2103	0.00293341	0.000586682	Ref PGCs E9.5	-5.52844	0.00352009
190703_P01_OG2.190703_P01_OG2104	0.000912409	0.000912409	Ref PGCs E9.5	-5.58141	0.00182482
190703_P01_OG2.190703_P01_OG2105	0.00280112	0	Ref PGCs E9.5	-5.83412	0.00280112
190703_P01_OG2.190703_P01_OG2106	0.00244499	0.000407498	Ref PGCs E9.5	-5.93922	0.00285249
190703_P01_OG2.190703_P01_OG2107	0.00283172	0	Ref PGCs E9.5	-5.50635	0.00283172
190703_P01_OG2.190703_P01_OG2110	0.00258231	0.000645578	Ref PGCs E9.5	-5.59954	0.00322789
190703_P01_OG2.190703_P01_OG2111	0.00309023	0.000618047	Ref PGCs E9.5	-6.04514	0.00370828
190703_P01_OG2.190703_P01_OG2112	0.00219539	0	Ref PGCs E9.5	-5.69187	0.00219539
190703_P01_OG2.190703_P01_OG2113	0.00234192	0.00117096	Ref PGCs E9.5	-6.04984	0.00351288
190703_P01_OG2.190703_P01_OG2114	0.00371134	0.000412371	Ref PGCs E9.5	-5.31831	0.00412371
190703_P01_OG2.190703_P01_OG2115	0.00481116	0	Ref PGCs E9.5	-5.21177	0.00481116
190703_P01_OG2.190703_P01_OG2116	0.00493097	0	Ref PGCs E9.5	-5.84093	0.00493097
190703_P01_OG2.190703_P01_OG2118	0.00759406	0	Ref PGCs E9.5	-5.58773	0.00759406
190703_P01_OG2.190703_P01_OG2119	0.00159949	0.000959693	Ref PGCs E9.5	-5.4581	0.00255918
190703_P01_OG2.190703_P01_OG2120	0.00128535	0	Ref PGCs E9.5	-5.72363	0.00128535
190703_P01_OG2.190703_P01_OG2121	0.00483793	0	Ref PGCs E9.5	-5.79875	0.00483793
190703_P01_OG2.190703_P01_OG2122	0.00246479	0	Ref PGCs E9.5	-5.54031	0.00246479
190703_P01_OG2.190703_P01_OG2123	0.000512295	0.000512295	Ref PGCs E9.5	-5.7542	0.00102459
190703_P01_OG2.190703_P01_OG2124	0.00242522	0.000808407	Ref PGCs E9.5	-5.82848	0.00323363
190703_P01_OG2.190703_P01_OG2130	0.00193673	0.000968367	Ref PGCs E9.5	-5.67901	0.0029051
190703_P01_OG2.190703_P01_OG2131	0.002035	0.001221	Ref PGCs E9.5	-5.46934	0.003256
190703_P01_OG2.190703_P01_OG2133	0.00408719	0	Ref PGCs E9.5	-5.56819	0.00408719
190703_P01_OG2.190703_P01_OG2135	0.00478469	0	Ref PGCs E9.5	-5.7753	0.00478469
190703_P01_OG2.190703_P01_OG2140	0.00160944	0.000536481	Ref PGCs E9.5	-5.60613	0.00214592
190703_P01_OG2.190703_P01_OG2141	0.00465839	0	Ref PGCs E9.5	-5.64178	0.00465839
190703_P01_OG2.190703_P01_OG2142	0.00135135	0.00045045	Ref PGCs E9.5	-5.91639	0.0018018
190703_P01_OG2.190703_P01_OG2143	0.000723327	0.00108499	Ref PGCs E9.5	-5.61591	0.00180832
190703_P01_OG2.190703_P01_OG2144	0.00197174	0.000985869	Ref PGCs E9.5	-6.22162	0.00295761
190703_P01_OG2.190703_P01_OG2145	0.00573789	0.000229516	Ref PGCs E9.5	-5.41781	0.00596741
190703_P01_OG2.190703_P01_OG2146	0.00271444	0	Ref PGCs E9.5	-6.11203	0.00271444
190703_P01_OG2.190703_P01_OG2147	0.00804829	0	Ref PGCs E9.5	-5.6676	0.00804829
190703_P01_OG2.190703_P01_OG2151	0.00192431	0.000320718	Ref PGCs E9.5	-6.1873	0.00224503
190703_P01_OG2.190703_P01_OG2153	0.00584485	0.00053135	Ref PGCs E9.5	-5.75526	0.0063762
190703_P01_OG2.190703_P01_OG2154	0.00488722	0	Ref PGCs E9.5	-5.67552	0.00488722
190703_P01_OG2.190703_P01_OG2157	0.00591541	0.00029577	Ref PGCs E9.5	-5.80965	0.00621118
190703_P01_OG2.190703_P01_OG2158	0.00113186	0	Ref PGCs E9.5	-6.28272	0.00113186
190703_P01_OG2.190703_P01_OG2159	0.00299625	0.000374532	Ref PGCs E9.5	-5.92607	0.00337079
190703_P01_OG2.190703_P01_OG2160	0.00241838	0.000302297	Ref PGCs E9.5	-5.61226	0.00272068
190703_P01_OG2.190703_P01_OG2163	0.00248911	0	Ref PGCs E9.5	-5.56462	0.00248911
190703_P01_OG2.190703_P01_OG2164	0.00163132	0.000652529	Ref PGCs E9.5	-5.42472	0.00228385
190703_P01_OG2.190703_P01_OG2165	0.00299057	0.000920175	Ref PGCs E9.5	-5.71109	0.00391074
190703_P01_OG2.190703_P01_OG2166	0.00254669	0.000424448	Ref PGCs E9.5	-5.67066	0.00297114
190703_P01_OG2.190703_P01_OG2170	0.00135993	0.000906618	Ref PGCs E9.5	-5.79615	0.00226655
190703_P01_OG2.190703_P01_OG2172	0.0056101	0.000233754	Ref PGCs E9.5	-5.40794	0.00584385
190703_P01_OG2.190703_P01_OG2173	0.00600765	0.00054615	Ref PGCs E9.5	-5.50617	0.0065538
190703_P01_OG2.190703_P01_OG2175	0.00162118	0.00108079	Ref PGCs E9.5	-6.20473	0.00270197
190703_P01_OG2.190703_P01_OG2176	0.00498008	0.000996016	Ref PGCs E9.5	-5.84085	0.0059761
190703_P01_OG2.190703_P01_OG2179	0.00590278	0	Ref PGCs E9.5	-5.80383	0.00590278
190703_P01_OG2.190703_P01_OG2180	0.00260163	0.000325203	Ref PGCs E9.5	-5.57017	0.00292683
190703_P01_OG2.190703_P01_OG2182	0.00282714	0.000403877	Ref PGCs E9.5	-5.60644	0.00323102
190703_P01_OG2.190703_P01_OG2184	0.00135074	0.00180099	Ref PGCs E9.5	-5.90023	0.00315173
190703_P01_OG2.190703_P01_OG2185	0.00467563	0.000584454	Ref PGCs E9.5	-5.98004	0.00526008
190703_P01_OG2.190703_P01_OG2186	0.00133422	0.000667111	Ref PGCs E9.5	-5.72708	0.00200133
190703_P01_OG2.190703_P01_OG2187	0.0068156	0	Ref PGCs E9.5	-5.62336	0.0068156
190703_P01_OG2.190703_P01_OG2188	0.000850702	0	Ref PGCs E9.5	-6.04515	0.000850702
190703_P01_OG2.190703_P01_OG2189	0.000717618	0.000358809	Ref PGCs E9.5	-5.45562	0.00107643
190703_P01_OG2.190703_P01_OG2190	0.00298507	0	Ref PGCs E9.5	-5.89157	0.00298507
190703_P01_OG2.190703_P01_OG2192	0.00225169	0.000750563	Ref PGCs E9.5	-5.97055	0.00300225
190703_P01_OG2.190703_P01_OG2193	0.000676133	0.000676133	Ref PGCs E9.5	-5.57515	0.00135227
190703_P01_OG2.190703_P01_OG2194	0.00183094	0.000305157	Ref PGCs E9.5	-5.66226	0.0021361
190703_P01_OG2.190703_P01_OG2196	0.00487126	0.000347947	Ref PGCs E9.5	-5.37991	0.00521921
190703_P01_OG2.190703_P01_OG2198	0.00348736	0	Ref PGCs E9.5	-5.34175	0.00348736
190703_P01_OG2.190703_P01_OG2199	0.00255363	0.00153218	Ref PGCs E9.5	-6.04445	0.0040858
190703_P01_OG2.190703_P01_OG2200	0.00095648	0.00047824	Ref PGCs E9.5	-5.91364	0.00143472
190703_P01_OG2.190703_P01_OG2201	0	0.000524109	Ref PGCs E9.5	-5.79645	0.000524109
190703_P01_OG2.190703_P01_OG2203	0.00175953	0	Ref PGCs E9.5	-5.92374	0.00175953
190703_P01_OG2.190703_P01_OG2205	0.00401248	0	Ref PGCs E9.5	-5.62353	0.00401248
190703_P01_OG2.190703_P01_OG2206	0.00197368	0.000657895	Ref PGCs E9.5	-5.53213	0.00263158
190703_P01_OG2.190703_P01_OG2208	0.00934891	0.00066778	Ref PGCs E9.5	-5.41028	0.0100167
190703_P01_OG2.190703_P01_OG2209	0.00611765	0	Ref PGCs E9.5	-5.2608	0.00611765
190703_P01_OG2.190703_P01_OG2210	0.00181653	0	Ref PGCs E9.5	-5.44166	0.00181653
190703_P01_OG2.190703_P01_OG2211	0.00402325	0.000894055	Ref PGCs E9.5	-6.02238	0.0049173
190703_P01_OG2.190703_P01_OG2215	0.00414766	0	Ref PGCs E9.5	-5.65058	0.00414766
190703_P01_OG2.190703_P01_OG2216	0.00346087	0	Ref PGCs E9.5	-5.85673	0.00346087
190703_P01_OG2.190703_P01_OG2217	0.0045406	0	Ref PGCs E9.5	-5.57895	0.0045406
190703_P01_OG2.190703_P01_OG2220	0.00395257	0	Ref PGCs E9.5	-5.80162	0.00395257
190703_P01_OG2.190703_P01_OG2221	0.00130463	0	Ref PGCs E9.5	-5.83176	0.00130463
190703_P01_OG2.190703_P01_OG2223	0.00251004	0.000502008	Ref PGCs E9.5	-5.73983	0.00301205
190703_P01_OG2.190703_P01_OG2224	0.00346944	0.00026688	Ref PGCs E9.5	-5.65431	0.00373632
190703_P01_OG2.190703_P01_OG2225	0.000661376	0	Ref PGCs E9.5	-5.65806	0.000661376
190703_P01_OG2.190703_P01_OG2227	0.00225952	0.000645578	Ref PGCs E9.5	-5.68466	0.0029051
190703_P01_OG2.190703_P01_OG2228	0.00298396	0	Ref PGCs E9.5	-5.38387	0.00298396
190703_P01_OG2.190703_P01_OG2229	0.00173085	0.000432713	Ref PGCs E9.5	-5.75628	0.00216357
190703_P01_OG2.190703_P01_OG2231	0.00453074	0.000647249	Ref PGCs E9.5	-5.83642	0.00517799
190703_P01_OG2.190703_P01_OG2232	0.00668417	0.00023872	Ref PGCs E9.5	-5.85132	0.00692289
190703_P01_OG2.190703_P01_OG2236	0.00301724	0.00107759	Ref PGCs E9.5	-5.50821	0.00409483
190703_P01_OG2.190703_P01_OG2241	0.00365917	0	Ref PGCs E9.5	-5.92796	0.00365917
190703_P01_OG2.190703_P01_OG2242	0.00283286	0.000944287	Ref PGCs E9.5	-5.55767	0.00377715
190703_P01_OG2.190703_P01_OG2244	0.00399401	0	Ref PGCs E9.5	-5.85578	0.00399401
190703_P01_OG2.190703_P01_OG2247	0.0027248	0.000389257	Ref PGCs E9.5	-6.20053	0.00311405
190703_P01_OG2.190703_P01_OG2249	0.00240798	0.000687994	Ref PGCs E9.5	-5.87509	0.00309598
190703_P01_OG2.190703_P01_OG2252	0.00348675	0.000348675	Ref PGCs E9.5	-5.72933	0.00383543
190703_P01_OG2.190703_P01_OG2254	0.00461095	0	Ref PGCs E9.5	-5.74212	0.00461095
190703_P01_OG2.190703_P01_OG2255	0.00333	0	Ref PGCs E9.5	-5.85447	0.00333
190703_P01_OG2.190703_P01_OG2258	0.00672861	0.00032041	Ref PGCs E9.5	-5.69473	0.00704902
190703_P01_OG2.190703_P01_OG2261	0.00214823	0	Ref PGCs E9.5	-5.68637	0.00214823
190703_P01_OG2.190703_P01_OG2263	0.00639386	0.000426257	Ref PGCs E9.5	-5.55137	0.00682012
190703_P01_OG2.190703_P01_OG2264	0.00586224	0.00048852	Ref PGCs E9.5	-5.84855	0.00635076
190703_P01_OG2.190703_P01_OG2265	0.0031211	0	Ref PGCs E9.5	-5.52757	0.0031211
190703_P01_OG2.190703_P01_OG2267	0.00372024	0.000372024	Ref PGCs E9.5	-5.81744	0.00409226
190703_P01_OG2.190703_P01_OG2268	0.00402798	0.000423998	Ref PGCs E9.5	-5.41625	0.00445198
190703_P01_OG2.190703_P01_OG2274	0.000406835	0	Ref PGCs E9.5	-5.77631	0.000406835
190703_P01_OG2.190703_P01_OG2275	0.00514384	0.000190512	Ref PGCs E9.5	-5.66154	0.00533435
190703_P01_OG2.190703_P01_OG2276	0.00403476	0	Ref PGCs E9.5	-5.61538	0.00403476
190703_P01_OG2.190703_P01_OG2277	0.00747065	0	Ref PGCs E9.5	-5.88748	0.00747065
190703_P01_OG2.190703_P01_OG2279	0.0056213	0	Ref PGCs E9.5	-5.68533	0.0056213
190703_P01_OG2.190703_P01_OG2280	0.00912584	0.00144092	Ref PGCs E9.5	-6.01982	0.0105668
190703_P01_OG2.190703_P01_OG2281	0.00456989	0.00107527	Ref PGCs E9.5	-5.7144	0.00564516
190703_P01_OG2.190703_P01_OG2283	0.00234192	0	Ref PGCs E9.5	-5.79898	0.00234192
190703_P01_OG2.190703_P01_OG2284	0.00553733	0	Ref PGCs E9.5	-5.43468	0.00553733
190703_P01_OG2.190703_P01_OG2285	0.00253271	0	Ref PGCs E9.5	-5.91868	0.00253271
190703_P01_OG2.190703_P01_OG2286	0.00321888	0.00107296	Ref PGCs E9.5	-6.07837	0.00429185
190703_P01_OG2.190703_P01_OG2287	0.00132626	0.000884173	Ref PGCs E9.5	-5.69639	0.00221043
190703_P01_OG2.190703_P01_OG2290	0.00657501	0.000298864	Ref PGCs E9.5	-5.26707	0.00687388
190703_P01_OG2.190703_P01_OG2293	0.00466102	0.000847458	Ref PGCs E9.5	-5.74958	0.00550847
190703_P01_OG2.190703_P01_OG2297	0.00247612	0.000353732	Ref PGCs E9.5	-5.86916	0.00282985
190703_P01_OG2.190703_P01_OG2300	0.00255102	0.00042517	Ref PGCs E9.5	-5.98661	0.00297619
190703_P01_OG2.190703_P01_OG2301	0.000953895	0	Ref PGCs E9.5	-5.34463	0.000953895
190703_P01_OG2.190703_P01_OG2302	0.00311096	0	Ref PGCs E9.5	-5.70614	0.00311096
190703_P01_OG2.190703_P01_OG2304	0.00276799	0.000503271	Ref PGCs E9.5	-5.6517	0.00327126
190703_P01_OG2.190703_P01_OG2308	0.00422498	0.000264061	Ref PGCs E9.5	-5.83912	0.00448904
190703_P01_OG2.190703_P01_OG2309	0.00279664	0	Ref PGCs E9.5	-5.40548	0.00279664
190703_P01_OG2.190703_P01_OG2310	0.00309598	0.000386997	Ref PGCs E9.5	-5.90353	0.00348297
190703_P01_OG2.190703_P01_OG2313	0.00293083	0	Ref PGCs E9.5	-5.71745	0.00293083
190703_P01_OG2.190703_P01_OG2314	0.00173536	0.000433839	Ref PGCs E9.5	-5.46624	0.0021692
190703_P01_OG2.190703_P01_OG2317	0.00231616	0	Ref PGCs E9.5	-6.04569	0.00231616
190703_P01_OG2.190703_P01_OG2318	0.00247525	0.000412541	Ref PGCs E9.5	-5.34426	0.00288779
190703_P01_OG2.190703_P01_OG2322	0.00490196	0.000408497	Ref PGCs E9.5	-5.49459	0.00531046
190703_P01_OG2.190703_P01_OG2325	0.00355366	0	Ref PGCs E9.5	-5.6322	0.00355366
190703_P01_OG2.190703_P01_OG2326	0.004004	0.000500501	Ref PGCs E9.5	-6.04955	0.0045045
190703_P01_OG2.190703_P01_OG2330	0.00346021	0.000494315	Ref PGCs E9.5	-6.24544	0.00395452
190703_P01_OG2.190703_P01_OG2332	0.00438771	0.000398883	Ref PGCs E9.5	-5.60982	0.0047866
190703_P01_OG2.190703_P01_OG2335	0.00108401	0.000542005	Ref PGCs E9.5	-5.65386	0.00162602
190703_P01_OG2.190703_P01_OG2336	0.00185117	0.000370233	Ref PGCs E9.5	-5.73829	0.0022214
190703_P02_OG2.190703_P02_OG2001	0.000377929	0.000377929	Ref PGCs E9.5	-5.48338	0.000755858
190703_P02_OG2.190703_P02_OG2002	0.00242718	0.00121359	Ref PGCs E9.5	-6.13488	0.00364078
190703_P02_OG2.190703_P02_OG2010	0.00463768	0.00057971	Ref PGCs E9.5	-5.91988	0.00521739
190703_P02_OG2.190703_P02_OG2013	0.00254731	0.000363901	Ref PGCs E9.5	-5.53189	0.00291121
190703_P02_OG2.190703_P02_OG2014	0.00332226	0	Ref PGCs E9.5	-5.7657	0.00332226
190703_P02_OG2.190703_P02_OG2016	0.00331887	0.000255297	Ref PGCs E9.5	-5.84152	0.00357416
190703_P02_OG2.190703_P02_OG2021	0.00653595	0	Ref PGCs E9.5	-5.91877	0.00653595
190703_P02_OG2.190703_P02_OG2022	0.0013197	0.000329924	Ref PGCs E9.5	-5.57405	0.00164962
190703_P02_OG2.190703_P02_OG2023	0.00525026	0	Ref PGCs E9.5	-5.78664	0.00525026
190703_P02_OG2.190703_P02_OG2025	0.00528053	0.000330033	Ref PGCs E9.5	-5.50726	0.00561056
190703_P02_OG2.190703_P02_OG2029	0.00398724	0.000398724	Ref PGCs E9.5	-5.88652	0.00438596
190703_P02_OG2.190703_P02_OG2033	0.00181378	0.00120919	Ref PGCs E9.5	-5.5599	0.00302297
190703_P02_OG2.190703_P02_OG2037	0.00695716	0.000366166	Ref PGCs E9.5	-5.3671	0.00732332
190703_P02_OG2.190703_P02_OG2044	0.00239808	0.000959233	Ref PGCs E9.5	-5.78633	0.00335731
190703_P02_OG2.190703_P02_OG2045	0.00429492	0.00071582	Ref PGCs E9.5	-5.68016	0.00501074
190703_P02_OG2.190703_P02_OG2048	0.00389518	0	Ref PGCs E9.5	-5.58891	0.00389518
190703_P02_OG2.190703_P02_OG2053	0.00418092	0.000380084	Ref PGCs E9.5	-5.58793	0.004561
190703_P02_OG2.190703_P02_OG2057	0.00605049	0.000625913	Ref PGCs E9.5	-5.62957	0.0066764
190703_P02_OG2.190703_P02_OG2060	0.00338542	0.00104167	Ref PGCs E9.5	-5.68907	0.00442708
190703_P02_OG2.190703_P02_OG2062	0.00342969	0.000489956	Ref PGCs E9.5	-5.96182	0.00391965
190703_P02_OG2.190703_P02_OG2064	0.00241158	0.000267953	Ref PGCs E9.5	-5.4333	0.00267953
190703_P02_OG2.190703_P02_OG2065	0.00192382	0	Ref PGCs E9.5	-5.32555	0.00192382
190703_P02_OG2.190703_P02_OG2066	0.00515021	0	Ref PGCs E9.5	-5.57888	0.00515021
190703_P02_OG2.190703_P02_OG2067	0.00207326	0.00103663	Ref PGCs E9.5	-6.31759	0.00310988
190703_P02_OG2.190703_P02_OG2070	0.0033241	0	Ref PGCs E9.5	-5.80593	0.0033241
190703_P02_OG2.190703_P02_OG2071	0.00477987	0.000754717	Ref PGCs E9.5	-5.50626	0.00553459
190703_P02_OG2.190703_P02_OG2072	0.00380469	0	Ref PGCs E9.5	-6.05867	0.00380469
190703_P02_OG2.190703_P02_OG2073	0.00383289	0	Ref PGCs E9.5	-5.59177	0.00383289
190703_P02_OG2.190703_P02_OG2077	0.00327392	0.00145507	Ref PGCs E9.5	-5.79144	0.00472899
190703_P02_OG2.190703_P02_OG2078	0.00411899	0	Ref PGCs E9.5	-5.71275	0.00411899
190703_P02_OG2.190703_P02_OG2082	0.00240964	0	Ref PGCs E9.5	-5.74641	0.00240964
190703_P02_OG2.190703_P02_OG2087	0.00381388	0	Ref PGCs E9.5	-5.37703	0.00381388
190703_P02_OG2.190703_P02_OG2089	0.00364033	0.000728067	Ref PGCs E9.5	-5.57222	0.0043684
190703_P02_OG2.190703_P02_OG2090	0.00254994	0	Ref PGCs E9.5	-5.51144	0.00254994
190703_P02_OG2.190703_P02_OG2091	0.0025369	0.000230627	Ref PGCs E9.5	-5.67769	0.00276753
190703_P02_OG2.190703_P02_OG2094	0.0043239	0.000393082	Ref PGCs E9.5	-5.5054	0.00471698
190703_P02_OG2.190703_P02_OG2098	0.00344998	0.000492854	Ref PGCs E9.5	-5.8193	0.00394283
190703_P02_OG2.190703_P02_OG2113	0.0057232	0	Ref PGCs E9.5	-5.41356	0.0057232
190703_P02_OG2.190703_P02_OG2116	0.00492287	0	Ref PGCs E9.5	-5.60979	0.00492287
190703_P02_OG2.190703_P02_OG2117	0.00185529	0.000371058	Ref PGCs E9.5	-5.44613	0.00222635
190703_P02_OG2.190703_P02_OG2118	0.00462963	0	Ref PGCs E9.5	-5.16735	0.00462963
190703_P02_OG2.190703_P02_OG2119	0.00239316	0.00102564	Ref PGCs E9.5	-6.16119	0.0034188
190703_P02_OG2.190703_P02_OG2122	0.00604002	0	Ref PGCs E9.5	-5.55822	0.00604002
190703_P02_OG2.190703_P02_OG2123	0.00380606	0.000496442	Ref PGCs E9.5	-5.44855	0.0043025
190703_P02_OG2.190703_P02_OG2124	0.004	0	Ref PGCs E9.5	-5.31638	0.004
190703_P02_OG2.190703_P02_OG2125	0.00193317	0.000552334	Ref PGCs E9.5	-5.86475	0.0024855
190703_P02_OG2.190703_P02_OG2134	0.00689995	0.000492854	Ref PGCs E9.5	-5.4552	0.0073928
190703_P02_OG2.190703_P02_OG2141	0.00549725	0.00049975	Ref PGCs E9.5	-5.87967	0.005997
190703_P02_OG2.190703_P02_OG2145	0.0025974	0.000974026	Ref PGCs E9.5	-5.60229	0.00357143
190703_P02_OG2.190703_P02_OG2149	0.00241047	0.000344353	Ref PGCs E9.5	-5.69494	0.00275482
190703_P02_OG2.190703_P02_OG2150	0.00472255	0.000590319	Ref PGCs E9.5	-5.52285	0.00531287
190703_P02_OG2.190703_P02_OG2153	0.00621547	0	Ref PGCs E9.5	-5.73455	0.00621547
190703_P02_OG2.190703_P02_OG2154	0.00277888	0	Ref PGCs E9.5	-5.67936	0.00277888
190703_P02_OG2.190703_P02_OG2160	0.00577796	0	Ref PGCs E9.5	-5.63201	0.00577796
190703_P02_OG2.190703_P02_OG2162	0.00378668	0	Ref PGCs E9.5	-5.67133	0.00378668
190703_P02_OG2.190703_P02_OG2163	0.0017507	0.00105042	Ref PGCs E9.5	-5.39177	0.00280112
190703_P02_OG2.190703_P02_OG2164	0.00162635	0.00060988	Ref PGCs E9.5	-5.81789	0.00223623
190703_P02_OG2.190703_P02_OG2165	0.00472899	0.000363769	Ref PGCs E9.5	-5.57966	0.00509276
190703_P02_OG2.190703_P02_OG2166	0.003663	0	Ref PGCs E9.5	-5.56516	0.003663
190703_P02_OG2.190703_P02_OG2169	0.00355556	0	Ref PGCs E9.5	-5.73	0.00355556
190703_P02_OG2.190703_P02_OG2170	0.00301773	0	Ref PGCs E9.5	-5.55068	0.00301773
190703_P02_OG2.190703_P02_OG2171	0.00319489	0.000532481	Ref PGCs E9.5	-5.34451	0.00372737
190703_P02_OG2.190703_P02_OG2175	0.00425254	0.000654236	Ref PGCs E9.5	-5.68018	0.00490677
190703_P02_OG2.190703_P02_OG2177	0.0057971	0.000263505	Ref PGCs E9.5	-5.48965	0.00606061
190703_P02_OG2.190703_P02_OG2184	0.00397527	0.000220848	Ref PGCs E9.5	-5.36701	0.00419611
190703_P02_OG2.190703_P02_OG2186	0.00250268	0.00107258	Ref PGCs E9.5	-5.46519	0.00357526
190703_P02_OG2.190703_P02_OG2189	0.00355935	0.000177968	Ref PGCs E9.5	-5.72437	0.00373732
190703_P02_OG2.190703_P02_OG2191	0.0044178	0.000315557	Ref PGCs E9.5	-5.54269	0.00473335
190703_P02_OG2.190703_P02_OG2192	0.00167364	0.00041841	Ref PGCs E9.5	-5.58235	0.00209205
190703_P02_OG2.190703_P02_OG2193	0.000711744	0.000711744	Ref PGCs E9.5	-5.53823	0.00142349
190703_P02_OG2.190703_P02_OG2197	0.00198807	0.000795229	Ref PGCs E9.5	-5.55311	0.0027833
190703_P02_OG2.190703_P02_OG2198	0	0	Ref PGCs E9.5	-5.96305	0
190703_P02_OG2.190703_P02_OG2201	0.00207254	0	Ref PGCs E9.5	-5.72846	0.00207254
190703_P02_OG2.190703_P02_OG2203	0.004	0.00075	Ref PGCs E9.5	-5.52793	0.00475
190703_P02_OG2.190703_P02_OG2205	0.00249896	0	Ref PGCs E9.5	-5.63243	0.00249896
190703_P02_OG2.190703_P02_OG2206	0.00317586	0	Ref PGCs E9.5	-5.28152	0.00317586
190703_P02_OG2.190703_P02_OG2210	0.0010352	0.000258799	Ref PGCs E9.5	-5.59894	0.001294
190703_P02_OG2.190703_P02_OG2212	0.00174034	0.000348068	Ref PGCs E9.5	-5.63486	0.00208841
190703_P02_OG2.190703_P02_OG2216	0.00425114	0	Ref PGCs E9.5	-5.73713	0.00425114
190703_P02_OG2.190703_P02_OG2218	0.00511152	0	Ref PGCs E9.5	-5.55175	0.00511152
190703_P02_OG2.190703_P02_OG2220	0.00431123	0	Ref PGCs E9.5	-5.47264	0.00431123
190703_P02_OG2.190703_P02_OG2221	0.00421941	0.000703235	Ref PGCs E9.5	-5.44463	0.00492264
190703_P02_OG2.190703_P02_OG2222	0.00114758	0.000459031	Ref PGCs E9.5	-5.71503	0.00160661
190703_P02_OG2.190703_P02_OG2224	0	0	Ref PGCs E9.5	-6.11737	0
190703_P02_OG2.190703_P02_OG2225	0.00345304	0	Ref PGCs E9.5	-6.06079	0.00345304
190703_P02_OG2.190703_P02_OG2228	0.00315016	0.000350018	Ref PGCs E9.5	-5.35198	0.00350018
190703_P02_OG2.190703_P02_OG2231	0.00227865	0.000325521	Ref PGCs E9.5	-5.59649	0.00260417
190703_P02_OG2.190703_P02_OG2232	0.00192864	0	Ref PGCs E9.5	-5.93762	0.00192864
190703_P02_OG2.190703_P02_OG2237	0.00262861	0.00112655	Ref PGCs E9.5	-5.67779	0.00375516
190703_P02_OG2.190703_P02_OG2242	0.00515152	0	Ref PGCs E9.5	-5.49054	0.00515152
190703_P02_OG2.190703_P02_OG2245	0.00555958	0.000241721	Ref PGCs E9.5	-5.65788	0.00580131
190703_P02_OG2.190703_P02_OG2247	0.00413223	0.000187829	Ref PGCs E9.5	-5.39222	0.00432006
190703_P02_OG2.190703_P02_OG2249	0.00520984	0.000289436	Ref PGCs E9.5	-5.65626	0.00549928
190703_P02_OG2.190703_P02_OG2251	0.00454133	0.000454133	Ref PGCs E9.5	-5.75826	0.00499546
190703_P02_OG2.190703_P02_OG2252	0.00665457	0	Ref PGCs E9.5	-5.89403	0.00665457
190703_P02_OG2.190703_P02_OG2254	0.00860832	0.00035868	Ref PGCs E9.5	-5.58593	0.008967
190703_P02_OG2.190703_P02_OG2256	0.00362611	0.000402901	Ref PGCs E9.5	-5.86289	0.00402901
190703_P02_OG2.190703_P02_OG2257	0.00300218	0	Ref PGCs E9.5	-5.52398	0.00300218
190703_P02_OG2.190703_P02_OG2258	0.00395062	0.000987654	Ref PGCs E9.5	-6.00907	0.00493827
190703_P02_OG2.190703_P02_OG2260	0.00409103	0.000255689	Ref PGCs E9.5	-5.69525	0.00434671
190703_P02_OG2.190703_P02_OG2261	0.00387697	0.000516929	Ref PGCs E9.5	-5.60968	0.0043939
190703_P02_OG2.190703_P02_OG2265	0.00558909	0.000223564	Ref PGCs E9.5	-5.76653	0.00581265
190703_P02_OG2.190703_P02_OG2269	0.0026087	0.00144928	Ref PGCs E9.5	-5.72124	0.00405797
190703_P02_OG2.190703_P02_OG2272	0.00453048	0.000411862	Ref PGCs E9.5	-6.01327	0.00494234
190703_P02_OG2.190703_P02_OG2278	0.0103599	0.000545256	Ref PGCs E9.5	-6.05387	0.0109051
190703_P02_OG2.190703_P02_OG2279	0.00283359	0.000257599	Ref PGCs E9.5	-5.67645	0.00309119
190703_P02_OG2.190703_P02_OG2283	0.00310752	0	Ref PGCs E9.5	-5.86077	0.00310752
190703_P02_OG2.190703_P02_OG2286	0.000952079	0.00126944	Ref PGCs E9.5	-6.0027	0.00222152
190703_P02_OG2.190703_P02_OG2287	0.00273673	0.000273673	Ref PGCs E9.5	-5.59237	0.0030104
190703_P02_OG2.190703_P02_OG2289	0.00366933	0.000215843	Ref PGCs E9.5	-5.55857	0.00388517
190703_P02_OG2.190703_P02_OG2290	0.00666496	0.000769034	Ref PGCs E9.5	-5.96351	0.00743399
190703_P02_OG2.190703_P02_OG2294	0.00362483	0.000453104	Ref PGCs E9.5	-5.83357	0.00407793
190703_P02_OG2.190703_P02_OG2297	0.00672948	0.00161507	Ref PGCs E9.5	-5.72191	0.00834455
190703_P02_OG2.190703_P02_OG2302	0.0014782	0.000369549	Ref PGCs E9.5	-6.11121	0.00184775
190703_P02_OG2.190703_P02_OG2305	0.00609537	0.000717103	Ref PGCs E9.5	-5.57602	0.00681248
190703_P02_OG2.190703_P02_OG2309	0.00203417	0	Ref PGCs E9.5	-5.81842	0.00203417
190703_P02_OG2.190703_P02_OG2314	0.00426026	0.000387297	Ref PGCs E9.5	-5.88615	0.00464756
190703_P02_OG2.190703_P02_OG2315	0.001716	0.000858001	Ref PGCs E9.5	-6.13973	0.002574
190703_P02_OG2.190703_P02_OG2317	0.00308914	0.000882613	Ref PGCs E9.5	-5.85442	0.00397176
190703_P02_OG2.190703_P02_OG2318	0.00431034	0	Ref PGCs E9.5	-5.90626	0.00431034
190703_P02_OG2.190703_P02_OG2321	0.00527704	0	Ref PGCs E9.5	-5.54333	0.00527704
190703_P02_OG2.190703_P02_OG2322	0.00457952	0.00041632	Ref PGCs E9.5	-5.71922	0.00499584
190703_P02_OG2.190703_P02_OG2325	0.00161655	0.000646621	Ref PGCs E9.5	-6.09361	0.00226317
190703_P02_OG2.190703_P02_OG2326	0.0050025	0.000250125	Ref PGCs E9.5	-5.91011	0.00525263
190703_P02_OG2.190703_P02_OG2327	0.00553545	0	Ref PGCs E9.5	-5.53723	0.00553545
190703_P02_OG2.190703_P02_OG2333	0.00144509	0.000722543	Ref PGCs E9.5	-5.88046	0.00216763
190703_P02_OG2.190703_P02_OG2335	0.00275827	0.000752257	Ref PGCs E9.5	-5.7054	0.00351053
190703_P02_OG2.190703_P02_OG2341	0.00483623	0.000219829	Ref PGCs E9.5	-5.93707	0.00505606
190703_P02_OG2.190703_P02_OG2342	0.00592593	0	Ref PGCs E9.5	-5.33567	0.00592593
190703_P02_OG2.190703_P02_OG2345	0.00251731	0.00094399	Ref PGCs E9.5	-6.11928	0.0034613
190703_P02_OG2.190703_P02_OG2346	0.00123916	0	Ref PGCs E9.5	-5.8924	0.00123916
190703_P02_OG2.190703_P02_OG2357	0.00633458	0.000575871	Ref PGCs E9.5	-5.69028	0.00691045
190703_P02_OG2.190703_P02_OG2358	0.00236088	0.000337268	Ref PGCs E9.5	-5.69571	0.00269815
190703_P02_OG2.190703_P02_OG2368	0.00304944	0.000653452	Ref PGCs E9.5	-5.88035	0.0037029
190703_P02_OG2.190703_P02_OG2375	0.00364299	0.000260213	Ref PGCs E9.5	-5.85825	0.0039032
190703_P02_OG2.190703_P02_OG2377	0.00759541	0.000185254	Ref PGCs E9.5	-5.77727	0.00778066
190703_P02_OG2.190703_P02_OG2380	0.00283359	0.000515198	Ref PGCs E9.5	-5.49607	0.00334879
190814_P01.190814_P01030	0.00398208	0.00099552	Ref PGCs E9.5	-5.88914	0.0049776
190814_P01.190814_P01047	0.00400481	0.000400481	Ref PGCs E9.5	-5.60369	0.00440529
190814_P01.190814_P01057	0.002574	0.001287	Ref PGCs E9.5	-6.39063	0.003861
190814_P01.190814_P01060	0.00185529	0	Ref PGCs E9.5	-6.24339	0.00185529
190814_P01.190814_P01099	0.00234329	0.00117165	Ref PGCs E9.5	-6.03488	0.00351494
190814_P01.190814_P01116	0.00275292	0.000688231	Ref PGCs E9.5	-5.88806	0.00344116
190814_P01.190814_P01125	0.00567108	0.00047259	Ref PGCs E9.5	-6.11109	0.00614367
190814_P01.190814_P01126	0.00392465	0	Ref PGCs E9.5	-6.36129	0.00392465
190814_P01.190814_P01130	0.00377074	0.000754148	Ref PGCs E9.5	-6.10873	0.00452489
190814_P01.190814_P01141	0.00235738	0	Ref PGCs E9.5	-6.01815	0.00235738
190814_P01.190814_P01144	0.00252632	0.000421053	Ref PGCs E9.5	-6.14453	0.00294737
190814_P01.190814_P01149	0.000754148	0.00226244	Ref PGCs E9.5	-6.18471	0.00301659
190814_P01.190814_P01159	0.00399361	0.00159744	Ref PGCs E9.5	-6.0983	0.00559105
190814_P01.190814_P01183	0.00070028	0	Ref PGCs E9.5	-5.51112	0.00070028
190814_P01.190814_P01192	0.00679456	0.00039968	Ref PGCs E9.5	-5.80795	0.00719424
190814_P01.190814_P01200	0.00129758	0.000432526	Ref PGCs E9.5	-5.98292	0.0017301
190814_P01.190814_P01214	0.00644699	0	Ref PGCs E9.5	-6.19356	0.00644699
190814_P01.190814_P01215	0.00337675	0.000482393	Ref PGCs E9.5	-5.85942	0.00385914
190814_P01.190814_P01230	0.000724638	0.000724638	Ref PGCs E9.5	-5.99197	0.00144928
190814_P01.190814_P01239	0.00712166	0	Ref PGCs E9.5	-5.95123	0.00712166
190814_P01.190814_P01240	0.00142518	0.000475059	Ref PGCs E9.5	-6.40268	0.00190024
190814_P01.190814_P01247	0.0023511	0	Ref PGCs E9.5	-6.01226	0.0023511
190814_P01.190814_P01248	0.00132188	0.00198282	Ref PGCs E9.5	-6.12907	0.00330469
190814_P01.190814_P01272	0.00316456	0	Ref PGCs E9.5	-5.6682	0.00316456
190814_P01.190814_P01279	0.00245499	0	Ref PGCs E9.5	-5.96781	0.00245499
190814_P01.190814_P01280	0.00429711	0.000613874	Ref PGCs E9.5	-5.96655	0.00491099
190814_P01.190814_P01284	0.0030581	0.000611621	Ref PGCs E9.5	-6.31051	0.00366972
190814_P01.190814_P01287	0.00577579	0.000262536	Ref PGCs E9.5	-6.18743	0.00603833
190814_P02.190814_P02001	0.00609372	0.000210128	Ref PGCs E9.5	-6.07902	0.00630385
190814_P02.190814_P02004	0.00261097	0.000652742	Ref PGCs E9.5	-5.79239	0.00326371
190814_P02.190814_P02017	0.00266362	0.00114155	Ref PGCs E9.5	-6.25357	0.00380518
190814_P02.190814_P02029	0.00309406	0.000309406	Ref PGCs E9.5	-6.20875	0.00340347
190814_P02.190814_P02030	0.00382979	0	Ref PGCs E9.5	-6.04127	0.00382979
190814_P02.190814_P02034	0.00453696	0	Ref PGCs E9.5	-5.9373	0.00453696
190814_P02.190814_P02046	0.00212239	0.000707464	Ref PGCs E9.5	-6.37085	0.00282985
190814_P02.190814_P02047	0.0053135	0	Ref PGCs E9.5	-5.73816	0.0053135
190814_P02.190814_P02076	0.00309704	0.000344116	Ref PGCs E9.5	-6.51834	0.00344116
190814_P02.190814_P02079	0.00156128	0	Ref PGCs E9.5	-6.00276	0.00156128
190814_P02.190814_P02095	0.00402628	0.000211909	Ref PGCs E9.5	-5.97624	0.00423819
190814_P02.190814_P02104	0.0045755	0	Ref PGCs E9.5	-6.15667	0.0045755
190814_P02.190814_P02120	0.00533867	0	Ref PGCs E9.5	-5.83919	0.00533867
190814_P02.190814_P02131	0.00442327	0	Ref PGCs E9.5	-6.01477	0.00442327
190814_P02.190814_P02134	0.00220832	0.000368053	Ref PGCs E9.5	-6.104	0.00257637
190814_P02.190814_P02143	0.00401731	0.000618047	Ref PGCs E9.5	-5.89747	0.00463535
190814_P02.190814_P02154	0.00471698	0.00157233	Ref PGCs E9.5	-5.99936	0.00628931
190814_P02.190814_P02175	0.00350318	0	Ref PGCs E9.5	-5.74617	0.00350318
190814_P02.190814_P02178	0.00596481	0	Ref PGCs E9.5	-5.96636	0.00596481
190814_P02.190814_P02187	0.000722022	0.000722022	Ref PGCs E9.5	-6.10756	0.00144404
190814_P02.190814_P02192	0.00448833	0	Ref PGCs E9.5	-5.94001	0.00448833
190814_P02.190814_P02210	0.00481734	0	Ref PGCs E9.5	-6.39887	0.00481734
190814_P02.190814_P02213	0.00630182	0.000331675	Ref PGCs E9.5	-6.21196	0.0066335
190814_P02.190814_P02215	0.00503018	0	Ref PGCs E9.5	-5.96443	0.00503018
190814_P02.190814_P02232	0.0028436	0.000631912	Ref PGCs E9.5	-5.83514	0.00347551
190814_P02.190814_P02233	0.00145666	0.00145666	Ref PGCs E9.5	-6.12043	0.00291333
190814_P02.190814_P02239	0.00169205	0	Ref PGCs E9.5	-5.86825	0.00169205
190814_P02.190814_P02240	0.00340974	0.00037886	Ref PGCs E9.5	-6.60836	0.0037886
190814_P02.190814_P02268	0.00605694	0.00121139	Ref PGCs E9.5	-5.95173	0.00726832
190814_P02.190814_P02282	0.00221076	0	Ref PGCs E9.5	-6.46895	0.00221076
190814_P02.190814_P02288	0.00241296	0.000344709	Ref PGCs E9.5	-5.72041	0.00275767
190703_P01_OG2.190703_P01_OG2013	0.00152672	0.00229008	Ref PGCs E9.5	-5.63977	0.00381679
190703_P01_OG2.190703_P01_OG2069	0.0015083	0.000754148	Ref PGCs E9.5	-6.16336	0.00226244
190703_P01_OG2.190703_P01_OG2070	0.00166667	0.00166667	Ref PGCs E9.5	-6.18321	0.00333333
190703_P01_OG2.190703_P01_OG2129	0.00373134	0.000746269	Ref PGCs E9.5	-5.71815	0.00447761
190703_P01_OG2.190703_P01_OG2150	0.00155039	0.000775194	Ref PGCs E9.5	-5.33228	0.00232558
190703_P01_OG2.190703_P01_OG2155	0.00267857	0	Ref PGCs E9.5	-5.74164	0.00267857
190703_P01_OG2.190703_P01_OG2230	0.0023166	0	Ref PGCs E9.5	-5.72079	0.0023166
190703_P01_OG2.190703_P01_OG2246	0.00219941	0	Ref PGCs E9.5	-5.66721	0.00219941
190703_P01_OG2.190703_P01_OG2273	0.000778816	0.000778816	Ref PGCs E9.5	-5.89293	0.00155763
190703_P01_OG2.190703_P01_OG2278	0.00304414	0	Ref PGCs E9.5	-5.94675	0.00304414
190703_P01_OG2.190703_P01_OG2288	0.00385802	0.000771605	Ref PGCs E9.5	-5.4321	0.00462963
190703_P02_OG2.190703_P02_OG2007	0.004971	0	Ref PGCs E9.5	-5.37299	0.004971
190703_P02_OG2.190703_P02_OG2097	0.00368189	0.000736377	Ref PGCs E9.5	-5.73872	0.00441826
190703_P02_OG2.190703_P02_OG2181	0.00222717	0.00074239	Ref PGCs E9.5	-5.51358	0.00296956
190703_P02_OG2.190703_P02_OG2188	0.00403633	0.00100908	Ref PGCs E9.5	-5.3828	0.00504541
190703_P02_OG2.190703_P02_OG2196	0.00396825	0.000793651	Ref PGCs E9.5	-5.78108	0.0047619
190703_P02_OG2.190703_P02_OG2226	0.000727273	0.000727273	Ref PGCs E9.5	-5.4674	0.00145455
190814_P01.190814_P01006	0.00424809	0	Ref PGCs E9.5	-5.73362	0.00424809
190814_P01.190814_P01066	0.00271985	0	Ref PGCs E9.5	-5.9272	0.00271985
190814_P01.190814_P01101	0.00640439	0	Ref PGCs E9.5	-7.13295	0.00640439
190814_P01.190814_P01110	0.00533618	0	Ref PGCs E9.5	-6.0308	0.00533618
190814_P01.190814_P01158	0.00110988	0	Ref PGCs E9.5	-6.22314	0.00110988
190814_P01.190814_P01161	0.00434028	0.000868056	Ref PGCs E9.5	-6.01714	0.00520833
190814_P01.190814_P01163	0.00576923	0	Ref PGCs E9.5	-5.73391	0.00576923
190814_P01.190814_P01171	0	0	Ref PGCs E9.5	-6.31558	0
190814_P01.190814_P01182	0.00573301	0	Ref PGCs E9.5	-6.21955	0.00573301
190814_P01.190814_P01188	0.00737619	0	Ref PGCs E9.5	-6.09735	0.00737619
190814_P01.190814_P01201	0.00268097	0	Ref PGCs E9.5	-6.90537	0.00268097
190814_P01.190814_P01243	0.00572738	0	Ref PGCs E9.5	-5.63519	0.00572738
190814_P01.190814_P01244	0.00346021	0.0017301	Ref PGCs E9.5	-6.00482	0.00519031
190814_P01.190814_P01270	0.00180343	0	Ref PGCs E9.5	-6.2095	0.00180343
190814_P01.190814_P01278	0.00254022	0	Ref PGCs E9.5	-5.78285	0.00254022
190814_P02.190814_P02019	0.00287908	0.000959693	Ref PGCs E9.5	-5.58393	0.00383877
190814_P02.190814_P02126	0.00370028	0	Ref PGCs E9.5	-6.00704	0.00370028
4n_x7_p5.4n_x7_p5083	0.00490415	0.000445831	Embryonic Bmp4-KO PGCs	-6.16209	0.00534998
4n_x7_p6.4n_x7_p6328	0.00237812	0.00059453	Embryonic Bmp4-KO PGCs	-6.12398	0.00297265
4n_x7_p7.4n_x7_p7065	0.000814332	0	Embryonic Bmp4-KO PGCs	-6.93459	0.000814332
4n_x7_p7.4n_x7_p7137	0.00546075	0	Embryonic Bmp4-KO PGCs	-6.45626	0.00546075
4n_x7_p7.4n_x7_p7319	0.00286533	0.00095511	Embryonic Bmp4-KO PGCs	-6.43821	0.00382044
4n_x7_p7.4n_x7_p7341	0.00288081	0	Embryonic Bmp4-KO PGCs	-6.1907	0.00288081
4n_x7_p8.4n_x7_p8002	0.00150659	0.000376648	Embryonic Bmp4-KO PGCs	-6.29389	0.00188324
4n_x7_p8.4n_x7_p8090	0.00593878	0.00045683	Embryonic Bmp4-KO PGCs	-6.45031	0.00639561
4n_x7_p8.4n_x7_p8108	0.00248139	0	Embryonic Bmp4-KO PGCs	-5.97756	0.00248139
4n_x7_p8.4n_x7_p8171	0.00367893	0	Embryonic Bmp4-KO PGCs	-6.03325	0.00367893
4n_x7_p8.4n_x7_p8241	0.00306078	0.000437254	Embryonic Bmp4-KO PGCs	-6.14156	0.00349803
4n_x7_p8.4n_x7_p8305	0.00275482	0.000459137	Embryonic Bmp4-KO PGCs	-5.97141	0.00321396
4n_x7_p11.4n_x7_p11123	0.00573888	0	Embryonic Bmp4-KO PGCs	-6.9393	0.00573888
4n_x8_p1.4n_x8_p1044	0.00479124	0.000456308	Embryonic Bmp4-KO PGCs	-5.91565	0.00524755
4n_x8_p1.4n_x8_p1169	0.00283186	0	Embryonic Bmp4-KO PGCs	-6.61833	0.00283186
4n_x8_p1.4n_x8_p1367	0.00187617	0.000375235	Embryonic Bmp4-KO PGCs	-6.34389	0.00225141
4n_x8_p2.4n_x8_p2093	0.0034634	0.000692681	Embryonic Bmp4-KO PGCs	-6.54632	0.00415608
4n_x8_p2.4n_x8_p2127	0.00405166	0	Embryonic Bmp4-KO PGCs	-6.59288	0.00405166
4n_x8_p2.4n_x8_p2128	0.0020202	0.000865801	Embryonic Bmp4-KO PGCs	-6.72085	0.002886
4n_x8_p2.4n_x8_p2181	0.00187467	0.000535619	Embryonic Bmp4-KO PGCs	-6.26385	0.00241028
4n_x8_p5.4n_x8_p5028	0.00365991	0.000563063	Embryonic Bmp4-KO PGCs	-6.38484	0.00422297
4n_x8_p5.4n_x8_p5048	0.00528821	0.000352547	Embryonic Bmp4-KO PGCs	-6.24645	0.00564075
4n_x8_p5.4n_x8_p5071	0	0	Embryonic Bmp4-KO PGCs	-6.2422	0
4n_x8_p5.4n_x8_p5101	0.00279543	0.000762389	Embryonic Bmp4-KO PGCs	-6.35888	0.00355781
4n_x8_p5.4n_x8_p5131	0.000565398	0.000188466	Embryonic Bmp4-KO PGCs	-6.36089	0.000753864
4n_x8_p5.4n_x8_p5137	0.00265604	0.000531208	Embryonic Bmp4-KO PGCs	-6.47542	0.00318725
4n_x8_p5.4n_x8_p5174	0.0004363	0.00021815	Embryonic Bmp4-KO PGCs	-6.2725	0.00065445
4n_x8_p5.4n_x8_p5228	0.0019685	0	Embryonic Bmp4-KO PGCs	-6.36393	0.0019685
4n_x8_p5.4n_x8_p5235	0.00242601	0.000485201	Embryonic Bmp4-KO PGCs	-6.41595	0.00291121
4n_x8_p5.4n_x8_p5236	0.000794755	0.000397377	Embryonic Bmp4-KO PGCs	-6.07844	0.00119213
4n_x8_p5.4n_x8_p5240	0.00270204	0.0006141	Embryonic Bmp4-KO PGCs	-6.27664	0.00331614
4n_x8_p5.4n_x8_p5280	0.00219298	0.000730994	Embryonic Bmp4-KO PGCs	-6.26199	0.00292398
4n_x8_p5.4n_x8_p5285	0.00123435	0.00141069	Embryonic Bmp4-KO PGCs	-6.55951	0.00264504
4n_x8_p5.4n_x8_p5308	0.00391061	0.00027933	Embryonic Bmp4-KO PGCs	-6.03625	0.00418994
4n_x8_p5.4n_x8_p5379	0.00337079	0.000374532	Embryonic Bmp4-KO PGCs	-6.54709	0.00374532
4n_x8_p6.4n_x8_p6042	0.00367279	0	Embryonic Bmp4-KO PGCs	-6.56654	0.00367279
4n_x8_p6.4n_x8_p6044	0.00413309	0.00165323	Embryonic Bmp4-KO PGCs	-6.56458	0.00578632
4n_x8_p6.4n_x8_p6060	0.00549954	0	Embryonic Bmp4-KO PGCs	-6.33495	0.00549954
4n_x8_p6.4n_x8_p6067	0.00332571	0.000623571	Embryonic Bmp4-KO PGCs	-6.17115	0.00394928
4n_x8_p6.4n_x8_p6140	0.00185357	0.0012975	Embryonic Bmp4-KO PGCs	-6.26665	0.00315107
4n_x8_p6.4n_x8_p6162	0.00304136	0.000405515	Embryonic Bmp4-KO PGCs	-6.44814	0.00344688
4n_x8_p6.4n_x8_p6175	0.00417537	0.000948947	Embryonic Bmp4-KO PGCs	-6.46378	0.00512431
4n_x8_p6.4n_x8_p6187	0.000882613	0.000882613	Embryonic Bmp4-KO PGCs	-6.6872	0.00176523
4n_x8_p6.4n_x8_p6199	0.00254858	0.000318573	Embryonic Bmp4-KO PGCs	-6.69623	0.00286716
4n_x8_p6.4n_x8_p6248	0.00539933	0.000449944	Embryonic Bmp4-KO PGCs	-6.75898	0.00584927
4n_x8_p6.4n_x8_p6249	0.00487498	0.000314515	Embryonic Bmp4-KO PGCs	-6.62105	0.0051895
4n_x8_p7.4n_x8_p7002	0.00256904	0.000642261	Embryonic Bmp4-KO PGCs	-6.37995	0.0032113
4n_x8_p7.4n_x8_p7055	0.00413052	0	Embryonic Bmp4-KO PGCs	-6.11802	0.00413052
4n_x8_p7.4n_x8_p7082	0.00315557	0	Embryonic Bmp4-KO PGCs	-6.47878	0.00315557
4n_x8_p7.4n_x8_p7116	0.00190069	0.000712758	Embryonic Bmp4-KO PGCs	-6.25265	0.00261345
4n_x8_p7.4n_x8_p7133	0.00383632	0	Embryonic Bmp4-KO PGCs	-6.46662	0.00383632
4n_x8_p7.4n_x8_p7177	0.00367872	0.000122624	Embryonic Bmp4-KO PGCs	-6.29986	0.00380135
4n_x8_p7.4n_x8_p7198	0.00169492	0.00127119	Embryonic Bmp4-KO PGCs	-6.08383	0.0029661
4n_x8_p7.4n_x8_p7221	0.00176523	0.00117682	Embryonic Bmp4-KO PGCs	-6.14665	0.00294204
4n_x8_p7.4n_x8_p7224	0.00394115	0	Embryonic Bmp4-KO PGCs	-6.55654	0.00394115
4n_x8_p7.4n_x8_p7287	0.00477431	0.000217014	Embryonic Bmp4-KO PGCs	-6.22607	0.00499132
4n_x10_p7.4n_x10_p7280	0.00489749	0.000569476	Embryonic Bmp4-KO PGCs	-6.76097	0.00546697
4n_x10_p7.4n_x10_p7288	0.000468823	0	Embryonic Bmp4-KO PGCs	-6.11598	0.000468823
4n_x10_p7.4n_x10_p7299	0.00408879	0	Embryonic Bmp4-KO PGCs	-6.27875	0.00408879
4n_x10_p7.4n_x10_p7376	0.00126194	0.00108167	Embryonic Bmp4-KO PGCs	-6.51744	0.00234361
4n_x10_p7.4n_x10_p7379	0.00571939	0.000357462	Embryonic Bmp4-KO PGCs	-6.41303	0.00607685
4n_x10_p8.4n_x10_p8046	0.000359454	0.00107836	Embryonic Bmp4-KO PGCs	-6.896	0.00143781
4n_x10_p8.4n_x10_p8201	0.00428604	0.00135349	Embryonic Bmp4-KO PGCs	-6.03844	0.00563952
4n_x10_p8.4n_x10_p8210	0.00191205	0	Embryonic Bmp4-KO PGCs	-6.77884	0.00191205
4n_x10_p8.4n_x10_p8222	0.0013217	0.00105736	Embryonic Bmp4-KO PGCs	-6.81896	0.00237906
4n_x10_p8.4n_x10_p8224	0.000712251	0.000712251	Embryonic Bmp4-KO PGCs	-6.56695	0.0014245
4n_x10_p8.4n_x10_p8232	0.00216606	0.000722022	Embryonic Bmp4-KO PGCs	-6.65918	0.00288809
4n_x10_p8.4n_x10_p8375	0.00305966	0.000764916	Embryonic Bmp4-KO PGCs	-6.62143	0.00382458
4n_x10_p10.4n_x10_p10041	0.00237632	0.000432059	Embryonic Bmp4-KO PGCs	-6.28727	0.00280838
4n_x10_p10.4n_x10_p10080	0.00151844	0.00130152	Embryonic Bmp4-KO PGCs	-6.34094	0.00281996
4n_x10_p10.4n_x10_p10277	0.00455661	0.000701016	Embryonic Bmp4-KO PGCs	-6.3903	0.00525762
4n_x10_p11.4n_x10_p11017	0.000853485	0.00056899	Embryonic Bmp4-KO PGCs	-7.86498	0.00142248
4n_x10_p12.4n_x10_p12087	0.00238877	0.000597193	Embryonic Bmp4-KO PGCs	-6.50151	0.00298597
4n_x10_p12.4n_x10_p12124	0.00372208	0.000930521	Embryonic Bmp4-KO PGCs	-6.3038	0.00465261
4n_x10_p12.4n_x10_p12158	0.00305085	0.000677966	Embryonic Bmp4-KO PGCs	-6.41663	0.00372881
4n_x10_p12.4n_x10_p12229	0.0026777	0.000730282	Embryonic Bmp4-KO PGCs	-6.52521	0.00340798
4n_x10_p12.4n_x10_p12360	0.00320439	0.000686656	Embryonic Bmp4-KO PGCs	-6.28617	0.00389105
4n_x10_p13.4n_x10_p13188	0.000460829	0.00138249	Embryonic Bmp4-KO PGCs	-7.59927	0.00184332
4n_x10_p13.4n_x10_p13224	0.00140095	0.000840572	Embryonic Bmp4-KO PGCs	-7.03904	0.00224152
4n_x10_p13.4n_x10_p13235	0.00304878	0	Embryonic Bmp4-KO PGCs	-6.69805	0.00304878
4n_x10_p13.4n_x10_p13336	0.00352113	0.00067714	Embryonic Bmp4-KO PGCs	-7.39801	0.00419827
4n_x10_p13.4n_x10_p13369	0.00297081	0.000387497	Embryonic Bmp4-KO PGCs	-7.06513	0.00335831
4n_x10_p14.4n_x10_p14008	0.00346091	0.000203583	Embryonic Bmp4-KO PGCs	-7.12684	0.0036645
4n_x10_p14.4n_x10_p14009	0.00622038	0.000296209	Embryonic Bmp4-KO PGCs	-6.21897	0.00651659
4n_x10_p14.4n_x10_p14041	0.000598086	0	Embryonic Bmp4-KO PGCs	-7.59937	0.000598086
4n_x10_p14.4n_x10_p14053	0.00246305	0.00105559	Embryonic Bmp4-KO PGCs	-6.67103	0.00351865
4n_x10_p14.4n_x10_p14057	0.000796813	0.000398406	Embryonic Bmp4-KO PGCs	-7.03936	0.00119522
4n_x10_p15.4n_x10_p15141	0.00315147	0	Embryonic Bmp4-KO PGCs	-6.53894	0.00315147
4n_x10_p15.4n_x10_p15234	0.00268697	0.000895656	Embryonic Bmp4-KO PGCs	-6.31284	0.00358262
4n_x10_p16.4n_x10_p16002	0.00179641	0.000598802	Embryonic Bmp4-KO PGCs	-6.57181	0.00239521
4n_x10_p16.4n_x10_p16122	0.0044275	0.000737917	Embryonic Bmp4-KO PGCs	-6.80458	0.00516542
4n_x10_p17.4n_x10_p17114	0.00200334	0.00033389	Embryonic Bmp4-KO PGCs	-6.72359	0.00233723
4n_x10_p17.4n_x10_p17274	0.00294613	0.0016835	Embryonic Bmp4-KO PGCs	-7.10188	0.00462963
4n_x10_p18.4n_x10_p18038	0.00464608	0.000546597	Embryonic Bmp4-KO PGCs	-7.00181	0.00519268
4n_x10_p18.4n_x10_p18076	0.00416233	0.00138744	Embryonic Bmp4-KO PGCs	-6.34213	0.00554977
4n_x10_p18.4n_x10_p18350	0.00499792	0.000416493	Embryonic Bmp4-KO PGCs	-6.46569	0.00541441
4n_x10_p19.4n_x10_p19005	0.00340403	0.000261849	Embryonic Bmp4-KO PGCs	-6.55996	0.00366588
4n_x10_p19.4n_x10_p19086	0.00256279	0.000512558	Embryonic Bmp4-KO PGCs	-7.23067	0.00307535
4n_x10_p19.4n_x10_p19154	0.004002	0.0010005	Embryonic Bmp4-KO PGCs	-7.52761	0.0050025
4n_x10_p19.4n_x10_p19310	0.00215595	0.000718649	Embryonic Bmp4-KO PGCs	-7.09739	0.0028746
4n_x10_p19.4n_x10_p19318	0.00262774	0.000875912	Embryonic Bmp4-KO PGCs	-6.15449	0.00350365
4n_x10_p19.4n_x10_p19333	0.00289389	0.000160772	Embryonic Bmp4-KO PGCs	-6.67677	0.00305466
4n_x10_p22.4n_x10_p22256	0.00154919	0.000258198	Embryonic Bmp4-KO PGCs	-6.2325	0.00180738
4n_x10_p22.4n_x10_p22318	0.00286841	0.00107565	Embryonic Bmp4-KO PGCs	-6.77665	0.00394407
4n_x10_p22.4n_x10_p22367	0.00501672	0.00083612	Embryonic Bmp4-KO PGCs	-6.20352	0.00585284

## Sheet: Fig5i
Figure 5i - Metacell expression of PGC score for PGC, Allantois and progenitor metacells
pgc_score	metacell	metacell_time	metacell_type
-5.75687	3	8.14084	PGC
-5.26654	6	8.81265	PGC
-5.50536	26	8.39549	PGC
-5.74851	29	8.19115	PGC
-5.97451	30	7.59531	PGC
-5.1583	32	9.15402	PGC
-5.30136	42	8.80528	PGC
-5.4605	51	8.70178	PGC
-5.22203	54	9.0213	PGC
-6.11269	56	7.55891	PGC
-5.22761	66	8.85746	PGC
-5.08526	69	9.36158	PGC
-5.50757	72	8.4952	PGC
-5.344	74	8.9962	PGC
-5.32263	76	8.78377	PGC
-5.08754	79	9.23362	PGC
-5.31245	81	9.18239	PGC
-5.38497	95	8.73201	PGC
-5.09143	102	9.26886	PGC
-5.47843	105	8.77499	PGC
-5.15257	114	9.04479	PGC
-5.09729	117	9.12929	PGC
-5.57131	121	8.38451	PGC
-5.04006	123	9.19555	PGC
-5.56649	131	8.43456	PGC
-5.7899	133	7.84308	PGC
-5.20322	173	8.99726	PGC
-5.01728	203	9.41542	PGC
-6.75007	204	7.84846	PGC precursor
-5.47699	224	8.60748	PGC
-5.16639	225	8.9298	PGC
-8.75222	268	7.59331	ExE mesoderm
-8.5758	298	7.67041	ExE mesoderm
-8.61405	346	7.31111	ExE mesoderm
-8.35524	358	7.63311	ExE mesoderm
-8.5552	417	7.84033	ExE mesoderm
-7.27938	419	7.55121	PGC precursor
-7.98726	434	7.79472	PGC precursor
-8.98497	474	7.62757	ExE mesoderm
-9.08588	477	7.37731	ExE mesoderm
-8.56068	490	7.84444	ExE mesoderm
-8.67394	512	7.59668	ExE mesoderm
-8.73248	594	7.75368	ExE mesoderm
-9.48569	601	8.05064	Allantois
-9.63919	603	8.34484	Allantois
-8.76114	605	7.33718	ExE mesoderm
-9.37581	607	7.73682	ExE mesoderm
-9.8227	608	8.18332	Allantois
-8.99833	609	8.23566	Allantois
-9.14333	610	8.25697	Allantois
-8.90139	611	7.83453	ExE mesoderm
-8.8454	614	8.16894	ExE mesoderm
-8.72112	616	7.72981	ExE mesoderm
-9.32085	617	8.28684	Allantois
-9.42267	620	8.05364	Allantois
-9.38627	621	8.24857	Allantois
-9.08698	622	7.77871	ExE mesoderm
-8.82129	624	7.71282	ExE mesoderm
-8.30723	626	7.85962	ExE mesoderm
-8.35997	628	8.04146	ExE mesoderm
-8.73036	629	7.73512	ExE mesoderm
-9.08333	631	7.51542	ExE mesoderm
-8.8013	632	8.00544	Allantois
-9.09362	633	7.9905	Allantois
-9.45513	640	8.2576	Allantois
-9.20778	641	7.27375	ExE mesoderm
-9.10098	642	8.17384	Allantois
-8.7346	646	7.88775	Allantois
-8.92937	649	7.32291	ExE mesoderm
-8.41594	650	7.68903	ExE mesoderm
-8.87127	653	7.91147	Allantois
-9.24029	656	7.99661	Allantois
-8.25217	658	8.18748	ExE mesoderm
-8.32942	660	8.47544	Allantois
-8.31372	662	7.93037	ExE mesoderm
-9.23317	663	7.66877	ExE mesoderm
-9.04515	666	7.77809	ExE mesoderm
-8.28672	673	7.87828	ExE mesoderm
-9.39972	680	8.27833	Allantois
-8.79702	681	7.73947	ExE mesoderm
-8.6955	682	7.83978	Allantois
-9.01074	684	8.16325	Allantois
-8.67591	685	7.76412	ExE mesoderm
-9.04316	686	7.38151	ExE mesoderm
-8.52785	687	7.6146	ExE mesoderm
-8.91881	688	7.43931	ExE mesoderm
-9.14495	691	8.22016	Allantois
-8.93333	692	7.28599	ExE mesoderm
-8.63278	693	7.85981	ExE mesoderm
-9.251	696	8.25994	Allantois
-9.47851	698	8.45033	Allantois
-9.14633	705	7.88596	ExE mesoderm
-9.19926	707	7.54449	ExE mesoderm
-8.45533	708	7.74344	ExE mesoderm
-8.76799	709	7.94131	Allantois
-9.26247	714	8.00786	Allantois
-9.0539	716	7.8889	ExE mesoderm
-9.08272	719	7.73689	ExE mesoderm
-8.91201	720	7.99738	Allantois
-8.85769	721	7.88232	Allantois
-8.95053	725	7.963	Allantois
-9.27601	729	8.06879	Allantois
-9.24043	731	7.51132	ExE mesoderm
-8.63029	732	7.68181	ExE mesoderm
-9.10819	733	7.96507	ExE mesoderm
-9.12966	734	7.74486	ExE mesoderm
-9.25238	736	8.1489	Allantois
-9.31975	740	8.32947	Allantois
-9.34703	741	8.11333	Allantois
-9.17296	744	8.01889	Allantois
-9.05187	747	7.41364	ExE mesoderm
-8.90434	748	7.73183	ExE mesoderm
-9.27723	750	8.14366	Allantois
-8.66696	751	8.33233	Allantois
-9.32936	758	8.16576	Allantois
-9.04032	760	7.44647	ExE mesoderm
-9.31288	761	8.165	Allantois
-9.09334	763	7.50402	ExE mesoderm
-9.1753	766	8.27062	Allantois
-8.77401	767	7.88975	Allantois
-8.87795	769	7.93723	ExE mesoderm
-8.97567	777	8.14786	ExE mesoderm
-9.02555	784	7.41434	ExE mesoderm
-8.5073	785	7.611	ExE mesoderm
-9.14645	786	7.99817	Allantois
-8.94569	787	7.85321	ExE mesoderm
-8.99707	790	7.70517	ExE mesoderm
-9.0571	792	7.88654	Allantois
-9.58516	793	8.07419	Allantois
-9.51985	799	8.08324	Allantois
-8.94666	801	7.39675	ExE mesoderm
-8.95382	806	7.4695	ExE mesoderm
-8.99416	807	8.00755	Allantois
-9.27592	808	7.997	Allantois
-8.75772	809	7.32816	ExE mesoderm
-9.16839	810	8.11877	Allantois
-9.2089	813	7.69223	ExE mesoderm
-8.99955	815	7.92174	ExE mesoderm
-8.79724	816	7.69196	ExE mesoderm
-9.0334	818	7.81989	Allantois
-9.38753	819	7.7979	Allantois
-9.48721	820	8.1513	ExE mesoderm
-9.79394	827	8.26109	Allantois
-9.59837	828	8.47812	Allantois
-8.95165	830	7.67208	ExE mesoderm
-9.17416	833	8.24092	Allantois
-8.65329	835	7.74149	ExE mesoderm
-9.57462	836	8.31462	Allantois
-9.19543	838	7.72214	ExE mesoderm
-9.13134	839	7.33403	ExE mesoderm
-9.06353	840	8.21153	Allantois
-9.3057	841	7.91844	ExE mesoderm
-9.5332	842	8.10263	ExE mesoderm
-9.33568	843	8.15853	ExE mesoderm
-9.0343	845	7.69397	ExE mesoderm
-8.88556	846	7.52144	ExE mesoderm
-9.49199	849	7.82721	Allantois
-8.75368	850	7.78755	Allantois
-8.99355	851	7.97489	ExE mesoderm
-9.29677	852	8.24114	Allantois
-8.69614	855	7.98298	ExE mesoderm
-8.62639	856	7.9133	ExE mesoderm
-9.33886	858	7.76487	ExE mesoderm
-8.82992	859	7.84347	ExE mesoderm
-8.94715	861	7.80241	ExE mesoderm
-9.41936	862	7.63779	ExE mesoderm
-8.95049	863	7.58275	ExE mesoderm
-8.72907	864	7.56844	ExE mesoderm
-8.95619	868	7.73901	ExE mesoderm
-8.57676	870	7.82794	Allantois
-9.31043	875	8.01721	Allantois
-8.94012	878	7.59594	ExE mesoderm
-8.93201	879	7.91214	Allantois
-8.72295	882	7.64111	ExE mesoderm
-9.52461	885	8.06315	Allantois
-8.84409	888	7.78208	Allantois
-8.74021	889	7.80475	ExE mesoderm
-9.3303	890	8.12224	Allantois
-9.00248	892	7.57644	ExE mesoderm
-9.11794	893	7.67767	ExE mesoderm
-9.15639	894	7.49507	ExE mesoderm
-8.78006	896	7.87941	ExE mesoderm
-9.47762	897	8.1781	Allantois
-8.84983	898	7.90344	ExE mesoderm
-8.98793	904	8.215	Allantois
-8.58696	905	7.84596	ExE mesoderm
-8.94824	906	7.95106	ExE mesoderm
-8.94849	907	8.01118	Allantois
-8.63731	910	7.68723	ExE mesoderm
-8.98109	911	7.6095	ExE mesoderm
-9.0922	913	8.21147	Allantois
-8.63777	914	7.78491	ExE mesoderm
-9.66435	915	8.35888	Allantois
-9.4983	919	8.23587	Allantois
-7.17348	923	7.83566	PGC precursor
-9.57797	924	8.34446	Allantois
-9.12742	925	8.13066	Allantois
-9.51696	928	8.36855	Allantois
-9.40505	936	8.33668	Allantois
-7.42857	938	8.03126	PGC precursor
-9.88468	940	8.4191	Allantois
-7.47097	942	7.61937	PGC precursor
-9.58378	948	8.38952	Allantois
-9.38064	952	8.39755	Allantois
-9.56712	956	8.33599	Allantois
-9.45478	957	8.39292	Allantois
-9.08603	962	8.37033	Allantois
-9.05826	964	8.3687	Allantois
-9.15312	965	8.36234	Allantois
-8.89323	966	8.36803	Allantois
-8.63358	967	7.78294	ExE mesoderm
-9.09219	971	8.16912	Allantois
-9.45734	976	8.4363	Allantois
-9.23991	977	8.03109	ExE mesoderm
-9.35998	980	8.17667	Allantois
-8.99304	984	7.73412	Allantois
-9.00874	986	7.46326	ExE mesoderm
-8.75583	988	7.80632	ExE mesoderm
-9.13225	991	7.93948	Allantois
-9.35164	993	8.08976	Allantois
-9.02665	996	7.31208	ExE mesoderm
-9.50906	1002	7.77872	ExE mesoderm
-9.17341	1003	7.88725	Allantois
-8.44028	1006	7.79295	ExE mesoderm
-8.85199	1007	7.99333	ExE mesoderm
-9.58797	1010	8.34814	Allantois
-9.11795	1021	7.58765	ExE mesoderm
-8.88556	1022	7.83265	ExE mesoderm
-9.36503	1026	8.02478	Allantois
-9.08329	1031	7.86697	ExE mesoderm
-8.94375	1032	7.85056	ExE mesoderm
-9.30583	1044	8.24567	Allantois
-9.92585	1045	8.23753	ExE mesoderm
-9.48619	1049	8.39717	Allantois
-9.03684	1051	7.8105	ExE mesoderm
-8.7842	1053	7.78207	ExE mesoderm
-9.26642	1055	7.97154	ExE mesoderm
-9.20961	1056	7.90253	ExE mesoderm
-9.15303	1061	7.27321	ExE mesoderm
-8.92239	1063	7.8194	ExE mesoderm
-8.93251	1064	7.78056	ExE mesoderm
-8.8329	1065	7.5263	ExE mesoderm
-8.93627	1066	7.42217	ExE mesoderm
-9.27313	1067	8.07791	ExE mesoderm
-8.98872	1071	7.50351	ExE mesoderm
-8.89139	1073	7.62673	ExE mesoderm
-8.93347	1074	8.06893	Allantois
-9.43274	1076	8.14698	Allantois
-9.04708	1087	7.95228	Allantois
-9.25113	1093	7.89853	Allantois
-9.3038	1094	8.04561	ExE mesoderm
-8.80134	1097	7.61143	ExE mesoderm
-8.55921	1101	7.67975	ExE mesoderm
-9.15364	1102	7.5267	ExE mesoderm
-9.2411	1105	7.98439	Allantois
-9.09501	1106	8.06413	Allantois
-8.26734	1635	7.93774	ExE mesoderm
-8.61852	1646	7.62082	ExE mesoderm
-7.85307	1773	7.90714	PGC precursor
-8.40984	1880	7.8072	ExE mesoderm
-8.49153	1885	7.83808	ExE mesoderm
-8.09362	1892	8.20014	ExE mesoderm
-8.54275	2639	7.53785	ExE mesoderm
-8.73609	2710	7.88139	ExE mesoderm
-8.8888	2831	7.79816	ExE mesoderm
-6.89726	3449	7.80503	PGC precursor
-8.80322	3733	7.5646	ExE mesoderm
-9.15507	3738	7.53316	ExE mesoderm
-5.56478	3748	8.68164	PGC
-9.11533	3753	7.84656	Allantois
-8.93878	3754	7.68471	ExE mesoderm
-8.85512	3755	7.5667	ExE mesoderm
-8.93004	3832	8.13948	ExE mesoderm
-8.37046	3833	7.96966	ExE mesoderm
-9.04331	3849	7.57365	ExE mesoderm
-9.07382	3854	7.76407	ExE mesoderm
-9.18575	3865	8.13485	Allantois
-8.97054	3883	7.68061	ExE mesoderm
-8.51532	3893	7.72958	ExE mesoderm
-7.83186	3898	7.64259	PGC precursor
-8.19955	3900	7.70403	ExE mesoderm
-9.08551	3909	7.61203	ExE mesoderm
-9.08139	3922	7.81056	Allantois
-8.55885	3923	7.77723	ExE mesoderm
-8.61387	3957	7.76174	ExE mesoderm
-9.36921	3978	8.06513	Allantois
-9.05443	3993	8.07319	Allantois
-9.07537	3996	8.18682	Allantois
-9.53055	3998	8.1439	Allantois
-9.16658	4001	8.14238	Allantois
-9.11741	4003	8.08448	Allantois
-7.0827	4012	7.53735	PGC precursor
-8.74675	4018	7.60068	ExE mesoderm
-8.59602	4023	7.87457	ExE mesoderm
