# Supplementary material for: Temporal BMP4 effects on mouse embryonic and extraembryonic development
Source: Nature. 2024 Sep 18;634(8034):652–61. doi: 10.1038/s41586-024-07937-5 (PMC11485214; doi:10.1038/s41586-024-07937-5)
Supplement: Supplementary file 15 — Source Data Extended Data Fig. 1 [file 41586_2024_7937_MOESM15_ESM.xlsx]

## Sheet: EDF1c
Source Data Extended Data Figure 1
Extended Data Figure 1c - Number of embryonic and ExE cells per embryo
embryo_transcriptional_rank	number_embryonic_cells	number_exe_cells
3	30	7
4	38	2
5	38	12
6	14	10
7	17	13
8	19	33
9	43	20
10	22	2
11	17	40
12	76	19
13	44	8
14	12	1
15	36	20
16	38	7
17	23	58
18	27	21
19	33	12
20	58	23
21	39	6
22	36	17
23	60	10
24	20	17
25	41	8
26	52	10
27	14	14
28	41	0
29	54	59
30	21	17
31	85	12
32	10	23
33	15	38
34	24	12
35	29	9
36	27	0
37	86	26
38	30	30
39	64	86
40	23	22
41	31	2
42	41	21
43	17	67
44	88	65
45	37	3
46	74	27
47	21	40
48	15	8
49	22	15
50	49	2
51	63	36
52	31	16
53	87	14
54	67	74
55	45	18
56	82	58
57	33	19
58	46	35
59	39	23
60	39	31
61	27	7
62	49	15
63	67	5
64	9	8
65	23	15
66	80	34
67	17	7
68	46	20
69	61	25
70	81	33
71	47	10
72	40	23
73	61	18
74	41	9
75	76	26
76	38	24
77	150	18
78	47	15
79	39	33
80	32	21
81	122	18
82	113	50
83	81	17
84	154	39
85	236	103
86	142	26
87	44	21
88	127	22
89	105	30
90	67	8
91	82	40
92	8	3
93	59	11
94	23	0
95	29	5
96	79	3
97	131	21
98	73	15
99	82	32
100	114	15
101	90	29
102	152	42
103	42	12
104	93	20
105	50	9
106	87	32
107	93	12
108	124	20
109	116	18
110	124	11
111	158	29
112	16	1
113	29	16
114	131	19
115	83	15
116	48	14
117	84	29
118	155	18
119	96	35
120	167	24
121	241	13
122	135	21
123	270	31
124	183	29
125	116	31
126	53	4
127	139	38
128	95	3
129	51	23
130	127	14
131	158	19
132	102	0
133	46	15
134	177	0
135	154	16
136	98	15
137	190	53
138	112	40
139	100	26
140	339	17
141	338	22
142	588	0
143	572	54
144	171	17
145	152	19
146	433	29
147	623	35
148	164	0
149	170	33
150	133	1
151	55	26
152	239	46
153	155	51
154	172	15
155	177	9
156	96	44
157	206	38
158	336	20
159	318	24
160	160	35
161	552	88
162	338	13
163	163	38
164	61	26
165	61	0
166	121	16
167	576	49
168	208	32
169	68	6
170	152	18
171	171	19
172	103	15
173	287	134
174	374	73
175	513	157
176	499	88
177	441	97
178	330	35
179	249	65
180	606	52
181	319	12
182	674	46
183	306	15
184	184	1
185	387	29
186	465	137
187	567	100
188	362	46
189	199	1
190	176	6
191	342	36
192	278	19
193	311	6
194	416	7
195	280	1
196	324	21
197	303	38
198	473	17
199	360	0
200	353	0
201	681	16
202	603	63
203	602	47
204	1035	99
205	185	0
206	351	16
207	352	2
208	1172	48
209	651	14
210	367	0
211	62	0
212	44	0
213	351	13
214	182	0
215	404	0
216	326	18
217	669	12
218	679	12
219	906	131
220	453	0
221	357	0
222	653	0
223	649	0
224	655	0
225	252	0
226	675	0
227	345	1
228	353	5
229	281	0
230	535	91
231	352	7
232	621	51
233	596	62
234	641	49
235	345	36
236	379	0
237	1142	213
238	595	67
239	704	0
240	677	25
241	491	30
242	907	161
243	840	66
244	130	0
245	538	71
246	812	17
247	619	58
248	951	135
249	204	238
250	650	127
251	706	193
252	801	274
253	164	88

## Sheet: EDF1d
Extended Data Figure 1d - Metacell expression of Rhox5 and Col4a1
metacell	metacell_type	Rhox5	Col4a1
1	Primitive streak	-16.1284	-16.1284
2	Primitive streak	-14.9633	-14.9633
3	Primitive streak	-15.2004	-15.2004
4	Primitive streak	-16.1866	-16.1866
5	Primitive streak	-14.6504	-14.6504
6	Primitive streak	-14.8425	-14.8425
7	Epiblast	-15.2984	-15.2984
8	Primitive streak	-15.8166	-15.8166
9	Primitive streak	-15.5242	-15.5242
10	Primitive streak	-14.979	-14.979
11	Primitive streak	-15.2419	-15.2419
12	Primitive streak	-15.4825	-15.4825
13	Primitive streak	-16.0273	-16.0273
14	Primitive streak	-16.1322	-16.1322
15	Primitive streak	-15.3744	-15.3744
16	Primitive streak	-16.271	-16.271
17	Primitive streak	-15.9095	-15.9095
18	Primitive streak	-14.9389	-14.9389
19	Anterior Primitive Streak	-15.346	-15.346
20	Primitive streak	-15.4721	-15.4721
21	Primitive streak	-15.4643	-15.4643
22	Primitive streak	-16.6096	-16.6096
23	Primitive streak	-15.802	-15.802
24	Primitive streak	-15.0504	-15.0504
25	Primitive streak	-15.3558	-15.3558
26	Primitive streak	-15.0895	-15.0895
27	Primitive streak	-15.1293	-15.1293
28	Primitive streak	-15.4052	-15.4052
29	Primitive streak	-16.2008	-16.2008
30	Epiblast	-13.6317	-13.6317
31	Epiblast	-14.0811	-14.0811
32	Epiblast	-14.0491	-14.0491
33	Epiblast	-15.2075	-15.2075
34	Epiblast	-14.2629	-14.2629
35	Epiblast	-15.0901	-15.0901
36	Epiblast	-14.4275	-14.4275
37	Epiblast	-14.6446	-14.6446
38	Epiblast	-16.2232	-16.2232
39	Epiblast	-16.1	-16.1
40	Epiblast	-15.0815	-15.0815
41	Epiblast	-14.9379	-14.9379
42	Epiblast	-14.6476	-14.6476
43	Epiblast	-15.6704	-15.6704
44	Epiblast	-15.3846	-15.3846
45	Epiblast	-15.6136	-15.6136
46	Epiblast	-16.6096	-16.6096
47	Epiblast	-15.0073	-15.0073
48	Epiblast	-15.8469	-15.8469
49	Epiblast	-15.2673	-15.2673
50	Epiblast	-15.4204	-15.4204
51	Epiblast	-15.5048	-15.5048
52	Epiblast	-15.1273	-15.1273
53	Epiblast	-14.783	-14.783
54	Epiblast	-14.8495	-14.8495
55	Epiblast	-15.1556	-15.1556
56	Epiblast	-16.1619	-16.1619
57	Epiblast	-15.2554	-15.2554
58	Epiblast	-14.8063	-14.8063
59	Epiblast	-14.4736	-14.4736
60	Epiblast	-15.058	-15.058
61	Epiblast	-15.4844	-15.4844
62	Epiblast	-15.1377	-15.1377
63	Epiblast	-15.4886	-15.4886
64	Epiblast	-15.0792	-15.0792
65	Epiblast	-15.008	-15.008
66	Epiblast	-15.5962	-15.5962
67	Epiblast	-15.7814	-15.7814
68	Epiblast	-15.0772	-15.0772
69	Epiblast	-15.4665	-15.4665
70	Epiblast	-14.429	-14.429
71	Epiblast	-14.6289	-14.6289
72	Epiblast	-15.0184	-15.0184
73	Epiblast	-15.7681	-15.7681
74	Epiblast	-15.103	-15.103
75	Epiblast	-15.7858	-15.7858
76	Epiblast	-14.7297	-14.7297
77	Epiblast	-15.5761	-15.5761
78	Epiblast	-15.4927	-15.4927
79	Epiblast	-14.9913	-14.9913
80	Epiblast	-15.16	-15.16
81	Epiblast	-15.2961	-15.2961
82	Epiblast	-14.1389	-14.1389
83	Epiblast	-15.6525	-15.6525
84	Epiblast	-15.1791	-15.1791
85	Epiblast	-15.1296	-15.1296
86	Epiblast	-14.9699	-14.9699
87	Epiblast	-14.7366	-14.7366
88	Epiblast	-15.3748	-15.3748
89	Epiblast	-14.9844	-14.9844
90	Epiblast	-15.016	-15.016
91	Epiblast	-15.1753	-15.1753
92	Epiblast	-15.3912	-15.3912
93	Epiblast	-15.8556	-15.8556
94	Epiblast	-15.0909	-15.0909
95	Epiblast	-14.7603	-14.7603
96	Epiblast	-15.2755	-15.2755
97	Epiblast	-14.4702	-14.4702
98	Epiblast	-15.6749	-15.6749
99	Epiblast	-14.815	-14.815
100	Epiblast	-14.6141	-14.6141
101	Epiblast	-14.6387	-14.6387
102	Epiblast	-14.9945	-14.9945
103	Epiblast	-14.8282	-14.8282
104	Epiblast	-15.0468	-15.0468
105	Epiblast	-15.1028	-15.1028
106	Epiblast	-15.2134	-15.2134
107	Epiblast	-15.8659	-15.8659
108	Epiblast	-14.8024	-14.8024
109	Epiblast	-14.3825	-14.3825
110	Epiblast	-14.5307	-14.5307
111	Primitive streak	-14.3094	-14.3094
112	Primitive streak	-15.0208	-15.0208
113	Epiblast	-15.6771	-15.6771
114	Epiblast	-15.2611	-15.2611
115	Epiblast	-16.6096	-16.6096
116	Epiblast	-15.5229	-15.5229
117	Epiblast	-15.7761	-15.7761
118	Primitive streak	-15.8148	-15.8148
119	Epiblast	-15.4495	-15.4495
120	Epiblast	-14.6778	-14.6778
121	Epiblast	-15.6472	-15.6472
122	Epiblast	-14.3966	-14.3966
123	Epiblast	-15.4037	-15.4037
124	Epiblast	-15.5424	-15.5424
125	Epiblast	-15.0347	-15.0347
126	Primitive streak	-15.2621	-15.2621
127	Epiblast	-15.3306	-15.3306
128	Epiblast	-14.8863	-14.8863
129	Epiblast	-15.7834	-15.7834
130	Epiblast	-15.3154	-15.3154
131	Epiblast	-15.3887	-15.3887
132	Epiblast	-16.0167	-16.0167
133	Epiblast	-15.3051	-15.3051
134	Epiblast	-15.3901	-15.3901
135	Epiblast	-15.849	-15.849
136	Epiblast	-14.6929	-14.6929
137	Epiblast	-15.3837	-15.3837
138	Epiblast	-15.1798	-15.1798
139	Epiblast	-15.3666	-15.3666
140	Epiblast	-15.3787	-15.3787
141	Epiblast	-15.8974	-15.8974
142	Epiblast	-15.5758	-15.5758
143	Epiblast	-15.7116	-15.7116
144	Epiblast	-14.9305	-14.9305
145	Epiblast	-15.3731	-15.3731
146	Epiblast	-15.5394	-15.5394
147	Epiblast	-14.5691	-14.5691
148	Epiblast	-15.6491	-15.6491
149	Epiblast	-14.4809	-14.4809
150	Epiblast	-15.5651	-15.5651
151	Epiblast	-15.2497	-15.2497
152	Epiblast	-15.2693	-15.2693
153	Epiblast	-15.4	-15.4
154	Epiblast	-15.6385	-15.6385
155	Epiblast	-14.9294	-14.9294
156	Epiblast	-15.3225	-15.3225
157	Definitive ectoderm	-15.9627	-15.9627
158	Definitive ectoderm	-15.6975	-15.6975
159	Definitive ectoderm	-15.7459	-15.7459
160	Definitive ectoderm	-15.1864	-15.1864
161	Definitive ectoderm	-15.375	-15.375
162	Definitive ectoderm	-15.5932	-15.5932
163	Definitive ectoderm	-15.5476	-15.5476
164	Definitive ectoderm	-15.887	-15.887
165	Definitive ectoderm	-15.7279	-15.7279
166	Definitive ectoderm	-15.4948	-15.4948
167	Definitive ectoderm	-15.8245	-15.8245
168	Definitive ectoderm	-15.6339	-15.6339
169	Definitive ectoderm	-15.6629	-15.6629
170	Definitive ectoderm	-16.1172	-16.1172
171	Definitive ectoderm	-14.5535	-14.5535
172	Epiblast	-14.717	-14.717
173	Epiblast	-14.7945	-14.7945
174	Definitive ectoderm	-15.476	-15.476
175	Definitive ectoderm	-15.1742	-15.1742
176	Definitive ectoderm	-15.484	-15.484
177	Definitive ectoderm	-15.3754	-15.3754
178	Definitive ectoderm	-15.7483	-15.7483
179	Definitive ectoderm	-15.3649	-15.3649
180	Definitive ectoderm	-15.3819	-15.3819
181	Definitive ectoderm	-15.3909	-15.3909
182	Definitive ectoderm	-16.6096	-16.6096
183	Primitive streak	-16.6096	-16.6096
184	Primitive streak	-16.1818	-16.1818
185	Primitive streak	-15.8115	-15.8115
186	Primitive streak	-15.2817	-15.2817
187	Primitive streak	-15.13	-15.13
188	Primitive streak	-14.8576	-14.8576
189	Primitive streak	-15.3402	-15.3402
190	Primitive streak	-15.828	-15.828
191	Primitive streak	-15.4967	-15.4967
192	Anterior Primitive Streak	-15.6509	-15.6509
193	Anterior Primitive Streak	-15.7439	-15.7439
194	Primitive streak	-15.3652	-15.3652
195	Early nascent mesoderm	-14.757	-14.757
196	Early nascent mesoderm	-15.3059	-15.3059
197	Early nascent mesoderm	-15.5087	-15.5087
198	Early nascent mesoderm	-16.2711	-16.2711
199	Early nascent mesoderm	-14.9427	-14.9427
200	Anterior Primitive Streak	-15.2805	-15.2805
201	Caudal epiblast	-15.5839	-15.5839
202	Caudal epiblast	-16.6096	-16.6096
203	Caudal epiblast	-15.5004	-15.5004
204	Caudal epiblast	-16.6096	-16.6096
205	Caudal epiblast	-15.396	-15.396
206	Caudal epiblast	-16.1433	-16.1433
207	Caudal epiblast	-16.3226	-16.3226
208	Caudal epiblast	-15.4525	-15.4525
209	Caudal epiblast	-16.2958	-16.2958
210	Caudal epiblast	-15.4916	-15.4916
211	Caudal epiblast	-16.1398	-16.1398
212	Primitive streak	-15.4772	-15.4772
213	Caudal epiblast	-15.2517	-15.2517
214	Caudal neural plate	-15.9685	-15.9685
215	Caudal neural plate	-16.1398	-16.1398
216	Rostral neural plate	-15.6271	-15.6271
217	Rostral neural plate	-15.4944	-15.4944
218	Caudal neural plate	-15.6889	-15.6889
219	Caudal neural plate	-16.1463	-16.1463
220	Caudal neural plate	-15.7608	-15.7608
221	Caudal neural plate	-16.2407	-16.2407
222	Caudal neural plate	-16.2422	-16.2422
223	Caudal neural plate	-15.8458	-15.8458
224	Caudal neural plate	-15.7834	-15.7834
225	Caudal neural plate	-15.7749	-15.7749
226	Forebrain/Midbrain/Hindbrain	-15.7716	-15.7716
227	Rostral neural plate	-16.0441	-16.0441
228	Forebrain/Midbrain/Hindbrain	-16.1743	-16.1743
229	Rostral neural plate	-15.6102	-15.6102
230	Rostral neural plate	-16.036	-16.036
231	Surface ectoderm	-15.3548	-15.3548
232	Caudal epiblast	-15.2282	-15.2282
233	Surface ectoderm	-16.1085	-16.1085
234	Rostral neural plate	-15.4872	-15.4872
235	Rostral neural plate	-16.6096	-16.6096
236	Rostral neural plate	-16.1959	-16.1959
237	Rostral neural plate	-15.3557	-15.3557
238	Rostral neural plate	-16.146	-16.146
239	Rostral neural plate	-15.6458	-15.6458
240	Rostral neural plate	-15.5736	-15.5736
241	Rostral neural plate	-15.1084	-15.1084
242	Rostral neural plate	-15.5292	-15.5292
243	Rostral neural plate	-16.3701	-16.3701
244	Rostral neural plate	-15.8506	-15.8506
245	Rostral neural plate	-15.6252	-15.6252
246	Rostral neural plate	-15.4558	-15.4558
247	Rostral neural plate	-14.8116	-14.8116
248	Rostral neural plate	-15.6869	-15.6869
249	Rostral neural plate	-16.2259	-16.2259
250	Rostral neural plate	-16.6096	-16.6096
251	Rostral neural plate	-15.8176	-15.8176
252	Rostral neural plate	-16.6096	-16.6096
253	Rostral neural plate	-16.2062	-16.2062
254	Rostral neural plate	-15.2358	-15.2358
255	Rostral neural plate	-16.3129	-16.3129
256	Rostral neural plate	-15.791	-15.791
257	Rostral neural plate	-16.1941	-16.1941
258	Rostral neural plate	-15.4013	-15.4013
259	Rostral neural plate	-15.8583	-15.8583
260	Rostral neural plate	-15.7068	-15.7068
261	Rostral neural plate	-15.9281	-15.9281
262	Rostral neural plate	-16.2427	-16.2427
263	Rostral neural plate	-16.2381	-16.2381
264	Rostral neural plate	-16.0744	-16.0744
265	Rostral neural plate	-15.5026	-15.5026
266	Rostral neural plate	-15.58	-15.58
267	Rostral neural plate	-15.8473	-15.8473
268	Rostral neural plate	-16.6096	-16.6096
269	Rostral neural plate	-16.6096	-16.6096
270	Rostral neural plate	-15.7165	-15.7165
271	Rostral neural plate	-16.6096	-16.6096
272	Rostral neural plate	-15.2261	-15.2261
273	Definitive ectoderm	-15.3145	-15.3145
274	Definitive ectoderm	-16.0112	-16.0112
275	Definitive ectoderm	-15.5881	-15.5881
276	Rostral neural plate	-16.6096	-16.6096
277	Definitive ectoderm	-15.2909	-15.2909
278	Definitive ectoderm	-16.1137	-16.1137
279	Definitive ectoderm	-16.1888	-16.1888
280	Definitive ectoderm	-16.1679	-16.1679
281	Definitive ectoderm	-15.3452	-15.3452
282	Definitive ectoderm	-15.5635	-15.5635
283	Definitive ectoderm	-15.7143	-15.7143
284	Definitive ectoderm	-15.9354	-15.9354
285	Definitive ectoderm	-15.6528	-15.6528
286	p-TGC	-9.99593	-9.99593
287	TGC progenitors	-9.94095	-9.94095
288	TGC progenitors	-10.191	-10.191
289	TGC progenitors	-10.0696	-10.0696
290	TGC progenitors	-10.3205	-10.3205
291	TGC progenitors	-9.87212	-9.87212
292	TGC progenitors	-10.4684	-10.4684
293	TGC progenitors	-10.18	-10.18
294	TGC progenitors	-10.3829	-10.3829
295	TGC progenitors	-10.014	-10.014
296	EPC progenitors	-10.317	-10.317
297	TGC progenitors	-10.5568	-10.5568
298	EPC progenitors	-10.1038	-10.1038
299	EPC progenitors	-10.2945	-10.2945
300	TGC progenitors	-10.1216	-10.1216
301	TGC progenitors	-10.0511	-10.0511
302	TGC progenitors	-9.94086	-9.94086
303	EPC progenitors	-9.86327	-9.86327
304	EPC progenitors	-9.61492	-9.61492
305	SpT-Gly	-9.84201	-9.84201
306	SpT-Gly	-10.2045	-10.2045
307	SpT-Gly	-10.0405	-10.0405
308	SpT-Gly	-10.1405	-10.1405
309	EPC progenitors	-9.9097	-9.9097
310	EPC progenitors	-9.93393	-9.93393
311	EPC progenitors	-9.99539	-9.99539
312	EPC progenitors	-9.87069	-9.87069
313	EPC progenitors	-10.0732	-10.0732
314	EPC progenitors	-10.3958	-10.3958
315	Chorion	-9.79286	-9.79286
316	SpT-Gly	-9.89753	-9.89753
317	Chorion	-9.90367	-9.90367
318	Chorion	-9.65878	-9.65878
319	Chorion	-9.4976	-9.4976
320	Chorion	-9.98894	-9.98894
321	Chorion	-9.41834	-9.41834
322	Chorion	-9.42475	-9.42475
323	Chorion	-9.15856	-9.15856
324	Chorion	-9.63892	-9.63892
325	Chorion	-9.2968	-9.2968
326	Chorion	-9.55492	-9.55492
327	Chorion	-9.31286	-9.31286
328	Chorion	-8.81403	-8.81403
329	Chorion	-9.184	-9.184
330	Chorion	-8.8764	-8.8764
331	Chorion	-9.18086	-9.18086
332	Chorion	-9.04076	-9.04076
333	Chorion	-8.98268	-8.98268
334	Chorion	-8.93296	-8.93296
335	Chorion	-8.89975	-8.89975
336	Chorion	-9.20636	-9.20636
337	Chorion	-9.09305	-9.09305
338	Intermediate Chorion	-9.59104	-9.59104
339	Intermediate Chorion	-9.42725	-9.42725
340	Intermediate Chorion	-9.44383	-9.44383
341	Chorion	-9.35212	-9.35212
342	Intermediate Chorion	-9.66849	-9.66849
343	Chorion progenitors	-8.6556	-8.6556
344	Chorion progenitors	-8.50229	-8.50229
345	Chorion progenitors	-8.50305	-8.50305
346	Chorion progenitors	-8.25887	-8.25887
347	Chorion progenitors	-8.78151	-8.78151
348	Chorion progenitors	-8.60604	-8.60604
349	Chorion progenitors	-8.58009	-8.58009
350	Chorion progenitors	-8.67512	-8.67512
351	Chorion progenitors	-8.64286	-8.64286
352	Chorion progenitors	-8.38393	-8.38393
353	Chorion progenitors	-8.64441	-8.64441
354	Chorion progenitors	-8.548	-8.548
355	Chorion progenitors	-8.67236	-8.67236
356	Chorion progenitors	-8.68364	-8.68364
357	Chorion progenitors	-8.56543	-8.56543
358	Chorion progenitors	-8.26431	-8.26431
359	Chorion progenitors	-8.28744	-8.28744
360	Chorion progenitors	-8.59073	-8.59073
361	Chorion progenitors	-8.36585	-8.36585
362	Chorion progenitors	-8.18585	-8.18585
363	Chorion progenitors	-8.51978	-8.51978
364	Chorion progenitors	-8.43892	-8.43892
365	Chorion progenitors	-8.55233	-8.55233
366	Chorion progenitors	-8.78892	-8.78892
367	Chorion progenitors	-8.20778	-8.20778
368	Chorion progenitors	-8.38121	-8.38121
369	Chorion progenitors	-8.63326	-8.63326
370	Chorion progenitors	-8.642	-8.642
371	Chorion progenitors	-8.51511	-8.51511
372	Chorion progenitors	-8.55767	-8.55767
373	Chorion progenitors	-8.55915	-8.55915
374	Chorion progenitors	-8.60067	-8.60067
375	Chorion progenitors	-8.42351	-8.42351
376	Chorion progenitors	-8.74046	-8.74046
377	Chorion progenitors	-8.91103	-8.91103
378	Chorion progenitors	-8.39425	-8.39425
379	Chorion progenitors	-8.65944	-8.65944
380	Chorion progenitors	-8.73946	-8.73946
381	Chorion progenitors	-8.80347	-8.80347
382	Chorion progenitors	-8.49615	-8.49615
383	Chorion progenitors	-8.60332	-8.60332
384	Chorion progenitors	-8.58424	-8.58424
385	Chorion progenitors	-8.50305	-8.50305
386	Chorion progenitors	-9.23883	-9.23883
387	Chorion progenitors	-8.56162	-8.56162
388	Chorion progenitors	-9.12893	-9.12893
389	Chorion progenitors	-8.58046	-8.58046
390	Chorion progenitors	-8.72206	-8.72206
391	Chorion progenitors	-8.92229	-8.92229
392	Chorion progenitors	-8.37196	-8.37196
393	Chorion progenitors	-8.50958	-8.50958
394	Chorion progenitors	-8.51821	-8.51821
395	Chorion progenitors	-8.56502	-8.56502
396	Chorion progenitors	-8.29425	-8.29425
397	Chorion progenitors	-8.32621	-8.32621
398	Intermediate Chorion	-8.88527	-8.88527
399	Intermediate Chorion	-8.96963	-8.96963
400	Intermediate Chorion	-9.14854	-9.14854
401	Intermediate Chorion	-8.98994	-8.98994
402	Intermediate Chorion	-9.15428	-9.15428
403	Chorion	-9.11164	-9.11164
404	Chorion	-9.19457	-9.19457
405	Chorion progenitors	-8.61991	-8.61991
406	Chorion progenitors	-8.62935	-8.62935
407	Chorion progenitors	-8.6636	-8.6636
408	Chorion progenitors	-8.56437	-8.56437
409	Chorion progenitors	-8.69864	-8.69864
410	Chorion progenitors	-8.4829	-8.4829
411	Erythroid 3	-15.9282	-15.9282
412	Erythroid 3	-15.8638	-15.8638
413	Erythroid 3	-16.4147	-16.4147
414	Erythroid 2	-16.294	-16.294
415	Erythroid 2	-15.8372	-15.8372
416	Erythroid 2	-15.8731	-15.8731
417	Erythroid 3	-15.7903	-15.7903
418	Erythroid 3	-15.971	-15.971
419	Erythroid 3	-15.1528	-15.1528
420	Erythroid 3	-15.6579	-15.6579
421	Erythroid 3	-15.7776	-15.7776
422	Erythroid 3	-15.9447	-15.9447
423	Erythroid 3	-15.5244	-15.5244
424	Erythroid 3	-16.1628	-16.1628
425	Erythroid 3	-16.0234	-16.0234
426	Erythroid 3	-15.8985	-15.8985
427	Erythroid 3	-15.5125	-15.5125
428	Erythroid 3	-16.6096	-16.6096
429	Erythroid 3	-15.8111	-15.8111
430	Erythroid 2	-16.1118	-16.1118
431	Erythroid 2	-15.2182	-15.2182
432	Erythroid 2	-15.8892	-15.8892
433	Erythroid 2	-15.6237	-15.6237
434	Erythroid 2	-16.0112	-16.0112
435	Erythroid 1	-15.495	-15.495
436	Erythroid 1	-15.8983	-15.8983
437	Erythroid 1	-15.3847	-15.3847
438	Erythroid 1	-15.3746	-15.3746
439	Erythroid 1	-15.6846	-15.6846
440	Erythroid 1	-15.2762	-15.2762
441	Erythroid 1	-14.7892	-14.7892
442	Erythroid 1	-15.7142	-15.7142
443	Erythroid 1	-15.2804	-15.2804
444	Erythroid 1	-15.3039	-15.3039
445	Erythroid 1	-15.6685	-15.6685
446	Erythroid 1	-14.9044	-14.9044
447	Erythroid 1	-15.5569	-15.5569
448	Erythroid 1	-16.3157	-16.3157
449	Erythroid 1	-15.1115	-15.1115
450	Erythroid 1	-15.3102	-15.3102
451	Erythroid 1	-15.1619	-15.1619
452	Erythroid 1	-15.2039	-15.2039
453	Blood progenitors	-15.1976	-15.1976
454	Blood progenitors	-15.0628	-15.0628
455	Blood progenitors	-15.3117	-15.3117
456	Erythroid 1	-15.3067	-15.3067
457	Erythroid 1	-15.312	-15.312
458	Erythroid 1	-15.7555	-15.7555
459	Erythroid 1	-15.4432	-15.4432
460	Blood progenitors	-15.8232	-15.8232
461	Visceral endoderm	-9.99756	-9.99756
462	Visceral endoderm	-9.85133	-9.85133
463	ExE visceral endoderm	-9.91973	-9.91973
464	Visceral endoderm	-10.1619	-10.1619
465	Visceral endoderm	-9.94343	-9.94343
466	Visceral endoderm	-10.008	-10.008
467	Visceral endoderm	-10.2105	-10.2105
468	Visceral endoderm	-10.1577	-10.1577
469	Visceral endoderm	-10.1951	-10.1951
470	Visceral endoderm - anterior	-10.2455	-10.2455
471	Visceral endoderm - anterior	-9.95965	-9.95965
472	Visceral endoderm	-9.82985	-9.82985
473	Visceral endoderm - anterior	-10.3217	-10.3217
474	Visceral endoderm - anterior	-10.3807	-10.3807
475	Visceral endoderm	-10.12	-10.12
476	Visceral endoderm	-10.3747	-10.3747
477	Visceral endoderm	-10.128	-10.128
478	Visceral endoderm	-10.368	-10.368
479	Visceral endoderm	-9.75766	-9.75766
480	ExE visceral endoderm	-9.97891	-9.97891
481	Visceral endoderm	-9.7539	-9.7539
482	ExE visceral endoderm	-9.80194	-9.80194
483	ExE visceral endoderm	-9.67234	-9.67234
484	ExE visceral endoderm	-9.91892	-9.91892
485	ExE visceral endoderm	-9.88538	-9.88538
486	ExE visceral endoderm	-9.94083	-9.94083
487	ExE visceral endoderm	-9.6486	-9.6486
488	ExE visceral endoderm	-9.70493	-9.70493
489	ExE visceral endoderm	-9.91184	-9.91184
490	ExE visceral endoderm	-9.79289	-9.79289
491	ExE visceral endoderm	-9.45702	-9.45702
492	ExE visceral endoderm	-9.7786	-9.7786
493	ExE visceral endoderm	-9.89213	-9.89213
494	ExE visceral endoderm	-9.70361	-9.70361
495	ExE visceral endoderm	-9.66201	-9.66201
496	ExE visceral endoderm	-9.62605	-9.62605
497	ExE visceral endoderm	-9.87022	-9.87022
498	ExE visceral endoderm	-10.1433	-10.1433
499	ExE visceral endoderm	-9.69432	-9.69432
500	ExE visceral endoderm	-9.73273	-9.73273
501	ExE visceral endoderm	-9.70192	-9.70192
502	ExE visceral endoderm	-9.70414	-9.70414
503	ExE visceral endoderm	-9.70578	-9.70578
504	ExE visceral endoderm	-9.81426	-9.81426
505	Visceral endoderm	-9.4404	-9.4404
506	ExE visceral endoderm	-9.68899	-9.68899
507	ExE visceral endoderm	-9.79337	-9.79337
508	ExE visceral endoderm	-9.63217	-9.63217
509	ExE visceral endoderm	-10.0452	-10.0452
510	ExE visceral endoderm	-9.77672	-9.77672
511	ExE visceral endoderm	-9.60333	-9.60333
512	ExE visceral endoderm	-9.7701	-9.7701
513	Visceral endoderm	-10.087	-10.087
514	Visceral endoderm	-10.3109	-10.3109
515	Visceral endoderm	-9.92537	-9.92537
516	Visceral endoderm	-10.1394	-10.1394
517	Visceral endoderm	-10.0223	-10.0223
518	Visceral endoderm	-10.713	-10.713
519	Gut	-15.8157	-15.8157
520	Definitive endoderm	-15.6085	-15.6085
521	Definitive endoderm	-15.8602	-15.8602
522	Definitive endoderm	-15.7805	-15.7805
523	Definitive endoderm	-15.0367	-15.0367
524	Anterior Primitive Streak	-15.0385	-15.0385
525	Node/Notochord	-15.3604	-15.3604
526	Node/Notochord	-15.0986	-15.0986
527	Anterior Primitive Streak	-15.5625	-15.5625
528	Anterior Primitive Streak	-15.5424	-15.5424
529	Anterior Primitive Streak	-15.8274	-15.8274
530	Gut	-15.0785	-15.0785
531	Gut	-15.5039	-15.5039
532	Gut	-15.4356	-15.4356
533	Gut	-15.4059	-15.4059
534	Node/Notochord	-15.5848	-15.5848
535	Gut	-15.4299	-15.4299
536	Gut	-15.5935	-15.5935
537	SpA-TGC	-15.7512	-15.7512
538	Maternal cells	-16.6096	-16.6096
539	Maternal cells	-15.2964	-15.2964
540	Parietal endoderm	-10.6429	-10.6429
541	Parietal endoderm	-10.2174	-10.2174
542	Parietal endoderm	-10.7499	-10.7499
543	Parietal endoderm	-11.5644	-11.5644
544	Parietal endoderm	-11.5624	-11.5624
545	Parietal endoderm	-10.4692	-10.4692
546	Parietal endoderm	-10.7962	-10.7962
547	Parietal endoderm	-11.0573	-11.0573
548	Parietal endoderm	-11.4273	-11.4273
549	Parietal endoderm	-11.1544	-11.1544
550	Parietal endoderm	-11.0423	-11.0423
551	Parietal endoderm	-10.5461	-10.5461
552	Parietal endoderm	-11.0331	-11.0331
553	Parietal endoderm	-10.7923	-10.7923
554	Parietal endoderm	-11.0729	-11.0729
555	Parietal endoderm	-11.1622	-11.1622
556	Parietal endoderm	-11.2118	-11.2118
557	Parietal endoderm	-11.5239	-11.5239
558	Parietal endoderm	-11.2902	-11.2902
559	Parietal endoderm	-11.2033	-11.2033
560	Parietal endoderm	-11.6908	-11.6908
561	Surface ectoderm	-15.4937	-15.4937
562	Surface ectoderm	-15.7357	-15.7357
563	Surface ectoderm	-15.7931	-15.7931
564	Surface ectoderm	-16.1466	-16.1466
565	Surface ectoderm	-16.1473	-16.1473
566	Surface ectoderm	-15.2142	-15.2142
567	Gut	-15.9579	-15.9579
568	Gut	-15.7564	-15.7564
569	Gut	-15.0013	-15.0013
570	Gut	-15.092	-15.092
571	Gut	-16.1674	-16.1674
572	Gut	-15.7503	-15.7503
573	Gut	-15.4376	-15.4376
574	Hindgut	-16.6096	-16.6096
575	Hindgut	-15.5786	-15.5786
576	Hindgut	-13.5307	-13.5307
577	Gut	-15.6406	-15.6406
578	Hindgut	-15.4274	-15.4274
579	Hindgut	-15.3572	-15.3572
580	Hindgut	-15.1256	-15.1256
581	Hindgut	-16.0701	-16.0701
582	Haematoendothelial progenitors	-15.4206	-15.4206
583	Early nascent mesoderm	-15.3256	-15.3256
584	Haematoendothelial progenitors	-15.5274	-15.5274
585	Haematoendothelial progenitors	-14.5487	-14.5487
586	Haematoendothelial progenitors	-15.1843	-15.1843
587	Haematoendothelial progenitors	-15.936	-15.936
588	Haematoendothelial progenitors	-15.5542	-15.5542
589	Endothelial cells	-15.0696	-15.0696
590	Endothelial cells	-15.6998	-15.6998
591	Endothelial cells	-15.8402	-15.8402
592	Endothelial cells	-15.5459	-15.5459
593	Haematoendothelial progenitors	-15.3646	-15.3646
594	Haematoendothelial progenitors	-15.3988	-15.3988
595	Haematoendothelial progenitors	-15.4314	-15.4314
596	Endothelial cells	-13.9738	-13.9738
597	Haematoendothelial progenitors	-14.776	-14.776
598	Haematoendothelial progenitors	-15.6773	-15.6773
599	Haematoendothelial progenitors	-16.1381	-16.1381
600	Haematoendothelial progenitors	-15.4277	-15.4277
601	Haematoendothelial progenitors	-15.5484	-15.5484
602	Haematoendothelial progenitors	-14.902	-14.902
603	Haematoendothelial progenitors	-15.4747	-15.4747
604	Haematoendothelial progenitors	-15.2584	-15.2584
605	Haematoendothelial progenitors	-15.8645	-15.8645
606	Amnion/Chorion	-13.8627	-13.8627
607	Amnion/Chorion	-15.0098	-15.0098
608	Amnion/Chorion	-13.9648	-13.9648
609	Amnion/Chorion	-15.4039	-15.4039
610	Amnion/Chorion	-14.6767	-14.6767
611	Amnion/Chorion	-15.0918	-15.0918
612	Amnion/Chorion	-15.9909	-15.9909
613	Amnion/Chorion	-15.5942	-15.5942
614	Amnion/Chorion	-15.2912	-15.2912
615	Amnion/Chorion	-15.6108	-15.6108
616	Amnion/Chorion	-15.4692	-15.4692
617	Amnion/Chorion	-15.7729	-15.7729
618	Amnion/Chorion	-15.8564	-15.8564
619	Amnion/Chorion progenitor	-16.3069	-16.3069
620	Amnion/Chorion progenitor	-15.9709	-15.9709
621	Amnion/Chorion progenitor	-15.684	-15.684
622	Amnion/Chorion progenitor	-16.0784	-16.0784
623	Amnion/Chorion progenitor	-15.4893	-15.4893
624	Amnion/Chorion progenitor	-15.4122	-15.4122
625	Amnion/Chorion progenitor	-15.7704	-15.7704
626	Amnion/Chorion progenitor	-15.5879	-15.5879
627	Amnion/Chorion progenitor	-15.6977	-15.6977
628	Amnion/Chorion progenitor	-15.0479	-15.0479
629	Amnion/Chorion progenitor	-16.6096	-16.6096
630	Amnion/Chorion progenitor	-16.1921	-16.1921
631	Amnion/Chorion progenitor	-15.9099	-15.9099
632	Amnion/Chorion progenitor	-15.4162	-15.4162
633	Amnion/Chorion progenitor	-14.2576	-14.2576
634	Amnion/Chorion progenitor	-14.558	-14.558
635	Amnion/Chorion progenitor	-15.5248	-15.5248
636	Amnion/Chorion progenitor	-15.6272	-15.6272
637	Amnion/Chorion	-15.8151	-15.8151
638	Amnion/Chorion progenitor	-15.7166	-15.7166
639	Amnion/Chorion progenitor	-15.6028	-15.6028
640	Amnion/Chorion progenitor	-16.0465	-16.0465
641	Amnion/Chorion progenitor	-15.7772	-15.7772
642	Amnion/Chorion progenitor	-15.8112	-15.8112
643	Cardiopharyngeal mesoderm	-15.1403	-15.1403
644	Amnion/Chorion progenitor	-16.0469	-16.0469
645	Cardiopharyngeal mesoderm	-16.6096	-16.6096
646	Amnion/Chorion progenitor	-16.6096	-16.6096
647	Allantois	-16.2053	-16.2053
648	Allantois	-15.9412	-15.9412
649	ExE mesoderm	-15.2293	-15.2293
650	Allantois	-12.1061	-12.1061
651	Allantois	-13.6849	-13.6849
652	Allantois	-14.7398	-14.7398
653	Allantois	-16.0091	-16.0091
654	Allantois	-15.1712	-15.1712
655	Allantois	-16.2543	-16.2543
656	Allantois	-16.1921	-16.1921
657	Allantois	-15.7791	-15.7791
658	Allantois	-15.6518	-15.6518
659	Allantois	-16.0231	-16.0231
660	Allantois	-14.7124	-14.7124
661	Allantois	-15.7756	-15.7756
662	ExE mesoderm	-15.4898	-15.4898
663	ExE mesoderm	-15.8758	-15.8758
664	Amnion/Chorion progenitor	-15.5948	-15.5948
665	Amnion/Chorion progenitor	-15.5514	-15.5514
666	Amnion/Chorion progenitor	-16.3362	-16.3362
667	ExE mesoderm	-15.7386	-15.7386
668	ExE mesoderm	-15.7639	-15.7639
669	ExE mesoderm	-15.6278	-15.6278
670	ExE mesoderm	-15.7327	-15.7327
671	Allantois	-15.4219	-15.4219
672	Allantois	-15.9892	-15.9892
673	Allantois	-16.1038	-16.1038
674	Allantois	-15.7187	-15.7187
675	ExE mesoderm	-14.5818	-14.5818
676	Amnion/Chorion progenitor	-14.9315	-14.9315
677	Amnion/Chorion progenitor	-15.7096	-15.7096
678	Amnion/Chorion progenitor	-15.5292	-15.5292
679	Amnion/Chorion progenitor	-14.6114	-14.6114
680	Allantois	-15.7202	-15.7202
681	Allantois	-14.9981	-14.9981
682	ExE mesoderm	-16.3622	-16.3622
683	ExE mesoderm	-15.6321	-15.6321
684	ExE mesoderm	-15.7647	-15.7647
685	Paraxial mesoderm	-15.9141	-15.9141
686	Late nascent mesoderm	-16.2152	-16.2152
687	Late nascent mesoderm	-16.0063	-16.0063
688	Late nascent mesoderm	-15.8427	-15.8427
689	Caudal mesoderm	-15.4516	-15.4516
690	Late nascent mesoderm	-15.5495	-15.5495
691	Late nascent mesoderm	-15.8975	-15.8975
692	Caudal mesoderm	-16.6096	-16.6096
693	Caudal mesoderm	-16.0201	-16.0201
694	Caudal mesoderm	-15.6552	-15.6552
695	Caudal mesoderm	-15.5974	-15.5974
696	Caudal mesoderm	-16.2318	-16.2318
697	Tail bud - mesoderm	-16.2058	-16.2058
698	Caudal mesoderm	-15.9235	-15.9235
699	Caudal mesoderm	-15.8098	-15.8098
700	Caudal mesoderm	-15.3345	-15.3345
701	Caudal mesoderm	-15.3193	-15.3193
702	Late nascent mesoderm	-15.6753	-15.6753
703	Paraxial mesoderm	-16.0899	-16.0899
704	Late nascent mesoderm	-15.7301	-15.7301
705	Caudal mesoderm	-15.6339	-15.6339
706	Caudal mesoderm	-16.2104	-16.2104
707	Late nascent mesoderm	-15.8274	-15.8274
708	Presomitic mesoderm	-16.1512	-16.1512
709	Caudal mesoderm	-15.6422	-15.6422
710	Caudal mesoderm	-15.9335	-15.9335
711	Caudal mesoderm	-15.6668	-15.6668
712	Caudal mesoderm	-15.5872	-15.5872
713	Late nascent mesoderm	-15.9014	-15.9014
714	Caudal mesoderm	-15.263	-15.263
715	Caudal mesoderm	-15.6901	-15.6901
716	Caudal mesoderm	-15.911	-15.911
717	Caudal mesoderm	-15.9278	-15.9278
718	Late nascent mesoderm	-16.6096	-16.6096
719	Late nascent mesoderm	-16.2442	-16.2442
720	Late nascent mesoderm	-16.3376	-16.3376
721	Lateral & intermediate mesoderm	-16.0379	-16.0379
722	Lateral & intermediate mesoderm	-16.6096	-16.6096
723	Caudal mesoderm	-15.8926	-15.8926
724	Lateral & intermediate mesoderm	-15.9646	-15.9646
725	Lateral & intermediate mesoderm	-16.2512	-16.2512
726	Lateral & intermediate mesoderm	-16.1614	-16.1614
727	Lateral & intermediate mesoderm	-16.205	-16.205
728	Lateral & intermediate mesoderm	-15.9468	-15.9468
729	Lateral & intermediate mesoderm	-16.0738	-16.0738
730	Lateral & intermediate mesoderm	-15.0165	-15.0165
731	Lateral & intermediate mesoderm	-15.7654	-15.7654
732	Late nascent mesoderm	-15.5848	-15.5848
733	Late nascent mesoderm	-16.1586	-16.1586
734	Late nascent mesoderm	-15.572	-15.572
735	Lateral & intermediate mesoderm	-15.6722	-15.6722
736	Late nascent mesoderm	-15.3129	-15.3129
737	Late nascent mesoderm	-15.3662	-15.3662
738	Late nascent mesoderm	-15.5964	-15.5964
739	Early nascent mesoderm	-15.4674	-15.4674
740	Early nascent mesoderm	-15.3215	-15.3215
741	Early nascent mesoderm	-15.3149	-15.3149
742	Early nascent mesoderm	-15.3189	-15.3189
743	Early nascent mesoderm	-15.6418	-15.6418
744	Early nascent mesoderm	-15.3829	-15.3829
745	Early nascent mesoderm	-15.3893	-15.3893
746	Early nascent mesoderm	-15.0997	-15.0997
747	Early nascent mesoderm	-15.4468	-15.4468
748	Late nascent mesoderm	-15.0211	-15.0211
749	Late nascent mesoderm	-14.8148	-14.8148
750	Rostral mesoderm	-14.6184	-14.6184
751	Rostral mesoderm	-14.8519	-14.8519
752	Late nascent mesoderm	-15.53	-15.53
753	Late nascent mesoderm	-16.2024	-16.2024
754	Late nascent mesoderm	-15.4505	-15.4505
755	Late nascent mesoderm	-14.6886	-14.6886
756	Late nascent mesoderm	-15.2168	-15.2168
757	Late nascent mesoderm	-15.8634	-15.8634
758	Late nascent mesoderm	-15.0301	-15.0301
759	Late nascent mesoderm	-15.6094	-15.6094
760	Late nascent mesoderm	-15.6821	-15.6821
761	Late nascent mesoderm	-15.4402	-15.4402
762	Late nascent mesoderm	-15.2188	-15.2188
763	Late nascent mesoderm	-15.0093	-15.0093
764	Late nascent mesoderm	-15.5493	-15.5493
765	Late nascent mesoderm	-15.3356	-15.3356
766	Late nascent mesoderm	-15.6743	-15.6743
767	Late nascent mesoderm	-15.9295	-15.9295
768	Late nascent mesoderm	-15.4089	-15.4089
769	Paraxial mesoderm	-15.0967	-15.0967
770	Paraxial mesoderm	-15.8864	-15.8864
771	ExE mesoderm	-15.251	-15.251
772	ExE mesoderm	-15.1688	-15.1688
773	ExE mesoderm	-15.266	-15.266
774	ExE mesoderm	-15.994	-15.994
775	ExE mesoderm	-16.6096	-16.6096
776	ExE mesoderm	-16.0545	-16.0545
777	ExE mesoderm	-15.8474	-15.8474
778	ExE mesoderm	-15.5431	-15.5431
779	ExE mesoderm	-15.8844	-15.8844
780	ExE mesoderm	-15.9066	-15.9066
781	ExE mesoderm	-15.6044	-15.6044
782	ExE mesoderm	-15.6974	-15.6974
783	ExE mesoderm	-15.9356	-15.9356
784	ExE mesoderm	-15.8251	-15.8251
785	ExE mesoderm	-15.1392	-15.1392
786	Allantois	-15.4001	-15.4001
787	Allantois	-16.283	-16.283
788	ExE mesoderm	-15.87	-15.87
789	ExE mesoderm	-15.469	-15.469
790	ExE mesoderm	-15.2182	-15.2182
791	ExE mesoderm	-15.6555	-15.6555
792	Lateral & intermediate mesoderm	-15.7987	-15.7987
793	Lateral & intermediate mesoderm	-16.2973	-16.2973
794	ExE mesoderm	-16.0984	-16.0984
795	ExE mesoderm	-15.5761	-15.5761
796	Lateral & intermediate mesoderm	-15.6794	-15.6794
797	Lateral & intermediate mesoderm	-15.9481	-15.9481
798	ExE mesoderm	-15.9407	-15.9407
799	Lateral & intermediate mesoderm	-16.0175	-16.0175
800	Lateral & intermediate mesoderm	-16.6096	-16.6096
801	Late nascent mesoderm	-15.0045	-15.0045
802	Cardiopharyngeal mesoderm	-15.1484	-15.1484
803	Cardiopharyngeal mesoderm	-14.9365	-14.9365
804	Cardiopharyngeal mesoderm	-15.1148	-15.1148
805	Late nascent mesoderm	-15.4791	-15.4791
806	Paraxial mesoderm	-15.5118	-15.5118
807	Late nascent mesoderm	-15.9153	-15.9153
808	Cardiopharyngeal mesoderm	-15.6021	-15.6021
809	Cardiopharyngeal mesoderm	-15.0719	-15.0719
810	Cardiopharyngeal mesoderm	-15.8276	-15.8276
811	Cardiopharyngeal mesoderm	-15.7488	-15.7488
812	Cardiopharyngeal mesoderm	-15.8308	-15.8308
813	Cardiopharyngeal mesoderm	-15.4407	-15.4407
814	Cardiopharyngeal mesoderm	-15.4445	-15.4445
815	Cardiopharyngeal mesoderm	-15.6502	-15.6502
816	Cardiopharyngeal mesoderm	-15.3238	-15.3238
817	Cardiopharyngeal mesoderm	-14.806	-14.806
818	Cardiopharyngeal mesoderm	-14.6312	-14.6312
819	Cardiopharyngeal mesoderm	-15.6356	-15.6356
820	Cardiopharyngeal mesoderm	-15.6902	-15.6902
821	Cardiopharyngeal mesoderm	-15.7911	-15.7911
822	Cardiopharyngeal mesoderm	-15.4951	-15.4951
823	Cardiopharyngeal mesoderm	-15.9664	-15.9664
824	Cardiopharyngeal mesoderm	-15.1447	-15.1447
825	Cardiomyocytes	-15.5772	-15.5772
826	Cardiomyocytes	-15.1524	-15.1524
827	Cardiomyocytes	-15.076	-15.076
828	Haematoendothelial progenitors	-15.9442	-15.9442
829	Haematoendothelial progenitors	-16.2302	-16.2302
830	Cardiopharyngeal mesoderm	-16.6096	-16.6096
831	Cardiopharyngeal mesoderm	-15.9905	-15.9905
832	Cardiopharyngeal mesoderm	-15.6709	-15.6709
833	Cardiopharyngeal mesoderm	-15.8298	-15.8298
834	Paraxial mesoderm	-16.3899	-16.3899
835	Rostral mesoderm	-16.092	-16.092
836	Rostral mesoderm	-15.6713	-15.6713
837	Rostral mesoderm	-15.2581	-15.2581
838	Paraxial mesoderm	-15.0968	-15.0968
839	Paraxial mesoderm	-15.6184	-15.6184
840	Paraxial mesoderm	-14.961	-14.961
841	Paraxial mesoderm	-15.5698	-15.5698
842	Paraxial mesoderm	-15.6302	-15.6302
843	Cardiopharyngeal mesoderm	-14.7766	-14.7766
844	Rostral mesoderm	-15.2436	-15.2436
845	Cardiopharyngeal mesoderm	-15.4623	-15.4623
846	Rostral mesoderm	-15.2265	-15.2265
847	Rostral mesoderm	-14.9709	-14.9709
848	Paraxial mesoderm	-15.2368	-15.2368
849	Paraxial mesoderm	-15.709	-15.709
850	Paraxial mesoderm	-15.1517	-15.1517
851	Rostral mesoderm	-15.0129	-15.0129
852	Rostral mesoderm	-14.5548	-14.5548
853	Rostral mesoderm	-15.4487	-15.4487
854	Paraxial mesoderm	-15.4179	-15.4179
855	Paraxial mesoderm	-15.2385	-15.2385
856	Paraxial mesoderm	-15.1495	-15.1495
857	Paraxial mesoderm	-15.4666	-15.4666
858	Paraxial mesoderm	-15.1786	-15.1786
859	Paraxial mesoderm	-16.2168	-16.2168
860	Paraxial mesoderm	-16.1522	-16.1522
861	Paraxial mesoderm	-15.8722	-15.8722
862	Paraxial mesoderm	-16.0273	-16.0273
863	Somitic mesoderm	-16.1878	-16.1878
864	Paraxial mesoderm	-15.919	-15.919
865	Somitic mesoderm	-15.8605	-15.8605
866	Somitic mesoderm	-16.0246	-16.0246
867	Presomitic mesoderm	-15.5144	-15.5144
868	Presomitic mesoderm	-15.706	-15.706
869	Paraxial mesoderm	-15.2491	-15.2491
870	Lateral & intermediate mesoderm	-15.6266	-15.6266
871	Paraxial mesoderm	-15.5892	-15.5892
872	Paraxial mesoderm	-15.2224	-15.2224
873	Lateral & intermediate mesoderm	-15.8586	-15.8586
874	Late nascent mesoderm	-15.9823	-15.9823
875	Early nascent mesoderm	-16.3301	-16.3301
876	Early nascent mesoderm	-15.2524	-15.2524
877	Early nascent mesoderm	-15.1075	-15.1075
878	Early nascent mesoderm	-15.7489	-15.7489
879	Early nascent mesoderm	-15.7281	-15.7281
880	Early nascent mesoderm	-15.6611	-15.6611
881	Early nascent mesoderm	-15.3326	-15.3326
882	Early nascent mesoderm	-15.4354	-15.4354
883	Early nascent mesoderm	-15.1725	-15.1725
884	Early nascent mesoderm	-15.8057	-15.8057
885	Early nascent mesoderm	-15.4148	-15.4148
886	Early nascent mesoderm	-15.1354	-15.1354
887	Early nascent mesoderm	-15.7724	-15.7724
888	Early nascent mesoderm	-15.0839	-15.0839
889	Early nascent mesoderm	-15.6078	-15.6078
890	Early nascent mesoderm	-15.8563	-15.8563
891	Late nascent mesoderm	-16.148	-16.148
892	Early nascent mesoderm	-15.8936	-15.8936
893	Late nascent mesoderm	-15.3864	-15.3864
894	Late nascent mesoderm	-15.4866	-15.4866
895	Late nascent mesoderm	-14.9624	-14.9624
896	Early nascent mesoderm	-15.778	-15.778
897	Late nascent mesoderm	-15.3652	-15.3652
898	Late nascent mesoderm	-16.6096	-16.6096
899	Late nascent mesoderm	-15.0267	-15.0267
900	Early nascent mesoderm	-15.7244	-15.7244
901	Early nascent mesoderm	-14.8229	-14.8229
902	Early nascent mesoderm	-15.5909	-15.5909
903	Early nascent mesoderm	-16.162	-16.162
904	Early nascent mesoderm	-15.164	-15.164
905	Early nascent mesoderm	-15.6175	-15.6175
906	Early nascent mesoderm	-15.4059	-15.4059
907	Early nascent mesoderm	-15.3124	-15.3124
908	Early nascent mesoderm	-16.168	-16.168
909	Early nascent mesoderm	-15.4067	-15.4067
910	Early nascent mesoderm	-15.2269	-15.2269
911	Early nascent mesoderm	-15.5152	-15.5152
912	Early nascent mesoderm	-15.2442	-15.2442
913	Early nascent mesoderm	-15.593	-15.593
914	Early nascent mesoderm	-15.6021	-15.6021
915	Early nascent mesoderm	-15.296	-15.296
916	Early nascent mesoderm	-16.1838	-16.1838
917	Early nascent mesoderm	-15.1779	-15.1779
918	Early nascent mesoderm	-15.7377	-15.7377
919	Early nascent mesoderm	-15.2269	-15.2269
920	Caudal epiblast	-15.6094	-15.6094
921	Caudal epiblast	-15.9772	-15.9772
922	Tail bud - mesoderm	-15.9577	-15.9577
923	Tail bud - mesoderm	-16.0468	-16.0468
924	Tail bud - mesoderm	-16.6096	-16.6096
925	Tail bud - mesoderm	-15.8	-15.8
926	Caudal epiblast	-15.6738	-15.6738
927	Tail bud - mesoderm	-15.8082	-15.8082
928	Tail bud - mesoderm	-16.0405	-16.0405
929	Tail bud - mesoderm	-15.5479	-15.5479
930	Tail bud - neural	-15.7235	-15.7235
931	Tail bud - neural	-16.3292	-16.3292
932	Tail bud - neural	-16.0471	-16.0471
933	Tail bud - neural	-15.8581	-15.8581
934	Tail bud - neural	-16.2529	-16.2529
935	Tail bud - neural	-16.3147	-16.3147
936	Tail bud - neural	-16.0342	-16.0342
937	Tail bud - neural	-16.6096	-16.6096
938	Tail bud - neural	-16.0282	-16.0282
939	Tail bud - neural	-15.2304	-15.2304
940	Tail bud - neural	-15.9237	-15.9237
941	Tail bud - neural	-16.1062	-16.1062
942	Tail bud - neural	-15.8788	-15.8788
943	Tail bud - neural	-16.1022	-16.1022
944	Tail bud - neural	-16.17	-16.17
945	Tail bud - neural	-16.0631	-16.0631
946	Tail bud - neural	-16.1441	-16.1441
947	Tail bud - neural	-16.0117	-16.0117
948	Caudal epiblast	-16.3522	-16.3522
949	Caudal epiblast	-16.0327	-16.0327
950	Caudal epiblast	-16.3428	-16.3428
951	Caudal epiblast	-16.2372	-16.2372
952	Caudal epiblast	-15.5581	-15.5581
953	Caudal epiblast	-15.4639	-15.4639
954	Caudal epiblast	-15.7557	-15.7557
955	Caudal epiblast	-16.2453	-16.2453
956	Neural crest	-16.0914	-16.0914
957	Forebrain/Midbrain/Hindbrain	-16.2762	-16.2762
958	Caudal neural plate	-16.1316	-16.1316
959	Neural crest	-16.0031	-16.0031
960	Forebrain/Midbrain/Hindbrain	-16.1365	-16.1365
961	Rostral neural plate	-15.9421	-15.9421
962	Caudal neural plate	-16.1705	-16.1705
963	Caudal neural plate	-15.9617	-15.9617
964	Neural tube/Floor plate	-15.9919	-15.9919
965	Caudal neural plate	-16.0029	-16.0029
966	Forebrain/Midbrain/Hindbrain	-16.0922	-16.0922
967	Neural tube/Floor plate	-16.6096	-16.6096
968	Surface ectoderm	-15.5227	-15.5227
969	Surface ectoderm	-15.906	-15.906
970	Surface ectoderm	-16.2694	-16.2694
971	Surface ectoderm	-15.7237	-15.7237
972	Surface ectoderm	-15.411	-15.411
973	Surface ectoderm	-16.0361	-16.0361
974	PGC	-15.7284	-15.7284
975	PGC	-15.5048	-15.5048
976	Node/Notochord	-16.0516	-16.0516
977	Node/Notochord	-15.013	-15.013
978	Node/Notochord	-16.1263	-16.1263
979	Node/Notochord	-16.213	-16.213
980	Node/Notochord	-15.6412	-15.6412

## Sheet: EDF1e
Extended Data Figure 1e - embryo-embryo similiarity matrix
age group		2	2	2	2	2	2	2	2	3	3	3	3	3	3	3	3	3	3	3	3	3	3	3	3	4	4	4	4	4	4	4	4	4	4	4	4	4	4	4	4	4	4	4	4	4	4	4	4
	embryo	EXE4_M1e3	EXE4_M1e1	EXE4_M1e2	EXE17_e2	EXE_30_e2	EXE_30_e1	EXE17_e3	EXE17_e5	EXE_29_e1	EXE_30_e3	190506_e8	190506_e2	EXE_31_e2	EXE_29_e7	190506_e11	190506_e10	190506_e3	190506_e4	190506_e5	190506_e7	190506_e1	190506_e9	EXE_29_e6	190506_e12	EXE_31_e4	EXE5_E2	EXE1_E3	EXE3_m2_e2	EXE8_e4	EXE15_e3	190527_1C	EXE16_M1E2	EXE16_M3E2	190527_3B	EXE8_e2	190527_8B	190304_W_wt02	190311_W_wt04	EXE8_e3	EXE16_M3E5	EXE16_M2E2	EXE16_M1E1	EXE16_M2E5	EXE15_e1	EXE3_m3_e2	190527_4D	190311_W_wt07	190304_W_wt03
	EXE4_M1e3	0	0	0.0269374	0.0269374	0.0269374	0.0296267	0.0758158	0.082239	0.0985806	0.135302	0.143949	0.179721	0.1725	0.177592	0.141096	0.164646	0.101654	0.141421	0.15163	0.207722	0.23779	0.242971	0.248647	0.276777	0.24764	0.179764	0.219096	0.189488	0.215145	0.188459	0.235411	0.223082	0.226697	0.210836	0.268972	0.258528	0.270914	0.330606	0.332226	0.371199	0.333283	0.298524	0.247442	0.225861	0.186962	0.224514	0.223989	0.259301
	EXE4_M1e1	0	0	0.0269374	0.0269374	0.0269374	0.0296267	0.0758158	0.082239	0.0985806	0.135302	0.143949	0.179721	0.1725	0.177592	0.141096	0.164646	0.101654	0.141421	0.15163	0.207722	0.23779	0.242971	0.248647	0.276777	0.24764	0.179764	0.219096	0.189488	0.215145	0.188459	0.235411	0.223082	0.226697	0.210836	0.268972	0.258528	0.270914	0.330606	0.332226	0.371199	0.333283	0.298524	0.247442	0.225861	0.186962	0.224514	0.223989	0.259301
	EXE4_M1e2	0.0269374	0.0269374	0	0	0	0.00479394	0.0586687	0.0726193	0.085918	0.122379	0.130987	0.165425	0.156973	0.162609	0.125716	0.148118	0.084995	0.124862	0.135471	0.191105	0.219273	0.224508	0.22972	0.257621	0.228306	0.162415	0.197955	0.16934	0.195579	0.16862	0.216507	0.20743	0.21108	0.19687	0.254316	0.243479	0.256449	0.313955	0.315325	0.354809	0.317053	0.281275	0.231449	0.210062	0.170225	0.206397	0.20711	0.243903
	EXE17_e2	0.0269374	0.0269374	0	0	0	0.00479394	0.0586687	0.0726193	0.085918	0.122379	0.130987	0.165425	0.156973	0.162609	0.125716	0.148118	0.084995	0.124862	0.135471	0.191105	0.219273	0.224508	0.22972	0.257621	0.228306	0.162415	0.197955	0.16934	0.195579	0.16862	0.216507	0.20743	0.21108	0.19687	0.254316	0.243479	0.256449	0.313955	0.315325	0.354809	0.317053	0.281275	0.231449	0.210062	0.170225	0.206397	0.20711	0.243903
	EXE_30_e2	0.0269374	0.0269374	0	0	0	0.00479394	0.0586687	0.0726193	0.085918	0.122379	0.130987	0.165425	0.156973	0.162609	0.125716	0.148118	0.084995	0.124862	0.135471	0.191105	0.219273	0.224508	0.22972	0.257621	0.228306	0.162415	0.197955	0.16934	0.195579	0.16862	0.216507	0.20743	0.21108	0.19687	0.254316	0.243479	0.256449	0.313955	0.315325	0.354809	0.317053	0.281275	0.231449	0.210062	0.170225	0.206397	0.20711	0.243903
	EXE_30_e1	0.0296267	0.0296267	0.00479394	0.00479394	0.00479394	0	0.0538748	0.0680969	0.0812087	0.117626	0.126229	0.160637	0.152184	0.157815	0.120922	0.143342	0.0802314	0.12009	0.130722	0.186351	0.214578	0.219813	0.22505	0.252959	0.223651	0.157656	0.193438	0.164725	0.19093	0.163982	0.211828	0.202647	0.206296	0.192085	0.249525	0.238686	0.251672	0.309209	0.3106	0.350065	0.31231	0.276543	0.226673	0.205275	0.16545	0.201671	0.202342	0.239113
	EXE17_e3	0.0758158	0.0758158	0.0586687	0.0586687	0.0586687	0.0538748	0	0.0254216	0.0301796	0.0646268	0.0730741	0.106869	0.0984066	0.10394	0.0670475	0.0897874	0.0274354	0.0666622	0.0777377	0.133112	0.162218	0.167444	0.173044	0.200988	0.171853	0.104403	0.143918	0.113878	0.139355	0.11275	0.159707	0.148937	0.152579	0.138357	0.195706	0.184832	0.198036	0.255997	0.257675	0.296865	0.259142	0.223543	0.173077	0.151504	0.111889	0.148861	0.148882	0.185297
	EXE17_e5	0.082239	0.082239	0.0726193	0.0726193	0.0726193	0.0680969	0.0254216	0	0.019245	0.0537666	0.0622799	0.0983503	0.0922705	0.0966505	0.0614697	0.0859008	0.0313882	0.0640166	0.0738951	0.128511	0.160491	0.165548	0.171903	0.199805	0.171414	0.101691	0.147752	0.116663	0.140048	0.114909	0.158705	0.14237	0.145923	0.129149	0.187342	0.177057	0.189482	0.250438	0.252572	0.290828	0.253035	0.219058	0.166887	0.145112	0.107743	0.146552	0.144353	0.178047
	EXE_29_e1	0.0985806	0.0985806	0.085918	0.085918	0.085918	0.0812087	0.0301796	0.019245	0	0.0368925	0.0455673	0.0812437	0.0744809	0.079641	0.0440375	0.0681437	0.0179974	0.0457868	0.0553073	0.110368	0.142138	0.147163	0.153475	0.181679	0.153213	0.0835002	0.12992	0.0988428	0.122073	0.0970474	0.14069	0.125184	0.128765	0.112726	0.170732	0.160319	0.172932	0.233047	0.235077	0.273557	0.235768	0.201453	0.149637	0.127963	0.0901166	0.128716	0.126818	0.161159
	EXE_30_e3	0.135302	0.135302	0.122379	0.122379	0.122379	0.117626	0.0646268	0.0537666	0.0368925	0	0.00867476	0.0447718	0.0396548	0.0440375	0.0160636	0.0367069	0.0410456	0.0227444	0.0273649	0.0760773	0.1093	0.114117	0.120957	0.148679	0.12124	0.0516641	0.103406	0.072956	0.0921423	0.07045	0.108565	0.089405	0.0929131	0.0761781	0.134142	0.123842	0.136534	0.197406	0.199798	0.237736	0.200085	0.166394	0.1139	0.0921463	0.056589	0.0956282	0.0920772	0.12484
	190506_e8	0.143949	0.143949	0.130987	0.130987	0.130987	0.126229	0.0730741	0.0622799	0.0455673	0.00867476	0	0.0363196	0.0321426	0.0360444	0.0160623	0.0311068	0.0489899	0.0232655	0.0245141	0.0684088	0.101982	0.106714	0.113699	0.141199	0.114153	0.0453062	0.0981499	0.068353	0.0858948	0.0656579	0.101484	0.0811371	0.084613	0.0676386	0.125564	0.115304	0.128016	0.189095	0.191591	0.229363	0.191761	0.158271	0.105612	0.0838599	0.0494068	0.0882871	0.0841748	0.116353
	190506_e2	0.179721	0.179721	0.165425	0.165425	0.165425	0.160637	0.106869	0.0983503	0.0812437	0.0447718	0.0363196	0	0.0121405	0.00854273	0.040332	0.0247324	0.0813839	0.0432882	0.0353704	0.0352749	0.0688399	0.0731785	0.0805917	0.106959	0.0816201	0.0241133	0.0742571	0.0508042	0.0581344	0.0476479	0.0693471	0.0454135	0.0487983	0.0329833	0.0897897	0.0792227	0.0928009	0.153182	0.155989	0.19352	0.156136	0.122582	0.0697347	0.0478194	0.0213122	0.0553619	0.0491386	0.0801636
	EXE_31_e2	0.1725	0.1725	0.156973	0.156973	0.156973	0.152184	0.0984066	0.0922705	0.0744809	0.0396548	0.0321426	0.0121405	0	0.00942958	0.0319608	0.0140151	0.0726662	0.0334171	0.0259708	0.0375909	0.0699941	0.0747693	0.0817158	0.109093	0.0820648	0.0156874	0.0691823	0.0425848	0.0550142	0.0394986	0.0696318	0.0515591	0.0551254	0.0423444	0.0978705	0.0868742	0.100914	0.159251	0.161708	0.199984	0.162536	0.127687	0.0758223	0.0538704	0.0181098	0.0562784	0.0527441	0.0873644
	EXE_29_e7	0.177592	0.177592	0.162609	0.162609	0.162609	0.157815	0.10394	0.0966505	0.079641	0.0440375	0.0360444	0.00854273	0.00942958	0	0.0368925	0.0195301	0.0786766	0.04	0.0337593	0.0362681	0.0683431	0.0730085	0.0801413	0.10633	0.0802045	0.0196444	0.0700679	0.0453602	0.0545515	0.0421802	0.0675723	0.0464447	0.049951	0.0359335	0.0920631	0.0810242	0.0953222	0.154681	0.157448	0.195308	0.157957	0.123507	0.0709175	0.0484633	0.0164073	0.0534898	0.0484922	0.0817109
	190506_e11	0.141096	0.141096	0.125716	0.125716	0.125716	0.120922	0.0670475	0.0614697	0.0440375	0.0160636	0.0160623	0.040332	0.0319608	0.0368925	0	0.0252047	0.0422712	0.0116961	0.0201849	0.0683102	0.0994236	0.104509	0.110925	0.13844	0.110298	0.0405793	0.089742	0.0588434	0.0796559	0.0564963	0.0976266	0.0824168	0.0860255	0.0717845	0.128797	0.117847	0.13156	0.19033	0.192586	0.231123	0.193547	0.158455	0.106795	0.0847941	0.0463203	0.0850992	0.0831485	0.118412
	190506_e10	0.164646	0.164646	0.148118	0.148118	0.148118	0.143342	0.0897874	0.0859008	0.0681437	0.0367069	0.0311068	0.0247324	0.0140151	0.0195301	0.0252047	0	0.0637016	0.0237588	0.0192688	0.0446138	0.0755111	0.0805955	0.0869887	0.114454	0.0864559	0.017974	0.0683644	0.0391282	0.0566485	0.0363415	0.0737973	0.060332	0.0639352	0.0528462	0.107336	0.0961683	0.109288	0.166388	0.168551	0.20744	0.169882	0.134923	0.084169	0.0625982	0.0236044	0.0613821	0.0599398	0.0963736
	190506_e3	0.101654	0.101654	0.084995	0.084995	0.084995	0.0802314	0.0274354	0.0313882	0.0179974	0.0410456	0.0489899	0.0813839	0.0726662	0.0786766	0.0422712	0.0637016	0	0.0401402	0.0509376	0.1066	0.136598	0.141755	0.147536	0.175776	0.146793	0.0787795	0.120611	0.0900793	0.114814	0.0887019	0.134556	0.123202	0.126839	0.112943	0.169992	0.159215	0.171632	0.229527	0.231198	0.270402	0.232614	0.197705	0.147273	0.125908	0.0864657	0.123586	0.123337	0.159649
	190506_e4	0.141421	0.141421	0.124862	0.124862	0.124862	0.12009	0.0666622	0.0640166	0.0457868	0.0227444	0.0232655	0.0432882	0.0334171	0.04	0.0116961	0.0237588	0.0401402	0	0.0141999	0.0667611	0.0974637	0.102571	0.108692	0.136793	0.108231	0.039269	0.0859769	0.0550994	0.0772263	0.0530314	0.0958084	0.0834234	0.0870485	0.0743716	0.130356	0.119423	0.132109	0.189569	0.191474	0.230528	0.192844	0.157952	0.107382	0.0859991	0.0467488	0.0841871	0.0833911	0.119741
	190506_e5	0.15163	0.15163	0.135471	0.135471	0.135471	0.130722	0.0777377	0.0738951	0.0553073	0.0273649	0.0245141	0.0353704	0.0259708	0.0337593	0.0201849	0.0192688	0.0509376	0.0141999	0	0.0563543	0.0883346	0.0932508	0.0996074	0.128492	0.100371	0.0323722	0.0809735	0.0513362	0.0709857	0.0490378	0.0875538	0.0740094	0.0776074	0.0650463	0.120688	0.1105	0.122541	0.17973	0.181191	0.220246	0.182439	0.148007	0.0976879	0.0775795	0.0401272	0.0766203	0.0752887	0.110845
	190506_e7	0.207722	0.207722	0.191105	0.191105	0.191105	0.186351	0.133112	0.128511	0.110368	0.0760773	0.0684088	0.0352749	0.0375909	0.0362681	0.0683102	0.0446138	0.1066	0.0667611	0.0563543	0	0.0361138	0.0402146	0.0475756	0.0753326	0.0504698	0.0312131	0.0515453	0.0421793	0.0345752	0.0400583	0.038252	0.023197	0.0260542	0.028284	0.0675603	0.0575745	0.0699249	0.123778	0.125506	0.164409	0.126896	0.092299	0.0431591	0.0271434	0.0263947	0.0279864	0.0241031	0.0572162
	190506_e1	0.23779	0.23779	0.219273	0.219273	0.219273	0.214578	0.162218	0.160491	0.142138	0.1093	0.101982	0.0688399	0.0699941	0.0683431	0.0994236	0.0755111	0.136598	0.0974637	0.0883346	0.0361138	0	0.00545504	0.0118434	0.0407706	0.0162837	0.0590605	0.0391334	0.0534414	0.0288541	0.0532357	0.0111443	0.0348443	0.0342069	0.0530574	0.0567425	0.0478605	0.0618408	0.0989835	0.100249	0.139397	0.103691	0.0651312	0.0324816	0.034031	0.0544367	0.019084	0.0259082	0.045138
	190506_e9	0.242971	0.242971	0.224508	0.224508	0.224508	0.219813	0.167444	0.165548	0.147163	0.114117	0.106714	0.0731785	0.0747693	0.0730085	0.104509	0.0805955	0.141755	0.102571	0.0932508	0.0402146	0.00545504	0	0.00785674	0.0364082	0.0151793	0.0641696	0.0431351	0.0587549	0.0339689	0.058593	0.0147481	0.0373987	0.0362936	0.0559241	0.0541397	0.0459963	0.0592694	0.0941519	0.0953914	0.134434	0.0989187	0.0604235	0.0314297	0.0363436	0.0594358	0.0236945	0.0293158	0.043063
	EXE_29_e6	0.248647	0.248647	0.22972	0.22972	0.22972	0.22505	0.173044	0.171903	0.153475	0.120957	0.113699	0.0805917	0.0817158	0.0801413	0.110925	0.0869887	0.147536	0.108692	0.0996074	0.0475756	0.0118434	0.00785674	0	0.030313	0.0112099	0.0704653	0.0432222	0.0626309	0.0372703	0.0628181	0.0174627	0.04486	0.0436147	0.0636071	0.057213	0.0499125	0.0621868	0.0911774	0.0921223	0.131076	0.0963613	0.0575603	0.0365109	0.043488	0.0660916	0.0293866	0.0362788	0.0466218
	190506_e12	0.276777	0.276777	0.257621	0.257621	0.257621	0.252959	0.200988	0.199805	0.181679	0.148679	0.141199	0.106959	0.109093	0.10633	0.13844	0.114454	0.175776	0.136793	0.128492	0.0753326	0.0407706	0.0364082	0.030313	0	0.0293512	0.0981908	0.0644787	0.0887616	0.0622897	0.0892153	0.042734	0.0669765	0.0646498	0.0860455	0.0579942	0.0540748	0.0623677	0.0696135	0.071662	0.108282	0.0773219	0.0403201	0.0496923	0.0634527	0.0926501	0.0536001	0.058703	0.0501199
	EXE_31_e4	0.24764	0.24764	0.228306	0.228306	0.228306	0.223651	0.171853	0.171414	0.153213	0.12124	0.114153	0.0816201	0.0820648	0.0802045	0.110298	0.0864559	0.146793	0.108231	0.100371	0.0504698	0.0162837	0.0151793	0.0112099	0.0293512	0	0.0699854	0.037507	0.0595211	0.0331658	0.0599516	0.0165763	0.047713	0.0467024	0.0664001	0.0615659	0.0526804	0.0661989	0.0943864	0.0961692	0.134646	0.100725	0.0617757	0.0410801	0.044669	0.0654061	0.0272179	0.0362474	0.0492377
	EXE5_E2	0.179764	0.179764	0.162415	0.162415	0.162415	0.157656	0.104403	0.101691	0.0835002	0.0516641	0.0453062	0.0241133	0.0156874	0.0196444	0.0405793	0.017974	0.0787795	0.039269	0.0323722	0.0312131	0.0590605	0.0641696	0.0704653	0.0981908	0.0699854	0	0.0537781	0.0272463	0.0407544	0.0241601	0.0578214	0.0477222	0.0512381	0.0446772	0.0948498	0.0833327	0.0982092	0.152628	0.154766	0.193707	0.156512	0.120111	0.0705387	0.0494469	0.0108041	0.0454455	0.0451895	0.0831124
	EXE1_E3	0.219096	0.219096	0.197955	0.197955	0.197955	0.193438	0.143918	0.147752	0.12992	0.103406	0.0981499	0.0742571	0.0691823	0.0700679	0.089742	0.0683644	0.120611	0.0859769	0.0809735	0.0515453	0.0391334	0.0431351	0.0432222	0.0644787	0.037507	0.0537781	0	0.0311805	0.0187411	0.033277	0.0333219	0.0605433	0.0618604	0.0738534	0.0930631	0.0823223	0.0971037	0.130543	0.131561	0.170539	0.136549	0.0975578	0.0677741	0.0592836	0.0537426	0.0355274	0.0481114	0.0796962
	EXE3_m2_e2	0.189488	0.189488	0.16934	0.16934	0.16934	0.164725	0.113878	0.116663	0.0988428	0.072956	0.068353	0.0508042	0.0425848	0.0453602	0.0588434	0.0391282	0.0900793	0.0550994	0.0513362	0.0421793	0.0534414	0.0587549	0.0626309	0.0887616	0.0595211	0.0272463	0.0311805	0	0.0266897	0.00318363	0.049239	0.0574056	0.0602415	0.0626365	0.101075	0.08933	0.104799	0.150382	0.151878	0.191383	0.155341	0.116915	0.0747317	0.0577968	0.0311712	0.0417802	0.0489111	0.0879242
	EXE8_e4	0.215145	0.215145	0.195579	0.195579	0.195579	0.19093	0.139355	0.140048	0.122073	0.0921423	0.0858948	0.0581344	0.0550142	0.0545515	0.0796559	0.0566485	0.114814	0.0772263	0.0709857	0.0345752	0.0288541	0.0339689	0.0372703	0.0622897	0.0331658	0.0407544	0.0187411	0.0266897	0	0.0270031	0.0238107	0.0425952	0.0441957	0.0553465	0.0790801	0.0676251	0.0833592	0.124519	0.126252	0.165426	0.129961	0.0911631	0.0531453	0.0412887	0.0382242	0.0187795	0.0302909	0.0655201
	EXE15_e3	0.188459	0.188459	0.16862	0.16862	0.16862	0.163982	0.11275	0.114909	0.0970474	0.07045	0.0656579	0.0476479	0.0394986	0.0421802	0.0564963	0.0363415	0.0887019	0.0530314	0.0490378	0.0400583	0.0532357	0.058593	0.0628181	0.0892153	0.0599516	0.0241601	0.033277	0.00318363	0.0270031	0	0.0492589	0.0553947	0.058322	0.0599563	0.0996661	0.0878806	0.103386	0.150098	0.151692	0.191167	0.154952	0.116674	0.0734303	0.0558848	0.0280409	0.0409619	0.0473576	0.086597
	190527_1C	0.235411	0.235411	0.216507	0.216507	0.216507	0.211828	0.159707	0.158705	0.14069	0.108565	0.101484	0.0693471	0.0696318	0.0675723	0.0976266	0.0737973	0.134556	0.0958084	0.0875538	0.038252	0.0111443	0.0147481	0.0174627	0.042734	0.0165763	0.0578214	0.0333219	0.049239	0.0238107	0.0492589	0	0.036373	0.0361068	0.0545177	0.060828	0.0518461	0.0664515	0.102578	0.103536	0.142808	0.107302	0.067999	0.0356885	0.0359299	0.0528916	0.0168774	0.0264897	0.0490698
	EXE16_M1E2	0.223082	0.223082	0.20743	0.20743	0.20743	0.202647	0.148937	0.14237	0.125184	0.089405	0.0811371	0.0454135	0.0515591	0.0464447	0.0824168	0.060332	0.123202	0.0834234	0.0740094	0.023197	0.0348443	0.0373987	0.04486	0.0669765	0.047713	0.0477222	0.0605433	0.0574056	0.0425952	0.0553947	0.036373	0	0.00365745	0.0194061	0.047687	0.0378901	0.0536412	0.109445	0.111817	0.149452	0.112255	0.0776708	0.0245522	0.0103371	0.0390238	0.026983	0.0156285	0.0380148
	EXE16_M3E2	0.226697	0.226697	0.21108	0.21108	0.21108	0.206296	0.152579	0.145923	0.128765	0.0929131	0.084613	0.0487983	0.0551254	0.049951	0.0860255	0.0639352	0.126839	0.0870485	0.0776074	0.0260542	0.0342069	0.0362936	0.0436147	0.0646498	0.0467024	0.0512381	0.0618604	0.0602415	0.0441957	0.058322	0.0361068	0.00365745	0	0.0216025	0.0440756	0.034389	0.050351	0.105981	0.108428	0.145927	0.108783	0.0743556	0.0210628	0.00999084	0.0425413	0.0276895	0.0162754	0.034495
	190527_3B	0.210836	0.210836	0.19687	0.19687	0.19687	0.192085	0.138357	0.129149	0.112726	0.0761781	0.0676386	0.0329833	0.0423444	0.0359335	0.0717845	0.0528462	0.112943	0.0743716	0.0650463	0.028284	0.0530574	0.0559241	0.0636071	0.0860455	0.0664001	0.0446772	0.0738534	0.0626365	0.0553465	0.0599563	0.0545177	0.0194061	0.0216025	0	0.058326	0.0496065	0.0630817	0.123978	0.126663	0.163187	0.125996	0.0940348	0.0409114	0.0243625	0.0358929	0.0429563	0.0315531	0.0510522
	EXE8_e2	0.268972	0.268972	0.254316	0.254316	0.254316	0.249525	0.195706	0.187342	0.170732	0.134142	0.125564	0.0897897	0.0978705	0.0920631	0.128797	0.107336	0.169992	0.130356	0.120688	0.0675603	0.0567425	0.0541397	0.057213	0.0579942	0.0615659	0.0948498	0.0930631	0.101075	0.0790801	0.0996661	0.060828	0.047687	0.0440756	0.058326	0	0.0150052	0.0209613	0.0695226	0.073648	0.106857	0.0714688	0.0454087	0.0272418	0.0462679	0.0860148	0.0607357	0.0527982	0.0162586
	190527_8B	0.258528	0.258528	0.243479	0.243479	0.243479	0.238686	0.184832	0.177057	0.160319	0.123842	0.115304	0.0792227	0.0868742	0.0810242	0.117847	0.0961683	0.159215	0.119423	0.1105	0.0575745	0.0478605	0.0459963	0.0499125	0.0540748	0.0526804	0.0833327	0.0823223	0.08933	0.0676251	0.0878806	0.0518461	0.0378901	0.034389	0.0496065	0.0150052	0	0.0248804	0.078168	0.0831818	0.117462	0.0820895	0.0524623	0.0205503	0.0340174	0.0743416	0.0489661	0.0405526	0.00398627
	190304_W_wt02	0.270914	0.270914	0.256449	0.256449	0.256449	0.251672	0.198036	0.189482	0.172932	0.136534	0.128016	0.0928009	0.100914	0.0953222	0.13156	0.109288	0.171632	0.132109	0.122541	0.0699249	0.0618408	0.0592694	0.0621868	0.0623677	0.0661989	0.0982092	0.0971037	0.104799	0.0833592	0.103386	0.0664515	0.0536412	0.050351	0.0630817	0.0209613	0.0248804	0	0.066158	0.0714198	0.104723	0.0688575	0.0510963	0.0363977	0.0514912	0.089668	0.0655662	0.057845	0.0259071
	190311_W_wt04	0.330606	0.330606	0.313955	0.313955	0.313955	0.309209	0.255997	0.250438	0.233047	0.197406	0.189095	0.153182	0.159251	0.154681	0.19033	0.166388	0.229527	0.189569	0.17973	0.123778	0.0989835	0.0941519	0.0911774	0.0696135	0.0943864	0.152628	0.130543	0.150382	0.124519	0.150098	0.102578	0.109445	0.105981	0.123978	0.0695226	0.078168	0.066158	0	0.0136083	0.0423204	0.0142328	0.0397617	0.0856868	0.107268	0.145188	0.110584	0.109039	0.0765125
	EXE8_e3	0.332226	0.332226	0.315325	0.315325	0.315325	0.3106	0.257675	0.252572	0.235077	0.199798	0.191591	0.155989	0.161708	0.157448	0.192586	0.168551	0.231198	0.191474	0.181191	0.125506	0.100249	0.0953914	0.0921223	0.071662	0.0961692	0.154766	0.131561	0.151878	0.126252	0.151692	0.103536	0.111817	0.108428	0.126663	0.073648	0.0831818	0.0714198	0.0136083	0	0.0403876	0.0103958	0.0392475	0.087946	0.110765	0.147677	0.113049	0.112056	0.0814068
	EXE16_M3E5	0.371199	0.371199	0.354809	0.354809	0.354809	0.350065	0.296865	0.290828	0.273557	0.237736	0.229363	0.19352	0.199984	0.195308	0.231123	0.20744	0.270402	0.230528	0.220246	0.164409	0.139397	0.134434	0.131076	0.108282	0.134646	0.193707	0.170539	0.191383	0.165426	0.191167	0.142808	0.149452	0.145927	0.163187	0.106857	0.117462	0.104723	0.0423204	0.0403876	0	0.038122	0.0763944	0.125302	0.147938	0.186237	0.151756	0.150123	0.116204
	EXE16_M2E2	0.333283	0.333283	0.317053	0.317053	0.317053	0.31231	0.259142	0.253035	0.235768	0.200085	0.191761	0.156136	0.162536	0.157957	0.193547	0.169882	0.232614	0.192844	0.182439	0.126896	0.103691	0.0989187	0.0963613	0.0773219	0.100725	0.156512	0.136549	0.155341	0.129961	0.154952	0.107302	0.112255	0.108783	0.125996	0.0714688	0.0820895	0.0688575	0.0142328	0.0103958	0.038122	0	0.0426143	0.0884311	0.111277	0.149084	0.115739	0.113589	0.0807733
	EXE16_M1E1	0.298524	0.298524	0.281275	0.281275	0.281275	0.276543	0.223543	0.219058	0.201453	0.166394	0.158271	0.122582	0.127687	0.123507	0.158455	0.134923	0.197705	0.157952	0.148007	0.092299	0.0651312	0.0604235	0.0575603	0.0403201	0.0617757	0.120111	0.0975578	0.116915	0.0911631	0.116674	0.067999	0.0776708	0.0743556	0.0940348	0.0454087	0.0524623	0.0510963	0.0397617	0.0392475	0.0763944	0.0426143	0	0.0535958	0.0767066	0.112996	0.0776654	0.0770953	0.0498847
	EXE16_M2E5	0.247442	0.247442	0.231449	0.231449	0.231449	0.226673	0.173077	0.166887	0.149637	0.1139	0.105612	0.0697347	0.0758223	0.0709175	0.106795	0.084169	0.147273	0.107382	0.0976879	0.0431591	0.0324816	0.0314297	0.0365109	0.0496923	0.0410801	0.0705387	0.0677741	0.0747317	0.0531453	0.0734303	0.0356885	0.0245522	0.0210628	0.0409114	0.0272418	0.0205503	0.0363977	0.0856868	0.087946	0.125302	0.0884311	0.0535958	0	0.0248538	0.0623218	0.0353321	0.0283687	0.0192137
	EXE15_e1	0.225861	0.225861	0.210062	0.210062	0.210062	0.205275	0.151504	0.145112	0.127963	0.0921463	0.0838599	0.0478194	0.0538704	0.0484633	0.0847941	0.0625982	0.125908	0.0859991	0.0775795	0.0271434	0.034031	0.0363436	0.043488	0.0634527	0.044669	0.0494469	0.0592836	0.0577968	0.0412887	0.0558848	0.0359299	0.0103371	0.00999084	0.0243625	0.0462679	0.0340174	0.0514912	0.107268	0.110765	0.147938	0.111277	0.0767066	0.0248538	0	0.0403557	0.0241345	0.011192	0.0339477
	EXE3_m3_e2	0.186962	0.186962	0.170225	0.170225	0.170225	0.16545	0.111889	0.107743	0.0901166	0.056589	0.0494068	0.0213122	0.0181098	0.0164073	0.0463203	0.0236044	0.0864657	0.0467488	0.0401272	0.0263947	0.0544367	0.0594358	0.0660916	0.0926501	0.0654061	0.0108041	0.0537426	0.0311712	0.0382242	0.0280409	0.0528916	0.0390238	0.0425413	0.0358929	0.0860148	0.0743416	0.089668	0.145188	0.147677	0.186237	0.149084	0.112996	0.0623218	0.0403557	0	0.0391918	0.0370333	0.0742714
	190527_4D	0.224514	0.224514	0.206397	0.206397	0.206397	0.201671	0.148861	0.146552	0.128716	0.0956282	0.0882871	0.0553619	0.0562784	0.0534898	0.0850992	0.0613821	0.123586	0.0841871	0.0766203	0.0279864	0.019084	0.0236945	0.0293866	0.0536001	0.0272179	0.0454455	0.0355274	0.0417802	0.0187795	0.0409619	0.0168774	0.026983	0.0276895	0.0429563	0.0607357	0.0489661	0.0655662	0.110584	0.113049	0.151756	0.115739	0.0776654	0.0353321	0.0241345	0.0391918	0	0.0130145	0.0470244
	190311_W_wt07	0.223989	0.223989	0.20711	0.20711	0.20711	0.202342	0.148882	0.144353	0.126818	0.0920772	0.0841748	0.0491386	0.0527441	0.0484922	0.0831485	0.0599398	0.123337	0.0833911	0.0752887	0.0241031	0.0259082	0.0293158	0.0362788	0.058703	0.0362474	0.0451895	0.0481114	0.0489111	0.0302909	0.0473576	0.0264897	0.0156285	0.0162754	0.0315531	0.0527982	0.0405526	0.057845	0.109039	0.112056	0.150123	0.113589	0.0770953	0.0283687	0.011192	0.0370333	0.0130145	0	0.039475
	190304_W_wt03	0.259301	0.259301	0.243903	0.243903	0.243903	0.239113	0.185297	0.178047	0.161159	0.12484	0.116353	0.0801636	0.0873644	0.0817109	0.118412	0.0963736	0.159649	0.119741	0.110845	0.0572162	0.045138	0.043063	0.0466218	0.0501199	0.0492377	0.0831124	0.0796962	0.0879242	0.0655201	0.086597	0.0490698	0.0380148	0.034495	0.0510522	0.0162586	0.00398627	0.0259071	0.0765125	0.0814068	0.116204	0.0807733	0.0498847	0.0192137	0.0339477	0.0742714	0.0470244	0.039475	0
	EXE3_m1_e1	0.281476	0.281476	0.265331	0.265331	0.265331	0.260552	0.206897	0.200678	0.183541	0.147532	0.139132	0.102865	0.109284	0.104062	0.140386	0.117631	0.181201	0.141133	0.132185	0.0769475	0.0555184	0.0516954	0.0517366	0.0409913	0.0539908	0.103434	0.0896332	0.104155	0.0791226	0.103359	0.0592626	0.0594889	0.0559605	0.0741611	0.0236507	0.0259471	0.0307199	0.0552857	0.0610606	0.094821	0.0610693	0.0315054	0.0366833	0.0556328	0.0951182	0.0624051	0.058512	0.0235901
	EXE3_m2_e3	0.271303	0.271303	0.255612	0.255612	0.255612	0.250826	0.197063	0.190202	0.17322	0.137	0.128539	0.0923021	0.0992025	0.0937299	0.130304	0.107936	0.171382	0.131382	0.12243	0.0678753	0.0506654	0.0475454	0.0492768	0.0453991	0.0518317	0.0942282	0.0855171	0.0970471	0.0731471	0.0959828	0.0546114	0.0494644	0.0459058	0.0632132	0.0157014	0.0145258	0.0252018	0.0650776	0.0704787	0.104601	0.0699184	0.0400141	0.0278032	0.0455592	0.08562	0.0553961	0.0497385	0.0123518
	190311_W_wt02	0.280939	0.280939	0.266943	0.266943	0.266943	0.26215	0.208289	0.19894	0.182739	0.145931	0.137283	0.101873	0.11063	0.104407	0.141267	0.120483	0.182783	0.143384	0.134256	0.0822638	0.0714761	0.0686121	0.0710646	0.0666624	0.0743313	0.108452	0.106966	0.115314	0.0931835	0.113863	0.0758029	0.0624499	0.0589506	0.0710919	0.0177337	0.0259856	0.0245059	0.0653235	0.0719521	0.100503	0.0681173	0.0504225	0.0437602	0.0593765	0.0993226	0.0746871	0.0665209	0.0276709
	EXE3_m1_e4	0.347204	0.347204	0.332742	0.332742	0.332742	0.327948	0.274076	0.265277	0.248933	0.21216	0.20352	0.167836	0.176043	0.17015	0.207037	0.185394	0.248404	0.208629	0.199249	0.144836	0.124809	0.120382	0.119176	0.0995048	0.121946	0.172267	0.158762	0.174664	0.149518	0.173823	0.128835	0.12628	0.122639	0.136951	0.0792283	0.0893602	0.0799915	0.0469689	0.0551345	0.0520114	0.0479014	0.0691909	0.103697	0.1232	0.163543	0.132896	0.128058	0.0892738
	190304_W_wt08	0.301138	0.301138	0.285539	0.285539	0.285539	0.280753	0.226986	0.219866	0.202977	0.16661	0.158095	0.121898	0.12905	0.123547	0.160194	0.137807	0.201271	0.161252	0.15212	0.0970339	0.076042	0.0718894	0.0712595	0.0554572	0.0737706	0.123996	0.110112	0.125329	0.100211	0.124525	0.0799211	0.0789997	0.0753856	0.0920435	0.0353398	0.0429026	0.0394394	0.0416574	0.0495189	0.0776409	0.0472935	0.0327136	0.0560083	0.0754833	0.115506	0.0835754	0.0792867	0.0418447
	EXE5_E6	0.263629	0.263629	0.248132	0.248132	0.248132	0.243343	0.189543	0.182423	0.165504	0.129216	0.120736	0.084529	0.0916268	0.0860373	0.122698	0.100539	0.163882	0.123938	0.115018	0.0610162	0.0469243	0.0444334	0.0473323	0.0482254	0.0499497	0.0871119	0.0817229	0.0911893	0.068191	0.0899586	0.0508876	0.042098	0.0385555	0.0554058	0.0148409	0.00706419	0.0249004	0.0723769	0.077445	0.112011	0.0768188	0.0462463	0.0219383	0.0380994	0.0783534	0.0499259	0.0430972	0.00442988
	EXE16_M3E3	0.259138	0.259138	0.24188	0.24188	0.24188	0.237127	0.183861	0.179584	0.162029	0.127086	0.119041	0.0833113	0.0877866	0.0834047	0.118391	0.0949394	0.158296	0.118349	0.109843	0.0549735	0.0302695	0.027306	0.0283355	0.0303996	0.0291949	0.0798173	0.0631923	0.0778921	0.052462	0.0772852	0.0332265	0.040706	0.0378149	0.0586391	0.0339329	0.0256945	0.0405502	0.0759352	0.0796509	0.116839	0.0818096	0.0446851	0.0223696	0.0363049	0.0721957	0.0364362	0.0352471	0.0218152
	EXE15_e2	0.297216	0.297216	0.279446	0.279446	0.279446	0.274729	0.221944	0.218282	0.200565	0.165913	0.157913	0.122382	0.126849	0.122882	0.157343	0.133627	0.196266	0.156617	0.146953	0.0914261	0.0620722	0.0573315	0.0536397	0.0339536	0.05714	0.118444	0.0927091	0.113575	0.0875038	0.11352	0.064366	0.0775939	0.0744069	0.0948552	0.0490013	0.0542977	0.0549581	0.044002	0.0433517	0.0801789	0.0480283	0.010141	0.0539809	0.0763565	0.111574	0.075011	0.0756707	0.0513006
	181209_R_12	0.305406	0.305406	0.287299	0.287299	0.287299	0.282734	0.232076	0.229765	0.212247	0.180121	0.172844	0.140725	0.143877	0.141313	0.171849	0.149262	0.20702	0.16988	0.158781	0.108991	0.0840668	0.0803456	0.0768396	0.0691769	0.0833519	0.135409	0.109829	0.129463	0.107441	0.12969	0.0849013	0.0993878	0.0969681	0.114853	0.0808697	0.0888226	0.0871054	0.0706745	0.0603781	0.0914311	0.065594	0.0483293	0.0801014	0.102821	0.130405	0.0991655	0.101113	0.0865174
	181209_R_14	0.267186	0.267186	0.24952	0.24952	0.24952	0.24498	0.194797	0.192429	0.175183	0.144326	0.137503	0.108107	0.110378	0.108571	0.136398	0.115081	0.170074	0.134231	0.122831	0.0784128	0.0620933	0.0603394	0.0596456	0.0684724	0.0675442	0.102649	0.0858787	0.0989591	0.081281	0.09888	0.0619602	0.0724266	0.0710122	0.0857758	0.0723087	0.0766631	0.0796284	0.0935686	0.0867333	0.123141	0.0901919	0.0609751	0.0608055	0.0786656	0.0986227	0.0747419	0.0763542	0.0748173
	181209_R_15	0.372579	0.372579	0.355248	0.355248	0.355248	0.350601	0.298702	0.294455	0.277033	0.242744	0.234797	0.200233	0.205401	0.201577	0.235401	0.21231	0.273079	0.234401	0.22337	0.169548	0.142786	0.138032	0.133989	0.11425	0.138873	0.198017	0.171389	0.193354	0.16854	0.193459	0.144949	0.155807	0.152589	0.170457	0.119437	0.130892	0.122893	0.0687642	0.0581691	0.0489592	0.0602238	0.082218	0.132228	0.15677	0.191564	0.157304	0.157398	0.129192
	EXE_31_e1	0.361505	0.361505	0.344736	0.344736	0.344736	0.340086	0.288152	0.283216	0.265991	0.231652	0.223696	0.189469	0.194977	0.191065	0.224838	0.202129	0.262535	0.224039	0.212761	0.159528	0.134683	0.130065	0.126656	0.109291	0.132229	0.188282	0.164753	0.185058	0.16074	0.184989	0.136994	0.145488	0.142292	0.159331	0.109258	0.121417	0.113134	0.0648711	0.0535714	0.051231	0.0543573	0.0748373	0.122289	0.147062	0.181735	0.148905	0.148243	0.119964
	190311_W_wt01	0.323035	0.323035	0.305668	0.305668	0.305668	0.300998	0.248835	0.244743	0.227222	0.192984	0.185082	0.150553	0.155383	0.151676	0.185338	0.162178	0.223172	0.184337	0.17349	0.119607	0.0933225	0.0887537	0.0852751	0.0692419	0.0907638	0.147841	0.123452	0.143774	0.11919	0.14374	0.0954638	0.106209	0.103095	0.121553	0.0743084	0.0845189	0.0794657	0.0450198	0.0344158	0.062428	0.03879	0.0358195	0.0830585	0.10748	0.141421	0.107606	0.107685	0.0824865
	EXE8_e5	0.286876	0.286876	0.270169	0.270169	0.270169	0.265404	0.211935	0.206558	0.189205	0.15354	0.145243	0.10903	0.114806	0.109951	0.145846	0.122665	0.186214	0.146141	0.13706	0.0813142	0.056467	0.0521879	0.0508763	0.0356874	0.0532174	0.108	0.0897762	0.106718	0.080947	0.106175	0.0598543	0.0649217	0.0614612	0.0807408	0.0310332	0.0342905	0.0373537	0.0494655	0.0543699	0.0890631	0.0555988	0.0233783	0.0413572	0.0615871	0.100082	0.0653928	0.0631402	0.0315279
	EXE15_m2e2	0.350211	0.350211	0.333271	0.333271	0.333271	0.328516	0.275166	0.269842	0.252515	0.216709	0.208345	0.172056	0.178086	0.173205	0.209185	0.185892	0.249426	0.209348	0.200116	0.14399	0.116352	0.111454	0.107814	0.0820321	0.109573	0.171054	0.145866	0.1675	0.140953	0.16736	0.119403	0.127961	0.124431	0.142829	0.0863864	0.0943802	0.0880747	0.0325473	0.0381001	0.0387491	0.0386031	0.0564054	0.103855	0.124761	0.163334	0.127365	0.12632	0.0926632
	EXE3_m1_e3	0.287962	0.287962	0.270645	0.270645	0.270645	0.265897	0.212685	0.208272	0.190729	0.155538	0.147384	0.111367	0.116377	0.111892	0.147184	0.123671	0.187039	0.147062	0.138127	0.082397	0.0546508	0.0501679	0.047691	0.0287438	0.0494492	0.108564	0.0862533	0.105252	0.0789812	0.104949	0.0575979	0.0673482	0.064049	0.0842391	0.0381083	0.0399093	0.0437549	0.0495706	0.0537798	0.0891986	0.0565152	0.0215813	0.0442276	0.0639612	0.101052	0.0647012	0.0640969	0.0366904
	EXE3_m2_e1	0.30886	0.30886	0.292255	0.292255	0.292255	0.287488	0.233989	0.228334	0.211083	0.175228	0.166863	0.130587	0.136698	0.131685	0.167778	0.144697	0.208287	0.168198	0.159192	0.103398	0.0778123	0.0732473	0.0709439	0.0494448	0.0727571	0.130078	0.10962	0.128281	0.102172	0.127855	0.0811855	0.0868688	0.083352	0.101832	0.0473435	0.053325	0.0508163	0.0337353	0.041505	0.0702272	0.0420325	0.0272227	0.0632585	0.0832222	0.1221	0.0871961	0.0851454	0.05133
	EXE16_M3E1	0.301371	0.301371	0.284654	0.284654	0.284654	0.279889	0.226426	0.220982	0.20368	0.167936	0.159607	0.123355	0.129274	0.124336	0.160312	0.137167	0.20074	0.160663	0.151714	0.0959571	0.070255	0.0657596	0.0636078	0.0431356	0.0653544	0.122471	0.102186	0.120577	0.0944981	0.120143	0.0735966	0.0796144	0.0761324	0.0949563	0.0420299	0.0469053	0.0461711	0.038785	0.0456552	0.0769201	0.0467152	0.024364	0.0561342	0.0758921	0.114541	0.0794839	0.0775549	0.0446314
	190527_7C	0.283468	0.283468	0.266632	0.266632	0.266632	0.261869	0.20844	0.203287	0.185913	0.150365	0.142106	0.105938	0.111506	0.106688	0.142456	0.119243	0.182785	0.142731	0.13391	0.0783529	0.0531982	0.0490337	0.0477704	0.0329183	0.0494352	0.104467	0.0858855	0.102861	0.0770358	0.102336	0.0565401	0.0622952	0.058908	0.0783981	0.0314852	0.0323585	0.0374949	0.0533263	0.0585962	0.0933353	0.0601078	0.0273188	0.0394489	0.0583591	0.0965714	0.0615532	0.0595579	0.0292938
	190527_4C	0.263041	0.263041	0.246025	0.246025	0.246025	0.241265	0.187895	0.183182	0.165708	0.130491	0.122354	0.0864156	0.0913645	0.0867688	0.122138	0.0988195	0.162288	0.122282	0.113666	0.0585764	0.0348003	0.0315858	0.032409	0.0312544	0.0337207	0.0839003	0.0681489	0.0826862	0.0573887	0.0820225	0.038016	0.043321	0.0402133	0.0606527	0.0303115	0.02323	0.0372932	0.0719368	0.0759821	0.112733	0.0777928	0.0414274	0.0231791	0.0389867	0.0760842	0.0411012	0.0390519	0.0192469
	EXE16_M3E4	0.263233	0.263233	0.245385	0.245385	0.245385	0.240662	0.187838	0.184577	0.166788	0.132558	0.12473	0.0896812	0.093269	0.0896194	0.123434	0.0996567	0.162237	0.122617	0.11334	0.0584229	0.029253	0.0253479	0.0239547	0.0255354	0.0279828	0.0843042	0.0624888	0.080017	0.0543375	0.0797488	0.0312083	0.0461658	0.0434739	0.0649563	0.0394922	0.0363583	0.0469247	0.0728166	0.0738313	0.112455	0.0771425	0.0373654	0.0264562	0.0450347	0.0775812	0.0410247	0.0423788	0.0327388
	190304_W_wt07	0.260934	0.260934	0.243556	0.243556	0.243556	0.238815	0.185737	0.181705	0.164032	0.129339	0.12137	0.0859788	0.0902231	0.0862418	0.12072	0.0971316	0.160037	0.120249	0.110813	0.0555003	0.0295525	0.0260264	0.0264448	0.0307953	0.0309478	0.0821009	0.0645083	0.0797831	0.0546649	0.0792699	0.0320927	0.0416755	0.0387602	0.0600448	0.0341176	0.0308556	0.0422818	0.0735877	0.0749634	0.113381	0.0774746	0.0385957	0.0205981	0.0407212	0.0749645	0.0398375	0.0393449	0.0274081
	EXE16_M2E3	0.323968	0.323968	0.306755	0.306755	0.306755	0.302089	0.249994	0.245725	0.228239	0.19404	0.186148	0.151793	0.156723	0.153063	0.186622	0.163484	0.224237	0.18551	0.174502	0.120885	0.0955066	0.0909776	0.0876901	0.0726029	0.0934784	0.149413	0.125928	0.14578	0.121468	0.145708	0.0978036	0.107762	0.104668	0.122742	0.0758843	0.0864131	0.0802454	0.0455213	0.034204	0.0617495	0.0380897	0.0384179	0.0848503	0.109287	0.143054	0.109826	0.109683	0.0845063
	190311_W_wt08	0.403532	0.403532	0.386721	0.386721	0.386721	0.382128	0.330911	0.32622	0.309102	0.275298	0.267468	0.233825	0.239216	0.235515	0.268664	0.246093	0.305431	0.267543	0.255994	0.20372	0.178901	0.174279	0.170522	0.15253	0.176067	0.232482	0.207459	0.228594	0.204655	0.228661	0.181077	0.190355	0.187219	0.203814	0.154093	0.166562	0.156954	0.104152	0.0936637	0.07531	0.0940841	0.119648	0.167465	0.19224	0.226245	0.193611	0.193306	0.1652
	EXE16_M2E1	0.462676	0.462676	0.446796	0.446796	0.446796	0.442138	0.390007	0.383639	0.36677	0.331764	0.323594	0.289114	0.295666	0.29126	0.325948	0.303449	0.364224	0.325567	0.314113	0.260469	0.236061	0.231206	0.227646	0.206962	0.232605	0.289887	0.266268	0.287451	0.262513	0.287349	0.2388	0.245311	0.241925	0.257735	0.203747	0.216711	0.205363	0.14892	0.142165	0.109146	0.140312	0.173054	0.221652	0.246133	0.282873	0.249925	0.248446	0.215798
	181209_R_16	0.512345	0.512345	0.49712	0.49712	0.49712	0.492419	0.439723	0.432257	0.415601	0.379922	0.371568	0.33673	0.343956	0.339125	0.374628	0.352266	0.413804	0.374738	0.363452	0.30921	0.285176	0.28023	0.276813	0.254808	0.281334	0.338782	0.316117	0.337233	0.311795	0.337027	0.288223	0.293112	0.289612	0.304837	0.249139	0.262031	0.249996	0.193499	0.188899	0.151761	0.186111	0.221093	0.269281	0.29321	0.331315	0.298372	0.296224	0.261382
	EXE5_E5	0.549628	0.549628	0.533879	0.533879	0.533879	0.529202	0.476801	0.470053	0.453225	0.417813	0.409524	0.374671	0.381523	0.376905	0.412141	0.389528	0.450906	0.41193	0.400605	0.346325	0.32123	0.31625	0.312436	0.289877	0.316801	0.3758	0.350893	0.373084	0.34762	0.373033	0.324089	0.330763	0.327293	0.343034	0.28751	0.300189	0.288337	0.230003	0.225011	0.188107	0.223012	0.25742	0.306815	0.330902	0.368577	0.33492	0.333416	0.299363
	EXE5_E4	0.522797	0.522797	0.507666	0.507666	0.507666	0.502924	0.449708	0.441882	0.425246	0.389065	0.380578	0.345257	0.352748	0.347628	0.383751	0.361345	0.42374	0.384215	0.373326	0.318348	0.2939	0.288896	0.285469	0.262116	0.289359	0.347661	0.324878	0.346239	0.320324	0.346	0.297088	0.30161	0.298031	0.313316	0.256307	0.268665	0.256884	0.200077	0.197187	0.158217	0.194114	0.229514	0.277591	0.300855	0.339874	0.306466	0.304103	0.26807
	190311_W_wt09	0.520918	0.520918	0.505903	0.505903	0.505903	0.501148	0.44776	0.43972	0.423124	0.386777	0.378246	0.342812	0.350436	0.345202	0.381523	0.359149	0.421778	0.382129	0.371396	0.31626	0.291904	0.286894	0.283532	0.259866	0.287221	0.345468	0.323027	0.34427	0.318244	0.343997	0.295183	0.299302	0.295699	0.310897	0.253546	0.265699	0.253926	0.197426	0.195239	0.155803	0.191955	0.227547	0.275297	0.298233	0.337554	0.304157	0.301629	0.265151
	190311_W_wt05	0.503617	0.503617	0.487909	0.487909	0.487909	0.483193	0.430316	0.423349	0.406484	0.370682	0.362295	0.327041	0.334055	0.329239	0.364939	0.342283	0.404362	0.364996	0.35396	0.299085	0.273921	0.268917	0.26524	0.242184	0.269325	0.328417	0.30419	0.326082	0.300316	0.325957	0.276921	0.28301	0.279483	0.295355	0.23894	0.251338	0.239841	0.181477	0.177384	0.139545	0.175039	0.209636	0.258899	0.282637	0.320947	0.287111	0.285338	0.250531
	181209_R_13	0.506166	0.506166	0.490097	0.490097	0.490097	0.485398	0.432737	0.426295	0.409279	0.373702	0.365375	0.330155	0.336881	0.332268	0.367716	0.344901	0.406786	0.367514	0.356408	0.301581	0.275851	0.270831	0.266944	0.243863	0.271066	0.330883	0.305492	0.327891	0.302183	0.327855	0.278784	0.285983	0.282488	0.298714	0.242641	0.254943	0.243605	0.184232	0.179608	0.142417	0.177794	0.211857	0.261837	0.285736	0.323629	0.289444	0.288083	0.254005
	190311_W_wt06	0.537933	0.537933	0.521899	0.521899	0.521899	0.517205	0.46459	0.45809	0.441083	0.405504	0.397173	0.361981	0.368747	0.36415	0.399604	0.376802	0.438629	0.399384	0.388216	0.333417	0.307612	0.302571	0.298617	0.275362	0.302718	0.362768	0.337049	0.359686	0.33396	0.359673	0.310575	0.317868	0.31437	0.330511	0.274379	0.286703	0.275209	0.215815	0.211311	0.173844	0.209514	0.243749	0.293724	0.317613	0.355543	0.321305	0.319978	0.28579
	EXE24_m1e3	0.623313	0.623313	0.607598	0.607598	0.607598	0.602874	0.549869	0.542751	0.525874	0.489853	0.481403	0.44595	0.453095	0.448216	0.484193	0.461429	0.523829	0.48428	0.473325	0.418086	0.39221	0.387115	0.383139	0.358763	0.386749	0.447378	0.421529	0.444501	0.418415	0.444469	0.395296	0.402006	0.398442	0.414291	0.357194	0.369229	0.357438	0.298279	0.295154	0.256166	0.29301	0.328113	0.377791	0.401132	0.439869	0.405426	0.403835	0.368452
	190304_W_wt10	0.592701	0.592701	0.57668	0.57668	0.57668	0.571934	0.518662	0.511797	0.494785	0.458564	0.450063	0.414227	0.421291	0.416348	0.452586	0.429587	0.492554	0.452692	0.442135	0.386345	0.359825	0.354696	0.350606	0.325249	0.353665	0.415312	0.388695	0.412054	0.385681	0.41205	0.362989	0.370244	0.366649	0.382914	0.325161	0.336517	0.324988	0.264965	0.262905	0.223353	0.260917	0.295959	0.345921	0.368668	0.407716	0.372681	0.371238	0.335654
	EXE5_E3	0.592723	0.592723	0.577158	0.577158	0.577158	0.572396	0.518909	0.511418	0.494589	0.458149	0.449592	0.41378	0.421165	0.41602	0.452491	0.429716	0.492816	0.452892	0.442436	0.386679	0.360814	0.355702	0.351841	0.326521	0.35484	0.415612	0.390335	0.413117	0.386707	0.413014	0.364109	0.370135	0.366514	0.382335	0.324387	0.335734	0.324082	0.265431	0.26402	0.224054	0.261528	0.29695	0.345933	0.368359	0.407801	0.373212	0.371318	0.335017
	190527_3A	0.587523	0.587523	0.572271	0.572271	0.572271	0.567498	0.513884	0.505975	0.489298	0.452729	0.444138	0.408363	0.415961	0.410655	0.447262	0.424661	0.487833	0.447888	0.437552	0.381863	0.356477	0.351393	0.347702	0.322399	0.350609	0.410699	0.386382	0.408723	0.382308	0.40855	0.359824	0.364983	0.361348	0.376857	0.318829	0.33012	0.318438	0.260845	0.259951	0.219798	0.257108	0.292685	0.340899	0.36304	0.402723	0.368474	0.366264	0.329504
	190311_W_wt03	0.552608	0.552608	0.537673	0.537673	0.537673	0.532895	0.479231	0.47095	0.454389	0.417767	0.409162	0.373492	0.381275	0.375879	0.412533	0.390095	0.453183	0.413289	0.40303	0.347542	0.322929	0.317883	0.314451	0.28954	0.3174	0.376346	0.353497	0.375092	0.348782	0.374823	0.326433	0.33051	0.326871	0.342039	0.284127	0.295375	0.283495	0.226817	0.226459	0.186282	0.223156	0.259059	0.306621	0.328459	0.368266	0.334552	0.331964	0.294861
	190527_1B	0.526054	0.526054	0.51027	0.51027	0.51027	0.505608	0.453402	0.446807	0.429922	0.394717	0.386485	0.351832	0.358566	0.354122	0.38909	0.366468	0.42747	0.388676	0.377364	0.323422	0.298659	0.293699	0.289944	0.267892	0.294402	0.35283	0.328302	0.350215	0.324979	0.35016	0.30171	0.308404	0.304974	0.320678	0.265847	0.278286	0.266241	0.20765	0.202654	0.166732	0.200736	0.235042	0.28472	0.308514	0.345782	0.312399	0.310942	0.277434
	190527_5B	0.523714	0.523714	0.507923	0.507923	0.507923	0.503357	0.45237	0.446341	0.429619	0.395546	0.387609	0.354153	0.360416	0.356439	0.390029	0.367875	0.426858	0.389204	0.377436	0.325434	0.301611	0.296842	0.29316	0.273503	0.298428	0.354645	0.330568	0.351841	0.327706	0.351842	0.304349	0.311472	0.308224	0.323517	0.271715	0.28465	0.272892	0.216676	0.209488	0.177897	0.208079	0.240026	0.288543	0.312843	0.348159	0.316008	0.314897	0.28375
	190304_W_wt01	0.50297	0.50297	0.486901	0.486901	0.486901	0.482413	0.432428	0.427205	0.41051	0.377436	0.369764	0.337233	0.342922	0.339408	0.371774	0.349864	0.407238	0.370484	0.358674	0.308241	0.28491	0.280312	0.276613	0.258588	0.282142	0.336882	0.312633	0.333562	0.310348	0.333646	0.287501	0.295567	0.292491	0.307702	0.258677	0.271259	0.259918	0.205389	0.197194	0.170107	0.196502	0.225868	0.273464	0.297444	0.330938	0.299583	0.298976	0.27023
	190527_4B	0.558238	0.558238	0.542446	0.542446	0.542446	0.537896	0.487093	0.481113	0.464406	0.430427	0.422509	0.38912	0.395368	0.391434	0.424951	0.402789	0.461598	0.42405	0.412336	0.360443	0.33649	0.331701	0.327925	0.307885	0.333013	0.389561	0.364999	0.38656	0.362429	0.386598	0.339296	0.346672	0.343427	0.358693	0.30684	0.319556	0.307606	0.250769	0.244095	0.211837	0.242748	0.274994	0.323804	0.34784	0.383132	0.350876	0.349858	0.318657
	190527_3C	0.571078	0.571078	0.555408	0.555408	0.555408	0.550828	0.499627	0.493314	0.476608	0.442243	0.434222	0.400494	0.406969	0.402849	0.436831	0.414592	0.474015	0.436123	0.42444	0.371971	0.347852	0.343004	0.339238	0.318581	0.344203	0.401276	0.376791	0.398478	0.374004	0.398483	0.35071	0.357706	0.354398	0.369668	0.316823	0.329633	0.317555	0.260294	0.254058	0.220317	0.252451	0.285533	0.334557	0.35866	0.394634	0.362099	0.360884	0.328789
	190527_6B	0.478763	0.478763	0.463419	0.463419	0.463419	0.458744	0.406391	0.399255	0.382524	0.347221	0.338969	0.304477	0.311464	0.306899	0.341916	0.319607	0.380509	0.341766	0.33037	0.276711	0.253119	0.248232	0.244912	0.22406	0.249775	0.306222	0.284084	0.304736	0.279717	0.30453	0.256269	0.261279	0.257851	0.273064	0.218597	0.231452	0.21948	0.163212	0.157855	0.123021	0.155223	0.189413	0.237781	0.261693	0.29903	0.266551	0.264521	0.230746
	190527_4E	0.470624	0.470624	0.45534	0.45534	0.45534	0.450659	0.398244	0.391017	0.374311	0.338958	0.330694	0.296186	0.303223	0.298612	0.333681	0.311414	0.372374	0.333602	0.322186	0.268506	0.245063	0.240188	0.236942	0.21627	0.24188	0.298056	0.276293	0.296745	0.271732	0.296512	0.248187	0.252907	0.249472	0.264633	0.210106	0.223102	0.211194	0.155438	0.149931	0.115234	0.147149	0.181306	0.22938	0.253402	0.290811	0.25844	0.256305	0.22242
	190527_8E	0.513261	0.513261	0.497546	0.497546	0.497546	0.492924	0.441235	0.434807	0.418051	0.383346	0.375247	0.341171	0.347728	0.343439	0.377783	0.355482	0.415566	0.377301	0.365654	0.312637	0.288441	0.283594	0.27995	0.259386	0.285007	0.342054	0.318133	0.339519	0.314827	0.339462	0.291189	0.297797	0.294449	0.3099	0.256501	0.269569	0.257905	0.201265	0.194599	0.161019	0.192814	0.225694	0.274377	0.298832	0.335204	0.302548	0.301152	0.268717
	190527_5E	0.454136	0.454136	0.438053	0.438053	0.438053	0.433637	0.384638	0.379954	0.363475	0.331529	0.32417	0.292953	0.298104	0.294988	0.32585	0.304563	0.359956	0.324316	0.312205	0.263992	0.2421	0.237828	0.234426	0.21978	0.240812	0.292089	0.269265	0.288848	0.266986	0.28893	0.244183	0.252255	0.249412	0.264109	0.219247	0.232141	0.221843	0.173274	0.16257	0.143789	0.162456	0.187022	0.231267	0.255531	0.286644	0.257037	0.256673	0.231059
	190527_5C	0.484663	0.484663	0.468041	0.468041	0.468041	0.463967	0.41924	0.417045	0.401216	0.373064	0.36667	0.339016	0.342449	0.340569	0.367073	0.347248	0.396353	0.364425	0.352347	0.310207	0.289752	0.286098	0.28251	0.271798	0.289195	0.335778	0.311655	0.3305	0.311827	0.330911	0.290844	0.301792	0.299486	0.313413	0.276659	0.288656	0.27998	0.236821	0.224546	0.212849	0.226087	0.243839	0.283462	0.306598	0.331919	0.305078	0.30628	0.287309
	190527_7D	0.535413	0.535413	0.51871	0.51871	0.51871	0.514677	0.470343	0.46833	0.452478	0.424364	0.417952	0.390084	0.393552	0.391679	0.418356	0.398352	0.447476	0.415584	0.403574	0.361026	0.339859	0.336071	0.332246	0.320167	0.338628	0.386734	0.36143	0.381043	0.36205	0.381519	0.341121	0.352596	0.350221	0.36441	0.32614	0.338097	0.328826	0.282255	0.270697	0.255209	0.272145	0.292215	0.333832	0.356976	0.382873	0.355327	0.356652	0.336729
	190527_2D	0.574755	0.574755	0.557969	0.557969	0.557969	0.553779	0.507431	0.504572	0.488264	0.458229	0.451315	0.421374	0.425586	0.423129	0.452132	0.431117	0.483629	0.449765	0.437764	0.391698	0.368711	0.364513	0.360421	0.34506	0.366314	0.418721	0.392049	0.413161	0.392252	0.413592	0.370405	0.381658	0.378971	0.393989	0.350558	0.362847	0.352588	0.300499	0.290261	0.268301	0.291132	0.315712	0.361168	0.384988	0.414107	0.384254	0.385174	0.361524
	190527_1E	0.588501	0.588501	0.572028	0.572028	0.572028	0.567808	0.521065	0.517657	0.501407	0.470966	0.463944	0.433733	0.438271	0.435608	0.465094	0.444075	0.497131	0.46296	0.450847	0.40428	0.381445	0.377187	0.373193	0.357511	0.379173	0.431685	0.405668	0.426651	0.405427	0.427012	0.383213	0.393641	0.390888	0.405738	0.361362	0.374018	0.363459	0.311184	0.301094	0.277619	0.301552	0.327266	0.372858	0.396973	0.426831	0.396921	0.397489	0.372796
	EXE16_M3E7	0.581084	0.581084	0.564548	0.564548	0.564548	0.560268	0.512805	0.509157	0.492755	0.461718	0.454547	0.423723	0.428453	0.425613	0.455772	0.434462	0.488584	0.453783	0.441702	0.394116	0.370794	0.366439	0.362396	0.345932	0.368242	0.42184	0.395545	0.416865	0.395113	0.417205	0.372653	0.383006	0.380172	0.395275	0.349621	0.362321	0.351644	0.298294	0.288498	0.263814	0.288838	0.315395	0.361784	0.386052	0.416759	0.386239	0.386692	0.361102
	190527_5D	0.547543	0.547543	0.531249	0.531249	0.531249	0.526804	0.477316	0.472523	0.455847	0.42311	0.415513	0.383144	0.388629	0.385217	0.417282	0.395375	0.452309	0.415843	0.403906	0.353728	0.329829	0.325227	0.321286	0.302962	0.326809	0.382322	0.356703	0.378273	0.355145	0.37846	0.332148	0.341186	0.338126	0.353519	0.304476	0.317261	0.306023	0.250584	0.242021	0.213873	0.241626	0.270961	0.318954	0.343325	0.37652	0.34486	0.344611	0.316164
	EXE10_e15	0.544744	0.544744	0.528346	0.528346	0.528346	0.523948	0.475054	0.470651	0.454042	0.421851	0.414396	0.382537	0.387749	0.384541	0.415962	0.39424	0.45028	0.414332	0.402338	0.353019	0.329357	0.324848	0.320894	0.303367	0.326577	0.38133	0.355592	0.377002	0.354355	0.377234	0.331518	0.340993	0.338017	0.353329	0.305591	0.318346	0.307361	0.252883	0.243737	0.217338	0.24364	0.271767	0.319132	0.343485	0.375779	0.344543	0.344533	0.317198
	190527_7E	0.509277	0.509277	0.492742	0.492742	0.492742	0.488512	0.441766	0.438533	0.422236	0.39212	0.38521	0.355492	0.359771	0.357346	0.386237	0.365371	0.417827	0.383924	0.371819	0.326128	0.30417	0.300065	0.296286	0.28236	0.302581	0.353205	0.328321	0.348436	0.327822	0.348763	0.305962	0.316265	0.313634	0.328274	0.286215	0.29854	0.288401	0.239264	0.228405	0.209863	0.229215	0.252386	0.296219	0.319923	0.348612	0.319602	0.320241	0.297276
	190527_3D	0.514361	0.514361	0.497596	0.497596	0.497596	0.493439	0.447597	0.445023	0.428762	0.399437	0.392727	0.363677	0.367539	0.365452	0.393447	0.372781	0.423965	0.390795	0.378789	0.334255	0.312435	0.30843	0.304565	0.291275	0.310802	0.360738	0.335328	0.355429	0.335442	0.355843	0.3142	0.325349	0.322829	0.337437	0.296989	0.308839	0.298978	0.250461	0.23959	0.222699	0.240832	0.262634	0.305882	0.329064	0.356549	0.327954	0.329004	0.307486
	190527_6E	0.533607	0.533607	0.516699	0.516699	0.516699	0.512766	0.469666	0.468433	0.452642	0.425609	0.41947	0.392576	0.395531	0.394135	0.419574	0.399865	0.447167	0.416311	0.404565	0.363708	0.343071	0.339425	0.335572	0.324421	0.341784	0.388511	0.363035	0.382359	0.364282	0.382922	0.344496	0.356757	0.354537	0.368546	0.332612	0.343666	0.334556	0.289174	0.278032	0.264966	0.279937	0.298375	0.338952	0.360962	0.385209	0.358443	0.36021	0.34221
	EXE10_e10	0.581899	0.581899	0.565126	0.565126	0.565126	0.56126	0.518882	0.517746	0.502129	0.475438	0.469363	0.442696	0.445658	0.444272	0.469497	0.449927	0.496632	0.466189	0.454372	0.41383	0.393161	0.389494	0.385582	0.374125	0.391816	0.43868	0.412959	0.432418	0.414417	0.433007	0.394509	0.406797	0.404563	0.418495	0.382139	0.393489	0.384072	0.337667	0.326502	0.311475	0.328255	0.347829	0.388848	0.41113	0.435409	0.408645	0.41042	0.39206
	190527_8D	0.620772	0.620772	0.603652	0.603652	0.603652	0.59951	0.553681	0.551374	0.534949	0.505206	0.498352	0.468436	0.472425	0.470162	0.498946	0.477751	0.529912	0.496259	0.484357	0.438356	0.414803	0.410558	0.40623	0.390266	0.411865	0.465235	0.437223	0.458988	0.438102	0.459521	0.416614	0.42887	0.426189	0.441508	0.397835	0.409767	0.399254	0.34559	0.335834	0.312892	0.336954	0.362062	0.408339	0.431891	0.460833	0.430532	0.431815	0.408356
	190527_2E	0.655134	0.655134	0.638171	0.638171	0.638171	0.634186	0.590225	0.588528	0.572529	0.544227	0.537724	0.509217	0.51277	0.510858	0.538089	0.517626	0.567262	0.535142	0.523282	0.479626	0.45705	0.453026	0.44879	0.434314	0.454588	0.505628	0.478105	0.499158	0.479458	0.499746	0.458596	0.471049	0.468539	0.483311	0.442271	0.45407	0.443946	0.392391	0.382171	0.361288	0.383498	0.406855	0.451459	0.474604	0.501695	0.472714	0.474258	0.452653
	EXE10_e14	0.647822	0.647822	0.630755	0.630755	0.630755	0.626776	0.582907	0.581374	0.565376	0.537182	0.530707	0.502267	0.505724	0.503841	0.530943	0.510443	0.559963	0.527916	0.516095	0.472564	0.449967	0.445969	0.441704	0.427312	0.447469	0.498492	0.470742	0.491838	0.472223	0.492447	0.451424	0.464124	0.461632	0.476463	0.435676	0.447413	0.437278	0.385823	0.37549	0.355025	0.376935	0.400086	0.444597	0.467716	0.4946	0.465625	0.467273	0.445966
	EXE10_e8	0.681073	0.681073	0.663954	0.663954	0.663954	0.660037	0.616875	0.615676	0.599822	0.572099	0.565733	0.537653	0.54094	0.539134	0.565784	0.545456	0.594239	0.562671	0.550734	0.507792	0.485199	0.481255	0.476938	0.462868	0.482846	0.533616	0.505509	0.526637	0.507314	0.527291	0.486375	0.499428	0.496973	0.511778	0.47144	0.483465	0.473457	0.422369	0.411487	0.391054	0.413033	0.435889	0.479953	0.503433	0.529842	0.501038	0.502854	0.481991
	190527_3E	0.667626	0.667626	0.649987	0.649987	0.649987	0.646115	0.603515	0.603151	0.587196	0.559998	0.553766	0.52596	0.5288	0.527251	0.55331	0.5329	0.581036	0.549844	0.538047	0.495638	0.472674	0.468795	0.464294	0.45045	0.470059	0.521031	0.491711	0.51319	0.494224	0.513955	0.473698	0.488018	0.485636	0.500763	0.461353	0.472979	0.463236	0.412168	0.401065	0.382025	0.40314	0.424897	0.4688	0.492029	0.517561	0.488656	0.490987	0.471361
	181209_R_1	0.642368	0.642368	0.62538	0.62538	0.62538	0.621838	0.583263	0.583956	0.569072	0.545219	0.539823	0.515556	0.517442	0.5167	0.538996	0.520513	0.562633	0.535048	0.523421	0.4869	0.467098	0.463821	0.459812	0.45038	0.46613	0.510075	0.483573	0.502453	0.486507	0.503246	0.46761	0.481501	0.479565	0.493071	0.460897	0.472039	0.463408	0.419765	0.407481	0.39519	0.409951	0.426669	0.464918	0.486821	0.507682	0.482621	0.485289	0.47046
	EXE6_p1_e2	0.650505	0.650505	0.633088	0.633088	0.633088	0.629366	0.5886	0.588806	0.57333	0.547687	0.541845	0.515663	0.518016	0.516842	0.541139	0.521607	0.566992	0.537451	0.525687	0.485989	0.464388	0.460798	0.456501	0.444791	0.462574	0.51037	0.482173	0.50251	0.484953	0.5033	0.465076	0.47936	0.477191	0.491628	0.455641	0.467133	0.458031	0.410607	0.398714	0.383071	0.401043	0.420196	0.46133	0.484104	0.507405	0.480233	0.48278	0.465513
	EXE10_e11	0.709097	0.709097	0.691806	0.691806	0.691806	0.688104	0.647478	0.647551	0.63214	0.606382	0.600494	0.574125	0.576631	0.575345	0.599902	0.580387	0.625955	0.596354	0.584546	0.544494	0.522604	0.518946	0.514606	0.502279	0.520629	0.569046	0.540651	0.561222	0.543413	0.562008	0.523307	0.537429	0.535202	0.549672	0.512684	0.524419	0.515225	0.4667	0.455023	0.437558	0.457134	0.477252	0.519067	0.542106	0.565953	0.538483	0.540924	0.522836
	190527_3F	0.679745	0.679745	0.662299	0.662299	0.662299	0.658502	0.616781	0.616574	0.600845	0.574312	0.56824	0.541132	0.543827	0.542438	0.567783	0.547809	0.594713	0.564264	0.552429	0.511164	0.488796	0.485016	0.480615	0.467609	0.486554	0.536181	0.507477	0.528451	0.510053	0.529218	0.489751	0.503887	0.501583	0.516357	0.478192	0.489848	0.480359	0.430621	0.419258	0.401136	0.421336	0.44225	0.48512	0.50821	0.53292	0.504764	0.50712	0.488254
	EXE10_e13	0.701433	0.701433	0.68446	0.68446	0.68446	0.680704	0.639443	0.638896	0.62343	0.597175	0.591166	0.564499	0.567326	0.56592	0.590991	0.571439	0.617651	0.587632	0.575711	0.535116	0.513451	0.509719	0.505501	0.493021	0.511639	0.560036	0.53252	0.552881	0.534755	0.553586	0.514434	0.527705	0.525424	0.539718	0.502063	0.513941	0.504509	0.455767	0.444357	0.426164	0.446144	0.467007	0.509175	0.532256	0.556776	0.529301	0.531387	0.51245
	EXE10_e9	0.733846	0.733846	0.716528	0.716528	0.716528	0.712743	0.671089	0.670723	0.65502	0.628357	0.622239	0.594964	0.597809	0.596347	0.621937	0.601973	0.64905	0.618524	0.606616	0.565036	0.542473	0.538626	0.534202	0.520729	0.540139	0.590243	0.561478	0.58262	0.564002	0.583378	0.543506	0.557434	0.555081	0.569855	0.530852	0.542712	0.533111	0.482562	0.47141	0.45179	0.47328	0.495026	0.538397	0.561695	0.586891	0.558507	0.560747	0.541158
	190506_E7.5_e5	0.754785	0.754785	0.737582	0.737582	0.737582	0.733923	0.693758	0.6939	0.67852	0.652975	0.647127	0.620905	0.623404	0.622214	0.646623	0.627181	0.672332	0.642982	0.631131	0.591293	0.569459	0.565774	0.561419	0.549041	0.567475	0.615854	0.587477	0.608063	0.590329	0.608861	0.57031	0.584416	0.582189	0.596597	0.559527	0.571264	0.561884	0.512974	0.501465	0.483377	0.503508	0.524072	0.566067	0.589052	0.612861	0.585444	0.587887	0.569694
	190527_4F	0.727802	0.727802	0.710222	0.710222	0.710222	0.706554	0.666312	0.666852	0.651292	0.625782	0.61995	0.593636	0.595934	0.594865	0.619194	0.59956	0.644793	0.615367	0.603596	0.563669	0.541461	0.537776	0.5333	0.520854	0.539241	0.588104	0.558943	0.57985	0.562137	0.580705	0.542319	0.557159	0.554951	0.569644	0.532755	0.544211	0.534944	0.485766	0.474255	0.456822	0.476589	0.496684	0.538842	0.561666	0.585236	0.557547	0.560261	0.542553
	190506_E7.5_e3	0.767727	0.767727	0.750557	0.750557	0.750557	0.746928	0.707099	0.707342	0.69203	0.66671	0.660914	0.634891	0.637331	0.636193	0.660381	0.641018	0.685783	0.656673	0.644817	0.605301	0.583609	0.579949	0.575601	0.563396	0.581689	0.629787	0.601458	0.62196	0.604384	0.622766	0.584427	0.598567	0.596361	0.610702	0.573927	0.585674	0.576241	0.527619	0.516038	0.498082	0.5181	0.538614	0.580321	0.603286	0.626861	0.599608	0.602087	0.584104
	190527_1F	0.803389	0.803389	0.786549	0.786549	0.786549	0.783026	0.7444	0.744784	0.729841	0.705351	0.69975	0.674575	0.676877	0.675863	0.699211	0.680379	0.723637	0.69547	0.683638	0.645483	0.624533	0.620993	0.616768	0.605375	0.622985	0.669515	0.641945	0.661838	0.644906	0.662639	0.625213	0.639044	0.636921	0.65082	0.615363	0.627155	0.617881	0.570651	0.558855	0.541617	0.560873	0.58074	0.621296	0.644085	0.666775	0.640402	0.64287	0.625625
	190527_2F	0.82123	0.82123	0.804553	0.804553	0.804553	0.801069	0.762895	0.76329	0.748475	0.724282	0.71875	0.693888	0.696161	0.695205	0.718261	0.699612	0.742304	0.714485	0.702676	0.665013	0.644387	0.640881	0.63671	0.62558	0.64296	0.688895	0.661692	0.68134	0.664632	0.682133	0.645091	0.658741	0.656645	0.670358	0.635348	0.647104	0.637789	0.590814	0.579053	0.561982	0.581028	0.600819	0.64119	0.66383	0.686231	0.660196	0.662633	0.645596
	181209_R_3	0.830467	0.830467	0.813821	0.813821	0.813821	0.810227	0.77073	0.77051	0.755419	0.730173	0.724381	0.698559	0.701237	0.700027	0.724225	0.705101	0.74953	0.720646	0.7087	0.669422	0.648273	0.644596	0.64039	0.628244	0.646607	0.69406	0.666741	0.686844	0.669289	0.687584	0.649227	0.662463	0.660237	0.674188	0.637224	0.649209	0.639436	0.590886	0.579503	0.560577	0.581195	0.602558	0.644234	0.667236	0.691055	0.664181	0.666334	0.647751
	EXE12_e5	0.8603	0.8603	0.844169	0.844169	0.844169	0.840642	0.801907	0.801451	0.78671	0.76197	0.756296	0.73112	0.733848	0.732659	0.756348	0.737633	0.781021	0.75279	0.740782	0.702491	0.682256	0.678662	0.674642	0.663215	0.681069	0.727011	0.700891	0.720296	0.703171	0.720984	0.683153	0.695624	0.693447	0.706877	0.670823	0.683005	0.673022	0.625879	0.614308	0.595729	0.615793	0.637167	0.677755	0.700716	0.724061	0.698029	0.699972	0.681637
	EXE14_spatial_e5	0.864633	0.864633	0.848605	0.848605	0.848605	0.8452	0.807908	0.807969	0.793557	0.769916	0.76451	0.740363	0.742734	0.741797	0.764318	0.746188	0.787709	0.760624	0.748741	0.712156	0.692539	0.689113	0.685162	0.674779	0.691651	0.735894	0.710147	0.72899	0.712733	0.729715	0.693238	0.70592	0.70387	0.716968	0.682865	0.694848	0.685381	0.639867	0.627981	0.611074	0.629674	0.649505	0.688752	0.711327	0.733281	0.708194	0.71035	0.693454
	EXE14_spatial_e2	0.882668	0.882668	0.866358	0.866358	0.866358	0.862895	0.824892	0.824937	0.810229	0.786004	0.780451	0.755624	0.758095	0.757093	0.780267	0.761649	0.804254	0.776499	0.764627	0.726944	0.70666	0.703112	0.699018	0.687746	0.705328	0.751074	0.724481	0.743953	0.727159	0.744702	0.707544	0.720591	0.718465	0.731961	0.696556	0.70844	0.69859	0.651258	0.639758	0.621715	0.641464	0.662324	0.702974	0.725616	0.748347	0.72244	0.724642	0.70701
	190527_7F	0.931857	0.931857	0.915757	0.915757	0.915757	0.912349	0.874941	0.875002	0.860498	0.836616	0.831138	0.806641	0.809093	0.8081	0.830971	0.812608	0.854597	0.827249	0.815371	0.778192	0.758147	0.754638	0.750588	0.73953	0.756954	0.802169	0.775861	0.795121	0.77854	0.795864	0.758938	0.771806	0.769702	0.783012	0.747941	0.75994	0.750181	0.703254	0.691652	0.673539	0.693295	0.714041	0.754312	0.776993	0.799476	0.77388	0.776048	0.758536
	190527_5F	0.908303	0.908303	0.892298	0.892298	0.892298	0.889005	0.852971	0.853537	0.839356	0.816571	0.811364	0.787923	0.790006	0.789273	0.81095	0.793112	0.833234	0.807024	0.795278	0.759854	0.740575	0.737245	0.733283	0.723384	0.739727	0.783091	0.75727	0.775891	0.760215	0.776667	0.741165	0.754208	0.752239	0.765194	0.732233	0.744004	0.734577	0.689524	0.677568	0.661391	0.679433	0.698718	0.73747	0.759722	0.780742	0.756164	0.758539	0.742574
	181209_R_5	0.936942	0.936942	0.921071	0.921071	0.921071	0.917888	0.883122	0.884086	0.870199	0.848305	0.843309	0.820674	0.822499	0.821949	0.842723	0.825398	0.864009	0.838742	0.82712	0.793016	0.774149	0.77094	0.767025	0.75781	0.773481	0.815596	0.790049	0.808258	0.793232	0.809062	0.774605	0.787782	0.785904	0.798599	0.767003	0.778614	0.769666	0.725638	0.713536	0.698337	0.715525	0.733687	0.771555	0.793489	0.813497	0.789623	0.792148	0.777171
	EXE14_spatial_e3	0.957795	0.957795	0.941833	0.941833	0.941833	0.938662	0.904012	0.905116	0.891186	0.869335	0.864345	0.841677	0.843453	0.842947	0.863705	0.846302	0.884882	0.859634	0.848017	0.813862	0.794856	0.79163	0.787664	0.77833	0.794089	0.836467	0.810619	0.828978	0.813934	0.829804	0.795338	0.808743	0.806862	0.819654	0.787935	0.799508	0.790462	0.746117	0.734049	0.718686	0.736091	0.754419	0.792467	0.814404	0.834411	0.810402	0.813004	0.798043
	181209_R_7	0.926272	0.926272	0.910231	0.910231	0.910231	0.907026	0.872017	0.87306	0.859054	0.837005	0.831973	0.809142	0.810948	0.810402	0.831328	0.813841	0.852767	0.827298	0.815639	0.781236	0.762129	0.758893	0.754921	0.745557	0.761372	0.80394	0.778027	0.796448	0.781298	0.797269	0.762585	0.776002	0.77411	0.786964	0.755102	0.76673	0.757738	0.713559	0.701406	0.686124	0.703458	0.721715	0.759646	0.781691	0.801833	0.777707	0.780299	0.76526
	181209_R_2	0.876839	0.876839	0.860338	0.860338	0.860338	0.857034	0.820917	0.82199	0.807589	0.784827	0.779632	0.756042	0.757894	0.757286	0.7789	0.760871	0.801125	0.774811	0.763114	0.727531	0.707697	0.704363	0.700247	0.690232	0.706586	0.75063	0.723783	0.742835	0.727161	0.743684	0.708245	0.722176	0.720222	0.733541	0.700637	0.712196	0.703048	0.657775	0.64573	0.63006	0.647905	0.666596	0.705398	0.727613	0.748413	0.723454	0.726152	0.710664
	EXE2_e4	0.891253	0.891253	0.874356	0.874356	0.874356	0.870925	0.833291	0.83412	0.819183	0.795232	0.789746	0.764889	0.76701	0.766246	0.78915	0.770325	0.812687	0.785059	0.77332	0.735678	0.714727	0.711167	0.70685	0.695341	0.712952	0.759528	0.731526	0.751576	0.734884	0.752436	0.715645	0.729935	0.727837	0.741779	0.706509	0.717983	0.708321	0.660229	0.648835	0.631178	0.650949	0.671312	0.712341	0.73474	0.757057	0.730708	0.733375	0.716416
	EXE13_e6	0.855323	0.855323	0.838122	0.838122	0.838122	0.834666	0.796772	0.797833	0.782706	0.758649	0.753144	0.728109	0.730121	0.729435	0.752405	0.733363	0.77599	0.74817	0.736517	0.698637	0.677389	0.67381	0.669405	0.657723	0.675375	0.72244	0.693876	0.714197	0.697438	0.715092	0.678394	0.693174	0.691078	0.705253	0.669947	0.681138	0.671461	0.623013	0.611783	0.59447	0.61408	0.634287	0.675575	0.697762	0.720039	0.693413	0.696249	0.679511
	EXE14_spatial_e1	0.808736	0.808736	0.791181	0.791181	0.791181	0.787653	0.748966	0.750092	0.73466	0.71012	0.704506	0.678948	0.680957	0.680261	0.703681	0.684239	0.727785	0.699369	0.687785	0.649097	0.627321	0.623674	0.619158	0.606969	0.624954	0.673063	0.643795	0.664571	0.647462	0.665491	0.628468	0.643703	0.641571	0.656101	0.620184	0.631113	0.62135	0.57212	0.561164	0.543823	0.563609	0.583984	0.625891	0.647953	0.670619	0.643401	0.646351	0.629428
	EXE14_spatial_e6	0.796585	0.796585	0.778896	0.778896	0.778896	0.775397	0.737077	0.738514	0.723087	0.69887	0.693338	0.668035	0.66986	0.669297	0.692353	0.672996	0.716041	0.687916	0.676398	0.638162	0.616419	0.612817	0.608273	0.596365	0.614042	0.661853	0.632385	0.653129	0.63628	0.654083	0.617539	0.633127	0.631039	0.645588	0.610307	0.621048	0.611471	0.562668	0.55165	0.535058	0.554267	0.574012	0.615538	0.637399	0.659567	0.632514	0.635633	0.619321
	190506_E7.5_e1	0.802144	0.802144	0.784381	0.784381	0.784381	0.780919	0.743034	0.744736	0.729334	0.705439	0.699985	0.674933	0.676611	0.676173	0.698892	0.679612	0.722134	0.69432	0.682893	0.64509	0.623419	0.61985	0.615283	0.603539	0.620987	0.668528	0.638921	0.65963	0.643014	0.660613	0.624568	0.640417	0.638365	0.652903	0.618117	0.628642	0.619112	0.570548	0.559622	0.543467	0.562353	0.581768	0.623035	0.64463	0.666388	0.639491	0.642742	0.626887
	190506_E7.5_e2	0.824471	0.824471	0.806901	0.806901	0.806901	0.80351	0.766434	0.768264	0.753129	0.729793	0.724469	0.699973	0.701546	0.701161	0.723319	0.704416	0.745957	0.718771	0.707241	0.670327	0.649076	0.645597	0.641104	0.630033	0.647028	0.693561	0.664379	0.684701	0.668512	0.685684	0.649975	0.665672	0.663674	0.677948	0.644015	0.654834	0.64554	0.598055	0.586584	0.570923	0.589302	0.608143	0.648523	0.670357	0.691518	0.665184	0.668444	0.6531
	EXE21_m1e1	0.828165	0.828165	0.810416	0.810416	0.810416	0.806955	0.76905	0.770711	0.755341	0.731358	0.725876	0.700705	0.702437	0.701915	0.724774	0.705473	0.748178	0.720283	0.7087	0.67068	0.648841	0.645254	0.640663	0.628831	0.646499	0.69435	0.664578	0.685408	0.668667	0.686391	0.649824	0.665663	0.663587	0.67818	0.642973	0.653878	0.644355	0.595653	0.584363	0.567635	0.587035	0.60673	0.648038	0.670132	0.692122	0.665063	0.668286	0.65213
	190313_W_wt05	0.862445	0.862445	0.844911	0.844911	0.844911	0.841504	0.804184	0.805847	0.790665	0.767038	0.761635	0.736828	0.738543	0.738056	0.760584	0.741518	0.783557	0.756087	0.744481	0.707027	0.685555	0.68201	0.677485	0.66597	0.68341	0.730581	0.701236	0.721779	0.705289	0.722752	0.686486	0.702075	0.700025	0.714394	0.679619	0.69063	0.681072	0.632868	0.62147	0.604775	0.624061	0.643731	0.684615	0.706713	0.72841	0.701738	0.704907	0.688915
	190527_8F	0.86681	0.86681	0.849225	0.849225	0.849225	0.845808	0.808379	0.810047	0.794802	0.771081	0.765654	0.740732	0.742461	0.741978	0.764614	0.745445	0.787654	0.760074	0.748466	0.710825	0.689252	0.685683	0.68113	0.669463	0.687028	0.734466	0.704974	0.725631	0.70905	0.726608	0.690243	0.705905	0.703842	0.718282	0.683283	0.694262	0.684576	0.636071	0.62476	0.60786	0.627356	0.647271	0.688372	0.710463	0.73229	0.705473	0.708655	0.692539
	190527_6F	0.892412	0.892412	0.875074	0.875074	0.875074	0.871719	0.834981	0.836669	0.821656	0.798395	0.793076	0.768641	0.770321	0.769891	0.792069	0.773219	0.814575	0.787533	0.77592	0.739048	0.717952	0.714449	0.709986	0.698803	0.715987	0.762469	0.733536	0.753795	0.737569	0.75476	0.718861	0.734241	0.732221	0.746377	0.712095	0.723153	0.713529	0.665787	0.654318	0.637765	0.656854	0.676476	0.716977	0.739013	0.760379	0.734096	0.73723	0.721464
	190506_E7.5_e4	0.892773	0.892773	0.87544	0.87544	0.87544	0.87216	0.836305	0.838369	0.823532	0.800943	0.795786	0.771956	0.773395	0.773132	0.794598	0.776059	0.816295	0.789939	0.778414	0.742552	0.721785	0.718381	0.713941	0.703363	0.719963	0.765501	0.736677	0.756646	0.740944	0.757642	0.722576	0.73818	0.736238	0.750236	0.717117	0.728025	0.718677	0.671805	0.66015	0.64462	0.662839	0.681561	0.721332	0.743122	0.76363	0.737872	0.741169	0.726311
	EXE23_E2	0.896727	0.896727	0.879492	0.879492	0.879492	0.87624	0.840702	0.842798	0.828069	0.80571	0.800609	0.777022	0.778421	0.778186	0.799413	0.781047	0.820866	0.794772	0.783228	0.747756	0.727194	0.723829	0.719429	0.709141	0.725523	0.770582	0.742004	0.761779	0.746263	0.76277	0.727916	0.743421	0.741504	0.755374	0.722662	0.733634	0.724407	0.678081	0.666272	0.651029	0.668954	0.687377	0.726707	0.748513	0.768757	0.743264	0.746554	0.73193
	EXE11_e1	0.887156	0.887156	0.869721	0.869721	0.869721	0.866473	0.830994	0.833332	0.818558	0.796273	0.791191	0.767596	0.76888	0.768683	0.789822	0.771441	0.811225	0.785154	0.773671	0.738224	0.717417	0.714066	0.709603	0.69927	0.715618	0.76089	0.73186	0.751796	0.736324	0.752821	0.718066	0.733962	0.732056	0.746064	0.71346	0.724327	0.715347	0.668939	0.657094	0.642114	0.659916	0.677916	0.717263	0.739027	0.759113	0.733502	0.73694	0.72258
	EXE2_e3	0.891849	0.891849	0.874375	0.874375	0.874375	0.871089	0.835161	0.837345	0.822432	0.799793	0.794625	0.770688	0.772084	0.77184	0.79336	0.774764	0.815136	0.788694	0.777132	0.741115	0.720096	0.716678	0.712183	0.70152	0.718213	0.764089	0.734916	0.755063	0.739301	0.756079	0.720862	0.73672	0.734772	0.7489	0.715631	0.726572	0.71736	0.670449	0.658701	0.643129	0.66146	0.680048	0.719778	0.741686	0.762233	0.736291	0.739669	0.72483
	EXE13_e3	0.907521	0.907521	0.889985	0.889985	0.889985	0.886676	0.850458	0.852575	0.837575	0.814679	0.809445	0.785227	0.786697	0.78639	0.808207	0.78946	0.830297	0.803578	0.791992	0.755509	0.73422	0.730752	0.726212	0.715188	0.7322	0.778663	0.749222	0.769598	0.753597	0.770615	0.73502	0.750929	0.748945	0.763206	0.729337	0.740333	0.73104	0.683612	0.67196	0.655806	0.674683	0.693672	0.733768	0.755802	0.776725	0.750464	0.753822	0.738588
	EXE6_p1_e1	0.916026	0.916026	0.898466	0.898466	0.898466	0.895129	0.858585	0.860583	0.845502	0.822338	0.817038	0.792556	0.794116	0.793749	0.815861	0.796945	0.83824	0.811242	0.799634	0.762713	0.741265	0.737751	0.733186	0.721849	0.739139	0.786078	0.756504	0.777046	0.760818	0.778056	0.742127	0.758002	0.755984	0.770336	0.735932	0.746961	0.737463	0.689557	0.67803	0.661365	0.680697	0.700193	0.740656	0.762768	0.784058	0.757536	0.760846	0.745222
	190307_W_wt10	0.915186	0.915186	0.897546	0.897546	0.897546	0.8942	0.857546	0.859581	0.844417	0.821172	0.815853	0.791265	0.79282	0.792481	0.814677	0.795629	0.837073	0.809971	0.798413	0.761327	0.739796	0.736258	0.731661	0.720145	0.737532	0.784732	0.754983	0.775646	0.759345	0.776665	0.740767	0.756761	0.754734	0.769168	0.734599	0.745477	0.735795	0.687534	0.676216	0.659445	0.678912	0.698661	0.739391	0.761353	0.78273	0.756066	0.759408	0.743725
	EXE11_e4	0.890058	0.890058	0.872305	0.872305	0.872305	0.868861	0.831076	0.832757	0.817321	0.793273	0.787763	0.762437	0.764223	0.763725	0.786744	0.767262	0.810074	0.782118	0.770499	0.7322	0.710222	0.706568	0.70192	0.689694	0.707722	0.756114	0.72608	0.747144	0.730238	0.748139	0.711364	0.727269	0.725159	0.739846	0.704012	0.714935	0.704933	0.655607	0.644559	0.626862	0.647157	0.667824	0.709452	0.731587	0.753893	0.726561	0.729778	0.71319
	191217_m2e2	0.944412	0.944412	0.926897	0.926897	0.926897	0.923542	0.88674	0.888565	0.873469	0.850048	0.84468	0.81995	0.821635	0.821155	0.843576	0.824535	0.866272	0.839026	0.827449	0.790101	0.768519	0.764964	0.760388	0.748634	0.766248	0.813631	0.783984	0.804665	0.788198	0.805662	0.769408	0.785141	0.783083	0.797486	0.76246	0.773523	0.763826	0.715246	0.703935	0.686545	0.706495	0.726597	0.767602	0.789761	0.811478	0.784717	0.787937	0.771804
	EXE2_e5	0.898969	0.898969	0.881218	0.881218	0.881218	0.877869	0.841197	0.843352	0.828198	0.804981	0.799672	0.775083	0.776573	0.776211	0.798359	0.779274	0.820744	0.793639	0.782156	0.745091	0.723478	0.719964	0.71534	0.703794	0.721129	0.7684	0.7384	0.75913	0.742859	0.760166	0.724332	0.74053	0.738512	0.753014	0.71856	0.729374	0.719754	0.671541	0.660181	0.643663	0.662963	0.68251	0.723185	0.745116	0.766386	0.739677	0.743099	0.727597
	EXE6_p2_e3	0.876714	0.876714	0.858915	0.858915	0.858915	0.855534	0.818509	0.820575	0.805333	0.781902	0.776545	0.751774	0.75331	0.75292	0.775265	0.756068	0.797901	0.770561	0.759048	0.72169	0.699984	0.696446	0.691813	0.680169	0.697609	0.745127	0.715083	0.735892	0.719485	0.73692	0.700878	0.717066	0.715032	0.729598	0.694922	0.705744	0.696078	0.647838	0.636492	0.61994	0.639272	0.65892	0.699632	0.721611	0.743069	0.716217	0.719614	0.703965
	EXE6_p3_e6	0.856506	0.856506	0.838397	0.838397	0.838397	0.834995	0.797738	0.800048	0.784656	0.761106	0.755724	0.730738	0.732173	0.731807	0.754255	0.734894	0.777051	0.749506	0.738018	0.700354	0.678193	0.674638	0.669898	0.65804	0.675611	0.72377	0.693011	0.714164	0.697648	0.715234	0.679036	0.695762	0.693722	0.708556	0.673686	0.684421	0.674953	0.626321	0.614921	0.5985	0.617878	0.637242	0.678211	0.700243	0.721732	0.694524	0.698099	0.68258
	190506_E7.5_e6	0.872888	0.872888	0.854732	0.854732	0.854732	0.851324	0.813987	0.816302	0.800852	0.7772	0.771789	0.746664	0.748125	0.74775	0.770333	0.750861	0.793209	0.765549	0.754059	0.716165	0.693864	0.690277	0.685501	0.673414	0.691174	0.739687	0.70873	0.730034	0.713399	0.73111	0.694764	0.711565	0.709506	0.724425	0.689216	0.699938	0.690319	0.641272	0.629987	0.61318	0.632931	0.652652	0.693903	0.715953	0.73763	0.710233	0.713816	0.698091
	190506_E7.5_e7	0.824335	0.824335	0.80577	0.80577	0.80577	0.802302	0.764309	0.766812	0.751049	0.727028	0.721537	0.695968	0.697355	0.697028	0.719938	0.700063	0.743159	0.715001	0.703599	0.665034	0.642192	0.638546	0.633635	0.6211	0.63912	0.68865	0.656847	0.67864	0.661733	0.679757	0.643239	0.660668	0.658587	0.673887	0.638251	0.648637	0.638924	0.589143	0.578123	0.561487	0.581289	0.60106	0.642857	0.664713	0.686615	0.658648	0.66242	0.646713
	EXE11_e3	0.829522	0.829522	0.810901	0.810901	0.810901	0.807386	0.768825	0.77114	0.755211	0.730737	0.725135	0.699118	0.700648	0.700245	0.723649	0.703538	0.747401	0.718767	0.707326	0.668019	0.644837	0.641107	0.636151	0.6231	0.641583	0.691927	0.6599	0.681978	0.66469	0.683085	0.646035	0.663433	0.661296	0.676762	0.640245	0.65065	0.640781	0.590008	0.579225	0.561781	0.582316	0.602717	0.645322	0.667272	0.689777	0.661364	0.665064	0.648731
	EXE21_m1e4	0.817146	0.817146	0.798184	0.798184	0.798184	0.794584	0.755042	0.757311	0.741024	0.715828	0.710052	0.683235	0.684868	0.684384	0.708552	0.687932	0.733133	0.703664	0.692274	0.651683	0.627675	0.623814	0.6187	0.604663	0.623897	0.675929	0.642959	0.665736	0.647829	0.666865	0.629085	0.646923	0.644705	0.660637	0.622763	0.632969	0.622933	0.570602	0.560291	0.541891	0.563447	0.584579	0.628347	0.650288	0.67364	0.6443	0.648064	0.630999
	191217_m1e13	0.865735	0.865735	0.847178	0.847178	0.847178	0.843651	0.804916	0.807061	0.791083	0.766379	0.760713	0.734464	0.736128	0.735665	0.759366	0.739131	0.783349	0.754505	0.74307	0.70336	0.680075	0.676285	0.671319	0.657848	0.676681	0.727461	0.69543	0.71764	0.700119	0.718733	0.681418	0.698637	0.696458	0.711959	0.674772	0.685176	0.675025	0.623689	0.613231	0.594896	0.616182	0.637347	0.680342	0.702276	0.725227	0.696585	0.700182	0.683283
	EXE12_e3	0.849648	0.849648	0.83062	0.83062	0.83062	0.827113	0.788628	0.791398	0.775304	0.750845	0.745243	0.719026	0.720386	0.720061	0.743487	0.723111	0.767127	0.738405	0.72716	0.687583	0.663837	0.660075	0.654945	0.641334	0.660067	0.711346	0.678199	0.70081	0.683427	0.701989	0.665084	0.683299	0.681155	0.696984	0.660134	0.670157	0.660217	0.608664	0.598265	0.580601	0.601579	0.622103	0.665103	0.686773	0.709275	0.680364	0.684346	0.668151
	EXE12_e1	0.836473	0.836473	0.817242	0.817242	0.817242	0.81374	0.775343	0.77838	0.762203	0.73785	0.732277	0.706083	0.707307	0.707077	0.730374	0.709909	0.753819	0.725145	0.714059	0.674558	0.650663	0.646908	0.641711	0.627989	0.646651	0.698109	0.664529	0.687297	0.669986	0.688514	0.651985	0.670627	0.668501	0.684462	0.647824	0.657491	0.647559	0.596058	0.585931	0.568663	0.589412	0.609694	0.652552	0.673859	0.696142	0.667134	0.671284	0.655435
	EXE13_e1	0.862213	0.862213	0.843074	0.843074	0.843074	0.839617	0.801712	0.804842	0.788779	0.764737	0.759233	0.733328	0.734498	0.734328	0.757328	0.737031	0.780382	0.752058	0.741063	0.702032	0.678373	0.674652	0.669489	0.655919	0.674377	0.725349	0.691979	0.714567	0.697476	0.715786	0.679721	0.698285	0.696185	0.712009	0.675763	0.685303	0.675381	0.624475	0.614507	0.597368	0.61796	0.638111	0.680409	0.701472	0.723463	0.69473	0.698885	0.683259
	EXE13_e2	0.887341	0.887341	0.868184	0.868184	0.868184	0.864762	0.827238	0.830533	0.814531	0.790719	0.785267	0.759529	0.760623	0.760501	0.78329	0.763055	0.806037	0.777951	0.767055	0.728306	0.704699	0.701001	0.695825	0.682256	0.700621	0.751441	0.717974	0.740544	0.723593	0.741781	0.706042	0.724725	0.722642	0.738445	0.702405	0.711812	0.701869	0.651151	0.641319	0.624216	0.6448	0.664904	0.70696	0.727838	0.749618	0.720978	0.725198	0.709759
	190313_W_wt06	0.865448	0.865448	0.845769	0.845769	0.845769	0.842278	0.803969	0.807502	0.791117	0.766767	0.761188	0.734755	0.735803	0.735678	0.759022	0.738195	0.782284	0.7535	0.742873	0.703052	0.678594	0.674793	0.669405	0.654753	0.673727	0.726259	0.691456	0.714826	0.697391	0.716123	0.680178	0.699694	0.697556	0.713912	0.676857	0.685662	0.675436	0.62348	0.614453	0.596862	0.618157	0.638829	0.681652	0.702074	0.724394	0.694815	0.699266	0.683514
	EXE12_e4	0.891639	0.891639	0.872168	0.872168	0.872168	0.868694	0.830554	0.833918	0.817587	0.793298	0.787729	0.761411	0.762543	0.762442	0.785749	0.765034	0.808903	0.780244	0.769568	0.729904	0.705719	0.701907	0.696589	0.682056	0.700995	0.753158	0.718867	0.742025	0.724637	0.743293	0.707439	0.726569	0.724429	0.74061	0.703573	0.712429	0.702073	0.650385	0.641464	0.623612	0.645018	0.665957	0.708579	0.728949	0.751311	0.72194	0.726257	0.710326
	EXE12_e2	0.927512	0.927512	0.908369	0.908369	0.908369	0.904923	0.867074	0.87019	0.853996	0.82984	0.824298	0.798204	0.79945	0.79935	0.822552	0.802028	0.845518	0.81709	0.806285	0.766938	0.743208	0.739403	0.734197	0.719981	0.738804	0.790303	0.756791	0.779588	0.762313	0.780813	0.744988	0.76354	0.761404	0.777303	0.740408	0.749499	0.73897	0.687708	0.678673	0.660569	0.682019	0.70327	0.745617	0.766106	0.788459	0.759457	0.763579	0.747466
	EXE13_e5	0.92018	0.92018	0.900688	0.900688	0.900688	0.89722	0.85912	0.862504	0.846073	0.821748	0.816165	0.789771	0.790924	0.790902	0.814281	0.7934	0.837291	0.808594	0.797862	0.758065	0.7339	0.730039	0.724697	0.710047	0.729134	0.781531	0.747182	0.770439	0.752983	0.771713	0.735816	0.75498	0.752826	0.769052	0.73175	0.740569	0.729757	0.677814	0.669046	0.650797	0.672569	0.694181	0.736922	0.757254	0.779749	0.750258	0.754575	0.738467
	191217_m2e4	0.928602	0.928602	0.908668	0.908668	0.908668	0.90525	0.86773	0.871829	0.85537	0.83148	0.826002	0.799794	0.800605	0.800728	0.823664	0.802706	0.846085	0.817718	0.807283	0.767873	0.743365	0.739558	0.73406	0.719257	0.738161	0.790846	0.755399	0.778992	0.761793	0.78036	0.745159	0.765312	0.763205	0.7797	0.742895	0.751237	0.740563	0.688607	0.680038	0.662427	0.683906	0.704937	0.747453	0.767354	0.78925	0.759611	0.764329	0.749026
	EXE13_e4	0.936595	0.936595	0.916461	0.916461	0.916461	0.913065	0.875802	0.88022	0.863743	0.840035	0.8346	0.808459	0.809124	0.809309	0.832065	0.811075	0.854244	0.826014	0.815754	0.776491	0.751803	0.748017	0.742446	0.727499	0.746346	0.7992	0.763246	0.787004	0.769905	0.788414	0.753575	0.774168	0.772079	0.788701	0.752071	0.760131	0.749543	0.697568	0.689206	0.671817	0.693219	0.713993	0.756406	0.776026	0.797683	0.767958	0.772851	0.757873
	EXE25_m2e3	0.947117	0.947117	0.926851	0.926851	0.926851	0.923473	0.886406	0.891041	0.874559	0.85098	0.845574	0.819479	0.820048	0.820271	0.842904	0.821796	0.86482	0.836688	0.826666	0.787505	0.762801	0.759029	0.75341	0.738221	0.757041	0.810015	0.773713	0.797585	0.780552	0.799024	0.764619	0.785498	0.783421	0.800123	0.763598	0.771281	0.760432	0.708533	0.700589	0.683304	0.704691	0.725647	0.767858	0.787043	0.808547	0.77876	0.78377	0.768992
	EXE25_m2e2	0.952402	0.952402	0.931444	0.931444	0.931444	0.928069	0.891027	0.896404	0.879725	0.85617	0.850769	0.824385	0.824653	0.824923	0.847552	0.826051	0.869376	0.84109	0.831519	0.791994	0.766419	0.762642	0.75676	0.740681	0.759768	0.814087	0.775966	0.800632	0.783498	0.802187	0.768163	0.790365	0.788288	0.805558	0.768724	0.775703	0.764903	0.712141	0.704823	0.687608	0.709322	0.730104	0.772677	0.791296	0.812683	0.782167	0.787644	0.773268
	EXE24_m1e4	0.957933	0.957933	0.936597	0.936597	0.936597	0.933243	0.896457	0.902342	0.885639	0.862275	0.85692	0.830535	0.830578	0.830876	0.853318	0.831742	0.874955	0.846769	0.837495	0.798039	0.772015	0.768274	0.762256	0.745818	0.764901	0.819707	0.780581	0.805608	0.788555	0.807234	0.773611	0.79659	0.794532	0.812072	0.775358	0.781945	0.771421	0.718398	0.711337	0.694406	0.716084	0.73636	0.778971	0.797254	0.818359	0.78758	0.793353	0.779425
	EXE25_m1e3	0.964479	0.964479	0.943574	0.943574	0.943574	0.94022	0.903424	0.908842	0.892244	0.868848	0.863484	0.837254	0.837495	0.837773	0.860246	0.838821	0.881869	0.853763	0.844341	0.805072	0.779656	0.775907	0.77005	0.753967	0.772929	0.826959	0.788961	0.813514	0.7965	0.815068	0.781419	0.803559	0.801497	0.818687	0.782086	0.788874	0.778037	0.725617	0.718542	0.701445	0.723025	0.743761	0.786023	0.804349	0.825576	0.795219	0.800694	0.786446
	EXE25_m2e1	0.968831	0.968831	0.947928	0.947928	0.947928	0.944574	0.907773	0.913183	0.896565	0.873156	0.867787	0.841542	0.841791	0.842083	0.864575	0.843077	0.886139	0.858018	0.848632	0.809335	0.783979	0.780221	0.774363	0.75821	0.777197	0.831259	0.793275	0.817837	0.800808	0.81939	0.785813	0.807941	0.805876	0.823068	0.786423	0.793121	0.782063	0.729648	0.722719	0.705557	0.727193	0.748195	0.79042	0.80863	0.829887	0.799514	0.804982	0.790696
	190307_W_wt15	0.978534	0.978534	0.957318	0.957318	0.957318	0.953968	0.917201	0.922952	0.906257	0.882861	0.877495	0.851114	0.851231	0.851532	0.874026	0.85237	0.895569	0.867385	0.858114	0.818641	0.79286	0.7891	0.783121	0.766645	0.78577	0.840458	0.801632	0.826561	0.809481	0.828167	0.794584	0.81731	0.815242	0.832696	0.795865	0.802423	0.791441	0.738472	0.731594	0.714387	0.736238	0.757146	0.7997	0.817881	0.839102	0.80839	0.814067	0.799933
	EXE25_m2e4	0.979215	0.979215	0.958347	0.958347	0.958347	0.955011	0.918405	0.923855	0.907292	0.884009	0.878669	0.852542	0.852767	0.853075	0.875444	0.85405	0.896889	0.868911	0.859507	0.820401	0.795105	0.791365	0.785522	0.76951	0.788403	0.842254	0.804355	0.828836	0.8119	0.83039	0.796891	0.818991	0.816936	0.834076	0.797598	0.804359	0.793425	0.741135	0.734092	0.717011	0.738559	0.759373	0.801517	0.819775	0.840906	0.81065	0.816121	0.801938
	EXE25_m1e1	0.987926	0.987926	0.967586	0.967586	0.967586	0.964261	0.92778	0.932718	0.916329	0.893111	0.887786	0.861939	0.86237	0.862657	0.884956	0.863793	0.906273	0.878497	0.868973	0.830248	0.805741	0.802011	0.796367	0.780824	0.799484	0.852254	0.815717	0.839583	0.822773	0.841054	0.80769	0.828807	0.826759	0.843449	0.807285	0.814225	0.802955	0.751589	0.744559	0.727431	0.748728	0.76996	0.811508	0.829727	0.850879	0.821212	0.826347	0.811913
	190307_W_wt09	0.984695	0.984695	0.96435	0.96435	0.96435	0.961027	0.924572	0.929529	0.913141	0.889948	0.88463	0.858808	0.859225	0.859525	0.881793	0.860653	0.903087	0.875336	0.865881	0.827203	0.802696	0.798971	0.793327	0.777744	0.796374	0.849104	0.812569	0.836424	0.819638	0.837898	0.804687	0.82582	0.823776	0.840461	0.804363	0.811178	0.799962	0.748741	0.741864	0.724815	0.746044	0.767172	0.808579	0.826636	0.847744	0.818099	0.823244	0.808863
	190313_W_wt04	0.992346	0.992346	0.972288	0.972288	0.972288	0.968969	0.932556	0.937223	0.920895	0.897712	0.892395	0.866699	0.867237	0.867549	0.889809	0.868828	0.911091	0.883426	0.873863	0.835347	0.811199	0.807466	0.801926	0.786606	0.805142	0.857337	0.821554	0.845093	0.828351	0.84652	0.813329	0.833923	0.831879	0.848328	0.81234	0.819276	0.80801	0.75723	0.750349	0.733212	0.754359	0.775607	0.816751	0.83482	0.855979	0.826628	0.831584	0.817021
	191217_m2e1	0.995983	0.995983	0.976454	0.976454	0.976454	0.973154	0.936957	0.941153	0.925011	0.901972	0.896689	0.87135	0.872062	0.872385	0.894486	0.873862	0.915623	0.888242	0.878571	0.840567	0.817159	0.813448	0.80811	0.793341	0.811564	0.862555	0.828157	0.851044	0.834494	0.852393	0.819459	0.839102	0.837075	0.853054	0.817545	0.824621	0.813332	0.763654	0.756782	0.739775	0.760518	0.781753	0.822168	0.840141	0.861206	0.832513	0.837154	0.82247
	190710_c10	0.999831	0.999831	0.980297	0.980297	0.980297	0.976999	0.940816	0.945022	0.928851	0.905815	0.900532	0.875189	0.8759	0.876252	0.898354	0.877712	0.919454	0.892075	0.882477	0.84447	0.821066	0.817345	0.812004	0.797142	0.815377	0.866391	0.831997	0.854896	0.838343	0.856246	0.823473	0.843124	0.841096	0.857079	0.821557	0.828468	0.817128	0.767533	0.760899	0.743867	0.764633	0.785927	0.826237	0.843998	0.865069	0.836365	0.84101	0.826317
	190307_W_wt11	0.999515	0.999515	0.979763	0.979763	0.979763	0.976461	0.94024	0.944659	0.928368	0.905306	0.900017	0.874556	0.875184	0.875598	0.897729	0.876901	0.918761	0.891299	0.881708	0.843536	0.819898	0.816155	0.810732	0.795715	0.814052	0.865518	0.83061	0.853762	0.837157	0.855146	0.822335	0.842387	0.840356	0.856523	0.820858	0.827681	0.816195	0.766174	0.759561	0.742513	0.763414	0.784854	0.825429	0.843186	0.864254	0.835304	0.840087	0.825486
	EXE23_E1	1.00529	1.00529	0.985077	0.985077	0.985077	0.981769	0.945469	0.950341	0.933853	0.91073	0.905425	0.879701	0.880158	0.880631	0.902841	0.881692	0.92385	0.896208	0.886707	0.848166	0.823936	0.820163	0.814562	0.799104	0.817686	0.87015	0.834073	0.857781	0.841049	0.859238	0.826335	0.847237	0.845197	0.861763	0.825743	0.832369	0.820798	0.769875	0.763342	0.746195	0.767439	0.788981	0.830118	0.847854	0.868945	0.839454	0.844525	0.830081
	EXE24_m1e1	1.01238	1.01238	0.992301	0.992301	0.992301	0.989024	0.953082	0.957962	0.941636	0.918766	0.913522	0.888077	0.888503	0.88897	0.910918	0.890013	0.931717	0.904372	0.894977	0.856886	0.832883	0.829164	0.823621	0.808367	0.826699	0.878574	0.842816	0.866275	0.849753	0.867722	0.835208	0.855939	0.853925	0.870326	0.834761	0.841316	0.829997	0.779672	0.77318	0.756338	0.777247	0.798343	0.839021	0.856576	0.877385	0.848217	0.853259	0.839047
	EXE25_m1e2	1.01646	1.01646	0.996626	0.996626	0.996626	0.99335	0.957409	0.962024	0.945766	0.922884	0.917637	0.892284	0.892821	0.893271	0.915231	0.894487	0.93609	0.908798	0.899297	0.861321	0.837584	0.833863	0.828409	0.81338	0.831643	0.883079	0.847946	0.87114	0.854642	0.872547	0.839973	0.860238	0.858222	0.874426	0.838932	0.845647	0.834383	0.784377	0.777809	0.760885	0.781729	0.802835	0.843353	0.860993	0.881867	0.852938	0.857813	0.84343
	191217_m1e5	1.02239	1.02239	1.00282	1.00282	1.00282	0.999544	0.963658	0.968018	0.951845	0.928988	0.923745	0.898522	0.899163	0.8996	0.921536	0.900956	0.942394	0.915195	0.905662	0.867861	0.844442	0.840725	0.835367	0.820523	0.838685	0.889615	0.855137	0.87804	0.861594	0.879407	0.846925	0.866712	0.864698	0.880685	0.845325	0.852088	0.84083	0.791307	0.784809	0.767846	0.788582	0.809719	0.849918	0.867489	0.888386	0.859734	0.864444	0.849924
	191217_m1e1	1.02616	1.02616	1.00683	1.00683	1.00683	1.00357	0.967736	0.971862	0.955776	0.93295	0.927714	0.90262	0.903353	0.903773	0.925676	0.905288	0.946563	0.919458	0.909884	0.872261	0.849109	0.845399	0.84013	0.825483	0.843541	0.893984	0.86011	0.882738	0.866349	0.884068	0.851653	0.870999	0.868987	0.884771	0.849557	0.856393	0.845251	0.796173	0.789693	0.772719	0.793332	0.814368	0.854287	0.871831	0.892735	0.86435	0.868909	0.854277
	191217_m2e6	1.02974	1.02974	1.01077	1.01077	1.01077	1.00753	0.972001	0.975871	0.959893	0.937276	0.93209	0.907336	0.908148	0.908653	0.930332	0.910312	0.951029	0.924233	0.914579	0.877467	0.854785	0.851091	0.84596	0.831803	0.84956	0.899044	0.866165	0.888308	0.872132	0.889589	0.857526	0.876267	0.874279	0.88972	0.855014	0.861879	0.851003	0.802863	0.796419	0.779695	0.799898	0.82053	0.859796	0.87718	0.897882	0.870025	0.874398	0.859829
	191217_m1e12	1.0266	1.0266	1.00764	1.00764	1.00764	1.00439	0.968809	0.972659	0.956586	0.933932	0.928738	0.903955	0.904776	0.905366	0.927077	0.907011	0.947733	0.920899	0.911173	0.87401	0.851345	0.847619	0.842487	0.828382	0.84616	0.895685	0.862886	0.885039	0.868841	0.886319	0.854261	0.872991	0.871	0.886447	0.851703	0.858532	0.847549	0.799381	0.792999	0.776253	0.796475	0.817235	0.856518	0.873858	0.894595	0.866717	0.871083	0.856483
	191217_m1e7	1.02596	1.02596	1.00683	1.00683	1.00683	1.00358	0.968007	0.972042	0.955837	0.933193	0.928001	0.903151	0.903896	0.904589	0.92629	0.906144	0.946877	0.92001	0.910319	0.873075	0.850191	0.846439	0.841244	0.827019	0.84485	0.894685	0.861534	0.883871	0.867656	0.885178	0.853247	0.872296	0.870307	0.885888	0.851091	0.857726	0.846796	0.798459	0.792252	0.775552	0.795824	0.816485	0.855826	0.872997	0.893692	0.865647	0.870128	0.855642
	191217_m1e9	1.02736	1.02736	1.0081	1.0081	1.0081	1.00486	0.969279	0.973442	0.957139	0.934491	0.929299	0.90439	0.905086	0.90585	0.927557	0.907317	0.948076	0.921175	0.911453	0.874129	0.85111	0.847336	0.842095	0.827827	0.845711	0.89579	0.86238	0.884856	0.86862	0.886184	0.85424	0.873518	0.871528	0.887211	0.852345	0.858931	0.847938	0.79938	0.793181	0.776476	0.79682	0.817538	0.857012	0.874181	0.894864	0.866688	0.871248	0.856822
	191217_m1e4	1.02959	1.02959	1.01031	1.01031	1.01031	1.00706	0.971413	0.975567	0.959236	0.936531	0.931324	0.906352	0.90706	0.907818	0.929588	0.90934	0.9502	0.923236	0.913502	0.876077	0.852967	0.849182	0.84393	0.829596	0.847544	0.897752	0.86428	0.886808	0.870521	0.888137	0.856111	0.875411	0.873413	0.889129	0.854143	0.86074	0.849819	0.801135	0.794949	0.778144	0.798585	0.819282	0.858858	0.876057	0.896814	0.868568	0.873128	0.858629
	190710_C3	1.03158	1.03158	1.01254	1.01254	1.01254	1.00929	0.973673	0.977586	0.96141	0.938723	0.93352	0.908667	0.909471	0.910132	0.931884	0.911708	0.952479	0.925591	0.915893	0.878627	0.855896	0.85214	0.846976	0.832746	0.850597	0.900333	0.867393	0.889652	0.873412	0.890943	0.858974	0.877832	0.875837	0.891353	0.856497	0.863162	0.852008	0.803732	0.79757	0.780743	0.801075	0.822049	0.861357	0.878525	0.899304	0.871313	0.87572	0.8611
	190307_W_wt12	1.03103	1.03103	1.01185	1.01185	1.01185	1.00859	0.972828	0.976826	0.96061	0.937818	0.93259	0.907584	0.908367	0.908982	0.930846	0.910518	0.951549	0.924518	0.914831	0.87733	0.854402	0.850639	0.845421	0.830996	0.848986	0.899127	0.865793	0.88825	0.871908	0.889559	0.857383	0.876467	0.874459	0.890114	0.855015	0.861715	0.850453	0.801748	0.795524	0.778556	0.799085	0.820246	0.85987	0.877161	0.89805	0.869836	0.874308	0.859628
	191217_m1e14	1.03147	1.03147	1.01231	1.01231	1.01231	1.00904	0.973237	0.977193	0.961004	0.938178	0.932942	0.907916	0.90872	0.909293	0.931194	0.910805	0.951904	0.924842	0.915162	0.877621	0.854764	0.851006	0.845795	0.831336	0.849348	0.899496	0.866182	0.888631	0.872265	0.889934	0.857696	0.876727	0.874716	0.890361	0.855211	0.861948	0.850491	0.801735	0.79549	0.778459	0.799031	0.820437	0.860108	0.87744	0.898377	0.870158	0.874608	0.859867
	190307_W_wt13	1.02699	1.02699	1.00788	1.00788	1.00788	1.00461	0.968718	0.972582	0.956434	0.933552	0.928302	0.903254	0.9041	0.904613	0.926569	0.906118	0.947314	0.920205	0.910525	0.872936	0.850198	0.846447	0.841256	0.826783	0.84481	0.894915	0.861703	0.884109	0.867711	0.8854	0.853073	0.871983	0.869966	0.885578	0.85038	0.857177	0.845486	0.796719	0.790439	0.773351	0.793943	0.815639	0.855342	0.87273	0.893737	0.865539	0.86994	0.855109
	191217_m1e10	1.02665	1.02665	1.00758	1.00758	1.00758	1.00431	0.968408	0.972232	0.956073	0.933184	0.927933	0.902895	0.903758	0.904289	0.92625	0.905828	0.947003	0.919897	0.910168	0.872589	0.849882	0.846123	0.840945	0.826539	0.844558	0.894603	0.861501	0.883868	0.867473	0.885154	0.852794	0.871637	0.86962	0.885204	0.850013	0.856854	0.845192	0.796437	0.790118	0.773019	0.793601	0.815277	0.854994	0.872421	0.893439	0.865274	0.86965	0.854794
	EXE23_E7	1.02453	1.02453	1.00524	1.00524	1.00524	1.00195	0.965876	0.969852	0.953507	0.930492	0.925211	0.899968	0.900784	0.901394	0.923488	0.902926	0.944354	0.917065	0.90725	0.869362	0.846287	0.84248	0.837218	0.822665	0.840865	0.891487	0.857908	0.880563	0.864041	0.881878	0.849301	0.868503	0.866472	0.88226	0.846768	0.853601	0.842029	0.792716	0.786363	0.769122	0.789941	0.811594	0.851714	0.869249	0.890386	0.861908	0.866395	0.851502
	EXE23_E3	1.02468	1.02468	1.00555	1.00555	1.00555	1.00227	0.966201	0.970019	0.953681	0.93067	0.92539	0.900219	0.901099	0.901743	0.923828	0.903365	0.944684	0.917441	0.90756	0.869767	0.846878	0.84306	0.837855	0.823462	0.841601	0.891923	0.858778	0.881259	0.864765	0.882548	0.850021	0.868935	0.866905	0.882563	0.847155	0.854018	0.842461	0.793438	0.787123	0.769877	0.790615	0.812267	0.852201	0.869696	0.890849	0.862535	0.866923	0.85195
	EXE24_m1e2	1.02447	1.02447	1.0054	1.0054	1.0054	1.00212	0.96607	0.969828	0.953435	0.930433	0.925155	0.900018	0.90092	0.901643	0.923716	0.903258	0.944486	0.917266	0.907293	0.869544	0.846771	0.842931	0.837748	0.823498	0.841606	0.891799	0.858886	0.881293	0.864817	0.882573	0.850069	0.86887	0.866841	0.882446	0.847086	0.853964	0.842295	0.793389	0.787078	0.769839	0.790538	0.812308	0.852161	0.869645	0.890795	0.862554	0.866902	0.851909
	190313_W_wt02	1.02414	1.02414	1.00512	1.00512	1.00512	1.00184	0.965794	0.969499	0.953049	0.930049	0.924772	0.89966	0.900583	0.901383	0.923449	0.903066	0.944214	0.917012	0.906949	0.869234	0.846481	0.842618	0.837455	0.823335	0.841421	0.89151	0.858802	0.881148	0.864684	0.88242	0.84993	0.868635	0.866607	0.882167	0.846841	0.853736	0.842199	0.793401	0.787093	0.769862	0.790524	0.812155	0.851944	0.869422	0.890573	0.86239	0.866706	0.851691
	190214_R_A2	1.02491	1.02491	1.00601	1.00601	1.00601	1.00273	0.966686	0.970272	0.95382	0.930818	0.92554	0.900475	0.901447	0.902276	0.924343	0.903997	0.945073	0.917898	0.907773	0.870115	0.847526	0.843653	0.83853	0.824535	0.842583	0.892464	0.860076	0.882298	0.865849	0.883551	0.851077	0.869568	0.86754	0.883008	0.84773	0.85466	0.843032	0.794424	0.788127	0.770875	0.791494	0.813241	0.852909	0.870378	0.891549	0.863481	0.867723	0.852638
	190710_c7	1.02617	1.02617	1.00749	1.00749	1.00749	1.00421	0.968225	0.971601	0.95526	0.932292	0.927022	0.902082	0.903135	0.903919	0.925948	0.90572	0.946659	0.919574	0.909445	0.871961	0.849683	0.845828	0.840787	0.826949	0.84489	0.894311	0.862449	0.884415	0.868024	0.885635	0.853233	0.871326	0.869302	0.884582	0.849458	0.856451	0.844751	0.796557	0.790271	0.773034	0.793521	0.815351	0.85475	0.872187	0.893353	0.865536	0.869641	0.854473
	190307_W_wt14	1.02478	1.02478	1.00606	1.00606	1.00606	1.00277	0.966722	0.97012	0.953659	0.930646	0.925365	0.900365	0.901413	0.90229	0.924364	0.904109	0.945084	0.917941	0.907705	0.870126	0.847749	0.843858	0.838798	0.825006	0.843	0.892569	0.860674	0.882708	0.866278	0.883933	0.851456	0.869621	0.867592	0.88292	0.847707	0.85471	0.843054	0.794714	0.788412	0.771128	0.79168	0.813491	0.853002	0.87048	0.89169	0.863794	0.86792	0.852725
	190313_W_wt03	1.02412	1.02412	1.00545	1.00545	1.00545	1.00216	0.966048	0.969357	0.952944	0.929882	0.92459	0.899574	0.900664	0.901479	0.923603	0.90342	0.944473	0.917297	0.907074	0.869462	0.847074	0.84319	0.838151	0.824332	0.842344	0.891863	0.860072	0.88206	0.865602	0.883273	0.850722	0.86876	0.866725	0.882015	0.84675	0.853806	0.842317	0.794002	0.787687	0.770333	0.79091	0.812593	0.852121	0.869642	0.890922	0.863051	0.867126	0.851834
	lin_trace_exp1_m2e1	1.02722	1.02722	1.00852	1.00852	1.00852	1.00523	0.969138	0.972489	0.955984	0.93293	0.927639	0.902611	0.903685	0.904593	0.926711	0.906552	0.947552	0.920378	0.910078	0.872451	0.849974	0.846062	0.841008	0.82725	0.845277	0.894866	0.863061	0.885089	0.868629	0.886308	0.853765	0.871871	0.869837	0.885155	0.849873	0.856911	0.84555	0.797183	0.790877	0.773516	0.794118	0.815665	0.855225	0.87274	0.89401	0.866104	0.870204	0.854932
	190307_W_wt16	1.02769	1.02769	1.00894	1.00894	1.00894	1.00565	0.969571	0.972985	0.956489	0.933447	0.928159	0.903118	0.904166	0.905057	0.927165	0.906928	0.94795	0.920773	0.91051	0.872869	0.850385	0.846481	0.841409	0.827592	0.84563	0.895304	0.863343	0.885426	0.868967	0.886655	0.854118	0.872328	0.870295	0.885655	0.850365	0.857383	0.845867	0.79741	0.791097	0.773751	0.794371	0.816066	0.855673	0.873187	0.894436	0.866483	0.87062	0.855393
	190214_P05_B3	1.02859	1.02859	1.00989	1.00989	1.00989	1.00661	0.970549	0.973905	0.957363	0.934333	0.929047	0.904043	0.905113	0.906076	0.928169	0.907987	0.948914	0.921766	0.911421	0.873829	0.851413	0.847489	0.842439	0.828755	0.846762	0.896306	0.864569	0.886578	0.870138	0.887797	0.855289	0.873386	0.871354	0.886659	0.851417	0.85845	0.846973	0.798644	0.792338	0.774999	0.795579	0.817233	0.856757	0.874257	0.895501	0.867621	0.87172	0.856472
	190214_R_A1	1.03086	1.03086	1.01222	1.01222	1.01222	1.00894	0.972955	0.976282	0.959756	0.936774	0.9315	0.906561	0.907637	0.908622	0.930665	0.910568	0.951379	0.924296	0.913943	0.876452	0.854089	0.850168	0.845139	0.831535	0.849488	0.89887	0.867287	0.889218	0.872821	0.890431	0.858006	0.876017	0.873991	0.889241	0.854095	0.861117	0.849753	0.801599	0.795313	0.778024	0.798532	0.82004	0.859436	0.876891	0.898087	0.870297	0.874372	0.859149
	190710_c6	1.03125	1.03125	1.01264	1.01264	1.01264	1.00936	0.973387	0.976698	0.960148	0.937176	0.931904	0.906982	0.908064	0.909085	0.931117	0.911028	0.951792	0.924725	0.914336	0.87687	0.854544	0.850614	0.845592	0.832047	0.849985	0.899316	0.867818	0.889722	0.873336	0.890932	0.858526	0.876501	0.874476	0.889706	0.854586	0.86161	0.850223	0.80212	0.795839	0.778559	0.799047	0.820574	0.859933	0.877378	0.898565	0.870805	0.874868	0.859645
	190710_c11	1.02919	1.02919	1.01063	1.01063	1.01063	1.00735	0.971302	0.974526	0.958081	0.935058	0.929775	0.904833	0.905955	0.906851	0.928936	0.908805	0.949696	0.922588	0.912273	0.874766	0.85254	0.848637	0.843635	0.829993	0.847949	0.897238	0.865776	0.88764	0.871223	0.888839	0.856353	0.874211	0.87218	0.887378	0.852204	0.85928	0.847718	0.79961	0.793309	0.775959	0.796478	0.818238	0.857621	0.875113	0.89637	0.868628	0.872644	0.857328
	190710_c9	1.02898	1.02898	1.01047	1.01047	1.01047	1.00719	0.971137	0.974303	0.957825	0.934796	0.929511	0.904587	0.905733	0.906674	0.928763	0.908718	0.949561	0.922462	0.912082	0.874597	0.852372	0.848454	0.84347	0.829923	0.847864	0.897062	0.865778	0.887585	0.871173	0.888775	0.856287	0.874045	0.872014	0.887169	0.852013	0.859111	0.847722	0.799706	0.793405	0.776049	0.796543	0.81813	0.857467	0.874961	0.896232	0.868541	0.872521	0.85717
	190313_W_wt01	1.02798	1.02798	1.00947	1.00947	1.00947	1.00618	0.970089	0.973241	0.956819	0.933765	0.928474	0.903529	0.904684	0.905551	0.927667	0.907618	0.948543	0.921418	0.911095	0.873576	0.851333	0.847432	0.842448	0.828817	0.846777	0.896006	0.864658	0.886476	0.870044	0.887665	0.855134	0.872885	0.870852	0.886013	0.850817	0.857931	0.84656	0.798501	0.79219	0.774804	0.795324	0.816912	0.856289	0.873807	0.895109	0.867398	0.871373	0.855991
	190710_c8	1.02625	1.02625	1.00774	1.00774	1.00774	1.00445	0.968287	0.971404	0.95497	0.931863	0.926559	0.90157	0.902745	0.9036	0.925769	0.905697	0.946709	0.91953	0.909186	0.871594	0.849335	0.845426	0.840443	0.826788	0.844786	0.894074	0.862732	0.884565	0.868095	0.88575	0.853138	0.870864	0.868824	0.883993	0.848718	0.855864	0.84447	0.796334	0.790009	0.772558	0.79313	0.814783	0.854233	0.871795	0.893159	0.865416	0.869376	0.853928
	190710_c12	1.027	1.027	1.00851	1.00851	1.00851	1.00522	0.969083	0.972193	0.955687	0.932598	0.927298	0.902332	0.903507	0.904452	0.926601	0.906539	0.94746	0.920304	0.909875	0.872314	0.85009	0.846158	0.84118	0.827643	0.845622	0.894857	0.863637	0.885444	0.868991	0.886628	0.854044	0.871745	0.869707	0.884858	0.849621	0.856765	0.845349	0.797269	0.790944	0.773514	0.79406	0.815725	0.85513	0.872681	0.894024	0.866312	0.870265	0.854831
	lin_trace_exp1_m2e6	1.02863	1.02863	1.01019	1.01019	1.01019	1.00691	0.970856	0.973945	0.957351	0.934319	0.929033	0.904138	0.905315	0.906398	0.928485	0.908509	0.94923	0.922149	0.911603	0.874153	0.851986	0.848024	0.843066	0.829737	0.847652	0.896716	0.865749	0.887475	0.871075	0.888653	0.856172	0.873793	0.871763	0.886857	0.851738	0.858864	0.847554	0.79967	0.793369	0.776011	0.796466	0.817978	0.857236	0.87473	0.89601	0.868396	0.872329	0.856939
	190223_R_a2	1.02957	1.02957	1.01116	1.01116	1.01116	1.00788	0.971867	0.974947	0.958334	0.935327	0.930047	0.905182	0.90636	0.907481	0.929541	0.909581	0.950233	0.923182	0.912608	0.875204	0.853082	0.849113	0.844164	0.830899	0.848788	0.89778	0.866901	0.888592	0.872214	0.889768	0.85733	0.874918	0.872889	0.88796	0.85289	0.860008	0.848682	0.800874	0.794582	0.777251	0.797672	0.819185	0.858383	0.875855	0.897109	0.869535	0.873459	0.858086
	190223_R_a1	1.03275	1.03275	1.01438	1.01438	1.01438	1.01111	0.975213	0.978295	0.96163	0.938703	0.933442	0.908665	0.909834	0.911063	0.933039	0.913142	0.953582	0.926626	0.915983	0.878716	0.856679	0.852693	0.84776	0.834666	0.85248	0.901292	0.870611	0.892224	0.875912	0.893397	0.861096	0.878629	0.87661	0.891627	0.856701	0.863784	0.852486	0.804885	0.798625	0.781385	0.801705	0.823134	0.862163	0.87956	0.900724	0.873253	0.877168	0.861868
	190214_P02_B1	1.03447	1.03447	1.01616	1.01616	1.01616	1.0129	0.977078	0.980135	0.963491	0.940617	0.935368	0.91066	0.911833	0.91308	0.935002	0.915126	0.955449	0.92856	0.917915	0.880751	0.858836	0.854855	0.849943	0.836928	0.854682	0.903329	0.872794	0.89433	0.878064	0.895497	0.863282	0.880735	0.878721	0.893683	0.858863	0.865934	0.85455	0.807114	0.800869	0.783685	0.803931	0.825419	0.864319	0.88167	0.902781	0.875401	0.879294	0.864028
	190214_R_B6	1.03275	1.03275	1.0144	1.0144	1.0144	1.01113	0.975252	0.97831	0.9617	0.938782	0.933524	0.908767	0.909943	0.911126	0.933093	0.913222	0.953663	0.926723	0.916125	0.878888	0.856881	0.852912	0.847989	0.83487	0.852666	0.901415	0.87076	0.892341	0.876039	0.89351	0.861226	0.878714	0.876695	0.891689	0.856789	0.863874	0.8526	0.805059	0.798805	0.781574	0.801872	0.823271	0.862261	0.879647	0.900806	0.873368	0.877268	0.861963
	190223_R_a4	1.03156	1.03156	1.0132	1.0132	1.0132	1.00993	0.973976	0.977029	0.960505	0.937541	0.932272	0.907467	0.908651	0.909713	0.93173	0.91179	0.952386	0.925392	0.914891	0.877578	0.855564	0.851621	0.846691	0.833414	0.851253	0.900098	0.869286	0.890909	0.874568	0.892079	0.859716	0.877227	0.875203	0.890224	0.855239	0.862347	0.85095	0.803286	0.797014	0.779722	0.800084	0.821649	0.860735	0.878164	0.899377	0.871883	0.875785	0.860434
	190223_R_b3	1.02946	1.02946	1.01108	1.01108	1.01108	1.0078	0.971771	0.974807	0.958306	0.935289	0.930006	0.905149	0.906346	0.907352	0.929425	0.909465	0.950183	0.92313	0.912653	0.875257	0.853193	0.849256	0.84432	0.83096	0.848844	0.897781	0.866892	0.88855	0.872167	0.889719	0.857267	0.874785	0.872756	0.8878	0.852727	0.859863	0.848484	0.800711	0.794418	0.777065	0.797486	0.819071	0.858252	0.875731	0.897006	0.869459	0.873358	0.857949
	190223_R_a6	1.02729	1.02729	1.00886	1.00886	1.00886	1.00557	0.969464	0.972511	0.956118	0.933047	0.927752	0.902831	0.90403	0.904881	0.927012	0.907011	0.947926	0.920806	0.910461	0.872969	0.850826	0.846925	0.841974	0.8284	0.84634	0.89542	0.864292	0.886017	0.869587	0.887191	0.854642	0.87222	0.870185	0.885276	0.850097	0.857254	0.845884	0.797949	0.791635	0.77422	0.794715	0.816326	0.855637	0.873168	0.894503	0.866873	0.870786	0.855333
	190710_C1	1.02586	1.02586	1.0074	1.0074	1.0074	1.00411	0.96794	0.971001	0.954637	0.931529	0.926225	0.901259	0.902456	0.903248	0.925419	0.905375	0.946399	0.919232	0.908931	0.871369	0.849177	0.845286	0.840323	0.82665	0.844629	0.893817	0.862555	0.884332	0.867868	0.885509	0.852896	0.870524	0.868485	0.883611	0.848359	0.855528	0.844127	0.796073	0.789743	0.772287	0.792836	0.814503	0.853906	0.871472	0.892846	0.865155	0.86908	0.853602
	190710_C4	1.02513	1.02513	1.00664	1.00664	1.00664	1.00334	0.967146	0.970228	0.953858	0.93073	0.925422	0.900426	0.901617	0.902397	0.924589	0.904475	0.945553	0.918357	0.908064	0.870455	0.848263	0.844372	0.839397	0.825681	0.843685	0.892955	0.861607	0.883424	0.866942	0.884605	0.851958	0.869636	0.867595	0.882751	0.847454	0.854624	0.843083	0.794937	0.788599	0.771119	0.791705	0.813533	0.852996	0.870581	0.891973	0.864237	0.868177	0.852693
	190223_P10_a3	1.02408	1.02408	1.00558	1.00558	1.00558	1.00228	0.96605	0.969123	0.952782	0.929628	0.924313	0.899291	0.900489	0.901222	0.923442	0.903351	0.9445	0.917276	0.907014	0.869365	0.847114	0.843232	0.838254	0.824477	0.842504	0.891819	0.860414	0.882249	0.865746	0.88343	0.850738	0.86842	0.866376	0.881544	0.846202	0.853387	0.841958	0.793763	0.787415	0.769907	0.79052	0.812247	0.851759	0.869369	0.890792	0.86303	0.866969	0.851455
	EXE24_m2e2	1.02405	1.02405	1.00553	1.00553	1.00553	1.00223	0.965989	0.96909	0.952712	0.929556	0.924241	0.899205	0.900391	0.901157	0.923378	0.903289	0.944435	0.917202	0.906916	0.86925	0.846944	0.843053	0.838064	0.824296	0.842334	0.891705	0.860258	0.882123	0.865615	0.883308	0.850611	0.868344	0.8663	0.88149	0.846134	0.85331	0.841938	0.793698	0.78735	0.769844	0.790469	0.812133	0.851675	0.869286	0.890707	0.862915	0.866872	0.851372
	190710_C2	1.02496	1.02496	1.00643	1.00643	1.00643	1.00313	0.966929	0.970049	0.953588	0.930454	0.925144	0.900125	0.901301	0.902164	0.924361	0.904277	0.945333	0.918122	0.907756	0.870114	0.847811	0.843895	0.838904	0.82524	0.843264	0.892619	0.861242	0.883105	0.866613	0.884292	0.851632	0.869383	0.867341	0.882531	0.847208	0.854367	0.842995	0.794785	0.788445	0.770968	0.791572	0.813218	0.852729	0.870319	0.89171	0.86393	0.867896	0.852427
	EXE24_m2e4	1.02465	1.02465	1.00609	1.00609	1.00609	1.00279	0.966576	0.96973	0.953278	0.930137	0.924825	0.899782	0.900945	0.901787	0.923993	0.903897	0.944997	0.917768	0.907431	0.869758	0.847393	0.843481	0.838477	0.824755	0.842798	0.892233	0.860741	0.882648	0.866144	0.883841	0.851164	0.868982	0.866939	0.882161	0.846808	0.853958	0.842628	0.794344	0.788	0.770518	0.791146	0.812749	0.852311	0.86991	0.891305	0.863481	0.867469	0.852011
	EXE24_m2e3	1.02502	1.02502	1.00651	1.00651	1.00651	1.00321	0.967014	0.970117	0.953678	0.930546	0.925236	0.900226	0.901409	0.902256	0.924451	0.904403	0.945455	0.918252	0.907898	0.870271	0.847965	0.844053	0.83907	0.825404	0.84342	0.892739	0.861392	0.883235	0.866747	0.884419	0.851765	0.869483	0.867442	0.882616	0.847305	0.854469	0.843176	0.795003	0.788665	0.77119	0.791782	0.813345	0.852835	0.870423	0.891815	0.864054	0.868009	0.852533
	EXE24_m3e1	1.02637	1.02637	1.00785	1.00785	1.00785	1.00456	0.968406	0.971538	0.955041	0.931943	0.926641	0.901656	0.902824	0.903748	0.925907	0.905861	0.94682	0.91965	0.909244	0.871658	0.849363	0.845436	0.840449	0.826866	0.844859	0.894153	0.86285	0.884688	0.868225	0.885876	0.853277	0.871022	0.868984	0.884158	0.848896	0.856035	0.844727	0.796596	0.790271	0.772838	0.793399	0.81495	0.854395	0.871952	0.893302	0.865557	0.869525	0.854096
	EXE22_e1	1.02622	1.02622	1.00773	1.00773	1.00773	1.00443	0.968279	0.971383	0.954939	0.931839	0.926537	0.90156	0.902739	0.903611	0.925773	0.905734	0.946716	0.919548	0.909185	0.871611	0.849353	0.845441	0.840463	0.826845	0.844831	0.894081	0.862794	0.884607	0.868145	0.885791	0.853189	0.870888	0.868849	0.884004	0.848748	0.855898	0.844569	0.796472	0.790145	0.772705	0.793259	0.814839	0.854265	0.871824	0.893182	0.86546	0.869411	0.853964
	EXE22_e4	1.02636	1.02636	1.00791	1.00791	1.00791	1.00462	0.96847	0.971536	0.955157	0.932062	0.926761	0.901806	0.903	0.903815	0.925973	0.905952	0.946941	0.919788	0.909472	0.871929	0.849728	0.845833	0.84087	0.827227	0.845195	0.894364	0.863126	0.884895	0.868442	0.886073	0.853482	0.871111	0.869073	0.884195	0.848964	0.856125	0.84478	0.796753	0.790429	0.77299	0.793523	0.815121	0.854502	0.872056	0.893415	0.865735	0.869662	0.854198
	lin_trace_exp1_e1	1.02478	1.02478	1.00634	1.00634	1.00634	1.00304	0.966835	0.969859	0.953495	0.930358	0.925048	0.900066	0.901281	0.902063	0.924262	0.904195	0.945259	0.918067	0.90775	0.870158	0.848001	0.844108	0.839151	0.82548	0.843472	0.892659	0.861443	0.883208	0.866727	0.88438	0.851724	0.869306	0.867264	0.882381	0.847095	0.854289	0.842808	0.794736	0.788396	0.770903	0.791472	0.813249	0.852674	0.870265	0.891675	0.863985	0.867891	0.852367
	EXE24_m3e2	1.02408	1.02408	1.00563	1.00563	1.00563	1.00233	0.966096	0.969122	0.952777	0.929623	0.924308	0.899305	0.900521	0.901271	0.923489	0.903391	0.944509	0.917295	0.907003	0.869378	0.847216	0.843329	0.838367	0.824646	0.842657	0.891888	0.860613	0.882399	0.865902	0.883572	0.850885	0.868484	0.86644	0.881571	0.846252	0.853452	0.841917	0.793792	0.787444	0.769929	0.790524	0.812371	0.851836	0.869444	0.890874	0.863158	0.867067	0.851529
	190223_R_b2	1.02427	1.02427	1.00586	1.00586	1.00586	1.00256	0.966334	0.969326	0.953029	0.929881	0.924568	0.899587	0.900816	0.901526	0.923738	0.903677	0.94479	0.917592	0.907332	0.869738	0.847609	0.843734	0.838786	0.825056	0.843048	0.892204	0.860985	0.882729	0.866243	0.883898	0.851223	0.868758	0.866715	0.881815	0.846521	0.853731	0.84224	0.794186	0.787841	0.77033	0.790902	0.812703	0.852124	0.869726	0.891154	0.863479	0.867367	0.851815
	EXE22_e3	1.02358	1.02358	1.00516	1.00516	1.00516	1.00185	0.965604	0.968599	0.952302	0.929136	0.923819	0.898816	0.900046	0.900744	0.922975	0.902886	0.944041	0.91682	0.906565	0.868938	0.8468	0.842925	0.837973	0.824214	0.842225	0.891426	0.860166	0.881931	0.865429	0.8831	0.850395	0.867947	0.865901	0.881016	0.845688	0.852905	0.841369	0.793262	0.78691	0.769378	0.789974	0.811835	0.851296	0.868915	0.890363	0.862662	0.866554	0.850987
	lin_trace_exp1_m2e3	1.02326	1.02326	1.00483	1.00483	1.00483	1.00153	0.965268	0.968256	0.952014	0.928841	0.923521	0.898514	0.899748	0.900383	0.922623	0.90254	0.943743	0.916515	0.906315	0.868681	0.846534	0.842677	0.837726	0.823901	0.841916	0.891122	0.859813	0.881579	0.865071	0.882747	0.850029	0.867575	0.865528	0.880643	0.845303	0.852526	0.841015	0.792899	0.786544	0.769003	0.789606	0.811446	0.850919	0.868545	0.890004	0.862298	0.866187	0.850609
	EXE28_e2	1.0263	1.0263	1.00793	1.00793	1.00793	1.00464	0.968495	0.971473	0.955375	0.932286	0.926986	0.902075	0.903304	0.903842	0.925998	0.906005	0.947111	0.919983	0.909917	0.872438	0.850373	0.846562	0.841633	0.82777	0.845703	0.894701	0.863434	0.885111	0.86867	0.886275	0.853691	0.871164	0.869126	0.884179	0.848986	0.856178	0.844763	0.796873	0.79055	0.7731	0.793596	0.815282	0.854578	0.87213	0.893502	0.865909	0.869781	0.854269
	EXE18_e1	1.02969	1.02969	1.01138	1.01138	1.01138	1.0081	0.972082	0.975049	0.959051	0.936052	0.930774	0.905967	0.907191	0.907684	0.929749	0.90987	0.950834	0.923815	0.913833	0.876522	0.854528	0.850748	0.845844	0.832005	0.849848	0.898619	0.867456	0.889034	0.872667	0.890193	0.857759	0.87515	0.873121	0.888107	0.853076	0.860234	0.848973	0.801335	0.795047	0.777698	0.798076	0.81954	0.858641	0.876112	0.897389	0.869919	0.873774	0.858334
	EE02_e1_p2	1.03028	1.03028	1.01198	1.01198	1.01198	1.0087	0.972706	0.975671	0.95974	0.936758	0.931484	0.906696	0.907919	0.908353	0.930402	0.910551	0.951519	0.924521	0.914605	0.877327	0.855339	0.851579	0.84668	0.832791	0.850617	0.899347	0.868155	0.889717	0.873362	0.890875	0.858466	0.875843	0.873816	0.88879	0.853787	0.860939	0.849732	0.802138	0.795857	0.778526	0.798883	0.82028	0.859347	0.876804	0.898065	0.870616	0.874468	0.85904
	lin_trace_exp1_m2e7	1.03358	1.03358	1.01534	1.01534	1.01534	1.01207	0.976204	0.979158	0.963321	0.940426	0.935173	0.910485	0.911703	0.912097	0.934058	0.914296	0.955125	0.928231	0.918393	0.881275	0.859378	0.855648	0.850772	0.836909	0.85465	0.903162	0.872072	0.893539	0.877256	0.894692	0.862427	0.879726	0.877708	0.892616	0.85777	0.864889	0.853763	0.806407	0.800159	0.782923	0.803169	0.824425	0.863304	0.880683	0.901852	0.874522	0.878357	0.862999
	EXE18_e2	1.03456	1.03456	1.01634	1.01634	1.01634	1.01307	0.977236	0.980187	0.96436	0.941491	0.936244	0.911585	0.912801	0.913202	0.935136	0.915408	0.956186	0.929323	0.919491	0.882419	0.86054	0.856813	0.851944	0.838107	0.855823	0.904272	0.873227	0.894667	0.878405	0.895818	0.863595	0.880871	0.878855	0.893745	0.858944	0.866053	0.854975	0.80769	0.801452	0.784245	0.804458	0.825647	0.864471	0.881827	0.902969	0.875674	0.879504	0.864166
	EXE24_m2e1	1.03069	1.03069	1.0124	1.0124	1.0124	1.00912	0.973138	0.976102	0.960166	0.937194	0.931922	0.907147	0.908369	0.908815	0.930854	0.911058	0.951997	0.925012	0.915089	0.877831	0.855808	0.852047	0.84715	0.833283	0.851099	0.899803	0.868639	0.890189	0.873844	0.891347	0.858956	0.876323	0.874297	0.889263	0.85428	0.861427	0.850367	0.802811	0.796535	0.779219	0.799559	0.820793	0.859836	0.877284	0.898533	0.871099	0.874949	0.85953
	EXE18_e4	1.02919	1.02919	1.01087	1.01087	1.01087	1.00759	0.971551	0.974519	0.958606	0.935596	0.930315	0.905495	0.90672	0.907115	0.929194	0.909354	0.950396	0.923364	0.913475	0.876148	0.854091	0.850337	0.845431	0.831478	0.849333	0.898132	0.86686	0.888454	0.872076	0.889613	0.857157	0.87456	0.87253	0.887525	0.852471	0.859633	0.848524	0.800859	0.794567	0.777208	0.797599	0.81891	0.858039	0.875523	0.896814	0.869325	0.873183	0.857732
	EXE19_M1E4	1.03013	1.03013	1.01182	1.01182	1.01182	1.00854	0.972544	0.975509	0.959645	0.936661	0.931386	0.906596	0.907818	0.908179	0.930232	0.910412	0.951429	0.924427	0.914584	0.877305	0.855279	0.851542	0.846642	0.832672	0.850501	0.899237	0.867973	0.889539	0.873181	0.890697	0.858282	0.875662	0.873635	0.888612	0.853602	0.860755	0.849654	0.802056	0.795774	0.778441	0.798801	0.820088	0.859163	0.876624	0.897889	0.870435	0.874287	0.858856
	EXE19_M1E5	1.03003	1.03003	1.01173	1.01173	1.01173	1.00845	0.972448	0.975413	0.959585	0.936599	0.931324	0.906532	0.907755	0.908076	0.930132	0.910338	0.95138	0.924377	0.914573	0.877293	0.855237	0.851511	0.846612	0.832597	0.850428	0.899168	0.867865	0.889434	0.873075	0.890592	0.858173	0.875556	0.873528	0.888507	0.853493	0.860647	0.849632	0.802033	0.795751	0.778417	0.798777	0.819974	0.859055	0.876518	0.897785	0.870328	0.87418	0.858748
	EXE19_M1E2	1.03163	1.03163	1.01336	1.01336	1.01336	1.01008	0.97414	0.977101	0.96134	0.938397	0.933132	0.908389	0.909609	0.909888	0.931901	0.912151	0.953138	0.926187	0.916442	0.879242	0.857231	0.853526	0.848638	0.834613	0.852402	0.901035	0.869762	0.891285	0.87496	0.892441	0.860091	0.877436	0.875412	0.890359	0.855421	0.862559	0.851583	0.804099	0.797833	0.780546	0.800852	0.821981	0.86097	0.878395	0.899619	0.872219	0.876063	0.860664
[truncated: 199 more columns]

## Sheet: EDF1f
Extended Data Figure 1f - transcriptional and morphological ranks of embryos
embryo	transcriptional_rank	morphological_rank	age_group	developmental_time
EXE27_pooled	1	2	1	5.35687
EXE26_pooled	2	1	1	5.39688
EXE4_M2e1	4	8	2	5.47667
EXE4_M1e1	6	5	2	5.55575
EXE4_M1e2	7	13	2	5.59483
EXE17_e2	8	10	2	5.63351
EXE_30_e2	9	18	2	5.6717
EXE_30_e1	10	17	2	5.70933
EXE17_e3	11	16	2	5.74633
EXE17_e5	12	15	2	5.78264
EXE_29_e1	13	23	3	5.81817
EXE_30_e3	14	19	3	5.85287
190506_e8	15	33	3	5.88664
190506_e2	16	34	3	5.91944
EXE_31_e2	17	24	3	5.95121
EXE_29_e7	18	20	3	5.9819
190506_e11	19	32	3	6.01148
190506_e10	20	50	3	6.03992
190506_e3	21	51	3	6.06719
190506_e4	22	48	3	6.09328
190506_e5	23	95	3	6.11818
190506_e7	24	49	3	6.14188
190506_e1	25	52	3	6.16441
190506_e9	26	56	3	6.18577
EXE_29_e6	27	22	3	6.20599
190506_e12	28	37	3	6.22511
EXE_31_e4	29	25	4	6.24315
EXE5_E2	30	28	4	6.26013
EXE3_m2_e2	32	70	4	6.29102
EXE8_e4	33	78	4	6.30496
EXE15_e3	34	26	4	6.31792
EXE16_M1E2	36	77	4	6.34107
EXE16_M3E2	37	83	4	6.35131
190527_3B	38	53	4	6.36072
EXE8_e2	39	93	4	6.36933
190527_8B	40	94	4	6.37718
190304_W_wt02	41	42	4	6.38433
190311_W_wt04	42	44	4	6.39081
EXE8_e3	43	81	4	6.39667
EXE16_M3E5	44	36	4	6.40196
EXE16_M2E2	45	90	4	6.40672
EXE16_M1E1	46	89	4	6.41097
EXE16_M2E5	47	46	4	6.41477
EXE15_e1	48	41	4	6.41816
190527_4D	50	71	4	6.42382
190311_W_wt07	51	39	4	6.42617
190304_W_wt03	52	58	4	6.42823
EXE3_m2_e3	54	73	4	6.43161
190311_W_wt02	55	107	4	6.43299
EXE3_m1_e4	56	66	4	6.4342
190304_W_wt08	57	76	4	6.43528
EXE5_E6	58	72	4	6.43627
EXE16_M3E3	59	35	4	6.4372
EXE15_e2	60	40	4	6.43812
181209_R_12	61	45	4	6.43906
181209_R_14	62	84	4	6.44004
181209_R_15	63	106	4	6.4411
EXE_31_e1	64	21	4	6.44225
190311_W_wt01	65	59	4	6.44352
EXE8_e5	66	92	4	6.4449
EXE15_m2e2	67	80	4	6.44642
EXE3_m1_e3	68	43	4	6.44807
EXE3_m2_e1	69	67	4	6.44987
EXE16_M3E1	70	47	4	6.45183
190527_7C	71	57	4	6.45395
190527_4C	72	38	4	6.45623
EXE16_M3E4	73	31	4	6.45867
190304_W_wt07	74	60	4	6.46126
EXE16_M2E3	75	64	5	6.46399
190311_W_wt08	76	62	5	6.46683
EXE16_M2E1	77	91	5	6.46977
181209_R_16	78	65	5	6.47281
EXE5_E4	80	98	5	6.47911
190311_W_wt09	81	87	5	6.48235
190311_W_wt05	82	105	5	6.48564
181209_R_13	83	104	5	6.48896
190311_W_wt06	84	85	5	6.49232
EXE24_m1e3	85	151	5	6.4957
190304_W_wt10	86	86	5	6.4991
190527_3A	88	75	5	6.50599
190311_W_wt03	89	82	5	6.50952
190527_1B	90	54	5	6.51311
190527_5B	91	102	5	6.51678
190304_W_wt01	92	63	5	6.52055
190527_4B	93	55	5	6.52442
190527_4E	96	97	5	6.53677
190527_8E	97	113	5	6.54116
190527_5E	98	101	6	6.54571
190527_5C	99	103	6	6.55042
190527_7D	100	117	6	6.55529
190527_2D	101	109	6	6.56033
190527_1E	102	124	6	6.56553
EXE16_M3E7	103	27	6	6.5709
190527_5D	104	79	6	6.57643
EXE10_e15	105	134	6	6.5821
190527_7E	106	121	6	6.58789
190527_3D	107	119	6	6.5938
190527_6E	108	110	6	6.59981
EXE10_e10	109	133	6	6.60592
190527_8D	110	118	6	6.6121
190527_2E	111	114	6	6.61837
EXE10_e8	113	115	6	6.63112
190527_3E	114	131	6	6.63759
181209_R_1	115	108	6	6.6441
EXE10_e11	117	132	6	6.65724
190527_3F	118	140	6	6.66387
EXE10_e13	119	136	6	6.67053
190527_4F	122	145	7	6.69107
190527_1F	124	128	7	6.70559
190527_2F	125	138	7	6.71322
181209_R_3	126	116	7	6.72118
EXE14_spatial_e5	128	120	7	6.73823
EXE14_spatial_e2	129	99	7	6.74742
190527_7F	130	137	7	6.75709
190527_5F	131	147	7	6.76727
181209_R_5	132	123	7	6.77801
EXE14_spatial_e3	133	130	7	6.78933
181209_R_7	134	126	7	6.80126
181209_R_2	135	129	7	6.81384
EXE2_e4	136	146	7	6.82705
EXE13_e6	137	152	7	6.84091
EXE14_spatial_e1	138	122	7	6.85541
EXE14_spatial_e6	139	96	7	6.87057
EXE21_m1e1	142	111	8	6.91977
190313_W_wt05	143	155	8	6.93734
190527_8F	144	127	8	6.95546
190527_6F	145	139	8	6.97409
EXE23_E2	147	112	8	7.01275
EXE11_e1	148	142	8	7.03272
EXE2_e3	149	135	8	7.05304
EXE13_e3	150	149	8	7.07366
190307_W_wt10	152	153	9	7.11554
EXE11_e4	153	150	9	7.13669
191217_m2e2	154	157	9	7.15791
EXE11_e3	160	148	9	7.2842
191217_m1e13	162	166	9	7.32493
EXE12_e3	163	162	9	7.34485
EXE12_e1	164	154	9	7.36442
190313_W_wt06	167	164	10	7.42066
EXE12_e4	168	169	10	7.43848
191217_m2e4	171	170	10	7.48881
EXE13_e4	172	177	10	7.50449
EXE25_m2e3	173	156	10	7.51962
EXE25_m2e2	174	167	10	7.5342
EXE24_m1e4	175	160	10	7.54823
EXE25_m1e3	176	158	10	7.56174
EXE25_m2e1	177	168	10	7.57472
190307_W_wt15	178	171	10	7.5872
EXE25_m1e1	180	161	11	7.61073
190313_W_wt04	182	175	11	7.63249
191217_m1e5	189	174	12	7.69749
191217_m1e12	192	172	12	7.72153
191217_m1e7	193	173	12	7.72922
190710_C3	196	179	12	7.75176
190307_W_wt13	199	185	12	7.77408
191217_m1e10	200	186	12	7.78161
EXE23_E7	201	141	12	7.78923
EXE23_E3	202	183	13	7.79697
EXE24_m1e2	203	163	13	7.80482
190313_W_wt02	204	178	13	7.81277
190214_R_A2	205	187	13	7.82081
190307_W_wt14	207	192	13	7.83706
190313_W_wt03	208	211	13	7.84523
lin_trace_exp1_m2e1	209	204	13	7.85343
190307_W_wt16	210	180	13	7.86165
190214_R_A1	212	189	13	7.87814
190710_c6	213	190	14	7.88642
190710_c11	214	188	14	7.89472
190710_c9	215	218	14	7.90305
190313_W_wt01	216	193	14	7.91143
190710_c8	217	196	14	7.91987
190710_c12	218	219	14	7.9284
lin_trace_exp1_m2e6	219	200	14	7.93703
190223_R_a2	220	181	14	7.94579
190223_R_a1	221	184	14	7.95472
190214_P02_B1	222	210	14	7.96383
190214_R_B6	223	202	14	7.97314
190223_R_a4	224	203	15	7.98267
190223_R_b3	225	197	15	7.99242
190223_R_a6	226	215	15	8.00242
190710_C1	227	207	15	8.01268
190710_C4	228	209	15	8.02322
190223_P10_a3	229	217	15	8.03405
EXE24_m2e2	230	199	15	8.0452
190710_C2	231	216	15	8.05667
EXE24_m2e4	232	201	15	8.06847
EXE24_m2e3	233	214	15	8.08062
EXE24_m3e1	234	206	15	8.09312
EXE22_e1	235	191	15	8.10597
EXE22_e4	236	205	16	8.11918
lin_trace_exp1_e1	237	198	16	8.13273
EXE24_m3e2	238	212	16	8.14663
190223_R_b2	239	220	16	8.16084
EXE22_e3	240	194	16	8.17536
lin_trace_exp1_m2e3	241	213	16	8.19016
EXE28_e2	242	229	16	8.20522
EXE18_e1	243	221	16	8.22051
lin_trace_exp1_m2e7	245	208	17	8.25167
EXE18_e2	246	222	17	8.2675
EXE24_m2e1	247	227	17	8.28347
EXE18_e4	248	223	17	8.29955
EXE19_M1E5	250	226	17	8.33191
EXE19_M1E2	251	224	17	8.34815
EXE28_e3	252	225	17	8.36441
EXE28_e1	253	228	17	8.38068
