# Supplementary material for: Temporal BMP4 effects on mouse embryonic and extraembryonic development
Source: Nature. 2024 Sep 18;634(8034):652–61. doi: 10.1038/s41586-024-07937-5 (PMC11485214; doi:10.1038/s41586-024-07937-5)
Supplement: Supplementary file 16 — Source Data Extended Data Fig. 2 [file 41586_2024_7937_MOESM16_ESM.xlsx]

## Sheet: EDF2a
Source Data Extended Data Figure 2
Extended Data Figure 2a - Marker heatmap and network flow plot
Marker Heatmap
metacell	cell_type	Mest	Hba-x	Map1b	Slc2a1	Krt18	Pmp22	Cdx1	Crabp1	Hoxb1	Sox3	Ifitm3	Dppa3	T	Psme1	Hspa8	Pcdh19	Mesp1	Aldh1a2	Igf2	Acta2	Hand1	Cited1	Phlda2	Tbx4	Spin2c	H19;Mir675	Hbb-bh1	Rps2	Krt8	Amot	Spink1
387	ExE visceral endoderm	-3.71864	0.736988	-2.16738	-0.204171	2.43551	-1.20625	-1.64163	-1.5296	-1.4971	-1.57747	-1.04826	-0.0845944	-1.07274	-0.679519	-0.186403	-1.21063	-1.43804	-1.0285	2.80561	-0.276959	-1.44741	4.88066	1.03742	-0.0497175	-0.798203	4.27403	0.993691	-0.660875	1.0796	2.6788	8.03037
386	ExE visceral endoderm	-3.88898	0.0112473	-1.85198	-0.0391024	2.19059	-0.890849	-1.2143	-1.1474	-1.51667	-0.815175	-1.04826	-0.0845944	-2.08292	-0.515422	-1.2324	-1.44992	-1.43804	-0.200563	3.12027	-0.723855	-0.728728	5.05912	0.722128	-0.289004	-0.968542	4.44404	0.443032	-1.14011	0.623403	2.81683	7.25619
385	ExE visceral endoderm	-2.49558	1.22103	-2.03428	-0.348458	2.42713	-0.143747	-0.835892	-0.749759	-1.36401	-0.997479	-1.04826	-0.0845944	-1.70451	-0.586205	0.0521754	-1.13317	-1.43804	-0.895404	2.94654	-0.407113	-0.622528	4.94189	1.23205	0.027739	-1.20157	4.14616	1.28296	-0.040728	1.29126	2.51493	7.56822
384	ExE visceral endoderm	-2.46256	0.777739	-1.49115	0.242884	2.57812	-0.530021	-0.781791	-0.937044	-1.75076	-1.38423	-1.04826	-0.0845944	-1.99088	-0.309116	-0.439958	-1.08503	-1.24479	-1.28215	3.13214	-0.530609	-1.26861	4.99228	1.13179	-0.289004	-1.03317	4.36838	0.811485	-1.043	1.12007	2.99259	8.0305
383	ExE visceral endoderm	-3.55235	-0.583491	-2.13487	-0.435244	2.76367	-1.17374	-1.64163	-1.78284	-1.609	-1.15644	-0.871951	-0.0845944	-1.70779	-0.362941	0.347553	-1.44992	-1.26172	-1.20436	2.39647	-0.723855	-1.68447	5.04747	0.0444462	-0.289004	-0.552353	4.09507	-0.993955	-0.580035	1.27536	2.78863	7.71891
382	ExE visceral endoderm	-3.70017	-0.671283	-1.80109	-0.603553	2.12177	-1.65315	-1.64163	-1.92551	-1.69679	-1.57747	-1.04826	-0.0845944	-1.76407	-0.602366	-1.61076	-1.44992	-1.43804	-1.22819	2.87827	-0.723855	-1.14162	4.8501	-0.894217	-0.289004	-0.779728	4.35464	-0.668801	-1.42081	1.47227	3.40244	7.76678
381	ExE visceral endoderm	-3.48886	-0.91849	-2.32548	0.132807	3.28099	-1.46489	-0.9939	-1.9628	-1.43536	-1.57747	-1.04826	-0.0845944	-1.61542	-0.384387	-0.330689	-1.26167	-1.24979	-0.966751	2.66934	-0.723855	-1.6513	4.86969	-0.682849	-0.289004	-0.568426	4.1336	-0.190652	-0.644781	1.79644	2.82411	8.0182
379	ExE visceral endoderm	-2.4538	1.33875	-1.94741	-0.0264279	2.01638	-0.690629	-0.679112	-1.51383	-1.6419	-1.41898	-0.889767	-0.0845944	-1.95573	-0.543486	0.279778	-1.14781	-1.43804	-0.645482	2.86561	-0.290404	-1.37278	4.69588	1.55267	-0.289004	-0.720224	4.06104	1.41581	0.002536	0.890801	2.13598	6.60155
378	ExE visceral endoderm	-3.00562	1.55881	-1.88053	0.0521195	2.27138	-0.585133	-0.997484	-1.82957	-1.76081	-1.39428	-0.865075	-0.0845944	-1.8772	-0.757893	0.316931	-1.44992	-1.34379	-0.897643	2.86998	-0.0158915	-1.00231	4.97986	1.53349	-0.194761	-1.02138	4.11985	1.08278	-0.340384	1.24495	1.94901	6.31439
377	ExE visceral endoderm	-3.74188	-0.109733	-2.2967	-0.160792	2.10849	-1.65315	-1.32405	-2.42112	-1.944	-1.57747	-1.04826	-0.0845944	-1.32439	-0.802717	0.185811	-1.44992	-1.43804	-1.15782	2.96498	-0.406276	-1.66088	5.09866	1.43036	0.0285758	-0.660482	4.1385	-0.937549	-0.346699	0.817375	2.40914	6.48972
376	ExE visceral endoderm	-3.07784	0.690191	-1.50475	-0.166905	2.29448	-1.33845	-1.19017	-1.59293	-1.62931	-1.41233	-1.04826	-0.0845944	-2.0588	-0.965299	0.00497226	-1.44992	-1.12334	-0.716026	3.18759	-0.272401	-1.79129	5.06043	1.01505	-0.289004	-1.00427	4.23813	0.46112	-1.14676	0.752647	2.30197	6.51984
375	ExE visceral endoderm	-3.00668	0.872354	-2.00811	0.108325	2.1732	-0.705305	-1.31018	-1.69078	-1.61255	-1.40314	-1.04826	-0.0845944	-1.95742	-0.383692	0.251641	-1.27559	-1.26371	-0.86923	2.86356	-0.549527	-1.91129	4.83438	1.6618	-0.289004	-1.27931	4.07619	0.76059	-0.682703	1.195	2.27589	7.23636
374	ExE visceral endoderm	-2.87069	0.591417	-2.38961	-0.312478	2.08317	-1.65315	-1.04509	-1.516	-1.34746	-1.3528	-1.04826	-0.0845944	-1.91371	-0.604424	0.105245	-1.02855	-0.841496	-0.949267	2.88739	0.116668	-1.21115	4.93817	1.49415	-0.0643346	-1.25266	4.07612	0.28042	-0.156604	0.625651	2.22839	6.6963
373	ExE visceral endoderm	-3.00588	1.14452	-2.26421	-0.287799	2.60749	-1.15406	-1.29156	-0.928372	-1.75895	-1.57747	-0.863216	-0.0845944	-2.51025	-0.845265	-0.241875	-1.09985	-1.08797	-0.715403	3.10217	-0.0669024	-1.25913	5.13069	0.532298	0.0610671	-1.24731	3.9895	0.84843	-0.987992	1.06211	2.42052	6.73255
372	ExE visceral endoderm	-2.69947	1.51759	-1.8362	-0.612921	2.20832	-0.875065	-1.13078	-1.30102	-1.58569	-1.38805	-1.04826	-0.0845944	-1.86023	-0.558934	0.456175	-1.0916	-1.07972	-1.28598	2.78367	-0.130136	-0.646715	4.97042	1.45372	-0.289004	-1.11055	4.18967	1.32853	-0.204458	1.28639	2.23135	6.31946
371	ExE visceral endoderm	-3.3554	-0.277969	-1.42849	-0.332367	2.14707	-1.34202	-1.19504	-1.7445	-1.78083	-1.4143	-1.04826	-0.0845944	-1.4251	-0.81907	0.129601	-1.44992	-1.12691	-1.31223	2.98602	-0.560688	-1.79615	5.16211	1.3262	-0.125837	-1.48643	4.16912	-0.122081	-0.33312	0.773786	2.11073	6.51343
370	ExE visceral endoderm	-3.77445	-0.197531	-1.49713	-0.564373	2.25768	-1.33409	-1.1845	-1.92726	-1.62495	-1.57747	-1.04826	-0.0845944	-1.92611	-0.727078	0.461775	-1.13086	-1.43804	-1.4754	2.75619	-0.4048	-1.6586	5.13545	0.55403	-0.289004	-1.09315	4.2148	-0.297838	-0.442299	0.893847	2.28279	6.46729
369	ExE visceral endoderm	-3.65678	-0.91849	-1.81719	-0.655115	2.0195	-1.25587	-1.24435	-1.88568	-1.73285	-1.18019	-1.04826	-0.0845944	-1.65724	-0.321779	0.19656	-1.23877	-0.87414	-1.4754	3.00898	-0.512705	-1.44566	5.06761	1.16808	-0.289004	-1.79615	4.13139	-0.56197	-0.226891	0.88875	2.14239	6.27421
368	ExE visceral endoderm	-2.79796	-0.540278	-1.96101	-0.340389	2.0632	-0.999875	-1.26342	-1.76235	-1.944	-1.57747	-1.04826	-0.0845944	-2.04635	-0.845017	0.375156	-1.20093	-1.18905	-1.22641	2.81695	-0.723855	-1.2664	4.90946	0.868829	-0.289004	-1.35403	4.17453	-0.438643	-0.336778	1.00184	2.28845	6.76439
367	ExE visceral endoderm	-2.97572	0.963485	-2.14749	-0.378397	1.65798	-1.2724	-1.64163	-1.19581	-1.944	-0.996905	-1.04826	-0.0845944	-1.68408	-0.809332	0.281678	-0.983134	-0.611864	-1.09465	2.58907	-0.257074	-1.26318	4.79392	1.27205	-0.0381534	-0.758403	3.96321	0.577288	-0.430061	1.01342	2.32476	6.57245
366	ExE visceral endoderm	-4.34993	-0.602952	-2.61428	-0.969083	1.72657	-0.653209	-1.32609	-1.93599	-1.944	-1.26193	-1.04826	-0.0845944	-2.19471	-0.18983	0.180974	-0.647204	-1.1225	-1.15986	2.7404	-0.408317	-1.32177	5.02294	1.05537	-0.289004	-0.902199	4.38196	-0.41505	-0.683123	0.882665	2.10146	6.3927
365	ExE visceral endoderm	-3.76823	-0.131704	-1.85289	-0.208277	1.40919	-1.65315	-1.41346	-2.13568	-1.71584	-1.34931	-1.04826	-0.0845944	-1.74887	-0.709635	-0.445561	-1.22175	-1.01118	-1.4754	2.90504	-0.723855	-1.08323	4.83245	0.525279	-0.289004	-1.40429	4.07152	-0.402173	-0.640336	0.850959	2.63147	6.5333
364	ExE visceral endoderm	-3.15925	0.173017	-1.9417	0.0645866	1.74273	-1.47989	-1.31247	-2.06612	-1.77074	-1.40421	-1.04826	-0.0845944	-1.57214	-0.88462	-0.188428	-1.27666	-1.26478	-0.874296	2.81569	-0.723855	-1.77178	4.51666	0.681438	-0.289004	-1.17392	3.8393	-0.121592	-0.718609	0.823582	2.5218	6.56985
363	ExE visceral endoderm	-3.77899	-0.91849	-1.93653	-0.655711	1.72741	-1.27729	-0.963883	-2.36284	-1.56815	-0.899727	-1.04826	-0.0845944	-1.83251	-0.885515	-0.187614	-1.07406	-0.760291	-1.4754	2.84673	-0.348001	-1.68326	4.85608	0.234379	-0.289004	-1.07664	4.07971	-0.737241	-0.230888	0.57462	2.65121	6.52985
362	ExE visceral endoderm	-3.76127	-0.91849	-1.98176	-0.918735	1.70401	-1.44865	-1.64163	-2.35409	-1.944	-1.19287	-1.04826	-0.0845944	-1.68587	-1.08022	0.304209	-1.24542	-1.05343	-1.09079	2.6384	-0.723855	-1.93031	4.541	0.0153433	-0.289004	-1.37479	4.13112	-1.21049	0.142835	1.27066	2.75675	6.35888
361	ExE visceral endoderm	-3.81872	-0.91849	-2.18765	-0.814319	1.54511	-1.65315	-1.41357	-2.51064	-1.71594	-1.34941	-1.04826	-0.0845944	-2.08363	-1.19935	0.127821	-1.22186	-1.20998	-1.4754	2.74939	-0.723855	-1.39618	4.52628	-0.443723	-0.289004	-1.24644	3.90484	-1.18693	-0.339345	0.848343	2.55899	6.48548
360	ExE visceral endoderm	-3.98429	-0.91849	-1.5607	-0.627263	1.83319	-1.65315	-1.20688	-2.7387	-1.944	-1.57747	-1.04826	-0.0845944	-2.51025	-0.729103	0.302211	-1.01517	-1.00329	-0.421822	2.37164	-0.289108	-1.808	4.59575	-1.01564	-0.289004	-0.396756	4.07684	-0.640834	0.0993033	-0.0873214	2.72945	7.21426
359	ExE visceral endoderm	-4.4151	-0.640956	-2.10163	-0.876069	2.20019	-1.1405	-1.12898	-2.7387	-1.944	-1.06482	-1.04826	-0.0845944	-1.9976	-0.356584	0.154631	-1.44992	-1.1605	-0.758481	1.79948	-0.723855	-0.877846	4.36442	-0.830416	-0.289004	-0.799633	3.85659	-1.41499	-0.361765	1.11825	3.39043	7.36419
358	ExE visceral endoderm	-2.85668	0.365255	-2.0582	-1.59509	2.11525	-1.19683	-1.08555	-1.85229	-1.38792	-1.57747	-1.04826	-0.0845944	-1.22651	-0.412099	0.458425	-1.1464	-1.43804	-0.919316	2.55191	-0.420334	-0.958998	5.13345	0.864902	-0.289004	-0.584595	4.32031	0.22087	-0.20637	0.99621	1.90454	5.82798
357	ExE visceral endoderm	-2.92611	0.473755	-1.51056	-0.390114	1.94416	-0.902449	-1.64163	-2.19985	-1.944	-1.28435	-1.04826	-0.0845944	-2.51025	-0.45858	0.249875	-1.00832	-1.43804	-1.4754	2.34746	-0.282258	0.464698	5.40436	0.53889	-0.289004	-1.0702	4.0716	-1.12187	-0.741937	1.04861	2.33704	5.5574
355	ExE visceral endoderm	-3.66526	-0.648928	-1.73715	-0.597943	2.89474	-1.65315	-1.37207	-2.03935	-1.944	-1.57747	-1.04826	-0.0845944	-1.63313	-0.517559	0.154149	-1.44992	-0.255153	-1.20583	2.38134	-0.454293	-1.05986	5.09251	-1.4019	-0.289004	-0.265849	4.15112	-1.14542	-0.533979	1.92797	3.55324	8.40823
338	ExE visceral endoderm	-2.32074	-0.91849	-1.9507	-0.858794	2.18592	-1.28525	-1.64163	-2.07512	-1.57611	-1.20958	-1.04826	-0.0845944	-2.14236	-0.840488	-0.0267342	-1.44992	-1.43804	-0.564177	1.97812	-0.723855	-1.57917	4.00313	-2.97541	-0.289004	-0.038765	3.77007	-1.41499	-0.328329	1.1647	4.2538	8.34825
349	Visceral endoderm - anterior	2.33391	-0.91849	-1.66735	-0.0499322	2.81226	-1.65315	-1.64163	-2.44116	-1.944	-0.0478766	-1.04826	0.212942	-1.56332	-0.693137	0.136355	-1.44992	-1.43804	-1.17786	-0.294414	-0.723855	-1.69677	1.60143	-3.08352	-0.289004	0.831877	2.04952	-1.11745	0.232742	2.32471	5.43375	7.95051
348	Visceral endoderm - anterior	2.5137	-0.91849	-1.28179	-0.774468	2.38219	-1.26314	-1.64163	-2.7387	-1.944	1.67827	-1.04826	-0.0845944	-2.30263	-0.93367	0.0463863	-1.24229	-1.23042	-1.08539	0.228124	-0.516234	-1.85274	1.80087	-3.19792	-0.289004	1.08507	1.9351	-1.41499	0.28672	1.70606	5.42816	7.53351
346	Visceral endoderm - anterior	1.00967	-0.506878	-2.61428	0.179821	3.52946	-1.24153	-1.64163	-2.00344	-1.53239	0.215657	-1.04826	-0.0845944	-0.973935	0.169034	-0.220297	-0.714662	-0.297956	-0.740143	1.66696	-0.723855	-1.24014	2.05746	-2.29485	-0.289004	0.113576	3.12026	-1.00337	0.0222588	2.80963	4.96016	8.14881
345	Visceral endoderm - anterior	0.172056	-0.91849	-1.54979	0.159787	3.64577	-1.65315	-1.64163	-2.05693	-1.944	0.705878	-1.04826	-0.0845944	-1.3595	-0.348309	-1.64277	-1.44992	-0.756267	-1.4754	3.27487	-0.723855	-1.56097	2.99632	-2.62422	-0.289004	-0.34384	4.24834	-1.41499	-1.39011	2.28504	5.28244	8.49323
393	Visceral endoderm	-1.03434	0.701911	-0.34472	2.09941	4.23678	-0.576462	-0.696818	-1.21081	-1.944	-1.57747	0.308016	-0.0845944	-0.21766	0.560667	-0.224007	-1.44992	-1.43804	-0.530587	0.633482	-0.0341701	-1.55306	1.83053	-1.6793	-0.289004	0.287622	2.15798	0.996187	-0.728327	2.8235	0.532853	7.11718
392	Visceral endoderm	-1.15052	0.683956	-1.40438	2.27886	3.87725	0.155793	1.60089	-2.01831	-1.04292	-0.857083	0.317852	-0.0845944	3.0082	0.442235	-0.288308	-0.452081	-1.43804	-0.755008	0.757046	-0.208064	-1.52235	3.06473	-1.56992	-0.289004	-0.797406	1.86326	0.433765	-0.507904	2.55748	1.57765	6.14047
391	Visceral endoderm	-2.16721	-0.91849	-1.2436	1.08728	4.36088	-1.65315	-0.920657	-2.11468	-1.7066	-0.365508	-0.424244	-0.0845944	-1.31844	0.371522	-0.288349	-1.44992	-0.995228	-1.4754	2.9742	-0.723855	-0.982593	2.93531	-1.36797	-0.289004	0.509395	4.20721	-0.790967	-0.40356	3.0935	3.71206	8.28492
390	Visceral endoderm	-1.1968	-0.91849	-1.6574	1.01416	4.23088	-0.546255	-1.09013	-2.53191	-1.24534	-1.37068	-0.659449	-0.0845944	0.886643	0.167872	-0.258413	-1.24313	-1.23125	-0.989343	1.35726	-0.723855	-1.00463	2.27758	-2.37214	-0.289004	0.69183	2.53463	-1.02617	-0.271252	3.27687	2.34972	7.71359
389	Visceral endoderm	-2.12291	0.885297	-1.13099	1.0399	4.03356	0.332005	0.138733	-2.12487	-1.33017	-1.57747	-0.434436	-0.0845944	1.12018	0.365074	-0.190015	-0.39772	-1.43804	-0.627122	3.10294	-0.723855	-0.798437	3.4773	0.00346164	-0.289004	-0.0678153	4.0622	1.25209	-0.653989	2.60761	1.83901	7.22139
388	Visceral endoderm	-2.74582	1.61094	-1.44069	0.869415	3.73879	-0.957752	-0.689026	-1.10443	-1.944	-1.1906	-0.661387	-0.0845944	-2.12338	0.159151	-0.327983	-1.06304	-1.43804	-0.522794	3.80403	0.449732	-1.29014	4.91938	0.5354	-0.289004	-0.0883076	4.73382	1.03596	-1.92147	2.45389	2.80604	8.29385
380	Visceral endoderm	-3.14743	-0.354024	-2.04981	-0.782223	2.61679	-0.867511	-1.64163	-1.58467	-1.37953	-1.26995	-1.04826	-0.0845944	-2.51025	-0.205171	0.260517	-0.885449	-1.13052	-1.16788	2.44066	-0.416338	-1.45711	4.91712	-0.487544	-0.289004	-0.275276	4.24477	-1.10747	0.017031	1.23864	2.86449	7.81901
356	Visceral endoderm	-3.25025	-0.499649	-1.72606	-0.237955	3.36491	-1.06145	-1.64163	-2.31986	-1.52516	-1.35362	-1.04826	-0.0845944	-1.62204	0.472541	-0.917937	-0.927606	-0.846337	-1.25154	3.4336	-0.500002	-1.49569	4.97091	-1.10272	-0.289004	-0.91865	4.75562	-0.526774	-0.493177	2.17927	4.21989	8.79286
354	Visceral endoderm	-1.18644	-0.91849	-2.06108	0.47634	3.42317	-1.01198	-1.00046	-2.3486	-1.73647	-1.18737	-1.04826	-0.0845944	-0.248078	-0.368602	-0.438252	-1.44992	-0.884837	-0.774721	2.29408	-0.723855	-1.68954	4.04433	-1.84941	-0.289004	0.668732	3.58681	-1.20745	-0.430761	2.26353	3.26234	7.98237
353	Visceral endoderm	1.28435	-0.91849	-1.73838	-0.680837	3.0334	-1.65315	-1.64163	-2.7387	-1.944	0.0730461	-1.04826	0.791304	-2.51025	-1.96789	0.236102	-1.44992	-1.43804	-1.4754	1.57829	-0.723855	-1.74275	3.20802	-2.63717	-0.289004	-0.829112	3.41228	-1.41499	0.519698	2.16702	5.41716	8.08787
352	Visceral endoderm	2.58237	-0.91849	-1.83647	-0.81074	2.71292	-1.65315	-1.64163	-2.7387	-1.944	1.16104	-0.742683	0.220986	-1.95044	-0.826976	0.293199	-0.758872	-1.43804	-1.4754	0.0531143	-0.723855	-1.46494	2.82205	-3.72787	-0.289004	0.933015	2.19973	-1.41499	-0.0983841	2.09783	4.72138	7.87647
351	Visceral endoderm	1.89838	-0.91849	-2.61428	-0.877799	2.57635	-1.0005	-1.64163	-2.7387	-1.58288	0.0357705	-1.04826	-0.0845944	-1.85761	-0.511072	-0.209981	-1.44992	-0.785395	-1.4754	0.51875	-0.723855	-1.5901	3.16656	-3.63504	-0.289004	0.357114	2.16377	-1.05387	-0.48317	1.80932	4.57549	7.87657
350	Visceral endoderm	0.270553	-0.584318	-2.61428	-0.570275	2.37612	-1.65315	-1.64163	-2.7387	-1.944	0.658448	-1.04826	0.664356	-2.51025	-0.366485	0.209733	-1.44992	-1.43804	-1.4754	0.27289	-0.723855	-1.01824	4.13522	-3.67924	-0.289004	0.40682	2.19261	-1.41499	-0.771147	0.853064	4.22871	6.49888
347	Visceral endoderm	1.73145	-0.91849	-1.70142	-0.90646	3.48728	-0.740287	-1.64163	-2.45461	-1.944	-0.272457	-1.04826	-0.0845944	-0.682776	-0.26907	-0.129349	-1.16582	-0.707714	-0.635718	0.107265	-0.723855	-1.32988	2.7675	-2.78258	-0.289004	0.502456	2.30311	-1.41499	0.385668	2.77709	4.62218	8.1711
344	Visceral endoderm	0.923876	-0.91849	-1.47813	-0.53877	2.62512	-1.45538	-1.64163	-2.54093	-1.944	-0.54513	-0.850499	-0.0845944	-1.58914	-0.716273	0.0971752	-1.44992	-0.908809	-1.27763	2.64659	-0.723855	-1.71352	3.40487	-2.87587	-0.289004	-0.453981	3.86669	-1.21722	-0.133017	2.30105	5.65957	8.30966
343	Visceral endoderm	-0.15001	-0.91849	-1.74937	-0.99109	2.87246	-1.38646	-1.64163	-2.04838	-1.944	-0.887155	-1.04826	0.18209	-2.24357	-0.626752	0.0795661	-1.44992	-1.03476	-1.20871	2.65717	-0.723855	-1.97606	3.9945	-2.63858	-0.289004	-0.277014	3.93458	-1.41499	-0.175998	1.77024	5.32718	8.37487
342	Visceral endoderm	-1.25365	-0.91849	-2.2798	-0.500599	2.90225	-1.65315	-1.64163	-2.7387	-1.944	-1.24299	-1.04826	-0.0845944	-1.4672	-0.4004	-0.0542165	-1.44992	-0.394982	-0.866929	3.0441	-0.723855	-1.28043	4.49542	-2.43202	0.0454736	-0.34401	4.43245	-1.41499	-0.249533	2.84239	4.98218	8.57489
341	Visceral endoderm	-0.586951	-0.91849	-1.42107	-1.05213	2.71731	-0.943637	-1.64163	-2.7387	-1.944	-0.689512	-1.04826	-0.0845944	-1.80074	-1.04729	-0.0359395	-1.44992	-0.728528	-1.20041	1.52656	-0.723855	-1.19474	4.12177	-3.01535	-0.289004	0.00988864	3.42138	-1.41499	-0.570495	1.50074	4.32471	7.95688
340	Visceral endoderm	-2.58586	-0.91849	-2.36954	-0.954016	2.25922	-1.65315	-1.64163	-2.7387	-1.944	-1.33274	-0.803531	-0.0845944	-2.51025	-0.704548	-0.0180214	-1.44992	-1.43804	-0.834664	2.14461	-0.723855	-1.34743	4.64783	-2.44243	-0.289004	-0.720314	3.94594	-1.17025	-0.358575	1.56767	4.05375	7.66342
339	Visceral endoderm	-2.60956	-0.91849	-1.82207	-0.997096	2.32667	-1.65315	-1.64163	-1.79926	-1.944	-0.948072	-0.80817	0.155499	-2.06307	-1.53204	0.00906494	-1.44992	-1.19794	-0.683191	2.48783	-0.723855	-2.00265	4.37335	-2.21649	-0.289004	-0.289441	4.2197	-1.17489	-0.0265524	1.36706	4.6387	8.18588
337	Visceral endoderm	-2.30894	-0.91849	-2.61428	-0.839912	2.62379	-1.42258	-1.64163	-2.7387	-1.944	-1.3469	-1.04826	0.145973	-2.51025	-0.544167	0.147725	-1.44992	-1.00735	-0.867775	2.6603	-0.723855	-1.20066	4.7831	-1.97854	-0.289004	-0.73062	4.451	-0.754478	-0.414879	1.86304	4.58481	8.51828
336	Visceral endoderm	-3.54431	-0.91849	-1.75851	-1.04479	1.84251	-1.65315	-1.42814	-2.7387	-1.944	-0.859125	-1.04826	0.12889	-2.51025	0.0259142	0.094093	-0.241676	-1.43804	-1.4754	0.638663	-0.723855	-0.782587	5.26661	-1.63595	-0.289004	-1.02517	2.46881	-1.41499	-0.143069	0.226373	3.28081	4.78252
432	Hindgut	-0.265451	1.72989	1.21387	1.1421	4.52906	-0.316621	-0.386958	-0.600705	-1.65038	-1.28385	1.95152	0.209031	-1.97069	-0.0794232	-0.494415	-0.113391	-1.43804	-0.72397	3.22944	0.139245	-0.723949	1.20975	1.33662	-0.289004	0.803326	3.15345	1.5611	-0.0859434	3.63395	2.96544	6.32537
431	Hindgut	-2.28094	1.36152	-0.0152697	2.12454	4.24767	-0.874202	-1.38153	-1.21554	-1.46191	-0.901553	1.76612	-0.0845944	-1.36607	0.584407	-0.505519	-0.773997	-1.43804	-0.472282	3.0464	-0.241768	-0.427669	3.75424	1.65731	-0.289004	-0.245239	3.07221	1.06811	-0.200753	3.34323	3.38688	6.94129
430	Hindgut	1.26463	2.59644	-0.0175128	1.61527	3.66894	-0.617107	-0.66508	-0.453883	-1.18968	1.16347	0.904761	-0.0845944	-1.64089	-0.101332	-0.091819	-1.10268	-1.43804	-0.606038	3.5269	0.0987793	-1.2067	-0.0180202	-1.48632	-0.105515	0.736412	3.13532	1.83614	0.262811	2.61228	1.61935	4.02953
429	Hindgut	-0.739731	1.5654	0.053431	1.68405	3.48654	0.614202	2.7803	-0.583084	-0.970684	-0.453693	-0.0107608	-0.0845944	0.705971	-0.236586	0.0666226	-0.949116	-1.43804	-0.0376202	0.710345	0.631733	-1.20524	3.69935	0.394971	0.834775	0.412363	0.325563	1.44724	0.613299	2.75597	1.03412	4.87553
427	Hindgut	-1.07719	2.09442	-0.185352	1.09157	3.11279	-0.154296	2.67863	0.261883	-1.50574	-1.57747	1.02807	-0.0845944	3.05806	0.196207	0.150213	0.329361	-1.43804	-0.182301	1.758	0.0543595	-0.39732	3.60412	1.85286	-0.289004	1.19176	1.21982	2.11132	0.00967893	2.56192	0.948696	3.95059
426	Hindgut	-0.0803766	2.14037	-0.526844	2.25567	3.46117	-0.207248	4.20201	-1.83887	-1.25065	0.0887904	1.29869	-0.0845944	2.49177	0.269894	-0.0399413	-0.693152	-1.43804	-0.444355	-0.198171	0.603743	-1.13966	3.17771	-1.3735	-0.0622276	0.654059	-0.344077	1.4659	0.289746	2.07666	0.55401	3.60932
425	Hindgut	-2.40997	-0.0501366	-0.88452	2.18677	3.94767	-0.243331	3.94416	-1.25415	-0.747318	-1.18202	1.05556	-0.0845944	1.28966	0.19125	-0.6531	-0.889279	-1.22759	-0.629084	0.651603	-0.163218	-1.04606	3.35121	0.235574	-0.289004	0.196554	0.137958	0.203556	-0.267472	2.68408	0.911349	4.60601
428	Gut	-2.32838	-0.306058	-1.28615	1.9842	4.18016	-0.325014	1.12388	-1.89207	-0.833138	-0.157799	0.596534	-0.0845944	-0.290063	0.425217	-0.557336	-0.837484	-1.10147	0.146677	1.56079	-0.111423	-1.01162	3.38397	1.25097	-0.289004	0.822718	1.08169	-0.445976	0.128668	3.59567	1.84536	5.73517
424	Gut	-1.26889	1.15022	-0.910922	1.83456	3.81287	-0.183015	1.35932	-1.63178	-1.37204	-0.107341	1.17853	-0.0845944	-0.00463409	0.244743	-0.253582	-1.04604	-1.43804	-0.751741	0.796288	0.383061	-1.43672	2.98486	-2.30562	-0.289004	-0.0533565	-0.291717	1.22974	0.0462277	2.51643	-0.205987	4.90589
423	Gut	-0.66189	0.735966	-0.431226	2.19547	4.36455	-0.666704	-0.782275	-1.13258	-1.37417	0.397325	0.471879	-0.0845944	-1.78903	-0.355558	-0.394682	-1.04772	-1.43804	-0.261429	1.66522	-0.0637048	-1.2563	1.85061	-1.17451	-0.289004	1.1292	1.76453	0.967263	-0.186549	3.07727	1.17802	5.27681
422	Gut	-1.87065	-0.91849	-1.13922	1.67732	3.83309	-0.932791	-1.09091	-2.11533	-1.70703	-1.13528	1.06889	0.152376	-0.660566	0.844043	-0.546721	-1.44992	-1.43804	-1.4754	0.788637	-0.723855	-0.809997	2.87321	0.248333	-0.289004	1.05277	1.25223	-0.972795	0.063993	3.16607	2.76729	6.03438
421	Gut	-2.14312	-0.91849	-1.93247	1.56466	3.5012	-0.971343	-0.216785	-2.25232	-1.68151	-0.895669	0.356922	-0.0845944	0.419292	0.267933	-0.784416	-1.18743	-1.43804	-0.989019	0.374928	-0.723855	-1.14639	2.77662	-1.27142	-0.289004	0.43612	-0.118736	-0.928609	-0.318469	2.79091	2.21577	5.05177
420	Gut	-2.60961	-0.350207	-0.583565	1.32257	3.74504	-0.84434	-0.192817	-1.92989	-1.944	-0.618508	0.560097	-0.0845944	0.436084	0.308322	-0.665102	-1.20449	-1.19261	-1.10279	0.0967772	0.174512	-1.43394	2.48013	-1.34539	-0.289004	0.726399	-0.022345	-1.16956	0.349124	2.47181	1.21757	4.38693
419	Gut	-2.43544	-0.91849	-0.437041	1.95759	3.96198	-0.643379	1.66707	-2.05913	-1.09079	-0.425049	0.874163	-0.0845944	0.516309	0.382297	-0.226827	-0.96556	-1.17691	-0.380662	0.281123	-0.462725	-1.09032	2.76879	-0.505937	-0.0278738	0.273001	-0.580043	-0.405219	-0.290133	2.46134	1.511	4.83919
418	Gut	0.674889	-0.00246887	-0.387037	2.45513	3.99842	-0.691283	-0.475784	-1.47989	-1.16491	-0.411627	-0.151403	-0.0845944	0.261334	-0.145714	-0.355356	-0.670826	-1.24724	-0.696307	1.41239	-0.0721621	-0.983939	-0.129783	-1.98195	-0.289004	0.799601	1.75861	0.791108	-0.0930129	2.71173	1.44715	3.52894
411	Gut	0.784379	-0.19141	-0.202556	1.39469	3.48951	-1.06314	-1.05162	-1.38703	-1.12649	-1.25423	-0.725018	-0.0845944	1.90271	0.125935	-1.03072	-0.257255	-1.11479	-0.885392	-0.737655	-0.723855	-1.30602	-0.942679	-2.33827	-0.289004	-0.814644	-0.908521	-0.687906	-0.0910806	3.27501	0.497774	1.63186
410	Gut	0.546912	-0.91849	-0.727292	0.663804	2.71257	-1.15551	-1.64163	-2.24106	-1.67528	-1.07984	-0.779542	-0.0845944	0.596156	0.175558	0.0823282	-0.952279	-1.43804	-1.4754	-1.61904	-0.723855	-0.929497	-0.793395	-1.68125	-0.289004	-0.081031	-1.70792	-1.14626	0.321383	2.38704	1.24854	1.75723
408	Gut	-0.661117	-0.91849	-0.120463	1.62041	3.6249	-0.934549	-0.923031	-1.75836	-1.54207	-1.17554	-0.329666	-0.0845944	-0.50925	-0.0669242	-2.85275	-1.04798	-1.43804	-1.4754	-0.159881	-0.723855	-1.039	0.0663806	-1.93094	-0.289004	0.181192	0.192763	-1.41499	-1.57965	2.70334	2.63999	3.7513
407	Gut	-0.967021	-0.91849	-0.244016	1.55343	3.17782	-1.42629	-1.64163	-1.58445	-1.34411	-1.15293	0.0565956	-0.0845944	-0.16424	0.532129	0.131957	-1.44992	-1.0135	-1.05086	-0.634929	-0.723855	-0.975301	1.22158	-0.540654	-0.289004	0.607283	0.00421012	-1.18813	0.783554	2.89944	2.47037	5.12899
406	Gut	-2.15814	-0.701522	-0.348038	1.54088	3.5116	-0.655588	-0.57346	-1.62223	-1.72703	-0.847808	-0.0507059	-0.0845944	0.340074	0.406289	-0.156245	-1.44992	-1.43804	-1.25843	0.0640367	-0.147187	-1.01544	1.72809	-1.14279	-0.289004	0.0228675	-0.592039	-0.838318	-0.0593593	2.5301	1.30297	3.70691
405	Gut	-1.04344	-0.587696	-0.948579	1.02274	2.15081	-0.657775	-1.06569	-1.74333	-1.944	-1.17067	-0.472324	-0.0845944	0.319812	0.318535	0.189039	-1.44992	-1.03123	-0.899457	-0.627836	-0.723855	-1.3752	1.11554	-1.5093	-0.289004	0.23652	-0.418659	-0.812051	0.132582	2.36847	2.99539	4.18624
394	Gut	-0.000359238	-0.550189	-0.341453	0.39429	2.02595	-1.1295	-1.11799	-2.54338	-1.944	-0.835893	-0.383578	-0.0845944	-0.0663864	0.069151	-0.990234	-1.08161	-0.696458	-1.1071	-1.30821	-0.723855	-1.32955	-0.610341	-1.40223	-0.289004	0.517925	-1.08955	-0.891344	-0.380359	2.05135	3.58959	3.11669
398	Definitive endoderm	0.849582	-0.91849	0.394714	-1.49584	0.775639	-0.976017	-0.9645	-2.06157	-1.68366	-1.31713	-0.565514	-0.0845944	1.2371	0.358836	-0.491961	-0.669402	-0.495166	-1.4754	-3.24664	-0.723855	-1.75999	-1.28737	-2.18846	-0.289004	-0.237405	-3.01916	-1.41499	0.00887873	1.40471	2.30558	0.805555
397	Definitive endoderm	0.559472	-0.91849	-0.421598	-0.665239	0.945098	-1.06365	-0.896752	-2.3218	-1.944	-0.832596	-1.04826	-0.0845944	-0.429738	-0.185047	0.183825	-0.43384	-0.42196	-0.885897	-2.14114	-0.723855	-1.49787	-1.21417	-2.11138	-0.289004	-0.501715	-2.49064	-1.41499	0.397745	1.37651	2.41054	1.42401
396	Definitive endoderm	-0.440027	-0.91849	-0.94797	-1.03075	0.871572	-1.23324	-1.64163	-1.71716	-1.944	-1.57747	-1.04826	-0.0845944	0.183671	0.00354317	-1.34672	-0.535669	-1.01813	-1.05549	-2.06603	-0.723855	-2.24274	-0.429772	-1.68134	-0.289004	-0.118287	-2.57484	-1.41499	-0.227245	1.48217	2.91079	1.10197
395	Definitive endoderm	1.74447	-0.91849	-0.173969	-0.7038	1.82939	-0.919427	-1.30776	-1.50895	-1.72499	-1.16706	-1.04826	-0.0845944	0.505206	-0.0396172	-0.142001	-1.2309	-1.02762	-0.894874	-2.65098	-0.723855	-0.721636	-0.89742	-1.80861	-0.289004	0.513474	-2.10189	-1.19597	-0.241159	1.9475	2.85077	2.74781
831	Node/Notochord	-2.6607	-0.227446	-0.321526	-0.108175	0.609318	0.0910421	4.27283	-1.36399	5.1341	0.0527211	-0.27055	-0.0845944	6.25584	0.285767	-0.330996	0.169243	-1.1323	3.89843	-0.836111	0.707334	-1.68283	1.51958	-1.71392	-0.289004	-1.11517	-2.25551	0.329201	-0.337406	0.603292	0.781166	-0.829301
830	Node/Notochord	-2.53346	1.6044	0.34225	0.17754	3.2507	1.14715	2.41773	-0.798521	3.36577	-1.18081	-1.04826	0.312067	6.00973	0.234461	-0.176342	-1.05325	-1.04137	1.86514	0.282873	1.52333	-1.27169	0.529344	0.444306	0.421639	-0.351249	0.398129	1.10624	-0.20649	2.83187	0.430479	-0.496458
829	Node/Notochord	-2.62542	-0.241521	0.567984	-1.76765	2.83276	0.659019	0.902343	-0.84597	2.56521	-1.09416	-0.564952	0.176465	6.71858	0.800347	-0.148985	-0.966605	-1.43804	0.649922	-2.04517	-0.124276	-1.0995	-0.958437	-2.09164	-0.0279441	-0.551264	-2.01713	0.147062	-0.84868	2.97981	-0.943089	-1.21036
828	Node/Notochord	-2.36175	-0.91849	-0.214238	-2.32519	2.57764	0.518373	-0.383307	-1.48038	0.78616	-1.04454	-0.372302	-0.0845944	6.81963	0.617891	-0.431516	-1.25074	-1.06286	0.659007	-1.95703	-0.723855	-1.24869	0.0114147	-1.79168	-0.289004	-0.710375	-2.03931	-0.739025	0.00274188	2.54798	-1.11293	-0.800723
827	Node/Notochord	-1.00041	0.38742	0.255279	0.512841	4.10388	0.384597	0.295329	-0.763839	-1.10228	-1.57747	-0.838587	-0.0845944	6.00908	0.616258	-0.347651	-1.05611	-1.22836	-0.393933	-0.639709	0.117866	-1.27656	-1.14878	-1.93582	-0.289004	-0.292215	-0.265043	0.987588	0.0649181	3.85336	-0.108205	1.5573
409	Node/Notochord	0.585937	-0.91849	-0.114704	-0.54255	2.96572	-0.123771	-1.64163	-2.10651	-1.49498	-0.94528	-0.599241	-0.0845944	5.07391	0.246385	-0.345045	-0.296141	-0.642075	-1.02637	-1.88443	-0.482853	-1.16314	-1.59805	-1.66274	-0.289004	-0.329231	-1.91016	-0.619025	0.329871	2.79977	-0.279199	0.16421
401	Node/Notochord	0.573806	-0.91849	-0.545134	-1.41203	1.12072	-0.800268	-0.549014	-1.33925	-1.4587	-0.297964	-0.562965	-0.0845944	5.22118	0.58	-0.192816	-0.964618	-1.17602	-0.795354	-2.69713	-0.461843	-1.23438	-0.516832	-1.81005	-0.0269915	-0.54166	-2.43288	-1.41499	0.113969	1.49661	-0.898767	0.167939
400	Node/Notochord	-1.22768	-0.91849	-0.312258	-1.1604	0.733007	-0.457357	0.780848	-1.28561	0.34077	-0.420745	-0.276161	-0.0845944	6.22308	0.640273	-0.314511	-1.26123	-0.28131	-0.00888837	-2.59774	-0.723855	-1.3536	-0.416783	-1.71032	-0.289004	-0.55422	-2.16709	-1.05844	-0.00720873	1.51991	-0.411018	-0.560206
404	Anterior Primitive Streak	1.86462	-0.91849	-0.0649785	-1.63677	0.081544	-1.29076	-1.44958	-1.72919	-1.944	-1.38542	-0.266046	-0.0845944	3.65254	-0.259638	-0.23462	-1.08753	-0.428528	-1.4754	-2.98477	-0.723855	-1.51219	-1.57559	-2.73238	-0.289004	-0.496416	-2.83444	-1.41499	0.197336	1.04008	0.658471	0.415134
403	Anterior Primitive Streak	-0.117535	-0.91849	-0.330061	-1.78859	-0.547268	-1.16271	-1.45998	-2.11446	-1.944	-1.23363	-0.186846	-0.0845944	2.65335	0.146856	-0.106084	-0.634829	1.33427	-1.13155	-2.93567	-0.38001	-1.27503	-1.73981	-2.05843	-0.289004	-0.581402	-2.73467	-1.41499	0.369884	0.52898	0.910606	-0.166785
402	Anterior Primitive Streak	-0.841608	-0.91849	-0.550754	-1.54679	-1.52902	-0.824767	-0.773405	-1.77846	-1.64185	-1.33326	0.0812342	-0.0845944	3.18673	-0.0394181	-0.254323	-1.44992	1.50172	-1.17325	-3.08492	-0.565249	-1.80944	-1.79694	-2.49034	-0.289004	-0.519983	-2.50644	-1.41499	0.319105	-0.586815	0.257892	-0.587523
399	Anterior Primitive Streak	2.56107	-0.91849	-0.153147	-1.65383	0.992761	-0.998332	-1.17554	-2.08388	-1.69317	-1.32664	-0.225276	-0.0845944	2.71066	0.0160223	0.23081	-0.139438	-1.1872	-1.00931	-2.85611	-0.473024	-1.58793	-1.97941	-2.44164	-0.289004	-0.521144	-2.69007	-1.41499	0.0377373	1.13289	2.1278	0.685489
200	Anterior Primitive Streak	-1.47895	-0.91849	-0.713048	-1.03779	-2.37172	-1.33652	-0.721679	-1.93617	-1.62738	-0.579246	-0.245736	-0.0845944	2.38899	-0.118157	0.320314	-1.44992	0.373218	-0.672869	-2.49319	-0.723855	-1.14041	-1.91362	-3.11542	-0.289004	-1.69068	-2.41629	-1.41499	0.655224	-1.1409	-0.72487	-0.334035
193	Anterior Primitive Streak	0.697203	-0.91849	-0.411226	-1.07753	-0.810286	-1.47061	-1.2961	-1.87296	-1.76147	-0.71173	-0.555419	-0.0845944	2.51769	0.187409	0.00681093	-1.26738	-0.788984	-0.848079	-3.34551	-0.54132	-1.42358	-2.04771	-2.56972	-0.289004	-0.138476	-2.39589	-1.41499	0.44116	0.00345162	-0.264893	0.286114
192	Anterior Primitive Streak	-0.724544	-0.91849	-0.504572	-0.872048	-2.0787	-1.40736	-1.64163	-1.23146	-1.944	0.403502	-0.239335	-0.0845944	1.33232	0.253979	0.447525	-1.44992	-0.099944	-1.22961	-3.1378	-0.723855	-1.78545	-1.98446	-1.96257	-0.289004	-0.271972	-2.30983	-1.41499	1.10651	-0.0453444	-0.343137	0.239952
19	Anterior Primitive Streak	-0.3285	-0.661275	0.152123	-0.443254	-0.373256	-1.17601	-1.16449	-1.60392	-1.68679	1.45681	-0.378844	-0.0845944	-0.200063	-0.0816491	0.179246	-1.44992	-0.59763	-0.998262	-2.9618	-0.46664	-1.24827	-1.75311	-2.14932	-0.289004	-0.311672	-2.60814	-1.41499	0.357876	-0.0628441	-0.809967	-0.503482
304	Erythroid 3	-2.65471	10.2141	-0.815455	-1.54058	-2.87347	-0.984494	-1.64163	-2.07005	-1.944	-1.57747	-0.178452	-0.0845944	-2.51025	-1.57425	0.439832	-1.44992	-1.43804	-1.27881	-0.7107	-0.0552037	-1.87213	-1.48429	-2.91264	-0.092421	-1.48047	0.944329	10.6427	0.129139	-1.1409	-0.888037	-1.39039
303	Erythroid 3	-3.0626	10.2741	-0.709645	-1.41788	-2.89318	-1.13454	-0.917022	-1.66863	-1.66293	-1.2964	0.170081	-0.0845944	-2.51025	-0.727357	0.377768	-1.44992	-1.15697	-1.19433	-0.294881	-0.0814795	-1.51814	-0.801484	-2.62668	-0.289004	-1.72624	1.11511	10.5507	0.190822	-1.1409	-0.640473	-0.988974
302	Erythroid 3	-2.899	10.6029	-1.51714	-1.35095	-2.5303	-1.19527	-0.997684	-1.99546	-1.944	-1.57747	0.0488694	-0.0845944	-2.51025	-1.16147	-0.000417956	-1.44992	-1.43804	-0.665371	-0.564484	-0.0799114	-1.99666	-1.5863	-2.99503	-0.0429163	-1.76122	1.03693	10.8968	0.297835	-1.1409	-1.01095	-1.81296
301	Erythroid 3	-2.95403	10.8584	-0.901662	-1.20658	-2.5442	-0.941959	-1.24583	-1.94335	-1.66923	-1.43397	-0.377129	-0.0845944	-2.23548	-0.683494	0.52897	-1.30641	-1.43804	-0.862489	-0.674931	0.0798846	-1.62984	-1.51906	-2.7246	-0.1455	-1.61151	1.31241	10.9405	0.251147	-1.1409	-1.1667	-1.2553
300	Erythroid 3	-2.41014	10.7885	-0.956589	-1.06919	-2.02255	-1.65315	-1.21244	-1.87528	-1.944	-1.27856	-0.282774	-0.0845944	-2.35357	-0.764894	0.459966	-1.15101	-1.43804	-0.92596	-0.924905	-0.0627113	-1.5816	-1.80106	-2.40922	-0.132319	-2.00731	0.965961	10.8586	0.272116	-0.984211	-0.904439	-1.29356
299	Erythroid 3	-2.0072	11.423	-0.969753	-0.817442	-1.83272	-0.547559	-1.19476	-1.29758	-1.61091	-1.294	-0.947777	-0.0845944	-2.31552	-0.702511	-0.148496	-1.44992	-1.43804	-0.746035	-1.13131	0.00550638	-1.60754	-1.31828	-2.92068	-0.289004	-1.56044	1.50389	11.3434	0.627671	-1.04041	-0.899382	-1.29236
298	Erythroid 3	-2.47475	8.94666	-0.725666	-0.600796	-1.62552	-0.714805	-1.14645	-1.12766	-1.944	-1.39472	0.40883	-0.0845944	-2.01508	-0.859741	0.887805	-1.10334	-1.43804	-0.431918	-0.0856406	-0.0925876	-1.19926	-1.14497	-2.67665	-0.289004	-1.25041	0.855142	9.90866	-0.0261453	-1.1409	-1.05415	-0.877088
297	Erythroid 3	-2.71086	8.94561	-1.62165	-1.02324	-1.60813	-0.51807	-1.25624	-1.9018	-1.47147	-1.10494	1.0799	-0.0845944	-2.03772	-0.884308	0.0294742	-1.44992	-1.43804	-1.22153	0.320166	-0.251326	-1.25012	-1.56534	-2.4271	-0.289004	-1.53478	1.11115	9.70624	-0.188866	-0.887028	-0.959294	-0.981637
296	Erythroid 3	-3.11099	9.90436	-0.915583	-1.30437	-1.89026	-0.821076	-1.11511	-1.90663	-1.944	-1.57747	0.264958	-0.0845944	-2.2252	-0.504171	0.60492	-1.44992	-1.43804	-0.738955	0.206915	0.0125865	-0.929522	-1.06272	-2.73009	-0.00395497	-1.72226	1.24586	10.1284	0.332031	-0.991915	-1.47493	-0.923378
295	Erythroid 3	-2.77464	9.46333	-1.1468	-1.2149	-1.95596	-1.01851	-1.00699	-1.40116	-1.70328	-1.33675	0.419209	-0.0845944	-1.87562	-0.963686	0.753969	-1.44992	-1.43804	-1.0257	0.333633	-0.089221	-1.68232	-0.941213	-2.7162	-0.289004	-1.76659	1.16374	10.0872	0.223314	-0.900175	-1.25752	-1.02496
294	Erythroid 3	-2.87	9.47804	-0.76961	-1.42824	-2.59066	-0.639839	-1.05804	-2.20677	-1.77705	-1.41052	0.954944	-0.0845944	-2.19217	-0.734768	0.898962	-1.44992	-1.27108	-0.943468	0.376054	0.149635	-1.22944	-1.14677	-2.69935	-0.289004	-1.84035	1.21465	10.1764	0.370942	-1.1409	-1.47717	-1.04574
293	Erythroid 3	-2.49999	10.213	-0.792082	-1.109	-2.00501	-1.34315	-1.33163	-1.73096	-1.944	-1.41495	-0.0955188	-0.0845944	-2.20025	-0.7109	0.737352	-1.13992	-1.27551	-1.1654	-0.405095	-0.333467	-0.868106	-0.782088	-2.43235	0.415681	-1.56221	1.05679	10.4239	0.0204114	-1.1409	-1.44105	-1.0671
292	Erythroid 3	-2.41714	9.65499	-0.903292	-1.23836	-1.81751	-1.06216	-1.05064	-1.61348	-1.944	-1.57747	0.148318	-0.0845944	-2.18669	-0.730693	0.581515	-0.630561	-1.43804	-0.656041	-0.191026	-0.132872	-1.5142	-1.03366	-2.45728	-0.289004	-1.68374	1.06152	10.3438	-0.144702	-0.817334	-1.16379	-1.23969
288	Erythroid 3	-3.01748	7.55537	-0.666121	-1.00581	-2.03849	-0.272222	-0.723776	-1.60294	-1.5758	-1.20927	0.347601	-0.0845944	-1.84382	-0.637354	0.299815	-1.44992	-1.2431	-0.678389	1.25311	0.193997	-0.898872	-1.31239	-1.72362	-0.289004	-1.34087	1.8868	9.25768	-0.301401	-0.94596	-1.03179	-0.543551
287	Erythroid 3	-2.6261	7.48882	-1.05223	-0.661508	-1.71811	-0.735242	-0.494992	-1.66491	-1.45114	-1.31194	0.762091	-0.0845944	-1.51259	-0.815949	0.726235	-1.18438	-1.43804	-1.09215	0.444419	-0.230994	-1.29127	-0.897632	-2.05684	-0.150634	-1.41183	1.49067	9.2013	0.171769	-0.757652	-0.679501	-0.663582
286	Erythroid 3	-2.53885	8.19676	-1.3265	-0.701347	-2.68859	-1.16748	-1.03849	-1.64055	-1.6822	-1.57747	0.361517	-0.0845944	-2.02459	-1.18027	0.575839	-1.44992	-1.43804	-0.79392	0.57616	0.288991	-1.75708	-1.07417	-2.59822	-0.289004	-1.7455	1.13241	9.42876	0.277459	-1.1409	-0.893234	-0.698821
309	Erythroid 2	-1.60432	1.84313	-0.637713	-0.804597	-2.032	-0.526215	-1.04321	-2.27011	-1.61671	-1.10888	0.793075	-0.0845944	-1.24552	-0.764454	0.721977	-1.27776	-1.26588	0.0233756	1.75631	-0.396567	-1.64432	-0.619362	-1.61291	-0.116852	-1.28872	2.00425	7.04496	-0.373901	-1.1409	-0.418861	-1.0252
308	Erythroid 2	-1.45435	1.45958	-0.775231	-0.562428	-1.51617	-0.448203	-0.810412	-1.66858	-0.816608	-1.57747	0.950597	-0.0845944	-1.13116	-0.772031	0.472898	-1.19784	-1.43804	-1.00614	1.09161	-0.47178	-1.25683	-0.211179	-1.18655	-0.289004	-1.34695	1.78129	5.9744	-0.0461983	-1.1409	-0.722148	-0.801157
307	Erythroid 2	-1.23287	1.87471	-1.19432	-0.802655	-1.86317	-0.389406	-0.627067	-1.95265	-1.70753	-0.954302	0.797903	-0.0845944	-1.88708	-1.3345	0.621332	-1.00824	-1.20157	-0.0997826	1.79704	-0.723855	-1.0989	-0.557341	-1.01435	-0.0525324	-1.38414	1.82948	7.20611	0.201518	-1.1409	-0.481384	-0.386141
306	Erythroid 2	-1.49882	2.27457	-1.11274	-0.790133	-1.79773	-0.65084	-0.0907722	-1.52122	-1.22202	-1.29817	0.933612	-0.0845944	-1.67907	-0.478188	0.0898716	-1.44992	-1.43804	-0.753411	1.73504	-0.444557	-1.17437	-1.16187	-1.97056	-0.00970568	-2.00731	2.01938	6.91797	0.226169	-0.861597	-0.651664	-1.15464
305	Erythroid 2	-1.99828	2.60345	-1.33076	-0.539043	-1.99547	-0.778697	-0.883003	-1.86425	-1.75958	-1.39305	1.02325	-0.0845944	-2.01242	-0.675207	-1.56888	-1.10086	-1.25361	-0.391821	2.59319	-0.145155	-1.6091	-1.05147	-1.63484	-0.289004	-1.65825	2.62303	7.16158	-0.633211	-0.956471	-0.5994	-1.1846
291	Erythroid 2	-2.29579	3.65375	-1.79399	-0.496752	-1.98163	-0.526774	-0.905122	-2.32747	-1.2075	-1.57747	1.28576	-0.0845944	-1.68997	-1.08745	-0.520627	-1.03869	-1.43804	-0.237343	1.47015	-0.210359	-1.50624	-0.354406	-1.92534	-0.289004	-1.78809	1.74546	8.07388	-0.161305	-1.1409	-0.751646	-1.23876
290	Erythroid 2	-1.96355	2.95769	-0.904845	-0.360594	-1.75314	-0.710463	-1.03022	-1.81968	-1.51146	-1.57747	1.48287	-0.0845944	-1.38253	-0.209131	0.720456	-0.838511	-1.20697	-0.556379	1.03292	-0.723855	-1.47031	-0.318073	-1.9543	-0.057936	-1.3959	1.53341	7.83562	-0.151543	-0.909828	-0.637933	-1.00536
289	Erythroid 2	-2.55759	6.82812	-0.841164	-0.511626	-2.03466	-0.564011	-0.453097	-1.55017	-1.62836	-1.12529	1.23622	-0.0845944	-1.93251	-0.615377	-1.73339	-0.997731	-1.27214	-0.0989274	2.0563	-0.723855	-1.665	-1.14111	-2.24036	-0.289004	-1.69166	2.17658	8.67702	-1.0696	-0.825255	-0.592175	-1.36504
334	Erythroid 1	1.66679	-0.486864	-0.863263	-0.529481	-0.123593	0.223005	-0.787598	-1.5723	-1.33505	-1.14585	0.017584	-0.0845944	0.958164	-0.805975	-0.904986	-1.44992	-1.20697	-1.04377	3.75132	-0.492785	-0.398471	-0.996618	-0.100543	-0.289004	-1.57568	3.21142	1.90787	-0.414704	-0.789337	0.813314	-1.29103
333	Erythroid 1	1.61006	-0.579133	0.174319	-0.637478	0.176096	0.190123	-1.64163	-1.56914	-1.08983	-1.57747	0.844725	-0.0845944	-0.106094	-0.619455	0.79821	-1.44992	-0.820351	-0.232433	3.40841	-0.723855	-0.901562	-0.0553185	0.290416	-0.289004	-1.66795	2.98145	1.48418	0.338063	-0.0807274	0.0689894	-0.998876
332	Erythroid 1	1.52005	-0.594051	-0.359351	-0.701456	0.096874	-0.20285	-1.31719	-1.44103	-1.35119	-1.57747	0.0814186	-0.0845944	0.23265	-0.55167	-0.0451314	-1.44992	-1.1136	-0.882584	3.09319	-0.236921	-1.2199	-0.0540059	-0.469664	-0.289004	-1.41449	2.75622	1.8324	0.129044	-0.548083	0.575543	-0.549241
331	Erythroid 1	1.38661	-0.613037	-0.184776	-0.694899	-0.425935	-0.872618	-1.33618	-1.0675	-0.939533	-1.57747	0.992545	-0.0845944	1.19072	-0.063513	0.278828	-1.14446	-1.43804	-1.16994	2.77817	-0.163098	-0.676715	-0.351542	0.154198	-0.289004	-2.00731	2.50373	1.85208	0.372616	-0.580138	0.442946	-0.408417
327	Erythroid 1	0.36664	-0.383392	-1.17173	-0.687929	-1.6319	0.0477682	-1.26558	-1.73544	-1.26422	-1.37821	-0.112837	-0.0845944	-0.692904	-0.370734	0.645253	-1.07386	-1.23877	-0.795618	2.839	-0.524593	-0.929077	0.0845074	-0.109529	-0.0897413	-1.07188	2.45777	2.70209	0.244037	-0.605797	-0.235657	-0.653313
326	Erythroid 1	-0.143401	-0.600632	-1.42035	-0.713429	-0.351015	-0.568598	-0.936628	-2.34725	-1.55255	-1.57747	0.928827	-0.0845944	-0.945774	-0.58666	0.505676	-1.05846	-0.470542	-1.26747	2.68104	-0.167961	-0.62129	0.180997	0.175859	-0.289004	-1.45141	2.38725	3.08323	0.482819	0.00849802	-0.0762961	-0.192962
325	Erythroid 1	0.578969	-0.91849	-1.31481	-0.932493	-0.870802	-1.09253	-1.64163	-1.59461	-0.971736	-1.57747	0.251198	-0.0845944	-0.749498	-0.733322	-1.19088	-0.889301	-0.293944	-1.16977	3.24097	-0.723855	-0.723596	-0.317023	-0.232834	-0.289004	-1.70168	2.93293	4.96153	-0.369627	-0.58028	0.396588	-0.822284
324	Erythroid 1	1.2077	0.0181815	-1.30799	-0.957355	-1.10499	-0.53209	-1.41252	-2.03614	-1.51484	-1.34836	1.29288	-0.0845944	0.266731	-0.622585	0.653667	-1.02076	-1.00888	-1.4754	3.10351	-0.494744	-0.955392	-0.0775249	-1.09451	-0.289004	-1.40035	2.89816	3.97154	0.495455	-0.911784	0.337299	-1.06616
323	Erythroid 1	1.2788	-0.304848	-0.573633	-0.917103	-0.973078	0.0763895	-0.885854	-1.46988	-1.65006	-1.57747	0.0664769	-0.0845944	-0.550569	-0.697907	-0.0956352	-1.15597	-1.43804	-1.18145	3.45237	0.390885	-0.755113	-0.0810971	-1.07453	-0.289004	-1.25153	3.01606	3.3878	-0.132758	-1.1409	0.319247	-0.39691
322	Erythroid 1	1.29826	1.78131	-1.3162	-1.07276	-1.12626	-0.545098	-0.588842	-2.00372	-1.46294	-1.24073	0.200718	-0.0845944	-1.77528	-0.477405	-0.0352381	-1.27234	-1.26046	-0.740423	2.91814	0.384193	-1.76168	-1.42813	-1.67101	0.133777	-1.67056	2.50182	3.71013	-0.340669	-0.96332	-0.297487	-1.10535
321	Erythroid 1	0.100373	-0.91849	-0.584226	-1.24896	-0.8514	-0.367853	-1.09351	-1.15564	-1.17889	-1.57747	0.853673	-0.0845944	0.00323141	-0.64598	0.481464	-0.901796	-1.43804	-1.4754	2.33628	-0.723855	-0.95745	0.0183667	-0.189646	0.00852356	-1.45919	2.11986	3.2196	0.219294	-1.1409	0.032996	-0.607042
320	Erythroid 1	-0.352915	-0.91849	-0.572602	-0.910971	-1.6424	-0.711982	-0.440803	-1.69685	-1.19096	-1.57747	0.7346	-0.0845944	-0.791574	-0.409341	0.0237182	-0.910101	-1.14484	-0.609662	2.20419	-0.723855	-1.37701	0.279441	-0.283788	-0.289004	-1.46749	1.79301	1.68839	-0.465663	-0.60108	0.185173	-0.527198
319	Erythroid 1	-0.421622	-0.40475	-0.460345	-0.764628	-0.902049	-1.24193	-1.42262	-1.6575	-1.20635	-1.16625	1.33449	-0.0845944	-0.717155	-1.04139	0.682421	-1.0387	-0.924296	-0.345092	2.28243	0.306754	-0.93699	-0.296426	-0.0315232	-0.289004	-1.59608	2.30678	4.01488	0.345133	-0.403242	0.396546	-1.1799
318	Erythroid 1	0.00166694	-0.105906	-1.52296	-0.798985	-1.63688	-0.0594591	-1.01786	-1.50616	-1.58369	-1.34056	0.584284	-0.0845944	-1.44083	-0.768895	-0.727613	-1.00763	-1.07772	-1.03311	2.97792	-0.100087	-1.30857	-0.718823	-1.44984	-0.289004	-1.38354	2.53726	2.96293	-0.506888	-1.1409	0.0281703	-0.795899
317	Erythroid 1	-0.232536	0.204118	-1.26428	-0.600081	-0.750757	-0.624628	-0.890583	-1.85621	-1.04858	-1.57747	1.53509	-0.0845944	-1.11648	-0.181887	0.50565	-1.44992	-1.09796	-1.05697	2.12474	-0.201025	-0.910976	-0.511144	-1.37317	-0.289004	-1.11188	2.23198	5.02365	0.250138	-1.1409	-0.572531	-0.838498
316	Erythroid 1	0.0690222	0.217273	-1.13811	-0.317634	-1.50751	-1.11253	-0.888087	-2.7387	-1.0029	-1.28356	1.02199	-0.0845944	-0.796977	-1.13632	0.640451	-0.909301	-1.14412	-0.934781	2.61874	-0.723855	-0.842794	-0.0948141	-1.08403	0.00490952	-1.25376	2.29035	5.36044	0.254147	-1.1409	-0.123703	-0.137677
315	Erythroid 1	-0.228454	-0.91849	-1.39686	-0.748614	-1.35374	-0.0279412	-1.40577	-1.8642	-1.15799	-1.57747	0.537053	-0.0845944	-1.24372	-0.509069	-0.00431155	-1.21406	-0.652024	-1.03444	2.92662	-0.488001	-1.80179	-0.644928	-0.807516	-0.289004	-1.22129	2.73294	5.92157	0.169447	-1.1409	-0.209755	-0.473728
314	Erythroid 1	-1.02057	0.206121	-0.859237	-0.528651	-1.65598	-0.386119	-1.64163	-1.5228	-1.08236	-1.57747	0.668677	-0.0845944	-1.20789	-0.454001	-2.07612	-1.10695	-1.09507	-0.851803	3.11667	-0.100262	-1.61915	-0.552265	-1.19536	-0.107983	-1.82628	2.85817	3.09383	-1.33684	-0.959875	-0.0917221	-1.71608
313	Erythroid 1	-0.787478	-0.270837	-1.28854	-0.498968	-1.93922	-0.298971	-0.893642	-1.1687	-1.12845	-1.11749	1.14356	-0.0845944	-0.733005	-0.71378	0.498405	-0.802263	-0.978058	-1.4754	2.28382	-0.151419	-0.614419	-0.113004	-1.25053	-0.289004	-1.03969	2.56295	6.35613	0.0399544	-0.893991	0.196797	-0.824021
312	Erythroid 1	-0.88834	-0.245922	-0.686176	-0.489546	-0.952631	-0.30168	-0.7956	-1.89267	-0.624923	-1.32025	0.966335	-0.0845944	-0.975429	-0.416879	0.897177	-0.971584	-0.765468	-0.472455	1.8752	-0.466633	-1.2398	-0.0727285	0.0717119	-0.289004	-1.52897	2.20492	4.45003	0.397209	-0.883673	-0.162383	-0.375174
311	Erythroid 1	-1.09949	0.766304	-1.08546	-0.134933	-1.53374	-0.243913	-0.588548	-1.32947	-1.05267	-1.3025	1.18966	-0.0845944	-1.10102	-0.25004	0.76471	-0.941568	-1.16307	-0.334688	1.02091	-0.448885	-0.602239	-0.4264	-1.20742	-0.289004	-1.73233	1.70098	3.97027	-0.0842142	-1.1409	0.042555	-0.41854
310	Erythroid 1	-1.56038	0.550004	-0.392815	-0.597952	-1.32463	-0.679305	-0.667787	-1.76486	-1.29318	-1.32981	1.09791	-0.0845944	-1.19385	-0.924619	0.450544	-1.44992	-1.43804	-0.23075	1.88302	-0.47619	-1.99508	0.0931552	-1.55126	-0.0413381	-1.75964	2.10875	5.0465	0.0028806	-1.1409	-0.201005	-0.626398
335	Blood progenitors	0.868032	-0.91849	-0.421506	-0.36807	0.455725	-0.227238	-1.13979	-1.2514	-0.518094	-1.57747	0.219591	-0.0845944	0.405698	-0.162752	0.918704	-1.44992	-0.997019	-1.23956	2.84935	0.0323008	-0.0102871	0.347766	0.792238	-0.0531673	-1.28679	2.61714	1.32294	0.170834	-0.0691822	0.557131	-0.0259983
330	Blood progenitors	1.75407	-0.91849	-0.14968	-0.992742	0.22414	0.186627	-1.64163	-1.17979	-1.29374	-1.57747	0.174037	-0.0845944	1.91461	-0.041345	-0.164006	-0.799657	-1.07916	-1.4754	3.22291	-0.723855	0.275088	-0.158966	0.257852	-0.289004	-1.64842	2.76098	-0.117032	-0.228677	-0.490636	1.02538	-0.500132
329	Blood progenitors	1.99051	-0.91849	-0.0659802	-0.613122	0.290182	0.82639	-1.64163	-1.67279	-1.04162	-1.29875	0.377703	-0.0845944	1.5624	-0.465853	0.206045	-1.17119	-0.923037	-1.19667	3.05551	-0.723855	0.17228	0.226634	1.11247	-0.289004	-0.792721	2.44985	0.919309	0.167668	0.0736884	1.32061	-0.708026
328	Blood progenitors	1.92103	-0.91849	-0.561973	-0.125662	-0.614438	-0.0638916	-1.23884	-0.963542	-1.54121	-0.855771	-0.645472	-0.0845944	2.18883	-0.54658	-0.0070877	-1.44992	-1.43804	-1.4754	2.47232	-0.321064	-0.493344	0.061147	0.575655	-0.289004	-1.2856	2.52418	0.360171	-0.181745	-0.738104	0.790763	-1.07262
447	Endothelial cells	4.46264	2.52419	0.491898	-0.655027	-0.791203	0.828658	-1.20238	0.249813	-1.60367	-1.23714	0.601241	-0.0845944	-1.75932	0.16659	0.873044	-1.01067	-1.43804	-0.854933	4.82288	1.51052	-0.178886	-1.02622	0.0857147	1.6118	-1.09309	4.39601	1.7037	0.67867	-0.800562	0.789314	-1.56465
443	Endothelial cells	4.1617	2.45159	0.361485	-0.110386	-1.06009	2.25695	-1.06808	-0.122803	-1.21799	-1.1727	0.352477	-0.0845944	-0.891621	-0.471289	0.377859	-1.04514	-1.22247	-1.07062	4.09802	1.13636	-1.13078	-0.871706	-2.13167	-0.0734357	-1.60253	3.24046	2.43792	0.148366	-0.476397	0.598628	-0.947079
442	Endothelial cells	3.81679	1.61544	-0.409816	-0.226888	-1.01359	1.37658	-0.585148	-1.19409	-0.94815	-1.57747	-0.0524123	-0.0845944	-0.820423	-0.467207	-0.21719	-0.807052	-1.43804	-0.139068	4.15649	0.332625	-0.698139	-0.893916	-1.22983	-0.289004	-1.36444	3.3873	1.69487	0.00782279	-0.498032	0.259406	-0.369215
441	Endothelial cells	4.06826	2.41184	0.60662	-0.160769	-1.57331	2.06075	-0.926801	0.488453	-0.861691	-1.43301	0.741309	-0.0845944	-1.09552	-0.124013	0.239171	-0.938946	-1.29358	-0.329866	4.66556	0.571932	-1.33291	-1.33485	-1.71866	0.221966	-1.49634	3.92889	1.82241	0.328523	-0.742744	0.159954	-1.16365
440	Endothelial cells	4.58654	2.73423	0.642857	-0.34991	-1.4313	2.47778	-0.842814	-0.512475	-1.09959	-1.09769	-0.203849	-0.0845944	-2.17418	-0.792575	-0.00660508	-1.27257	-1.43804	-0.676582	4.0018	0.445872	-0.779682	-0.738702	-2.18104	0.32215	-1.27513	3.04529	2.83891	0.202976	-0.804827	0.351782	-0.67094
680	Haematoendothelial progenitors	1.74852	0.71044	1.53755	-0.436416	-0.879601	-0.116623	-0.571757	2.7928	-1.05552	-0.952333	0.599397	-0.0845944	-0.987587	-0.510488	-0.00196238	-1.07051	-1.43804	1.59281	2.52437	0.0920591	-1.30473	0.0554813	-1.25922	-0.289004	0.107769	1.80049	0.549533	-0.323022	-0.60198	0.180292	-1.3755
679	Haematoendothelial progenitors	2.73408	1.73684	1.72465	0.277428	-1.04127	1.78359	-0.218263	2.06291	-0.89678	-1.19786	1.30586	-0.0845944	0.341808	-0.551888	-0.189529	-1.29166	-1.27978	0.916646	3.50048	-0.170437	-1.28265	-0.606776	-1.08241	-0.289004	-0.754716	2.56728	1.70762	0.108692	0.0674688	0.311493	-1.19116
456	Haematoendothelial progenitors	2.84947	-0.91849	0.32674	0.0653335	0.677355	0.975855	-0.896485	-0.391278	-0.222137	-1.57747	-0.191727	-0.0845944	2.78966	-0.0962317	-0.0855725	-1.1597	-0.250576	-0.730254	2.73191	-0.433639	1.15069	0.668144	2.16635	-0.289004	0.167309	2.23835	-0.669844	-0.206214	0.803408	2.00648	-0.195609
455	Haematoendothelial progenitors	3.07075	-0.91849	-0.0819255	-0.180944	0.559416	1.87626	-0.694193	0.60336	0.134296	-1.28096	0.626506	-0.0845944	2.53971	-0.108499	-0.114494	-1.15341	-0.679	0.510497	3.45431	0.391991	0.359687	-0.341927	2.53404	-0.289004	-0.13613	3.17345	-0.366898	-0.41334	0.395185	1.99716	-0.651421
454	Haematoendothelial progenitors	2.37805	0.151033	0.880057	-0.459065	0.842396	2.40425	-0.320995	2.11038	0.218081	-1.2551	0.490192	-0.0845944	1.53542	-0.527763	-0.188193	-0.434232	-1.11567	1.57447	3.55648	-0.262507	-0.664934	-0.453742	2.30637	-0.289004	-0.568049	2.97494	-0.173839	-0.36331	0.763614	1.07058	-0.93742
453	Haematoendothelial progenitors	2.68036	-0.37566	0.361825	-0.0709332	0.893193	1.95254	-1.0988	-0.0971582	-0.577377	-1.2827	-0.101433	-0.0845944	2.12398	-0.37403	0.102797	-1.07847	-0.622907	-0.513441	3.40798	-0.181025	0.0909587	-0.319655	1.41356	-0.134654	-0.973394	2.82287	-0.00812934	0.054649	0.73067	1.22451	-0.480204
452	Haematoendothelial progenitors	2.38021	-0.91849	0.256672	-0.45825	1.1645	0.711069	-1.10043	-0.741178	-0.656212	-1.57747	0.279655	-0.0845944	1.36921	-0.487036	-0.16985	-1.24828	-0.896841	-1.09497	3.42028	0.0433728	0.745248	-0.352547	1.53132	-0.289004	-0.777702	3.09319	-1.21335	0.224134	0.578584	1.14504	-0.889662
451	Haematoendothelial progenitors	2.66837	-0.0631664	0.232039	-0.302101	-0.0305626	0.947828	-0.862866	-0.672511	-0.66064	-1.37144	0.0896375	-0.0845944	0.553708	-0.564908	-0.307314	-0.899185	-1.05018	-0.641939	3.80211	-0.025498	0.045375	-0.890277	0.504661	0.098856	-0.933493	3.18027	-0.00468302	-0.178849	0.29163	0.646443	-0.817042
450	Haematoendothelial progenitors	3.39714	0.480445	0.361253	-0.401144	0.00347541	1.26748	-0.653593	0.438734	-0.138004	-0.914574	0.679061	-0.0845944	0.719568	-0.64386	-0.253426	-0.978376	-0.966496	0.468889	4.14283	0.78623	-0.688575	-0.850943	0.162019	-0.289004	-1.01927	3.45035	0.820124	-0.21944	0.0109109	0.613752	-1.22537
449	Haematoendothelial progenitors	3.26104	-0.160856	0.585546	-0.069485	-0.551156	1.52658	-0.830698	1.21166	0.11593	-1.37739	0.160683	-0.0845944	0.859289	-0.220054	-0.418886	-0.770624	-1.06111	0.846472	3.88294	0.275443	-0.48888	-0.98103	0.461952	-0.289004	-1.00801	3.27275	0.338877	-0.697714	0.338833	1.03538	-1.12668
448	Haematoendothelial progenitors	3.94401	2.03958	1.06157	-0.355488	-0.858125	0.355819	-0.994071	1.33769	-1.64617	-1.47179	0.00136464	-0.0845944	-0.792643	-0.0367683	0.467879	-0.980735	-0.876517	-0.498313	4.89812	0.488734	0.329918	-0.557363	2.28348	3.7149	-0.0508072	4.27279	1.70139	0.0894238	0.160273	2.706	-1.67324
446	Haematoendothelial progenitors	1.83326	-0.91849	0.124454	0.570737	1.14372	1.17908	-1.40573	-0.937788	-0.318151	-1.57747	0.320792	-0.0845944	-0.186796	-0.279148	0.170255	-0.731872	-1.43804	-1.03495	3.88685	0.781412	2.18693	-0.302158	1.35343	-0.289004	0.0393985	3.26778	0.503357	0.37102	0.672621	1.01259	-0.30752
445	Haematoendothelial progenitors	2.60402	-0.91849	0.225691	-0.396523	-0.232389	1.06768	-1.40068	-1.19797	-1.31055	-1.12802	0.299032	-0.0845944	3.21068	0.0710689	-0.0806342	-1.00046	-0.353461	-0.677099	2.19691	-0.723855	0.39549	0.50349	1.37179	-0.289004	-0.211204	1.85611	-0.752291	0.100213	0.0699468	2.23042	-0.262943
444	Haematoendothelial progenitors	2.30713	-0.91849	0.415788	-0.649674	-0.348238	1.37521	-1.64163	-1.20176	-1.63092	-1.41293	0.41645	-0.0845944	3.55219	-0.213542	0.124094	-1.13683	-0.394354	-0.787014	1.70286	-0.723855	0.222347	0.202481	1.13837	-0.289004	-0.57129	1.78531	-1.1019	-0.063526	-0.150025	2.29248	-0.478191
439	Haematoendothelial progenitors	2.76001	-0.250679	0.617365	-0.558001	1.46446	3.11471	-1.20659	1.46977	0.181348	-1.57747	0.414281	-0.0845944	1.26386	0.000338055	-0.500103	0.165366	0.0658406	1.28288	3.70018	0.197521	1.11792	-0.280292	3.15217	-0.289004	0.411401	2.74398	-0.800785	-0.254032	0.683929	1.15216	-1.34873
438	Haematoendothelial progenitors	3.1712	0.678382	-0.565994	-0.90212	1.09656	1.46096	1.08926	2.25027	0.402924	-1.13979	0.585244	-0.0845944	1.10141	0.124738	-0.294311	-0.338794	-0.927637	0.985821	3.56578	-0.0502456	1.79661	0.503841	2.94181	1.98506	1.50386	3.23135	0.839493	-0.388601	1.02151	2.00568	-0.672053
437	Haematoendothelial progenitors	2.18471	-0.91849	0.8585	-0.852692	1.52475	2.18728	-1.23337	1.08359	-0.946728	-1.57747	-0.178752	-0.0845944	1.19628	-0.067252	-0.947742	-0.163329	1.38127	-0.18881	3.35442	0.0065746	1.43351	-0.662265	3.1788	-0.289004	1.05948	2.85546	-1.41499	-0.496337	1.21214	1.3129	-0.878264
436	Haematoendothelial progenitors	3.52725	1.74404	1.45227	-1.02205	0.312637	2.16577	-0.960363	1.90547	-1.32154	-1.47476	0.0608908	-0.0845944	-1.20902	0.153776	0.545735	-1.44992	-0.902188	0.307928	4.77912	0.385299	1.7842	0.220898	3.65363	5.33229	2.96835	4.0745	1.37965	-0.203364	0.501726	3.76114	-0.887755
435	Haematoendothelial progenitors	3.60984	1.45726	0.91208	-0.737649	0.188639	0.703163	-0.660611	1.34907	-1.944	-1.3936	-0.415946	-0.0845944	-0.774002	0.065322	0.210581	-0.576891	-1.08991	-0.602371	4.45426	0.453668	1.36776	0.106418	2.94058	4.61009	1.86373	3.863	0.881756	-0.293545	0.954507	3.49865	-1.35247
433	Haematoendothelial progenitors	2.87368	-0.91849	0.15845	-0.469936	1.80376	2.45393	-1.41059	-0.495666	-0.398503	-1.57747	0.297976	-0.0845944	2.44872	0.0304103	-0.73258	-0.680936	1.21662	-0.620091	2.63963	-0.292068	3.08947	-0.216925	3.18379	-0.289004	1.77156	2.40565	-1.41499	-0.171016	0.800828	2.46302	-0.939652
638	Allantois	2.10841	-0.0931731	-0.520927	-0.495633	1.47949	2.48865	2.1693	3.00169	0.546768	-1.57747	0.315217	-0.0845944	0.836807	1.02598	0.433033	0.559218	1.49515	0.634705	2.44304	0.639625	5.27097	1.61966	3.08466	4.30098	4.66446	2.68861	-0.0257911	-0.76043	-0.315578	2.5319	-1.03354
637	Allantois	1.60801	-0.0344121	-0.369421	-0.478494	1.30975	1.97424	1.47703	3.12751	0.490623	-0.912285	1.82496	-0.0845944	1.11312	1.76193	-0.414452	-0.227363	2.43444	-0.178228	2.83592	0.673416	5.45963	2.16338	3.53178	3.82664	3.99782	2.51076	0.46618	-0.217408	1.13542	2.95099	-0.761876
532	Allantois	3.80916	2.10882	0.931438	1.07901	3.21698	4.10594	-0.713033	1.56714	-0.0428272	-1.57747	-0.373533	-0.0845944	-0.834622	-0.0284776	0.467197	-1.07674	-1.06487	0.0696684	4.54945	4.35848	4.50371	-1.30165	2.85846	2.20188	3.59566	3.83121	1.86294	0.030884	2.67002	2.47882	-1.13045
531	Allantois	3.59808	1.49784	0.557484	0.129466	2.85348	2.88408	-0.266876	1.04134	-0.665268	-1.0706	-0.541396	-0.0845944	-2.23622	0.0616207	0.436751	-0.943048	-0.620784	-0.585943	4.23914	2.57515	4.14971	-0.277039	2.32337	2.91046	4.25768	3.54667	1.26116	-0.751966	2.49735	2.99242	-1.34942
525	Allantois	3.08862	0.217349	0.731687	-0.0563937	2.33316	2.46779	-0.000729755	1.67832	0.458734	-1.17147	-0.0512499	-0.0845944	0.00174148	-0.376125	-0.173446	-0.222169	-0.0887344	-0.746899	3.50461	1.25119	4.15064	-0.404256	2.74205	4.38259	4.78368	3.08284	-0.0656842	-1.42013	1.54791	3.08618	-0.520133
524	Allantois	3.14102	-0.645037	0.221568	0.531058	2.8764	2.228	0.478525	1.43124	0.19617	-1.57747	0.0880305	-0.0845944	0.413648	0.743959	0.083334	-0.944123	-0.403548	-0.279779	3.49016	0.471762	5.03811	-0.124099	3.20164	4.13888	4.72913	3.16532	-0.599516	-0.094343	1.93558	2.97704	-0.488007
523	Allantois	2.84286	-0.0611875	0.412585	-0.0361199	2.3312	2.31389	0.645991	2.3846	-0.444788	-0.957036	0.648491	-0.0845944	0.228554	0.531833	-0.814892	-0.82948	-0.00147473	0.0238167	3.44458	0.257179	5.11394	-0.33645	3.74466	4.90262	4.83936	2.98059	-0.557684	-0.599854	2.03055	2.65224	-0.235372
522	Allantois	2.68372	-0.0554597	0.110639	-0.0305168	2.06359	1.4232	1.23003	2.30484	-0.273349	-1.14588	1.15274	-0.0845944	0.482327	1.14252	-1.21713	-1.44992	0.397702	0.195256	3.35276	1.13841	5.12924	0.646091	3.54679	4.10611	4.60946	2.98192	-0.227242	-0.55837	1.74428	2.87337	-1.62745
512	Allantois	3.55569	1.23921	0.71902	-0.551667	1.9415	3.05401	-0.0259763	1.19174	-1.1558	-1.10741	-0.108684	-0.0845944	-1.57067	0.224811	0.731947	-0.979856	-0.837503	-0.436466	4.52997	2.10452	3.81268	-0.111695	3.74871	5.26566	4.63952	3.65213	1.12608	0.0544506	1.6859	3.37714	-1.11946
511	Allantois	3.59244	1.44738	1.70432	-0.22967	1.57158	3.91552	-0.755099	1.21039	-1.40117	-1.31389	-0.119503	-0.0845944	-1.79605	-0.146739	0.372547	-1.27846	-1.11226	-0.255814	4.54852	2.13228	4.03572	-0.240427	4.24853	5.51476	4.60939	3.77356	1.75598	-0.077309	1.70938	3.53326	-1.11331
510	Allantois	3.33799	0.987114	0.526728	-0.662774	2.52965	2.67741	0.418316	2.11288	-0.499696	-1.57747	0.146086	-0.0845944	-0.721964	0.530201	0.510784	-1.1296	-0.502882	-0.660418	3.84956	1.4698	4.29412	0.322004	3.96291	5.0524	4.71202	3.28457	1.24282	0.446458	2.37106	3.15548	-0.473701
509	Allantois	3.21772	0.675804	1.15446	-0.393321	1.9586	3.34315	-0.476879	1.65081	-0.98612	-0.888729	-0.35952	-0.0845944	-1.02491	0.224267	-0.877035	-0.761173	-0.946517	0.0560392	4.12227	1.60219	4.6739	-0.346089	3.85852	5.45509	4.78054	3.57977	0.582754	-0.755762	1.77314	3.57067	-1.3703
508	Allantois	3.31324	0.428712	1.5758	-0.191321	1.3622	3.5684	-0.101645	2.23832	-0.878603	-0.674325	0.0431178	-0.0845944	-1.60711	0.864435	-0.574159	-0.932843	-1.43804	-0.128194	3.97824	1.54044	4.9464	0.195467	4.11841	5.60809	4.85576	3.5597	0.0453107	-0.621082	1.17333	3.65302	-0.993646
507	Allantois	3.00923	0.0860924	0.211959	-0.434536	1.23932	2.61111	0.818739	2.24935	-0.478647	-1.35442	0.629809	-0.0845944	-0.706064	0.889425	0.185953	-0.92903	-0.0377246	0.475545	3.42661	0.0216161	4.44694	0.44364	3.50427	5.50124	4.87833	3.26994	0.0343106	-0.703721	1.09551	3.642	-0.690547
506	Allantois	2.57688	1.68381	-0.0956854	-1.10827	0.395718	2.61645	0.284596	3.10763	-0.721513	-1.22213	1.03971	-0.0845944	-0.855439	0.859294	0.309184	-1.09457	-0.0958271	0.794212	3.94918	0.525059	3.91301	1.51594	3.5447	5.6534	4.53863	3.51728	1.09179	0.137736	0.560874	3.56529	-1.20195
505	Allantois	3.28577	1.85132	0.475089	-0.755662	1.24361	3.24753	-0.100911	2.15161	-1.41021	-1.28832	-0.205196	-0.0845944	-1.09965	0.348109	0.941605	-1.29873	-0.839179	0.566256	4.26606	0.913684	3.55923	0.844529	4.06457	5.70221	4.36039	3.71156	1.2425	0.523799	1.35673	3.44017	-1.0378
504	Allantois	3.5355	1.56026	0.945772	-0.5978	0.488781	3.06685	-0.608833	1.71699	-1.18584	-1.3502	-0.290098	-0.0845944	-1.53067	-0.134692	0.155762	-0.606383	-1.21076	0.505108	4.29894	0.764258	3.38235	0.11947	3.68481	5.8897	4.79454	3.75443	0.928276	-0.0793323	0.949163	3.68047	-1.30088
503	Allantois	3.4529	1.51391	2.16419	-0.589774	1.47642	4.21242	-0.76897	1.70002	-1.47944	-1.39517	0.0733668	-0.0845944	-2.01598	0.485021	0.821321	-1.44992	-1.17188	0.356299	4.75375	1.74438	4.09625	-0.0900137	4.51963	5.72097	4.19858	4.0344	1.46547	0.157452	2.08221	3.68618	-1.39104
502	Allantois	3.79371	2.14427	3.23297	0.0418514	1.7012	4.86551	-1.04581	0.598242	-1.67827	-1.10645	-0.782529	-0.0845944	-2.37177	-0.374368	0.450193	-1.18418	-1.36726	-0.358273	5.00311	3.53515	4.06027	-0.65171	4.45755	5.6015	4.2307	4.15845	1.39112	-0.0362556	2.4025	2.98912	-1.98827
501	Allantois	4.01419	2.38404	2.85039	-0.187515	1.7451	5.17313	-1.42034	0.249609	-1.944	1.26014	-0.727175	-0.0845944	-2.28896	-0.520672	0.876311	-1.44992	-1.43804	-1.15431	5.18547	6.55837	3.00803	-0.869812	3.8928	5.41551	3.3295	4.47558	1.63791	0.28436	3.13012	1.41918	-1.83776
499	Allantois	2.4752	1.93756	-0.254863	-0.998237	0.610693	0.994775	3.07207	3.92173	1.43823	-1.41906	0.104262	0.0738168	-0.305388	0.352099	0.562771	0.271495	0.0113568	0.966409	3.46694	0.685223	3.11893	3.15551	2.50037	2.16135	3.61517	2.97935	1.25803	0.47125	0.799877	0.752258	-1.75686
498	Allantois	3.07178	1.88616	-0.799322	-0.976377	1.06816	1.41627	1.53044	2.93876	-0.0873735	-1.57747	-0.323711	-0.0845944	-0.502789	0.264463	0.397729	-0.170454	-0.377485	-0.195934	3.56499	1.31713	2.79956	1.19675	2.44146	3.73191	4.249	3.07479	1.39703	0.152101	0.856415	2.22843	-1.4864
649	ExE mesoderm	3.4319	4.71334	-0.0377312	-0.866634	0.558062	1.22575	2.23594	3.50163	0.6317	-1.05117	0.58583	-0.0845944	-1.89896	-0.62529	0.648844	0.0499843	-1.43804	1.35805	3.93115	1.88002	1.01523	1.9527	0.730883	0.457936	1.71075	2.9081	3.53313	1.19264	0.64094	-0.481641	-1.39006
646	ExE mesoderm	1.38856	1.63274	-0.914419	-1.08482	-0.64966	0.224555	3.92649	4.21235	2.87744	-1.57747	0.28158	-0.0845944	0.103956	-0.612896	0.642087	3.64861	1.73914	5.13368	2.40045	0.743328	1.92049	3.29972	3.06951	0.0820399	0.459303	1.89223	1.45971	0.491463	-0.219529	0.503054	-0.591861
645	ExE mesoderm	1.41653	-0.641519	-1.41229	-0.653008	-0.761673	0.366331	3.28848	3.92388	3.57057	-1.3005	0.411597	-0.0845944	0.12153	-0.237504	0.312001	4.33612	2.79469	5.16431	1.88521	0.478134	2.01534	2.98014	4.09515	-0.0120325	1.04698	1.94575	0.267452	-0.133441	-0.629613	0.299864	-1.34445
642	ExE mesoderm	1.74688	-0.370209	-2.066	-0.448146	1.27295	2.40091	1.72139	2.45184	1.27801	-1.27928	1.29537	-0.0845944	2.10517	0.561783	0.0975484	1.01734	3.18244	-0.259284	1.86938	0.230284	5.15933	0.650352	3.8511	2.89349	4.31915	1.97327	-0.0527102	-0.189505	0.748848	2.17901	-0.755884
641	ExE mesoderm	1.50614	-0.524451	-1.2228	-0.621147	1.61233	2.45107	1.35547	2.90814	1.34118	-1.57747	1.00098	-0.0845944	1.97601	1.20571	0.0537015	-0.058435	2.4758	0.187587	1.87438	0.245503	5.5251	1.79332	3.78139	2.79642	4.10628	1.99755	-0.102576	0.00790954	1.01262	2.76027	-1.665
640	ExE mesoderm	1.54545	-0.615624	-1.54305	-0.242872	1.91333	2.95436	2.11065	1.90531	1.64499	-1.27461	0.33384	-0.0845944	2.05615	1.09162	0.308675	0.765376	3.08317	0.502757	1.79319	0.716191	4.92827	0.655821	3.85882	2.04052	4.29982	1.9742	-1.11212	-0.112367	1.11932	1.77813	-0.489783
639	ExE mesoderm	1.97915	-0.318088	-0.588959	-0.0953686	1.27286	3.31705	1.09984	1.89357	1.34381	-1.57747	0.16408	-0.0845944	1.58556	0.516709	-0.813445	0.512881	2.57916	0.904982	2.37823	0.107631	5.00619	0.45643	4.26505	1.96493	4.00038	2.20222	-0.5835	-0.312224	1.26207	2.28317	-0.597677
636	ExE mesoderm	1.67591	-0.405782	-0.685898	0.47263	1.69439	3.43242	0.0287809	1.84499	2.20948	-1.3	-0.298773	-0.0845944	0.847861	0.162131	-0.00338013	1.42615	2.88897	1.46287	2.31298	-0.211147	4.91569	0.225323	4.71101	-0.0115356	3.66838	1.73219	-0.516617	0.253607	1.07951	1.23979	-0.284279
635	ExE mesoderm	0.826403	-0.91849	-0.808252	-0.697879	1.12185	2.77654	1.02484	1.70671	1.93446	-1.57747	0.0415732	-0.0845944	1.4338	0.830249	-0.547597	1.1669	3.3698	0.382477	1.71151	0.0606629	5.13569	0.736881	4.32696	0.349645	3.6841	1.45886	-1.06266	-0.552384	0.920363	1.85942	-1.4204
634	ExE mesoderm	1.61238	-0.544638	-1.68874	-0.350117	1.40264	2.75384	2.51486	3.00108	2.68389	-1.57747	0.455322	-0.0845944	0.996058	0.395797	-1.24271	1.47473	3.21312	2.21382	1.87874	-0.350003	4.95711	1.28626	4.28591	1.39392	3.77414	2.13753	-1.41499	-1.27482	0.192111	1.18079	-1.38496
633	ExE mesoderm	2.16404	-0.567706	-0.515334	-0.672332	0.912216	3.83366	-0.341555	0.384162	0.344295	-1.57747	-0.135977	-0.0845944	0.500752	0.162836	-0.294147	-0.404956	3.01549	-0.707836	1.40971	-0.115631	4.77393	-1.06272	3.89814	-0.289004	2.9224	1.16685	-1.41499	-0.232929	1.03754	2.06078	-0.554513
632	ExE mesoderm	2.77039	-0.683314	0.284694	-0.361617	1.38992	3.48353	-1.20277	0.0540594	0.408196	-1.13861	-0.813087	-0.0845944	-0.101133	-0.136102	0.0392195	-0.524147	2.25283	-0.0121964	2.2393	-0.723855	4.58095	-1.17087	3.70381	-0.0538276	3.19991	2.0788	-0.976125	0.223173	1.18657	1.8301	-0.321072
631	ExE mesoderm	0.33334	-0.91849	-1.9112	-0.893208	0.342596	2.96653	1.77319	1.98299	2.5219	-1.18647	1.31455	0.123279	2.5708	1.05598	0.0668484	0.902957	3.99221	0.0996101	0.406639	0.239704	5.46429	1.72775	4.4116	0.54963	4.21603	0.414061	-0.271364	0.517403	0.871233	1.50114	-0.753292
630	ExE mesoderm	-0.539032	0.0640492	-1.97974	-1.15035	0.56932	2.12924	1.7541	2.49225	2.02134	-0.384272	2.58705	0.0498781	3.04967	2.29494	-0.0391282	0.716508	3.47319	-0.321187	0.82148	0.390409	5.21572	3.15383	4.21279	1.14861	3.27659	1.11282	-0.157209	0.301878	0.950067	2.28455	-0.985731
629	ExE mesoderm	-0.8476	-0.57502	-1.75353	-1.59742	-1.02245	1.53251	2.3997	2.23381	3.45226	-1.234	0.79465	0.258876	3.27109	1.39445	0.0955079	1.52931	3.60464	0.528929	0.745703	0.136895	5.14229	3.46878	3.87736	-0.289004	3.19907	0.542366	-0.348428	-0.117882	-0.280145	1.92771	-0.992486
628	ExE mesoderm	0.37592	1.31281	-1.38667	-1.1137	-0.644127	0.709468	2.45728	3.52339	1.92052	-1.57747	0.288374	-0.0845944	1.35768	0.554079	0.405931	0.792013	1.92525	0.717371	2.53666	1.13068	4.84624	3.82796	2.93731	2.82807	3.33601	2.12743	1.38129	0.160531	-0.0812195	1.94987	-1.63149
627	ExE mesoderm	0.543575	-0.0321854	-1.65169	-0.885169	-0.411153	1.47655	2.47415	2.86556	2.02333	-0.614882	0.378203	-0.0845944	1.57142	0.59876	0.0442952	1.8542	2.33206	1.30411	1.72747	0.562344	5.1409	2.67796	3.56604	1.81046	3.62899	1.44786	-0.642901	-0.934259	-0.00831919	1.96331	-0.689331
626	ExE mesoderm	0.552568	-0.563281	-0.934751	-0.639658	-1.2154	1.48049	3.05404	3.41618	3.35002	-0.934355	0.232589	-0.0845944	1.31423	-0.033149	-0.549541	2.95978	3.13148	2.79988	1.25384	-0.368646	4.77683	2.84598	4.03308	0.596667	2.60698	1.46827	0.797638	-1.27668	-0.351342	1.72	-1.41593
625	ExE mesoderm	0.347083	-0.91849	-1.99862	-0.67701	-0.883972	3.20365	0.607094	1.246	3.16727	-1.34382	-0.432603	-0.0845944	2.79393	0.0742774	0.38011	2.90911	3.93066	0.974075	-0.124941	-0.723855	4.64033	0.807435	4.4145	-0.0553561	3.04386	-0.0196952	-0.148183	0.320885	0.545839	0.850736	-0.879549
624	ExE mesoderm	-0.206496	-0.91849	-2.07081	-1.05734	-0.0318171	3.34434	0.214815	0.975476	1.96178	-0.821035	1.09772	-0.0845944	2.99277	0.737746	-1.0885	0.259036	4.43382	-0.131805	0.337885	-0.180389	4.9687	0.274885	4.21883	0.00696107	3.02325	0.533818	-1.11902	0.178162	1.13322	1.99746	-0.948476
623	ExE mesoderm	0.257634	-0.744716	-1.82125	-1.00834	0.38362	2.60438	0.746621	2.4438	3.55176	-1.24705	0.346776	-0.0845944	2.53562	0.427067	0.489448	2.58908	4.05556	1.19191	0.32292	-0.250693	4.05954	1.56366	4.50965	-0.289004	2.65288	0.457161	-0.8638	0.362207	-0.0401388	1.02026	-0.33225
622	ExE mesoderm	0.149432	-0.91849	-1.14455	-0.441483	0.500443	2.86717	0.997121	1.55806	3.18993	-1.32867	0.262016	-0.0845944	2.9218	0.676807	0.409002	1.89362	4.38525	0.704935	0.909979	-0.0723205	4.8396	1.33264	4.40984	-0.0401988	3.89874	0.290161	-1.41499	0.25811	0.169384	1.38354	-0.589318
535	ExE mesoderm	3.14522	-0.0735071	0.206506	0.828985	2.81762	3.16226	0.726608	1.39292	0.848171	-0.63065	-0.101441	-0.0845944	-0.188146	0.690425	-0.0781665	-0.604933	-0.151992	-0.528574	3.78956	1.14416	4.69383	-0.155813	3.21009	3.0398	4.2293	3.21536	-0.128941	-0.327828	2.3244	2.43326	-0.519305
534	ExE mesoderm	3.36593	0.305136	0.273908	0.499731	3.08417	2.53332	0.282168	1.25773	0.572035	-1.18126	-0.197743	-0.0845944	0.27015	-0.0274259	0.361816	-0.691471	0.076006	-0.582914	3.80309	1.26196	4.39754	-0.467236	3.02425	2.57905	3.98781	3.15364	0.190973	0.215241	2.30268	2.64229	-0.40914
533	ExE mesoderm	3.14532	-0.671043	0.695737	0.823395	3.09889	2.89923	0.336078	1.49251	0.629716	-1.11655	0.52402	-0.0845944	-0.495805	0.545926	-0.23649	-0.632873	-0.306926	-0.658354	3.73246	1.63452	4.99727	-1.26094	2.99398	2.16755	4.02626	3.21332	-0.0392565	-0.364993	2.31075	2.72724	-0.801163
526	ExE mesoderm	2.51119	-0.240274	0.324129	0.0925101	2.26769	3.15497	-1.64163	1.07569	-0.120681	-1.57747	-0.827595	-0.0845944	-0.789528	0.127321	0.258704	0.144062	1.30052	-0.593356	3.40096	-0.503187	4.15051	-0.162498	3.88953	-0.289004	3.09326	2.87912	-0.829282	0.249339	2.0748	1.00253	-0.143944
521	ExE mesoderm	2.31205	-0.568318	-1.0241	0.608584	2.10472	3.32877	1.56224	2.42994	1.53871	-1.2273	0.0382366	-0.0845944	0.549394	0.14792	-1.3677	-1.09974	1.17018	0.56862	2.57071	-0.373683	5.13197	0.204283	3.95985	2.55187	3.92123	2.57424	-0.779458	-0.750568	1.48739	1.57468	-1.70887
520	ExE mesoderm	2.79703	-0.518627	-0.211081	0.674291	2.56895	2.90172	1.18285	1.83005	1.28892	-1.57747	0.0701524	-0.0845944	0.278235	0.358674	-0.16269	0.232015	1.02653	0.110536	2.90899	-0.323992	4.80593	0.259454	3.79094	2.89103	4.33075	2.72905	-0.697469	-0.678138	2.10935	2.47178	-1.34153
519	ExE mesoderm	2.64522	-0.91849	-0.195416	0.622501	2.65417	3.42006	1.01096	1.26139	1.28392	-0.96636	-0.202532	-0.0845944	0.509987	0.707323	-0.0225558	0.119004	1.11367	-0.145659	2.83005	0.121876	5.09892	-0.548319	4.02958	1.54062	4.68156	2.61209	-0.662469	-0.446159	2.0061	1.87434	-0.729307
518	ExE mesoderm	3.02361	-0.571509	-0.947033	0.636627	2.58555	3.36047	0.723866	0.821385	0.578637	-1.57747	-0.177194	-0.0845944	0.849583	0.62832	-0.185527	-0.674298	0.36243	-0.395158	3.1639	0.999919	4.57473	-0.770989	3.67147	2.86719	4.29246	2.69874	-0.149314	0.284677	2.14764	2.16602	-0.793372
514	ExE mesoderm	1.7122	-0.91849	-0.601072	0.474531	2.20962	3.41892	0.272253	1.29011	1.46049	-1.57747	1.01831	-0.0845944	0.684308	0.644153	-0.449063	-0.624539	2.23491	0.371384	2.3968	-0.398033	5.06219	-0.634272	4.40447	0.0368191	4.13944	2.05813	-1.41499	0.198617	2.17879	1.79889	-0.261452
513	ExE mesoderm	2.55456	-0.608542	0.229587	0.233761	2.00621	3.98305	-0.821238	0.0893927	0.180473	-0.890061	0.173954	-0.0845944	0.0460464	0.0363236	-0.3746	-0.762506	1.00602	-1.09367	2.34716	-0.342134	4.96278	-0.543486	3.94415	-0.0862697	3.98653	2.14076	-0.594596	-0.161145	2.14982	2.10346	-0.304441
500	ExE mesoderm	3.4248	2.25312	-0.425853	-0.434338	2.25843	3.12868	2.70939	3.22945	1.74863	-1.38404	0.367434	-0.0845944	-1.72057	-0.849708	0.228714	1.13122	0.3802	2.5578	3.46661	0.774091	2.07585	1.1201	2.72662	-0.0955768	2.50158	2.93463	2.29736	0.16934	1.57046	-0.128282	-1.08403
724	Lateral & intermediate mesoderm	-0.337238	0.573561	-0.721214	-1.39997	-1.34368	-0.274679	1.85072	4.54473	3.3976	-1.57747	-0.297196	-0.0845944	-0.942102	-0.635496	0.354353	4.33731	1.12334	5.65138	1.14284	0.0272117	0.34524	2.19397	2.30473	-0.289004	-0.983621	1.51377	0.225933	0.137265	-0.720062	-0.59323	-0.80264
721	Lateral & intermediate mesoderm	1.31469	2.01078	-0.364879	-1.0568	-1.58955	-0.402127	2.48733	3.38193	2.51273	-1.10733	0.841444	-0.0845944	-0.908534	-0.184709	0.501349	4.03623	0.163681	5.24904	1.31767	0.106137	-0.0984808	1.903	0.0377344	-0.289004	-0.756287	1.40726	1.75766	-0.198574	-0.310903	-0.257241	-1.13773
651	Lateral & intermediate mesoderm	3.13276	2.31137	0.0248681	-1.29822	-0.173473	0.423939	3.39116	3.24865	1.6691	-1.19888	0.702349	-0.0845944	-1.1527	-0.681325	0.178788	2.45679	-0.117886	3.04035	3.11436	0.754997	1.39904	2.62023	1.45883	0.0895871	1.65174	2.42844	1.89621	0.21268	-0.51764	-0.164948	-1.1741
650	Lateral & intermediate mesoderm	1.84058	1.79648	-0.509374	-1.16604	-0.862014	0.374427	3.63739	3.77082	2.4567	-1.29097	0.128462	-0.0845944	0.111357	0.0769504	0.433977	1.89723	0.952458	2.43842	3.27757	0.970576	3.0889	3.73668	2.55682	0.731616	2.23424	2.56738	1.75674	0.140202	-0.504832	-0.371495	-1.64708
648	Lateral & intermediate mesoderm	-0.018502	-0.91849	-0.975724	-1.56072	-1.70491	1.09521	3.60949	3.32824	3.77559	-0.915932	0.73149	-0.0845944	1.95227	0.20247	0.489169	3.82974	3.16795	3.78014	1.26597	0.590691	3.766	3.82928	3.90212	-0.289004	1.79434	1.29398	-0.504903	-0.150446	-0.774934	1.26719	-1.3975
647	Lateral & intermediate mesoderm	0.246398	1.48219	-1.13248	-1.61835	-1.66558	0.0875949	4.28578	4.01156	3.59918	-1.37886	0.0580353	-0.0845944	1.07886	0.0102514	0.173359	3.70946	2.4138	4.77664	1.95373	0.899552	3.3275	4.30201	3.68895	-0.090395	-0.730967	1.75473	1.41609	0.137712	-0.942287	-0.167152	-0.627188
644	Lateral & intermediate mesoderm	-0.706225	2.26557	-0.840683	-1.40272	-1.30363	-0.0858934	2.31842	3.60737	2.72158	-1.41337	0.270862	-0.0845944	1.60848	0.242249	0.350733	1.49908	0.238393	0.468494	2.61394	1.2164	3.45033	4.66564	2.31504	1.04277	0.997062	1.9731	1.83602	0.416624	-0.246456	0.763261	-1.6116
643	Lateral & intermediate mesoderm	0.234141	1.52945	-2.02942	-1.27418	-0.943994	-0.374341	3.59966	3.75698	3.12895	-1.25733	0.136003	-0.0845944	1.72168	-0.0255862	0.707166	2.74359	2.04014	2.64736	2.38145	1.43752	4.12292	4.46572	3.0521	-0.289004	1.9534	2.02509	1.22761	0.0490246	-0.556043	0.49196	-1.47419
586	Lateral & intermediate mesoderm	-2.28619	0.175813	-0.892383	-1.28171	-1.33347	0.677733	3.85495	2.69745	4.02251	-1.57747	0.0981678	-0.0845944	4.04942	0.661617	0.0415423	2.47995	3.20873	1.31587	0.381371	0.983182	4.57563	4.37957	3.34723	-0.289004	0.897449	0.103167	0.162944	-0.403265	-0.513903	1.02253	-0.986582
582	Lateral & intermediate mesoderm	-1.4246	-0.0742059	-1.2241	-1.01493	-1.34533	-0.362011	5.06165	3.74816	4.28175	-1.57747	-0.203979	-0.0845944	2.34232	0.362759	0.145667	3.9125	0.675062	4.89028	1.62144	0.666325	3.69593	4.09758	2.98589	-0.289004	-0.866934	1.20561	0.191802	-0.195672	-1.1409	1.12524	-1.03494
581	Lateral & intermediate mesoderm	-0.570475	0.276408	-0.514238	-1.16718	-1.3602	0.864713	4.52044	3.57576	4.36261	-1.28495	0.146635	-0.0845944	2.60737	0.354443	0.569508	3.63838	2.02037	5.09848	0.808548	0.869238	2.6809	4.53377	3.30657	0.249206	0.107621	0.673768	1.09093	0.313092	-0.848375	0.431272	-0.351886
580	Lateral & intermediate mesoderm	-1.19449	-0.17099	-1.09428	-1.58333	-1.70625	0.924808	4.28093	3.29941	4.03913	-1.28646	0.5424	-0.0845944	2.9107	0.667144	0.0577662	3.10863	2.85704	3.47707	0.821843	0.210348	3.99415	4.40323	3.45913	0.00200887	1.34941	0.896745	-0.161937	-0.563546	-1.1409	0.401343	-1.31154
579	Lateral & intermediate mesoderm	-0.835617	1.91124	-0.736387	-0.670464	-1.80182	-0.667372	4.40888	3.28404	3.77345	-1.57747	0.020639	-0.0845944	1.70115	-0.421206	0.391283	4.12861	0.206376	3.42916	2.16997	1.26934	1.84629	4.74827	2.04982	-0.289004	-0.63488	1.42112	1.3209	0.24067	-1.1409	0.214738	-2.05904
578	Lateral & intermediate mesoderm	-0.922053	1.77081	-0.327096	-1.56953	-1.47998	-0.661879	4.48654	3.95044	3.95112	-1.17283	0.737108	-0.0845944	3.22604	0.502926	0.781768	3.70807	0.679789	2.95918	1.74122	2.00343	2.78546	5.35503	2.47933	0.115636	0.316302	0.968353	1.77672	0.274337	-0.736256	0.414079	-2.05904
577	Lateral & intermediate mesoderm	-0.267457	4.404	0.194684	-0.765167	-1.2475	-0.0724432	2.56658	3.39571	3.37193	-0.782118	0.1964	-0.0845944	2.55603	0.0236242	0.692812	2.5771	-1.12521	0.540702	2.26665	2.21596	1.21323	4.82248	1.53668	-0.12461	-0.102369	1.24494	3.29327	1.42819	-0.618669	-0.216288	-1.01577
576	Lateral & intermediate mesoderm	-1.10901	0.56431	-0.792847	-0.803973	-2.28189	-0.363715	4.97595	3.89307	4.30407	-1.57747	-0.155901	-0.0845944	0.585025	-0.373437	-0.167104	4.92085	2.20576	6.32415	0.48726	0.565576	1.36003	3.88903	2.70281	-0.289004	-0.400084	0.871643	0.554682	-0.650931	-1.1409	-0.0800269	-0.844226
575	Lateral & intermediate mesoderm	-1.05987	-0.0304712	-1.01378	-0.78721	-1.89056	-0.0526537	5.11834	3.84246	4.30248	-1.22108	-0.403252	-0.0845944	2.5238	0.0931004	-0.341655	4.43685	1.51114	5.84433	1.31872	0.559834	1.96406	4.39565	3.12985	-0.289004	-0.723616	0.953217	0.399087	-1.52691	-1.1409	0.621314	-1.17103
573	Lateral & intermediate mesoderm	-1.57367	-0.157657	-0.992153	-1.58375	-2.6529	0.0592893	4.8341	3.4109	4.37761	-1.57747	-0.137204	-0.0845944	2.05833	-0.221617	0.214799	4.81808	0.965586	5.81073	1.1209	1.02421	1.94801	4.18517	2.65019	-0.289004	-0.783496	0.110472	-0.503927	-0.629865	-1.1409	0.196406	-0.835235
572	Lateral & intermediate mesoderm	-1.39884	0.745566	-1.15366	-1.23141	-1.91934	-0.742653	3.98271	3.07597	3.78522	-0.78366	0.113345	-0.0845944	3.77609	0.197845	0.351354	2.80552	1.61616	1.1992	0.559482	1.00943	3.25502	4.59799	2.63693	0.0233478	0.43708	-0.179086	0.577493	-0.424016	-0.828544	0.424566	-0.4459
488	Amnion/Chorion	4.03424	1.44067	-0.728727	2.33779	3.66601	5.78382	-1.32923	0.914348	2.50424	-1.26507	-0.735862	-0.0845944	-2.51025	-0.854507	0.0919671	-0.460309	-1.12564	-0.485789	4.53034	4.68091	5.07269	-1.65822	2.80673	0.180486	3.88431	3.68774	1.6777	-0.244026	3.23246	0.708269	-0.801943
469	Amnion/Chorion	3.30555	-0.201737	0.125572	2.52893	3.75829	5.42124	-0.859119	-0.228703	-0.532619	-0.909102	-0.450731	-0.0845944	-1.48197	0.0327397	-0.390275	-0.733163	-1.43804	-1.00696	4.49443	4.98554	4.87202	-1.44774	2.25853	-0.116453	4.2604	3.84696	-0.280009	-0.130726	3.06116	0.633465	-0.678862
468	Amnion/Chorion	3.92448	1.63266	0.0962891	2.52355	4.27322	5.58715	-0.205019	0.687139	0.941087	-1.18772	-0.211523	0.12253	-1.59929	-0.276758	0.21222	-0.613176	-1.23091	-1.08565	4.6936	6.17802	5.24535	-1.13379	2.52418	-0.0818797	3.62006	3.96486	1.78861	0.272512	3.36862	0.527932	-0.130544
467	Amnion/Chorion	3.73391	0.360499	0.355026	2.66001	3.96817	5.59736	-1.0195	0.35874	0.31161	-0.858397	-0.263844	-0.0845944	-1.88812	-0.854717	-0.324714	-0.827786	-1.43804	-0.334961	4.77149	5.84484	5.19574	-1.0393	2.25414	-0.289004	3.48799	3.79633	1.06195	-0.308093	3.0466	0.685304	-1.43691
466	Amnion/Chorion	3.81316	2.27367	0.337181	2.85009	3.90301	5.4203	-1.19032	-0.32451	-0.573175	-1.57747	-0.596957	-0.0845944	-2.11413	-1.04267	0.124193	-1.28449	-1.43804	-0.335606	5.07799	5.62745	4.95419	-1.47275	0.858012	-0.289004	2.74672	4.01827	2.26557	-0.336223	2.61964	0.210365	-0.681318
465	Amnion/Chorion	3.92637	2.03307	1.03532	2.77059	3.71917	5.63558	-1.15857	0.727373	1.12975	-1.31716	-0.565207	-0.0845944	-2.13458	-0.510878	0.261181	-0.47313	-1.43804	-0.324652	5.16511	6.3009	5.23987	-1.37873	2.12883	-0.289004	3.10548	4.15412	2.15305	0.113282	3.23317	-0.140341	-0.847486
464	Amnion/Chorion	3.98323	2.00894	0.19805	2.46926	3.51718	5.17489	-0.527884	0.170653	-0.0395079	-1.36188	-0.32157	-0.0845944	-1.78356	-0.662077	0.033574	-1.23433	-1.43804	-1.07046	4.88268	5.49723	4.59673	-0.901157	0.6391	-0.289004	3.09144	4.06659	2.09958	-0.170371	2.7665	0.808948	-0.83417
463	Amnion/Chorion	3.70388	1.5923	0.16752	2.052	3.69247	4.95347	-1.02284	0.58902	-0.792583	-1.29995	-0.648572	-0.0845944	-1.47992	-0.37176	-0.111955	-1.17239	-1.43804	-0.664078	4.83289	6.0018	4.83899	-1.41893	0.517049	-0.289004	2.97873	4.32506	1.4983	-0.171149	3.05962	0.536726	-0.951288
462	Amnion/Chorion	3.97881	2.05606	0.198792	2.70683	3.91412	5.49532	-0.690593	0.432191	-0.612661	-1.24294	-0.628033	-0.0845944	-2.51025	-0.828507	0.164566	-0.971583	-1.43804	-0.611738	5.36382	6.54417	5.30972	-0.997178	0.725208	-0.289004	3.02156	4.52898	2.21424	0.161201	3.08246	-0.549284	-0.469448
461	Amnion/Chorion	4.16932	2.99411	0.0922813	2.62859	3.5048	5.53223	-0.95495	-0.764773	-0.698713	-1.22602	-0.805139	-0.0845944	-2.3838	-1.1503	0.0591092	-0.997334	-1.43804	-0.598099	5.39589	6.27286	4.82744	-1.5935	-0.301166	-0.162553	2.71856	4.40919	2.52676	0.173888	2.74583	-0.296315	-1.18175
460	Amnion/Chorion	4.14549	2.77181	-0.250529	2.78164	3.81678	5.93595	-1.29164	0.290972	-0.267788	-1.06507	-0.770763	-0.0845944	-2.23275	-1.24694	0.132164	-0.937512	-1.43804	-0.759046	5.18769	6.89928	5.05726	-1.71784	1.0746	-0.0115034	2.8492	4.05432	2.17026	0.00287285	3.28284	-0.0152385	-1.16227
459	Amnion/Chorion	3.54083	1.65763	0.619161	2.56963	3.58457	5.49884	-0.942409	-1.24213	-1.62553	2.02856	0.147241	-0.0845944	-2.19178	-0.456563	-0.147791	-1.28243	-1.43804	-0.893068	5.32622	6.51289	4.22755	-1.46647	-0.0532163	-0.121518	2.27617	4.52014	1.10999	-0.196991	2.75242	-1.32298	-1.1492
458	Amnion/Chorion	3.17586	1.18541	0.613902	2.47787	3.71542	5.18373	-0.702915	-0.59402	-1.54122	1.74362	-0.399199	-0.0845944	-2.23842	-0.448253	-0.303629	-1.17808	-1.43804	-0.826332	5.00604	6.49898	4.51693	-0.704208	1.1196	0.584805	3.17059	4.48635	1.32632	-0.060625	3.22344	-0.467279	-1.19652
457	Amnion/Chorion	3.10795	1.75201	1.11886	1.52669	2.42348	5.06112	-1.64163	-1.603	-1.55366	3.43793	-0.0901302	-0.0845944	-2.51025	-0.278282	-0.232613	-1.44992	-1.43804	-1.08506	5.62863	7.55103	2.86144	1.58627	0.287268	1.77692	1.01041	4.88194	1.47747	0.153487	2.41683	-1.99111	-1.41801
530	Amnion/Chorion progenitor	2.83627	-0.91849	0.59693	1.55996	3.54182	4.67308	-1.01935	1.55239	1.51887	-1.2357	-0.425988	-0.0845944	-0.722402	-0.397363	-0.168334	-0.381162	-0.369282	0.456829	3.77036	2.1106	4.81926	-0.575747	3.91699	-0.289004	3.6822	2.98748	-0.792711	0.319853	2.58956	0.967231	-1.71727
529	Amnion/Chorion progenitor	2.74788	-0.91849	-0.435845	1.56574	3.41908	4.35774	0.224915	1.54695	1.55942	-1.37135	-0.496076	-0.0845944	-0.499211	0.00923395	0.139542	-0.486711	0.29881	-0.638181	3.37456	1.00427	4.98017	-1.08485	4.21701	0.263184	4.14798	2.65659	-0.38224	0.267174	2.5499	1.17757	-0.807945
528	Amnion/Chorion progenitor	2.80943	-0.91849	0.571199	1.43007	3.253	4.48727	-0.923088	1.06772	0.432795	-1.29947	-0.534596	-0.0845944	-0.64993	0.264833	0.631075	-0.0805737	0.844133	-0.961729	3.43074	0.53245	4.79802	-0.237889	4.06635	-0.289004	3.79256	2.62474	-1.13698	0.640229	2.65629	1.46612	-3.31584e-05
527	Amnion/Chorion progenitor	2.87374	-0.91849	0.361396	1.52022	3.2341	4.85173	-1.43631	0.782306	0.177161	-1.57747	-0.499345	-0.0845944	-0.701038	-0.187475	0.456107	-0.597317	-0.259818	-0.779298	3.40235	0.531289	4.90677	-0.950872	3.93646	-0.289004	4.01232	2.73867	-1.20967	0.29101	2.40695	0.914702	-0.820907
517	Amnion/Chorion progenitor	2.52737	-0.91849	-0.305772	0.919729	3.0715	4.04459	-0.117803	1.55016	1.65644	-1.57747	-0.160772	-0.0845944	-0.201748	0.632235	-1.03126	-0.254306	0.302154	-0.587905	2.89044	0.751415	5.33606	-0.706419	4.00844	0.906606	4.55401	2.83489	-1.41499	-0.359591	2.22068	2.10204	-0.783295
516	Amnion/Chorion progenitor	2.95719	-0.91849	0.49812	1.00152	2.59725	4.64671	-0.180089	0.381346	0.102335	-1.57747	0.116287	-0.0845944	-0.499741	0.0838209	-0.969672	-0.6282	0.560512	-0.932256	3.07457	0.458074	5.33452	-0.819592	3.93545	0.0935498	4.23426	2.87133	-1.41499	-0.478773	2.3374	2.10107	-0.835438
515	Amnion/Chorion progenitor	3.10209	-0.91849	0.298827	1.12291	2.61512	4.3907	-0.428907	0.3319	0.653676	-1.41898	-0.177876	-0.0845944	-0.581955	-0.13923	0.529823	-0.677913	0.846438	-0.808307	2.86856	-0.102449	5.00325	-1.17961	3.94494	0.144527	4.15718	2.51842	-0.941419	0.515368	2.21175	1.79345	-0.728418
497	Amnion/Chorion progenitor	2.91254	0.182493	-0.892231	0.902631	3.07441	4.33883	1.421	2.56992	3.19991	-1.18486	0.05272	-0.0845944	-0.642686	-0.345351	-0.18949	1.5387	1.38132	2.01226	3.27843	0.914036	3.75917	0.385965	4.21854	0.103606	3.8209	3.01168	0.393671	0.115574	1.74227	0.508599	0.0167598
495	Amnion/Chorion progenitor	3.81198	1.91882	-0.0983854	0.709757	3.19043	4.90469	0.0680974	1.79279	2.68596	-1.0147	0.251248	-0.0845944	-2.51025	-0.63019	-0.0248113	-0.887141	-1.43804	2.05874	4.49129	1.88946	3.39212	-1.0852	2.33868	-0.289004	3.0935	3.8263	1.94554	-0.498857	1.87214	0.0691306	-1.08511
493	Amnion/Chorion progenitor	2.95927	-0.91849	0.724474	1.92899	3.30071	5.30195	-1.64163	0.839128	0.352351	-1.57747	-0.249839	-0.0845944	-1.07973	-0.117239	-1.9146	-0.503151	-0.467408	-0.841005	3.95936	1.78225	5.25687	-1.59585	3.71702	-0.289004	4.11391	3.16203	-0.9642	-0.712206	2.2334	1.04565	-1.3266
492	Amnion/Chorion progenitor	3.34799	-0.178033	0.122686	2.24781	3.4783	5.40607	-1.31215	1.31709	2.45544	-1.57747	-0.718784	-0.0845944	-1.76979	-0.192597	0.262215	0.154029	-0.484347	-0.0117072	4.22241	2.56616	4.96562	-0.263498	3.63781	0.312003	4.23528	3.62228	-1.41499	-0.231765	2.4992	0.25995	-0.455099
491	Amnion/Chorion progenitor	3.22534	-0.611478	-0.172837	2.09892	3.50675	5.20408	-0.561463	0.799149	1.4144	-1.57747	-0.485075	-0.0845944	-1.1193	-0.138215	0.324431	-0.666494	-0.132106	-0.691974	3.84985	2.02048	4.89248	-1.66706	3.30791	-0.289004	4.15178	3.10792	-0.334822	0.47207	2.86905	0.904894	-1.36334
490	Amnion/Chorion progenitor	3.81899	-0.91849	0.0311883	2.98772	3.93476	5.61256	-0.529359	1.28045	0.713896	-1.25884	-0.465473	-0.0845944	-1.70138	0.10488	-0.370142	-0.641047	-1.11941	-0.468574	4.2705	4.09138	5.27793	-0.952129	3.30243	-0.289004	4.29296	3.57459	-0.0726574	-0.373771	2.89296	1.00149	-0.49197
489	Amnion/Chorion progenitor	3.48258	0.102555	0.412293	2.33448	3.73644	5.37844	-0.748634	0.68994	1.26564	-1.57747	-1.04826	-0.0845944	-1.86281	-0.95367	-0.743171	-0.802476	-0.331858	-0.827956	4.20055	3.93881	4.79456	-1.12407	3.08307	-0.289004	3.97866	3.47911	-0.767546	-0.698005	2.73737	1.27917	-1.4116
487	Amnion/Chorion progenitor	3.7766	0.0126949	0.540011	2.7557	3.58944	5.8764	-0.372188	1.49909	1.83815	-1.17675	-0.329806	-0.0845944	-2.10953	-0.926079	0.0052447	-0.593943	-1.03731	-0.107304	4.63638	4.37198	5.25358	-0.919133	3.0777	-0.289004	3.75641	3.79377	0.134223	-0.163023	2.94	0.501961	-0.747933
486	Amnion/Chorion progenitor	3.47614	0.449944	0.754413	2.69879	3.43085	5.81509	-0.206461	1.20442	2.05987	-1.57747	-0.697972	-0.0845944	-1.87496	-1.04723	-0.666058	-0.0147484	-1.08775	-0.279985	4.6081	4.05943	5.25753	-1.35419	3.2506	0.0612875	3.8958	3.83059	0.296219	-0.794119	2.48795	0.859039	-1.70875
485	Amnion/Chorion progenitor	3.029	0.360206	0.325767	2.02769	3.43029	5.24223	-0.225501	1.35282	2.6216	-1.1575	-0.824142	-0.0845944	-2.09028	-0.484221	0.219288	-0.235814	-0.601878	0.431254	4.23283	2.29964	4.46023	-0.863955	3.8057	-0.289004	3.40103	3.47863	0.675375	-0.0397872	2.334	0.324816	-0.310004
484	Amnion/Chorion progenitor	3.14617	-0.15484	0.435624	1.45207	3.64245	4.5727	-1.17213	0.479499	0.0177294	-1.32546	-0.578764	-0.0845944	-1.01155	-0.60693	0.367826	-0.686266	-0.853715	-1.22339	3.94926	3.53641	4.658	-1.02149	2.63254	0.180495	3.6724	3.65986	-0.261291	0.32798	2.75727	1.17638	-0.163604
483	Amnion/Chorion progenitor	3.30805	-0.91849	0.790017	2.08915	3.76738	5.21178	-1.39232	0.443464	-0.175047	-0.754531	-0.0719772	-0.0845944	-1.3168	-0.429764	-0.139895	-0.872163	-1.05943	-0.82178	4.19242	3.50558	4.74558	-0.570785	2.83779	-0.289004	3.54298	3.62371	-0.950675	-0.194915	2.1967	1.06919	-0.320018
482	Amnion/Chorion progenitor	3.31903	-0.712243	0.0676236	1.87105	3.63222	4.8244	-0.681083	0.183423	0.186259	-1.02579	0.389495	-0.0845944	-0.60491	0.305897	0.341985	-1.06152	-0.40847	-0.39855	3.72401	2.10707	4.44253	-0.846382	3.1155	-0.289004	3.90342	3.34893	-1.02659	0.252146	2.74084	1.61314	-1.0985
481	Amnion/Chorion progenitor	3.08412	-0.91849	0.426003	1.56948	3.56371	4.57794	-0.817474	0.661258	0.532076	-1.30146	-0.77225	-0.0845944	-1.21904	0.2429	0.0589258	-0.552786	-0.927256	-0.759963	3.59876	2.11108	4.7443	-0.808187	3.48416	0.221776	4.28588	3.26881	-1.13897	0.0836988	2.612	1.62283	-0.515314
480	Amnion/Chorion progenitor	3.61507	-0.583237	0.588754	2.21033	3.39961	5.28235	-1.64163	0.223936	-0.154771	-1.57747	-1.04826	0.250659	-0.464601	-0.377117	-1.46378	-0.607451	-0.214055	-0.86568	4.08931	3.14815	5.35188	-1.48016	3.39186	0.0462494	4.45696	3.46781	-1.07973	-0.529854	2.51109	1.33065	-1.21658
479	Amnion/Chorion progenitor	3.33191	-0.91849	0.159613	2.15426	3.62445	5.24753	-0.680356	1.12711	0.561368	-1.57747	-0.190178	-0.0845944	-1.01999	0.106138	0.327848	-0.488644	-1.04908	-0.170569	3.83805	2.74792	5.24801	-1.04412	3.87638	0.0999512	4.50849	3.29942	-0.714477	0.492438	3.53407	1.15734	0.14513
478	Amnion/Chorion progenitor	3.12367	-0.91849	0.327688	2.00472	3.47089	4.85988	-1.3592	0.243902	0.907033	-1.57747	-0.765838	-0.0845944	-1.59833	0.0084666	-0.593553	-1.44992	-0.916767	-0.954127	3.85836	3.02745	5.08568	-1.00419	3.54902	-0.00657845	4.15078	3.28776	-1.41499	0.142487	2.54026	1.25853	-1.77662
477	Amnion/Chorion progenitor	3.10583	-0.326247	-0.19411	2.07599	3.67674	4.71703	0.262882	0.449065	0.626718	-1.25333	-0.106695	-0.0845944	-0.978577	-0.0691816	0.363313	-1.12577	-0.845793	-1.15125	3.73652	3.03661	5.05613	-0.69857	3.49481	-0.289004	4.35797	3.24573	-0.393241	0.537258	3.01573	1.43865	-0.858913
476	Amnion/Chorion progenitor	3.30697	-0.587077	0.794406	2.55786	4.08528	5.16362	-0.597684	0.399389	0.756072	-0.972219	-0.0862381	-0.0845944	-0.9689	-0.135799	0.519538	-0.844663	-1.10662	-0.870144	4.10573	3.03881	5.12392	-1.00395	3.35847	-0.289004	4.32689	3.41825	-1.08357	0.184027	3.35031	1.14951	0.340356
475	Amnion/Chorion progenitor	3.15419	-0.344616	0.34054	1.79242	3.64237	4.64499	-0.753387	0.23499	-0.465457	-1.07169	-0.232242	0.188712	-1.103	0.223289	0.155596	-0.944131	-1.16473	-1.20209	3.85021	3.89178	4.79222	-0.545989	3.24937	0.124432	4.30737	3.56475	-0.70658	-0.121462	2.77837	1.27417	-0.214271
474	Amnion/Chorion progenitor	3.21521	-0.91849	-0.0376874	2.15693	3.73023	5.27171	-1.344	0.590272	0.430262	-1.57747	0.0720753	-0.0845944	-1.38991	-0.219784	-0.253486	-0.687945	-0.989723	-0.524227	4.07143	3.7666	5.0542	-1.27907	3.17834	0.00862266	4.33821	3.60696	-0.243753	-0.356868	2.8332	0.99603	-0.516338
473	Amnion/Chorion progenitor	3.66836	-0.720444	0.0605485	2.3673	3.46715	4.83708	-0.539049	-0.291921	-0.798462	-1.37943	-0.67473	-0.0845944	-1.51609	-0.296821	-1.48495	-1.07638	-1.23999	-0.597455	4.55746	4.9313	4.81867	-1.06744	1.76708	0.0845295	3.3887	3.95872	-0.115021	-0.528323	2.82827	1.37321	-1.13184
472	Amnion/Chorion progenitor	3.67242	-0.685151	-0.000672868	2.45513	3.60645	5.24729	-0.716004	0.389633	0.335042	-1.14104	-0.269885	-0.0845944	-1.73187	-0.278562	0.00441648	-1.01348	-0.893841	-0.392701	4.31566	3.663	4.70828	-1.45187	2.19285	-0.289004	3.64479	3.66509	0.241305	-0.017884	2.42301	1.32634	-1.05303
471	Amnion/Chorion progenitor	3.59319	-0.566206	0.178274	2.78259	3.7384	5.59776	-0.365864	0.196543	0.348379	-1.57747	-1.04826	0.26769	-1.62965	-0.819042	-0.255792	-0.144652	-1.08575	0.200336	4.62243	4.4566	5.37554	-1.13991	2.06715	0.0632807	3.7624	4.04786	0.68392	-0.988663	2.8333	0.232273	-1.05243
470	Amnion/Chorion progenitor	3.84679	-0.91849	0.0668586	2.76525	3.90422	5.78701	-0.511811	1.15988	0.726379	-1.57747	-1.04826	-0.0845944	-1.95542	-0.0736518	-1.16916	-1.14721	-0.982823	0.0740541	4.47636	5.36266	5.28573	-2.23024	2.86631	0.0137035	4.5944	3.70483	0.0825884	-1.2911	2.91296	0.633305	-0.929227
678	Cardiomyocytes	2.06293	2.37745	3.67372	-0.415264	0.964144	1.30952	-0.672396	0.879589	-1.59953	-1.00638	-1.04826	-0.0845944	-2.01895	0.326696	0.197683	-0.958619	-1.43804	-0.260348	4.22964	7.68817	0.757722	-0.293069	0.240337	0.055465	0.607183	3.19241	1.93197	0.167644	1.01865	-0.598877	0.0711152
677	Cardiomyocytes	2.53424	2.68682	2.99931	-0.0952419	1.42722	2.35108	-0.598699	1.35622	-0.523768	-1.57747	-0.383954	-0.0845944	-2.14255	-0.150655	0.29947	-0.785607	-1.43804	1.04185	4.72152	4.03573	1.43555	-0.243753	2.06179	-0.289004	1.3327	3.60685	2.0363	0.577865	1.48208	-0.138749	-0.123298
676	Cardiomyocytes	2.20764	1.50756	3.38906	-0.624343	1.31056	1.37348	-0.488283	1.86556	-0.556109	-1.57747	-0.622477	-0.0845944	-1.90914	-0.00407006	0.270775	-1.22216	-1.43804	0.698031	3.91547	5.53892	-1.0894	-0.120841	0.972519	-0.289004	1.17456	2.96131	1.50898	0.060551	0.929926	0.934732	-0.573581
696	Cardiopharyngeal mesoderm	1.34045	0.312084	0.277408	0.543819	0.314897	-0.0351434	-0.924685	2.16884	-1.04647	-1.29975	-1.04826	-0.0845944	-1.79331	-0.0682864	-0.0887839	0.0852886	-1.43804	-0.577863	2.76131	-0.723855	-0.955622	-1.1706	-0.402135	-0.289004	-0.118579	1.91704	0.293494	-0.528781	0.345804	0.812677	-0.717272
694	Cardiopharyngeal mesoderm	0.58039	-0.71052	-0.367853	0.0920924	1.06619	-0.129879	-0.499163	1.99965	-1.16057	-1.02272	-0.657195	-0.0845944	-1.20617	-0.363862	-0.0400423	0.316467	0.181845	0.301669	2.31076	-0.515885	-0.251487	-0.160282	1.96373	-0.0810337	0.166929	1.58234	0.0645114	-0.110913	0.382371	-0.533704	-0.373829
684	Cardiopharyngeal mesoderm	0.277173	0.158238	0.222742	-0.109582	0.451011	-0.873337	0.229739	2.2185	0.408222	-1.27261	-0.152502	-0.0845944	-1.43352	-0.791953	0.186218	-0.0161054	-0.87806	0.878731	2.60082	-0.418998	-1.34698	-0.578071	0.475092	0.0158536	-1.2275	2.24812	0.646184	-0.297663	-0.448703	-0.491157	-0.612369
683	Cardiopharyngeal mesoderm	0.341317	1.07916	0.783011	-0.2054	0.647196	0.277874	-0.104669	2.44789	0.573774	-1.10482	0.0805837	-0.0845944	-2.17962	-0.738562	0.0348996	-0.977269	-1.1074	1.5178	2.90329	0.110623	-1.63998	-0.459449	-0.202173	-0.289004	-0.128439	2.47733	0.956779	-0.266679	-0.306417	-0.0635399	-0.915033
682	Cardiopharyngeal mesoderm	1.20371	1.84558	-0.169155	-1.14068	0.904967	-0.12892	-0.714639	3.87062	2.31675	-1.34227	-0.26768	-0.0845944	-1.72967	-0.818985	0.448094	0.376028	-1.20283	4.78628	2.60337	0.282903	-1.37488	0.0608451	-0.111752	-0.289004	-0.872774	2.18406	1.53941	0.217115	-0.213906	-0.311957	-0.924513
681	Cardiopharyngeal mesoderm	3.01127	4.05974	0.332054	-1.29509	0.918856	0.759708	1.2092	2.75346	1.74014	-0.803677	0.863841	-0.0845944	-1.59062	-0.343756	0.464553	0.506765	-1.43804	4.42862	2.99299	1.06148	-1.32311	0.704002	-0.882705	-0.0565719	0.5973	2.32083	2.89473	0.93276	0.214494	-0.681621	-0.932322
675	Cardiopharyngeal mesoderm	1.25343	-0.382874	0.862491	-0.130886	1.9511	1.59413	-0.574957	1.93173	-0.173885	-0.872121	-0.447836	-0.0845944	-1.57709	-0.196999	-0.492406	-0.703	-0.292512	0.514831	3.55753	0.376013	0.375183	0.00910817	2.52157	-0.136581	0.544673	2.57842	0.205988	-0.586314	1.44179	0.402508	-0.913519
674	Cardiopharyngeal mesoderm	1.23068	2.71079	1.40698	-1.08364	2.02452	1.25053	-0.497787	2.61087	2.09677	-1.57747	-0.0845701	-0.0845944	-2.11926	-0.356559	0.375483	-0.961027	-1.23018	3.45773	3.52619	0.524184	-0.122289	-0.380349	1.0547	0.265804	0.651962	2.80625	2.07346	0.143669	0.726266	-0.813217	-1.07505
673	Cardiopharyngeal mesoderm	1.19869	1.81099	1.5113	-1.04234	1.14563	0.624572	-0.883908	2.26892	1.19108	-1.57747	-0.504483	-0.0845944	-2.51025	-0.737252	0.30782	-0.906136	-1.43804	2.52225	3.38419	0.0338651	-1.19596	-0.300374	0.409402	-0.289004	0.510829	2.45902	1.35934	0.234177	0.126251	0.239822	-0.212787
672	Cardiopharyngeal mesoderm	2.38839	2.72057	0.0276178	-1.11774	2.41979	2.05853	0.400742	3.27288	2.42268	-1.32822	0.430805	-0.0845944	-2.51025	-0.342803	0.35396	0.279513	-1.18878	4.15684	3.5897	0.51043	0.414995	0.278495	1.45476	-0.289004	0.206384	2.74348	1.98332	0.317738	1.24965	-0.122322	-1.40794
671	Cardiopharyngeal mesoderm	0.947322	-0.249289	0.993302	0.602255	1.17802	0.923399	-0.506325	1.78851	0.16502	-1.57747	-0.379062	-0.0845944	-2.13943	-0.250946	0.558429	-0.530492	-1.43804	0.942324	3.15412	0.411448	-0.917291	-0.803121	1.11294	-0.289004	0.120715	2.27711	0.131828	-0.140359	0.780125	0.901423	0.0499774
670	Cardiopharyngeal mesoderm	2.37046	2.45065	1.06653	0.0207598	-0.0943009	0.742697	-0.807248	2.8609	-1.0201	-0.521336	-0.308834	-0.0845944	-1.87193	-0.182089	0.185638	-1.29912	-1.43804	0.0248127	3.6301	1.23899	-1.29107	-0.322203	-0.948417	-0.138211	0.484592	2.74395	2.20164	0.0424868	-0.0518828	1.13508	-1.12042
669	Cardiopharyngeal mesoderm	0.171931	-0.662138	0.117588	-0.448275	1.45448	-0.157263	-1.64163	1.87939	-0.493592	-1.32112	-0.380047	-0.0845944	-2.03432	-0.0561971	-0.589001	-0.0882332	1.75431	-0.999463	2.66	-0.467503	1.1601	-0.716097	2.56321	-0.0326513	0.998135	2.05297	-1.02643	0.05241	0.476857	-0.537905	-1.06516
668	Cardiopharyngeal mesoderm	0.634275	-0.91849	-0.240577	-1.13677	1.14393	1.15238	-1.3156	1.73778	0.307534	-1.46104	-0.251676	0.0318394	-1.445	0.236405	0.152876	1.96084	2.97602	-0.595562	2.51305	-0.49911	2.81793	-0.371091	3.76447	-0.289004	1.08746	2.02259	-1.29855	0.315587	1.1479	0.370105	-0.413709
667	Cardiopharyngeal mesoderm	1.59761	-0.91849	-0.716259	0.165173	1.77714	2.36746	-1.4833	2.1698	1.70018	-1.41914	-0.275143	0.0737334	-0.195262	0.150576	0.157613	1.51463	2.31347	0.804405	3.02133	-0.290297	3.72448	-0.555678	4.23227	-0.289004	2.41646	2.16215	-0.981428	0.559096	1.45432	0.670132	-1.26869
666	Cardiopharyngeal mesoderm	1.48069	-0.673138	-1.32123	-0.0604855	1.23358	2.04858	-0.805997	2.7451	3.03389	-1.20493	-0.591449	-0.0845944	-1.15036	-0.473794	-0.53243	2.78281	2.27673	2.24435	3.03425	-0.723855	3.01007	-3.43933e-05	4.50753	-0.289004	1.45041	2.29314	-0.605933	-0.236351	1.31613	0.330212	-0.699155
665	Cardiopharyngeal mesoderm	0.912585	-0.91849	0.0118457	-0.507927	1.3291	1.32321	-0.29296	3.00782	2.96673	-1.00598	-0.476774	-0.0845944	-0.998535	-0.489562	-0.192244	1.66693	0.243457	2.38216	2.46632	-0.412077	0.0995416	-0.16256	3.35995	0.0227744	0.299286	2.02676	0.0527177	-0.309303	-0.0460542	-0.356987	-0.799616
664	Cardiopharyngeal mesoderm	0.60318	-0.34304	-0.120981	-0.180786	1.32813	0.579525	-0.931625	2.68515	2.16036	-1.00202	-0.249341	-0.0845944	-1.18395	-0.303153	0.347856	1.5466	-0.521727	1.78604	2.5922	-0.723855	-0.084949	-0.167028	2.99406	-0.289004	-0.458925	2.01835	-0.839536	-0.202598	1.19231	-0.689125	-0.89009
663	Cardiopharyngeal mesoderm	0.739519	0.184608	-0.572699	-0.359609	0.538364	0.142207	-0.0997768	2.84666	1.86969	-1.57747	0.0115816	-0.0845944	-1.45041	-0.0375738	0.189183	1.973	0.873005	1.5684	2.12008	0.0549777	0.531257	0.361997	2.93297	0.148462	0.343687	1.85064	0.539627	0.408063	-0.362062	-0.243616	-0.854872
662	Cardiopharyngeal mesoderm	0.0028387	-0.0576723	-0.113437	-0.632557	0.945306	-0.132947	0.0550794	2.97552	2.46752	-1.31371	0.482224	-0.0845944	-1.64943	-0.0891404	0.340787	-0.0134543	-1.43804	1.94181	2.32967	-0.234855	-0.806281	-0.0807525	2.15088	-0.289004	-0.476817	2.23724	0.115501	0.152065	-0.122367	-0.628839	-0.574913
661	Cardiopharyngeal mesoderm	0.654237	-0.0669286	0.123354	-0.657309	0.449118	0.13615	-0.289648	3.5856	3.00619	-1.31663	0.352789	0.176248	-0.934196	-0.354571	-0.517536	1.33664	-0.586475	3.29488	2.03256	-0.240182	-0.666688	-0.279814	2.73899	-0.0281617	-0.727093	1.85318	0.178781	-0.19084	-0.540366	-1.00211	-1.05147
660	Cardiopharyngeal mesoderm	1.32219	0.126946	0.131347	-0.992952	1.42334	1.14707	0.713616	3.86153	2.91733	-1.57747	-0.0028272	-0.0845944	-1.66852	-0.675934	0.331184	1.50817	0.800446	4.65812	2.96686	0.117879	0.126073	0.990853	3.0078	-0.289004	-0.0890065	2.53526	-0.0913953	-0.0136685	0.248386	-0.656928	-0.905366
659	Cardiopharyngeal mesoderm	1.4586	-0.440615	-0.538662	-0.574469	0.892837	1.20435	0.999264	3.65308	3.6529	-1.24314	0.0928506	-0.0845944	-1.18329	-0.392099	-0.713598	3.0966	1.47255	4.08042	2.7428	-0.547659	1.32694	0.192486	3.82333	-0.112807	1.1692	2.34696	-0.433551	-0.816013	0.265194	-0.118598	-0.940303
655	Cardiopharyngeal mesoderm	0.719274	-0.91849	-1.27398	-0.874245	-0.614201	0.428262	-0.663069	2.3591	3.01948	-1.57747	0.19435	-0.0845944	0.424481	0.149517	-0.134262	4.05103	3.7239	1.20792	0.358117	-0.383403	2.04535	0.124888	4.32761	-0.289004	-0.428328	0.507361	-1.07453	0.0506048	-0.521895	0.321065	-0.652831
654	Cardiopharyngeal mesoderm	0.243596	-0.91849	-1.37542	-1.43156	0.535561	0.274149	-1.41182	2.96131	2.89832	-1.57747	-0.280478	-0.0845944	0.395792	0.165108	0.46982	3.38336	3.4967	0.946573	1.38748	-0.293747	2.42219	-0.111829	4.44143	-0.289004	0.052374	1.16111	-0.984878	0.685529	0.252573	0.173703	-0.868349
653	Cardiopharyngeal mesoderm	0.649464	-0.91849	-0.824215	-1.10384	0.361021	1.10094	-1.12453	2.37392	2.58568	-1.2144	-0.390893	-0.0845944	-0.0334749	0.137703	-0.0929391	3.22339	3.32833	1.3401	1.95338	-0.53169	3.26275	-0.625035	4.52455	-0.0968388	0.792271	1.59142	-1.41499	0.0343907	0.495353	0.472989	-0.938519
496	Cardiopharyngeal mesoderm	3.44519	3.07112	1.32142	0.652551	2.07966	3.62418	-0.398988	1.73309	2.06338	-1.57747	-0.0666267	-0.0845944	-2.08411	-0.679228	0.172853	-0.690094	-1.43804	1.6107	4.4356	3.17826	2.91951	0.423149	2.0935	-0.0611709	1.7707	3.41059	2.52773	0.911759	1.52839	0.477427	-1.15571
494	Cardiopharyngeal mesoderm	2.71055	0.927028	1.42003	0.136438	2.8011	3.28905	-0.373545	2.10359	1.00234	-1.24642	0.170665	-0.0845944	-1.95935	-0.717841	0.342332	-0.551908	-0.964712	1.52924	4.22113	1.67918	2.07808	-0.453952	3.05554	-0.289004	1.60272	3.46995	0.920388	-0.0245768	2.1721	-0.408159	-0.257494
704	Rostral mesoderm	0.263719	-0.91849	0.356061	-1.42101	-0.215281	-0.835131	-1.43988	2.33164	-0.666724	-1.57747	-0.668178	-0.0845944	-0.66805	-0.218987	-0.162071	3.20996	3.22086	-0.514815	-0.0653438	-0.0973265	-0.764855	-0.255711	2.72842	-0.289004	-0.59953	0.25167	-0.874955	-0.102402	-0.0863297	-0.451068	-0.798154
703	Rostral mesoderm	0.220175	-0.91849	0.174264	-1.58737	-0.414381	-0.657134	-1.45513	2.57091	-0.828088	-1.57747	-0.69513	-0.0845944	-0.431355	-0.254421	0.412381	3.05785	3.06315	-0.971526	0.124591	-0.0822586	-0.00358468	-0.269993	2.71568	-0.289004	-0.850838	0.108774	-1.41499	0.383307	-0.637025	-0.712221	-0.225499
702	Rostral mesoderm	-0.0719964	-0.91849	0.452996	-0.904826	-0.194187	-0.850751	-1.11268	1.63882	-1.19458	-1.57747	-0.298844	-0.0845944	-1.02648	-0.404469	0.235992	2.46857	3.2849	-0.861434	0.398461	-0.723855	0.194417	-0.311823	2.72296	-0.289004	-0.3477	0.558241	-0.886039	0.610058	-0.0430973	-0.295498	-1.13583
698	Rostral mesoderm	0.423364	-0.91849	-0.357905	-1.27549	-0.041934	-1.10182	-1.34209	2.90871	1.25726	-1.02614	0.326768	-0.0845944	0.0102868	0.0784108	0.293007	3.43967	2.42356	0.0364042	0.194143	-0.424318	-0.0451493	0.147975	3.41447	0.0105334	-1.45598	0.110724	-0.963394	0.753142	-0.841358	-1.09536	-0.684013
697	Rostral mesoderm	0.730419	-0.91849	-0.269976	-1.33547	-0.958136	-1.09033	-0.859723	2.43478	0.284963	-1.57747	-1.04826	0.222671	0.153665	-0.354351	-1.2765	4.28831	2.69118	0.165553	0.686086	-0.723855	-0.379003	-0.265327	3.12246	0.0182615	-0.862365	0.29597	-1.41499	-0.29854	-0.578077	-0.309173	-0.82199
695	Rostral mesoderm	1.92573	-0.235491	-0.133515	0.773466	0.244014	-0.080285	-0.512557	2.17653	-1.39121	-1.27629	-0.165082	-0.0845944	-2.20907	-0.123954	-0.206268	0.661501	-0.885243	-0.346326	2.68188	0.235473	-1.55974	-0.428457	0.295571	-0.289004	0.0122743	1.70597	-0.194374	-0.57861	0.0797164	-0.433784	-0.776497
688	Rostral mesoderm	0.0737168	-0.91849	0.536421	0.0710326	0.729583	-0.74653	-1.12225	1.87806	-1.42463	-0.934469	-0.323193	-0.0845944	-0.965648	-0.260087	-0.910032	1.27595	1.54697	-0.956023	1.69565	-0.0808528	-1.33613	-0.933297	2.14684	-0.00724215	-0.189865	1.24535	-0.508371	-0.570928	-0.0716508	-0.986292	-1.41604
687	Rostral mesoderm	1.45533	1.93313	0.315618	0.111031	-1.04501	-0.545617	-0.65176	2.46923	-1.21951	-1.00471	0.0592655	-0.0845944	-2.29461	-0.965496	0.322141	-1.04537	-1.22239	-0.612628	3.48459	-0.151093	-1.8382	-0.184169	-1.89323	-0.289004	0.216722	2.79949	1.23584	0.199931	-1.1409	0.328854	-0.781126
686	Rostral mesoderm	2.23617	2.46148	0.629237	-0.159319	-1.24825	-0.0336526	-0.654614	2.82857	-1.79713	-0.854753	-0.325545	-0.0845944	-2.36338	-0.54603	0.0105958	-0.402884	-1.43804	-0.364908	3.25823	1.01864	-1.61917	0.362225	-2.51583	0.114754	0.187396	2.1749	2.09685	0.332919	-0.860159	-0.138715	-1.70514
602	Rostral mesoderm	0.980653	-0.91849	-0.264301	-1.65849	-1.04029	-1.01072	-1.28691	1.90817	0.582523	-1.57747	-1.04826	-0.0845944	1.3602	0.16391	-1.07002	3.55452	3.64639	-0.380516	-0.492776	-0.369135	-0.962476	-0.164438	2.56207	-0.289004	-0.996199	0.0186974	-1.06027	-0.643858	-0.255969	-0.512184	-1.70432
601	Rostral mesoderm	-0.0130095	-0.91849	-0.491264	-1.72591	-1.22649	-0.349097	-1.64163	2.24444	0.374271	-1.35871	-0.31149	-0.0845944	1.08774	0.108268	0.83602	3.82578	4.11222	-0.59732	-0.354251	-0.723855	-0.420848	-0.163461	2.86005	-0.289004	-0.765826	-0.353931	-1.19622	0.364724	-0.73015	0.254355	-0.262558
723	Paraxial mesoderm	0.537074	-0.91849	-0.851704	-1.26212	-0.33046	-0.722086	-0.610982	3.39954	3.7342	-1.28749	-0.303304	-0.0845944	-0.102855	-0.347568	0.343429	3.73829	1.59614	3.44633	1.65897	0.0211045	-0.274132	-0.0952083	3.50923	-0.289004	-1.07625	1.28789	-0.317242	-0.0856489	-0.850917	-0.660822	-0.871213
722	Paraxial mesoderm	0.854591	0.53591	-0.117527	-0.807518	-1.53988	-0.0910896	1.31513	4.32159	3.20916	-1.57747	-0.299393	-0.0845944	-0.541712	0.722553	0.870997	2.81263	-0.417636	5.34769	1.36162	0.0250148	-0.788343	1.35788	1.55412	0.731397	-0.552905	1.26963	1.33176	0.575668	-1.1409	-0.811023	0.368028
720	Paraxial mesoderm	0.856629	-0.671889	-0.316034	-0.565329	-1.66325	-1.19442	0.872558	4.19874	4.42924	-0.766218	-0.40324	-0.0845944	-0.0733652	-0.120599	-1.00122	4.06953	0.958427	5.53446	0.492272	-0.0788324	-0.731744	0.507262	2.10569	0.169721	-0.556807	0.897101	-0.316482	-1.00646	-0.894294	-0.724314	-1.81244
715	Paraxial mesoderm	0.883493	-0.227866	0.185232	-0.563955	-0.927744	-1.26901	0.683639	3.15343	3.04354	-1.37325	-0.224605	-0.0845944	-0.642808	-0.205088	-0.369583	1.38186	-0.0795307	4.3636	0.911007	-0.519639	-1.55212	0.413019	0.791187	-0.289004	-0.841558	1.13178	-0.292352	-0.760621	-0.59587	-1.14225	-1.28922
713	Paraxial mesoderm	0.944917	0.914838	0.445572	-0.136701	-0.361798	-0.890081	-0.552664	1.98238	0.463933	-0.939894	-0.465873	-0.0845944	-1.52269	-0.249332	0.327265	-0.948784	-0.674971	1.7255	2.00188	0.476155	-0.882961	0.0525949	-0.894257	-0.289004	-0.647523	1.53728	1.21804	0.121044	-0.639763	-1.3025	-1.17976
712	Paraxial mesoderm	1.76608	0.580801	0.653983	-0.624424	-0.906948	-0.915705	0.28428	2.84896	1.15585	-1.57747	-0.519721	-0.0845944	-1.98171	-0.180352	0.0815706	-0.0768657	-0.516346	3.55087	1.68314	0.0135858	-1.15606	0.508396	-1.18783	-0.289004	-0.390759	1.45009	1.29741	0.161412	-1.1409	-0.92329	-1.3216
711	Paraxial mesoderm	0.784757	-0.461069	0.592925	0.533358	-0.554851	-0.31291	-0.073069	2.18152	0.96085	-1.57747	-0.404808	-0.0845944	-1.28709	0.156345	-1.11878	0.198243	0.113745	2.26141	2.17781	-0.0803998	-0.793318	0.204457	0.392408	-0.0432228	-1.19773	1.61269	0.506491	-0.773254	-0.241744	-1.17635	-1.09929
710	Paraxial mesoderm	1.08707	-0.525668	0.0898015	0.361449	-0.49578	-1.09616	-0.351324	2.13889	0.0902232	-0.791355	-0.20731	-0.0845944	-1.47585	-0.206582	0.0332942	1.38354	0.13658	1.7259	1.80307	-0.331033	-1.09739	0.0930716	0.167436	-0.0799915	-0.0643511	1.36211	-0.429001	-0.505434	-0.299942	-1.07695	-1.50205
709	Paraxial mesoderm	0.999399	-0.91849	0.0369187	-0.654263	-0.706915	-0.586048	-0.768246	2.48741	0.434656	-1.34022	-0.81101	-0.0845944	0.408378	-0.0290182	-0.165158	4.11423	1.85505	1.25497	-0.121287	-0.281319	-1.45696	0.487211	2.55233	-0.289004	-0.436883	0.124128	-0.629203	0.313499	-0.208195	-0.657056	-0.918294
708	Paraxial mesoderm	0.761753	-0.91849	1.11545	-0.609159	-0.944747	-0.760239	-1.64163	2.26769	-0.609831	-1.35233	-0.823123	-0.0845944	-0.482369	-0.0999019	-1.73812	3.53546	2.26663	0.140662	0.932022	-0.498715	-1.18011	-0.87111	2.45321	-0.289004	-0.208059	0.745905	-0.889806	-1.03516	-0.452742	-1.11563	-0.74241
707	Paraxial mesoderm	0.400287	-0.376638	1.10649	-0.90909	0.0280308	-0.878785	-1.40904	2.6254	0.0145908	-1.57747	-0.506411	-0.0845944	-0.630085	0.337218	0.52873	2.0442	1.64671	0.209608	0.774941	-0.110193	-1.62908	0.132274	1.17179	-0.289004	-0.357209	0.473302	-0.41504	-0.244155	0.0368993	-0.949266	-0.393741
706	Paraxial mesoderm	0.840353	-0.686067	0.809324	0.138603	-0.238657	-0.734444	-1.10041	2.38498	-0.76879	-0.86886	-0.435389	-0.0845944	-0.229895	-0.094585	-0.0839917	2.52169	1.49755	1.02516	0.914695	-0.289576	-1.38283	-0.757127	1.9201	-0.289004	-0.654185	0.95347	-0.416936	0.0386005	-0.599679	-0.591994	-1.28587
705	Paraxial mesoderm	0.885356	-0.91849	0.234406	-0.804829	-0.528275	-1.2574	-1.64163	2.30318	0.817094	-1.57747	-0.652519	-0.0845944	-0.160888	-0.619408	-1.64547	2.75673	1.3183	0.178053	1.20773	-0.723855	-2.24274	-0.513669	2.94799	-0.289004	-0.447244	1.29443	-1.41499	-0.549891	-0.745151	-0.505026	-0.356418
701	Paraxial mesoderm	1.36288	-0.91849	-0.0219863	-1.64029	-2.08166	-0.845302	-1.64163	3.06689	2.19335	-1.57747	-0.590835	-0.0845944	0.781027	-0.367919	-2.51326	4.66319	2.39996	2.04676	0.285197	-0.723855	-1.15016	0.318813	3.33152	-0.289004	-0.674436	-0.00709439	-1.41499	-1.51742	-0.683467	0.0869504	-0.966461
700	Paraxial mesoderm	0.636511	-0.91849	0.0264938	-1.49405	-0.563853	-1.13811	-1.12659	2.59233	1.90646	-1.57747	-0.147619	-0.0845944	1.46501	-1.33375	-0.848521	4.22282	3.17806	1.85065	0.402297	-0.723855	-1.3421	-0.307238	3.48157	-0.289004	-0.537484	0.255764	-1.41499	-0.171572	-1.1409	-0.0339868	-0.454492
699	Paraxial mesoderm	0.505379	-0.91849	-0.775935	-1.27177	-1.63109	-1.00424	-0.673203	2.61468	2.80094	-0.928561	0.257046	-0.0845944	0.224154	-0.241081	0.165315	3.97067	1.15368	2.69964	0.266874	-0.476119	-1.78157	0.565549	2.81438	-0.289004	-0.381359	0.360812	-0.66581	0.320469	-0.679719	-0.480313	-1.81131
693	Paraxial mesoderm	2.14532	-0.257072	0.400771	0.872613	-0.129595	-0.77655	-0.636319	2.8827	-1.23825	-0.259418	-0.386845	-0.0845944	-1.63366	-0.477104	-0.321874	0.34118	-0.938502	0.0793437	2.594	-0.350008	-1.924	0.379162	-1.28957	-0.0693036	0.511069	1.78073	0.398385	-0.454775	-0.362137	-0.324007	-1.01798
692	Paraxial mesoderm	1.88251	0.0214092	0.27425	0.798144	-0.604909	-0.713246	-0.300921	3.33464	-1.19111	-0.443657	-0.295372	-0.0845944	-1.47044	0.0290583	-0.940036	-0.909517	-1.14408	-0.13469	2.75431	0.0290358	-1.94879	0.299338	-1.15864	-0.289004	0.691916	1.8119	0.660386	-0.412729	-0.200996	-0.392756	-1.01923
691	Paraxial mesoderm	1.2951	-0.91849	0.689858	0.323052	0.273355	-0.737482	-0.975971	2.06879	-1.41996	-0.710555	-0.252685	0.110558	-1.05079	-0.408052	0.267069	0.564285	0.253449	0.0318836	1.86643	-0.355549	-1.44717	-0.141732	1.03537	-0.289004	-0.11154	1.23231	-0.325707	-0.235771	0.0490494	-0.929043	-0.410377
690	Paraxial mesoderm	1.28574	-0.91849	0.648876	0.314814	-0.0883461	-0.522636	-0.511119	2.33635	-1.64146	-0.616303	0.0141631	-0.0845944	-1.73901	-0.35804	-0.891652	1.1751	-0.0150674	-0.920675	1.66708	-0.169133	-1.68802	0.394775	1.22935	-0.289004	-0.122018	1.33248	-1.11245	-0.724506	-0.255763	-1.0914	-1.09788
689	Paraxial mesoderm	0.826912	-0.91849	0.85403	0.0298925	-0.0683136	-0.71935	-0.854509	2.1836	-1.15688	-0.643676	0.0195745	-0.0845944	-0.887624	-0.30795	-0.419964	1.60367	0.848783	0.0374381	1.20124	-0.723855	-0.983429	-0.519308	1.49019	-0.289004	-0.0261426	0.6782	-0.693075	0.0708912	-0.2071	-1.30402	-1.43399
685	Paraxial mesoderm	0.870355	1.99659	0.162362	-0.191709	-1.35921	-0.531172	-0.155233	1.56863	-1.20838	-1.16582	-0.312642	-0.0845944	-2.29052	-0.308488	0.340531	-1.03827	-1.43804	0.339646	3.04142	0.398118	-1.23929	-0.491438	-1.98466	0.122645	-0.136933	2.29236	1.48095	0.29882	-0.558756	-0.26246	-0.765671
657	Paraxial mesoderm	0.620853	-0.91849	-2.61428	-1.1945	-0.075844	-0.980924	-0.832429	2.79097	2.69028	-1.57747	-1.04826	-0.0845944	0.402822	0.0617259	-0.146902	3.29358	2.36148	1.9207	1.6234	-0.267397	1.10734	0.651427	3.9178	-0.289004	-0.0272315	1.5288	-0.958528	-0.294247	-0.331697	-0.155669	-0.282506
621	Paraxial mesoderm	0.858747	-0.638291	-1.23845	-1.11034	-1.55833	-0.747765	-0.0924724	3.50337	4.28371	-1.06014	0.169253	-0.0845944	1.33806	-0.36926	0.289839	4.54726	1.37784	3.82357	0.639943	-0.206526	-0.814195	0.912514	3.4634	-0.00880407	-0.507162	0.63302	-0.19747	0.231132	-0.860696	-0.297588	-0.705292
620	Paraxial mesoderm	0.603105	-0.91849	-0.738538	-1.52857	-1.42017	-0.525126	0.214497	3.24538	4.38878	-1.3575	0.0797564	-0.0845944	1.71441	-0.0378816	0.17575	5.11637	2.40598	4.6117	-0.646167	-0.140113	-0.535806	1.66328	3.41869	-0.289004	-1.1284	0.0638046	-0.335604	0.0796499	-0.557154	0.127384	-0.864846
554	Paraxial mesoderm	-1.34554	-0.398741	-0.301277	-0.704281	-1.95822	-0.636422	5.09324	3.15288	4.85942	-1.38368	0.0712766	-0.0845944	1.30879	0.0132425	-1.03918	4.82576	1.7346	6.97155	-1.06769	0.545996	-1.1232	3.81085	2.3535	-0.0952096	-0.791275	-1.28351	-0.755166	-0.823102	-0.947101	0.49877	-1.86525
536	Paraxial mesoderm	-0.427953	-0.91849	-1.64714	-0.887844	-1.74252	0.0598659	3.00914	2.59728	4.72724	-1.57747	0.260532	-0.0845944	2.59541	-0.122413	0.0147556	5.09232	2.10325	5.90923	-1.56773	0.45207	-1.04346	2.80357	2.98437	-0.289004	-0.976081	-1.48356	-0.447854	0.602093	-1.1409	0.70115	-0.941612
717	Somitic mesoderm	2.01194	2.84803	-0.172552	-1.26191	-1.42349	-0.440223	0.573328	3.58673	1.04206	-0.992474	-0.463265	-0.0845944	-1.92525	-0.0607541	0.352007	0.814485	-1.43804	5.41873	1.3874	0.619592	-1.36284	0.32283	-1.71762	0.124587	-0.813039	1.24863	1.99424	0.558263	-0.727305	-0.989336	-0.757952
716	Somitic mesoderm	1.40308	2.49905	0.318566	-0.820723	-1.46192	-0.26136	1.02007	3.91089	1.86765	-1.15778	-0.510801	-0.0845944	-1.57457	0.107346	0.465537	2.58461	-1.01835	6.24208	0.637814	0.174899	-1.39755	1.42529	-1.44813	-0.289004	-0.683146	0.932465	1.97781	0.413404	-0.493977	-1.49169	-0.781117
714	Somitic mesoderm	2.95436	3.35338	0.29458	-1.81745	-1.57333	-0.103836	-0.498077	2.30288	-0.088613	-0.981833	-0.522397	-0.0845944	-2.08846	-0.150315	0.123796	0.129576	-1.2125	4.29609	2.34394	0.439208	-1.49096	0.457096	-2.33021	-0.289004	0.00729302	1.76403	2.59496	0.833539	-0.915358	-0.484553	-1.37016
719	Presomitic mesoderm	-0.333617	-0.159629	-0.467328	-1.30985	-2.17577	-0.209425	1.7791	3.99771	4.66356	-0.998651	-0.144593	-0.0845944	0.413276	-0.166364	-0.0146834	5.19727	1.5586	6.38055	-0.510526	0.529057	-1.0702	2.04988	1.52692	0.027719	-0.9559	0.398341	0.183991	-0.298102	-0.687528	-0.326435	-1.06056
718	Presomitic mesoderm	-0.285803	1.83059	-0.226654	-1.29713	-1.78104	-0.612293	2.43338	4.07234	3.61523	-0.970436	-0.254582	-0.0845944	-1.6712	0.170097	0.291457	5.53239	0.696465	6.52823	0.66255	0.870762	-1.90911	2.61405	-0.986429	-0.113006	-0.627026	0.645841	1.70457	0.160643	-0.807266	-0.60354	-0.757066
559	Presomitic mesoderm	-1.44362	0.741765	-0.80281	-0.825449	-1.4639	-0.390891	4.22651	3.74295	4.62652	-1.57747	-0.589778	-0.0845944	0.300072	0.246723	-0.395488	5.06545	2.50315	6.87233	-0.882611	0.996563	-0.9672	3.14367	1.22609	-0.120239	-0.668399	-0.638316	0.19245	-0.449561	-0.82036	-0.0106292	-1.35724
574	Caudal mesoderm	-0.553994	-0.518725	-0.444302	-1.079	-1.49602	-0.0421324	4.39365	2.81241	4.44949	-1.57747	-1.04826	-0.0845944	2.77918	-0.145885	0.503404	4.7821	1.51038	5.6495	0.175798	0.48319	0.839227	4.34507	2.94634	-0.289004	0.0912833	0.395423	-0.0889141	-0.229521	-1.1409	0.786424	-0.476345
568	Caudal mesoderm	-1.92704	-0.520717	-1.22279	-0.818416	-1.45779	-0.798105	5.97463	3.38855	4.88426	-0.722431	0.23398	-0.0845944	3.34393	-0.191652	-2.0615	3.9962	-0.582996	6.11818	-0.0456212	0.22416	-1.01312	4.83551	2.12413	-0.289004	-0.431463	-0.668844	-0.262633	-1.10414	-0.878046	0.184431	-1.204
567	Caudal mesoderm	-1.49496	-0.91849	-0.476941	-1.30821	-1.84344	-0.674045	5.28209	2.87538	4.24252	-1.2683	0.102613	-0.0845944	3.34597	0.0322237	0.481613	4.27712	-0.871934	4.62108	0.249831	0.178067	-0.718151	4.6985	0.520671	0.0201696	-1.22105	-0.0927219	-0.848884	-0.0901587	-0.831722	0.748289	-1.07994
566	Caudal mesoderm	-1.6167	1.66194	-0.343234	-0.865689	-1.99763	-0.879401	5.22971	3.76083	4.14242	-0.634437	-0.435044	-0.0845944	2.69663	0.411462	0.279514	4.1825	-1.0036	4.64324	0.830434	1.29318	-0.71195	5.34176	1.45831	-0.289004	-0.652277	0.067279	1.59094	0.393587	-0.706455	-0.687072	-1.13951
565	Caudal mesoderm	-2.20122	0.184622	-0.206889	-1.06854	-1.02507	-0.550033	5.16789	3.26851	4.10087	-1.57747	-0.587036	-0.0845944	2.30252	0.0531648	0.597406	4.00094	-0.334924	5.29584	0.595791	0.526165	-0.684802	4.73706	1.38733	0.172223	-0.660706	-0.0931715	1.55553	0.298328	-1.1409	0.664737	-0.955932
563	Caudal mesoderm	-1.54745	-0.91849	-0.653232	-0.973656	-1.5637	-0.336599	4.85888	2.07592	4.69666	-1.57747	0.40469	-0.0845944	3.39002	0.149407	-0.0993358	4.52496	0.286142	5.94752	-1.18798	0.298597	-0.418283	3.74329	2.90553	-0.289004	-1.09611	-1.39448	-0.50379	0.0650607	-1.1409	0.992984	-0.78016
562	Caudal mesoderm	-1.27858	-0.376509	-0.487432	-1.30034	-1.41496	-0.390667	5.21313	2.87016	4.81379	-0.634675	0.481148	-0.0845944	3.70469	0.176429	-0.145679	3.83611	0.229632	5.90298	-0.681954	-0.181874	0.342298	4.04789	2.69046	-0.289004	-0.339637	-0.509792	0.114425	-0.64394	-0.352242	0.800216	-1.11625
561	Caudal mesoderm	-1.04216	2.28094	-0.374869	-0.503092	-2.14608	-0.0438866	4.43479	3.71633	3.5609	-1.57747	-0.0449688	-0.0845944	0.097827	0.283019	0.58866	5.33047	0.46376	5.71089	0.796642	0.842941	-0.57545	3.98209	0.563651	-0.289004	-0.733484	0.548237	2.04404	0.456102	-0.658645	0.132753	-1.05575
560	Caudal mesoderm	-0.951768	1.91488	0.139704	-0.501747	-1.90241	-0.313466	4.58668	3.36198	3.72122	-1.16689	0.152743	-0.0845944	1.62994	0.158063	0.358589	4.57801	-0.911911	4.43855	1.12652	1.50354	-1.31049	4.72695	1.15635	-0.139494	-1.00542	0.740415	1.58041	0.308289	-1.1409	0.104914	-1.23049
557	Caudal mesoderm	-1.25633	0.586552	-0.298569	-1.32557	-1.35375	-0.937676	5.41581	3.43415	4.74836	-1.57747	0.351753	-0.0845944	1.54779	-0.26383	0.0520339	4.84996	-0.116901	6.66234	-1.25647	0.676161	-0.921608	4.62262	2.20321	-0.289004	-1.02928	-0.650032	1.02249	-0.134295	-0.425426	0.213495	-1.65984
556	Caudal mesoderm	-1.29381	-0.204576	0.00445003	-0.990974	-1.77777	-0.152015	5.50524	3.67736	4.14651	-1.17909	-0.0724807	-0.0845944	1.54297	0.0438857	-0.598107	4.5317	-0.237994	6.22167	-0.113303	0.594004	-1.0427	4.3772	2.08405	-0.289004	-1.13491	0.0339054	0.893077	0.372943	-0.426981	0.0747152	-0.557914
552	Caudal mesoderm	-1.06839	0.769063	-0.838921	-0.902773	-1.25857	0.181856	5.05805	3.60908	4.35343	-1.57747	0.0331303	-0.0845944	1.5453	0.354944	0.543711	4.42565	0.114968	6.36799	-0.0707801	0.310538	-0.0820185	4.3337	2.56581	-0.289004	-0.621756	-0.316128	1.63756	0.113945	-0.93193	0.15129	-0.371491
551	Caudal mesoderm	-1.6423	1.41961	0.326166	-0.167622	-0.913298	-0.891161	5.41658	3.33442	4.44316	-0.941109	0.152091	-0.0845944	3.89713	0.17101	0.0494929	3.36114	-0.433259	3.63139	0.569159	0.154582	0.264052	4.59929	1.17493	-0.10386	-0.732144	-0.0258887	1.50173	0.248328	-0.70129	-0.0770329	-0.538425
550	Caudal mesoderm	-1.24532	1.56207	-0.0274181	-0.934134	-1.84384	-0.622059	4.67689	3.00918	3.91275	-1.01659	0.282145	-0.0845944	3.85702	0.20622	0.707923	3.12187	-0.0425729	2.40119	1.31733	0.916519	0.74166	5.12936	1.15443	-0.289004	-0.976219	0.277884	1.04065	-0.0965422	-0.341007	0.415795	-1.10949
549	Caudal mesoderm	-2.14603	0.242739	0.0985966	-0.480229	-1.35937	-0.812767	4.98376	2.6621	4.19417	-0.636112	0.636104	-0.0845944	4.27825	0.460441	0.0723475	3.44881	1.22482	2.27146	0.440752	0.437374	1.03442	4.07484	1.32779	-0.289004	-0.047291	-0.48972	0.725415	-0.25654	-0.199535	0.483249	-1.67813
547	Caudal mesoderm	-2.0894	-0.23797	-0.138463	-0.632142	-1.90821	-0.310415	5.69278	1.76787	4.83468	-0.426192	0.6203	-0.0845944	4.42649	-0.46755	-0.246761	3.93873	-0.286756	5.34334	-0.314929	-0.161804	-0.466273	4.10777	1.84944	0.0888694	-0.493521	-0.864565	-0.148951	-0.580295	-0.763022	0.691209	-1.37852
546	Caudal mesoderm	-1.9684	-0.597469	-0.747113	-0.784689	-1.98524	-0.279094	5.36758	2.32988	5.03723	-0.854063	0.140748	-0.0845944	4.25993	0.480855	0.494968	3.69626	0.310779	5.17882	-0.288161	-0.137189	-0.337973	4.18318	1.33246	-0.289004	-0.818293	-1.3006	-0.0665526	-0.243432	-0.819875	1.0015	-0.870032
545	Caudal mesoderm	-1.73227	-0.91849	-1.17222	-0.277932	-1.63023	-0.914722	5.87376	2.27254	4.97408	-0.937861	-0.154183	-0.0845944	4.39621	0.252626	-1.11897	2.91464	-0.983477	5.39037	-0.120883	0.0810608	-0.461063	4.27755	1.77819	-0.289004	-0.971603	-0.825147	0.366693	-0.326269	-0.335979	0.363956	-1.16496
544	Caudal mesoderm	-2.0098	-0.91849	-0.845172	-0.844846	-1.24742	-0.638243	5.49269	2.27103	4.67872	-1.2544	0.524424	0.238482	4.27097	-0.290555	-0.429002	4.18542	-0.0025528	5.61781	-0.96052	0.924067	-0.344135	4.02936	2.22732	-0.289004	-0.887057	-0.900334	-0.294738	-0.180174	-0.551355	0.892118	-1.04414
543	Caudal mesoderm	-2.06261	-0.91849	0.155803	-0.131019	-1.33205	-0.403861	5.52991	2.15811	4.74169	-0.644254	-0.015866	-0.0845944	4.44419	-0.426477	0.602641	3.28599	-0.90148	4.33789	-0.103478	0.375297	-0.409838	3.86487	0.254028	-0.289004	-0.974908	-0.956639	-0.667433	-0.427864	-0.849059	0.55471	-0.959892
540	Caudal mesoderm	-1.45773	-0.91849	-0.356471	-1.02213	-1.16898	-0.564218	3.50126	1.46844	5.34326	-0.833946	0.0900044	-0.0845944	4.85237	0.183361	0.161697	3.31564	1.01461	4.58778	-1.45309	0.0196706	-0.884969	3.64751	2.23772	-0.289004	-0.869037	-1.69101	-1.00012	0.370726	-0.39737	0.919361	-0.401899
770	Early nascent mesoderm	-0.841687	-0.91849	-1.4791	-1.78405	-1.83983	-0.441479	-1.38386	1.62521	-0.821353	-1.09953	-0.0531579	-0.0845944	1.22637	-0.249095	-1.63638	2.23738	4.59092	-0.997453	-1.6684	-0.723855	-0.731282	-0.847536	1.46233	-0.289004	-0.722683	-1.30012	-0.937043	-0.453286	-0.299692	0.800279	-0.272928
769	Early nascent mesoderm	-1.46475	-0.91849	-0.947728	-1.78297	-2.30236	0.157309	-1.14408	0.683565	-0.632524	-1.57747	-0.699091	-0.0845944	1.17665	-0.179411	0.527174	2.1444	4.47895	-0.768779	-2.05318	-0.53918	-0.018254	-1.05721	1.07032	-0.289004	-0.462848	-1.17687	-1.41499	-0.131098	-0.791723	1.07495	0.0416563
768	Early nascent mesoderm	-1.54279	-0.91849	-0.871675	-1.83181	-2.03541	-0.551986	-1.16237	0.357334	-1.52271	-1.09821	0.0905721	-0.0845944	0.101415	-0.0966198	-0.558429	1.15188	4.02769	-0.86485	-1.68956	-0.388191	0.00888077	-1.49873	0.844899	-0.289004	-0.544819	-1.08706	-1.14313	0.0768967	-0.297176	1.11039	-0.296677
767	Early nascent mesoderm	-1.42861	-0.91849	-1.14024	-2.25123	-2.24828	-0.261123	-1.21576	0.704794	-0.303704	-0.818092	-0.622396	-0.0845944	2.23557	0.279496	0.150978	2.20729	5.11124	-0.845904	-2.44011	-0.723855	-0.133199	-1.05451	1.24439	-0.289004	-1.58144	-1.80065	-1.41499	0.800974	0.128111	0.439447	-0.00558101
766	Early nascent mesoderm	-1.84668	-0.510585	-1.17749	-1.86056	-2.13872	-0.266344	-0.606102	0.597117	-0.329039	-1.57747	-0.549258	-0.0845944	2.24471	-0.241319	0.212403	1.98693	5.16421	-1.20574	-2.43792	-0.723855	0.0900773	-0.660136	0.704051	-0.289004	-1.30848	-1.6058	-1.41499	0.383295	-0.871242	0.821498	-1.02352
765	Early nascent mesoderm	-1.57179	-0.91849	-0.731305	-1.92884	-2.38885	-0.701071	-0.634063	0.695215	-0.741449	-1.57747	-0.695681	-0.0845944	2.72478	-0.599888	0.240267	0.880225	5.14666	-0.836115	-2.41899	-0.723855	-0.708877	-0.953206	0.378671	-0.289004	-0.730267	-2.1559	-1.41499	-0.208304	-0.259481	0.825262	-0.464027
764	Early nascent mesoderm	-1.17627	-0.91849	-1.17408	-1.1206	-1.54129	0.00153673	0.645029	-0.565943	1.49198	-1.57747	0.145539	-0.0845944	4.38505	-0.245895	0.381056	2.06904	5.07642	-0.352764	-1.64056	-0.723855	0.668373	-0.435148	1.93872	-0.289004	-0.374351	-2.29288	-1.41499	0.536661	-0.32335	0.160359	-0.618846
763	Early nascent mesoderm	-1.55951	-0.91849	-1.92149	-1.70766	-2.48146	0.341547	-0.0746174	-0.203773	0.925459	-1.57747	0.122728	-0.0845944	4.25212	-0.565691	0.374371	1.50821	5.50165	-1.09037	-2.92558	-0.723855	0.942447	-0.69103	1.80222	-0.289004	-0.836313	-2.40258	-1.41499	0.399004	-0.755874	0.345032	-0.53526
762	Early nascent mesoderm	-1.49262	-0.91849	-1.87023	-1.57609	-2.07982	0.728653	0.673461	-0.468023	0.467506	-0.833426	-0.119221	-0.0845944	4.01189	-0.0172459	0.102246	1.25023	5.53822	-1.18511	-2.02234	-0.723855	2.07206	-1.4862	2.40098	-0.289004	-0.681775	-2.29428	-1.41499	0.453065	-0.39685	1.0188	0.224649
761	Early nascent mesoderm	-1.00828	-0.91849	-1.08476	-1.44818	-2.33479	1.6456	-0.0319506	0.553768	1.08415	-1.24406	-1.04826	-0.0845944	3.13532	0.286404	-1.33323	1.22884	5.17944	-0.868383	-1.33988	-0.723855	2.19137	-1.00894	3.15811	-0.289004	-0.0833228	-1.16414	-1.41499	-0.275717	0.241814	1.03588	-0.394759
760	Early nascent mesoderm	-1.28671	-0.91849	-1.41134	-1.98186	-1.49142	1.10257	0.341841	0.68429	1.62845	-1.06536	0.63456	-0.0845944	3.21152	0.36471	-0.160497	2.04041	5.09719	-1.4754	-2.0144	-0.211748	1.93515	-0.871642	2.93458	-0.289004	-0.804373	-2.0498	-1.41499	0.273413	-1.1409	1.09046	-0.598474
759	Early nascent mesoderm	-0.967668	-0.91849	-1.82987	-1.23301	-1.86997	0.501321	-0.432199	0.67263	0.844428	-1.13584	-0.606633	-0.0845944	2.92673	-0.204364	0.216226	2.30865	4.98043	-1.4754	-1.5609	-0.723855	1.96215	-0.925962	2.87648	-0.289004	-0.494925	-1.92395	-0.973356	0.365916	-0.35649	0.858101	-0.993584
758	Early nascent mesoderm	-1.0406	-0.91849	-1.55466	-1.50393	-1.87697	0.0350324	-0.582008	0.82472	0.186616	-1.57747	-0.268306	-0.0845944	3.24813	-0.0538423	-1.12789	1.78984	5.33811	-0.695439	-1.68577	-0.723855	1.29723	-0.725882	2.30477	-0.289004	-0.392952	-1.40842	-1.41499	-0.234895	-0.70191	1.02618	-0.999424
757	Early nascent mesoderm	-1.53328	-0.91849	-1.41052	-1.95593	-2.42583	0.330484	-0.43787	0.714802	0.8102	-1.57747	-0.152044	0.428153	2.88423	-0.0424751	-1.79753	1.81165	5.5567	-1.4754	-1.34237	-0.211108	0.75574	-2.23024	1.84291	-0.289004	-1.11109	-1.8197	-1.41499	-0.529385	0.0628628	1.4009	-0.557827
756	Early nascent mesoderm	-0.867849	-0.91849	-2.61428	-1.6508	-2.00793	1.18339	-0.318085	0.123227	0.747802	-0.585291	-0.0560828	-0.0845944	2.16681	0.170467	0.0557425	1.21169	5.01481	-1.4754	-1.11697	-0.15013	2.70549	-1.23806	2.65569	-0.289004	-0.265797	-1.08279	-1.41499	0.286858	-0.56717	1.00174	-0.0985192
755	Early nascent mesoderm	-0.745163	-0.91849	-1.87879	-1.33938	-1.85901	1.34479	-1.35563	0.54472	0.658903	-1.29147	0.125188	-0.0845944	1.48375	-0.00321159	0.636691	1.94443	4.76066	-1.1894	-0.974342	-0.723855	2.25812	-1.05679	2.61129	-0.289004	0.818085	-1.14831	-1.41499	0.753245	-0.405411	0.855444	-0.06528
754	Early nascent mesoderm	-0.383216	-0.91849	-1.03811	-2.18913	-1.18598	1.93644	-0.567018	-0.118084	0.323628	-0.947488	0.150137	-0.0845944	2.15604	-0.31551	0.415369	1.76473	4.73199	-0.845413	-0.692147	-0.483479	2.57307	-0.917109	2.3187	-0.289004	0.781254	-0.289991	-1.41499	-0.405268	-0.348032	1.89487	0.000574981
753	Early nascent mesoderm	-0.710634	-0.91849	-1.72508	-0.711317	-1.74614	1.56998	0.579535	-0.077951	1.12414	-0.985157	0.201532	-0.0845944	3.51579	0.827256	0.0573064	1.32721	5.29752	-0.883082	-1.31866	-0.304593	3.4688	-0.918779	3.2276	-0.289004	0.988132	-1.33687	-1.19091	0.393988	-0.548581	1.16929	-0.809249
752	Early nascent mesoderm	-1.0321	-0.91849	-1.37473	-1.73982	-2.16602	-0.0659388	-1.42167	1.25462	-0.356795	-1.57747	-0.226289	-0.0845944	0.86906	-0.500985	0.265949	2.54707	4.65077	-0.596517	-0.909381	-0.503894	0.880917	-1.64652	2.3163	-0.289004	-0.605083	-0.850008	-1.19503	0.27118	-0.557175	0.739945	-0.471837
751	Early nascent mesoderm	-0.882344	-0.91849	-1.40822	-1.84936	-1.72793	-0.056276	-1.64163	1.12883	-0.209257	-1.22246	-0.163001	-0.0845944	0.141795	0.0164938	0.0431154	2.58794	4.31112	-0.8326	-1.03029	-0.723855	1.11756	-1.44107	1.68916	-0.289004	-0.410436	-0.496481	-1.41499	-0.112458	-0.78588	1.01407	-0.612723
747	Early nascent mesoderm	0.98088	-0.91849	-1.41279	-1.75209	-1.89968	-0.528194	-0.6566	1.15913	2.60352	-1.57747	0.435871	-0.0845944	4.60505	0.139561	-0.433949	3.46728	3.1804	-0.0365021	-1.90448	-0.723855	-1.77172	1.2143	1.91639	-0.289004	-0.634356	-2.0885	-1.16146	0.130639	-0.887369	0.494895	-0.0153896
743	Early nascent mesoderm	-0.868041	-0.70618	-1.20794	-1.18441	-1.26939	-0.0544952	1.62153	-0.367262	3.77711	-1.36516	0.219611	-0.0845944	5.94902	0.072038	0.688087	2.70706	3.744	0.684609	-1.78551	-0.324959	0.378371	1.28203	2.03885	-0.289004	-0.800241	-2.08962	-0.960498	0.71933	-0.928585	0.280477	-0.269144
741	Early nascent mesoderm	0.0580096	-0.91849	-0.753208	-1.05331	-1.77369	-0.308986	0.0263558	-0.115961	2.0023	-1.42362	0.13865	0.069253	5.13638	0.238085	0.129693	2.83804	4.41662	-0.690328	-2.33649	-0.570008	-1.08771	0.582674	0.659595	-0.289004	-0.852267	-2.83674	-1.26114	0.240488	-0.490472	-0.221016	-0.72667
740	Early nascent mesoderm	-0.986417	-0.91849	-0.88286	-0.725842	-1.90377	-0.847672	-0.0857916	-1.26128	1.50614	-1.25964	0.507573	0.23324	4.97818	-0.00246151	0.0508687	0.920966	4.25712	-0.669923	-2.54074	-0.723855	-0.883493	-0.395299	0.419025	-0.289004	-0.802917	-2.15241	-1.09715	-0.236641	-1.1409	-0.258223	-0.327628
739	Early nascent mesoderm	-2.07327	-0.91849	-0.923862	-0.250214	-1.11446	-0.635977	1.92443	-1.57861	3.29048	-0.717349	-0.16033	-0.0845944	5.97015	-0.0366227	0.61383	1.42504	2.52842	0.384986	-2.25621	-0.459782	-0.216362	-0.53983	0.388755	-0.289004	-0.48157	-2.49609	-1.15091	0.568899	-0.455231	-0.153004	-1.37338
738	Early nascent mesoderm	-1.48327	-0.91849	-0.459401	-0.902052	-1.18673	-0.815904	0.0508454	-1.45414	-0.189624	-0.794827	0.857917	-0.0845944	4.31486	0.806947	0.0386123	-0.807253	4.97244	-1.4754	-2.79554	-0.515799	-0.53876	-1.04628	-0.0745953	-0.289004	-0.373201	-2.56077	-1.41499	0.664923	-0.749841	0.27959	0.292099
737	Early nascent mesoderm	-1.98064	-0.91849	-0.513593	-0.983025	-1.83182	-0.711882	-0.299197	-1.69742	-0.545551	-0.823422	-0.753786	-0.0845944	4.35508	0.136118	0.16391	-0.780663	4.66867	-0.534133	-2.57056	-0.723855	-0.76847	-1.47619	-1.44014	-0.289004	-0.362901	-3.03127	-1.41499	0.384746	-1.1409	-0.0480221	-0.41464
736	Early nascent mesoderm	-1.8142	-0.91849	-0.655742	-0.925429	-1.6973	-0.776271	-0.224333	-1.9496	-0.191217	-1.33886	0.325334	0.154014	4.4659	0.568653	-0.509459	-0.823393	5.07506	-1.23679	-1.88845	-0.723855	-0.932815	-1.86767	-0.795859	-0.289004	-0.812435	-2.47814	-1.17638	0.398351	-0.351797	-0.0331673	-0.271478
735	Early nascent mesoderm	-1.47862	-0.91849	-0.626574	-0.865341	-1.78962	-0.358259	0.326322	-1.59707	-0.347857	-1.37955	-0.123613	-0.0845944	4.29566	0.320753	0.410087	0.233763	5.1115	-0.802268	-2.46885	-0.723855	-1.71237	-1.42633	-1.19118	-0.289004	-0.503551	-2.38642	-1.41499	0.598705	-0.610527	-0.108929	0.21874
734	Early nascent mesoderm	-2.14255	-0.91849	-1.53691	-1.6211	-2.43624	-1.24015	-0.204532	-0.773804	-0.846689	-1.35701	-0.170152	-0.0845944	2.74705	-0.0580991	-0.130431	0.958277	5.37804	-1.25494	-2.65948	-0.503396	-0.0829426	-1.03894	-0.399887	-0.289004	-1.42328	-2.6205	-1.41499	0.147312	-0.556867	0.835248	-0.164362
733	Early nascent mesoderm	-1.35991	-0.91849	-1.00825	-1.75775	-1.56822	-0.653199	0.106052	-0.407314	-0.769755	-1.57747	0.125983	-0.0845944	3.81509	0.350793	0.135195	1.39451	5.25079	-1.4754	-2.03241	-0.406626	-0.514902	-1.12603	-0.318589	-0.289004	-0.675961	-2.28337	-1.41499	0.608063	-0.561186	0.665106	0.187714
732	Early nascent mesoderm	-1.58126	-0.91849	-1.76473	-1.43364	-2.57512	-0.647994	-0.026871	-1.16673	-1.00158	-1.31724	-0.198718	0.175642	2.68329	-0.175226	0.569458	0.334552	5.20476	-0.992847	-2.10329	-0.723855	0.440005	-1.74769	-0.340433	-0.289004	-1.33047	-1.89186	-1.02084	0.432621	-0.464065	0.686331	-0.236822
731	Early nascent mesoderm	-1.25561	-0.91849	-1.34715	-1.44923	-1.64226	-0.704595	-0.0398062	0.214292	-0.0652425	-1.27935	-0.501271	-0.0845944	3.30235	0.173042	-2.15836	1.4533	5.0314	-1.17727	-2.6915	-0.176863	-1.1268	-1.28169	0.790345	-0.289004	-0.891359	-2.11038	-1.41499	-0.883981	-0.380041	0.858567	-0.139883
730	Early nascent mesoderm	-1.98214	-0.91849	-1.52344	-0.926106	-2.29267	-0.771565	0.03176	-1.64787	-0.192588	-1.22421	0.326284	-0.0845944	4.25186	-0.200482	-0.0198743	0.755709	5.42697	-1.12213	-2.82097	-0.37059	-0.416802	-0.699443	-0.0369472	-0.289004	-1.65404	-2.3522	-1.41499	0.642892	-0.78763	0.0968999	-0.202836
729	Early nascent mesoderm	-1.8441	-0.91849	-0.739444	-1.7776	-1.82444	-0.733894	0.0320124	-0.941668	-0.396736	-1.57747	-0.273845	-0.0845944	4.02861	-0.117542	0.5557	1.04441	5.48482	-0.423685	-2.92277	-0.490168	-1.80673	-1.10596	-0.912465	-0.289004	-1.23289	-2.6952	-1.1813	-0.413943	-0.907208	0.814608	-0.254613
728	Early nascent mesoderm	-1.74547	-0.439447	-1.27287	-1.25543	-2.69521	-0.654049	0.0801266	-0.706871	-0.860806	-1.31929	-0.204129	-0.0845944	3.58786	-0.0819713	0.482583	1.04949	5.63036	-0.996354	-2.95629	-0.723855	-1.24365	-1.29363	-0.550459	-0.289004	-1.16317	-2.26258	-1.41499	0.244996	-0.661853	0.233044	-0.0603856
727	Early nascent mesoderm	-1.55942	-0.91849	-1.13245	-1.65757	-1.69242	-0.171317	-0.73045	-0.401222	-1.00388	-1.05504	-0.319261	-0.0845944	3.79058	0.229328	-1.17725	0.620878	5.3455	-0.952961	-3.0223	-0.440266	-1.08037	-1.31907	-0.463544	-0.289004	-0.704825	-2.70659	-1.41499	-0.0528636	-0.61846	0.463361	-0.252117
726	Early nascent mesoderm	-1.82316	-0.91849	-0.620512	-1.45005	-1.4647	-1.13752	-0.43164	-1.02915	-0.793369	-1.29794	-0.328027	-0.0845944	4.39632	0.0601271	-0.815122	0.74252	5.35893	-0.75516	-3.03355	-0.723855	-1.17972	-1.71462	-0.662292	-0.289004	-0.797318	-2.37376	-1.41499	-0.353168	-0.625274	0.381683	-0.521829
598	Early nascent mesoderm	0.311885	-0.91849	-1.59147	-1.35275	-0.888958	1.35499	-1.64163	1.27941	1.35175	-1.57747	-0.627723	-0.0845944	1.54196	-0.00703248	0.418902	1.53691	4.43107	-1.05486	-0.578038	0.0266286	2.30393	-1.06742	3.59951	-0.289004	0.789268	-0.458874	-0.994446	0.456079	-0.390412	1.29513	-1.30856
597	Early nascent mesoderm	-0.572223	-0.91849	-1.17244	-1.97662	-1.98909	1.34119	-1.37047	1.08604	-0.323783	-1.07592	-1.04826	-0.0845944	0.179992	-0.0198913	0.351626	2.1557	4.7321	-1.20424	-0.408443	-0.723855	2.83512	-1.19044	3.14432	-0.289004	0.103495	0.114728	-1.14383	-0.0365536	-0.639341	1.10398	-0.221709
596	Early nascent mesoderm	0.208509	-0.91849	-0.704088	-1.70017	-1.14858	0.698956	-1.42423	0.787922	-1.13326	-1.57747	-0.640861	-0.0845944	-0.820721	-0.468537	-1.54353	2.04265	4.1283	-0.899137	0.412801	-0.506453	1.32557	-0.949361	2.64359	-0.289004	0.176755	0.543183	-1.41499	-0.782222	-0.147227	1.32174	-0.947953
595	Early nascent mesoderm	0.294154	-0.91849	-1.53559	-0.946507	-1.09817	2.16864	-1.64163	0.988752	0.701019	-1.57747	-0.523124	-0.0845944	0.827077	-0.360046	-2.02195	1.56921	4.43677	-1.4754	-0.0363774	-0.198716	3.29436	-1.31505	3.60248	-0.289004	0.189186	0.69314	-1.41499	-0.640726	-0.408428	1.44418	0.370891
594	Early nascent mesoderm	0.671596	-0.91849	-2.27787	-1.24573	-1.07299	2.89349	-0.103223	0.135461	0.751469	-1.57747	-0.202533	-0.0845944	1.59897	0.285842	-0.118264	0.634136	4.36746	-1.13899	-0.698101	-0.723855	4.06031	-1.07332	3.63567	-0.289004	1.26823	-0.252907	-1.41499	0.124907	0.185044	1.5248	-0.520639
593	Early nascent mesoderm	0.228442	-0.91849	-1.07519	-1.55265	-1.04011	2.21576	-1.47928	0.732007	-0.653283	-1.26837	-0.739167	-0.0845944	0.174958	-0.352454	0.0945625	1.31684	4.16073	-0.909057	0.472427	-0.723855	3.33446	-0.984099	3.11473	-0.289004	0.999656	0.702284	-1.25264	-0.0178093	0.223313	1.31178	-0.178829
592	Early nascent mesoderm	1.66287	-0.91849	-1.11132	-1.52456	-0.396155	2.39674	-1.02612	0.535928	0.187433	-1.34397	-0.432751	-0.0845944	1.74686	0.0376721	0.261747	0.125347	4.21315	-0.859884	0.441517	-0.287643	2.97857	-1.10053	3.10464	-0.289004	0.913908	0.76751	-1.41499	0.052121	0.597826	1.94345	-0.081935
591	Early nascent mesoderm	2.02454	-0.91849	-0.732295	-1.11661	-0.512087	3.05592	-0.841232	-0.0500353	-1.10464	-1.42584	0.18054	-0.0845944	2.60465	0.00491452	0.145093	-0.807888	2.35557	-1.32377	0.856348	-0.434276	1.73111	-0.770094	2.67615	-0.289004	0.87549	0.810344	-1.18116	0.409895	0.661164	2.4338	-0.0732925
590	Early nascent mesoderm	1.87234	-0.91849	-0.773188	-1.11606	-0.679226	3.15489	-0.400917	0.505721	-0.170784	-1.37945	-0.674962	-0.0845944	0.804596	-0.167259	0.384129	-0.218122	3.63842	-0.80191	0.898819	-0.525834	4.06244	-1.23847	3.23927	-0.289004	2.14421	1.02929	-1.41499	0.392884	0.363764	2.07017	-0.141826
434	Early nascent mesoderm	2.94187	-0.91849	0.236758	-0.811485	0.731921	2.60895	-1.27372	-0.177906	-1.57609	-1.57747	-0.0670356	-0.0845944	2.69983	0.185385	0.295362	-0.707605	1.33479	-1.10748	2.18189	-0.723855	1.57549	-0.0853254	2.68916	-0.289004	0.832637	1.98867	-1.22006	0.114632	0.700163	2.68118	-0.297343
199	Early nascent mesoderm	-1.55717	-0.91849	-0.275257	-1.13002	-1.5557	-1.10117	-1.64163	-1.97081	-1.944	-0.809579	-0.0907717	0.216222	2.97009	0.123904	0.370512	-1.44992	1.37998	-0.195797	-2.81698	-0.423039	-1.11606	-1.67827	-2.6207	-0.289004	-0.880618	-2.73855	-1.41499	0.802821	-0.840079	0.159017	-0.11842
198	Early nascent mesoderm	-1.59019	-0.91849	0.110697	-0.580462	-2.55849	-0.895597	-0.884079	-1.33915	-0.888594	-0.0896626	0.00714379	0.253975	3.06856	-0.00539367	0.334935	-1.11135	2.22939	-1.13683	-3.33903	-0.723855	-1.90417	-1.89168	-1.73969	-0.289004	-0.770671	-2.71997	-1.41499	-0.262033	-1.1409	-0.0652584	-0.37541
197	Early nascent mesoderm	-1.63229	-0.91849	-0.22906	-0.644623	-1.70788	-1.65315	-0.782336	-1.40422	-1.40791	-1.2862	-0.0145209	-0.0845944	3.21409	0.143208	-0.0602069	-0.702323	3.29568	-0.939304	-4.09658	-0.723855	-1.30872	-1.48265	-1.80599	-0.289004	-1.07328	-2.29958	-1.41499	-0.0311346	-0.604802	-0.20153	0.230474
196	Early nascent mesoderm	-1.78592	-0.91849	0.368688	-1.34246	-1.6123	-0.833502	-1.39154	-1.91906	-1.29163	-1.11295	-0.0777664	-0.0845944	3.63297	0.226	0.487891	-1.44992	2.14841	-1.01087	-2.98862	-0.723855	-1.27225	-1.57787	-2.87191	-0.289004	-0.824224	-2.52186	-1.41499	-0.212943	-0.48852	0.0483141	-0.401289
195	Early nascent mesoderm	-1.71223	-0.91849	-0.45523	-0.158346	-0.835762	-1.11443	-0.537433	-1.80137	0.564229	-1.03875	-0.509543	0.208368	3.89854	0.0112504	0.523622	-1.15695	3.19923	-0.220149	-2.9023	-0.723855	-1.30542	-1.47954	-1.56716	-0.289004	-0.00246216	-2.2546	-1.41499	0.198486	-0.847933	-0.844674	-0.108807
750	Late nascent mesoderm	0.107155	-0.716848	-1.1648	-1.12365	-1.07843	0.0220747	-0.127308	0.537931	3.07647	-1.37583	0.0722062	0.117048	5.35596	0.124677	0.640104	3.14962	4.19726	-0.154546	-1.49136	-0.522213	-0.461997	2.12983	2.30938	-0.289004	-0.843227	-1.75597	-0.620591	0.640815	-0.455028	0.256568	-0.738194
749	Late nascent mesoderm	-0.194504	-0.91849	-1.85254	-1.51712	-1.11799	0.535176	0.11609	0.369943	2.64689	-1.57747	0.260466	-0.0845944	4.39438	-0.0182253	0.192712	3.16554	4.9417	-0.438216	-1.50114	-0.296437	1.18477	0.550399	2.63377	-0.289004	-0.82864	-1.95867	-1.41499	0.130755	-1.1409	0.532998	-0.787034
748	Late nascent mesoderm	0.535957	-0.629907	-1.23182	-1.79008	-1.79179	-0.408731	-0.259168	1.58505	2.10777	-1.28889	-0.0215309	-0.0845944	4.29318	0.0107722	0.300991	3.63782	4.79949	-0.547982	-1.48517	-0.435272	-0.208591	0.763071	2.47655	-0.289004	-1.07989	-0.989825	-1.1264	0.21229	-1.1409	0.258596	-0.301882
746	Late nascent mesoderm	-0.231925	-0.91849	-1.6861	-1.45382	-1.59433	-1.12078	-1.64163	1.24541	0.174399	-1.57747	0.278587	-0.0845944	3.2337	-0.307375	0.472863	3.07825	4.60339	-0.816599	-1.96964	-0.723855	-0.443011	-0.8476	0.925783	-0.289004	-0.42739	-2.3166	-1.41499	0.518068	-1.1409	0.0844994	-0.6764
745	Late nascent mesoderm	0.518856	-0.91849	-0.821592	-1.69633	-1.43702	-1.15463	-0.982998	1.17783	0.528648	-1.42161	-0.0437984	-0.0845944	3.65342	-0.196602	0.392753	3.3863	4.45205	-0.712601	-2.10692	-0.567995	-1.07313	0.0953315	1.1161	-0.289004	-0.687516	-1.7606	-1.25913	0.313491	-0.482265	0.0932923	-0.536448
744	Late nascent mesoderm	0.731232	-0.91849	-0.997105	-0.875541	-1.46443	-0.749817	0.262451	0.207133	3.79189	-1.19965	0.632479	-0.0845944	5.70992	0.0993308	0.376965	3.13059	2.87546	0.429994	-1.84894	-0.587361	-0.625572	1.59983	1.61007	-0.15251	-0.5302	-2.31198	-1.27849	0.751066	-0.65516	0.0450742	-0.272823
742	Late nascent mesoderm	-0.328027	-0.91849	-0.713117	-0.169583	-1.51252	-0.101959	1.81074	-0.687482	3.953	-1.11584	0.502924	-0.0845944	6.1859	-0.330551	-1.36674	2.11192	1.78473	0.540299	-2.36084	-0.262224	-1.14196	0.992525	1.58583	-0.289004	-1.01894	-2.5203	-1.41499	-0.609964	-1.1409	0.613894	-0.507857
725	Late nascent mesoderm	0.34113	-0.679518	-0.750592	-1.40515	-1.84441	-0.388826	2.37162	4.4714	4.08431	-1.13205	0.0974183	-0.0845944	-0.814741	-0.777011	-0.4728	4.74378	2.17707	5.69078	1.20893	-0.484883	1.10899	2.09071	3.69216	-0.289004	-0.588839	1.61201	-0.477675	-0.88733	-1.1409	0.0843904	-1.12173
658	Late nascent mesoderm	1.09322	-0.91849	-1.10864	-1.35383	-1.1648	0.0125241	0.726791	3.71934	4.26337	-1.19132	-0.500334	-0.0845944	0.509989	-0.144239	-0.245483	4.54914	2.88854	4.49818	1.72618	-0.337707	1.45235	1.28421	4.37533	-0.289004	0.428725	1.45347	-0.313999	0.239119	-0.189398	-0.00796327	-0.993186
656	Late nascent mesoderm	0.668772	-0.91849	-0.896326	-1.24728	-0.66268	0.0200654	-1.33983	2.70238	2.35241	-1.57747	-0.746463	-0.0845944	1.07841	-0.0748113	-0.802265	4.40189	3.95548	1.38343	0.732799	0.0465895	0.690087	0.00459503	4.26788	-0.289004	-0.785172	0.851763	-0.861196	0.291301	-0.456743	0.120559	-1.2886
652	Late nascent mesoderm	0.528451	-0.91849	-1.68109	-0.939563	0.137788	2.14321	-0.656912	2.38405	3.42187	-1.57747	-0.479888	-0.0845944	1.667	-0.055702	-0.322601	3.2699	3.88237	2.13214	1.0001	-0.510347	3.50316	0.380228	4.5292	-0.289004	2.35846	0.921355	-1.01396	-0.0846996	0.32557	0.698381	-1.2014
619	Late nascent mesoderm	1.18121	-0.91849	-0.906578	-1.90926	-2.57736	-0.14996	-1.64163	2.66086	3.40794	-0.980583	-0.222756	-0.0845944	2.59822	-0.44787	-2.135	4.59823	3.72606	2.37015	-0.949254	-0.723855	-0.607526	0.618099	3.55605	-0.289004	-0.073726	-0.643055	-1.41499	-0.973671	-0.813125	0.17478	-0.281977
618	Late nascent mesoderm	0.509211	-0.541088	-1.78091	-1.0102	-1.20689	0.239488	0.559427	2.95403	4.13016	-0.897282	0.296072	-0.0845944	1.5438	-0.337122	-0.371332	4.81157	3.70123	4.06636	0.442481	-0.346453	0.503819	1.14373	4.18327	0.0883987	-0.855218	0.559339	-0.581618	-0.105463	-0.460705	0.0772643	-0.906957
617	Late nascent mesoderm	0.347185	-0.91849	-0.492278	-1.93584	-1.6358	0.351178	0.543139	2.95919	4.75186	-1.57747	0.354699	-0.0845944	2.38124	0.011007	0.255544	4.54414	3.60243	4.02276	-0.0286511	-0.043446	0.738702	2.33396	3.26714	-0.289004	-0.958102	0.135239	-0.734577	-0.102438	-0.604991	0.260723	-0.747476
616	Late nascent mesoderm	-0.0147566	-0.91849	-1.34023	-1.8074	-1.02138	0.113245	-1.64163	2.5431	2.53228	-1.57747	-0.470425	-0.0845944	2.2989	-0.186131	-0.0795946	4.03936	3.90939	-0.201348	-0.390332	-0.723855	0.539351	0.278295	3.57585	-0.289004	-0.245795	-0.366848	-1.41499	0.458657	-0.563057	-0.192504	-0.784996
615	Late nascent mesoderm	1.04208	-0.91849	-1.31747	-1.62873	-1.56283	-0.150756	-1.64163	2.94826	2.23149	-1.57747	0.012099	-0.0845944	1.88842	-0.410401	-2.36836	4.59379	4.49567	1.47186	0.64017	-0.723855	0.785523	0.459167	4.14955	-0.289004	0.370401	0.364533	-1.41499	-1.13259	-0.359414	0.397689	-2.05904
614	Late nascent mesoderm	0.427557	-0.91849	-1.4715	-1.75015	-1.16206	1.28173	-1.26915	1.75484	3.58241	-0.904767	0.0945106	-0.0845944	3.26272	0.039943	0.389723	4.1409	4.05093	1.49071	-0.339202	-0.723855	2.00458	0.893698	3.99395	-0.289004	-0.121923	-0.851309	-1.0425	1.05498	-1.1409	0.17264	-1.68656
613	Late nascent mesoderm	-0.0679909	-0.525268	-1.19205	-1.38014	-1.98108	-0.262285	1.37559	2.26598	3.86305	-1.57747	0.448201	-0.0845944	3.10966	-0.188006	-0.243889	4.30102	3.5104	4.17109	-0.390125	-0.0171049	1.74495	1.9367	3.80196	-0.289004	-0.695645	-0.923746	-1.41499	-0.572354	-0.747673	0.680675	-0.747384
612	Late nascent mesoderm	-0.431633	-0.91849	-1.58945	-1.81927	-1.02966	2.17402	0.124494	1.43842	3.56182	-1.31211	0.254229	-0.0845944	3.4388	0.332982	-0.107096	3.31521	4.75659	1.16908	-0.636427	-0.458489	3.73334	1.76368	4.18121	-0.023637	1.62743	-1.42141	-0.923027	0.201728	-0.274809	1.08464	-1.09823
611	Late nascent mesoderm	0.280049	-0.91849	-1.8335	-1.25496	-0.685134	2.04883	0.865688	2.10578	3.84657	-1.57747	0.137798	-0.0845944	3.28462	-0.0570757	0.0442983	3.82591	4.04039	2.39927	-0.740288	-0.48887	3.48585	2.23419	4.30676	-0.289004	1.11462	-0.856382	-0.699319	0.0929207	-0.21338	0.849346	-0.649802
610	Late nascent mesoderm	-0.649916	-0.91849	-2.20606	-1.42106	-0.77567	1.46148	0.309144	1.68342	2.95747	-1.57747	-0.15414	-0.0845944	2.74871	0.181848	0.265038	3.20033	4.63185	0.78581	-0.0995006	-0.723855	3.09614	0.874763	4.07782	-0.289004	1.04117	-0.669456	-1.00677	0.66842	-0.409318	0.957569	-1.32747
609	Late nascent mesoderm	0.877291	-0.91849	-0.546257	-1.79925	-1.49306	-0.913137	-1.27614	2.39913	1.67395	-1.57747	-0.255421	0.108722	3.52543	-0.272148	0.529073	4.12954	4.15526	0.272352	-1.56174	-0.265671	-1.05229	1.29484	2.71036	-0.289004	-0.529025	-1.10194	-1.22167	0.710731	-0.62005	0.121304	-0.0996272
608	Late nascent mesoderm	0.842679	-0.91849	-0.97442	-1.59604	-2.12655	-0.749172	-1.18267	2.27191	0.586113	-1.57747	-0.000561999	-0.0845944	2.26858	-0.376755	-0.12373	3.93254	3.91993	-1.22902	-0.700344	-0.264901	-1.11649	0.0669395	2.54862	-0.289004	-0.591213	-0.799715	-1.16861	-0.180067	-0.494749	0.140622	-0.340732
607	Late nascent mesoderm	0.676245	-0.91849	-1.35497	-1.52024	-1.49855	-0.684388	-1.13774	2.07691	2.42262	-0.965041	-0.201781	-0.0845944	3.02944	-0.610028	-0.464347	4.58882	3.65375	0.766736	-1.06769	0.122627	-1.63031	0.715561	3.23957	0.0476324	-0.0251687	-1.11498	-1.07835	0.349794	-0.294413	0.175273	-1.00894
606	Late nascent mesoderm	0.320878	-0.91849	-1.45696	-1.59685	-1.30881	-1.1356	-1.36125	2.45274	2.30612	-1.29709	-0.324879	0.195786	2.15499	0.135983	0.142715	4.34409	3.99986	-0.122089	-0.708051	-0.206306	-0.582025	0.491774	3.5368	-0.289004	-0.528305	-0.725458	-1.41499	0.630219	-1.1409	-0.00468204	-0.46314
605	Late nascent mesoderm	0.985287	-0.91849	-0.659603	-2.35859	-2.48906	0.169917	-0.956443	1.54467	3.44972	-1.19696	-0.667751	-0.0845944	4.69469	-0.0999457	-0.998714	3.89229	3.4496	1.50598	-1.72116	-0.723855	0.966476	1.44502	3.42565	-0.289004	-0.935523	-1.60509	-1.03447	-0.217122	-0.201013	0.529868	-2.05904
604	Late nascent mesoderm	-0.110809	-0.91849	-1.38094	-2.17234	-1.21113	0.285333	-0.910495	1.07341	3.14935	-1.17022	-0.153893	0.32266	3.7558	0.216445	0.122758	3.43115	4.60293	0.337769	-2.19423	-0.723855	0.482271	0.617312	3.20915	-0.289004	-0.194139	-1.57965	-1.41499	0.121815	-0.409762	0.294435	-0.512106
603	Late nascent mesoderm	1.06152	-0.91849	-1.53462	-1.55628	-1.94637	-1.36773	-0.413746	1.64651	2.90294	-1.05192	0.0313883	-0.0845944	3.73159	-0.596287	-1.62085	4.47874	3.54408	1.2478	-1.52029	-0.723855	-1.32677	1.26917	3.22133	-0.289004	-1.27424	-1.61878	-0.889437	-0.34404	-0.407828	0.013265	-1.14307
600	Late nascent mesoderm	-0.31029	-0.91849	-1.47827	-2.4685	-1.30146	-0.832874	-0.972751	2.2075	-0.514983	-1.57747	-0.379386	-0.0845944	0.724886	-0.816808	0.38345	3.45777	4.27911	-0.555876	-0.906691	-0.353472	-0.744902	-0.162361	2.40353	-0.289004	-1.08778	-0.753482	-1.0446	0.391232	-1.1409	0.178624	-0.561203
599	Late nascent mesoderm	0.053159	-0.91849	-0.698821	-1.72598	-1.23203	-0.502874	-1.44228	1.56737	-0.819004	-1.57747	-0.848916	-0.0845944	0.446602	-0.418495	0.259976	3.20697	3.92382	-1.4754	-1.08741	-0.524508	-1.03369	-0.449851	1.89565	-0.289004	-0.525952	-0.678567	-1.21564	0.486079	-0.60669	0.243071	-1.06043
589	Late nascent mesoderm	-1.78793	-0.727392	-1.60108	-1.82261	-0.92361	2.00359	2.23593	1.60734	3.74717	-1.06277	1.08402	-0.0845944	4.15139	1.47365	0.482463	2.46758	4.52691	0.631055	-1.064	0.545624	4.57541	3.38937	4.02138	0.2257	2.43	-0.580716	-0.683934	0.514173	-0.357718	0.986941	-0.300088
588	Late nascent mesoderm	-1.01817	-0.339942	-1.70021	-1.97289	-1.05122	1.1416	2.67494	1.78023	3.00515	-1.3274	1.20951	0.165476	3.73101	1.1384	0.104345	2.54531	3.33676	0.737553	-0.437177	0.749736	4.40495	3.38326	3.8359	-0.289004	2.92263	-0.508322	-0.836438	0.328827	-0.226831	1.2421	-1.40478
587	Late nascent mesoderm	-0.964449	-0.91849	-1.1499	-1.44362	-0.863938	2.15896	0.136517	0.948959	3.36165	-0.925341	0.783703	-0.0845944	4.01006	0.728652	-0.151467	2.38636	4.75071	0.702047	-0.823071	0.572869	4.26284	2.16261	4.23686	-0.289004	2.60575	-1.23918	-1.41499	0.130451	-0.488765	1.25897	-0.662163
585	Late nascent mesoderm	-2.12827	0.605345	-0.633518	-0.857113	0.228684	1.39008	4.07269	1.86868	3.22644	-0.360958	1.61606	0.519691	4.72811	1.51266	0.230177	1.56156	2.8527	-0.258883	-0.214329	0.420826	2.7932	3.41705	3.59789	0.0427985	1.01547	-1.0412	0.0110336	-0.0220917	-1.1409	1.78973	-1.72724
584	Late nascent mesoderm	-1.72151	-0.91849	-1.45416	-1.11692	-0.624847	0.978907	1.51044	-0.274751	2.59407	0.111606	1.18145	0.157417	5.02362	1.30661	0.207999	1.85623	5.10078	-0.390004	-1.54197	-0.162508	3.09871	1.24717	3.59961	-0.289004	1.17205	-1.98673	-1.17297	0.225307	-0.689882	1.31271	-0.408017
583	Late nascent mesoderm	-1.3718	-0.91849	-1.10331	-1.18805	-1.31443	1.1655	2.05847	0.501936	4.01318	-0.680247	0.551091	-0.0845944	5.10352	0.50619	-0.644688	2.89294	4.53316	1.53159	-1.3507	-0.533128	3.14704	2.31577	3.5816	-0.0982762	0.33169	-1.95692	-0.902115	0.16329	-0.628024	0.724062	-0.58061
571	Late nascent mesoderm	-1.89617	-0.91849	-1.42683	-0.596651	-0.889065	0.67413	4.50069	2.00282	4.17903	-0.69545	0.39587	-0.0845944	4.6675	0.594631	0.014498	3.2168	3.03445	2.64643	0.0412801	-0.22083	3.17657	3.85749	2.95452	-0.289004	0.359864	-0.792744	0.0972025	0.0281349	-0.436923	0.940851	-0.546855
570	Late nascent mesoderm	-2.07472	-0.0108196	-0.744843	-1.52166	-1.66884	-0.242604	4.94829	2.81811	4.40112	-1.21204	0.0731472	-0.0845944	4.06744	0.088592	-0.190344	3.84001	1.7782	3.84482	0.224262	0.183815	2.42539	4.01379	2.35332	-0.289004	-0.159513	-0.22663	0.240854	-0.251216	-0.233225	0.837842	-0.580631
569	Late nascent mesoderm	-1.26392	-0.91849	-0.978611	-0.632237	-2.58152	1.40141	3.70241	2.57953	4.51703	-1.57747	0.951613	-0.0845944	3.9447	0.689268	0.0455004	3.95227	2.74356	4.91573	-0.379748	0.29654	2.48451	3.71063	3.62265	-0.289004	-0.328617	-0.483303	0.220679	0.37298	-0.548171	0.662101	-1.03865
564	Late nascent mesoderm	-0.974298	-0.91849	-0.541971	-1.07647	-1.22913	-0.568412	5.17104	2.71839	5.0549	-1.36734	0.430268	-0.0845944	2.84458	0.112402	-1.02065	4.39027	0.575592	6.49723	-1.25967	0.626093	-0.892795	3.978	2.91322	-0.289004	-1.29905	-1.761	-0.266266	-0.609685	-1.1409	0.489536	-0.709096
558	Late nascent mesoderm	-2.05315	-0.91849	-0.572844	-1.03297	-1.87753	-0.592351	5.8792	3.51	4.62661	-1.13622	-0.266029	-0.0845944	1.85899	-0.155548	-1.58991	4.61781	0.691748	6.83191	-0.676732	0.572865	-0.248713	4.4671	2.79054	-0.289004	-0.710585	-1.00221	0.431019	-0.833341	-1.1409	-0.677725	-0.99825
555	Late nascent mesoderm	-1.45443	-0.91849	-0.615296	-1.01948	-1.73282	-0.278823	5.2083	3.16336	4.4659	-1.22588	-0.696673	-0.0845944	1.71884	0.46322	0.308734	5.00237	-0.237655	6.48733	-1.52453	-0.0861396	-0.86842	3.622	2.30097	-0.289004	-0.918025	-0.844186	-0.535477	-0.368424	-1.1409	0.684747	-0.858663
553	Late nascent mesoderm	-1.33062	-0.380549	-1.10276	-0.582894	-1.66273	-0.141625	5.70558	3.64479	4.4674	-1.03953	-0.510322	-0.0845944	2.48675	-0.124959	-1.18307	4.26291	0.0734845	6.50715	-0.108522	-0.185914	-0.20328	4.79049	2.72735	0.248937	-1.073	-0.235847	0.624477	-1.18719	-1.1409	-0.0498178	-1.12474
542	Late nascent mesoderm	-0.151079	-0.91849	-1.1173	-1.36997	-1.79881	-0.679864	1.37892	0.648895	4.9751	-1.18007	0.344419	-0.0845944	4.45193	-0.0434329	-1.80931	3.92473	2.19422	4.78465	-1.69274	0.59047	-0.432748	2.97243	2.71016	-0.289004	-0.387869	-2.23524	-1.41499	-0.931039	-1.1409	0.372902	-0.862164
541	Late nascent mesoderm	0.750681	-0.91849	-0.717158	-1.75847	-1.88795	-0.934582	1.05179	0.736517	4.24974	-1.06295	0.238034	-0.0845944	4.70919	0.394786	-1.92679	4.04848	1.97947	4.13453	-1.86884	0.174882	-0.71049	2.57095	2.44928	-0.010017	-0.59332	-2.37294	-1.136	-1.00907	-0.861909	0.747635	-1.16031
539	Late nascent mesoderm	-0.28367	-0.91849	-0.635761	-1.41801	-2.01146	-0.539434	1.42605	0.0689	4.15809	-1.34618	0.429753	-0.0845944	5.37155	0.0178629	-2.42983	3.55372	2.18806	3.92751	-2.1594	-0.492568	-0.535857	2.21265	2.00838	-0.289004	-1.39875	-2.86195	-1.1837	-0.950387	-0.709231	0.564974	-0.829606
538	Late nascent mesoderm	-0.138134	-0.91849	-0.662429	-1.55082	-1.80179	-0.81904	2.07374	1.51915	5.02469	-1.57747	0.675678	-0.0845944	3.86557	0.500377	-1.55703	4.41234	1.07903	5.34108	-1.27805	-0.392336	-0.934664	3.41937	3.16262	-0.289004	-0.283364	-2.10015	-1.08347	-0.853833	-0.809376	0.576318	-1.72752
537	Late nascent mesoderm	0.460106	-0.91849	-1.424	-1.38673	-2.20679	-0.0936103	1.06753	1.71269	4.68926	-1.57747	0.511272	-0.0845944	3.53258	-0.294526	-2.06712	4.6359	3.07824	5.0045	-0.878466	0.140916	-0.060574	2.53457	3.34782	-0.289004	-0.621776	-1.89634	-1.41499	-1.08254	-0.433456	0.405156	-1.3516
780	Tail bud - mesoderm	-2.60989	-0.91849	-0.28399	0.177125	-1.33128	-0.753644	4.2794	-0.728235	4.97269	0.27442	0.1846	-0.0845944	5.84077	0.0125119	-0.898857	0.728333	0.711215	3.5925	-1.40835	-0.723855	-1.18096	1.09851	0.216263	-0.010473	-0.945517	-2.31327	-0.900822	-0.198668	-0.422242	0.33604	-1.54488
779	Tail bud - mesoderm	-2.02599	-0.91849	-0.0762518	-0.564886	-1.54192	-0.58965	2.927	-1.23318	4.40005	0.146438	0.195744	-0.0845944	6.04499	-0.140277	-2.11251	1.54131	1.00435	2.89496	-1.65419	-0.234065	-1.27807	0.653068	0.871635	-0.289004	-0.633759	-2.87996	-1.07141	-0.842892	-0.797319	0.318608	-1.3134
778	Tail bud - mesoderm	-2.63739	-0.547474	0.150342	0.783632	-0.423789	-0.32059	5.58768	-0.0917853	4.76191	0.799504	-0.52038	-0.0845944	5.83175	0.0720656	0.296131	0.309177	0.216588	2.92307	-0.782506	-0.723855	-0.568466	0.943385	-0.156923	-0.289004	-0.972353	-2.04802	-0.666603	0.349986	-0.769879	0.37965	-0.354203
776	Tail bud - mesoderm	-2.10151	-0.672432	0.720013	0.726728	-1.10583	-0.556839	6.05312	1.38189	4.57077	0.935607	-0.590516	-0.0845944	4.93252	0.339879	-0.440387	1.6797	-0.0346604	2.41555	0.14686	-0.0801743	-1.14644	2.52764	-0.785578	-0.289004	-0.966343	-0.909646	-0.123508	-0.531772	-0.894837	0.250911	-1.41536
775	Tail bud - mesoderm	-1.82034	-0.0715255	0.151484	0.512155	-1.58146	-0.575975	5.82522	1.38943	4.76836	0.540161	0.77437	-0.0845944	5.00101	0.123787	0.0896255	1.80699	-0.264627	2.83385	0.0367133	-0.160717	-0.234191	3.21221	-0.0462813	-0.289004	-0.861258	-0.861695	0.104073	-0.0694558	-1.1409	0.699562	-0.254755
774	Tail bud - mesoderm	-2.30014	-0.757529	0.645529	0.499918	-1.082	-0.714695	5.6335	0.628624	5.06138	-0.73525	0.412726	-0.0845944	5.6821	0.278116	0.198029	1.3271	0.0332783	3.73685	-0.720187	-0.161012	-1.12743	2.06641	0.0715736	-0.289004	-0.777456	-1.76677	-0.108721	0.0342061	-0.464089	0.579149	-1.17619
773	Tail bud - mesoderm	-1.50284	1.10888	0.676686	0.177022	-1.26563	-0.254922	5.35332	1.53097	4.07877	0.33115	0.349961	0.275666	4.93882	0.726107	0.354203	1.46101	1.18627	1.30615	0.179174	-0.0719194	0.695017	2.2876	0.960373	0.0712569	-0.248881	-1.35724	0.141939	-0.00603399	-0.780635	0.390523	-0.836551
548	Tail bud - mesoderm	-0.737449	2.14801	0.758255	0.143792	-1.51687	-0.166278	4.4665	2.19219	4.01831	-0.588696	0.403212	-0.0845944	4.38993	0.284994	0.310755	2.18548	-0.659207	0.965242	0.815321	1.06305	-0.880171	4.27998	-0.495354	-0.142211	-0.722072	-0.625868	2.00444	0.185664	-0.860207	0.518431	-0.669893
212	Primitive streak	-2.61646	-0.723491	0.448359	-0.213464	-1.0011	-1.65315	1.29849	-1.82279	0.757569	0.917186	-0.680153	-0.0845944	4.26395	0.5151	0.419889	-0.784325	-0.0429672	-0.809805	-2.50855	-0.723855	-0.667891	-1.4346	-1.36322	0.0791069	-0.59565	-2.43557	-1.41499	0.180757	-0.772785	-1.54404	-0.563824
194	Primitive streak	-1.77845	-0.91849	-0.12095	-0.110432	-1.04912	-0.814891	-0.123937	-1.74455	-0.889653	-0.481761	1.09471	0.10325	3.29725	1.32718	0.566169	-1.26207	1.49669	-0.637142	-3.32759	-0.536011	0.154961	-1.28024	-0.690431	-0.289004	-0.640779	-2.00148	-1.41499	0.253208	-0.635207	-0.273891	-0.418978
191	Primitive streak	-1.39646	-0.91849	0.0967125	-0.475388	-1.19708	-1.3327	-1.16089	-1.73062	-1.35891	-0.0926031	0.135033	0.500499	1.70945	0.677992	-0.372418	-1.44992	0.985509	-1.15495	-2.81907	-0.138762	-1.65765	-1.41935	-2.13284	-0.289004	-1.42221	-2.23298	-1.41499	-0.345076	-0.330003	-1.12112	0.236222
190	Primitive streak	-1.21034	-0.91849	0.521725	-0.325282	-3.17425	-1.21291	-1.64163	-1.95707	-1.944	-0.154626	0.0130358	-0.0845944	1.6648	-0.177539	-0.273017	-1.44992	-0.296355	-1.4754	-4.09658	-0.723855	-1.18144	-1.79001	-3.50606	-0.289004	-0.0640631	-2.91227	-1.41499	0.383965	-0.0795963	-1.15222	-0.520954
189	Primitive streak	-1.59961	-0.91849	0.0360003	-1.05147	-1.00771	-1.33646	-1.32495	-1.93498	-1.36484	-0.10042	-0.333872	-0.0845944	1.77859	0.270006	0.109149	-1.44992	0.427423	-1.15871	-2.36431	-0.723855	-1.43902	-1.91356	-2.03116	-0.289004	-1.08569	-2.81657	-1.41499	0.247908	-0.561731	-0.324053	-0.0873701
188	Primitive streak	-1.61238	-0.91849	-0.192851	-0.880733	-1.47461	-1.31568	-1.30416	-1.89058	-1.60653	-0.729354	-0.434505	-0.0845944	1.50335	-0.315474	0.566358	-1.11245	0.128089	-1.13793	-2.70178	-0.723855	-1.01024	-1.61649	-2.18129	-0.289004	-0.955372	-2.51639	-1.07752	0.597695	-1.1409	-0.440475	-0.0750378
187	Primitive streak	-1.69066	-0.91849	0.433562	-0.435147	-0.827325	-1.28577	-0.602758	-2.07583	-1.03351	-0.666983	-0.23577	-0.0845944	2.41013	-0.380331	0.188746	-1.44992	0.85046	-0.564908	-3.43371	-0.723855	-1.87536	-1.56738	-2.20439	-0.289004	-0.770787	-2.46733	-1.41499	0.0828357	-1.1409	-0.30107	-0.427389
186	Primitive streak	-1.47588	-0.91849	-0.184955	-0.601511	-1.84633	-1.33799	-1.06509	-1.56817	-0.947876	-0.777205	-0.471721	-0.0845944	2.43912	0.392697	0.242986	-1.13477	1.52779	-0.898854	-2.68318	-0.723855	-1.07221	-1.42998	-1.29154	-0.289004	-0.906873	-2.70971	-1.41499	0.102275	-1.1409	-0.735196	-0.0522555
185	Primitive streak	-1.95399	-0.91849	1.0908	-0.261047	-1.20198	-1.65315	-0.559843	-2.28808	-1.1459	0.394792	-0.597648	-0.0845944	2.01054	0.168758	-0.00744673	-1.44992	0.0928492	-0.393611	-2.35125	-0.723855	-0.360586	-1.43214	-1.91593	-0.289004	-0.47642	-2.77887	-1.41499	-0.476388	-0.69028	-1.8457	-1.26094
184	Primitive streak	-2.21152	-0.91849	1.06091	-0.0472827	-0.326227	-1.65315	0.18504	-1.0769	-0.0908349	0.737607	-0.620399	-0.0845944	2.8971	0.610021	-0.114874	-1.44992	0.7753	0.00363372	-1.98104	-0.723855	-0.763713	-1.46767	-1.38764	-0.289004	-0.528275	-2.02481	-1.41499	0.633798	-0.713032	-1.54532	-0.470695
183	Primitive streak	-2.11891	-0.91849	0.256815	-0.190555	-1.82528	-1.65315	-0.824423	-1.63323	-0.838536	0.269717	0.204138	-0.0845944	2.0518	0.484418	-0.219425	-0.632711	1.16827	-0.369931	-3.27937	-0.723855	-0.327977	-1.41304	-1.4555	-0.289004	-0.260295	-1.8852	-1.41499	0.196444	-1.1409	-1.65525	-0.312034
126	Primitive streak	-0.274987	-0.91849	0.868768	0.351776	-0.448267	-0.971763	-1.64163	-1.06207	-1.944	1.02636	-0.366881	-0.0845944	-0.938097	0.455583	0.514055	-0.768533	-1.43804	-1.4754	-2.57639	-0.723855	-1.56136	-1.85227	-2.33565	-0.289004	-1.62933	-2.12082	-1.03701	0.662548	-1.1409	-1.28541	-0.160661
118	Primitive streak	-0.852396	-0.91849	0.646675	-0.135272	-0.479312	-1.20492	-1.64163	-1.6602	-1.944	0.91402	-0.253374	-0.0845944	-1.71536	0.287799	0.340337	-1.44992	-0.643147	-0.680507	-2.56799	-0.723855	-0.923609	-2.23024	-2.25385	-0.289004	-1.21242	-2.55387	-1.41499	0.132355	-0.692665	-1.16936	-0.530462
112	Primitive streak	-1.12242	-0.91849	0.365565	0.12354	-0.932504	-1.65315	-1.64163	-1.23513	-1.944	0.834596	0.326912	0.389804	-2.03585	0.908047	0.0826009	-0.975517	-1.43804	-1.4754	-3.26088	-0.723855	-1.22921	-1.39455	-2.02309	-0.289004	-0.384808	-1.88037	-1.41499	0.413759	-0.305197	-1.08104	0.149195
111	Primitive streak	-1.25534	-0.91849	0.197049	-0.420327	-0.477021	-1.65315	-1.3114	-1.70233	-1.944	0.472658	-0.214206	0.517668	-0.916423	0.697885	0.345434	-1.44992	-0.942984	-1.4754	-3.49431	-0.723855	-0.435104	-1.62798	-1.91997	-0.289004	-1.40504	-1.53257	-1.41499	0.063517	-0.538633	-0.970534	0.116664
29	Primitive streak	-0.860178	-0.91849	-0.984019	-0.305719	-1.82936	-1.24432	-1.2328	-2.7387	-1.53517	0.933692	-0.317265	0.324234	-0.373315	-0.276811	0.488956	-1.04109	-1.02921	-1.4754	-3.36558	0.00714352	-0.786603	-1.82142	-2.75701	-0.289004	-1.59848	-2.4292	-1.41499	0.346694	-0.409897	-1.05346	-0.361629
28	Primitive streak	-0.872992	-0.91849	0.342648	-0.494951	-0.62489	-1.0557	-1.64163	-2.41091	-1.944	0.569124	0.31585	-0.0845944	-0.723874	0.313343	0.6842	-1.12213	-1.11025	-0.877948	-2.64589	-0.723855	-1.1096	-1.6328	-1.99646	0.0387818	-0.802896	-2.31018	-1.41499	0.195003	-0.543447	-0.896764	0.0309881
27	Primitive streak	-1.10412	-0.91849	-0.760857	-0.735133	-0.687723	-1.18926	-1.64163	-1.9193	-1.944	0.909054	0.704484	0.379294	-0.00412961	0.956968	0.139701	-0.986028	-0.618637	-1.4754	-2.53151	-0.723855	-1.42334	-2.23024	-2.12939	-0.289004	-1.18791	-2.08242	-1.41499	0.461243	-1.1409	-0.186171	0.0155705
26	Primitive streak	-1.05263	-0.91849	-0.117371	-0.542361	-1.22419	-1.65315	-1.34895	-2.7387	-1.944	0.663874	0.590141	0.208083	-0.324268	0.0139391	0.411152	-1.44992	-0.899763	-1.4754	-2.70375	-0.723855	-1.70447	-1.69197	-2.64928	-0.289004	-1.46903	-2.97392	-1.41499	0.805457	-1.1409	-0.586079	0.273965
25	Primitive streak	-1.53658	-0.91849	-0.1649	-0.330539	-1.14056	-1.65315	-1.64163	-1.92062	-1.944	0.575736	-0.230189	-0.0845944	-0.948254	0.671069	-0.0581641	-0.986725	-0.974846	-0.657322	-2.34746	-0.723855	-1.24946	-1.76705	-2.43823	-0.289004	-1.18923	-2.3313	-1.41499	0.589657	-0.677705	-0.601103	-0.28015
24	Primitive streak	-1.00937	-0.91849	-0.0965795	-0.015454	-1.28659	-1.65315	-1.64163	-1.83717	-1.944	0.68434	0.0656851	0.278179	-1.10897	0.302606	0.696055	-1.08714	-0.782475	-0.361448	-3.7338	-0.723855	-2.24274	-2.23024	-2.50572	-0.289004	-0.893357	-2.24944	-1.41499	-0.0808161	-1.1409	-1.07328	-0.414047
23	Primitive streak	-0.897675	-0.91849	0.258714	0.227441	-0.850429	-1.65315	-1.64163	-1.77509	-1.944	1.22788	-1.04826	-0.0845944	-0.957443	-0.4625	0.268897	-1.44992	-1.43804	-1.4754	-2.54377	-0.723855	-1.27913	-1.26663	-2.30501	-0.289004	-0.721743	-2.92426	-1.41499	0.375083	-1.1409	-0.955993	-1.09543
22	Primitive streak	-0.932525	-0.91849	1.21417	0.39389	-1.60516	-1.65315	-1.64163	-2.7387	-1.944	0.770717	-1.04826	-0.0845944	-2.51025	0.682367	0.256387	-1.44992	-1.43804	-1.4754	-4.09658	-0.723855	-0.673652	-2.23024	-1.9395	-0.289004	-0.438214	-1.80194	-1.41499	-0.430208	-1.1409	-0.979919	0.289145
21	Primitive streak	-0.727867	-0.91849	-0.197266	-0.134263	-0.461852	-1.16985	-1.64163	-1.88917	-0.914687	1.54214	0.0970976	-0.0845944	-1.36489	0.263108	0.540781	-1.44992	-0.142435	-0.625872	-3.61328	-0.24056	-1.39322	-1.74695	-2.82107	0.194291	-0.0380487	-2.27087	-1.41499	0.0589904	-0.657601	-0.672083	-0.913683
20	Primitive streak	-1.45948	-0.91849	0.269123	-0.0322135	-0.95399	-1.17389	-1.16238	-1.13898	-1.46475	0.699186	-1.04826	0.758603	0.533305	0.643833	-0.519807	-1.44992	-0.594839	-0.632199	-2.3076	-0.723855	-1.10518	-2.23024	-2.44216	-0.289004	0.105342	-2.44932	-1.41499	-0.0422414	-1.1409	-0.81741	-0.345973
18	Primitive streak	-1.52844	-0.91849	-0.24181	-0.623881	-0.884341	-1.65315	-1.64163	-2.7387	-1.62953	0.0932922	0.891921	-0.0845944	1.14601	0.549797	0.254968	-1.13545	-0.639742	-0.900189	-3.10305	-0.723855	-0.833555	-2.23024	-2.64684	-0.289004	-0.839997	-1.745	-1.41499	0.438771	-1.1409	-0.640904	-0.206713
17	Primitive streak	-1.34747	-0.91849	0.118852	-0.40652	-1.06853	-1.26338	-1.25186	-1.55794	-1.944	0.548282	0.132492	0.615576	0.636011	0.457104	0.329824	-1.06015	-0.859212	-0.775227	-2.91582	-0.723855	-1.54257	-2.23024	-2.06723	-0.289004	-1.04857	-2.63776	-1.41499	0.666345	-0.440726	-0.486585	-0.509488
16	Primitive streak	-1.31824	-0.91849	0.211607	-0.74524	-1.37044	-1.31446	-1.64163	-1.76603	-1.60531	-0.246099	0.348408	0.765626	0.996528	-0.029134	0.490268	-1.44992	-0.822444	-0.421306	-2.93443	-0.723855	-1.90405	-1.61465	-2.95631	-0.289004	-0.463365	-2.94001	-1.41499	-0.0727903	-0.525303	-0.50494	0.222013
15	Primitive streak	-1.52836	-0.91849	0.236607	-0.528099	-0.920468	-1.34713	-1.33561	-2.17775	-1.944	0.111732	0.24933	-0.0845944	0.181602	0.568848	0.369342	-1.44992	-0.466289	-0.695619	-3.12483	-0.723855	-1.6818	-1.92423	-2.59848	-0.289004	-1.03556	-2.35602	-1.41499	0.365661	-0.834879	-0.678725	-0.490336
14	Primitive streak	-0.750659	-0.441077	0.128955	-0.609257	-0.844705	-1.17573	-0.80109	-1.89816	-1.46659	-0.195222	0.235827	-0.0845944	1.33022	0.308594	0.422231	-1.44992	1.199	-0.634858	-3.25604	-0.723855	-1.4022	-1.75283	-2.33162	-0.289004	-1.16677	-2.32962	-0.395828	0.381412	-1.1409	-0.935238	0.051318
13	Primitive streak	-1.46925	-0.91849	0.168961	-0.266881	-1.32481	-1.33439	-1.05924	-1.81304	-1.62525	0.0759501	0.131141	-0.0845944	1.1629	-0.131093	-0.0170876	-1.44992	-0.0152606	-0.893008	-2.48354	-0.723855	-1.92399	-2.23024	-2.08248	-0.289004	-0.733754	-2.21717	-1.41499	0.058665	-0.822144	-0.509873	-0.785493
12	Primitive streak	-1.76924	-0.91849	-0.0611989	-0.531384	-0.852999	-1.38036	-1.13781	-1.55323	-1.944	-0.600561	-0.00725036	0.188191	1.1696	0.702846	0.52065	-1.17713	-0.556204	-0.971579	-2.83238	-0.723855	-1.61842	-1.72643	-1.92138	-0.289004	-0.288959	-2.3873	-1.41499	0.0418848	-1.1409	-0.611151	-0.741265
11	Primitive streak	-1.31113	-0.91849	0.249003	-0.109244	-1.03074	-1.65315	-1.64163	-2.7387	-1.52546	1.00249	-0.0315209	0.33395	-2.09171	0.793292	0.330104	-1.44992	-1.43804	-0.728935	-3.35011	-0.723855	-0.995632	-2.23024	-2.09345	0.129541	-0.452206	-2.5831	-1.41499	-0.502879	-1.1409	-1.12147	-0.811933
10	Primitive streak	-1.40573	-0.91849	0.202404	0.0478859	-0.199808	-1.65315	-1.25602	-1.65596	-1.944	1.37333	-0.0982627	0.301016	-1.22351	0.431361	-0.532017	-1.44992	-1.05243	-1.4754	-2.73225	-0.338245	-1.85713	-1.84463	-2.59393	-0.289004	-1.0573	-1.79747	-1.41499	0.0899555	-0.44756	-0.760779	-0.0691468
9	Primitive streak	-0.744997	-0.91849	-0.191279	0.106853	-0.799809	-1.20043	-1.64163	-1.20392	-1.944	1.32443	0.597218	-0.0845944	-1.42483	-0.130419	0.498088	-1.44992	-0.985326	-1.02269	-3.01116	-0.723855	-1.79003	-1.77753	-2.31188	-0.289004	-0.121485	-3.30562	-1.41499	0.489179	-1.1409	-1.23785	0.138853
8	Primitive streak	-0.400142	-0.91849	0.132521	0.0435556	-0.586964	-1.65315	-1.64163	-1.42354	-1.944	1.95403	-1.04826	0.362745	-1.19509	0.319114	0.457062	-1.00258	-1.43804	-1.4754	-3.30356	-0.276516	-1.7954	-1.43723	-2.97253	-0.289004	-0.787237	-1.5402	-1.41499	0.187604	-1.1409	-0.610235	-0.251672
6	Primitive streak	-0.935382	-0.91849	-0.915946	0.31736	-2.23625	-1.65315	-1.64163	-1.69172	-1.51086	1.22484	-0.278027	0.34855	-0.125997	0.709247	0.496671	-1.44992	-1.00489	-1.04225	-2.69122	-0.723855	-2.24274	-1.7971	-2.61837	-0.289004	-0.725033	-2.38874	-1.41499	0.832331	-1.1409	-0.452185	-0.776772
5	Primitive streak	-1.19391	-0.91849	-0.0340545	-0.742671	-0.829735	-1.65315	-1.64163	-1.59694	-1.944	0.978084	0.261225	-0.0845944	-0.662336	0.268419	0.254829	-1.44992	-1.10744	-0.440572	-3.06175	-0.723855	-1.02923	-1.3968	-2.26652	-0.289004	-0.15939	-2.25148	-1.41499	-0.117106	-0.810297	-1.31634	-0.684755
4	Primitive streak	-1.24861	-0.91849	0.187294	0.203248	-0.619086	-0.898763	-1.64163	-1.98432	-1.18962	1.30355	-0.293881	-0.0845944	-0.938005	0.00984011	0.424039	-1.44992	-1.015	-1.05236	-2.63258	-0.723855	-1.48836	-1.47586	-2.11845	-0.289004	-0.746794	-2.33894	-1.41499	0.25727	-0.717856	-1.08846	0.00225158
3	Primitive streak	-0.491728	-0.91849	0.876315	0.347891	-0.678945	-0.793947	-1.15252	-1.8795	-1.944	1.35957	-0.189065	0.404511	-1.65105	-0.106224	0.647966	-0.96081	-0.578838	-1.4754	-2.68729	-0.723855	-2.24274	-1.74114	-1.4403	-0.289004	-0.158345	-1.99053	-1.41499	-0.150664	-1.1409	-1.0953	-0.432435
2	Primitive streak	-0.415338	-0.382863	0.4391	0.0992724	-0.874195	-1.11752	-0.862258	-1.80708	-1.944	1.93839	-1.04826	-0.0845944	-1.46999	-0.871959	0.145604	-0.914289	-0.506414	-0.939769	-3.16495	-0.723855	-1.31112	-1.69462	-2.55123	-0.289004	-0.76017	-2.68641	-0.879359	-0.0319718	-0.605268	-1.45174	-0.548813
1	Primitive streak	-1.12349	-0.91849	0.250853	-0.108996	-0.309119	-1.65315	-1.64163	-1.21681	-0.650641	0.572953	0.473621	-0.0845944	-1.11809	-0.0131093	0.307065	-1.44992	0.0838479	-0.994162	-3.24968	-0.723855	-0.850582	-2.23024	-1.8664	-0.289004	-0.864448	-2.758	-1.41499	-0.187892	-1.1409	-1.3929	-0.229943
806	Caudal epiblast	-0.343914	0.417117	1.06677	1.53789	-1.46534	0.444888	5.70713	0.63006	3.41177	1.98228	-0.0151531	-0.0845944	3.75059	-0.585259	0.530961	0.114641	-0.779794	0.439291	-0.386063	-0.0656129	-1.43544	-0.924452	-1.6307	-0.289004	-0.701513	-1.21884	0.569693	-0.351399	-1.1409	-0.92546	-1.69467
805	Caudal epiblast	-1.02628	-0.0645112	1.09577	1.88827	-1.34972	-0.868683	6.19173	0.116396	3.81629	2.30746	-0.562416	0.177692	4.33403	0.249701	-1.46049	0.321466	-0.156592	0.43624	0.00172949	-0.461569	-0.961299	-0.828583	-1.02964	-0.289004	-0.997565	-1.20824	-0.405246	-0.863586	-0.286916	-1.30361	-1.20507
804	Caudal epiblast	-0.439649	0.662936	1.37138	1.58162	-0.861703	-0.071719	5.74712	0.771796	3.78474	1.69136	-0.260585	-0.0845944	4.29711	-0.0882216	0.613895	0.342869	-0.813458	0.727668	-0.173732	-0.00185865	-0.742958	0.0872164	-1.37572	-0.289004	-0.208134	-1.34373	0.559276	-0.113166	-0.698122	-0.298252	-1.27137
803	Caudal epiblast	-1.21457	-0.91849	1.06414	1.7163	-1.23637	0.0240599	6.03675	-0.111355	3.876	2.52037	0.183832	-0.0845944	4.47859	-0.385255	0.143044	-0.398352	-0.683238	1.25597	-0.33165	-0.723855	-0.491194	-0.901268	-0.589162	-0.289004	-0.746461	-1.5526	-0.567186	-0.347956	-1.1409	-0.855207	-1.21124
802	Caudal epiblast	-1.03124	-0.546086	0.794158	1.1394	-0.490348	-0.981283	5.50972	-0.0422911	3.48081	2.02031	0.0911619	-0.0845944	4.33192	-0.00456399	-0.486186	-1.07751	0.35875	0.264114	-0.753382	-0.723855	-0.989052	-0.900126	-0.626366	0.083401	-0.86788	-1.0623	0.28719	0.200168	-0.469033	-1.21935	-1.00594
801	Caudal epiblast	0.0381452	1.26993	0.863015	1.16177	-0.67538	0.57376	5.55949	0.911252	3.2863	0.472898	0.379698	-0.0845944	4.45771	-0.0292555	0.595796	0.411528	0.123082	-0.224128	0.204524	0.390019	-0.794773	0.569586	-1.19348	-0.0221794	-0.702229	-1.13636	1.50221	0.252812	-1.1409	-0.508187	-1.36631
800	Caudal epiblast	0.522193	0.966799	1.11584	1.4217	-0.919799	-0.181181	5.43332	0.930206	3.53001	0.910249	-0.136157	-0.0845944	4.07856	0.0497205	0.138114	-0.0892157	-0.175663	-0.0952625	0.346715	-0.474656	-0.816068	0.355323	-2.5045	-0.0398039	-1.03364	-1.10281	1.19161	0.0957424	-0.387583	-0.453594	-1.59523
799	Caudal epiblast	0.597982	1.79995	1.47873	1.00076	-1.00763	0.298453	4.82426	1.27664	2.97095	0.586949	-0.29211	0.0201976	4.30473	-0.0270295	0.426838	-0.205263	-0.234658	-0.127522	0.601677	0.520797	-0.679012	1.58085	-1.3243	0.00603919	-0.842392	-0.942461	1.73825	0.486532	-0.598319	-0.0737416	-1.26442
777	Caudal epiblast	-2.208	-0.91849	0.512746	1.18114	-0.747661	-0.134774	5.65015	-0.401982	4.46821	1.577	0.0318382	-0.0845944	5.57631	0.143896	-0.340171	-0.369814	0.31041	1.81937	-0.457608	-0.723855	-0.894115	0.242183	-0.0611756	-0.289004	-0.532984	-2.12354	-0.479151	0.16957	-0.50856	0.210575	-0.745001
772	Caudal epiblast	-1.14292	-0.28608	0.266105	0.0480365	-0.157225	1.51548	4.76462	0.575183	2.89311	0.759254	0.107602	-0.0845944	4.68475	0.360686	-0.0657441	0.419753	1.72872	-0.152236	-0.111096	-0.483029	0.930433	1.11947	1.96466	-0.289004	0.380568	-1.63461	-0.091826	-0.0790161	-0.344298	0.417228	-1.42663
771	Caudal epiblast	-1.94276	-0.91849	-0.50611	-0.0717986	0.720958	0.773674	2.58868	-0.902678	2.12062	0.700693	1.39862	0.160268	4.55665	1.14302	0.0325169	-0.468214	2.03099	-0.546726	-1.31491	-0.414175	1.68294	0.300356	2.42942	-0.289004	0.440667	-1.99072	-1.00043	0.5255	-0.36571	-0.223515	-0.51773
232	Caudal epiblast	-1.12622	-0.91849	-0.317343	0.300745	0.239227	0.558654	0.667536	-1.35728	-0.257766	0.820169	0.921023	0.3208	1.92899	0.652751	-0.137832	-0.578206	-0.407306	-0.979343	-1.57769	-0.455964	1.35526	-0.975736	1.12082	-0.0211125	0.511577	-1.87643	-1.41499	0.20505	-0.445849	-0.639819	-0.942094
213	Caudal epiblast	-2.37908	-0.91849	0.746683	-0.00359637	-0.897428	-1.21698	1.90234	-1.08809	0.399211	1.40794	-0.33678	-0.0845944	3.25181	-0.0328559	0.314631	-1.21643	-1.00187	-0.699139	-1.68831	-0.490366	-0.645346	-1.45399	-1.44552	-0.289004	-0.827799	-2.53602	-1.1815	0.692511	-0.70473	-1.39948	-0.126983
211	Caudal epiblast	-2.12284	-0.91849	1.04062	-0.145439	-0.199084	-1.1833	2.204	-1.61202	1.34577	2.43132	-0.387439	-0.0845944	1.65021	0.493888	0.0357197	-0.618521	-1.18549	-0.644001	-1.26829	-0.723855	-0.571537	-1.21973	-0.318341	-0.289004	-0.880625	-2.22971	-1.16244	0.129622	-0.671047	-1.7819	-0.550816
210	Caudal epiblast	-1.39306	-0.301479	1.05937	0.239701	-0.85961	-1.35709	2.14344	-1.3834	0.215699	2.74549	-0.0996479	-0.0845944	0.453945	0.105183	0.165603	-0.577163	-0.678665	-1.17934	-1.67741	-0.723855	-0.513252	-1.68557	-1.16225	-0.289004	-0.889256	-2.09203	-1.11893	0.119563	-1.1409	-1.39436	-0.646817
209	Caudal epiblast	-1.32783	-0.60468	1.29308	0.271326	-1.28175	-1.33934	2.40386	-0.955131	0.201567	2.94709	-0.134752	-0.0845944	0.483729	0.245858	-0.600543	-1.13611	-1.43804	-0.483939	-1.65136	-0.410045	-1.25129	-1.4336	-0.976211	-0.289004	-0.842447	-2.16502	-0.618345	-0.0377147	-0.827085	-1.47789	-0.737786
208	Caudal epiblast	-1.50543	-0.91849	1.16005	0.516955	-1.47439	-0.649363	0.807451	-0.507437	-0.491044	2.90284	-0.323246	-0.0845944	-0.508095	0.0339524	-1.46071	-0.724898	-0.91873	-0.750379	-1.55978	-0.723855	-1.40896	-1.50523	-1.13148	-0.289004	-0.247396	-2.11851	-0.581201	-0.347286	-0.415878	-0.974782	-1.4161
207	Caudal epiblast	-1.54235	-0.631462	0.730142	0.306821	-0.61859	-1.36612	0.994216	-0.73841	-1.20463	2.38671	-0.197707	0.202434	0.812739	0.497594	0.567384	-1.16289	-0.25624	-0.550356	-1.4992	-0.723855	-0.624456	-1.2057	-0.943267	-0.289004	-0.497515	-1.85272	-1.12796	0.321227	-0.611563	-1.29472	-0.429993
206	Caudal epiblast	-1.71264	-0.667926	0.40174	-0.185971	-0.806737	-1.40258	0.283618	-0.757157	-0.18174	1.71448	0.148154	-0.0845944	1.52568	0.662369	0.820224	-0.793752	-0.149567	-1.22483	-2.00284	-0.257488	-0.241272	-0.489239	-0.698212	-0.289004	-0.421043	-2.06977	-1.16442	0.798743	-0.890331	-1.77756	-0.297376
205	Caudal epiblast	-2.22901	-0.728098	0.125118	-0.376198	-1.02092	-1.13989	2.12427	-0.675472	1.87407	0.510039	-0.196008	-0.0845944	4.85448	0.0629351	0.502165	-0.853447	0.611401	-0.0320962	-2.21408	-0.36378	-0.426357	-0.961859	-0.639389	-0.289004	-0.777583	-2.2278	-0.818517	0.69056	-0.627636	-1.04613	-0.790659
204	Caudal epiblast	-1.76658	-0.91849	0.495187	-0.00295471	-1.44011	-0.432599	1.78014	-1.42228	1.7461	2.10217	-0.00643971	-0.0845944	4.033	0.144326	-1.58538	-0.702044	0.885203	-0.635388	-0.934431	-0.723855	-0.813231	-1.0097	-0.256038	0.0451911	-0.786758	-2.07676	-1.41499	-0.409116	-0.806701	-1.44193	-0.838497
203	Caudal epiblast	-2.28055	-0.91849	-0.0209458	-0.221348	-1.23219	-1.23144	2.56571	-1.07919	2.44416	-0.0733593	-0.0209077	-0.0845944	5.49061	0.282753	0.555428	-0.457811	0.597593	-0.320057	-1.89722	-0.0735675	-0.727967	-1.04299	-0.396919	-0.289004	-0.477265	-2.2783	-1.12147	0.784687	-0.719186	-0.986023	-0.646457
202	Caudal epiblast	-2.33421	-0.91849	1.04581	0.762844	-1.35207	-1.08527	4.77605	-0.559672	3.69446	1.72761	0.329987	-0.0845944	5.10316	-0.0103727	0.258097	-0.344815	-0.579658	0.830149	-1.10895	-0.510994	-1.07187	-0.303458	-0.670051	-0.289004	-0.902205	-1.92539	-0.847114	0.337943	-0.740624	-0.841661	-1.12463
201	Caudal epiblast	-2.50765	-0.91849	0.515692	0.188218	-1.00194	-0.856353	3.2686	-1.59992	3.45161	1.35176	0.122246	-0.0845944	5.57528	0.115209	-0.134393	-0.508948	-0.0823902	0.776957	-1.38	-0.436582	-0.736468	-0.973408	-0.258626	-0.13873	-0.793075	-2.09075	-1.26471	0.141873	-0.72767	-0.377454	-0.407904
826	PGC	-2.55156	0.282876	0.123105	-0.926736	0.244702	-0.836748	1.41041	0.465803	-1.48202	2.41452	5.19495	4.19118	2.16904	3.53775	-0.18237	-0.987932	-0.976052	-0.295244	-0.334177	0.0925421	1.37127	0.937241	3.00097	1.6408	-0.54923	0.19888	0.21875	0.103997	-0.17364	0.926092	-0.402206
825	PGC	-2.64949	-0.91849	-1.39845	-0.598005	0.569535	0.42439	0.786609	0.702696	-0.584391	3.06089	4.35624	3.06357	4.16437	3.27724	-0.566326	-1.44992	2.73101	-0.922917	-0.0458737	-0.171376	2.79048	1.65048	4.15219	0.478943	0.390863	-0.215825	-0.647039	0.197476	0.441099	2.27872	-0.397988
173	Epiblast	-0.781357	-0.91849	0.729167	0.51025	-0.328094	-1.27754	-1.26602	-1.13018	-1.944	1.36637	0.623473	0.291013	-1.57915	0.451206	0.314135	-0.772201	-1.43804	-1.09979	-2.48806	-0.723855	-1.31164	-1.55253	-1.97548	-0.289004	-1.0762	-2.33076	-1.41499	0.489601	-0.765288	-2.72975	-0.90923
172	Epiblast	-0.501409	-0.91849	0.40624	0.913142	-0.18745	-1.65315	-1.64163	-1.82279	-1.944	2.41995	-0.297429	-0.0845944	-0.942482	0.167672	-0.0178796	-1.44992	-1.43804	-1.4754	-2.84051	-0.723855	-1.32683	-1.47941	-2.25317	-0.289004	-1.25647	-2.46106	-1.41499	-0.191687	-0.390061	-2.02032	-0.321047
156	Epiblast	-0.770422	-0.91849	0.514218	0.124508	-0.972817	-1.21784	-1.64163	-1.13691	-1.944	2.59623	0.553525	-0.0845944	-1.73657	-0.00462614	0.694508	-1.44992	-1.43804	-0.701718	-3.0453	-0.723855	-1.80744	-1.45657	-2.87715	-0.289004	-0.720135	-3.17916	-1.41499	1.22964	-1.1409	-1.88786	-0.28605
155	Epiblast	-0.395474	-0.91849	0.599249	0.224665	-0.447332	-1.65315	-1.64163	-1.96223	-1.944	1.70876	-0.611271	0.352398	-2.51025	0.110284	0.757893	-1.44992	-1.00104	-1.0384	-3.0417	-0.723855	-0.951333	-2.23024	-2.57827	-0.289004	-0.327028	-2.91413	-1.41499	0.419667	-0.703903	-2.46338	0.271343
154	Epiblast	-1.04514	-0.91849	0.768886	0.488605	-0.59285	-1.25822	-1.64163	-2.02942	-1.54908	1.38456	0.26635	0.624681	-1.53909	0.604926	0.660663	-0.740641	-1.43804	-1.08047	-2.90043	-0.723855	-1.53347	-1.64386	-1.93471	0.105918	-0.90076	-2.26643	-1.41499	0.440805	-0.745974	-1.34276	-0.862894
153	Epiblast	-0.231187	-0.91849	0.691557	0.325511	-0.0533046	-1.65315	-1.64163	-1.52902	-1.944	2.03195	0.316777	0.432472	-1.30057	-0.0031592	0.49289	-0.696129	-0.920971	-0.95833	-2.40877	-0.723855	-2.24274	-1.71318	-1.98879	-0.289004	-0.797628	-2.52205	-1.41499	0.792337	-0.623829	-2.45117	-0.371243
152	Epiblast	-0.797094	-0.91849	0.348513	0.262996	-0.353724	-1.65315	-1.26713	-2.06269	-1.944	1.62271	-0.119194	0.289905	-1.44979	0.675265	0.669062	-1.44992	-0.880212	-1.1009	-3.03611	-0.723855	-1.86824	-1.55424	-2.61811	-0.289004	-0.49433	-2.30263	-1.41499	0.980693	-1.1409	-1.64201	0.144322
151	Epiblast	-1.04596	-0.91849	-0.0811668	0.463234	-0.624339	-0.912474	-1.64163	-0.788389	-1.944	2.14486	0.0999028	0.330195	-1.76958	0.102168	0.63318	-1.44992	-1.02325	-1.4754	-3.08679	-0.723855	-1.82795	-0.611454	-2.6689	0.125786	0.0543252	-2.72025	-1.41499	0.87218	-1.1409	-1.03103	-0.344177
150	Epiblast	-0.967603	-0.91849	0.640428	0.507412	-0.950787	-1.65315	-1.64163	-1.0831	-1.944	2.07668	0.558401	-0.0845944	-2.2161	-0.122236	0.738934	-1.15576	-0.0890081	-1.18124	-3.15292	-0.723855	-1.13024	-1.6888	-3.08392	-0.289004	-0.239173	-2.53992	-1.41499	0.541514	-0.846742	-0.664209	0.154977
149	Epiblast	-0.764734	-0.91849	0.197997	0.409218	-1.04552	-1.19967	-1.18815	-1.01272	-1.944	2.37099	-0.245301	0.368885	-1.70729	0.0275246	0.517101	-1.44992	-1.43804	-1.4754	-2.76673	-0.723855	-1.78926	-1.77676	-2.39437	-0.289004	-1.03126	-2.05574	-1.41499	0.96793	-0.687416	-1.53213	-0.233165
148	Epiblast	-0.611176	-0.91849	-0.0233968	0.146857	-0.510538	-1.65315	-1.64163	-2.03681	-1.944	1.45622	0.502244	0.306408	-1.41617	-0.154223	0.551778	-1.44992	-1.04703	-0.514862	-2.71958	-0.723855	-2.24274	-1.52836	-2.58041	-0.289004	-1.04677	-2.44475	-1.41499	0.22618	-1.1409	-1.31766	0.516561
147	Epiblast	-0.543381	-0.91849	0.516011	0.166915	-0.7054	-0.959512	-1.64163	-2.04506	-1.944	2.23287	0.41953	0.301244	-1.81662	0.457749	0.369625	-1.44992	-1.0522	-0.304585	-3.24774	-0.723855	-0.705425	-0.865787	-2.31962	-0.289004	-0.288527	-2.12555	-1.41499	0.37561	-0.755057	-2.26569	0.353279
146	Epiblast	-0.25048	-0.91849	1.20545	0.193308	-0.643343	-1.65315	-1.64163	-1.22249	-1.49914	2.45199	0.651829	-0.0845944	-1.55072	-0.59897	0.690526	-1.00505	-0.993173	-1.4754	-3.65171	-0.723855	-1.79788	-1.16004	-1.93514	-0.289004	-1.21842	-2.36593	-0.970123	0.353292	-0.352012	-1.0259	0.170922
145	Epiblast	-0.210743	-0.91849	0.941712	0.20702	-0.584494	-1.23995	-1.64163	-1.83768	-1.944	1.95808	0.728889	-0.0845944	-1.77197	0.439056	0.307475	-1.44992	-1.02484	-1.0622	-3.35829	-0.723855	-1.50446	-1.81705	-2.20624	-0.289004	-0.391335	-1.74467	-1.41499	0.278951	-0.7277	-0.887188	-0.621728
144	Epiblast	-0.322675	-0.91849	-0.27828	-0.0268514	-0.653257	-1.2787	-1.64163	-1.00075	-1.944	1.60101	0.606225	-0.0845944	-2.51025	0.556152	0.302299	-1.07547	-1.43804	-0.800822	-3.17104	-0.34941	-2.24274	-1.8558	-3.2322	-0.289004	-0.135819	-2.51789	-1.41499	-0.0273488	-0.76645	-1.59752	-0.557985
143	Epiblast	-0.0962923	-0.91849	0.383902	0.414944	-0.788373	-1.65315	-1.64163	-1.62878	-1.944	1.5025	0.803445	-0.0845944	-1.85743	0.445118	0.764494	-1.44992	-1.07693	-0.822571	-2.79987	-0.723855	-1.88163	-1.3322	-2.79698	-0.289004	-1.35448	-2.40542	-1.41499	0.672648	-1.1409	-1.54863	-0.595111
142	Epiblast	-0.186965	-0.91849	0.487791	0.241897	-0.266234	-1.65315	-1.64163	-1.70482	-1.944	1.96079	-0.0143889	-0.0845944	-1.33563	-0.044013	0.113162	-1.44992	-1.43804	-1.04895	-2.34683	-0.723855	-2.24274	-1.19637	-2.63533	-0.289004	-0.4277	-2.36032	-1.41499	0.255388	-1.1409	-1.75673	-1.02517
141	Epiblast	-0.180616	-0.91849	0.801844	0.0658992	-0.0169208	-1.65315	-1.64163	-1.7654	-1.944	1.67186	0.344242	-0.0845944	-1.79805	0.922692	-0.124579	-1.44992	-1.43804	-1.4754	-2.37251	-0.723855	-1.53054	-1.83276	-3.31439	-0.289004	-0.6148	-2.72959	-1.0175	-0.225232	-0.743409	-1.47131	-0.492259
140	Epiblast	-0.650572	-0.91849	0.476281	-0.0479258	-0.750849	-1.24257	-1.64163	-2.32813	-1.944	1.76785	-0.637691	-0.0845944	-1.37041	0.345163	0.589338	-1.44992	-1.02746	-1.06482	-3.09462	-0.723855	-1.83217	-1.81967	-2.67803	-0.289004	-0.776397	-2.327	-1.00441	0.583531	-0.406739	-1.95513	-0.627789
139	Epiblast	-0.938378	-0.175523	0.264841	0.287968	-0.602589	-1.65315	-1.64163	-1.99573	-1.944	1.63929	-0.0354887	-0.0845944	-1.76728	0.0813083	0.212812	-1.44992	-1.43804	-1.05923	-2.65232	-0.723855	-1.49978	-1.81408	-2.47713	-0.289004	-0.563048	-2.37264	-0.672019	0.196744	-1.1409	-1.44779	0.0300677
138	Epiblast	-0.551115	-0.91849	0.607518	0.260501	-0.688732	-1.65315	-1.64163	-0.968931	-1.5345	1.6917	0.301294	0.32491	-1.77762	0.31638	0.292514	-1.04041	-0.705403	-1.06589	-2.86728	-0.723855	-0.812942	-1.82074	-3.55505	-0.289004	-0.398863	-2.07519	-1.41499	0.801369	-1.1409	-1.29941	-0.522418
137	Epiblast	-1.11545	-0.91849	0.628887	0.52127	-0.0761206	-1.65315	-1.64163	-1.41716	-1.944	1.51918	0.593907	-0.0845944	-0.979239	0.433288	-0.360039	-1.44992	-0.641194	-0.678554	-3.64704	-0.723855	-1.7932	-1.4334	-2.40383	-0.289004	-0.559986	-2.50142	-1.41499	-0.164286	-0.691355	-1.10328	-0.342299
136	Epiblast	-0.845294	-0.455443	0.141369	-0.0551519	-0.647431	-1.65315	-1.64163	-1.17705	-1.944	2.13922	0.0581286	-0.0845944	-1.6924	-0.407361	-0.0791523	-1.44992	-0.620188	-1.4754	-3.27873	-0.723855	-1.7797	-1.23722	-2.38587	-0.289004	-0.445654	-2.699	-0.951939	0.334506	-1.1409	-1.28193	-0.952652
135	Epiblast	-0.691033	-0.91849	0.348025	0.388979	-0.550177	-1.65315	-1.64163	-1.46955	-1.944	1.58779	-0.287629	0.342416	-1.2411	0.486749	0.241423	-1.44992	-1.43804	-1.04839	-2.92038	-0.723855	-1.81573	-1.80323	-2.8144	-0.289004	-0.738157	-1.99329	-1.41499	0.588082	-0.713885	-1.9086	0.40999
134	Epiblast	-0.450506	-0.91849	0.609447	0.441218	-0.901763	-1.65315	-1.64163	-1.40009	-1.944	2.10094	0.851014	0.322023	-1.51756	-0.0612991	-0.576445	-1.0433	-0.710754	-1.06878	-3.20861	-0.723855	-2.24274	-2.23024	-2.44718	-0.289004	-1.01462	-2.15959	-1.41499	-0.188199	-0.413613	-0.873395	-0.929722
133	Epiblast	-0.838775	-0.91849	0.494052	0.130764	-0.339099	-1.65315	-1.64163	-1.11908	-1.944	1.4425	0.355268	-0.0845944	-2.51025	0.205682	-0.506531	-1.44992	-0.950637	-0.987997	-2.18428	-0.723855	-1.75534	-1.74284	-2.30661	-0.289004	-0.970447	-2.73666	-1.41499	-0.388104	-1.1409	-1.25164	-0.905525
132	Epiblast	0.194378	-0.91849	0.244363	0.0892531	-1.21272	-1.65315	-1.64163	-2.14576	-1.944	2.10039	0.353943	-0.0845944	-2.11039	0.206429	0.128435	-1.05006	-1.03818	-1.07554	-3.69672	-0.323995	-1.84288	-1.25069	-2.38212	-0.289004	0.00840188	-2.90825	-1.41499	0.612561	-0.741035	-1.40552	-0.0975189
131	Epiblast	-0.485581	-0.91849	0.840594	-0.268031	-0.615714	-1.2935	-1.64163	-0.982242	-1.944	1.78821	0.247824	-0.0845944	-2.15061	0.252935	0.65481	-1.09027	-0.541774	-1.11575	-2.54149	-0.364212	-0.62605	-1.8706	-1.80146	-0.289004	-0.711217	-1.68889	-1.05534	0.226811	-1.1409	-1.58861	-0.662553
130	Epiblast	-0.681446	-0.91849	0.702155	0.738818	-1.3466	-1.00201	-1.64163	-1.41482	-1.944	1.90404	0.0593272	-0.0845944	-1.61429	-0.0672682	0.683579	-1.44992	-1.43804	-0.367806	-2.80235	-0.723855	-1.34678	-1.33428	-2.67481	-0.289004	-0.255725	-2.16812	-1.41499	0.119282	-0.780847	-1.71067	-0.307464
129	Epiblast	-0.501374	-0.91849	0.689584	-0.186907	-0.305391	-1.65315	-1.64163	-2.27034	-1.944	1.42041	0.0684681	0.741614	-2.04189	-0.333238	-0.270954	-0.981559	-0.611828	-0.649188	-3.27037	-0.723855	-1.12601	-1.76189	-2.26545	0.179353	-0.432899	-2.42089	-1.41499	-0.167209	-1.1409	-1.35898	-0.372132
128	Epiblast	-0.744856	-0.91849	0.445522	0.690969	-0.549961	-1.65315	-1.64163	-1.7249	-1.944	1.92494	-0.304866	0.658803	-1.49645	0.158937	0.449398	-1.03372	-1.43804	-0.731999	-2.21961	-0.723855	-1.3356	-1.81405	-3.54429	-0.289004	-0.641356	-2.11555	-1.41499	0.864852	-0.397498	-0.746022	-0.693095
127	Epiblast	-0.44242	-0.91849	0.242004	0.0133362	-0.462877	-1.65315	-1.64163	-1.55306	-1.944	1.63364	0.230798	-0.0845944	-1.74267	0.313909	0.342893	-1.44992	-1.43804	-1.04404	-2.61246	-0.723855	-0.963682	-0.951183	-2.52353	-0.289004	-0.177004	-2.15549	-1.41499	0.376536	-0.709536	-1.59937	0.255907
125	Epiblast	-0.763412	-0.91849	0.124155	0.405994	-0.307932	-1.65315	-1.64163	-1.82814	-1.944	1.95978	-0.137705	-0.0845944	-1.16608	0.363762	0.668357	-1.44992	-0.775812	-1.4754	-3.18602	-0.357289	-1.11769	-1.86368	-3.37713	-0.289004	-0.96779	-2.44938	-1.41499	0.630761	-0.478671	-1.21973	-0.0601061
124	Epiblast	-0.177371	-0.91849	0.36076	-0.116973	-0.413821	-1.65315	-1.64163	-1.58408	-1.944	1.31512	0.850138	-0.0845944	-1.82886	-0.105059	0.429454	-1.07194	-0.756645	-1.09742	-2.57638	-0.345878	-0.864547	-1.85227	-2.58584	-0.289004	-0.852684	-2.07027	-1.41499	-0.444114	-0.762918	-1.30256	-0.711485
123	Epiblast	0.0818834	-0.91849	0.0688059	0.0887547	-0.405208	-1.65315	-1.24101	-1.15982	-1.944	2.47088	-1.04826	0.316029	-1.63338	0.08099	-0.177428	-1.44992	-0.720356	-1.07477	-4.09658	-0.723855	-1.52506	-1.51256	-2.46394	-0.289004	-0.428425	-2.43169	-1.41499	-0.154312	-1.1409	-1.26275	-0.65589
122	Epiblast	-1.08204	-0.91849	0.560747	0.458561	-0.249344	-0.900383	-1.64163	-1.98594	-1.944	1.82636	-0.295501	-0.0845944	-1.4851	0.205167	-0.125352	-1.44992	-0.813986	-1.05318	-2.45633	-0.723855	-1.82053	-1.80803	-1.84667	-0.289004	-1.58509	-1.84984	-1.41499	0.368343	-1.1409	-0.962274	0.0694119
121	Epiblast	-1.53268	-0.91849	0.401672	0.104002	-1.46276	-1.65315	-1.64163	-0.941656	-1.944	2.09069	0.331775	-0.0845944	-1.8071	0.389748	0.258776	-1.44992	-1.04638	-1.4754	-3.13417	-0.723855	-1.28034	-0.676107	-2.43249	0.102651	-0.523178	-2.48512	-1.41499	0.453403	-1.1409	-1.06121	-0.757148
120	Epiblast	-0.5044	-0.91849	0.159861	0.10854	-0.804865	-1.65315	-1.29559	-1.31354	-1.944	1.68285	-0.18049	-0.0845944	-1.64248	0.383049	0.245748	-0.821378	-1.092	-1.4754	-2.67141	-0.723855	-1.13431	-1.23762	-2.44637	-0.289004	-0.582144	-1.94231	-1.41499	0.537844	-1.1409	-1.17259	-0.0988194
119	Epiblast	-1.0609	-0.91849	0.432563	0.436013	-0.165957	-1.65315	-1.64163	-1.57857	-1.944	1.74169	-0.187476	0.405441	-2.02022	0.0704054	0.184751	-1.44992	-1.43804	-1.4754	-4.09658	-0.723855	-1.08261	-2.23024	-1.97002	-0.289004	-1.14652	-2.0322	-1.41499	0.197057	-1.1409	-1.73598	-0.314264
117	Epiblast	-1.21557	-0.91849	1.15597	-0.0313148	0.0712697	-1.18044	-1.64163	-1.61235	-1.944	1.30199	0.078087	-0.0845944	-1.67674	0.0658389	0.228357	-0.977215	-0.965336	-0.641883	-2.59438	-0.723855	-1.77004	-1.39673	-2.58649	-0.289004	-0.880955	-2.2242	-0.721172	-0.278517	-1.1409	-2.28738	-0.281818
116	Epiblast	-0.686522	-0.91849	0.00449009	0.136988	-0.919484	-0.850934	-1.64163	-1.20196	-1.49073	1.40162	-0.246052	0.717617	-1.42349	0.531378	-0.736388	-1.44992	-0.984762	-1.02212	-2.769	-0.270581	-1.78947	-1.14348	-3.20092	-0.289004	-0.470564	-1.70759	-1.41499	0.0482977	-1.1409	-0.900706	0.318845
115	Epiblast	-1.22743	-0.91849	0.293687	-0.33177	-0.588091	-1.1891	-1.17759	-1.38432	-1.47996	1.65371	-1.04826	-0.0845944	-1.40074	-0.358116	0.689661	-0.454226	-1.43804	-1.4754	-3.63253	-0.723855	-1.42285	-1.7662	-2.02514	-0.289004	-2.00731	-2.28421	-1.41499	0.654916	-1.1409	-1.90568	-0.45855
114	Epiblast	-0.546596	-0.91849	0.286877	0.345489	-0.797168	-0.920933	-1.64163	-1.10317	-1.944	1.56845	-0.31605	-0.0845944	-1.77804	0.200231	0.205094	-0.45028	-1.02873	-0.743183	-2.48954	-0.723855	-1.24311	-2.23024	-1.92911	-0.289004	-1.598	-3.07454	-1.41499	0.337432	-1.1409	-1.74573	-0.523715
113	Epiblast	-0.584255	-0.91849	0.517941	0.145226	-0.445245	-1.65315	-1.26488	-2.0595	-1.944	1.7532	0.294882	-0.0845944	-1.44641	0.752001	0.540798	-0.770718	-1.43804	-1.4754	-2.75343	-0.723855	-1.56355	-1.8535	-3.35518	-0.289004	-1.32811	-2.24068	-1.41499	0.366965	-1.1409	-1.2533	-0.388069
110	Epiblast	-0.305106	-0.91849	0.070552	0.0269535	-0.43	-1.65315	-1.64163	-1.93233	-1.944	1.47347	-0.592785	-0.0845944	-2.51025	0.294935	0.634223	-1.44992	-1.43804	-1.01992	-2.85751	-0.723855	-2.24274	-2.23024	-3.30756	0.166474	-0.106034	-2.54534	-1.41499	0.342008	-1.1409	-2.00273	-0.400922
109	Epiblast	-0.812782	-0.91849	-0.447153	0.237772	-0.564588	-1.16642	-1.64163	-2.25197	-1.944	1.18809	0.937418	0.771028	-2.02352	0.016605	0.460387	-1.44992	-0.582415	-0.619775	-2.9428	-0.723855	-1.75602	-1.07647	-1.79672	-0.289004	-0.563603	-2.0598	-1.41499	0.530264	-0.654168	-1.2969	0.192135
108	Epiblast	-0.113749	-0.91849	0.240919	0.180154	-0.279533	-1.65315	-1.64163	-1.2957	-1.944	1.97152	0.545299	-0.0845944	-1.62783	0.559604	0.206787	-1.44992	-1.08451	-1.12187	-2.89375	-0.723855	-1.45623	-1.34782	-3.08486	-0.289004	-0.700824	-2.16163	-1.41499	-0.106807	-0.787365	-1.51105	-0.967069
107	Epiblast	-0.0508785	-0.91849	0.253869	0.487045	0.212031	-1.23649	-1.64163	-2.32204	-1.944	2.26981	-0.304503	-0.0845944	-2.09359	-0.342159	0.173332	-1.44992	-1.43804	-0.731636	-2.8524	-0.723855	-1.82608	-1.48648	-2.56678	-0.289004	0.0613326	-2.40928	-1.41499	0.211611	-1.1409	-1.84889	-0.434484
106	Epiblast	-0.306814	-0.91849	0.170219	0.250362	-0.210047	-1.1698	-1.64163	-0.833485	-1.944	2.15161	-0.564914	0.398755	-1.36364	-0.0239598	0.465762	-1.44992	-0.954687	-0.625322	-2.70035	-0.723855	-1.53446	-2.23024	-2.01573	-0.289004	-0.102092	-1.73806	-1.41499	0.202618	-0.657546	-1.01975	0.0704433
105	Epiblast	-0.509513	-0.91849	0.995271	0.12554	0.137829	-1.65315	-1.1679	-1.6093	-1.944	2.01367	-0.21271	-0.0845944	-2.51025	-0.0504847	0.204723	-0.976188	-0.602483	-1.00167	-2.31326	-0.723855	-0.735894	-0.852714	-1.90219	-0.289004	-0.728175	-1.97502	-0.941259	-0.0670882	-0.305342	-1.77533	-0.352189
104	Epiblast	-0.349174	-0.91849	0.401001	0.39796	-0.749913	-1.65315	-1.64163	-1.38639	-1.944	2.11113	0.304042	-0.0845944	-1.6894	0.219925	-0.917538	-0.9845	-0.97262	-1.00998	-2.18102	-0.723855	-1.4219	-2.23024	-2.72484	-0.289004	-0.655	-2.22245	-1.41499	-0.184673	-0.675479	-1.14202	-0.210633
103	Epiblast	-0.277212	-0.91849	1.08472	0.0240091	-0.27102	-1.65315	-1.64163	-2.33117	-1.944	2.18285	0.173096	0.644088	-2.10272	0.0875036	-0.851674	-1.44992	-0.443682	-1.4754	-3.10222	-0.723855	-1.83521	-1.00888	-2.25303	-0.289004	-0.315751	-2.06126	-1.41499	-0.0347584	-0.733365	-1.3869	-0.157996
102	Epiblast	-0.49881	-0.479521	0.494572	0.353923	-0.196375	-1.65315	-1.64163	-1.31651	-1.50503	2.04543	0.566919	0.695454	-2.07128	-0.00286978	-0.0660143	-1.01095	-1.43804	-0.695348	-2.24169	-0.723855	-1.29305	-1.17036	-3.33799	0.149966	-0.00139616	-2.70065	-1.41499	-0.136539	-0.701926	-1.97174	-0.443862
101	Epiblast	-0.0362589	-0.91849	0.299251	0.221191	-0.114327	-1.26754	-1.25603	-1.20008	-1.944	2.57644	-0.0978904	0.301008	-2.12465	0.250076	-0.1828	-1.44992	-1.05243	-1.08979	-2.73127	-0.723855	-1.85714	-1.84464	-2.31679	-0.289004	-0.375175	-2.20578	-1.41499	-0.00210253	-0.755293	-2.48961	-0.887799
100	Epiblast	-0.517893	-0.91849	0.49035	0.367452	-0.00605395	-1.65315	-1.64163	-1.05734	-1.944	2.38821	0.633093	0.353116	-2.07254	0.0348814	-0.0303087	-1.44992	-1.43804	-1.03769	-2.41522	-0.723855	-1.59729	-1.79253	-1.6341	-0.289004	-0.508689	-2.31009	-1.41499	0.433587	-0.703185	-1.21591	0.00548602
99	Epiblast	-1.0656	-0.91849	0.945664	-0.160825	-0.109407	-1.65315	-1.36027	-1.36909	-1.944	1.48737	0.165305	0.196766	-1.29668	0.11377	-0.694338	-1.44992	-0.533358	-0.751716	-2.6751	-0.723855	-1.1904	-2.23024	-2.09654	-0.289004	-1.36547	-1.81	-0.990459	-0.70302	-1.1409	-0.278457	-0.51909
98	Epiblast	0.183992	-0.91849	0.623737	0.733108	-0.0126881	-1.65315	-1.64163	-1.97115	-1.944	2.39326	0.542049	0.34703	-2.07863	-0.0280536	0.367601	-1.44992	-0.394743	-1.04377	-3.05328	-0.723855	-1.81112	-1.79862	-2.69737	-0.289004	-0.964011	-2.58777	-1.41499	-0.411362	-0.709271	-1.19572	-0.206712
97	Epiblast	-0.106316	-0.91849	0.649818	0.295346	-0.107727	-1.65315	-1.64163	-1.51501	-1.944	2.28975	0.270893	0.363882	-1.54313	0.22912	0.26198	-1.44992	-1.43804	-1.4754	-4.09658	-0.723855	-1.44759	-1.78177	-3.064	-0.289004	-0.193653	-2.86427	-1.41499	-0.231007	-1.1409	-2.02138	-0.245392
96	Epiblast	-0.154235	-0.91849	0.100596	0.489034	-0.444696	-1.05327	-1.64163	-2.01416	-1.944	2.40272	0.541237	-0.0845944	-2.51025	0.182115	0.451605	-1.44992	-1.03307	-0.486244	-3.37203	-0.723855	-1.5182	-1.82528	-2.11717	-0.289004	-0.8819	-2.56292	-1.41499	0.39804	-0.735933	-1.76746	-0.0322878
95	Epiblast	0.0138074	-0.91849	0.722346	0.276854	0.177956	-1.21492	-1.64163	-1.96017	-1.944	1.75259	0.152225	-0.0845944	-2.07203	0.231282	0.263188	-1.44992	-1.43804	-0.696865	-2.80194	-0.723855	-1.80452	-2.23024	-3.23011	0.149222	-0.71267	-2.45797	-1.41499	0.486823	-1.1409	-1.57926	0.325529
94	Epiblast	-0.77926	-0.91849	0.881791	0.345767	-0.19639	-1.65315	-1.64163	-1.59691	-1.944	2.3126	0.556014	0.762231	-1.66343	0.641421	0.0591986	-0.60309	-0.591211	-1.4754	-2.95479	-0.723855	-0.852913	-1.74855	-2.39293	-0.289004	-2.00731	-2.30373	-1.41499	0.165335	-1.1409	-2.14211	0.198643
93	Epiblast	-0.479242	-0.91849	0.712247	0.238888	-0.681577	-1.65315	-1.64163	-1.27937	-1.944	2.2577	-0.129411	0.338753	-1.48424	0.243674	-0.533161	-1.44992	-0.684025	-1.05205	-4.09658	-0.300508	-2.24274	-1.8069	-2.40037	-0.289004	-0.749809	-2.58663	-1.41499	-0.00766826	-0.717548	-1.92605	-0.0321164
92	Epiblast	-1.04415	-0.91849	0.413504	0.110371	0.413034	-1.65315	-1.64163	-1.66463	-1.49744	1.75818	0.265162	-0.0845944	-2.51025	0.398822	-0.429824	-1.44992	-1.43804	-1.4754	-2.46448	-0.723855	-1.02433	-1.78368	-2.84924	-0.289004	-0.933239	-2.46793	-1.41499	0.343168	-1.1409	-1.25069	-0.537412
91	Epiblast	-0.655832	-0.91849	0.274621	0.290759	-0.12005	-1.65315	-1.64163	-1.62276	-1.944	2.0663	1.11269	-0.0845944	-2.11005	-0.482819	0.453471	-1.44992	-1.03783	-1.4754	-2.51749	-0.723855	-1.26249	-2.23024	-2.7086	-0.289004	-1.29014	-2.32627	-0.821574	0.483769	-1.1409	-1.98694	-0.655955
90	Epiblast	-0.638052	-0.91849	0.546543	0.107103	-0.957938	-1.65315	-1.64163	-1.34882	-1.944	1.59522	1.23366	0.309596	-1.64455	0.481801	0.536586	-1.05573	-1.04385	-0.767617	-3.12769	-0.723855	-1.53496	-2.23024	-2.72213	-0.289004	-0.441746	-2.42118	-1.41499	0.120923	-1.1409	-1.65727	-0.865973
89	Epiblast	-0.0974937	-0.91849	0.382578	0.302323	-0.643156	-1.65315	-1.64163	-1.88004	-1.944	1.85451	-0.559419	-0.0845944	-2.51025	0.14562	0.573209	-1.44992	-0.949192	-0.986552	-3.05648	-0.723855	-2.24274	-1.7414	-2.87952	-0.289004	-1.51846	-2.11863	-1.41499	0.80319	-0.652051	-1.29519	-0.242298
88	Epiblast	-0.271972	-0.91849	0.0952639	0.649837	-0.0395415	-1.65315	-1.64163	-2.37418	-1.944	1.71039	-0.141198	0.574574	-2.51025	0.331312	0.505908	-1.44992	-1.07352	-1.11088	-2.97511	-0.723855	-1.87823	-2.23024	-2.977	-0.289004	-0.435294	-1.9442	-1.41499	0.536259	-1.1409	-0.745559	-0.0816993
87	Epiblast	-1.44284	-0.91849	1.09012	0.430769	-0.428909	-1.65315	-1.64163	-2.02645	-1.944	1.56116	-0.651046	-0.0845944	-1.63964	0.0622125	0.899117	-1.0527	-0.725788	-0.501431	-2.98758	-0.723855	-1.84553	-1.25628	-2.55917	-0.289004	-0.809026	-2.16104	-1.01777	-0.0366774	-1.1409	-1.46276	-0.632999
86	Epiblast	-0.538535	-0.91849	0.481038	0.519758	0.0438889	-1.29457	-1.64163	-2.08938	-1.944	1.96169	-0.398944	0.273984	-1.61583	-0.0187035	0.417302	-1.44992	-0.788717	-1.11682	-3.20216	-0.723855	-1.88416	-1.87167	-3.26571	-0.289004	-0.71308	-1.8532	-1.41499	0.371371	-0.491576	-1.75527	-0.303893
85	Epiblast	-0.752201	-0.91849	1.26342	-0.106483	-0.225707	-1.22595	-1.64163	-1.07514	-1.944	1.399	0.615299	0.953516	-2.51025	0.473519	0.37623	-1.44992	-1.43804	-1.4754	-2.75351	-0.723855	-2.24274	-1.80304	-2.32066	0.138196	-0.52729	-1.56192	-1.41499	0.318255	-0.713696	-1.33981	-0.0784678
84	Epiblast	-1.05777	-0.91849	0.199019	0.397954	-0.600419	-1.65315	-1.64163	-2.00624	-1.944	2.47045	-0.0479151	0.915754	-1.77779	0.0853387	0.530094	-1.04065	-1.02878	-1.06613	-2.8669	-0.314594	-1.83348	-1.82098	-2.85712	-0.289004	-0.868883	-2.16502	-1.41499	0.54006	-1.1409	-0.832795	-0.920622
83	Epiblast	-0.461265	-0.91849	0.260928	0.770332	-0.378038	-1.65315	-1.64163	-1.78154	-1.944	1.94749	-0.349261	-0.0845944	-2.12116	-0.109775	0.298957	-1.44992	-1.43804	-0.776394	-3.13942	-0.723855	-1.54374	-1.84115	-1.96356	-0.289004	-0.366652	-2.52986	-1.41499	0.971782	-1.1409	-1.79027	0.0807927
82	Epiblast	-1.36491	-0.91849	0.414436	0.612392	-0.082083	-1.14671	-1.64163	-1.07166	-1.944	1.86603	0.0233704	-0.0845944	-0.726844	0.0360766	-0.176166	-1.44992	-0.551879	-0.968959	-2.31317	-0.723855	-1.73631	-1.72381	-4.28769	-0.289004	-1.50087	-2.23656	-1.41499	0.468505	-1.1409	-1.53169	-0.0938834
81	Epiblast	-0.881361	-0.470795	0.768828	0.67382	-0.17626	-1.65315	-1.64163	-1.94568	-1.944	1.92593	0.0266419	-0.0845944	-1.29137	-0.100484	-0.716415	-1.44992	-0.990341	-1.4754	-3.13252	-0.723855	-1.79505	-2.23024	-2.65684	0.158691	-0.111378	-2.70238	-0.967291	0.00588635	-0.347875	-1.9271	0.120245
80	Epiblast	-0.503918	-0.91849	0.712604	0.343723	0.0135885	-1.65315	-1.64163	-1.18149	-1.944	1.86878	0.199296	-0.0845944	-2.09265	-0.264842	0.25394	-1.03232	-1.43804	-1.0578	-3.35103	-0.723855	-0.516477	-1.21388	-2.21186	-0.289004	-0.99094	-1.90777	-1.41499	0.0718908	-0.723298	-1.06779	-0.429568
79	Epiblast	-0.794168	-0.91849	1.36361	0.334324	-0.391556	-1.166	-1.64163	-1.33618	-1.45686	1.76919	-0.335052	-0.0845944	-2.51025	0.00766812	-0.498569	-0.962772	-0.582498	-1.4754	-3.60943	-0.723855	-1.08998	-2.23024	-2.88516	-0.289004	-0.354984	-2.19315	-1.41499	-0.485244	-0.653751	-1.68155	-0.14841
78	Epiblast	-1.04311	-0.91849	0.388321	0.0125878	-0.386361	-1.65315	-1.64163	-1.30406	-1.944	1.62506	0.0357536	-0.0845944	-1.9877	0.407336	0.164567	-1.44992	-1.08833	-1.4754	-2.66194	-0.374149	-1.60828	-1.88054	-2.043	-0.289004	-0.812668	-1.93746	-1.41499	0.297454	-0.79119	-1.57935	0.297257
77	Epiblast	-0.747492	-0.91849	0.379072	0.419512	-0.114603	-1.227	-1.64163	-0.988826	-1.944	1.59611	1.18029	-0.0845944	-2.08411	0.29548	0.429825	-1.44992	-0.404526	-1.4754	-2.70701	-0.723855	-1.48349	-1.8041	-1.82968	-0.289004	-0.427748	-2.53619	-0.988842	0.372727	-1.1409	-0.874143	0.61898
76	Epiblast	-0.0529232	-0.91849	0.492499	0.503485	-1.14389	-1.65315	-1.64163	-1.65668	-1.49279	2.07568	-0.249595	-0.0845944	-2.05904	0.183747	0.562784	-0.998708	-1.43804	-1.4754	-2.38225	-0.272647	-1.44407	-2.23024	-2.40779	-0.289004	-0.685504	-2.19314	-1.41499	0.359655	-1.1409	-1.22647	-0.245853
75	Epiblast	-0.0531632	-0.363739	0.665488	0.546104	0.318502	-1.65315	-1.26906	-1.59889	-1.944	2.01974	-0.125036	-0.0845944	-1.83813	-0.0426485	-0.125587	-1.44992	-1.06547	-1.4754	-2.66406	-0.723855	-1.10294	-1.85768	-2.04409	-0.289004	-0.867498	-2.16979	-1.04242	0.312812	-0.0874263	-0.922623	0.0764056
74	Epiblast	-0.468884	-0.91849	0.147375	0.584512	-0.00161007	-1.27762	-1.64163	-1.40256	-1.944	1.7529	0.211458	0.290931	-2.51025	0.589321	0.499641	-1.07439	-0.761412	-1.09987	-2.76044	-0.723855	-1.31424	-1.85472	-2.62682	-0.289004	-0.205403	-2.57188	-1.41499	0.472447	-1.1409	-1.78167	-0.460448
73	Epiblast	-0.040447	-0.440378	0.46522	0.519347	-0.537574	-1.65315	-1.64163	-1.89718	-1.944	2.16928	-0.206742	-0.0845944	-2.51025	-0.38604	0.249667	-1.44992	-0.959924	-0.997284	-3.61846	-0.723855	-0.957581	-1.09461	-2.5007	-0.289004	-0.871671	-2.1986	-1.41499	0.444349	-0.662783	-1.46592	0.051833
72	Epiblast	-0.561451	-0.91849	0.694862	0.45232	-0.548862	-1.65315	-1.2092	-1.97002	-1.944	1.46045	0.615612	0.684081	-1.23142	1.07577	0.459042	-1.01748	-1.43804	-0.706722	-3.05207	-0.723855	-1.81031	-1.46157	-2.46098	-0.289004	-0.524421	-1.35416	-1.41499	0.444047	-0.708463	-1.54989	-0.0391379
71	Epiblast	-0.162589	-0.91849	0.133695	0.398105	-0.362807	-1.65315	-1.64163	-2.01372	-1.944	1.72732	-0.323289	0.320283	-0.820528	0.286629	0.413446	-1.44992	-1.43804	-1.4754	-2.50243	-0.723855	-1.25233	-2.23024	-2.44623	0.115874	-1.28233	-2.04417	-1.41499	0.927711	-0.415921	-1.55128	-0.464902
70	Epiblast	0.49811	-0.91849	0.7067	0.761767	-0.484369	-1.65315	-1.64163	-1.70548	-1.944	1.50499	0.100998	-0.0845944	-2.51025	0.187557	-0.0424943	-0.96387	-0.95199	-1.4754	-2.48423	-0.723855	-1.38948	-1.7442	-1.89351	-0.289004	-0.97409	-2.77534	-1.41499	0.289548	-0.654849	-1.82937	-0.661269
69	Epiblast	0.123288	-0.91849	0.35987	0.706611	-0.604197	-1.27881	-1.64163	-0.861378	-1.2692	2.41266	-0.121906	0.289739	-1.58389	0.222039	0.427441	-1.44992	-1.0637	-1.4754	-2.16642	-0.349522	-0.98533	-1.55544	-2.28575	-0.289004	-0.864195	-1.9384	-1.04065	0.487873	-1.1409	-1.78353	-0.72521
68	Epiblast	-0.749766	-0.91849	1.04344	0.141479	-0.157599	-1.31176	-1.30025	-1.15441	-1.944	2.15713	-0.427521	-0.0845944	-1.09949	0.820983	0.367506	-1.10853	-0.580341	-0.854654	-2.68582	-0.723855	-1.17893	-1.88886	-1.66954	-0.289004	-0.365536	-2.21167	-1.0736	0.58174	-0.520153	-2.10068	-0.214075
67	Epiblast	-0.851999	-0.91849	1.03429	-0.0702344	0.0281944	-1.65315	-1.15093	-1.27848	-0.913875	1.79794	0.411958	-0.0845944	-1.30037	0.480766	0.846498	-0.419789	-1.11101	-1.14837	-2.72448	-0.396827	-1.41455	-1.02037	-2.5563	-0.289004	-1.17911	-2.39342	-1.41499	0.217931	-0.813867	-2.63072	0.0317326
66	Epiblast	0.0400675	-0.91849	0.373978	0.104749	-0.885483	-1.65315	-0.898517	-2.32268	-1.944	2.32404	0.196093	0.331421	-1.49681	0.36635	0.0645473	-1.44992	-0.694926	-0.732286	-2.22013	-0.30784	-2.24274	-1.21681	-1.90513	0.127011	-1.1005	-2.32079	-1.41499	0.113938	-1.1409	-1.3919	-0.814688
65	Epiblast	-0.744406	-0.91849	0.0877574	0.90368	-0.449827	-0.0515518	-1.64163	-1.74069	-1.944	1.57409	0.445427	-0.0845944	-1.51224	0.415756	0.395463	-1.44992	-1.43804	-1.4754	-2.05595	-0.144979	-0.0927913	-2.23024	-0.960289	-0.289004	-0.0487575	-2.31321	-1.41499	0.360025	-1.1409	-2.66284	-1.06103
64	Epiblast	-0.689547	-0.91849	-0.159029	0.233514	-0.504014	-1.10974	-1.64163	-0.596902	-1.944	1.91154	-0.504859	0.45881	-1.24628	-0.216213	0.0868666	-0.906512	-1.43804	-1.4754	-2.21604	-0.723855	-0.36221	-1.68684	-1.5958	-0.289004	-0.743336	-2.14144	-1.41499	0.051781	-1.1409	-1.59168	-0.528617
63	Epiblast	-0.437813	-0.91849	0.668187	0.228412	-0.445596	-1.33114	-1.64163	-1.54649	-1.944	1.95509	0.776566	0.237411	-1.69426	0.478708	0.706399	-1.12791	-0.849658	-0.887018	-3.28058	-0.723855	-1.65437	-1.41425	-1.93447	-0.289004	-0.886288	-2.12279	-1.41499	0.737925	-1.1409	-1.90477	-0.0605067
62	Epiblast	-0.790208	-0.91849	0.917734	0.215014	-0.727949	-1.65315	-1.64163	-1.56563	-1.944	2.30183	0.124804	0.672163	-1.65974	-0.00768971	0.604423	-1.44992	-1.43804	-1.4754	-2.70687	-0.723855	-0.976282	-1.47349	-3.36447	-0.289004	-0.352382	-2.70662	-1.41499	0.583884	-1.1409	-1.84065	-0.477691
61	Epiblast	-0.79622	-0.91849	1.1753	0.174268	-0.296768	-1.18013	-1.64163	-0.374107	-1.47098	1.94681	-0.214939	0.388424	-1.67693	-0.21441	0.205469	-1.44992	-0.965018	-1.00238	-2.1952	-0.723855	-2.24274	-1.39692	-2.10977	-0.289004	-0.636039	-2.47887	-1.41499	0.396926	-0.667877	-2.28959	-0.933782
60	Epiblast	-0.327528	-0.91849	0.21381	0.698074	-0.548598	-1.29291	-1.28139	-1.18701	-1.944	1.73268	0.564565	-0.0845944	-1.61404	0.102299	0.35828	-0.798527	-1.43804	-1.11516	-2.48375	-0.723855	-0.691057	-1.87001	-2.16033	-0.289004	-0.899507	-2.22377	-1.41499	0.7183	-0.489506	-1.33278	-0.764681
59	Epiblast	-0.706409	-0.91849	0.538286	0.106285	-0.0818191	-0.916053	-1.64163	-1.73281	-1.944	1.88436	0.388574	-0.0845944	-1.77316	0.336148	0.465766	-1.44992	-0.432146	-1.06312	-3.35948	-0.723855	-1.23685	-1.81797	-2.48401	-0.289004	-1.00141	-1.87828	-1.41499	0.0954418	-0.728622	-1.57759	-0.0529844
58	Epiblast	-0.693594	-0.91849	0.754854	0.471154	-0.555641	-1.65315	-1.64163	-1.0218	-1.944	2.31064	0.334255	-0.0845944	-1.12773	0.567335	0.514615	-1.05906	-1.04718	-0.512844	-2.60916	-0.723855	-1.54018	-1.52768	-2.29144	-0.289004	-0.264833	-2.16831	-1.02413	0.653813	-1.1409	-1.85747	-0.755214
57	Epiblast	-0.500373	-0.91849	0.634214	0.312823	-0.273541	-1.65315	-1.64163	-1.72181	-1.944	1.52552	0.392809	-0.0845944	-1.92066	0.324263	0.460058	-1.12719	-1.11531	-1.15267	-3.07969	-0.723855	-1.22586	-2.23024	-2.12813	-0.289004	-0.507236	-2.67542	-1.41499	0.0635329	-1.1409	-1.51761	-1.24149
56	Epiblast	-0.772289	-0.91849	0.763938	0.0405605	-0.307975	-1.20541	-1.64163	-1.1011	-1.944	1.64083	0.0289604	-0.0845944	-1.54447	-0.293835	0.0897244	-1.00218	-0.990297	-1.02766	-2.77907	-0.723855	-1.44876	-2.23024	-1.84758	-0.289004	-0.930081	-2.36777	-1.41499	0.291666	-0.693156	-1.84917	-0.317431
55	Epiblast	-0.45799	-0.91849	0.585229	0.205396	-0.337031	-0.904773	-1.64163	-1.82586	-1.944	1.80519	-0.0283619	-0.0845944	-1.76188	-0.0834674	0.0494935	-1.44992	-0.689664	-1.05604	-2.84497	-0.723855	-1.22284	-0.978638	-2.01018	-0.289004	-0.987404	-2.24297	-1.41499	0.247397	-0.72154	-1.36353	-0.424837
54	Epiblast	-0.825139	-0.91849	0.253846	0.183742	-0.271165	-1.24872	-1.64163	-2.7387	-1.944	2.1171	-0.643841	-0.0845944	-1.62428	0.484348	0.280742	-1.44992	-0.713148	-1.4754	-2.05248	-0.723855	-1.83832	-2.23024	-3.06824	-0.289004	-1.01617	-2.24775	-1.41499	0.472528	-1.1409	-2.0624	0.201636
53	Epiblast	-0.464325	-0.91849	1.22553	0.385989	-0.147403	-1.65315	-1.64163	-1.69052	-1.944	2.32344	0.269537	-0.0845944	-0.962042	0.317634	-1.14483	-1.44992	-0.572168	-1.4754	-2.11345	-0.723855	-1.37687	-1.73662	-1.60288	-0.289004	0.312668	-1.91737	-0.92136	-0.388388	-1.1409	-1.04157	-0.309262
52	Epiblast	-0.502337	-0.91849	0.276024	0.286309	-0.691026	-1.28819	-1.64163	-1.8305	-1.57905	1.82606	0.0746405	0.280359	-1.60206	0.446709	0.77447	-0.90569	-0.778065	-1.11044	-3.05933	-0.723855	-1.11984	-1.193	-1.78691	-0.289004	-0.884401	-2.04772	-1.41499	0.0560244	-1.1409	-1.61131	0.308784
51	Epiblast	-0.834992	-0.91849	0.0348757	0.478893	-0.255113	-1.25865	-1.24713	-1.01227	-1.944	1.78088	-0.0785058	-0.0845944	-1.54049	0.196433	0.633434	-1.44992	-1.04354	-1.0809	-3.12682	-0.723855	-1.27299	-1.83575	-2.56126	-0.289004	-0.616003	-2.51324	-1.41499	0.601925	-1.1409	-1.24321	0.358598
50	Epiblast	-1.17419	-0.91849	0.280387	0.19665	-0.89458	-1.65315	-1.64163	-0.809423	-1.944	1.622	0.358986	-0.0845944	-2.51025	0.214754	0.00424998	-1.01804	-0.66892	-0.706279	-3.32746	-0.723855	-1.19602	-1.46113	-2.42178	0.14287	-0.724014	-2.58034	-1.41499	0.295737	-1.1409	-0.721313	-1.01232
49	Epiblast	-0.65479	-0.91849	0.548849	0.328797	-0.217974	-1.65315	-1.64163	-1.74395	-1.53699	1.65587	0.083716	0.32242	-0.981742	0.341386	-0.0325505	-1.44992	-1.03102	-0.480645	-3.68956	-0.316841	-1.83573	-2.23024	-3.06504	-0.289004	-0.585106	-2.51693	-1.41499	-0.278525	-0.733881	-1.4733	0.244077
48	Epiblast	-0.315472	-0.91849	0.893757	-0.115413	-0.440954	-1.65315	-1.64163	-1.34263	-1.944	1.60566	-0.285563	0.343502	-1.47202	-0.0742053	-0.0342544	-1.02182	-1.43804	-0.712696	-3.33388	-0.723855	-2.24274	-1.46754	-2.23114	-0.289004	-0.96907	-2.89222	-1.41499	-0.464255	-0.712799	-1.47247	-0.145101
47	Epiblast	-1.24783	-0.91849	1.08731	0.0701497	-0.503463	-1.25554	-1.64163	-1.76307	-1.54639	1.26479	-1.04826	0.313016	-1.08087	0.212899	0.250805	-1.44992	-1.43804	-0.76217	-3.38335	-0.723855	-1.04205	-2.23024	-2.55431	-0.289004	-0.433111	-2.63623	-1.41499	-0.348825	-1.1409	-1.098	-0.456708
46	Epiblast	-1.01012	-0.91849	0.37071	0.445843	-0.318777	-1.65315	-1.64163	-2.00668	-1.944	1.1917	-0.316244	-0.0845944	-1.77823	0.391037	0.484807	-1.04079	-1.02891	-0.743378	-2.86817	-0.723855	-2.24274	-1.82112	-2.29117	-0.289004	0.044217	-2.75571	-1.00586	-0.313158	-0.731773	-1.72114	-0.630214
45	Epiblast	-0.978557	-0.91849	0.617264	0.153862	0.0959526	-1.65315	-1.23385	-1.51468	-1.53623	1.75548	0.713426	-0.0845944	-1.78069	0.207773	-0.319579	-1.44992	-0.547145	-1.06762	-2.67302	-0.723855	-1.01872	-1.82247	-2.05061	-0.289004	-0.0190923	-1.92592	-1.41499	-0.470299	-1.1409	-2.05959	-0.362071
44	Epiblast	-0.398154	-0.91849	0.742134	-0.0112697	-0.470932	-1.04389	-1.64163	-0.876169	-1.944	1.88166	-0.43901	0.250163	-1.66791	0.193483	-0.118056	-1.44992	-0.595699	-1.14064	-2.48252	-0.723855	-1.19754	-2.23024	-2.81334	-0.289004	-0.338559	-2.23789	-1.41499	0.24854	-0.806138	-1.33649	-0.672316
43	Epiblast	-0.859387	-0.91849	1.07116	0.428271	-0.457975	-1.65315	-1.64163	-1.45469	-1.944	1.77814	0.000115557	-0.0845944	-1.73899	-0.185014	0.298547	-1.44992	-1.43804	-1.4754	-3.66285	-0.723855	-1.47148	-1.79652	-2.27825	-0.289004	-0.723301	-2.21369	-1.41499	-0.13771	-0.707171	-2.37685	-0.569684
42	Epiblast	-0.342857	-0.91849	0.570141	0.72704	-0.683397	-1.65315	-1.64163	-1.55129	-1.944	1.97118	0.394602	0.798268	-1.06739	0.565221	-0.0589176	-1.44992	-0.933909	-0.971269	-3.21371	-0.723855	-2.24274	-1.72612	-2.94596	-0.289004	-1.50318	-2.22042	-1.41499	-0.245349	-1.1409	-1.80294	-0.0268889
41	Epiblast	-0.680445	-0.519645	0.514803	0.475651	-0.731674	-0.938011	-1.64163	-0.857384	-1.54516	1.70018	0.556692	0.63054	-1.79512	0.300625	0.533996	-1.44992	-1.43804	-1.4754	-2.69588	-0.723855	-1.52761	-1.51511	-2.14819	-0.289004	-0.804117	-1.65494	-1.01614	0.747736	-0.74205	-1.9891	-1.08113
40	Epiblast	-0.13268	-0.91849	1.2498	0.26087	-0.232312	-1.24683	-1.64163	-1.74487	-1.53769	2.27355	0.293432	0.321717	-2.10394	0.168145	0.145214	-1.44992	0.090109	-1.4754	-2.56843	-0.723855	-1.51526	-1.23642	-2.52707	-0.289004	-1.01348	-2.21393	-1.41499	0.0979802	-0.413409	-1.81277	-1.06522
39	Epiblast	-0.45427	-0.91849	0.751495	0.400112	-0.547433	-1.1435	-1.64163	-1.28466	-1.43436	2.50077	-0.157001	0.425047	-2.00061	0.450701	0.122887	-0.705783	-1.43804	-0.584134	-3.20531	-0.723855	-2.24274	-1.33898	-2.7006	-0.289004	-0.929746	-2.32187	-0.905345	0.321025	-1.1409	-2.07376	-0.861533
38	Epiblast	-0.778646	-0.91849	0.643906	0.255809	-0.583106	-1.26671	-1.64163	-1.78619	-1.944	1.68454	-0.0957538	0.30184	-1.81525	0.448263	-0.472447	-1.06348	-1.43804	-1.08896	-3.14407	-0.33742	-1.85631	-1.84381	-2.65148	-0.289004	-0.464909	-2.84796	-1.41499	-0.0415912	-0.754461	-1.26064	0.219519
37	Epiblast	-0.751559	-0.91849	0.950025	1.04612	-0.660474	-1.22378	-1.64163	-1.26389	-1.944	2.32009	0.223283	0.344775	-1.74654	0.543117	-0.272303	-0.816223	-1.43804	-1.4754	-3.33286	-0.723855	-2.24274	-2.23024	-2.81288	-0.289004	-1.24359	-2.44743	-1.41499	0.05332	0.130651	-1.31766	-0.15366
36	Epiblast	-0.504573	-0.91849	0.503628	0.227621	-0.255017	-1.2994	-1.64163	-1.36543	-1.944	1.9385	0.480555	0.555779	-1.86988	0.402792	-1.99445	-1.09617	-1.08429	-1.12165	-2.65691	-0.723855	-1.88899	-1.58987	-1.85031	-0.289004	-0.0376556	-1.86652	-1.41499	-0.56523	-0.500522	-0.741621	-1.05181
35	Epiblast	-0.697583	-0.91849	0.708814	0.507492	0.11922	-1.65315	-1.64163	-1.79905	-1.944	2.19012	0.607279	-0.0845944	-1.96899	0.0815839	0.288204	-1.44992	-1.43804	-1.4754	-3.15693	-0.723855	-1.3031	-1.2906	-1.70285	-0.289004	-0.591855	-1.93382	-0.873729	0.533777	-1.1409	-1.51143	0.0903736
34	Epiblast	-0.452711	-0.91849	-0.22548	0.203032	0.428775	-1.65315	-1.64163	-1.8769	-1.944	1.85049	1.08007	-0.0845944	-1.54605	0.681531	-1.37726	-1.05696	-0.251596	-1.4754	-3.13238	-0.723855	-1.84979	-1.64719	-2.22887	-0.289004	-0.295742	-1.84175	-1.41499	-0.642436	-0.435973	-1.12004	-0.67783
33	Epiblast	-0.0931984	-0.91849	0.721859	0.626275	-0.219086	-1.16559	-1.64163	-2.25114	-1.944	1.34462	0.569241	1.21883	-1.65437	0.546644	-0.12993	-0.962361	-1.43804	-1.4754	-2.11924	-0.723855	-1.75519	-1.37436	-1.93771	-0.289004	-0.703883	-1.39709	-0.927431	-0.540953	-1.1409	-1.59164	-0.527416
32	Epiblast	-0.795181	-0.91849	0.454216	0.018564	-0.0507997	-1.65315	-1.64163	-1.00436	-1.944	2.76933	1.21991	-0.0845944	-2.51025	0.953042	-0.652526	-1.44992	-0.979644	-1.017	-3.00002	-0.723855	-1.78435	-0.765526	-2.2962	-0.289004	-0.910753	-1.82935	-1.41499	-0.336695	-0.682503	-1.73295	0.381047
31	Epiblast	-0.24616	-0.91849	0.476849	0.273246	0.169767	-1.46211	-1.64163	-1.67236	-1.944	2.21321	0.634262	0.811954	-2.21773	0.469046	-2.2895	-1.44992	-1.43804	-1.4754	-2.63565	-0.532816	-2.0517	-1.57841	-2.01924	-0.289004	-0.899387	-1.84657	-1.41499	-1.11594	-0.179511	-1.13235	-0.631319
30	Epiblast	-1.22202	-0.694955	0.193816	-1.21825	0.0426661	-1.65315	-1.64163	-2.02321	-1.944	1.58014	1.60569	0.803078	-2.51025	0.984878	0.321195	-1.03157	-1.32215	-0.804646	-2.89374	-0.723855	-1.57199	-1.21308	-1.85866	-0.289004	-1.33655	-2.30034	-1.03507	0.173813	-1.025	-1.97581	-0.888877
7	Epiblast	-0.365625	-0.91849	0.472943	-0.487844	-0.962737	-1.65315	-1.64163	-1.82944	-1.944	0.990926	-0.139	0.281818	-1.60099	0.160305	0.414469	-1.44992	-0.776447	-1.10898	-2.78535	-0.723855	-1.20496	-1.56866	-2.80804	-0.289004	-1.64089	-2.12065	-1.41499	0.0881001	-0.774483	-1.46698	-0.287302
798	Tail bud - neural	1.48494	2.35513	2.20647	2.12314	-1.17316	1.1457	5.27906	1.63867	2.89126	2.16151	-0.450329	-0.0845944	-0.064108	-0.319618	0.211481	-0.279414	-1.43804	-0.544365	0.151999	-0.125921	-1.77386	-0.611895	-2.95378	-0.116174	-0.567028	-1.12889	1.62282	0.205577	-0.812888	-1.68149	-1.342
797	Tail bud - neural	1.63293	1.63074	2.12792	1.75238	-1.2161	1.18838	5.65121	1.46608	2.34838	1.56192	-0.582679	-0.0845944	0.668439	-0.0401619	0.625424	-0.625632	-1.26685	-0.270899	-0.0348262	0.301568	-1.21732	-0.704698	-3.00043	-0.289004	-0.641188	-1.20769	1.33669	0.462875	-0.969711	-1.58742	-0.854546
796	Tail bud - neural	1.55946	3.02342	2.26637	1.71623	-1.02714	1.22836	4.82774	1.35235	2.50857	1.74051	-0.501771	-0.0845944	2.2804	-0.443464	0.258627	-0.731394	-1.2819	0.0334583	0.765133	0.994463	-1.5855	0.480558	-2.67295	-0.13287	-0.589152	-0.829911	2.48611	0.531106	-0.642819	-1.5275	-1.4468
795	Tail bud - neural	0.496911	1.13437	2.11351	1.66869	-0.759716	0.8485	6.06048	0.953207	3.09872	2.02725	-0.264688	-0.0845944	1.63237	0.240043	0.210166	-0.38248	-1.43804	-0.691821	-0.591028	-0.488724	-1.17531	-0.594565	-2.23483	-0.289004	-1.22373	-1.40326	0.76469	0.0627586	-0.905765	-2.28599	-1.43829
794	Tail bud - neural	0.952821	-0.0290286	1.24607	1.5919	-1.33601	0.401806	5.82876	0.6814	3.10937	1.56021	-0.130231	-0.0845944	2.09915	-0.700097	0.528182	-0.0964678	-1.43804	-0.0194711	-0.13125	-0.216388	-1.35328	-1.17955	-1.56227	-0.289004	-0.956607	-1.3411	0.858676	0.555286	-0.866345	-1.7676	-0.727381
793	Tail bud - neural	1.41467	1.50653	1.99246	1.93358	-1.01444	1.10614	6.0374	1.45537	3.19093	1.91771	0.185377	-0.0845944	2.36253	-0.0487794	0.325434	-0.0520822	-1.03108	-0.0775626	0.026011	0.224653	-1.37126	-0.996604	-2.26975	-0.0724336	-0.20576	-0.894755	1.72677	0.475945	-0.410017	-1.35373	-0.852252
792	Tail bud - neural	1.22518	-0.297217	1.344	1.22352	-0.660926	1.18664	5.69454	1.29641	2.90053	2.17	-0.477353	-0.0845944	1.62745	0.296973	0.0369214	-0.0760387	-1.22321	-0.0463429	-0.565766	-0.152945	-0.42386	-1.016	-0.492282	-0.289004	-0.451967	-2.08457	0.573887	-0.149839	-0.926072	-1.33581	-1.19871
791	Tail bud - neural	0.778505	0.765589	2.28404	1.87576	-1.26822	0.328064	5.48832	0.576713	2.94479	2.82473	-0.667444	-0.0845944	0.152249	-0.447959	-0.0167631	-0.0954812	-1.43804	-0.314398	-0.904743	-0.723855	-1.86192	-0.875809	-2.51829	-0.289004	-0.47989	-1.48342	1.19616	-0.375092	-1.1409	-2.04003	-0.289652
790	Tail bud - neural	0.541254	0.741206	1.41903	1.65892	-1.44826	0.660525	5.50449	0.362188	3.0228	2.4506	-0.643608	-0.0845944	0.980646	-0.191764	0.56997	-0.724888	-0.864979	-0.484391	-0.478738	-0.508216	-0.645681	-0.633182	-1.74704	-0.289004	-1.34357	-1.40381	0.889126	0.319884	-0.635529	-1.55562	-0.379501
789	Tail bud - neural	0.810651	0.841356	2.01712	1.7969	-0.543601	1.03861	5.49213	1.17897	2.81219	1.94589	-0.674397	-0.0845944	-0.118516	-0.172707	0.770373	-0.357861	-1.43804	0.151016	-0.789636	-0.242829	-1.19283	-1.15032	-1.86687	-0.289004	-0.885987	-1.60123	1.05291	0.629755	-0.76703	-1.78374	-0.766126
788	Tail bud - neural	0.341119	-0.91849	1.11768	1.69614	-1.52221	0.935883	6.08428	-0.342951	3.34855	3.10277	-0.0059418	-0.0845944	1.36982	0.229198	-0.581482	-0.131973	-1.10426	0.597815	-0.722212	-0.390074	-1.20042	-1.39025	-1.80191	-0.289004	-1.39977	-2.16494	-0.0970434	-1.07518	-0.533364	-1.69219	-0.505841
787	Tail bud - neural	0.266566	-0.208765	1.73367	1.59685	-1.08238	0.853741	5.7324	0.462453	3.63365	2.90891	-0.472786	-0.0845944	1.96422	-1.20952	0.549474	0.0934604	-1.43804	-0.482088	-1.0239	-0.723855	-1.66727	-0.907194	-1.81179	-0.289004	-0.389602	-1.9298	0.322484	-0.789165	-0.826143	-1.76742	-1.06574
786	Tail bud - neural	0.0291201	0.673872	1.47817	1.46846	-1.06775	0.648564	5.76999	-0.290451	3.475	2.95896	-0.753331	-0.0845944	1.90011	-1.00441	0.846175	-0.695752	-1.43804	0.700729	-1.68994	-0.428923	-1.94781	-0.971964	-1.53291	-0.289004	-0.749025	-1.80204	-0.217518	-1.1691	-0.47137	-1.47082	-1.51733
785	Tail bud - neural	-0.970777	-0.561756	0.929707	1.45448	-0.915825	0.0979508	5.80951	-0.483949	3.04735	3.56659	-0.2763	-0.0845944	2.00803	-0.154943	-0.653187	-0.608544	-1.2492	-0.477887	-0.974016	-0.723855	-1.88601	-1.45828	-1.26405	-0.289004	-0.908132	-2.37962	-0.0654008	-0.256712	-0.952056	-1.69904	-0.848683
784	Tail bud - neural	-1.38848	-0.91849	2.29329	1.37442	-0.785657	-0.83351	5.45719	-0.533141	2.99554	3.23448	0.382942	-0.0845944	2.5238	-0.0500649	0.141054	-0.988314	-0.976434	-0.824959	-0.629964	-0.723855	-1.26964	-1.41061	-1.70045	-0.289004	-1.18767	-2.1638	-0.59535	-0.0840675	-0.321259	-1.77687	-1.08594
783	Tail bud - neural	-0.557235	-0.136004	1.17485	1.39518	-1.32396	-0.0353081	5.44457	0.26856	3.03353	3.28886	-0.485676	-0.0845944	0.793145	-0.0658773	-0.0353026	-0.301898	-0.976593	-0.499788	-1.18133	-0.417128	-0.854013	-0.989239	-1.6483	0.0177235	-0.30781	-1.92874	-0.6325	-0.345923	-0.578308	-1.23889	-0.911026
782	Tail bud - neural	-1.22566	-0.195789	2.2279	1.42527	-1.31701	0.0632474	5.23357	-0.0829054	2.84878	3.51108	-0.325562	-0.0845944	0.562686	-0.176258	0.204024	-0.618555	-1.15758	-0.474089	-1.09659	-0.723855	-1.33861	-1.50754	-1.4941	-0.289004	-0.417013	-2.51237	-0.583626	-0.522486	-0.860435	-2.00632	-0.992233
781	Tail bud - neural	-0.841132	-0.564174	1.41729	1.09885	-1.06614	0.0350739	4.49207	0.113997	2.72154	3.67219	-0.693947	-0.0845944	0.353709	0.251026	0.0564965	-0.0652571	-0.795492	-0.0230897	-1.0898	-0.723855	-0.790436	-0.687001	-1.29143	-0.289004	-0.909887	-1.71945	-0.0303275	-0.0608276	-0.498351	-1.91589	-1.17295
285	Definitive ectoderm	-0.799306	-0.91849	0.974015	0.328672	0.393366	-1.35527	-0.915855	-0.655677	-1.39549	1.35271	0.261398	-0.0845944	-1.52295	0.706046	0.370048	-1.15204	-1.43804	-0.518549	-1.85344	-0.723855	0.789623	-1.17082	-1.1501	-0.289004	-0.637723	-1.9278	-1.41499	0.150261	-0.375532	-2.60143	-0.774527
284	Definitive ectoderm	-1.28031	-0.91849	0.706626	0.319708	0.530697	-1.10815	-1.1952	-0.735224	-1.18396	1.63835	-0.098562	-0.0845944	-0.633634	0.3804	0.0161215	-0.689877	-0.564378	-1.17926	-1.74041	-0.723855	0.127055	-1.68525	-0.908271	-0.289004	-0.887703	-2.34742	-1.11885	-0.203397	-0.267237	-1.86258	-0.260777
283	Definitive ectoderm	-0.907478	-0.91849	0.779248	0.573479	-0.592245	-1.29385	-0.00225895	-1.09933	-0.48147	1.60677	0.346684	-0.0845944	0.638117	0.136303	-0.0710687	-0.799639	-0.78776	-1.1161	-1.62906	-0.723855	0.5334	-1.87095	-0.658341	0.0702921	-0.309457	-1.77153	-0.307546	-0.233286	-1.1409	-1.963	-0.505737
282	Definitive ectoderm	-0.444654	-0.486913	0.969512	0.830588	-1.57526	-1.22157	-1.21005	-0.340787	-0.0155694	2.44125	-1.04826	-0.0845944	-0.738615	0.391946	0.0607536	-0.130327	-1.43804	-0.706752	-1.28555	-0.723855	-2.24274	-1.4616	-1.61291	0.142574	-0.334512	-2.2615	-0.368849	0.0600191	-1.1409	-1.26294	-0.130612
281	Definitive ectoderm	-0.514411	-0.91849	0.887166	0.796345	-0.261894	-0.896255	-1.21709	-1.70787	-1.02116	2.02751	0.765248	-0.0845944	-1.04181	-0.320826	0.419162	-0.185505	-0.681146	0.101578	-1.71375	-0.723855	-1.21191	-1.19942	-1.46243	-0.289004	-0.538867	-1.83454	-0.384158	0.637531	-0.716358	-2.39644	-0.311524
280	Definitive ectoderm	-0.162509	-0.91849	0.844372	0.695233	-0.593211	-1.21139	0.141296	-1.12621	-1.16084	2.52935	0.0138397	0.357162	-1.30562	-0.301398	-1.23852	-0.666756	-0.99628	-1.4754	-1.96344	-0.282099	-0.408573	-1.44708	-0.930516	-0.289004	-0.708916	-2.72433	-0.631826	-0.692909	-0.699139	-1.81216	-1.61729
279	Definitive ectoderm	-0.613826	-0.91849	0.968335	0.922584	-0.797549	-0.632439	-1.22076	-0.362	-1.944	2.64406	-0.298353	-0.0845944	-2.08938	0.0238357	-2.23374	-1.02905	-1.43804	-1.4754	-2.15886	-0.723855	-1.22204	-1.48033	-2.72861	-0.289004	-0.756064	-2.16857	-0.994116	-0.688143	-1.1409	-2.40961	-1.63817
278	Definitive ectoderm	-0.268892	-0.422574	1.37912	1.50786	-0.85431	-1.65315	-0.472578	-1.10103	-1.075	2.59129	0.120787	-0.0845944	-1.3412	0.359515	-1.48024	-0.580914	-1.43804	-0.306346	-1.77664	-0.227939	-0.605076	-1.36124	-1.26654	-0.289004	0.0851013	-2.45934	-0.91907	-0.448304	-1.1409	-2.4918	-2.05904
277	Definitive ectoderm	-0.631739	-0.682083	1.547	0.796242	-0.211182	-1.41674	-0.827084	-0.779144	-1.50194	1.50662	0.270526	0.151813	-1.126	-0.150275	0.27241	-0.661668	-0.995971	-1.23899	-1.76897	-0.363953	-0.795389	-1.29292	-1.62098	-0.0525959	-0.623057	-1.95774	-0.626738	0.204627	-0.904488	-2.05298	-0.508752
275	Definitive ectoderm	-0.471278	0.013466	0.835964	0.550334	-0.382951	-1.00457	-0.620118	-0.410347	-0.774762	2.19703	-0.399683	-0.0845944	-1.61645	0.641555	0.240417	0.0130296	-1.08006	-0.826816	-2.02176	-0.365879	0.315431	-1.12389	-0.190559	-0.289004	-0.713033	-1.77924	0.247702	0.164996	-1.1409	-1.00992	-0.764772
274	Definitive ectoderm	-0.453865	-0.590562	1.40454	0.521476	-0.328075	-0.622554	-1.3137	-0.423722	-1.61607	2.13093	-0.219154	-0.0845944	-1.47966	-0.458401	0.585687	-0.851498	-0.839618	-0.876978	-2.45502	-0.723855	-0.0447716	-0.924164	-1.10913	-0.289004	-1.67938	-1.55615	-1.41499	0.32369	-0.542477	-1.50301	-0.752964
273	Definitive ectoderm	-0.768455	-0.91849	0.341341	0.899168	0.461759	-0.844804	-0.833287	-0.902132	-1.04564	1.56723	0.715485	0.159818	-0.952477	0.693504	0.670194	-1.2055	-0.98246	-1.4754	-2.19628	-0.268279	1.00696	-0.935059	0.156096	-0.289004	0.00671297	-1.74707	-0.77327	0.537667	-1.1409	-1.57054	-0.543614
182	Definitive ectoderm	-0.253461	-0.574606	1.49671	0.608969	-0.374741	-1.30926	-1.64163	-1.38577	-1.17522	1.77079	0.132338	-0.0845944	-1.64686	0.253972	0.256596	-1.10603	-0.812997	-0.404735	-1.55804	-0.723855	-1.37935	-1.6052	-1.81984	-0.289004	-0.752971	-1.59075	-0.646201	0.425526	-0.797011	-1.22936	-0.878443
181	Definitive ectoderm	-0.254387	-0.91849	1.082	0.498557	-0.124248	-0.748112	-1.64163	-0.648312	-1.944	1.0256	-0.14323	0.431669	-0.764254	0.365419	0.649955	-0.933653	-0.921773	-1.19607	-2.79629	-0.723855	-0.942455	-1.50788	-1.66824	-0.289004	-0.629183	-1.67491	-1.41499	0.295782	-0.418531	-2.10791	-0.329123
180	Definitive ectoderm	-0.865538	-0.91849	0.879255	0.506829	-0.445418	-1.29101	-1.27949	-0.547626	-1.58186	1.69895	-0.508122	-0.0845944	-1.20698	-0.176253	0.27446	-0.334926	-0.78294	-1.11326	-2.20156	-0.723855	-0.400327	-1.57515	-1.66769	0.0731332	-1.35221	-2.12913	-1.05285	-0.0129402	-1.1409	-0.959052	-0.293618
179	Definitive ectoderm	-0.854697	-0.91849	0.292709	0.533242	-0.380872	-1.65315	-1.22546	-1.99534	-1.20064	2.12841	-0.304905	-0.0845944	-2.51025	0.209008	0.305605	-1.44992	-1.43804	-0.5683	-2.30783	-0.723855	-0.876854	-1.81408	-2.08821	-0.289004	-0.380809	-2.46391	-0.262125	0.70099	-1.1409	-1.51274	-1.0453
178	Definitive ectoderm	-0.304807	-0.91849	0.508123	0.584885	-0.299447	-0.791813	-1.64163	-2.39569	-1.944	1.48775	0.0198898	-0.0845944	-1.88674	0.335184	0.725302	-1.44992	-1.43804	-1.13239	-2.68037	-0.723855	-0.516734	-1.88724	-1.63485	-0.289004	-0.41703	-2.19075	-1.41499	0.113603	-0.517387	-1.4784	-0.778425
177	Definitive ectoderm	-1.00313	-0.91849	0.216501	0.120298	0.0195189	-1.18004	-1.64163	-1.23829	-1.47089	1.68191	-0.211147	0.169732	-1.35278	0.15944	0.470177	-1.19559	-0.445552	-1.4754	-2.27833	-0.723855	-0.742333	-1.97592	-1.40754	-0.289004	-0.443785	-2.12911	-1.41499	0.372998	-0.886569	-2.18758	-0.065703
176	Definitive ectoderm	-0.680734	-0.91849	0.663705	0.270892	0.059039	-1.19546	-1.44821	-0.903013	-1.42392	1.2561	0.319764	-0.0845944	-1.0231	0.837461	0.975361	-0.659565	-0.777063	-1.28197	-2.24468	-0.723855	-0.26849	-1.56927	-1.25084	-0.289004	-0.440764	-1.93049	-1.41499	0.741377	-0.479922	-1.58738	-1.26869
175	Definitive ectoderm	-0.479617	-0.91849	0.925322	0.549305	-0.0646592	-1.44724	-1.64163	-1.01864	-1.55624	1.3492	0.0268764	-0.0845944	-1.3266	0.453048	0.807209	-1.24401	-1.23214	-1.2695	-2.57286	-0.723855	-0.454245	-2.02434	-1.89355	-0.289004	-0.867836	-1.90665	-1.41499	0.649431	-0.753133	-1.82284	-0.586404
174	Definitive ectoderm	-0.526922	-0.91849	0.771752	0.0822811	-0.218451	-1.65315	-1.64163	-1.13709	-1.944	1.63635	0.176049	-0.0845944	-1.08638	0.506859	-0.202369	-1.04201	-0.708274	-1.4754	-1.68413	-0.723855	-0.898725	-0.600257	-1.62175	-0.289004	-0.782993	-2.43762	-1.41499	0.076379	-0.411133	-1.75239	-0.635169
171	Definitive ectoderm	-0.342242	-0.91849	1.09739	0.611303	-0.734459	-1.65315	-1.64163	-1.27508	-1.42986	1.47789	-0.150044	0.429543	-1.30423	0.44653	-0.641644	-0.935778	-1.43804	-0.961259	-2.41092	-0.723855	-1.72861	-1.48003	-2.2035	-0.289004	-0.543688	-2.41927	-1.41499	-0.910473	-0.626758	-1.44606	0.301028
170	Definitive ectoderm	-0.387615	-0.91849	0.403234	0.440223	-0.422107	-1.16075	-1.64163	-0.801955	-1.944	1.81886	-0.183171	-0.0845944	-1.64516	0.716348	0.0719213	-0.957525	-1.43804	-1.4754	-1.57804	-0.723855	-1.19468	-1.36515	-1.8215	-0.289004	-1.51491	-2.11586	-1.41499	0.255897	-1.1409	-2.24122	-0.507586
169	Definitive ectoderm	-0.959994	-0.91849	0.701075	0.393833	-0.736368	-1.65315	-1.64163	-1.14118	-1.944	0.873361	-0.222399	-0.0845944	-1.68439	0.521129	0.702846	-1.12397	-1.11209	-1.4754	-2.44387	-0.723855	-0.873928	-1.9043	-2.23865	-0.289004	-0.409787	-2.37439	-1.41499	0.600994	-0.814949	-2.45401	-0.0967253
168	Definitive ectoderm	-0.702852	-0.91849	0.552076	-0.115401	-0.559905	-1.25645	-1.24493	-0.852465	-1.944	1.74871	0.778399	0.312106	-1.24171	0.583042	0.522091	-1.44992	-1.43804	-1.4754	-3.12087	-0.723855	-1.04084	-1.6412	-1.06559	-0.289004	-1.6106	-1.87455	-1.41499	0.703358	-0.428377	-1.26527	-0.65837
167	Definitive ectoderm	-1.54481	-0.91849	0.757547	0.0567675	-0.704551	-1.21134	-0.856537	-0.843546	-1.944	1.07453	0.162974	-0.0845944	-0.961869	0.67357	0.391481	-0.664825	-0.652945	-1.03359	-2.54819	-0.28205	-1.17592	-0.923823	-1.47799	-0.289004	-0.700883	-1.65987	-0.629895	0.340696	-1.1409	-1.61542	-0.258232
166	Definitive ectoderm	-1.06908	-0.91849	0.585279	0.31479	-0.083588	-1.65315	-1.64163	-2.19492	-1.944	1.34432	-0.102029	0.211129	-0.8351	0.726625	0.645964	-1.15419	-0.23218	-1.4754	-2.44094	-0.723855	-0.685816	-1.47247	-2.56578	-0.289004	-0.960327	-1.97573	-1.41499	0.828726	-0.845172	-2.00522	-0.169448
165	Definitive ectoderm	-1.01531	-0.91849	0.727158	0.85319	-0.274423	-1.65315	-1.28972	-0.660018	-1.944	1.42403	0.552466	-0.0845944	-0.971331	0.818859	0.618989	-1.44992	-1.43804	-0.690031	-2.49585	-0.723855	-1.89084	-1.87834	-1.52841	-0.289004	-0.266144	-2.1343	-1.41499	0.170944	-0.502047	-2.06012	-0.0956773
164	Definitive ectoderm	-1.03704	-0.91849	0.988741	0.316414	-1.8395	-0.665244	-0.828619	-2.01603	-1.944	1.7144	-0.325592	-0.0845944	-1.1755	-0.307411	0.156794	-1.04665	-1.03477	-1.4754	-2.06149	-0.320591	-2.24274	-1.50757	-1.82038	-0.289004	-0.592763	-1.7359	-1.41499	0.0120875	-0.737631	-1.76106	-0.370897
163	Definitive ectoderm	-0.864526	-0.91849	1.06267	0.477208	-0.858853	-1.65315	-0.711202	-0.767966	-1.944	2.59916	0.294157	0.290424	-0.86703	0.58177	0.374853	-0.891309	-1.43804	-1.10038	-3.16615	-0.723855	-1.1807	-0.784482	-1.8295	-0.289004	-0.857956	-1.96661	-0.738021	0.467872	-1.1409	-2.14544	-0.613282
162	Definitive ectoderm	-1.02092	-0.91849	0.94166	0.238759	-0.288061	-1.23768	-1.64163	-1.85285	-1.35589	1.98625	-0.162414	-0.0845944	-0.259091	0.395735	0.678046	-0.706059	-1.02257	-1.05993	-2.66513	-0.723855	-1.22631	-0.917467	-1.68984	-0.289004	-0.969677	-2.10975	-1.41499	0.251114	-0.725433	-2.11153	-0.164381
161	Definitive ectoderm	-1.3168	-0.91849	1.40191	0.531646	-0.830088	-1.1706	-0.760647	-1.50404	-1.2657	1.7042	0.0488047	-0.0845944	-1.27559	0.617655	0.62635	-0.967367	-1.17844	-1.2158	-2.8079	-0.723855	-0.407265	-1.55195	-2.00478	-0.289004	-0.718629	-2.32757	-0.81508	0.344496	-0.881303	-2.18008	-0.246855
160	Definitive ectoderm	-1.13672	-0.91849	0.519139	0.288381	-0.492975	-1.24733	-0.0393612	-0.974595	-1.944	1.90184	0.174425	-0.0845944	0.565152	0.307408	0.243374	-0.455957	-0.444078	-1.06958	-1.97298	-0.723855	-0.712456	-1.50311	-1.44416	-0.289004	-0.875664	-2.29887	-1.00917	0.568648	-0.735081	-2.13056	-0.800497
159	Definitive ectoderm	-0.728413	-0.91849	0.583481	1.03753	-0.602559	-0.789387	-1.64163	-1.32345	-1.45189	2.34221	-0.55615	-0.0845944	-0.0389598	-0.210979	-1.20136	-1.44992	-0.274591	-1.4754	-2.4637	-0.723855	-1.19681	-1.36649	-0.81834	-0.289004	-0.592058	-1.93262	-1.41499	-0.410545	-1.1409	-1.91297	0.260383
158	Definitive ectoderm	-0.642877	-0.91849	0.783876	0.424768	-0.147199	-1.65315	-1.64163	-0.750873	-1.28103	1.85413	0.594568	-0.0845944	-1.38267	0.678132	0.344313	-1.08319	-1.43804	-1.4754	-2.15973	-0.723855	-0.254918	-1.86352	-1.43068	-0.289004	-0.519132	-2.37231	-1.41499	-0.159875	-1.1409	-1.74532	-0.0712185
157	Definitive ectoderm	-1.01631	-0.385381	1.142	0.615548	-1.1729	-1.29606	0.053144	-1.27987	-0.485172	1.79926	0.342863	-0.0845944	0.178383	0.617123	0.0642117	-1.09283	-1.08095	-0.259809	-1.68976	-0.723855	-0.756971	-1.87316	-1.40827	-0.289004	-1.4742	-2.12656	-0.881877	0.521528	-1.1409	-1.70849	-0.447555
818	Neural tube/Floor plate	2.63797	2.75851	2.45678	1.08444	-0.841409	0.78508	1.0136	4.59058	1.62197	1.61218	-0.122426	-0.0845944	-1.94621	-0.54065	0.210971	-0.247468	-1.43804	0.791579	-0.755015	0.253055	-1.6787	-1.43468	-1.992	-0.289004	-0.70291	-1.5181	2.48735	0.710818	-0.928994	-1.71602	-0.642945
815	Neural tube/Floor plate	0.991356	2.25192	2.16708	1.49009	-0.871814	0.137463	1.3306	0.620854	1.43146	2.30202	-0.0454959	-0.0845944	-2.07189	-0.24384	0.371681	-0.671675	-0.999674	-0.164098	0.249721	0.223183	-1.80438	-0.937476	-2.35452	-0.289004	-1.56894	-1.47238	1.78456	0.647575	-0.523188	-0.794312	-0.812466
816	Caudal neural plate	0.396545	2.47365	2.57021	2.17133	-1.74656	0.357827	3.60627	1.34291	1.6275	2.27665	0.0860127	-0.0845944	-1.90346	-0.723183	0.162672	-0.324018	-1.43804	1.12802	-1.05933	-0.39066	-1.7667	-1.28638	-2.84733	-0.113326	-1.21346	-1.86364	1.84164	0.520946	-0.664854	-1.52551	-1.45226
814	Caudal neural plate	0.414917	1.06283	2.35028	1.39473	-1.01798	0.00651615	3.31186	1.94413	1.98405	2.50007	0.154655	-0.0845944	-1.91836	-0.481188	0.798457	-0.286495	-1.43804	0.208465	-0.775506	-0.000188749	-1.07932	-1.02733	-2.15407	-0.289004	-0.54382	-1.23972	1.47295	0.445766	-0.783464	-1.80317	-0.196554
813	Caudal neural plate	0.712515	1.90999	2.80672	1.92429	-0.980799	0.176618	2.86891	2.5458	1.49377	2.87227	0.367705	-0.0845944	-2.20409	-0.277065	0.649395	-0.337779	-1.43804	0.298049	-1.08418	-0.162215	-0.855827	-0.707751	-2.31024	0.15013	-1.22605	-1.53837	1.2609	0.227909	-1.1409	-1.53136	-0.614521
809	Caudal neural plate	1.0233	4.39267	2.46723	1.97601	-1.16305	0.522881	2.05759	2.89228	1.05262	2.12288	0.622267	-0.0845944	-1.75041	-0.305363	0.387112	-0.526598	-1.43804	1.77351	-0.109453	0.609502	-1.02396	-0.539256	-2.67616	-0.154944	-0.580711	-0.743724	3.32994	1.0018	-0.769296	-1.20943	-0.656368
225	Caudal neural plate	0.357363	-0.91849	1.57076	0.760925	-0.687877	-0.383502	1.93216	0.458216	2.30792	3.15373	-0.445147	-0.0845944	-1.198	-0.173643	0.355854	-0.413248	-1.43804	-0.438728	-1.33949	-0.723855	-0.839536	-0.706033	-1.01984	-0.289004	-0.791378	-1.85798	0.212103	-0.572687	-0.104227	-1.45161	-1.02238
224	Caudal neural plate	0.56922	0.215041	2.72124	0.690036	-2.04072	-0.519614	2.32279	1.67052	2.66256	3.58454	-0.451786	-0.0845944	-1.37672	-0.175534	0.0389451	-1.12299	-1.43804	-0.649126	-1.01837	-0.396932	-0.65067	-0.929239	-2.42813	0.0379201	-0.495217	-2.15814	-0.181409	-0.400815	-0.813972	-1.10893	-0.247513
223	Caudal neural plate	-0.23009	-0.154699	2.01928	1.12048	-1.33949	-1.35433	1.82179	-0.143712	1.05181	3.75224	-0.0954224	-0.0845944	-1.38857	0.0172032	0.487492	-0.901209	-0.98817	-0.0615163	-1.43508	-0.175149	-1.47895	-0.955867	-1.22846	-0.289004	-1.70849	-1.58761	0.198197	-0.0128947	-0.377104	-1.70876	-1.1062
222	Caudal neural plate	-0.496369	0.123018	2.44299	1.24068	-1.80637	-0.336688	4.28788	0.400275	2.58601	3.37437	-0.52563	-0.0845944	-1.53199	0.126176	-0.708681	-0.209344	-1.24327	-0.452003	-1.35717	-0.201222	-1.57909	-1.31787	-2.52411	-0.289004	-0.325381	-2.32815	-0.0115878	-0.971146	-0.946131	-1.77699	-0.742586
221	Caudal neural plate	-0.29033	-0.5495	2.47828	1.31028	-1.30594	-1.19107	4.24117	0.563841	2.56566	3.39502	-0.381668	-0.0845944	-1.46376	0.10799	0.31368	-0.421646	-1.43804	-0.0646722	-1.7637	-0.354865	-1.1526	-1.09759	-1.83393	-0.0934351	-0.547443	-1.93705	0.917891	-0.358573	-0.4743	-1.7549	-0.518403
220	Caudal neural plate	-1.16301	-0.324072	2.49547	1.12193	-1.32102	-0.542521	4.3545	0.215955	2.50194	3.86913	-0.598217	-0.0845944	-1.30242	-0.201112	-1.08946	-0.442617	-1.24815	-0.251598	-1.11785	-0.364852	-1.51603	-1.45169	-1.62578	-0.0991189	-0.571715	-2.269	0.647808	-0.894983	-1.1409	-1.81749	-0.75939
219	Caudal neural plate	-0.751832	-0.669695	1.94805	1.13287	-0.981439	-1.1898	3.186	0.276656	1.88232	3.82888	-0.799468	-0.0845944	-1.31962	0.299103	0.368006	-0.451217	-1.43804	-0.361433	-0.972652	-0.723855	-1.7794	-1.25617	-1.42362	-0.289004	-0.644531	-1.85437	0.139609	-0.0581755	-0.677554	-1.12432	-1.40683
218	Caudal neural plate	-0.885195	-0.708977	1.82957	0.985396	-1.36071	-0.294896	3.30236	-0.987713	1.21996	3.57785	-0.339338	-0.0845944	-0.10038	-0.0588306	0.171648	-0.890595	-1.04391	-0.916076	-1.41466	-0.514342	-1.84861	-1.52132	-1.73573	-0.289004	-0.706306	-2.10824	-0.706061	-0.093872	-0.746764	-1.81125	-0.758045
215	Caudal neural plate	-0.964489	-0.258665	1.54662	1.11796	-1.35332	-1.40014	1.69471	-0.52044	0.48871	4.07275	0.270605	-0.0845944	-1.033	0.078034	-1.94552	-1.44992	-1.43804	-0.815571	-1.14938	-0.723855	-1.58292	-0.981691	-1.54343	-0.289004	-0.640351	-2.25833	-0.294306	-1.0281	-0.887892	-2.00643	-1.39922
214	Caudal neural plate	-0.278346	-0.91849	1.54626	1.24251	-1.73267	-1.29901	1.63011	-0.363537	1.09422	3.48758	-0.165484	-0.0845944	-1.30789	-0.036047	-0.772669	-1.09578	-0.796939	-0.273034	-1.75907	-0.723855	-1.60165	-1.13839	-1.0287	-0.289004	-0.998855	-2.7126	-0.406536	-0.279458	-0.499797	-2.38452	-1.17626
810	Neural crest	2.63015	2.1408	2.45841	0.665035	-0.407523	-0.959042	-0.569963	0.874341	-1.28564	1.224	0.213899	-0.0845944	-1.95723	-0.346543	0.558615	-0.37825	-1.43804	-0.403731	-0.553645	0.307937	-1.10509	-0.852278	-1.6195	0.0657706	-0.512138	-1.49152	1.50062	0.388071	-0.411835	-1.17709	-1.12796
807	Neural crest	3.61891	3.18962	1.80772	-0.206002	-0.982057	0.0549566	-0.60612	2.40977	-0.831501	-0.496473	-0.364989	-0.0845944	-2.10605	-0.0231706	0.293527	-0.825525	-1.43804	-0.751658	-0.403085	0.344063	-1.72451	-1.0633	-1.80072	-0.0621848	-1.13804	-1.12219	2.68185	0.557451	-0.361856	-1.0636	-1.10447
824	Surface ectoderm	-0.192818	0.117999	-0.358168	0.841056	1.63438	0.893681	1.92143	0.48905	0.839722	1.32318	1.19288	0.0482714	-1.23361	-0.0448991	0.0693311	-0.531895	-1.11545	-0.846576	-0.793797	-0.0416501	0.719296	-0.71166	0.578283	-0.289004	0.175562	-1.11299	0.546687	-0.325475	0.866211	-0.971809	-0.731405
823	Surface ectoderm	-0.890951	-0.91849	-0.903889	1.45424	2.55555	0.900638	0.0808241	-0.713384	-0.797046	0.221454	1.18038	0.503211	-0.260955	1.15251	0.104392	-0.294057	-0.926432	-0.931717	-0.786741	-0.428335	3.2104	-0.168468	2.22054	-0.184075	1.1302	-0.626015	-0.684988	0.412552	1.35272	-0.170291	-0.448712
822	Surface ectoderm	2.36817	1.908	0.588759	1.2233	2.28262	-0.459874	-0.75571	0.541409	-0.395467	-0.238922	1.53627	-0.0845944	-1.80335	0.0609598	0.429669	-0.743011	-1.43804	-0.384314	1.12786	-0.0169508	-0.894481	-0.768221	-1.02192	0.104338	0.500765	0.276475	1.74035	0.398026	1.47753	-0.433122	-1.01216
821	Surface ectoderm	2.35081	2.6059	0.942582	1.12772	1.74699	-0.797432	0.191729	3.02405	0.271551	1.52142	1.27734	-0.0845944	-2.16998	0.192575	0.287573	-0.428825	-1.43804	-0.0993947	1.05144	0.0855681	-0.948527	-0.9712	-1.6921	-0.289004	-0.836238	-0.0383781	2.11054	0.416763	1.15101	-1.01148	-1.14029
820	Surface ectoderm	0.271903	1.22991	-0.159551	0.384617	1.41212	2.29188	5.0496	1.32867	1.47769	0.631298	0.436696	0.186647	1.27774	0.212863	0.313676	-0.625769	-1.29649	-0.592786	-0.716452	-0.0599306	0.532013	0.692001	1.0544	-0.289004	-0.522346	-1.15751	1.0565	0.249447	0.742159	-0.495263	-0.971033
819	Surface ectoderm	1.2576	2.19608	0.314008	1.27506	2.02626	2.08557	4.79325	2.14007	1.34349	0.415736	-0.384527	0.579142	-0.50673	-0.193821	0.254577	-0.585201	-1.24362	-1.28098	0.565998	0.140859	-1.32933	1.28573	-0.90051	-0.0945843	-0.982282	-0.357321	1.90839	0.35486	1.75028	-0.919409	-1.14563
417	Surface ectoderm	1.35941	0.168119	-0.780885	2.41946	3.14895	4.01745	-0.350222	0.0880839	0.00146972	-0.775196	0.659704	-0.0845944	-1.52128	-0.12376	-0.464144	1.16384	-1.43804	-0.803534	2.69902	-0.0519931	3.4105	-0.534415	1.10314	-0.289004	1.95794	2.33411	-0.108049	-0.89605	2.21397	0.929394	-0.888047
416	Surface ectoderm	1.54749	1.93805	-0.64352	0.467339	3.29091	3.74186	3.16313	1.69131	0.529402	-0.826745	1.3108	0.733678	0.682695	0.555037	0.426394	-0.479777	-1.06093	-0.825052	2.10319	0.696958	2.91713	1.48748	2.62668	-0.289004	1.92349	1.56617	1.44237	0.331018	2.11658	0.268466	-1.00631
415	Surface ectoderm	1.97744	3.16694	-0.152428	0.930188	2.97236	2.78327	1.85093	2.98669	1.18897	-0.10295	0.678349	-0.0845944	-1.49087	0.0991092	0.61047	-1.12638	-1.26778	-0.700628	2.71803	0.198719	-0.353652	0.945042	-0.797264	0.0345312	0.325948	1.53204	2.29435	0.892102	2.29786	-0.739282	-0.948337
414	Surface ectoderm	1.9993	0.62667	-0.518141	2.93577	3.53599	5.70904	-0.206164	0.179729	-0.0940528	-1.11548	0.562507	0.377394	-2.04826	0.162653	-0.398548	1.50972	-1.26796	-0.598213	3.72885	1.97267	4.67704	0.486158	1.99869	0.0339944	2.26941	2.88386	-0.0527462	-0.640408	2.86338	0.673593	-0.786911
413	Surface ectoderm	3.10143	2.37167	-0.577187	3.38312	3.7074	6.23979	-0.565226	0.543269	0.401667	-1.43698	-0.174363	-0.0845944	-2.24113	0.202023	-0.126515	0.963857	-1.43804	-0.442613	4.30465	5.3091	4.69399	0.497928	1.28744	-0.148511	1.54098	2.79296	2.37147	-0.0639578	3.38915	0.432364	-0.568692
412	Surface ectoderm	0.965672	0.219913	-1.37047	2.0613	3.47123	4.16096	1.16778	0.597024	0.378934	-0.921477	2.08504	0.495661	-0.876356	1.17704	-0.190554	0.766751	-0.436566	-0.650727	2.71384	0.842997	4.64009	0.857534	3.15023	-0.0378566	2.67107	2.24773	0.343971	0.2248	2.75728	0.95064	-0.696765
233	Surface ectoderm	1.09717	0.777266	0.924087	1.05617	0.459386	-0.771408	0.0973035	0.058094	0.130651	1.43385	0.749816	-0.0845944	-2.00911	0.191467	0.737102	0.289016	-1.16757	-0.432194	-0.760658	-0.453386	0.512995	-1.7291	0.280434	-0.289004	-0.816938	-1.11265	0.783394	0.423393	0.0494722	-1.50239	-0.407532
231	Surface ectoderm	-1.12295	-0.768336	-0.245191	1.09173	1.36384	-1.0154	-1.00388	-0.855811	-1.28854	0.980491	0.496772	-0.0845944	-0.895931	0.574906	-0.0275069	-0.474546	-1.15102	-0.837648	-1.15413	-0.723855	1.93012	-1.06151	0.546685	-0.00198376	-0.179745	-1.54943	-0.777238	0.0443659	0.18418	-0.999035	-0.816435
812	Rostral neural plate	2.6646	2.27722	2.66667	1.35209	-1.76222	-0.48578	-0.857979	1.2694	-1.5682	2.58205	0.302611	-0.0845944	-2.06341	-0.293189	0.48643	-0.704681	-1.43804	-0.797657	-0.895176	0.176795	-1.4825	-0.90253	-2.61614	-0.113644	-0.796524	-1.67163	1.94945	0.305308	-0.884865	-1.62977	-1.0865
276	Rostral neural plate	-0.317755	-0.91849	1.12693	0.848798	-0.83304	-1.65315	-1.10586	-0.894022	-1.944	2.17993	-1.04826	-0.0845944	-1.97448	0.297539	-1.86277	-1.44992	-0.194559	-1.4754	-1.84113	0.206375	-1.31251	-2.23024	-2.16211	-0.289004	-0.503389	-1.9288	-1.41499	-1.7543	-1.1409	-1.05561	-0.815566
272	Rostral neural plate	-0.583223	-0.91849	1.07222	1.25811	-0.634997	-0.813645	0.473732	-0.776188	-0.809532	3.45439	0.0862059	-0.0845944	-1.67075	-0.128318	-0.120182	-0.973775	-1.43804	-0.999255	-1.37825	-0.723855	-1.10827	-0.846747	-0.839625	-0.289004	-1.53116	-2.19943	-0.938845	0.367404	-1.1409	-1.76756	-0.675547
271	Rostral neural plate	-0.869656	-0.91849	1.0106	1.14245	-1.45345	-1.28296	-0.511719	-0.630841	-1.27672	2.88161	-0.380982	-0.0845944	-1.19218	0.0671586	-3.22349	-1.07973	-1.43804	-0.808115	-2.07299	-0.723855	-1.32687	-1.86006	-1.62687	-0.289004	-1.09143	-2.98677	-1.0448	-1.37976	-0.770711	-1.18026	-0.816346
270	Rostral neural plate	-0.218395	-0.270211	2.17168	0.873361	-1.88172	-1.00487	0.0548284	-0.517411	-0.726636	1.77309	0.0568909	-0.0845944	-0.790363	0.0741508	0.267859	-1.44992	-1.43804	-0.827117	-1.75876	-0.723855	-1.02538	-1.58196	-2.15387	-0.289004	-1.11421	-2.22938	0.0456252	0.15205	-0.782948	-1.83091	-0.105218
269	Rostral neural plate	-0.350021	-0.311356	1.58537	1.41839	-0.995502	-0.610453	-0.598936	-0.559952	-1.19655	2.04906	0.336265	-0.0845944	-1.90312	0.108328	-0.295426	-0.610015	-1.10469	-0.513752	-1.26019	-0.723855	-1.74343	-1.62311	-1.8117	-0.289004	-1.40017	-1.77285	-0.030458	-0.644201	-1.1409	-1.48211	-0.908676
268	Rostral neural plate	-0.0369125	-0.287355	1.75974	1.39087	-0.893827	-1.30513	-1.01049	-0.832128	-1.16857	2.66909	-0.417128	-0.0845944	-2.16224	-0.557727	-1.69849	-0.579676	-1.09002	-0.605156	-1.18871	-0.723855	-0.81775	-1.88223	-2.29532	0.0590099	-0.648476	-2.16005	-0.783851	-1.15159	-0.365462	-1.64153	-1.71103
267	Rostral neural plate	0.0837234	-0.490289	1.47561	1.56764	-1.59081	-1.22494	-0.248161	-1.08249	-1.5158	2.74117	1.00112	-0.0845944	-1.33216	-0.200789	0.940057	-0.412785	-0.259942	-0.297302	-1.68151	-0.723855	-0.971718	-1.80204	-1.22865	-0.289004	-0.532281	-1.49909	-0.652643	-0.0431271	-1.1409	-2.07742	-0.58402
266	Rostral neural plate	-0.138224	-0.629654	1.6443	0.87303	-0.692615	-1.65315	-0.898239	-1.10288	-1.28481	1.97869	0.415854	-0.0845944	-2.07439	-0.00841309	0.0329926	-0.352965	-0.905628	-0.732007	-1.52611	-0.435019	-0.778625	-0.898802	-1.64345	-0.289004	-0.910355	-1.97056	-0.291249	-0.781781	-1.1409	-1.59905	-0.471837
265	Rostral neural plate	-0.137327	-0.0124079	2.11865	1.13959	-1.09464	-1.40664	-0.512014	-0.704731	-1.48455	1.99041	-0.233001	-0.0845944	-1.69499	0.143599	0.366828	-0.634653	-0.690427	-1.01594	-1.40489	-0.47735	-1.78329	-1.98374	-1.89476	-0.289004	-1.7608	-2.00351	-0.307947	0.313706	-0.68144	-1.80667	-0.371601
264	Rostral neural plate	-0.0380083	-0.627847	1.65366	1.32066	-0.650402	-1.11794	-0.708389	-0.910239	-1.19732	1.99666	-0.0151836	-0.0845944	-1.97504	0.0456969	0.304353	-0.259234	-1.43804	-0.0847846	-1.38783	-0.723855	-1.11563	-0.742064	-2.3193	-0.289004	-0.906951	-2.24023	-0.163112	-0.496825	-0.850252	-1.95719	-1.1258
263	Rostral neural plate	0.281326	-0.546946	1.18204	1.43573	-1.03552	-1.2816	-0.388299	-1.21014	-1.57246	2.34235	0.281702	-0.0845944	-1.25692	-0.115481	-0.186624	-0.397592	-0.767256	-0.336596	-1.55626	-0.0530745	-0.882408	-0.900279	-1.57476	-0.289004	-0.506152	-1.67387	-1.04344	-0.264522	-0.769351	-1.73106	-0.920243
262	Rostral neural plate	-0.1748	-0.91849	1.56511	1.35103	-0.467936	-0.523283	-0.977924	-0.29326	-1.2803	2.0947	0.536808	-0.0845944	-1.84655	0.359049	0.00982647	-0.320054	-1.43804	-1.4754	-1.46804	-0.356928	-0.921829	-1.56654	-1.54675	-0.289004	-0.963748	-1.63269	-0.600425	0.127879	-0.773968	-1.54697	-1.14547
261	Rostral neural plate	-0.0960178	-0.91849	1.44669	1.56586	-0.915299	-0.718262	-0.706744	-1.67263	-0.791049	2.52487	0.10469	-0.0845944	-1.82872	0.0558797	-1.18368	-1.07146	-1.43804	-0.322443	-1.56343	-0.0423238	-0.238592	-2.23024	-2.02874	-0.289004	-0.116909	-2.32003	-0.480102	-0.648118	-0.762443	-1.98984	-0.683944
260	Rostral neural plate	0.0805437	-0.609614	0.844759	1.33533	-0.957448	-1.0871	-0.661268	-1.28718	-0.963641	1.29162	0.832783	-0.0845944	-1.20119	0.333294	0.0801302	-0.883872	-1.12916	-0.322357	-1.30507	-0.414979	-1.6767	-0.700746	-1.58995	-0.289004	-1.02694	-2.11623	0.0365285	0.0903269	-0.574852	-2.07815	-0.354662
259	Rostral neural plate	-0.0702915	-0.626352	2.17023	1.02577	-0.853963	-1.11486	-1.10335	-0.866531	-1.40572	1.9689	-0.509982	-0.0845944	-1.40182	0.519019	0.0731495	-1.15778	-1.1459	-0.937115	-1.27932	-0.723855	-0.89749	-1.47885	-1.70602	-0.289004	-1.06769	-2.18108	-0.876705	-0.507795	-0.389505	-1.83206	-1.11943
258	Rostral neural plate	-0.271038	-0.91849	0.193155	1.17497	-0.577353	-0.444817	-0.314195	-1.53037	-1.944	1.6687	0.922883	-0.0845944	-0.830466	0.871274	-0.14051	-1.0496	-0.720137	-0.267068	-1.53955	-0.723855	0.0806266	-1.82993	-1.69079	0.11131	-0.494379	-1.91784	-0.697087	0.13919	-0.159	-1.06396	-0.033128
257	Rostral neural plate	0.0288888	-0.502941	0.54096	1.20319	0.211421	-1.65315	-1.64163	-0.958478	-1.944	1.55474	0.192285	0.330955	-1.2697	0.342445	-0.775597	-1.03437	-1.02249	-1.4754	-1.6669	0.0178752	0.0789529	-1.8147	-1.07305	-0.289004	-0.291906	-2.42545	-1.41499	-0.705422	-1.1409	-1.14628	-1.6435
256	Rostral neural plate	0.683271	0.276472	1.78806	1.37831	-1.28184	-0.834555	-0.351371	-0.597789	-1.35343	1.93505	0.306384	-0.0845944	-1.1556	-0.183561	0.220377	-0.631325	-1.43804	-0.884821	-2.00513	0.0947356	-1.04778	-0.939987	-1.61025	-0.289004	-0.427566	-2.16217	0.164753	-0.726182	-1.1409	-1.25269	-1.04123
255	Rostral neural plate	0.479899	-0.621793	1.62325	1.63239	-1.82604	-1.10824	-0.039546	-0.421314	-0.997616	2.58507	-0.101877	-0.0845944	-1.46361	-0.175712	0.67497	-0.905005	-0.893126	-0.209653	-1.25207	-0.723855	-1.29636	-0.580084	-1.98347	-0.289004	-1.46239	-2.15864	-0.21044	-0.444944	-0.844199	-2.25659	-1.30046
254	Rostral neural plate	0.00215323	-0.0377802	1.76062	1.27037	-1.80037	-0.378291	-0.366774	-1.14764	-1.06329	2.30257	0.542796	-0.0845944	-1.62954	-0.0472793	-0.365958	-0.24921	-1.08532	-1.4754	-0.748628	-0.723855	-1.4578	-0.639185	-1.64018	-0.289004	-0.732451	-2.27488	0.643813	-0.483121	-0.260185	-1.85632	-1.17833
253	Rostral neural plate	-0.236566	0.780743	2.27559	1.41533	-1.13827	-1.43834	-1.06976	-0.527868	-1.13719	2.47108	0.06139	0.13021	-1.57114	0.286016	0.456883	-1.04644	-1.43804	-0.0934234	-0.942192	0.000214702	-1.3797	-2.01544	-2.19692	-0.289004	-1.06819	-2.21841	0.760941	-0.310677	-0.569026	-2.16877	-0.83871
252	Rostral neural plate	0.324715	-0.348879	2.30256	1.59416	-0.755499	-1.65315	-0.483544	-0.433967	-0.95882	2.25341	-0.257147	0.226518	-1.35217	-0.0180007	-0.221183	-0.6588	-1.12692	-0.0188427	-0.840498	-0.723855	-0.928579	-1.24506	-1.75475	-0.289004	-0.849221	-2.18256	-0.163782	-0.565129	-1.1409	-2.57227	-1.26793
251	Rostral neural plate	0.647144	-0.450492	1.79747	1.85906	-0.993988	-0.666774	-0.0303334	-0.756831	-1.15199	1.97236	-0.736854	-0.0845944	-1.35068	-0.0968256	0.341136	-0.87971	-1.12663	-0.683388	-0.682256	-0.153649	-0.989874	-0.977376	-1.93647	0.0224059	-0.0161195	-2.34782	0.473408	0.0595752	-1.1409	-1.77246	-0.522324
250	Rostral neural plate	0.617404	-0.503999	1.27768	1.67192	-1.46179	-1.23865	-0.901597	-0.130453	-1.52951	1.96134	0.189846	-0.0845944	-1.77022	-0.365758	-0.0908616	-0.709885	-1.02354	0.389008	-1.01062	-0.723855	-1.82825	-1.81575	-2.28403	0.451028	-0.0836979	-2.09182	-0.176877	-0.283187	-1.1409	-2.11582	-0.912106
249	Rostral neural plate	0.811201	0.364072	1.70346	1.47476	-0.499253	-0.120288	-0.951187	-0.00677142	-1.25356	1.6835	0.266477	-0.0845944	-2.12647	-0.155953	-0.138102	-0.759474	-1.05425	-0.52896	-1.13806	-0.723855	-0.882689	-1.15135	-2.3238	-0.289004	-0.840712	-2.3623	0.736416	-0.745299	-1.1409	-2.19751	-1.21383
248	Rostral neural plate	0.408763	-0.91849	1.20557	1.0888	-2.53128	-1.01017	-0.547135	-1.00707	-1.944	2.92449	0.26025	-0.0845944	-1.41576	-0.251238	-0.867816	-0.141403	-1.43804	-0.0308443	-1.4548	-0.723855	-0.266969	-2.23024	-1.64591	-0.289004	-0.562753	-2.06886	-0.772015	-1.66102	-1.1409	-1.92922	-2.05904
247	Rostral neural plate	0.368628	0.551065	2.09094	1.23496	-1.21874	-1.08331	-0.172073	-0.00728745	-0.779028	1.90424	0.769437	-0.0845944	-1.7172	0.409543	0.51333	-0.656862	-1.12755	-0.381074	-0.958572	-0.413365	-1.14842	-0.90624	-0.66305	-0.289004	-1.21425	-1.39645	1.30408	0.615566	-0.347841	-1.91164	-1.26599
246	Rostral neural plate	0.943418	0.429073	1.85065	1.4692	-0.361529	-0.810425	-0.311856	-0.0251256	-1.51965	1.44652	1.23742	0.339758	-1.91061	-0.178004	0.351046	-0.549252	-1.43804	-0.574732	-1.26903	-0.497106	-1.34208	-0.757834	-1.69899	-0.0622547	-0.677533	-1.42391	0.580705	0.0967102	-0.541253	-1.53927	-0.668816
245	Rostral neural plate	0.945841	0.597332	1.98786	1.53305	-0.505341	-0.668703	-1.64163	0.0408057	-1.22397	1.33435	-0.0638205	-0.0845944	-1.38937	0.287432	0.288086	-0.729888	-1.43804	-0.755368	-1.40539	-0.00382708	-0.495425	-1.2458	-1.8283	-0.289004	-1.28728	-1.63698	0.332332	0.270861	-1.1409	-1.63228	-1.65735
244	Rostral neural plate	1.1003	-0.125814	1.99464	1.78689	-1.30459	-0.537562	-0.6943	0.0159453	-1.39898	1.84022	-0.28921	-0.0845944	-1.15958	-0.103296	0.623014	0.204347	-1.43804	0.351753	-1.08544	-0.178833	-1.94613	-1.11466	-2.40093	0.00761073	-0.333635	-2.21367	0.569104	-0.404273	-0.595873	-1.5846	-1.29999
243	Rostral neural plate	0.636373	-0.91849	2.04173	1.55412	-1.3783	-1.02424	-0.0215457	-0.977766	-1.31509	1.66613	0.151545	-0.0845944	-1.57025	-0.224097	0.165364	0.00861263	-1.43804	-0.0959265	-1.33814	-0.723855	-1.30274	-1.29024	-1.9836	-0.289004	-0.932114	-1.87322	0.0854373	-0.108249	-0.694424	-1.9874	-1.11904
242	Rostral neural plate	0.685314	-0.534548	1.14262	1.55567	-0.288183	-0.705541	-0.473198	-0.747459	-1.56006	1.71773	-0.100659	-0.0845944	-1.81922	-0.0101254	0.0625649	0.0862753	-1.43804	0.217938	-1.04826	-0.723855	-1.00923	-0.867625	-1.72671	0.402026	-1.31628	-1.6345	-0.246556	-0.188863	-0.756953	-2.29823	-0.890614
241	Rostral neural plate	0.473262	-0.155648	1.46081	1.92048	-1.57005	-0.99185	-0.388813	-0.507428	-1.28271	1.98272	0.817239	-0.0845944	-2.25687	0.228491	-0.467824	-0.618812	-1.43804	-0.552837	-1.31785	-0.138832	-1.32018	-1.39914	-1.72845	-0.289004	-1.02292	-1.69607	-0.268195	-0.301893	-0.670151	-1.61893	-0.735471
240	Rostral neural plate	0.668339	-0.91849	1.59783	1.22526	-0.282558	-0.617095	-1.31054	-1.1366	-1.61291	1.98233	0.166607	-0.0845944	-1.67576	-0.0151248	-1.68165	-1.11883	-1.10695	-0.640905	-1.08868	-0.392767	-0.461804	-1.89916	-1.64199	-0.289004	-0.276869	-1.89244	-0.039226	-0.913915	-1.1409	-1.76409	-1.22455
239	Rostral neural plate	1.32868	0.966671	1.90463	1.32333	-0.440897	-0.238428	-0.292648	-0.203222	-1.13164	1.67587	0.573784	-0.0845944	-1.69789	-0.482101	0.526982	-0.879771	-1.43804	-0.830316	-0.977436	-0.723855	-1.06432	-0.929512	-1.49209	-0.289004	-1.04344	-1.59809	0.905846	0.00578043	-0.895022	-2.36012	-0.599186
238	Rostral neural plate	1.10394	0.271503	1.40998	1.23045	0.278404	-1.18956	-1.39262	-0.457335	-1.69499	1.01522	0.0652301	-0.0845944	-2.04666	0.124077	0.469825	-0.986325	-1.18903	-0.50153	-0.947033	-0.723855	-0.22124	-1.11675	-1.62218	-0.289004	-0.817312	-1.44235	-0.172779	0.069097	0.049098	-1.22973	-1.40666
237	Rostral neural plate	0.342685	0.0539766	0.966331	1.36898	1.24466	-1.21336	-1.02157	-0.294147	-1.32395	1.1769	1.37247	0.35519	-1.25627	-0.0210158	-0.329598	-0.668318	-1.2024	-0.413272	-1.19098	-0.723855	1.06006	-1.36133	-0.446193	-0.289004	0.0988302	-1.10552	-0.00704197	-0.338755	0.113083	-0.758701	-1.61926
236	Rostral neural plate	0.941229	1.24693	1.88514	1.39967	-0.419473	-0.211308	-0.401675	0.257439	-1.2044	1.84818	1.41319	-0.0845944	-1.36205	0.643387	0.334496	-0.710312	-1.43804	0.146282	-0.038426	0.0157485	-0.370388	-1.49064	-1.92926	-0.289004	-0.997989	-1.29484	1.64095	0.281248	-0.727198	-1.64733	0.157287
235	Rostral neural plate	1.3189	1.1628	1.97402	0.793533	-0.689843	-1.29443	-0.745786	-0.87756	-1.04816	1.72055	0.510163	-0.0845944	-1.40125	0.0245293	0.531621	-1.0912	-1.43804	-0.579554	-0.422785	-0.365137	-0.350493	-0.932726	-1.05841	0.0697151	-0.709787	-1.66543	0.994268	0.195311	-1.1409	-1.95632	-1.40905
234	Rostral neural plate	1.18328	0.946148	1.88659	1.08381	0.278738	-0.932672	0.338816	0.476366	-0.730943	0.803548	0.0140881	-0.0845944	-2.10856	0.371814	0.413305	-0.0371967	-1.43804	-0.489823	-0.754681	-0.322165	-0.723477	-0.785868	-0.754422	-0.289004	0.154656	-1.67703	0.884425	0.403188	0.37837	-1.19012	-0.845985
230	Rostral neural plate	1.71297	1.4454	2.20201	1.34148	-0.72618	-0.541574	0.136692	0.502148	-0.466312	1.77012	0.36607	-0.0845944	-1.7842	0.331083	0.850299	-0.338345	-1.43804	-0.132749	-0.322189	-0.318917	-0.727417	-1.00815	-1.75481	0.115935	-1.14222	-1.19618	1.16454	1.00054	-0.199745	-1.32024	-0.393187
229	Rostral neural plate	1.64584	1.93727	2.88914	1.65883	-1.3119	-0.423788	-1.06363	0.166722	-0.714644	2.50412	0.692973	-0.0845944	-1.63931	0.0580373	0.520613	-1.44992	-1.43804	-0.291162	-0.714179	0.609401	-1.01339	-0.93932	-2.07949	0.119182	-1.27608	-1.37888	1.35502	0.282052	-0.923339	-1.68521	-0.829686
227	Rostral neural plate	2.26015	1.53471	2.17303	1.10424	-0.512823	-0.747704	-0.297596	-0.155912	-1.58059	1.88641	0.677696	-0.0845944	-2.14684	-0.118546	0.600978	-0.740835	-1.30712	-0.0506721	-0.735351	-0.256093	-1.67718	-1.17866	-2.27907	-0.158089	-0.663273	-1.45057	0.819824	0.359966	-0.673133	-1.45539	-0.939059
217	Rostral neural plate	0.151325	0.082644	1.86914	1.32435	-0.949235	-1.18585	0.220748	0.0934724	-0.828763	3.33145	0.312259	-0.0845944	-1.14973	-0.0655346	0.466203	-0.982616	-0.970737	-0.21214	-1.00811	-0.723855	-1.55644	-1.11501	-1.68862	0.178296	-1.18253	-1.444	-0.0544643	-0.385725	-1.1409	-1.11659	-0.485778
216	Rostral neural plate	-0.0811014	0.444835	2.47861	0.925276	-1.63465	-1.08761	0.924724	0.108784	0.25374	2.46389	0.0386409	-0.0845944	-1.52769	-0.214547	0.331406	-0.264799	-1.13004	-1.1674	-1.27103	-0.415859	-1.54379	-1.66471	-1.70962	0.0189923	-0.289163	-1.92698	-0.0134453	0.346031	-0.575363	-1.07564	-1.49351
817	Forebrain/Midbrain/Hindbrain	2.54793	2.22459	2.96344	0.636542	-1.5459	-0.0905503	-0.693406	5.00908	1.76773	3.00584	0.441968	-0.0845944	-1.95348	-0.0533372	0.520346	-0.668395	-1.30936	-0.660605	-1.1324	0.00954864	-1.13863	-1.32527	-2.61188	-0.160328	-0.999664	-1.54428	1.68455	0.481652	-0.89354	-1.97362	-1.19852
811	Forebrain/Midbrain/Hindbrain	2.49076	1.63	3.20166	0.45079	-1.3579	-0.663939	-0.511937	2.32296	-0.352827	2.81566	0.234867	-0.0845944	-2.14249	-0.0297203	0.438787	-0.348387	-1.3054	-0.943804	-0.835778	0.190206	-1.2843	-0.971306	-2.33879	-0.0343126	-0.632952	-1.73803	1.3539	0.43431	-0.667774	-2.028	-0.764164
808	Forebrain/Midbrain/Hindbrain	2.90052	4.39962	2.15527	1.04258	-0.948066	-0.25828	-0.693044	3.01952	-1.944	2.50307	0.646296	-0.0845944	-1.78038	-0.245165	0.777688	-0.121437	-1.43804	-0.427512	-0.301149	0.903366	-1.19486	-0.574763	-2.20316	0.187809	-1.04142	-0.468246	3.44064	1.23379	-0.664083	-1.18315	-1.21615
228	Forebrain/Midbrain/Hindbrain	3.13949	2.43104	2.28816	1.05458	-0.657327	-0.493229	-0.867332	0.122751	-1.58639	2.39755	-0.238728	-0.0845944	-2.07492	-0.212523	0.440043	-0.675619	-1.43804	0.473828	-0.341698	-0.288527	-1.53059	-1.05063	-1.9398	-0.0132496	-0.954534	-1.61501	2.13359	0.56709	-0.493457	-1.16104	-1.13467
226	Forebrain/Midbrain/Hindbrain	2.35017	2.02049	2.0274	1.62182	1.83665	-1.01189	-0.502764	0.025704	-1.52815	0.792669	1.2086	0.0669925	-1.71106	-0.161441	0.343062	-0.964665	-1.14861	0.259082	0.132137	0.11418	-1.14923	-0.933538	-1.22233	0.126848	-0.551346	-0.554566	1.92081	0.330403	0.483875	-0.0736031	-1.52638
Network flow model
ID - edge ID			mc1 - metacell ID of start
from - node ID of start of edge			mc2 - metacell ID of end
from - node ID of end of edge			flow - flow along given edge
from	to	ID	capacity	min_capacity	cost	mc1	mc2	time1	time2	type1	type2	flow
1	9	8	100000	0	0	-1	8	0	1	src	norm_b	0.00341297
1	31	30	100000	0	0	-1	30	0	1	src	norm_b	0.501706
1	32	31	100000	0	0	-1	31	0	1	src	norm_b	0.00682594
1	33	32	100000	0	0	-1	32	0	1	src	norm_b	0.0136519
1	34	33	100000	0	0	-1	33	0	1	src	norm_b	0.00682594
1	35	34	100000	0	0	-1	34	0	1	src	norm_b	0.0102389
1	36	35	100000	0	0	-1	35	0	1	src	norm_b	0.00341297
1	45	44	100000	0	0	-1	44	0	1	src	norm_b	0.00341297
1	68	67	100000	0	0	-1	67	0	1	src	norm_b	0.00341297
1	73	72	100000	0	0	-1	72	0	1	src	norm_b	0.00341297
1	95	94	100000	0	0	-1	94	0	1	src	norm_b	0.00341297
1	99	98	100000	0	0	-1	98	0	1	src	norm_b	0.00341297
1	102	101	100000	0	0	-1	101	0	1	src	norm_b	0.00682594
1	103	102	100000	0	0	-1	102	0	1	src	norm_b	0.00341297
1	109	108	100000	0	0	-1	108	0	1	src	norm_b	0.00682594
1	118	117	100000	0	0	-1	117	0	1	src	norm_b	0.00341297
1	124	123	100000	0	0	-1	123	0	1	src	norm_b	0.00341297
1	139	138	100000	0	0	-1	138	0	1	src	norm_b	0.00341297
1	146	145	100000	0	0	-1	145	0	1	src	norm_b	0.00341297
1	152	151	100000	0	0	-1	151	0	1	src	norm_b	0.00341297
1	154	153	100000	0	0	-1	153	0	1	src	norm_b	0.00341297
1	169	168	100000	0	0	-1	168	0	1	src	norm_b	0.00341297
1	170	169	100000	0	0	-1	169	0	1	src	norm_b	0.00341297
1	337	336	100000	0	0	-1	336	0	1	src	norm_b	0.263038
1	349	348	100000	0	0	-1	348	0	1	src	norm_b	0.00682594
1	351	350	100000	0	0	-1	350	0	1	src	norm_b	0.109215
1	359	358	100000	0	0	-1	358	0	1	src	norm_b	0.00341297
9	1671	839	0.000975134	0	-1000	8	8	1	1	norm_b	norm_f	0.000975134
31	1693	861	0.143345	0	-1000	30	30	1	1	norm_b	norm_f	0.143345
32	1694	862	0.00195027	0	-1000	31	31	1	1	norm_b	norm_f	0.00195027
33	1695	863	0.00390054	0	-1000	32	32	1	1	norm_b	norm_f	0.00390054
34	1696	864	0.00195027	0	-1000	33	33	1	1	norm_b	norm_f	0.00195027
35	1697	865	0.0029254	0	-1000	34	34	1	1	norm_b	norm_f	0.0029254
36	1698	866	0.000975134	0	-1000	35	35	1	1	norm_b	norm_f	0.000975134
45	1707	875	0.000975134	0	-1000	44	44	1	1	norm_b	norm_f	0.000975134
68	1730	898	0.000975134	0	-1000	67	67	1	1	norm_b	norm_f	0.000975134
73	1735	903	0.000975134	0	-1000	72	72	1	1	norm_b	norm_f	0.000975134
95	1757	925	0.000975134	0	-1000	94	94	1	1	norm_b	norm_f	0.000975134
99	1761	929	0.000975134	0	-1000	98	98	1	1	norm_b	norm_f	0.000975134
102	1764	932	0.00195027	0	-1000	101	101	1	1	norm_b	norm_f	0.00195027
103	1765	933	0.000975134	0	-1000	102	102	1	1	norm_b	norm_f	0.000975134
109	1771	939	0.00195027	0	-1000	108	108	1	1	norm_b	norm_f	0.00195027
118	1780	948	0.000975134	0	-1000	117	117	1	1	norm_b	norm_f	0.000975134
124	1786	954	0.000975134	0	-1000	123	123	1	1	norm_b	norm_f	0.000975134
139	1801	969	0.000975134	0	-1000	138	138	1	1	norm_b	norm_f	0.000975134
146	1808	976	0.000975134	0	-1000	145	145	1	1	norm_b	norm_f	0.000975134
152	1814	982	0.000975134	0	-1000	151	151	1	1	norm_b	norm_f	0.000975134
154	1816	984	0.000975134	0	-1000	153	153	1	1	norm_b	norm_f	0.000975134
169	1831	999	0.000975134	0	-1000	168	168	1	1	norm_b	norm_f	0.000975134
170	1832	1000	0.000975134	0	-1000	169	169	1	1	norm_b	norm_f	0.000975134
337	1999	1167	0.0780107	0	-1000	336	336	1	1	norm_b	norm_f	0.0780107
349	2011	1179	0.00195027	0	-1000	348	348	1	1	norm_b	norm_f	0.00195027
351	2013	1181	0.0312043	0	-1000	350	350	1	1	norm_b	norm_f	0.0312043
359	2021	1189	0.000975134	0	-1000	358	358	1	1	norm_b	norm_f	0.000975134
9	1671	1670	0.00243784	0	-1	8	8	1	1	norm_b	norm_f	0.00243784
31	1693	1692	0.358362	0	-1	30	30	1	1	norm_b	norm_f	0.358362
32	1694	1693	0.00487567	0	-1	31	31	1	1	norm_b	norm_f	0.00487567
33	1695	1694	0.00975134	0	-1	32	32	1	1	norm_b	norm_f	0.00975134
34	1696	1695	0.00487567	0	-1	33	33	1	1	norm_b	norm_f	0.00487567
35	1697	1696	0.00731351	0	-1	34	34	1	1	norm_b	norm_f	0.00731351
36	1698	1697	0.00243784	0	-1	35	35	1	1	norm_b	norm_f	0.00243784
45	1707	1706	0.00243784	0	-1	44	44	1	1	norm_b	norm_f	0.00243784
68	1730	1729	0.00243784	0	-1	67	67	1	1	norm_b	norm_f	0.00243784
73	1735	1734	0.00243784	0	-1	72	72	1	1	norm_b	norm_f	0.00243784
95	1757	1756	0.00243784	0	-1	94	94	1	1	norm_b	norm_f	0.00243784
99	1761	1760	0.00243784	0	-1	98	98	1	1	norm_b	norm_f	0.00243784
102	1764	1763	0.00487567	0	-1	101	101	1	1	norm_b	norm_f	0.00487567
103	1765	1764	0.00243784	0	-1	102	102	1	1	norm_b	norm_f	0.00243784
109	1771	1770	0.00487567	0	-1	108	108	1	1	norm_b	norm_f	0.00487567
118	1780	1779	0.00243784	0	-1	117	117	1	1	norm_b	norm_f	0.00243784
124	1786	1785	0.00243784	0	-1	123	123	1	1	norm_b	norm_f	0.00243784
139	1801	1800	0.00243784	0	-1	138	138	1	1	norm_b	norm_f	0.00243784
146	1808	1807	0.00243784	0	-1	145	145	1	1	norm_b	norm_f	0.00243784
152	1814	1813	0.00243784	0	-1	151	151	1	1	norm_b	norm_f	0.00243784
154	1816	1815	0.00243784	0	-1	153	153	1	1	norm_b	norm_f	0.00243784
169	1831	1830	0.00243784	0	-1	168	168	1	1	norm_b	norm_f	0.00243784
170	1832	1831	0.00243784	0	-1	169	169	1	1	norm_b	norm_f	0.00243784
337	1999	1998	0.195027	0	-1	336	336	1	1	norm_b	norm_f	0.185027
349	2011	2010	0.00487567	0	-1	348	348	1	1	norm_b	norm_f	0.00487567
351	2013	2012	0.0780107	0	-1	350	350	1	1	norm_b	norm_f	0.0780107
359	2021	2020	0.00243784	0	-1	358	358	1	1	norm_b	norm_f	0.00243784
3328	4990	667427	0.000530082	0	-1000	2	2	2	2	norm_b	norm_f	0.000530082
3329	4991	667428	0.000530082	0	-1000	3	3	2	2	norm_b	norm_f	0.000530082
3330	4992	667429	0.000530082	0	-1000	4	4	2	2	norm_b	norm_f	0.000530082
3331	4993	667430	0.000530082	0	-1000	5	5	2	2	norm_b	norm_f	0.000530082
3332	4994	667431	0.000530082	0	-1000	6	6	2	2	norm_b	norm_f	0.000530082
3333	4995	667432	0.000530082	0	-1000	7	7	2	2	norm_b	norm_f	0.000530082
3334	4996	667433	0.00106016	0	-1000	8	8	2	2	norm_b	norm_f	0.00106016
3336	4998	667435	0.00424066	0	-1000	10	10	2	2	norm_b	norm_f	0.00424066
3337	4999	667436	0.00106016	0	-1000	11	11	2	2	norm_b	norm_f	0.00106016
3341	5003	667440	0.000530082	0	-1000	15	15	2	2	norm_b	norm_f	0.000530082
3343	5005	667442	0.000530082	0	-1000	17	17	2	2	norm_b	norm_f	0.000530082
3344	5006	667443	0.000530082	0	-1000	18	18	2	2	norm_b	norm_f	0.000530082
3347	5009	667446	0.00159025	0	-1000	21	21	2	2	norm_b	norm_f	0.00159025
3348	5010	667447	0.000530082	0	-1000	22	22	2	2	norm_b	norm_f	0.000530082
3349	5011	667448	0.000530082	0	-1000	23	23	2	2	norm_b	norm_f	0.000530082
3351	5013	667450	0.000530082	0	-1000	25	25	2	2	norm_b	norm_f	0.000530082
3352	5014	667451	0.000530082	0	-1000	26	26	2	2	norm_b	norm_f	0.000530082
3353	5015	667452	0.00212033	0	-1000	27	27	2	2	norm_b	norm_f	0.00212033
3354	5016	667453	0.00212033	0	-1000	28	28	2	2	norm_b	norm_f	0.00212033
3355	5017	667454	0.000530082	0	-1000	29	29	2	2	norm_b	norm_f	0.000530082
3356	5018	667455	0.0159025	0	-1000	30	30	2	2	norm_b	norm_f	0.0159025
3357	5019	667456	0.0498277	0	-1000	31	31	2	2	norm_b	norm_f	0.0498277
3358	5020	667457	0.0090114	0	-1000	32	32	2	2	norm_b	norm_f	0.0090114
3359	5021	667458	0.00265041	0	-1000	33	33	2	2	norm_b	norm_f	0.00265041
3360	5022	667459	0.0106016	0	-1000	34	34	2	2	norm_b	norm_f	0.0106016
3361	5023	667460	0.00265041	0	-1000	35	35	2	2	norm_b	norm_f	0.00265041
3362	5024	667461	0.0148423	0	-1000	36	36	2	2	norm_b	norm_f	0.0148423
3363	5025	667462	0.00106016	0	-1000	37	37	2	2	norm_b	norm_f	0.00106016
3365	5027	667464	0.00106016	0	-1000	39	39	2	2	norm_b	norm_f	0.00106016
3366	5028	667465	0.000530082	0	-1000	40	40	2	2	norm_b	norm_f	0.000530082
3367	5029	667466	0.00106016	0	-1000	41	41	2	2	norm_b	norm_f	0.00106016
3368	5030	667467	0.00106016	0	-1000	42	42	2	2	norm_b	norm_f	0.00106016
3369	5031	667468	0.000530082	0	-1000	43	43	2	2	norm_b	norm_f	0.000530082
3370	5032	667469	0.00212033	0	-1000	44	44	2	2	norm_b	norm_f	0.00212033
3371	5033	667470	0.00159025	0	-1000	45	45	2	2	norm_b	norm_f	0.00159025
3374	5036	667473	0.000530082	0	-1000	48	48	2	2	norm_b	norm_f	0.000530082
3376	5038	667475	0.00106016	0	-1000	50	50	2	2	norm_b	norm_f	0.00106016
3379	5041	667478	0.00159025	0	-1000	53	53	2	2	norm_b	norm_f	0.00159025
3380	5042	667479	0.00106016	0	-1000	54	54	2	2	norm_b	norm_f	0.00106016
3381	5043	667480	0.00159025	0	-1000	55	55	2	2	norm_b	norm_f	0.00159025
3382	5044	667481	0.00159025	0	-1000	56	56	2	2	norm_b	norm_f	0.00159025
3383	5045	667482	0.000530082	0	-1000	57	57	2	2	norm_b	norm_f	0.000530082
3384	5046	667483	0.000530082	0	-1000	58	58	2	2	norm_b	norm_f	0.000530082
3387	5049	667486	0.000530082	0	-1000	61	61	2	2	norm_b	norm_f	0.000530082
3391	5053	667490	0.000530082	0	-1000	65	65	2	2	norm_b	norm_f	0.000530082
3394	5056	667493	0.00106016	0	-1000	68	68	2	2	norm_b	norm_f	0.00106016
3396	5058	667495	0.00318049	0	-1000	70	70	2	2	norm_b	norm_f	0.00318049
3397	5059	667496	0.000530082	0	-1000	71	71	2	2	norm_b	norm_f	0.000530082
3398	5060	667497	0.00106016	0	-1000	72	72	2	2	norm_b	norm_f	0.00106016
3399	5061	667498	0.000530082	0	-1000	73	73	2	2	norm_b	norm_f	0.000530082
3400	5062	667499	0.000530082	0	-1000	74	74	2	2	norm_b	norm_f	0.000530082
3401	5063	667500	0.000530082	0	-1000	75	75	2	2	norm_b	norm_f	0.000530082
3404	5066	667503	0.00212033	0	-1000	78	78	2	2	norm_b	norm_f	0.00212033
3405	5067	667504	0.00159025	0	-1000	79	79	2	2	norm_b	norm_f	0.00159025
3406	5068	667505	0.00265041	0	-1000	80	80	2	2	norm_b	norm_f	0.00265041
3407	5069	667506	0.00106016	0	-1000	81	81	2	2	norm_b	norm_f	0.00106016
3408	5070	667507	0.00212033	0	-1000	82	82	2	2	norm_b	norm_f	0.00212033
3409	5071	667508	0.000530082	0	-1000	83	83	2	2	norm_b	norm_f	0.000530082
3410	5072	667509	0.00106016	0	-1000	84	84	2	2	norm_b	norm_f	0.00106016
3411	5073	667510	0.000530082	0	-1000	85	85	2	2	norm_b	norm_f	0.000530082
3413	5075	667512	0.000530082	0	-1000	87	87	2	2	norm_b	norm_f	0.000530082
3414	5076	667513	0.000530082	0	-1000	88	88	2	2	norm_b	norm_f	0.000530082
3416	5078	667515	0.00106016	0	-1000	90	90	2	2	norm_b	norm_f	0.00106016
3417	5079	667516	0.00106016	0	-1000	91	91	2	2	norm_b	norm_f	0.00106016
3418	5080	667517	0.00371058	0	-1000	92	92	2	2	norm_b	norm_f	0.00371058
3419	5081	667518	0.00265041	0	-1000	93	93	2	2	norm_b	norm_f	0.00265041
3420	5082	667519	0.00159025	0	-1000	94	94	2	2	norm_b	norm_f	0.00159025
3421	5083	667520	0.00159025	0	-1000	95	95	2	2	norm_b	norm_f	0.00159025
3422	5084	667521	0.00106016	0	-1000	96	96	2	2	norm_b	norm_f	0.00106016
3423	5085	667522	0.00212033	0	-1000	97	97	2	2	norm_b	norm_f	0.00212033
3424	5086	667523	0.00212033	0	-1000	98	98	2	2	norm_b	norm_f	0.00212033
3425	5087	667524	0.00212033	0	-1000	99	99	2	2	norm_b	norm_f	0.00212033
3426	5088	667525	0.00159025	0	-1000	100	100	2	2	norm_b	norm_f	0.00159025
3427	5089	667526	0.00106016	0	-1000	101	101	2	2	norm_b	norm_f	0.00106016
3428	5090	667527	0.00265041	0	-1000	102	102	2	2	norm_b	norm_f	0.00265041
3429	5091	667528	0.00477074	0	-1000	103	103	2	2	norm_b	norm_f	0.00477074
3430	5092	667529	0.00318049	0	-1000	104	104	2	2	norm_b	norm_f	0.00318049
3431	5093	667530	0.00265041	0	-1000	105	105	2	2	norm_b	norm_f	0.00265041
3432	5094	667531	0.00106016	0	-1000	106	106	2	2	norm_b	norm_f	0.00106016
3433	5095	667532	0.00159025	0	-1000	107	107	2	2	norm_b	norm_f	0.00159025
3434	5096	667533	0.00265041	0	-1000	108	108	2	2	norm_b	norm_f	0.00265041
3435	5097	667534	0.00159025	0	-1000	109	109	2	2	norm_b	norm_f	0.00159025
3437	5099	667536	0.00212033	0	-1000	111	111	2	2	norm_b	norm_f	0.00212033
3438	5100	667537	0.00212033	0	-1000	112	112	2	2	norm_b	norm_f	0.00212033
3439	5101	667538	0.000530082	0	-1000	113	113	2	2	norm_b	norm_f	0.000530082
3440	5102	667539	0.000530082	0	-1000	114	114	2	2	norm_b	norm_f	0.000530082
3441	5103	667540	0.000530082	0	-1000	115	115	2	2	norm_b	norm_f	0.000530082
3442	5104	667541	0.00106016	0	-1000	116	116	2	2	norm_b	norm_f	0.00106016
3444	5106	667543	0.000530082	0	-1000	118	118	2	2	norm_b	norm_f	0.000530082
3446	5108	667545	0.000530082	0	-1000	120	120	2	2	norm_b	norm_f	0.000530082
3447	5109	667546	0.00106016	0	-1000	121	121	2	2	norm_b	norm_f	0.00106016
3448	5110	667547	0.00106016	0	-1000	122	122	2	2	norm_b	norm_f	0.00106016
3449	5111	667548	0.00159025	0	-1000	123	123	2	2	norm_b	norm_f	0.00159025
3450	5112	667549	0.00159025	0	-1000	124	124	2	2	norm_b	norm_f	0.00159025
3452	5114	667551	0.00159025	0	-1000	126	126	2	2	norm_b	norm_f	0.00159025
3453	5115	667552	0.00212033	0	-1000	127	127	2	2	norm_b	norm_f	0.00212033
3454	5116	667553	0.00106016	0	-1000	128	128	2	2	norm_b	norm_f	0.00106016
3455	5117	667554	0.00159025	0	-1000	129	129	2	2	norm_b	norm_f	0.00159025
3457	5119	667556	0.000530082	0	-1000	131	131	2	2	norm_b	norm_f	0.000530082
3459	5121	667558	0.00159025	0	-1000	133	133	2	2	norm_b	norm_f	0.00159025
3460	5122	667559	0.00371058	0	-1000	134	134	2	2	norm_b	norm_f	0.00371058
3461	5123	667560	0.00106016	0	-1000	135	135	2	2	norm_b	norm_f	0.00106016
3462	5124	667561	0.00159025	0	-1000	136	136	2	2	norm_b	norm_f	0.00159025
3463	5125	667562	0.00159025	0	-1000	137	137	2	2	norm_b	norm_f	0.00159025
3464	5126	667563	0.000530082	0	-1000	138	138	2	2	norm_b	norm_f	0.000530082
3465	5127	667564	0.00106016	0	-1000	139	139	2	2	norm_b	norm_f	0.00106016
3467	5129	667566	0.00477074	0	-1000	141	141	2	2	norm_b	norm_f	0.00477074
3468	5130	667567	0.00106016	0	-1000	142	142	2	2	norm_b	norm_f	0.00106016
3469	5131	667568	0.000530082	0	-1000	143	143	2	2	norm_b	norm_f	0.000530082
3470	5132	667569	0.00265041	0	-1000	144	144	2	2	norm_b	norm_f	0.00265041
3471	5133	667570	0.000530082	0	-1000	145	145	2	2	norm_b	norm_f	0.000530082
3472	5134	667571	0.00159025	0	-1000	146	146	2	2	norm_b	norm_f	0.00159025
3473	5135	667572	0.000530082	0	-1000	147	147	2	2	norm_b	norm_f	0.000530082
3475	5137	667574	0.00106016	0	-1000	149	149	2	2	norm_b	norm_f	0.00106016
3478	5140	667577	0.000530082	0	-1000	152	152	2	2	norm_b	norm_f	0.000530082
3480	5142	667579	0.000530082	0	-1000	154	154	2	2	norm_b	norm_f	0.000530082
3483	5145	667582	0.00106016	0	-1000	157	157	2	2	norm_b	norm_f	0.00106016
3490	5152	667589	0.000530082	0	-1000	164	164	2	2	norm_b	norm_f	0.000530082
3493	5155	667592	0.000530082	0	-1000	167	167	2	2	norm_b	norm_f	0.000530082
3494	5156	667593	0.00106016	0	-1000	168	168	2	2	norm_b	norm_f	0.00106016
3498	5160	667597	0.00106016	0	-1000	172	172	2	2	norm_b	norm_f	0.00106016
3499	5161	667598	0.000530082	0	-1000	173	173	2	2	norm_b	norm_f	0.000530082
3501	5163	667600	0.00106016	0	-1000	175	175	2	2	norm_b	norm_f	0.00106016
3520	5182	667619	0.000530082	0	-1000	194	194	2	2	norm_b	norm_f	0.000530082
3524	5186	667623	0.000530082	0	-1000	198	198	2	2	norm_b	norm_f	0.000530082
3558	5220	667657	0.000530082	0	-1000	232	232	2	2	norm_b	norm_f	0.000530082
3563	5225	667662	0.00106016	0	-1000	237	237	2	2	norm_b	norm_f	0.00106016
3595	5257	667694	0.00106016	0	-1000	269	269	2	2	norm_b	norm_f	0.00106016
3601	5263	667700	0.000530082	0	-1000	275	275	2	2	norm_b	norm_f	0.000530082
3662	5324	667761	0.00371058	0	-1000	336	336	2	2	norm_b	norm_f	0.00371058
3664	5326	667763	0.000530082	0	-1000	338	338	2	2	norm_b	norm_f	0.000530082
3665	5327	667764	0.000530082	0	-1000	339	339	2	2	norm_b	norm_f	0.000530082
3666	5328	667765	0.00106016	0	-1000	340	340	2	2	norm_b	norm_f	0.00106016
3667	5329	667766	0.00318049	0	-1000	341	341	2	2	norm_b	norm_f	0.00318049
3669	5331	667768	0.00106016	0	-1000	343	343	2	2	norm_b	norm_f	0.00106016
3671	5333	667770	0.000530082	0	-1000	345	345	2	2	norm_b	norm_f	0.000530082
3674	5336	667773	0.00424066	0	-1000	348	348	2	2	norm_b	norm_f	0.00424066
3675	5337	667774	0.00106016	0	-1000	349	349	2	2	norm_b	norm_f	0.00106016
3676	5338	667775	0.00159025	0	-1000	350	350	2	2	norm_b	norm_f	0.00159025
3678	5340	667777	0.00212033	0	-1000	352	352	2	2	norm_b	norm_f	0.00212033
3682	5344	667781	0.000530082	0	-1000	356	356	2	2	norm_b	norm_f	0.000530082
3683	5345	667782	0.00212033	0	-1000	357	357	2	2	norm_b	norm_f	0.00212033
3684	5346	667783	0.000530082	0	-1000	358	358	2	2	norm_b	norm_f	0.000530082
3685	5347	667784	0.00106016	0	-1000	359	359	2	2	norm_b	norm_f	0.00106016
3688	5350	667787	0.000530082	0	-1000	362	362	2	2	norm_b	norm_f	0.000530082
3692	5354	667791	0.000530082	0	-1000	366	366	2	2	norm_b	norm_f	0.000530082
3331	4993	668261	0.00132521	0	-1	5	5	2	2	norm_b	norm_f	0.00132521
3333	4995	668263	0.00132521	0	-1	7	7	2	2	norm_b	norm_f	0.00132521
3334	4996	668264	0.00265041	0	-1	8	8	2	2	norm_b	norm_f	0.00265041
3341	5003	668271	0.00132521	0	-1	15	15	2	2	norm_b	norm_f	0.000363003
3347	5009	668277	0.00397562	0	-1	21	21	2	2	norm_b	norm_f	0.00397562
3354	5016	668284	0.00530082	0	-1	28	28	2	2	norm_b	norm_f	0.00346197
3356	5018	668286	0.0397562	0	-1	30	30	2	2	norm_b	norm_f	0.0179541
3357	5019	668287	0.124569	0	-1	31	31	2	2	norm_b	norm_f	0.104574
3358	5020	668288	0.0225285	0	-1	32	32	2	2	norm_b	norm_f	0.0225285
3359	5021	668289	0.00662603	0	-1	33	33	2	2	norm_b	norm_f	0.00662603
3360	5022	668290	0.0265041	0	-1	34	34	2	2	norm_b	norm_f	0.0265041
3362	5024	668292	0.0371058	0	-1	36	36	2	2	norm_b	norm_f	0.0371058
3404	5066	668334	0.00530082	0	-1	78	78	2	2	norm_b	norm_f	0.00530082
3417	5079	668347	0.00265041	0	-1	91	91	2	2	norm_b	norm_f	0.00265041
3418	5080	668348	0.00927644	0	-1	92	92	2	2	norm_b	norm_f	0.00927644
3423	5085	668353	0.00530082	0	-1	97	97	2	2	norm_b	norm_f	0.00530082
3424	5086	668354	0.00530082	0	-1	98	98	2	2	norm_b	norm_f	0.00530082
3427	5089	668357	0.00265041	0	-1	101	101	2	2	norm_b	norm_f	0.00265041
3429	5091	668359	0.0119268	0	-1	103	103	2	2	norm_b	norm_f	0.0119268
3430	5092	668360	0.00795123	0	-1	104	104	2	2	norm_b	norm_f	0.00795123
3433	5095	668363	0.00397562	0	-1	107	107	2	2	norm_b	norm_f	0.00397562
3434	5096	668364	0.00662603	0	-1	108	108	2	2	norm_b	norm_f	0.00662603
3439	5101	668369	0.00132521	0	-1	113	113	2	2	norm_b	norm_f	0.00132521
3446	5108	668376	0.00132521	0	-1	120	120	2	2	norm_b	norm_f	0.00132521
3452	5114	668382	0.00397562	0	-1	126	126	2	2	norm_b	norm_f	0.00302649
3460	5122	668390	0.00927644	0	-1	134	134	2	2	norm_b	norm_f	0.00927644
3470	5132	668400	0.00662603	0	-1	144	144	2	2	norm_b	norm_f	0.00662603
3524	5186	668454	0.00132521	0	-1	198	198	2	2	norm_b	norm_f	0.000205931
3662	5324	668592	0.00927644	0	-1	336	336	2	2	norm_b	norm_f	0.00927644
3664	5326	668594	0.00132521	0	-1	338	338	2	2	norm_b	norm_f	0.00132521
3665	5327	668595	0.00132521	0	-1	339	339	2	2	norm_b	norm_f	0.00132521
3666	5328	668596	0.00265041	0	-1	340	340	2	2	norm_b	norm_f	0.00265041
3667	5329	668597	0.00795123	0	-1	341	341	2	2	norm_b	norm_f	0.00795123
3669	5331	668599	0.00265041	0	-1	343	343	2	2	norm_b	norm_f	0.00265041
3671	5333	668601	0.00132521	0	-1	345	345	2	2	norm_b	norm_f	0.00132521
3674	5336	668604	0.0106016	0	-1	348	348	2	2	norm_b	norm_f	0.0106016
3675	5337	668605	0.00265041	0	-1	349	349	2	2	norm_b	norm_f	0.00265041
3676	5338	668606	0.00397562	0	-1	350	350	2	2	norm_b	norm_f	0.00397562
3678	5340	668608	0.00530082	0	-1	352	352	2	2	norm_b	norm_f	0.00530082
3682	5344	668612	0.00132521	0	-1	356	356	2	2	norm_b	norm_f	0.00132521
3683	5345	668613	0.00530082	0	-1	357	357	2	2	norm_b	norm_f	0.00530082
3684	5346	668614	0.00132521	0	-1	358	358	2	2	norm_b	norm_f	0.00132521
3685	5347	668615	0.00265041	0	-1	359	359	2	2	norm_b	norm_f	0.00265041
3688	5350	668618	0.00132521	0	-1	362	362	2	2	norm_b	norm_f	0.00132521
3692	5354	668622	0.00132521	0	-1	366	366	2	2	norm_b	norm_f	0.000533067
4162	5824	669092	0.000742115	0	1	5	5	2	2	extend_b	extend_f	0.000742115
4164	5826	669094	0.000742115	0	1	7	7	2	2	extend_b	extend_f	0.000742115
4178	5840	669108	0.00222635	0	1	21	21	2	2	extend_b	extend_f	0.00222635
4189	5851	669119	0.012616	0	1	32	32	2	2	extend_b	extend_f	0.012616
4190	5852	669120	0.00371058	0	1	33	33	2	2	extend_b	extend_f	0.00371058
4191	5853	669121	0.0148423	0	1	34	34	2	2	extend_b	extend_f	0.0148423
4193	5855	669123	0.0207792	0	1	36	36	2	2	extend_b	extend_f	0.0207792
4235	5897	669165	0.00296846	0	1	78	78	2	2	extend_b	extend_f	0.00296846
4248	5910	669178	0.00148423	0	1	91	91	2	2	extend_b	extend_f	0.00148423
4249	5911	669179	0.00519481	0	1	92	92	2	2	extend_b	extend_f	0.00519481
4254	5916	669184	0.00296846	0	1	97	97	2	2	extend_b	extend_f	0.00296846
4255	5917	669185	0.00296846	0	1	98	98	2	2	extend_b	extend_f	0.00296846
4258	5920	669188	0.00148423	0	1	101	101	2	2	extend_b	extend_f	0.00148423
4260	5922	669190	0.00667904	0	1	103	103	2	2	extend_b	extend_f	0.00667904
4261	5923	669191	0.00445269	0	1	104	104	2	2	extend_b	extend_f	0.00445269
4264	5926	669194	0.00222635	0	1	107	107	2	2	extend_b	extend_f	0.00222635
4265	5927	669195	0.00371058	0	1	108	108	2	2	extend_b	extend_f	0.00371058
4270	5932	669200	0.000742115	0	1	113	113	2	2	extend_b	extend_f	0.000742115
4277	5939	669207	0.000742115	0	1	120	120	2	2	extend_b	extend_f	0.000742115
4291	5953	669221	0.00519481	0	1	134	134	2	2	extend_b	extend_f	0.00519481
4493	6155	669423	0.00519481	0	1	336	336	2	2	extend_b	extend_f	0.00519481
4495	6157	669425	0.000742115	0	1	338	338	2	2	extend_b	extend_f	0.000742115
4496	6158	669426	0.000742115	0	1	339	339	2	2	extend_b	extend_f	0.000742115
4497	6159	669427	0.00148423	0	1	340	340	2	2	extend_b	extend_f	0.00148423
4498	6160	669428	0.00445269	0	1	341	341	2	2	extend_b	extend_f	0.00445269
4500	6162	669430	0.00148423	0	1	343	343	2	2	extend_b	extend_f	0.00148423
4502	6164	669432	0.000742115	0	1	345	345	2	2	extend_b	extend_f	0.000742115
4505	6167	669435	0.00593692	0	1	348	348	2	2	extend_b	extend_f	0.00593692
4506	6168	669436	0.00148423	0	1	349	349	2	2	extend_b	extend_f	0.00148423
4507	6169	669437	0.00222635	0	1	350	350	2	2	extend_b	extend_f	0.00222635
4509	6171	669439	0.00296846	0	1	352	352	2	2	extend_b	extend_f	0.00296846
4513	6175	669443	0.000742115	0	1	356	356	2	2	extend_b	extend_f	0.000742115
4514	6176	669444	0.00296846	0	1	357	357	2	2	extend_b	extend_f	0.00296846
4515	6177	669445	0.000742115	0	1	358	358	2	2	extend_b	extend_f	0.000742115
4516	6178	669446	0.00148423	0	1	359	359	2	2	extend_b	extend_f	0.00148423
4519	6181	669449	0.000742115	0	1	362	362	2	2	extend_b	extend_f	0.000742115
4493	6155	670254	100000	0	1000	336	336	2	2	extend_b	extend_f	0.0145254
4495	6157	670256	100000	0	1000	338	338	2	2	extend_b	extend_f	0.000590061
4500	6162	670261	100000	0	1000	343	343	2	2	extend_b	extend_f	0.0226685
4507	6169	670268	100000	0	1000	350	350	2	2	extend_b	extend_f	0.129257
4514	6176	670275	100000	0	1000	357	357	2	2	extend_b	extend_f	0.0340018
6652	8314	1334020	0.000607257	0	-1000	1	1	3	3	norm_b	norm_f	0.000607257
6653	8315	1334021	0.000607257	0	-1000	2	2	3	3	norm_b	norm_f	0.000607257
6654	8316	1334022	0.00166996	0	-1000	3	3	3	3	norm_b	norm_f	0.00166996
6655	8317	1334023	0.000607257	0	-1000	4	4	3	3	norm_b	norm_f	0.000607257
6656	8318	1334024	0.00242903	0	-1000	5	5	3	3	norm_b	norm_f	0.00242903
6657	8319	1334025	0.000607257	0	-1000	6	6	3	3	norm_b	norm_f	0.000607257
6658	8320	1334026	0.00394717	0	-1000	7	7	3	3	norm_b	norm_f	0.00394717
6659	8321	1334027	0.00136633	0	-1000	8	8	3	3	norm_b	norm_f	0.00136633
6660	8322	1334028	0.00121451	0	-1000	9	9	3	3	norm_b	norm_f	0.00121451
6661	8323	1334029	0.00136633	0	-1000	10	10	3	3	norm_b	norm_f	0.00136633
6662	8324	1334030	0.00258084	0	-1000	11	11	3	3	norm_b	norm_f	0.00258084
6663	8325	1334031	0.00197358	0	-1000	12	12	3	3	norm_b	norm_f	0.00197358
6664	8326	1334032	0.000151814	0	-1000	13	13	3	3	norm_b	norm_f	0.000151814
6665	8327	1334033	0.000151814	0	-1000	14	14	3	3	norm_b	norm_f	0.000151814
6666	8328	1334034	0.00121451	0	-1000	15	15	3	3	norm_b	norm_f	0.00121451
6667	8329	1334035	0.00151814	0	-1000	16	16	3	3	norm_b	norm_f	0.00151814
6668	8330	1334036	0.00121451	0	-1000	17	17	3	3	norm_b	norm_f	0.00121451
6669	8331	1334037	0.000910885	0	-1000	18	18	3	3	norm_b	norm_f	0.000910885
6671	8333	1334039	0.000455443	0	-1000	20	20	3	3	norm_b	norm_f	0.000455443
6672	8334	1334040	0.0010627	0	-1000	21	21	3	3	norm_b	norm_f	0.0010627
6673	8335	1334041	0.000303628	0	-1000	22	22	3	3	norm_b	norm_f	0.000303628
6674	8336	1334042	0.000910885	0	-1000	23	23	3	3	norm_b	norm_f	0.000910885
6675	8337	1334043	0.00197358	0	-1000	24	24	3	3	norm_b	norm_f	0.00197358
6676	8338	1334044	0.000607257	0	-1000	25	25	3	3	norm_b	norm_f	0.000607257
6677	8339	1334045	0.000455443	0	-1000	26	26	3	3	norm_b	norm_f	0.000455443
6678	8340	1334046	0.000607257	0	-1000	27	27	3	3	norm_b	norm_f	0.000607257
6679	8341	1334047	0.0010627	0	-1000	28	28	3	3	norm_b	norm_f	0.0010627
6680	8342	1334048	0.00121451	0	-1000	29	29	3	3	norm_b	norm_f	0.00121451
6681	8343	1334049	0.0021254	0	-1000	30	30	3	3	norm_b	norm_f	0.0021254
6682	8344	1334050	0.00136633	0	-1000	31	31	3	3	norm_b	norm_f	0.00136633
6683	8345	1334051	0.0010627	0	-1000	32	32	3	3	norm_b	norm_f	0.0010627
6684	8346	1334052	0.00227721	0	-1000	33	33	3	3	norm_b	norm_f	0.00227721
6685	8347	1334053	0.000607257	0	-1000	34	34	3	3	norm_b	norm_f	0.000607257
6686	8348	1334054	0.00333991	0	-1000	35	35	3	3	norm_b	norm_f	0.00333991
6687	8349	1334055	0.000607257	0	-1000	36	36	3	3	norm_b	norm_f	0.000607257
6688	8350	1334056	0.000607257	0	-1000	37	37	3	3	norm_b	norm_f	0.000607257
6689	8351	1334057	0.000151814	0	-1000	38	38	3	3	norm_b	norm_f	0.000151814
6690	8352	1334058	0.000910885	0	-1000	39	39	3	3	norm_b	norm_f	0.000910885
6691	8353	1334059	0.00151814	0	-1000	40	40	3	3	norm_b	norm_f	0.00151814
6692	8354	1334060	0.000455443	0	-1000	41	41	3	3	norm_b	norm_f	0.000455443
6693	8355	1334061	0.000607257	0	-1000	42	42	3	3	norm_b	norm_f	0.000607257
6694	8356	1334062	0.00151814	0	-1000	43	43	3	3	norm_b	norm_f	0.00151814
6695	8357	1334063	0.000910885	0	-1000	44	44	3	3	norm_b	norm_f	0.000910885
6696	8358	1334064	0.00136633	0	-1000	45	45	3	3	norm_b	norm_f	0.00136633
6697	8359	1334065	0.00166996	0	-1000	46	46	3	3	norm_b	norm_f	0.00166996
6698	8360	1334066	0.00136633	0	-1000	47	47	3	3	norm_b	norm_f	0.00136633
6699	8361	1334067	0.00136633	0	-1000	48	48	3	3	norm_b	norm_f	0.00136633
6700	8362	1334068	0.00136633	0	-1000	49	49	3	3	norm_b	norm_f	0.00136633
6701	8363	1334069	0.000455443	0	-1000	50	50	3	3	norm_b	norm_f	0.000455443
6702	8364	1334070	0.000455443	0	-1000	51	51	3	3	norm_b	norm_f	0.000455443
6703	8365	1334071	0.000455443	0	-1000	52	52	3	3	norm_b	norm_f	0.000455443
6704	8366	1334072	0.000151814	0	-1000	53	53	3	3	norm_b	norm_f	0.000151814
6705	8367	1334073	0.000759071	0	-1000	54	54	3	3	norm_b	norm_f	0.000759071
6706	8368	1334074	0.000910885	0	-1000	55	55	3	3	norm_b	norm_f	0.000910885
6707	8369	1334075	0.000303628	0	-1000	56	56	3	3	norm_b	norm_f	0.000303628
6708	8370	1334076	0.0010627	0	-1000	57	57	3	3	norm_b	norm_f	0.0010627
6709	8371	1334077	0.000759071	0	-1000	58	58	3	3	norm_b	norm_f	0.000759071
6710	8372	1334078	0.0010627	0	-1000	59	59	3	3	norm_b	norm_f	0.0010627
6711	8373	1334079	0.000455443	0	-1000	60	60	3	3	norm_b	norm_f	0.000455443
6712	8374	1334080	0.000759071	0	-1000	61	61	3	3	norm_b	norm_f	0.000759071
6713	8375	1334081	0.000759071	0	-1000	62	62	3	3	norm_b	norm_f	0.000759071
6714	8376	1334082	0.000910885	0	-1000	63	63	3	3	norm_b	norm_f	0.000910885
6715	8377	1334083	0.000759071	0	-1000	64	64	3	3	norm_b	norm_f	0.000759071
6716	8378	1334084	0.000910885	0	-1000	65	65	3	3	norm_b	norm_f	0.000910885
6717	8379	1334085	0.000455443	0	-1000	66	66	3	3	norm_b	norm_f	0.000455443
6718	8380	1334086	0.000455443	0	-1000	67	67	3	3	norm_b	norm_f	0.000455443
6719	8381	1334087	0.000303628	0	-1000	68	68	3	3	norm_b	norm_f	0.000303628
6720	8382	1334088	0.00166996	0	-1000	69	69	3	3	norm_b	norm_f	0.00166996
6721	8383	1334089	0.00242903	0	-1000	70	70	3	3	norm_b	norm_f	0.00242903
6722	8384	1334090	0.000910885	0	-1000	71	71	3	3	norm_b	norm_f	0.000910885
6723	8385	1334091	0.00242903	0	-1000	72	72	3	3	norm_b	norm_f	0.00242903
6724	8386	1334092	0.00121451	0	-1000	73	73	3	3	norm_b	norm_f	0.00121451
6725	8387	1334093	0.0021254	0	-1000	74	74	3	3	norm_b	norm_f	0.0021254
6726	8388	1334094	0.000607257	0	-1000	75	75	3	3	norm_b	norm_f	0.000607257
6727	8389	1334095	0.00197358	0	-1000	76	76	3	3	norm_b	norm_f	0.00197358
6728	8390	1334096	0.000910885	0	-1000	77	77	3	3	norm_b	norm_f	0.000910885
6729	8391	1334097	0.000455443	0	-1000	78	78	3	3	norm_b	norm_f	0.000455443
6730	8392	1334098	0.000759071	0	-1000	79	79	3	3	norm_b	norm_f	0.000759071
6731	8393	1334099	0.000910885	0	-1000	80	80	3	3	norm_b	norm_f	0.000910885
6732	8394	1334100	0.000759071	0	-1000	81	81	3	3	norm_b	norm_f	0.000759071
6733	8395	1334101	0.00151814	0	-1000	82	82	3	3	norm_b	norm_f	0.00151814
6734	8396	1334102	0.00197358	0	-1000	83	83	3	3	norm_b	norm_f	0.00197358
6735	8397	1334103	0.0010627	0	-1000	84	84	3	3	norm_b	norm_f	0.0010627
6736	8398	1334104	0.000910885	0	-1000	85	85	3	3	norm_b	norm_f	0.000910885
6737	8399	1334105	0.000607257	0	-1000	86	86	3	3	norm_b	norm_f	0.000607257
6738	8400	1334106	0.00121451	0	-1000	87	87	3	3	norm_b	norm_f	0.00121451
6739	8401	1334107	0.00136633	0	-1000	88	88	3	3	norm_b	norm_f	0.00136633
6740	8402	1334108	0.00151814	0	-1000	89	89	3	3	norm_b	norm_f	0.00151814
6741	8403	1334109	0.00182177	0	-1000	90	90	3	3	norm_b	norm_f	0.00182177
6742	8404	1334110	0.00258084	0	-1000	91	91	3	3	norm_b	norm_f	0.00258084
6743	8405	1334111	0.00151814	0	-1000	92	92	3	3	norm_b	norm_f	0.00151814
6744	8406	1334112	0.00242903	0	-1000	93	93	3	3	norm_b	norm_f	0.00242903
6745	8407	1334113	0.0010627	0	-1000	94	94	3	3	norm_b	norm_f	0.0010627
6746	8408	1334114	0.00151814	0	-1000	95	95	3	3	norm_b	norm_f	0.00151814
6747	8409	1334115	0.00242903	0	-1000	96	96	3	3	norm_b	norm_f	0.00242903
6748	8410	1334116	0.00242903	0	-1000	97	97	3	3	norm_b	norm_f	0.00242903
6749	8411	1334117	0.00333991	0	-1000	98	98	3	3	norm_b	norm_f	0.00333991
6750	8412	1334118	0.00151814	0	-1000	99	99	3	3	norm_b	norm_f	0.00151814
6751	8413	1334119	0.00151814	0	-1000	100	100	3	3	norm_b	norm_f	0.00151814
6752	8414	1334120	0.00242903	0	-1000	101	101	3	3	norm_b	norm_f	0.00242903
6753	8415	1334121	0.00166996	0	-1000	102	102	3	3	norm_b	norm_f	0.00166996
6754	8416	1334122	0.000151814	0	-1000	103	103	3	3	norm_b	norm_f	0.000151814
6755	8417	1334123	0.000759071	0	-1000	104	104	3	3	norm_b	norm_f	0.000759071
6756	8418	1334124	0.00121451	0	-1000	105	105	3	3	norm_b	norm_f	0.00121451
6757	8419	1334125	0.00227721	0	-1000	106	106	3	3	norm_b	norm_f	0.00227721
6758	8420	1334126	0.00227721	0	-1000	107	107	3	3	norm_b	norm_f	0.00227721
6759	8421	1334127	0.00364354	0	-1000	108	108	3	3	norm_b	norm_f	0.00364354
6760	8422	1334128	0.00197358	0	-1000	109	109	3	3	norm_b	norm_f	0.00197358
6761	8423	1334129	0.00121451	0	-1000	110	110	3	3	norm_b	norm_f	0.00121451
6762	8424	1334130	0.000910885	0	-1000	111	111	3	3	norm_b	norm_f	0.000910885
6763	8425	1334131	0.0010627	0	-1000	112	112	3	3	norm_b	norm_f	0.0010627
6764	8426	1334132	0.000607257	0	-1000	113	113	3	3	norm_b	norm_f	0.000607257
6765	8427	1334133	0.00197358	0	-1000	114	114	3	3	norm_b	norm_f	0.00197358
6766	8428	1334134	0.000607257	0	-1000	115	115	3	3	norm_b	norm_f	0.000607257
6767	8429	1334135	0.000455443	0	-1000	116	116	3	3	norm_b	norm_f	0.000455443
6768	8430	1334136	0.0010627	0	-1000	117	117	3	3	norm_b	norm_f	0.0010627
6769	8431	1334137	0.00197358	0	-1000	118	118	3	3	norm_b	norm_f	0.00197358
6770	8432	1334138	0.00227721	0	-1000	119	119	3	3	norm_b	norm_f	0.00227721
6771	8433	1334139	0.000910885	0	-1000	120	120	3	3	norm_b	norm_f	0.000910885
6772	8434	1334140	0.00258084	0	-1000	121	121	3	3	norm_b	norm_f	0.00258084
6773	8435	1334141	0.000607257	0	-1000	122	122	3	3	norm_b	norm_f	0.000607257
6774	8436	1334142	0.0021254	0	-1000	123	123	3	3	norm_b	norm_f	0.0021254
6775	8437	1334143	0.00121451	0	-1000	124	124	3	3	norm_b	norm_f	0.00121451
6776	8438	1334144	0.000455443	0	-1000	125	125	3	3	norm_b	norm_f	0.000455443
6777	8439	1334145	0.00136633	0	-1000	126	126	3	3	norm_b	norm_f	0.00136633
6778	8440	1334146	0.00136633	0	-1000	127	127	3	3	norm_b	norm_f	0.00136633
6779	8441	1334147	0.00121451	0	-1000	128	128	3	3	norm_b	norm_f	0.00121451
6780	8442	1334148	0.00182177	0	-1000	129	129	3	3	norm_b	norm_f	0.00182177
6781	8443	1334149	0.00273266	0	-1000	130	130	3	3	norm_b	norm_f	0.00273266
6782	8444	1334150	0.0021254	0	-1000	131	131	3	3	norm_b	norm_f	0.0021254
6783	8445	1334151	0.00166996	0	-1000	132	132	3	3	norm_b	norm_f	0.00166996
6784	8446	1334152	0.00121451	0	-1000	133	133	3	3	norm_b	norm_f	0.00121451
6785	8447	1334153	0.000759071	0	-1000	134	134	3	3	norm_b	norm_f	0.000759071
6786	8448	1334154	0.000910885	0	-1000	135	135	3	3	norm_b	norm_f	0.000910885
6787	8449	1334155	0.000303628	0	-1000	136	136	3	3	norm_b	norm_f	0.000303628
6788	8450	1334156	0.000303628	0	-1000	137	137	3	3	norm_b	norm_f	0.000303628
6789	8451	1334157	0.0010627	0	-1000	138	138	3	3	norm_b	norm_f	0.0010627
6790	8452	1334158	0.00151814	0	-1000	139	139	3	3	norm_b	norm_f	0.00151814
6791	8453	1334159	0.00121451	0	-1000	140	140	3	3	norm_b	norm_f	0.00121451
6792	8454	1334160	0.00288447	0	-1000	141	141	3	3	norm_b	norm_f	0.00288447
6793	8455	1334161	0.0021254	0	-1000	142	142	3	3	norm_b	norm_f	0.0021254
6794	8456	1334162	0.00182177	0	-1000	143	143	3	3	norm_b	norm_f	0.00182177
6795	8457	1334163	0.0031881	0	-1000	144	144	3	3	norm_b	norm_f	0.0031881
6796	8458	1334164	0.00121451	0	-1000	145	145	3	3	norm_b	norm_f	0.00121451
6797	8459	1334165	0.0010627	0	-1000	146	146	3	3	norm_b	norm_f	0.0010627
6798	8460	1334166	0.00136633	0	-1000	147	147	3	3	norm_b	norm_f	0.00136633
6799	8461	1334167	0.00288447	0	-1000	148	148	3	3	norm_b	norm_f	0.00288447
6800	8462	1334168	0.000455443	0	-1000	149	149	3	3	norm_b	norm_f	0.000455443
6801	8463	1334169	0.000759071	0	-1000	150	150	3	3	norm_b	norm_f	0.000759071
6802	8464	1334170	0.00151814	0	-1000	151	151	3	3	norm_b	norm_f	0.00151814
6803	8465	1334171	0.000455443	0	-1000	152	152	3	3	norm_b	norm_f	0.000455443
6804	8466	1334172	0.00242903	0	-1000	153	153	3	3	norm_b	norm_f	0.00242903
6805	8467	1334173	0.00151814	0	-1000	154	154	3	3	norm_b	norm_f	0.00151814
6806	8468	1334174	0.00197358	0	-1000	155	155	3	3	norm_b	norm_f	0.00197358
6807	8469	1334175	0.00151814	0	-1000	156	156	3	3	norm_b	norm_f	0.00151814
6808	8470	1334176	0.000303628	0	-1000	157	157	3	3	norm_b	norm_f	0.000303628
6809	8471	1334177	0.000303628	0	-1000	158	158	3	3	norm_b	norm_f	0.000303628
6810	8472	1334178	0.000303628	0	-1000	159	159	3	3	norm_b	norm_f	0.000303628
6811	8473	1334179	0.000455443	0	-1000	160	160	3	3	norm_b	norm_f	0.000455443
6813	8475	1334181	0.000151814	0	-1000	162	162	3	3	norm_b	norm_f	0.000151814
6814	8476	1334182	0.000303628	0	-1000	163	163	3	3	norm_b	norm_f	0.000303628
6815	8477	1334183	0.000151814	0	-1000	164	164	3	3	norm_b	norm_f	0.000151814
6817	8479	1334185	0.000151814	0	-1000	166	166	3	3	norm_b	norm_f	0.000151814
6818	8480	1334186	0.000303628	0	-1000	167	167	3	3	norm_b	norm_f	0.000303628
6819	8481	1334187	0.000455443	0	-1000	168	168	3	3	norm_b	norm_f	0.000455443
6820	8482	1334188	0.000455443	0	-1000	169	169	3	3	norm_b	norm_f	0.000455443
6821	8483	1334189	0.000303628	0	-1000	170	170	3	3	norm_b	norm_f	0.000303628
6822	8484	1334190	0.000303628	0	-1000	171	171	3	3	norm_b	norm_f	0.000303628
6823	8485	1334191	0.000303628	0	-1000	172	172	3	3	norm_b	norm_f	0.000303628
6824	8486	1334192	0.000607257	0	-1000	173	173	3	3	norm_b	norm_f	0.000607257
6825	8487	1334193	0.000759071	0	-1000	174	174	3	3	norm_b	norm_f	0.000759071
6826	8488	1334194	0.000151814	0	-1000	175	175	3	3	norm_b	norm_f	0.000151814
6828	8490	1334196	0.000303628	0	-1000	177	177	3	3	norm_b	norm_f	0.000303628
6829	8491	1334197	0.000455443	0	-1000	178	178	3	3	norm_b	norm_f	0.000455443
6830	8492	1334198	0.000455443	0	-1000	179	179	3	3	norm_b	norm_f	0.000455443
6832	8494	1334200	0.000151814	0	-1000	181	181	3	3	norm_b	norm_f	0.000151814
6833	8495	1334201	0.000607257	0	-1000	182	182	3	3	norm_b	norm_f	0.000607257
6834	8496	1334202	0.000151814	0	-1000	183	183	3	3	norm_b	norm_f	0.000151814
6836	8498	1334204	0.000151814	0	-1000	185	185	3	3	norm_b	norm_f	0.000151814
6837	8499	1334205	0.000455443	0	-1000	186	186	3	3	norm_b	norm_f	0.000455443
6838	8500	1334206	0.0010627	0	-1000	187	187	3	3	norm_b	norm_f	0.0010627
6839	8501	1334207	0.000151814	0	-1000	188	188	3	3	norm_b	norm_f	0.000151814
6840	8502	1334208	0.000151814	0	-1000	189	189	3	3	norm_b	norm_f	0.000151814
6841	8503	1334209	0.000151814	0	-1000	190	190	3	3	norm_b	norm_f	0.000151814
6843	8505	1334211	0.000151814	0	-1000	192	192	3	3	norm_b	norm_f	0.000151814
6845	8507	1334213	0.000607257	0	-1000	194	194	3	3	norm_b	norm_f	0.000607257
6847	8509	1334215	0.00182177	0	-1000	196	196	3	3	norm_b	norm_f	0.00182177
6848	8510	1334216	0.000151814	0	-1000	197	197	3	3	norm_b	norm_f	0.000151814
6849	8511	1334217	0.000455443	0	-1000	198	198	3	3	norm_b	norm_f	0.000455443
6851	8513	1334219	0.000151814	0	-1000	200	200	3	3	norm_b	norm_f	0.000151814
6883	8545	1334251	0.000151814	0	-1000	232	232	3	3	norm_b	norm_f	0.000151814
6924	8586	1334292	0.000303628	0	-1000	273	273	3	3	norm_b	norm_f	0.000303628
6930	8592	1334298	0.000151814	0	-1000	279	279	3	3	norm_b	norm_f	0.000151814
6933	8595	1334301	0.000151814	0	-1000	282	282	3	3	norm_b	norm_f	0.000151814
6987	8649	1334355	0.000455443	0	-1000	336	336	3	3	norm_b	norm_f	0.000455443
6988	8650	1334356	0.00136633	0	-1000	337	337	3	3	norm_b	norm_f	0.00136633
6989	8651	1334357	0.00166996	0	-1000	338	338	3	3	norm_b	norm_f	0.00166996
6990	8652	1334358	0.00470624	0	-1000	339	339	3	3	norm_b	norm_f	0.00470624
6991	8653	1334359	0.00364354	0	-1000	340	340	3	3	norm_b	norm_f	0.00364354
6992	8654	1334360	0.00364354	0	-1000	341	341	3	3	norm_b	norm_f	0.00364354
6993	8655	1334361	0.000455443	0	-1000	342	342	3	3	norm_b	norm_f	0.000455443
6994	8656	1334362	0.00455443	0	-1000	343	343	3	3	norm_b	norm_f	0.00455443
6995	8657	1334363	0.00516168	0	-1000	344	344	3	3	norm_b	norm_f	0.00516168
6996	8658	1334364	0.000151814	0	-1000	345	345	3	3	norm_b	norm_f	0.000151814
6999	8661	1334367	0.0104752	0	-1000	348	348	3	3	norm_b	norm_f	0.0104752
7000	8662	1334368	0.00136633	0	-1000	349	349	3	3	norm_b	norm_f	0.00136633
7001	8663	1334369	0.00182177	0	-1000	350	350	3	3	norm_b	norm_f	0.00182177
7002	8664	1334370	0.00303628	0	-1000	351	351	3	3	norm_b	norm_f	0.00303628
7003	8665	1334371	0.0042508	0	-1000	352	352	3	3	norm_b	norm_f	0.0042508
7004	8666	1334372	0.00333991	0	-1000	353	353	3	3	norm_b	norm_f	0.00333991
7005	8667	1334373	0.000151814	0	-1000	354	354	3	3	norm_b	norm_f	0.000151814
7007	8669	1334375	0.000151814	0	-1000	356	356	3	3	norm_b	norm_f	0.000151814
7008	8670	1334376	0.00394717	0	-1000	357	357	3	3	norm_b	norm_f	0.00394717
7009	8671	1334377	0.00121451	0	-1000	358	358	3	3	norm_b	norm_f	0.00121451
7010	8672	1334378	0.00273266	0	-1000	359	359	3	3	norm_b	norm_f	0.00273266
7011	8673	1334379	0.000303628	0	-1000	360	360	3	3	norm_b	norm_f	0.000303628
7012	8674	1334380	0.00227721	0	-1000	361	361	3	3	norm_b	norm_f	0.00227721
7013	8675	1334381	0.00561712	0	-1000	362	362	3	3	norm_b	norm_f	0.00561712
7014	8676	1334382	0.000151814	0	-1000	363	363	3	3	norm_b	norm_f	0.000151814
7019	8681	1334387	0.000151814	0	-1000	368	368	3	3	norm_b	norm_f	0.000151814
7020	8682	1334388	0.000151814	0	-1000	369	369	3	3	norm_b	norm_f	0.000151814
7021	8683	1334389	0.000303628	0	-1000	370	370	3	3	norm_b	norm_f	0.000303628
7024	8686	1334392	0.000151814	0	-1000	373	373	3	3	norm_b	norm_f	0.000151814
7030	8692	1334398	0.000151814	0	-1000	379	379	3	3	norm_b	norm_f	0.000151814
7031	8693	1334399	0.000303628	0	-1000	380	380	3	3	norm_b	norm_f	0.000303628
7033	8695	1334401	0.000151814	0	-1000	382	382	3	3	norm_b	norm_f	0.000151814
7034	8696	1334402	0.000303628	0	-1000	383	383	3	3	norm_b	norm_f	0.000303628
7035	8697	1334403	0.000151814	0	-1000	384	384	3	3	norm_b	norm_f	0.000151814
7038	8700	1334406	0.000151814	0	-1000	387	387	3	3	norm_b	norm_f	0.000151814
7380	9042	1334748	0.000151814	0	-1000	729	729	3	3	norm_b	norm_f	0.000151814
6654	8316	1334853	0.00417489	0	-1	3	3	3	3	norm_b	norm_f	0.00417489
6655	8317	1334854	0.00151814	0	-1	4	4	3	3	norm_b	norm_f	0.00151814
6656	8318	1334855	0.00607257	0	-1	5	5	3	3	norm_b	norm_f	0.00607257
6657	8319	1334856	0.00151814	0	-1	6	6	3	3	norm_b	norm_f	0.00151814
6658	8320	1334857	0.00986792	0	-1	7	7	3	3	norm_b	norm_f	0.00986792
6659	8321	1334858	0.00341582	0	-1	8	8	3	3	norm_b	norm_f	0.00341582
6661	8323	1334860	0.00341582	0	-1	10	10	3	3	norm_b	norm_f	0.000294808
6662	8324	1334861	0.0064521	0	-1	11	11	3	3	norm_b	norm_f	0.00406026
6664	8326	1334863	0.000379535	0	-1	13	13	3	3	norm_b	norm_f	0.000379535
6665	8327	1334864	0.000379535	0	-1	14	14	3	3	norm_b	norm_f	0.000379535
6666	8328	1334865	0.00303628	0	-1	15	15	3	3	norm_b	norm_f	0.00303628
6667	8329	1334866	0.00379535	0	-1	16	16	3	3	norm_b	norm_f	0.00379535
6671	8333	1334870	0.00113861	0	-1	20	20	3	3	norm_b	norm_f	0.00113861
6672	8334	1334871	0.00265675	0	-1	21	21	3	3	norm_b	norm_f	0.00265675
6673	8335	1334872	0.000759071	0	-1	22	22	3	3	norm_b	norm_f	0.000242207
6675	8337	1334874	0.00493396	0	-1	24	24	3	3	norm_b	norm_f	0.00493396
6677	8339	1334876	0.00113861	0	-1	26	26	3	3	norm_b	norm_f	0.00113861
6678	8340	1334877	0.00151814	0	-1	27	27	3	3	norm_b	norm_f	0.000558246
6679	8341	1334878	0.00265675	0	-1	28	28	3	3	norm_b	norm_f	0.00265675
6680	8342	1334879	0.00303628	0	-1	29	29	3	3	norm_b	norm_f	0.00303628
6681	8343	1334880	0.0053135	0	-1	30	30	3	3	norm_b	norm_f	0.0053135
6682	8344	1334881	0.00341582	0	-1	31	31	3	3	norm_b	norm_f	0.00341582
6683	8345	1334882	0.00265675	0	-1	32	32	3	3	norm_b	norm_f	0.00265675
6684	8346	1334883	0.00569303	0	-1	33	33	3	3	norm_b	norm_f	0.00569303
6685	8347	1334884	0.00151814	0	-1	34	34	3	3	norm_b	norm_f	0.00151814
6686	8348	1334885	0.00834978	0	-1	35	35	3	3	norm_b	norm_f	0.00834978
6687	8349	1334886	0.00151814	0	-1	36	36	3	3	norm_b	norm_f	0.00151814
6689	8351	1334888	0.000379535	0	-1	38	38	3	3	norm_b	norm_f	0.000379535
6693	8355	1334892	0.00151814	0	-1	42	42	3	3	norm_b	norm_f	0.00151814
6694	8356	1334893	0.00379535	0	-1	43	43	3	3	norm_b	norm_f	0.00379535
6695	8357	1334894	0.00227721	0	-1	44	44	3	3	norm_b	norm_f	0.00227721
6698	8360	1334897	0.00341582	0	-1	47	47	3	3	norm_b	norm_f	0.00341582
6703	8365	1334902	0.00113861	0	-1	52	52	3	3	norm_b	norm_f	0.00113861
6708	8370	1334907	0.00265675	0	-1	57	57	3	3	norm_b	norm_f	0.00265675
6720	8382	1334919	0.00417489	0	-1	69	69	3	3	norm_b	norm_f	0.00155119
6721	8383	1334920	0.00607257	0	-1	70	70	3	3	norm_b	norm_f	0.000877492
6723	8385	1334922	0.00607257	0	-1	72	72	3	3	norm_b	norm_f	0.00607257
6726	8388	1334925	0.00151814	0	-1	75	75	3	3	norm_b	norm_f	0.00151814
6727	8389	1334926	0.00493396	0	-1	76	76	3	3	norm_b	norm_f	0.0045155
6728	8390	1334927	0.00227721	0	-1	77	77	3	3	norm_b	norm_f	0.00227721
6729	8391	1334928	0.00113861	0	-1	78	78	3	3	norm_b	norm_f	0.00113861
6732	8394	1334931	0.00189768	0	-1	81	81	3	3	norm_b	norm_f	0.00189768
6733	8395	1334932	0.00379535	0	-1	82	82	3	3	norm_b	norm_f	0.00379535
6735	8397	1334934	0.00265675	0	-1	84	84	3	3	norm_b	norm_f	0.00265675
6738	8400	1334937	0.00303628	0	-1	87	87	3	3	norm_b	norm_f	0.00303628
6739	8401	1334938	0.00341582	0	-1	88	88	3	3	norm_b	norm_f	0.00341582
6741	8403	1334940	0.00455443	0	-1	90	90	3	3	norm_b	norm_f	0.00455443
6742	8404	1334941	0.0064521	0	-1	91	91	3	3	norm_b	norm_f	0.0064521
6743	8405	1334942	0.00379535	0	-1	92	92	3	3	norm_b	norm_f	0.00379535
6744	8406	1334943	0.00607257	0	-1	93	93	3	3	norm_b	norm_f	0.00607257
6746	8408	1334945	0.00379535	0	-1	95	95	3	3	norm_b	norm_f	0.00121103
6748	8410	1334947	0.00607257	0	-1	97	97	3	3	norm_b	norm_f	0.00607257
6749	8411	1334948	0.00834978	0	-1	98	98	3	3	norm_b	norm_f	0.00834978
6750	8412	1334949	0.00379535	0	-1	99	99	3	3	norm_b	norm_f	0.000452612
6751	8413	1334950	0.00379535	0	-1	100	100	3	3	norm_b	norm_f	0.00379535
6752	8414	1334951	0.00607257	0	-1	101	101	3	3	norm_b	norm_f	0.00607257
6753	8415	1334952	0.00417489	0	-1	102	102	3	3	norm_b	norm_f	0.00417489
6754	8416	1334953	0.000379535	0	-1	103	103	3	3	norm_b	norm_f	0.000379535
6755	8417	1334954	0.00189768	0	-1	104	104	3	3	norm_b	norm_f	0.00189768
6756	8418	1334955	0.00303628	0	-1	105	105	3	3	norm_b	norm_f	0.00303628
6758	8420	1334957	0.00569303	0	-1	107	107	3	3	norm_b	norm_f	0.00569303
6759	8421	1334958	0.00910885	0	-1	108	108	3	3	norm_b	norm_f	0.00910885
6760	8422	1334959	0.00493396	0	-1	109	109	3	3	norm_b	norm_f	0.00493396
6761	8423	1334960	0.00303628	0	-1	110	110	3	3	norm_b	norm_f	0.00303628
6764	8426	1334963	0.00151814	0	-1	113	113	3	3	norm_b	norm_f	0.00151814
6766	8428	1334965	0.00151814	0	-1	115	115	3	3	norm_b	norm_f	0.00151814
6767	8429	1334966	0.00113861	0	-1	116	116	3	3	norm_b	norm_f	0.00113861
6769	8431	1334968	0.00493396	0	-1	118	118	3	3	norm_b	norm_f	0.00493396
6771	8433	1334970	0.00227721	0	-1	120	120	3	3	norm_b	norm_f	0.00227721
6773	8435	1334972	0.00151814	0	-1	122	122	3	3	norm_b	norm_f	0.00151814
6774	8436	1334973	0.0053135	0	-1	123	123	3	3	norm_b	norm_f	0.0053135
6775	8437	1334974	0.00303628	0	-1	124	124	3	3	norm_b	norm_f	0.00303628
6777	8439	1334976	0.00341582	0	-1	126	126	3	3	norm_b	norm_f	0.00341582
6778	8440	1334977	0.00341582	0	-1	127	127	3	3	norm_b	norm_f	0.00171245
6780	8442	1334979	0.00455443	0	-1	129	129	3	3	norm_b	norm_f	0.00455443
6781	8443	1334980	0.00683164	0	-1	130	130	3	3	norm_b	norm_f	0.00683164
6782	8444	1334981	0.0053135	0	-1	131	131	3	3	norm_b	norm_f	0.00430909
6783	8445	1334982	0.00417489	0	-1	132	132	3	3	norm_b	norm_f	0.00417489
6785	8447	1334984	0.00189768	0	-1	134	134	3	3	norm_b	norm_f	0.00189768
6788	8450	1334987	0.000759071	0	-1	137	137	3	3	norm_b	norm_f	0.000759071
6789	8451	1334988	0.00265675	0	-1	138	138	3	3	norm_b	norm_f	0.00265675
6792	8454	1334991	0.00721117	0	-1	141	141	3	3	norm_b	norm_f	0.00721117
6793	8455	1334992	0.0053135	0	-1	142	142	3	3	norm_b	norm_f	0.0053135
6795	8457	1334994	0.00797024	0	-1	144	144	3	3	norm_b	norm_f	0.00797024
6799	8461	1334998	0.00721117	0	-1	148	148	3	3	norm_b	norm_f	0.00721117
6801	8463	1335000	0.00189768	0	-1	150	150	3	3	norm_b	norm_f	0.00189768
6803	8465	1335002	0.00113861	0	-1	152	152	3	3	norm_b	norm_f	0.00113861
6805	8467	1335004	0.00379535	0	-1	154	154	3	3	norm_b	norm_f	0.00231406
6807	8469	1335006	0.00379535	0	-1	156	156	3	3	norm_b	norm_f	0.000680953
6809	8471	1335008	0.000759071	0	-1	158	158	3	3	norm_b	norm_f	0.000484414
6811	8473	1335010	0.00113861	0	-1	160	160	3	3	norm_b	norm_f	0.000365258
6837	8499	1335036	0.00113861	0	-1	186	186	3	3	norm_b	norm_f	0.00113861
6838	8500	1335037	0.00265675	0	-1	187	187	3	3	norm_b	norm_f	0.00265675
6839	8501	1335038	0.000379535	0	-1	188	188	3	3	norm_b	norm_f	0.000379535
6840	8502	1335039	0.000379535	0	-1	189	189	3	3	norm_b	norm_f	0.000379535
6843	8505	1335042	0.000379535	0	-1	192	192	3	3	norm_b	norm_f	0.000379535
6847	8509	1335046	0.00455443	0	-1	196	196	3	3	norm_b	norm_f	0.00455443
6848	8510	1335047	0.000379535	0	-1	197	197	3	3	norm_b	norm_f	0.000379535
6849	8511	1335048	0.00113861	0	-1	198	198	3	3	norm_b	norm_f	0.00113861
6851	8513	1335050	0.000379535	0	-1	200	200	3	3	norm_b	norm_f	0.000379535
6883	8545	1335082	0.000379535	0	-1	232	232	3	3	norm_b	norm_f	0.000379535
6924	8586	1335123	0.000759071	0	-1	273	273	3	3	norm_b	norm_f	0.000759071
6930	8592	1335129	0.000379535	0	-1	279	279	3	3	norm_b	norm_f	0.000301329
6933	8595	1335132	0.000379535	0	-1	282	282	3	3	norm_b	norm_f	0.000379535
6987	8649	1335186	0.00113861	0	-1	336	336	3	3	norm_b	norm_f	0.00113861
6988	8650	1335187	0.00341582	0	-1	337	337	3	3	norm_b	norm_f	0.00341582
6989	8651	1335188	0.00417489	0	-1	338	338	3	3	norm_b	norm_f	0.00417489
6990	8652	1335189	0.0117656	0	-1	339	339	3	3	norm_b	norm_f	0.0117656
6991	8653	1335190	0.00910885	0	-1	340	340	3	3	norm_b	norm_f	0.00910885
6992	8654	1335191	0.00910885	0	-1	341	341	3	3	norm_b	norm_f	0.00910885
6993	8655	1335192	0.00113861	0	-1	342	342	3	3	norm_b	norm_f	0.00113861
6994	8656	1335193	0.0113861	0	-1	343	343	3	3	norm_b	norm_f	0.0113861
6995	8657	1335194	0.0129042	0	-1	344	344	3	3	norm_b	norm_f	0.0129042
6996	8658	1335195	0.000379535	0	-1	345	345	3	3	norm_b	norm_f	0.000379535
6999	8661	1335198	0.0261879	0	-1	348	348	3	3	norm_b	norm_f	0.0193094
7000	8662	1335199	0.00341582	0	-1	349	349	3	3	norm_b	norm_f	0.00341582
7001	8663	1335200	0.00455443	0	-1	350	350	3	3	norm_b	norm_f	0.00455443
7002	8664	1335201	0.00759071	0	-1	351	351	3	3	norm_b	norm_f	0.00759071
7003	8665	1335202	0.010627	0	-1	352	352	3	3	norm_b	norm_f	0.010627
7004	8666	1335203	0.00834978	0	-1	353	353	3	3	norm_b	norm_f	0.00834978
7007	8669	1335206	0.000379535	0	-1	356	356	3	3	norm_b	norm_f	0.000379535
7008	8670	1335207	0.00986792	0	-1	357	357	3	3	norm_b	norm_f	0.00986792
7009	8671	1335208	0.00303628	0	-1	358	358	3	3	norm_b	norm_f	0.00303628
7010	8672	1335209	0.00683164	0	-1	359	359	3	3	norm_b	norm_f	0.00683164
7011	8673	1335210	0.000759071	0	-1	360	360	3	3	norm_b	norm_f	0.000759071
7012	8674	1335211	0.00569303	0	-1	361	361	3	3	norm_b	norm_f	0.00569303
7013	8675	1335212	0.0140428	0	-1	362	362	3	3	norm_b	norm_f	0.0140428
7014	8676	1335213	0.000379535	0	-1	363	363	3	3	norm_b	norm_f	0.000379535
7019	8681	1335218	0.000379535	0	-1	368	368	3	3	norm_b	norm_f	0.000379535
7020	8682	1335219	0.000379535	0	-1	369	369	3	3	norm_b	norm_f	0.000379535
7021	8683	1335220	0.000759071	0	-1	370	370	3	3	norm_b	norm_f	0.000759071
7030	8692	1335229	0.000379535	0	-1	379	379	3	3	norm_b	norm_f	0.000352714
7031	8693	1335230	0.000759071	0	-1	380	380	3	3	norm_b	norm_f	0.000759071
7033	8695	1335232	0.000379535	0	-1	382	382	3	3	norm_b	norm_f	0.000379535
7034	8696	1335233	0.000759071	0	-1	383	383	3	3	norm_b	norm_f	0.000759071
7380	9042	1335579	0.000379535	0	-1	729	729	3	3	norm_b	norm_f	0.000379535
7485	9147	1335684	0.00233794	0	1	3	3	3	3	extend_b	extend_f	0.00233794
7486	9148	1335685	0.000850159	0	1	4	4	3	3	extend_b	extend_f	0.000850159
7487	9149	1335686	0.00340064	0	1	5	5	3	3	extend_b	extend_f	0.00340064
7488	9150	1335687	0.000850159	0	1	6	6	3	3	extend_b	extend_f	0.000850159
7489	9151	1335688	0.00552604	0	1	7	7	3	3	extend_b	extend_f	0.00552604
7490	9152	1335689	0.00191286	0	1	8	8	3	3	extend_b	extend_f	0.00191286
7495	9157	1335694	0.00021254	0	1	13	13	3	3	extend_b	extend_f	0.00021254
7496	9158	1335695	0.00021254	0	1	14	14	3	3	extend_b	extend_f	0.00021254
7497	9159	1335696	0.00170032	0	1	15	15	3	3	extend_b	extend_f	0.00170032
7498	9160	1335697	0.0021254	0	1	16	16	3	3	extend_b	extend_f	0.0021254
7502	9164	1335701	0.00063762	0	1	20	20	3	3	extend_b	extend_f	0.00063762
7503	9165	1335702	0.00148778	0	1	21	21	3	3	extend_b	extend_f	0.00148778
7506	9168	1335705	0.00276302	0	1	24	24	3	3	extend_b	extend_f	0.00276302
7508	9170	1335707	0.00063762	0	1	26	26	3	3	extend_b	extend_f	0.00063762
7510	9172	1335709	0.00148778	0	1	28	28	3	3	extend_b	extend_f	0.00148778
7511	9173	1335710	0.00170032	0	1	29	29	3	3	extend_b	extend_f	0.00170032
7512	9174	1335711	0.00297556	0	1	30	30	3	3	extend_b	extend_f	0.00297556
7513	9175	1335712	0.00191286	0	1	31	31	3	3	extend_b	extend_f	0.00191286
7514	9176	1335713	0.00148778	0	1	32	32	3	3	extend_b	extend_f	0.00148778
7515	9177	1335714	0.0031881	0	1	33	33	3	3	extend_b	extend_f	0.0031881
7516	9178	1335715	0.000850159	0	1	34	34	3	3	extend_b	extend_f	0.000850159
7517	9179	1335716	0.00467588	0	1	35	35	3	3	extend_b	extend_f	0.00467588
7518	9180	1335717	0.000850159	0	1	36	36	3	3	extend_b	extend_f	0.000850159
7520	9182	1335719	0.00021254	0	1	38	38	3	3	extend_b	extend_f	0.00021254
7524	9186	1335723	0.000850159	0	1	42	42	3	3	extend_b	extend_f	0.000850159
7525	9187	1335724	0.0021254	0	1	43	43	3	3	extend_b	extend_f	0.0021254
7526	9188	1335725	0.00127524	0	1	44	44	3	3	extend_b	extend_f	0.00127524
7529	9191	1335728	0.00191286	0	1	47	47	3	3	extend_b	extend_f	0.00191286
7534	9196	1335733	0.00063762	0	1	52	52	3	3	extend_b	extend_f	0.00063762
7554	9216	1335753	0.00340064	0	1	72	72	3	3	extend_b	extend_f	0.00340064
7557	9219	1335756	0.000850159	0	1	75	75	3	3	extend_b	extend_f	0.000850159
7559	9221	1335758	0.00127524	0	1	77	77	3	3	extend_b	extend_f	0.00127524
7560	9222	1335759	0.00063762	0	1	78	78	3	3	extend_b	extend_f	0.00063762
7563	9225	1335762	0.0010627	0	1	81	81	3	3	extend_b	extend_f	0.0010627
7564	9226	1335763	0.0021254	0	1	82	82	3	3	extend_b	extend_f	0.0021254
7566	9228	1335765	0.00148778	0	1	84	84	3	3	extend_b	extend_f	0.00148778
7569	9231	1335768	0.00170032	0	1	87	87	3	3	extend_b	extend_f	0.00170032
7572	9234	1335771	0.00255048	0	1	90	90	3	3	extend_b	extend_f	0.00255048
7573	9235	1335772	0.00361318	0	1	91	91	3	3	extend_b	extend_f	0.00361318
7574	9236	1335773	0.0021254	0	1	92	92	3	3	extend_b	extend_f	0.0021254
7575	9237	1335774	0.00340064	0	1	93	93	3	3	extend_b	extend_f	0.00307218
7579	9241	1335778	0.00340064	0	1	97	97	3	3	extend_b	extend_f	0.00340064
7580	9242	1335779	0.00467588	0	1	98	98	3	3	extend_b	extend_f	0.00467588
7582	9244	1335781	0.0021254	0	1	100	100	3	3	extend_b	extend_f	0.0021254
7583	9245	1335782	0.00340064	0	1	101	101	3	3	extend_b	extend_f	0.00340064
7584	9246	1335783	0.00233794	0	1	102	102	3	3	extend_b	extend_f	0.00201953
7585	9247	1335784	0.00021254	0	1	103	103	3	3	extend_b	extend_f	0.00021254
7586	9248	1335785	0.0010627	0	1	104	104	3	3	extend_b	extend_f	0.0010627
7587	9249	1335786	0.00170032	0	1	105	105	3	3	extend_b	extend_f	0.00170032
7589	9251	1335788	0.0031881	0	1	107	107	3	3	extend_b	extend_f	0.0031881
7590	9252	1335789	0.00510096	0	1	108	108	3	3	extend_b	extend_f	0.00510096
7591	9253	1335790	0.00276302	0	1	109	109	3	3	extend_b	extend_f	0.00276302
7592	9254	1335791	0.00170032	0	1	110	110	3	3	extend_b	extend_f	0.00170032
7595	9257	1335794	0.000850159	0	1	113	113	3	3	extend_b	extend_f	0.000850159
7597	9259	1335796	0.000850159	0	1	115	115	3	3	extend_b	extend_f	0.000850159
7598	9260	1335797	0.00063762	0	1	116	116	3	3	extend_b	extend_f	0.00063762
7600	9262	1335799	0.00276302	0	1	118	118	3	3	extend_b	extend_f	0.00276302
7602	9264	1335801	0.00127524	0	1	120	120	3	3	extend_b	extend_f	0.00127524
7604	9266	1335803	0.000850159	0	1	122	122	3	3	extend_b	extend_f	0.000850159
7605	9267	1335804	0.00297556	0	1	123	123	3	3	extend_b	extend_f	0.00297556
7606	9268	1335805	0.00170032	0	1	124	124	3	3	extend_b	extend_f	0.00170032
7608	9270	1335807	0.00191286	0	1	126	126	3	3	extend_b	extend_f	0.00191286
7611	9273	1335810	0.00255048	0	1	129	129	3	3	extend_b	extend_f	0.00255048
7612	9274	1335811	0.00382572	0	1	130	130	3	3	extend_b	extend_f	0.00382572
7616	9278	1335815	0.0010627	0	1	134	134	3	3	extend_b	extend_f	0.0010627
7619	9281	1335818	0.00042508	0	1	137	137	3	3	extend_b	extend_f	0.00042508
7620	9282	1335819	0.00148778	0	1	138	138	3	3	extend_b	extend_f	0.00148778
7623	9285	1335822	0.00403826	0	1	141	141	3	3	extend_b	extend_f	0.00328185
7624	9286	1335823	0.00297556	0	1	142	142	3	3	extend_b	extend_f	0.00297556
7626	9288	1335825	0.00446334	0	1	144	144	3	3	extend_b	extend_f	0.00446334
7630	9292	1335829	0.00403826	0	1	148	148	3	3	extend_b	extend_f	0.00403826
7632	9294	1335831	0.0010627	0	1	150	150	3	3	extend_b	extend_f	0.0010627
7634	9296	1335833	0.00063762	0	1	152	152	3	3	extend_b	extend_f	0.00063762
7669	9331	1335868	0.00148778	0	1	187	187	3	3	extend_b	extend_f	0.00148778
7670	9332	1335869	0.00021254	0	1	188	188	3	3	extend_b	extend_f	0.00021254
7671	9333	1335870	0.00021254	0	1	189	189	3	3	extend_b	extend_f	0.00021254
7674	9336	1335873	0.00021254	0	1	192	192	3	3	extend_b	extend_f	0.00021254
7678	9340	1335877	0.00255048	0	1	196	196	3	3	extend_b	extend_f	0.00255048
7679	9341	1335878	0.00021254	0	1	197	197	3	3	extend_b	extend_f	0.00021254
7680	9342	1335879	0.00063762	0	1	198	198	3	3	extend_b	extend_f	0.00063762
7682	9344	1335881	0.00021254	0	1	200	200	3	3	extend_b	extend_f	0.00021254
7714	9376	1335913	0.00021254	0	1	232	232	3	3	extend_b	extend_f	0.00021254
7755	9417	1335954	0.00042508	0	1	273	273	3	3	extend_b	extend_f	0.00042508
7818	9480	1336017	0.00063762	0	1	336	336	3	3	extend_b	extend_f	0.00063762
7819	9481	1336018	0.00191286	0	1	337	337	3	3	extend_b	extend_f	0.00191286
7820	9482	1336019	0.00233794	0	1	338	338	3	3	extend_b	extend_f	0.00233794
7821	9483	1336020	0.00658874	0	1	339	339	3	3	extend_b	extend_f	0.00658874
7822	9484	1336021	0.00510096	0	1	340	340	3	3	extend_b	extend_f	0.00510096
7823	9485	1336022	0.00510096	0	1	341	341	3	3	extend_b	extend_f	0.00510096
7824	9486	1336023	0.00063762	0	1	342	342	3	3	extend_b	extend_f	0.00063762
7825	9487	1336024	0.0063762	0	1	343	343	3	3	extend_b	extend_f	0.0063762
7826	9488	1336025	0.00722635	0	1	344	344	3	3	extend_b	extend_f	0.00722635
7827	9489	1336026	0.00021254	0	1	345	345	3	3	extend_b	extend_f	0.00021254
7831	9493	1336030	0.00191286	0	1	349	349	3	3	extend_b	extend_f	0.00191286
7832	9494	1336031	0.00255048	0	1	350	350	3	3	extend_b	extend_f	0.00255048
7833	9495	1336032	0.0042508	0	1	351	351	3	3	extend_b	extend_f	0.0042508
7834	9496	1336033	0.00595112	0	1	352	352	3	3	extend_b	extend_f	0.00595112
7835	9497	1336034	0.00467588	0	1	353	353	3	3	extend_b	extend_f	0.00467588
7838	9500	1336037	0.00021254	0	1	356	356	3	3	extend_b	extend_f	0.00021254
7839	9501	1336038	0.00552604	0	1	357	357	3	3	extend_b	extend_f	0.00552604
7840	9502	1336039	0.00170032	0	1	358	358	3	3	extend_b	extend_f	0.000721806
7841	9503	1336040	0.00382572	0	1	359	359	3	3	extend_b	extend_f	0.0034935
7842	9504	1336041	0.00042508	0	1	360	360	3	3	extend_b	extend_f	0.00042508
7843	9505	1336042	0.0031881	0	1	361	361	3	3	extend_b	extend_f	0.0031881
7844	9506	1336043	0.00786397	0	1	362	362	3	3	extend_b	extend_f	0.00786397
7845	9507	1336044	0.00021254	0	1	363	363	3	3	extend_b	extend_f	0.00021254
7850	9512	1336049	0.00021254	0	1	368	368	3	3	extend_b	extend_f	0.000184303
7851	9513	1336050	0.00021254	0	1	369	369	3	3	extend_b	extend_f	0.00021254
7852	9514	1336051	0.00042508	0	1	370	370	3	3	extend_b	extend_f	0.00042508
7862	9524	1336061	0.00042508	0	1	380	380	3	3	extend_b	extend_f	0.00042508
7864	9526	1336063	0.00021254	0	1	382	382	3	3	extend_b	extend_f	0.00021254
8211	9873	1336410	0.00021254	0	1	729	729	3	3	extend_b	extend_f	0.00021254
9977	11639	2000614	0.000751484	0	-1000	1	1	4	4	norm_b	norm_f	0.000751484
9978	11640	2000615	0.000751484	0	-1000	2	2	4	4	norm_b	norm_f	0.000751484
9979	11641	2000616	0.000751484	0	-1000	3	3	4	4	norm_b	norm_f	0.000751484
9980	11642	2000617	0.000300594	0	-1000	4	4	4	4	norm_b	norm_f	0.000300594
9981	11643	2000618	0.00180356	0	-1000	5	5	4	4	norm_b	norm_f	0.00180356
9982	11644	2000619	0.00180356	0	-1000	6	6	4	4	norm_b	norm_f	0.00180356
9983	11645	2000620	0.00165327	0	-1000	7	7	4	4	norm_b	norm_f	0.00165327
9984	11646	2000621	0.00135267	0	-1000	8	8	4	4	norm_b	norm_f	0.00135267
9985	11647	2000622	0.00150297	0	-1000	9	9	4	4	norm_b	norm_f	0.00150297
9986	11648	2000623	0.000901781	0	-1000	10	10	4	4	norm_b	norm_f	0.000901781
9987	11649	2000624	0.00180356	0	-1000	11	11	4	4	norm_b	norm_f	0.00180356
9988	11650	2000625	0.00736454	0	-1000	12	12	4	4	norm_b	norm_f	0.00736454
9989	11651	2000626	0.000751484	0	-1000	13	13	4	4	norm_b	norm_f	0.000751484
9990	11652	2000627	0.00120237	0	-1000	14	14	4	4	norm_b	norm_f	0.00120237
9991	11653	2000628	0.00360712	0	-1000	15	15	4	4	norm_b	norm_f	0.00360712
9992	11654	2000629	0.00270534	0	-1000	16	16	4	4	norm_b	norm_f	0.00270534
9993	11655	2000630	0.00315623	0	-1000	17	17	4	4	norm_b	norm_f	0.00315623
9994	11656	2000631	0.00375742	0	-1000	18	18	4	4	norm_b	norm_f	0.00375742
9995	11657	2000632	0.000300594	0	-1000	19	19	4	4	norm_b	norm_f	0.000300594
9996	11658	2000633	0.000150297	0	-1000	20	20	4	4	norm_b	norm_f	0.000150297
9997	11659	2000634	0.00195386	0	-1000	21	21	4	4	norm_b	norm_f	0.00195386
9998	11660	2000635	0.000751484	0	-1000	22	22	4	4	norm_b	norm_f	0.000751484
9999	11661	2000636	0.00180356	0	-1000	23	23	4	4	norm_b	norm_f	0.00180356
10000	11662	2000637	0.00195386	0	-1000	24	24	4	4	norm_b	norm_f	0.00195386
10001	11663	2000638	0.00240475	0	-1000	25	25	4	4	norm_b	norm_f	0.00240475
10002	11664	2000639	0.00195386	0	-1000	26	26	4	4	norm_b	norm_f	0.00195386
10003	11665	2000640	0.00165327	0	-1000	27	27	4	4	norm_b	norm_f	0.00165327
10004	11666	2000641	0.000751484	0	-1000	28	28	4	4	norm_b	norm_f	0.000751484
10005	11667	2000642	0.00225445	0	-1000	29	29	4	4	norm_b	norm_f	0.00225445
10007	11669	2000644	0.000601187	0	-1000	31	31	4	4	norm_b	norm_f	0.000601187
10008	11670	2000645	0.000601187	0	-1000	32	32	4	4	norm_b	norm_f	0.000601187
10009	11671	2000646	0.000901781	0	-1000	33	33	4	4	norm_b	norm_f	0.000901781
10010	11672	2000647	0.00105208	0	-1000	34	34	4	4	norm_b	norm_f	0.00105208
10011	11673	2000648	0.000601187	0	-1000	35	35	4	4	norm_b	norm_f	0.000601187
10012	11674	2000649	0.000601187	0	-1000	36	36	4	4	norm_b	norm_f	0.000601187
10013	11675	2000650	0.00105208	0	-1000	37	37	4	4	norm_b	norm_f	0.00105208
10014	11676	2000651	0.00135267	0	-1000	38	38	4	4	norm_b	norm_f	0.00135267
10015	11677	2000652	0.000450891	0	-1000	39	39	4	4	norm_b	norm_f	0.000450891
10016	11678	2000653	0.000601187	0	-1000	40	40	4	4	norm_b	norm_f	0.000601187
10017	11679	2000654	0.000751484	0	-1000	41	41	4	4	norm_b	norm_f	0.000751484
10018	11680	2000655	0.00105208	0	-1000	42	42	4	4	norm_b	norm_f	0.00105208
10019	11681	2000656	0.000901781	0	-1000	43	43	4	4	norm_b	norm_f	0.000901781
10020	11682	2000657	0.00120237	0	-1000	44	44	4	4	norm_b	norm_f	0.00120237
10021	11683	2000658	0.000300594	0	-1000	45	45	4	4	norm_b	norm_f	0.000300594
10022	11684	2000659	0.00105208	0	-1000	46	46	4	4	norm_b	norm_f	0.00105208
10023	11685	2000660	0.00135267	0	-1000	47	47	4	4	norm_b	norm_f	0.00135267
10024	11686	2000661	0.00120237	0	-1000	48	48	4	4	norm_b	norm_f	0.00120237
10025	11687	2000662	0.00105208	0	-1000	49	49	4	4	norm_b	norm_f	0.00105208
10026	11688	2000663	0.000601187	0	-1000	50	50	4	4	norm_b	norm_f	0.000601187
10027	11689	2000664	0.00120237	0	-1000	51	51	4	4	norm_b	norm_f	0.00120237
10028	11690	2000665	0.000300594	0	-1000	52	52	4	4	norm_b	norm_f	0.000300594
10029	11691	2000666	0.000601187	0	-1000	53	53	4	4	norm_b	norm_f	0.000601187
10030	11692	2000667	0.00120237	0	-1000	54	54	4	4	norm_b	norm_f	0.00120237
10031	11693	2000668	0.00105208	0	-1000	55	55	4	4	norm_b	norm_f	0.00105208
10032	11694	2000669	0.000601187	0	-1000	56	56	4	4	norm_b	norm_f	0.000601187
10033	11695	2000670	0.00135267	0	-1000	57	57	4	4	norm_b	norm_f	0.00135267
10034	11696	2000671	0.00105208	0	-1000	58	58	4	4	norm_b	norm_f	0.00105208
10035	11697	2000672	0.000601187	0	-1000	59	59	4	4	norm_b	norm_f	0.000601187
10036	11698	2000673	0.00120237	0	-1000	60	60	4	4	norm_b	norm_f	0.00120237
10037	11699	2000674	0.000901781	0	-1000	61	61	4	4	norm_b	norm_f	0.000901781
10038	11700	2000675	0.000751484	0	-1000	62	62	4	4	norm_b	norm_f	0.000751484
10039	11701	2000676	0.000601187	0	-1000	63	63	4	4	norm_b	norm_f	0.000601187
10040	11702	2000677	0.000901781	0	-1000	64	64	4	4	norm_b	norm_f	0.000901781
10041	11703	2000678	0.000450891	0	-1000	65	65	4	4	norm_b	norm_f	0.000450891
10042	11704	2000679	0.000901781	0	-1000	66	66	4	4	norm_b	norm_f	0.000901781
10043	11705	2000680	0.000300594	0	-1000	67	67	4	4	norm_b	norm_f	0.000300594
10044	11706	2000681	0.000300594	0	-1000	68	68	4	4	norm_b	norm_f	0.000300594
10045	11707	2000682	0.000751484	0	-1000	69	69	4	4	norm_b	norm_f	0.000751484
10046	11708	2000683	0.00120237	0	-1000	70	70	4	4	norm_b	norm_f	0.00120237
10047	11709	2000684	0.00165327	0	-1000	71	71	4	4	norm_b	norm_f	0.00165327
10048	11710	2000685	0.00150297	0	-1000	72	72	4	4	norm_b	norm_f	0.00150297
10049	11711	2000686	0.00180356	0	-1000	73	73	4	4	norm_b	norm_f	0.00180356
10050	11712	2000687	0.00165327	0	-1000	74	74	4	4	norm_b	norm_f	0.00165327
10051	11713	2000688	0.00135267	0	-1000	75	75	4	4	norm_b	norm_f	0.00135267
10052	11714	2000689	0.00240475	0	-1000	76	76	4	4	norm_b	norm_f	0.00240475
10053	11715	2000690	0.00165327	0	-1000	77	77	4	4	norm_b	norm_f	0.00165327
10054	11716	2000691	0.00150297	0	-1000	78	78	4	4	norm_b	norm_f	0.00150297
10055	11717	2000692	0.00120237	0	-1000	79	79	4	4	norm_b	norm_f	0.00120237
10056	11718	2000693	0.000450891	0	-1000	80	80	4	4	norm_b	norm_f	0.000450891
10057	11719	2000694	0.00150297	0	-1000	81	81	4	4	norm_b	norm_f	0.00150297
10058	11720	2000695	0.000450891	0	-1000	82	82	4	4	norm_b	norm_f	0.000450891
10059	11721	2000696	0.00150297	0	-1000	83	83	4	4	norm_b	norm_f	0.00150297
10060	11722	2000697	0.00135267	0	-1000	84	84	4	4	norm_b	norm_f	0.00135267
10061	11723	2000698	0.000751484	0	-1000	85	85	4	4	norm_b	norm_f	0.000751484
10062	11724	2000699	0.000901781	0	-1000	86	86	4	4	norm_b	norm_f	0.000901781
10063	11725	2000700	0.00135267	0	-1000	87	87	4	4	norm_b	norm_f	0.00135267
10064	11726	2000701	0.000901781	0	-1000	88	88	4	4	norm_b	norm_f	0.000901781
10065	11727	2000702	0.00105208	0	-1000	89	89	4	4	norm_b	norm_f	0.00105208
10066	11728	2000703	0.00180356	0	-1000	90	90	4	4	norm_b	norm_f	0.00180356
10067	11729	2000704	0.00135267	0	-1000	91	91	4	4	norm_b	norm_f	0.00135267
10068	11730	2000705	0.00105208	0	-1000	92	92	4	4	norm_b	norm_f	0.00105208
10069	11731	2000706	0.00180356	0	-1000	93	93	4	4	norm_b	norm_f	0.00180356
10070	11732	2000707	0.00135267	0	-1000	94	94	4	4	norm_b	norm_f	0.00135267
10071	11733	2000708	0.00195386	0	-1000	95	95	4	4	norm_b	norm_f	0.00195386
10072	11734	2000709	0.00225445	0	-1000	96	96	4	4	norm_b	norm_f	0.00225445
10073	11735	2000710	0.00150297	0	-1000	97	97	4	4	norm_b	norm_f	0.00150297
10074	11736	2000711	0.00150297	0	-1000	98	98	4	4	norm_b	norm_f	0.00150297
10075	11737	2000712	0.00105208	0	-1000	99	99	4	4	norm_b	norm_f	0.00105208
10076	11738	2000713	0.00120237	0	-1000	100	100	4	4	norm_b	norm_f	0.00120237
10077	11739	2000714	0.00105208	0	-1000	101	101	4	4	norm_b	norm_f	0.00105208
10078	11740	2000715	0.000751484	0	-1000	102	102	4	4	norm_b	norm_f	0.000751484
10079	11741	2000716	0.00150297	0	-1000	103	103	4	4	norm_b	norm_f	0.00150297
10080	11742	2000717	0.00120237	0	-1000	104	104	4	4	norm_b	norm_f	0.00120237
10081	11743	2000718	0.000601187	0	-1000	105	105	4	4	norm_b	norm_f	0.000601187
10082	11744	2000719	0.00120237	0	-1000	106	106	4	4	norm_b	norm_f	0.00120237
10083	11745	2000720	0.00210416	0	-1000	107	107	4	4	norm_b	norm_f	0.00210416
10084	11746	2000721	0.00105208	0	-1000	108	108	4	4	norm_b	norm_f	0.00105208
10085	11747	2000722	0.00165327	0	-1000	109	109	4	4	norm_b	norm_f	0.00165327
10086	11748	2000723	0.00165327	0	-1000	110	110	4	4	norm_b	norm_f	0.00165327
10087	11749	2000724	0.00255505	0	-1000	111	111	4	4	norm_b	norm_f	0.00255505
10088	11750	2000725	0.00165327	0	-1000	112	112	4	4	norm_b	norm_f	0.00165327
10089	11751	2000726	0.00120237	0	-1000	113	113	4	4	norm_b	norm_f	0.00120237
10090	11752	2000727	0.000901781	0	-1000	114	114	4	4	norm_b	norm_f	0.000901781
10091	11753	2000728	0.000601187	0	-1000	115	115	4	4	norm_b	norm_f	0.000601187
10092	11754	2000729	0.000901781	0	-1000	116	116	4	4	norm_b	norm_f	0.000901781
10093	11755	2000730	0.000450891	0	-1000	117	117	4	4	norm_b	norm_f	0.000450891
10094	11756	2000731	0.00105208	0	-1000	118	118	4	4	norm_b	norm_f	0.00105208
10095	11757	2000732	0.00135267	0	-1000	119	119	4	4	norm_b	norm_f	0.00135267
10096	11758	2000733	0.00120237	0	-1000	120	120	4	4	norm_b	norm_f	0.00120237
10097	11759	2000734	0.00135267	0	-1000	121	121	4	4	norm_b	norm_f	0.00135267
10098	11760	2000735	0.000601187	0	-1000	122	122	4	4	norm_b	norm_f	0.000601187
10099	11761	2000736	0.00120237	0	-1000	123	123	4	4	norm_b	norm_f	0.00120237
10100	11762	2000737	0.00180356	0	-1000	124	124	4	4	norm_b	norm_f	0.00180356
10101	11763	2000738	0.00240475	0	-1000	125	125	4	4	norm_b	norm_f	0.00240475
10102	11764	2000739	0.00165327	0	-1000	126	126	4	4	norm_b	norm_f	0.00165327
10103	11765	2000740	0.00180356	0	-1000	127	127	4	4	norm_b	norm_f	0.00180356
10104	11766	2000741	0.00180356	0	-1000	128	128	4	4	norm_b	norm_f	0.00180356
10105	11767	2000742	0.00105208	0	-1000	129	129	4	4	norm_b	norm_f	0.00105208
10106	11768	2000743	0.00255505	0	-1000	130	130	4	4	norm_b	norm_f	0.00255505
10107	11769	2000744	0.000751484	0	-1000	131	131	4	4	norm_b	norm_f	0.000751484
10108	11770	2000745	0.00120237	0	-1000	132	132	4	4	norm_b	norm_f	0.00120237
10109	11771	2000746	0.000150297	0	-1000	133	133	4	4	norm_b	norm_f	0.000150297
10110	11772	2000747	0.00120237	0	-1000	134	134	4	4	norm_b	norm_f	0.00120237
10111	11773	2000748	0.000601187	0	-1000	135	135	4	4	norm_b	norm_f	0.000601187
10112	11774	2000749	0.000450891	0	-1000	136	136	4	4	norm_b	norm_f	0.000450891
10113	11775	2000750	0.00165327	0	-1000	137	137	4	4	norm_b	norm_f	0.00165327
10114	11776	2000751	0.000300594	0	-1000	138	138	4	4	norm_b	norm_f	0.000300594
10115	11777	2000752	0.00120237	0	-1000	139	139	4	4	norm_b	norm_f	0.00120237
10116	11778	2000753	0.00150297	0	-1000	140	140	4	4	norm_b	norm_f	0.00150297
10117	11779	2000754	0.00135267	0	-1000	141	141	4	4	norm_b	norm_f	0.00135267
10118	11780	2000755	0.00165327	0	-1000	142	142	4	4	norm_b	norm_f	0.00165327
10119	11781	2000756	0.00225445	0	-1000	143	143	4	4	norm_b	norm_f	0.00225445
10120	11782	2000757	0.00165327	0	-1000	144	144	4	4	norm_b	norm_f	0.00165327
10121	11783	2000758	0.00105208	0	-1000	145	145	4	4	norm_b	norm_f	0.00105208
10122	11784	2000759	0.00135267	0	-1000	146	146	4	4	norm_b	norm_f	0.00135267
10123	11785	2000760	0.00285564	0	-1000	147	147	4	4	norm_b	norm_f	0.00285564
10124	11786	2000761	0.00255505	0	-1000	148	148	4	4	norm_b	norm_f	0.00255505
10125	11787	2000762	0.00195386	0	-1000	149	149	4	4	norm_b	norm_f	0.00195386
10126	11788	2000763	0.00105208	0	-1000	150	150	4	4	norm_b	norm_f	0.00105208
10127	11789	2000764	0.00150297	0	-1000	151	151	4	4	norm_b	norm_f	0.00150297
10128	11790	2000765	0.00150297	0	-1000	152	152	4	4	norm_b	norm_f	0.00150297
10129	11791	2000766	0.00120237	0	-1000	153	153	4	4	norm_b	norm_f	0.00120237
10130	11792	2000767	0.00150297	0	-1000	154	154	4	4	norm_b	norm_f	0.00150297
10131	11793	2000768	0.000751484	0	-1000	155	155	4	4	norm_b	norm_f	0.000751484
10132	11794	2000769	0.00135267	0	-1000	156	156	4	4	norm_b	norm_f	0.00135267
10133	11795	2000770	0.000150297	0	-1000	157	157	4	4	norm_b	norm_f	0.000150297
10134	11796	2000771	0.000150297	0	-1000	158	158	4	4	norm_b	norm_f	0.000150297
10135	11797	2000772	0.000150297	0	-1000	159	159	4	4	norm_b	norm_f	0.000150297
10136	11798	2000773	0.000150297	0	-1000	160	160	4	4	norm_b	norm_f	0.000150297
10139	11801	2000776	0.000300594	0	-1000	163	163	4	4	norm_b	norm_f	0.000300594
10140	11802	2000777	0.000300594	0	-1000	164	164	4	4	norm_b	norm_f	0.000300594
10141	11803	2000778	0.000300594	0	-1000	165	165	4	4	norm_b	norm_f	0.000300594
10142	11804	2000779	0.000601187	0	-1000	166	166	4	4	norm_b	norm_f	0.000601187
10144	11806	2000781	0.000450891	0	-1000	168	168	4	4	norm_b	norm_f	0.000450891
10145	11807	2000782	0.000150297	0	-1000	169	169	4	4	norm_b	norm_f	0.000150297
10147	11809	2000784	0.000751484	0	-1000	171	171	4	4	norm_b	norm_f	0.000751484
10148	11810	2000785	0.000450891	0	-1000	172	172	4	4	norm_b	norm_f	0.000450891
10149	11811	2000786	0.000150297	0	-1000	173	173	4	4	norm_b	norm_f	0.000150297
10150	11812	2000787	0.000751484	0	-1000	174	174	4	4	norm_b	norm_f	0.000751484
10151	11813	2000788	0.000450891	0	-1000	175	175	4	4	norm_b	norm_f	0.000450891
10153	11815	2000790	0.000300594	0	-1000	177	177	4	4	norm_b	norm_f	0.000300594
10154	11816	2000791	0.000300594	0	-1000	178	178	4	4	norm_b	norm_f	0.000300594
10155	11817	2000792	0.000450891	0	-1000	179	179	4	4	norm_b	norm_f	0.000450891
10156	11818	2000793	0.000150297	0	-1000	180	180	4	4	norm_b	norm_f	0.000150297
10158	11820	2000795	0.000150297	0	-1000	182	182	4	4	norm_b	norm_f	0.000150297
10159	11821	2000796	0.000150297	0	-1000	183	183	4	4	norm_b	norm_f	0.000150297
10160	11822	2000797	0.000150297	0	-1000	184	184	4	4	norm_b	norm_f	0.000150297
10161	11823	2000798	0.000450891	0	-1000	185	185	4	4	norm_b	norm_f	0.000450891
10162	11824	2000799	0.000150297	0	-1000	186	186	4	4	norm_b	norm_f	0.000150297
10163	11825	2000800	0.00315623	0	-1000	187	187	4	4	norm_b	norm_f	0.00315623
10164	11826	2000801	0.00180356	0	-1000	188	188	4	4	norm_b	norm_f	0.00180356
10165	11827	2000802	0.000901781	0	-1000	189	189	4	4	norm_b	norm_f	0.000901781
10166	11828	2000803	0.000601187	0	-1000	190	190	4	4	norm_b	norm_f	0.000601187
10167	11829	2000804	0.000601187	0	-1000	191	191	4	4	norm_b	norm_f	0.000601187
10168	11830	2000805	0.00210416	0	-1000	192	192	4	4	norm_b	norm_f	0.00210416
10169	11831	2000806	0.000450891	0	-1000	193	193	4	4	norm_b	norm_f	0.000450891
10170	11832	2000807	0.00420831	0	-1000	194	194	4	4	norm_b	norm_f	0.00420831
10171	11833	2000808	0.000601187	0	-1000	195	195	4	4	norm_b	norm_f	0.000601187
10172	11834	2000809	0.00450891	0	-1000	196	196	4	4	norm_b	norm_f	0.00450891
10173	11835	2000810	0.000901781	0	-1000	197	197	4	4	norm_b	norm_f	0.000901781
10174	11836	2000811	0.00180356	0	-1000	198	198	4	4	norm_b	norm_f	0.00180356
10175	11837	2000812	0.00285564	0	-1000	199	199	4	4	norm_b	norm_f	0.00285564
10176	11838	2000813	0.000901781	0	-1000	200	200	4	4	norm_b	norm_f	0.000901781
10185	11847	2000822	0.000150297	0	-1000	209	209	4	4	norm_b	norm_f	0.000150297
10235	11897	2000872	0.000150297	0	-1000	259	259	4	4	norm_b	norm_f	0.000150297
10239	11901	2000876	0.000150297	0	-1000	263	263	4	4	norm_b	norm_f	0.000150297
10249	11911	2000886	0.000150297	0	-1000	273	273	4	4	norm_b	norm_f	0.000150297
10256	11918	2000893	0.000150297	0	-1000	280	280	4	4	norm_b	norm_f	0.000150297
10257	11919	2000894	0.000150297	0	-1000	281	281	4	4	norm_b	norm_f	0.000150297
10259	11921	2000896	0.000300594	0	-1000	283	283	4	4	norm_b	norm_f	0.000300594
10260	11922	2000897	0.000150297	0	-1000	284	284	4	4	norm_b	norm_f	0.000150297
10261	11923	2000898	0.000150297	0	-1000	285	285	4	4	norm_b	norm_f	0.000150297
10313	11975	2000950	0.00105208	0	-1000	337	337	4	4	norm_b	norm_f	0.00105208
10314	11976	2000951	0.00210416	0	-1000	338	338	4	4	norm_b	norm_f	0.00210416
10315	11977	2000952	0.00435861	0	-1000	339	339	4	4	norm_b	norm_f	0.00435861
10316	11978	2000953	0.00255505	0	-1000	340	340	4	4	norm_b	norm_f	0.00255505
10317	11979	2000954	0.00240475	0	-1000	341	341	4	4	norm_b	norm_f	0.00240475
10318	11980	2000955	0.000300594	0	-1000	342	342	4	4	norm_b	norm_f	0.000300594
10319	11981	2000956	0.00315623	0	-1000	343	343	4	4	norm_b	norm_f	0.00315623
10320	11982	2000957	0.00601187	0	-1000	344	344	4	4	norm_b	norm_f	0.00601187
10321	11983	2000958	0.000150297	0	-1000	345	345	4	4	norm_b	norm_f	0.000150297
10324	11986	2000961	0.00300594	0	-1000	348	348	4	4	norm_b	norm_f	0.00300594
10325	11987	2000962	0.00120237	0	-1000	349	349	4	4	norm_b	norm_f	0.00120237
10326	11988	2000963	0.000300594	0	-1000	350	350	4	4	norm_b	norm_f	0.000300594
10327	11989	2000964	0.000601187	0	-1000	351	351	4	4	norm_b	norm_f	0.000601187
10328	11990	2000965	0.00135267	0	-1000	352	352	4	4	norm_b	norm_f	0.00135267
10329	11991	2000966	0.000901781	0	-1000	353	353	4	4	norm_b	norm_f	0.000901781
10333	11995	2000970	0.000450891	0	-1000	357	357	4	4	norm_b	norm_f	0.000450891
10334	11996	2000971	0.00165327	0	-1000	358	358	4	4	norm_b	norm_f	0.00165327
10335	11997	2000972	0.00210416	0	-1000	359	359	4	4	norm_b	norm_f	0.00210416
10336	11998	2000973	0.000901781	0	-1000	360	360	4	4	norm_b	norm_f	0.000901781
10337	11999	2000974	0.00195386	0	-1000	361	361	4	4	norm_b	norm_f	0.00195386
10338	12000	2000975	0.00375742	0	-1000	362	362	4	4	norm_b	norm_f	0.00375742
10339	12001	2000976	0.000601187	0	-1000	363	363	4	4	norm_b	norm_f	0.000601187
10340	12002	2000977	0.000300594	0	-1000	364	364	4	4	norm_b	norm_f	0.000300594
10341	12003	2000978	0.000300594	0	-1000	365	365	4	4	norm_b	norm_f	0.000300594
10342	12004	2000979	0.000300594	0	-1000	366	366	4	4	norm_b	norm_f	0.000300594
10344	12006	2000981	0.000150297	0	-1000	368	368	4	4	norm_b	norm_f	0.000150297
10349	12011	2000986	0.000300594	0	-1000	373	373	4	4	norm_b	norm_f	0.000300594
10351	12013	2000988	0.000150297	0	-1000	375	375	4	4	norm_b	norm_f	0.000150297
10352	12014	2000989	0.000150297	0	-1000	376	376	4	4	norm_b	norm_f	0.000150297
10356	12018	2000993	0.000150297	0	-1000	380	380	4	4	norm_b	norm_f	0.000150297
10358	12020	2000995	0.000150297	0	-1000	382	382	4	4	norm_b	norm_f	0.000150297
10359	12021	2000996	0.000601187	0	-1000	383	383	4	4	norm_b	norm_f	0.000601187
10378	12040	2001015	0.000601187	0	-1000	402	402	4	4	norm_b	norm_f	0.000601187
10704	12366	2001341	0.000150297	0	-1000	728	728	4	4	norm_b	norm_f	0.000150297
10705	12367	2001342	0.000601187	0	-1000	729	729	4	4	norm_b	norm_f	0.000601187
10706	12368	2001343	0.000300594	0	-1000	730	730	4	4	norm_b	norm_f	0.000300594
10709	12371	2001346	0.000150297	0	-1000	733	733	4	4	norm_b	norm_f	0.000150297
10710	12372	2001347	0.000150297	0	-1000	734	734	4	4	norm_b	norm_f	0.000150297
10711	12373	2001348	0.000300594	0	-1000	735	735	4	4	norm_b	norm_f	0.000300594
10712	12374	2001349	0.00105208	0	-1000	736	736	4	4	norm_b	norm_f	0.00105208
10713	12375	2001350	0.000300594	0	-1000	737	737	4	4	norm_b	norm_f	0.000300594
10714	12376	2001351	0.00120237	0	-1000	738	738	4	4	norm_b	norm_f	0.00120237
10739	12401	2001376	0.000300594	0	-1000	763	763	4	4	norm_b	norm_f	0.000300594
10747	12409	2001384	0.000150297	0	-1000	771	771	4	4	norm_b	norm_f	0.000150297
9978	11640	2001446	0.00187871	0	-1	2	2	4	4	norm_b	norm_f	0.000738269
9979	11641	2001447	0.00187871	0	-1	3	3	4	4	norm_b	norm_f	0.00187871
9980	11642	2001448	0.000751484	0	-1	4	4	4	4	norm_b	norm_f	0.000751484
9981	11643	2001449	0.00450891	0	-1	5	5	4	4	norm_b	norm_f	0.00450891
9982	11644	2001450	0.00450891	0	-1	6	6	4	4	norm_b	norm_f	0.00450891
9983	11645	2001451	0.00413316	0	-1	7	7	4	4	norm_b	norm_f	0.00413316
9984	11646	2001452	0.00338168	0	-1	8	8	4	4	norm_b	norm_f	0.00338168
9986	11648	2001454	0.00225445	0	-1	10	10	4	4	norm_b	norm_f	0.00225445
9989	11651	2001457	0.00187871	0	-1	13	13	4	4	norm_b	norm_f	0.00186361
9991	11653	2001459	0.00901781	0	-1	15	15	4	4	norm_b	norm_f	0.00901781
9992	11654	2001460	0.00676336	0	-1	16	16	4	4	norm_b	norm_f	0.00676336
9995	11657	2001463	0.000751484	0	-1	19	19	4	4	norm_b	norm_f	0.000751484
9997	11659	2001465	0.00488465	0	-1	21	21	4	4	norm_b	norm_f	0.00488465
10000	11662	2001468	0.00488465	0	-1	24	24	4	4	norm_b	norm_f	0.00488465
10001	11663	2001469	0.00601187	0	-1	25	25	4	4	norm_b	norm_f	0.00337531
10002	11664	2001470	0.00488465	0	-1	26	26	4	4	norm_b	norm_f	0.00488465
10003	11665	2001471	0.00413316	0	-1	27	27	4	4	norm_b	norm_f	0.00193521
10004	11666	2001472	0.00187871	0	-1	28	28	4	4	norm_b	norm_f	0.00187871
10007	11669	2001475	0.00150297	0	-1	31	31	4	4	norm_b	norm_f	0.00150297
10008	11670	2001476	0.00150297	0	-1	32	32	4	4	norm_b	norm_f	0.00150297
10009	11671	2001477	0.00225445	0	-1	33	33	4	4	norm_b	norm_f	0.00225445
10010	11672	2001478	0.00263019	0	-1	34	34	4	4	norm_b	norm_f	0.00263019
10011	11673	2001479	0.00150297	0	-1	35	35	4	4	norm_b	norm_f	0.00150297
10012	11674	2001480	0.00150297	0	-1	36	36	4	4	norm_b	norm_f	0.00150297
10015	11677	2001483	0.00112723	0	-1	39	39	4	4	norm_b	norm_f	0.000572588
10016	11678	2001484	0.00150297	0	-1	40	40	4	4	norm_b	norm_f	0.001003
10017	11679	2001485	0.00187871	0	-1	41	41	4	4	norm_b	norm_f	0.00187871
10018	11680	2001486	0.00263019	0	-1	42	42	4	4	norm_b	norm_f	0.00207406
10019	11681	2001487	0.00225445	0	-1	43	43	4	4	norm_b	norm_f	0.00225445
10020	11682	2001488	0.00300594	0	-1	44	44	4	4	norm_b	norm_f	0.00300594
10021	11683	2001489	0.000751484	0	-1	45	45	4	4	norm_b	norm_f	0.000751484
10022	11684	2001490	0.00263019	0	-1	46	46	4	4	norm_b	norm_f	0.00194917
10023	11685	2001491	0.00338168	0	-1	47	47	4	4	norm_b	norm_f	0.00338168
10024	11686	2001492	0.00300594	0	-1	48	48	4	4	norm_b	norm_f	0.000174586
10026	11688	2001494	0.00150297	0	-1	50	50	4	4	norm_b	norm_f	0.00150297
10028	11690	2001496	0.000751484	0	-1	52	52	4	4	norm_b	norm_f	0.000751484
10030	11692	2001498	0.00300594	0	-1	54	54	4	4	norm_b	norm_f	0.00300594
10032	11694	2001500	0.00150297	0	-1	56	56	4	4	norm_b	norm_f	0.000411558
10033	11695	2001501	0.00338168	0	-1	57	57	4	4	norm_b	norm_f	0.00338168
10036	11698	2001504	0.00300594	0	-1	60	60	4	4	norm_b	norm_f	0.00100806
10039	11701	2001507	0.00150297	0	-1	63	63	4	4	norm_b	norm_f	0.000994074
10040	11702	2001508	0.00225445	0	-1	64	64	4	4	norm_b	norm_f	0.00225445
10043	11705	2001511	0.000751484	0	-1	67	67	4	4	norm_b	norm_f	0.000751484
10044	11706	2001512	0.000751484	0	-1	68	68	4	4	norm_b	norm_f	0.000751484
10045	11707	2001513	0.00187871	0	-1	69	69	4	4	norm_b	norm_f	0.000161871
10046	11708	2001514	0.00300594	0	-1	70	70	4	4	norm_b	norm_f	0.00227623
10047	11709	2001515	0.00413316	0	-1	71	71	4	4	norm_b	norm_f	0.00331508
10048	11710	2001516	0.00375742	0	-1	72	72	4	4	norm_b	norm_f	0.00264292
10050	11712	2001518	0.00413316	0	-1	74	74	4	4	norm_b	norm_f	0.00413316
10051	11713	2001519	0.00338168	0	-1	75	75	4	4	norm_b	norm_f	0.00338168
10052	11714	2001520	0.00601187	0	-1	76	76	4	4	norm_b	norm_f	0.00442851
10053	11715	2001521	0.00413316	0	-1	77	77	4	4	norm_b	norm_f	0.00304669
10055	11717	2001523	0.00300594	0	-1	79	79	4	4	norm_b	norm_f	0.000280699
10056	11718	2001524	0.00112723	0	-1	80	80	4	4	norm_b	norm_f	0.00112723
10057	11719	2001525	0.00375742	0	-1	81	81	4	4	norm_b	norm_f	0.000371153
10058	11720	2001526	0.00112723	0	-1	82	82	4	4	norm_b	norm_f	0.00112723
10060	11722	2001528	0.00338168	0	-1	84	84	4	4	norm_b	norm_f	0.00338168
10062	11724	2001530	0.00225445	0	-1	86	86	4	4	norm_b	norm_f	0.00225445
10063	11725	2001531	0.00338168	0	-1	87	87	4	4	norm_b	norm_f	0.00325266
10064	11726	2001532	0.00225445	0	-1	88	88	4	4	norm_b	norm_f	0.00225445
10065	11727	2001533	0.00263019	0	-1	89	89	4	4	norm_b	norm_f	0.000884476
10066	11728	2001534	0.00450891	0	-1	90	90	4	4	norm_b	norm_f	0.00450891
10067	11729	2001535	0.00338168	0	-1	91	91	4	4	norm_b	norm_f	0.00338168
10068	11730	2001536	0.00263019	0	-1	92	92	4	4	norm_b	norm_f	0.00263019
10069	11731	2001537	0.00450891	0	-1	93	93	4	4	norm_b	norm_f	0.00450891
10070	11732	2001538	0.00338168	0	-1	94	94	4	4	norm_b	norm_f	0.000425837
10071	11733	2001539	0.00488465	0	-1	95	95	4	4	norm_b	norm_f	0.00488465
10072	11734	2001540	0.00563613	0	-1	96	96	4	4	norm_b	norm_f	0.000497241
10073	11735	2001541	0.00375742	0	-1	97	97	4	4	norm_b	norm_f	0.00375742
10074	11736	2001542	0.00375742	0	-1	98	98	4	4	norm_b	norm_f	0.00375742
10075	11737	2001543	0.00263019	0	-1	99	99	4	4	norm_b	norm_f	0.00263019
10076	11738	2001544	0.00300594	0	-1	100	100	4	4	norm_b	norm_f	0.00300594
10077	11739	2001545	0.00263019	0	-1	101	101	4	4	norm_b	norm_f	0.00263019
10078	11740	2001546	0.00187871	0	-1	102	102	4	4	norm_b	norm_f	0.00187871
10079	11741	2001547	0.00375742	0	-1	103	103	4	4	norm_b	norm_f	0.00216015
10080	11742	2001548	0.00300594	0	-1	104	104	4	4	norm_b	norm_f	0.00300594
10081	11743	2001549	0.00150297	0	-1	105	105	4	4	norm_b	norm_f	0.00150297
10082	11744	2001550	0.00300594	0	-1	106	106	4	4	norm_b	norm_f	0.00124693
10083	11745	2001551	0.00526039	0	-1	107	107	4	4	norm_b	norm_f	0.00526039
10084	11746	2001552	0.00263019	0	-1	108	108	4	4	norm_b	norm_f	0.00263019
10085	11747	2001553	0.00413316	0	-1	109	109	4	4	norm_b	norm_f	0.0033266
10086	11748	2001554	0.00413316	0	-1	110	110	4	4	norm_b	norm_f	0.00413316
10089	11751	2001557	0.00300594	0	-1	113	113	4	4	norm_b	norm_f	0.00300594
10091	11753	2001559	0.00150297	0	-1	115	115	4	4	norm_b	norm_f	0.00150297
10092	11754	2001560	0.00225445	0	-1	116	116	4	4	norm_b	norm_f	0.00221055
10094	11756	2001562	0.00263019	0	-1	118	118	4	4	norm_b	norm_f	0.00263019
10095	11757	2001563	0.00338168	0	-1	119	119	4	4	norm_b	norm_f	0.00338168
10096	11758	2001564	0.00300594	0	-1	120	120	4	4	norm_b	norm_f	0.00300594
10097	11759	2001565	0.00338168	0	-1	121	121	4	4	norm_b	norm_f	0.00225048
10098	11760	2001566	0.00150297	0	-1	122	122	4	4	norm_b	norm_f	0.00150297
10099	11761	2001567	0.00300594	0	-1	123	123	4	4	norm_b	norm_f	0.00300594
10100	11762	2001568	0.00450891	0	-1	124	124	4	4	norm_b	norm_f	0.00450891
10101	11763	2001569	0.00601187	0	-1	125	125	4	4	norm_b	norm_f	0.00601187
10102	11764	2001570	0.00413316	0	-1	126	126	4	4	norm_b	norm_f	0.00413316
10103	11765	2001571	0.00450891	0	-1	127	127	4	4	norm_b	norm_f	0.00338189
10105	11767	2001573	0.00263019	0	-1	129	129	4	4	norm_b	norm_f	0.00263019
10106	11768	2001574	0.00638762	0	-1	130	130	4	4	norm_b	norm_f	0.00638762
10107	11769	2001575	0.00187871	0	-1	131	131	4	4	norm_b	norm_f	0.00187871
10108	11770	2001576	0.00300594	0	-1	132	132	4	4	norm_b	norm_f	0.00300594
10109	11771	2001577	0.000375742	0	-1	133	133	4	4	norm_b	norm_f	0.000375742
10110	11772	2001578	0.00300594	0	-1	134	134	4	4	norm_b	norm_f	0.00300594
10112	11774	2001580	0.00112723	0	-1	136	136	4	4	norm_b	norm_f	0.00112723
10113	11775	2001581	0.00413316	0	-1	137	137	4	4	norm_b	norm_f	0.00413316
10114	11776	2001582	0.000751484	0	-1	138	138	4	4	norm_b	norm_f	0.000751484
10115	11777	2001583	0.00300594	0	-1	139	139	4	4	norm_b	norm_f	0.00257201
10117	11779	2001585	0.00338168	0	-1	141	141	4	4	norm_b	norm_f	0.00338168
10118	11780	2001586	0.00413316	0	-1	142	142	4	4	norm_b	norm_f	0.00413316
10119	11781	2001587	0.00563613	0	-1	143	143	4	4	norm_b	norm_f	0.000797391
10120	11782	2001588	0.00413316	0	-1	144	144	4	4	norm_b	norm_f	0.00413316
10121	11783	2001589	0.00263019	0	-1	145	145	4	4	norm_b	norm_f	0.000313014
10122	11784	2001590	0.00338168	0	-1	146	146	4	4	norm_b	norm_f	0.000620189
10126	11788	2001594	0.00263019	0	-1	150	150	4	4	norm_b	norm_f	0.00263019
10127	11789	2001595	0.00375742	0	-1	151	151	4	4	norm_b	norm_f	0.000927944
10128	11790	2001596	0.00375742	0	-1	152	152	4	4	norm_b	norm_f	0.00375742
10129	11791	2001597	0.00300594	0	-1	153	153	4	4	norm_b	norm_f	0.00221278
10130	11792	2001598	0.00375742	0	-1	154	154	4	4	norm_b	norm_f	0.00375742
10131	11793	2001599	0.00187871	0	-1	155	155	4	4	norm_b	norm_f	0.00127453
10132	11794	2001600	0.00338168	0	-1	156	156	4	4	norm_b	norm_f	0.00338168
10134	11796	2001602	0.000375742	0	-1	158	158	4	4	norm_b	norm_f	0.000148017
10140	11802	2001608	0.000751484	0	-1	164	164	4	4	norm_b	norm_f	0.000751484
10142	11804	2001610	0.00150297	0	-1	166	166	4	4	norm_b	norm_f	0.00150297
10145	11807	2001613	0.000375742	0	-1	169	169	4	4	norm_b	norm_f	0.000375742
10151	11813	2001619	0.00112723	0	-1	175	175	4	4	norm_b	norm_f	0.00112723
[truncated: 25,320 more rows]

## Sheet: EDF2b
Extended Data Figure 2b
embryo	transcriptional_rank	morphological_stage_new
EXE4_M1e1	6	PC/C
EXE4_M1e2	7	PC/C
EXE17_e2	8	PC/C
EXE_30_e2	9	PC/C
EXE17_e3	11	PC/C
EXE17_e5	12	PC/C
EXE_31_e2	17	PC/C
EXE_29_e7	18	PC/C
EXE_29_e6	27	PC/C
EXE_31_e4	29	PC/C
EXE5_E2	30	PC/C
EXE3_m2_e2	32	ES
EXE8_e4	33	ES
EXE15_e3	34	PC/C
EXE16_M3E2	37	ES
EXE8_e2	39	ES
EXE8_e3	43	ES
EXE16_M3E5	44	PS/ES
EXE16_M1E1	46	ES
EXE16_M2E5	47	PS/ES
EXE3_m2_e3	54	ES
EXE3_m1_e4	56	ES
EXE5_E6	58	ES
EXE16_M3E3	59	PS/ES
EXE15_e2	60	PS/ES
EXE8_e5	66	ES
EXE3_m1_e3	68	PS/ES
EXE3_m2_e1	69	ES
EXE16_M3E1	70	PS/ES
EXE16_M3E4	73	PC/C
EXE16_M2E3	75	ES
EXE16_M2E1	77	ES
EXE5_E5	79	ES
EXE5_E4	80	ES
EXE24_m1e3	85	LS
EXE16_M3E7	103	PC/C
EXE10_e10	109	LS
EXE10_e8	113	MS
EXE10_e11	117	LS
EXE10_e13	119	LS
EXE14_spatial_e2	129	MS
EXE14_spatial_e3	133	MS
EXE2_e4	136	LS
EXE14_spatial_e1	138	MS
EXE14_spatial_e6	139	ES
EXE23_E2	147	MS
EXE2_e3	149	LS
EXE11_e4	153	LS
EXE11_e3	160	LS
EXE12_e3	163	LS
EXE12_e1	164	LS
EXE12_e4	168	0B
EXE13_e4	172	0B
EXE25_m2e3	173	LS
EXE25_m2e2	174	0B
EXE24_m1e4	175	LS
EXE25_m1e3	176	LS
EXE25_m2e1	177	0B
EXE25_m1e1	180	LS
EXE23_E7	201	LS
EXE23_E3	202	0B
EXE24_m1e2	203	LS
lin_trace_exp1_m2e1	209	LHF
lin_trace_exp1_m2e6	219	LHF
EXE24_m2e2	230	LHF
EXE24_m2e4	232	LHF
EXE24_m2e3	233	PSom
EXE24_m3e1	234	LHF
EXE22_e1	235	EHF
lin_trace_exp1_e1	237	LHF
EXE24_m3e2	238	PSom
EXE22_e3	240	LHF
lin_trace_exp1_m2e3	241	PSom
EXE28_e2	242	Som
EXE18_e1	243	Som
lin_trace_exp1_m2e7	245	PSom
EXE18_e2	246	Som
EXE24_m2e1	247	Som
EXE18_e4	248	Som
EXE19_M1E5	250	Som
EXE19_M1E2	251	Som
EXE28_e3	252	Som
EXE28_e1	253	Som

## Sheet: EDF2c
Extended Data Figure 2c
	EXE cell types										Embryonic cell types
embryo_transcriptional_rank	Chorion	Chorion progenitors	Intermediate Chorion	SpT-Gly	EPC progenitors	TGC progenitors	p-TGC	SpA-TGC	Maternal cells		Forebrain/Midbrain/Hindbrain	Rostral neural plate	Surface ectoderm	Neural crest	Caudal neural plate	Neural tube/Floor plate	Definitive ectoderm	Tail bud - neural	Epiblast	PGC	Caudal epiblast	Primitive streak	Tail bud - mesoderm	Late nascent mesoderm	Early nascent mesoderm	Caudal mesoderm	Presomitic mesoderm	Somitic mesoderm	Paraxial mesoderm	Rostral mesoderm	Cardiopharyngeal mesoderm	Cardiomyocytes	Amnion/Chorion progenitor	Amnion/Chorion	Lateral & intermediate mesoderm	ExE mesoderm	Allantois	Haematoendothelial progenitors	Endothelial cells	Blood progenitors	Erythroid 1	Erythroid 2	Erythroid 3	Anterior Primitive Streak	Node/Notochord	Definitive endoderm	Gut	Hindgut
6	0	0.4	0	0	0.6	0	0	0	0		0	0	0	0	0	0	0	0	1	0	0	0	0	0	0	0	0	0	0	0	0	0	0	0	0	0	0	0	0	0	0	0	0	0	0	0	0	0
7	0	0.230769	0	0	0.769231	0	0	0	0		0	0	0	0	0	0	0	0	1	0	0	0	0	0	0	0	0	0	0	0	0	0	0	0	0	0	0	0	0	0	0	0	0	0	0	0	0	0
8	0	0.666667	0.030303	0	0.30303	0	0	0	0		0	0	0	0	0	0	0	0	1	0	0	0	0	0	0	0	0	0	0	0	0	0	0	0	0	0	0	0	0	0	0	0	0	0	0	0	0	0
9	0	0.9	0.1	0	0	0	0	0	0		0	0	0	0	0	0	0.0952381	0	0.904762	0	0	0	0	0	0	0	0	0	0	0	0	0	0	0	0	0	0	0	0	0	0	0	0	0	0	0	0	0
11	0.025	0.65	0.15	0	0.175	0	0	0	0		0	0	0	0	0	0	0	0	1	0	0	0	0	0	0	0	0	0	0	0	0	0	0	0	0	0	0	0	0	0	0	0	0	0	0	0	0	0
12	0	0.789474	0.105263	0	0.105263	0	0	0	0		0	0	0	0	0	0	0	0	0.983051	0	0	0.0169492	0	0	0	0	0	0	0	0	0	0	0	0	0	0	0	0	0	0	0	0	0	0	0	0	0	0
17	0	0.0517241	0.0172414	0.0344828	0.758621	0.137931	0	0	0		0	0	0	0	0	0	0	0	0.952381	0	0	0.047619	0	0	0	0	0	0	0	0	0	0	0	0	0	0	0	0	0	0	0	0	0	0	0	0	0	0
18	0	0.571429	0	0	0.285714	0.142857	0	0	0		0	0	0	0	0	0	0.037037	0	0.666667	0	0	0.296296	0	0	0	0	0	0	0	0	0	0	0	0	0	0	0	0	0	0	0	0	0	0	0	0	0	0
27	0.0714286	0.285714	0.142857	0	0.357143	0.142857	0	0	0		0	0	0	0	0	0	0.142857	0	0.714286	0	0	0.142857	0	0	0	0	0	0	0	0	0	0	0	0	0	0	0	0	0	0	0	0	0	0	0	0	0	0
29	0	0.0847458	0.0847458	0.101695	0.644068	0.0847458	0	0	0		0	0	0	0	0	0	0.0833333	0	0.75	0	0	0.166667	0	0	0	0	0	0	0	0	0	0	0	0	0	0	0	0	0	0	0	0	0	0	0	0	0	0
30	0	0.647059	0.235294	0	0	0.117647	0	0	0		0	0	0	0	0	0	0.0588235	0	0.764706	0	0	0.176471	0	0	0	0	0	0	0	0	0	0	0	0	0	0	0	0	0	0	0	0	0	0	0	0	0	0
32	0	0.782609	0.0869565	0	0.0869565	0.0434783	0	0	0		0	0	0	0	0	0	0	0	1	0	0	0	0	0	0	0	0	0	0	0	0	0	0	0	0	0	0	0	0	0	0	0	0	0	0	0	0	0
33	0	0.105263	0	0.0789474	0.631579	0.184211	0	0	0		0	0	0	0	0	0	0.2	0	0.7	0	0	0.1	0	0	0	0	0	0	0	0	0	0	0	0	0	0	0	0	0	0	0	0	0	0	0	0	0	0
34	0	0.833333	0.166667	0	0	0	0	0	0		0	0	0	0	0	0	0	0	0.875	0	0	0.125	0	0	0	0	0	0	0	0	0	0	0	0	0	0	0	0	0	0	0	0	0	0	0	0	0	0
37	0.0384615	0.576923	0.384615	0	0	0	0	0	0		0	0	0	0	0	0	0	0	0.808511	0	0	0.148936	0	0	0.0425532	0	0	0	0	0	0	0	0	0	0	0	0	0	0	0	0	0	0	0	0	0	0	0
39	0.0232558	0.209302	0.127907	0.162791	0.325581	0.151163	0	0	0		0	0	0	0	0	0	0	0	0.862069	0	0	0.137931	0	0	0	0	0	0	0	0	0	0	0	0	0	0	0	0	0	0	0	0	0	0	0	0	0	0
43	0.0149254	0.880597	0.104478	0	0	0	0	0	0		0	0	0	0	0	0	0	0	0.727273	0	0.0909091	0.181818	0	0	0	0	0	0	0	0	0	0	0	0	0	0	0	0	0	0	0	0	0	0	0	0	0	0
44	0.0461538	0.723077	0.230769	0	0	0	0	0	0		0	0	0	0	0	0	0.121212	0	0.575758	0	0	0.242424	0	0	0.030303	0	0	0	0	0	0	0	0	0	0	0	0	0	0	0	0	0	0	0.030303	0	0	0	0
46	0	0.148148	0.62963	0	0	0.222222	0	0	0		0	0	0	0	0	0	0.025641	0	0.641026	0	0	0.333333	0	0	0	0	0	0	0	0	0	0	0	0	0	0	0	0	0	0	0	0	0	0	0	0	0	0
47	0	0.65	0.35	0	0	0	0	0	0		0	0	0	0	0	0	0	0	1	0	0	0	0	0	0	0	0	0	0	0	0	0	0	0	0	0	0	0	0	0	0	0	0	0	0	0	0	0
54	0	0.310811	0.108108	0.0405405	0.391892	0.135135	0.0135135	0	0		0	0	0	0	0	0	0	0	0.7	0	0	0.3	0	0	0	0	0	0	0	0	0	0	0	0	0	0	0	0	0	0	0	0	0	0	0	0	0	0
56	0.0172414	0.655172	0.12069	0.0172414	0.189655	0	0	0	0		0	0	0	0	0	0	0.0136986	0	0.821918	0	0	0.164384	0	0	0	0	0	0	0	0	0	0	0	0	0	0	0	0	0	0	0	0	0	0	0	0	0	0
58	0	0.342857	0	0	0.457143	0.2	0	0	0		0	0	0	0	0	0	0.0487805	0	0.634146	0	0	0.317073	0	0	0	0	0	0	0	0	0	0	0	0	0	0	0	0	0	0	0	0	0	0	0	0	0	0
59	0	0.391304	0.391304	0	0.130435	0.0869565	0	0	0		0	0	0	0	0	0	0.0526316	0	0.842105	0	0	0.105263	0	0	0	0	0	0	0	0	0	0	0	0	0	0	0	0	0	0	0	0	0	0	0	0	0	0
60	0	0.83871	0.16129	0	0	0	0	0	0		0	0	0	0	0	0	0.0263158	0	0.868421	0	0	0.105263	0	0	0	0	0	0	0	0	0	0	0	0	0	0	0	0	0	0	0	0	0	0	0	0	0	0
66	0.0882353	0.441176	0.176471	0	0.264706	0.0294118	0	0	0		0	0	0	0	0	0	0.0461538	0	0.861538	0	0	0.0769231	0	0	0.0153846	0	0	0	0	0	0	0	0	0	0	0	0	0	0	0	0	0	0	0	0	0	0	0
68	0	0.9	0.1	0	0	0	0	0	0		0	0	0	0	0	0	0.0222222	0	0.755556	0	0	0.222222	0	0	0	0	0	0	0	0	0	0	0	0	0	0	0	0	0	0	0	0	0	0	0	0	0	0
69	0	0.6	0.32	0	0	0.08	0	0	0		0	0	0	0	0	0	0.0526316	0	0.754386	0	0	0.192982	0	0	0	0	0	0	0	0	0	0	0	0	0	0	0	0	0	0	0	0	0	0	0	0	0	0
70	0	0.757576	0.242424	0	0	0	0	0	0		0	0	0	0	0	0	0.0576923	0	0.692308	0	0	0.25	0	0	0	0	0	0	0	0	0	0	0	0	0	0	0	0	0	0	0	0	0	0	0	0	0	0
73	0	0.111111	0.611111	0.0555556	0	0.222222	0	0	0		0	0	0	0	0	0	0.0178571	0	0.821429	0	0	0.160714	0	0	0	0	0	0	0	0	0	0	0	0	0	0	0	0	0	0	0	0	0	0	0	0	0	0
75	0.0769231	0.576923	0.307692	0.0384615	0	0	0	0	0		0	0	0	0	0	0	0.08	0	0.66	0	0	0.2	0	0	0.06	0	0	0	0	0	0	0	0	0	0	0	0	0	0	0	0	0	0	0	0	0	0	0
77	0	0.5	0.166667	0.0555556	0	0.277778	0	0	0		0	0	0	0	0	0	0.0416667	0	0.541667	0	0.0104167	0.208333	0	0	0.15625	0	0	0	0	0	0	0	0	0	0	0	0	0	0	0	0	0	0	0.0416667	0	0	0	0
79	0.030303	0.454545	0.0909091	0.030303	0.242424	0.151515	0	0	0		0	0	0	0	0	0	0	0	0.628571	0	0	0.371429	0	0	0	0	0	0	0	0	0	0	0	0	0	0	0	0	0	0	0	0	0	0	0	0	0	0
80	0	0.428571	0.0952381	0.142857	0.190476	0.0952381	0.047619	0	0		0	0	0	0	0	0	0.0416667	0	0.5	0	0	0.416667	0	0	0.0416667	0	0	0	0	0	0	0	0	0	0	0	0	0	0	0	0	0	0	0	0	0	0	0
85	0.0190476	0.171429	0.0761905	0.104762	0.0571429	0.542857	0	0.00952381	0.0190476		0	0.00729927	0	0	0	0	0.0656934	0	0.467153	0	0	0.386861	0	0	0.0583942	0	0	0	0	0	0	0	0	0	0	0	0	0	0	0	0	0	0	0.0145985	0	0	0	0
103	0	0.916667	0.0833333	0	0	0	0	0	0		0	0	0	0	0	0	0.0322581	0	0.483871	0	0	0.354839	0	0	0.0967742	0	0	0	0	0	0	0	0	0	0	0	0	0	0	0	0	0	0	0.0322581	0	0	0	0
109	0	0.526316	0.105263	0.0526316	0.157895	0.105263	0	0	0.0526316		0	0.010101	0	0	0	0	0.010101	0	0.444444	0	0	0.191919	0	0	0.232323	0	0	0	0	0	0	0	0	0	0	0	0	0	0	0	0	0	0	0.111111	0	0	0	0
113	0	0.1875	0	0	0.3125	0.5	0	0	0		0	0	0	0	0	0	0	0	0.458333	0	0	0.0416667	0	0	0.333333	0	0	0	0	0	0	0	0	0	0	0	0	0	0	0	0	0	0	0.166667	0	0	0	0
117	0.0344828	0.862069	0.103448	0	0	0	0	0	0		0	0	0	0	0	0	0	0	0.557143	0	0	0.114286	0	0	0.257143	0	0	0	0	0	0	0	0	0	0	0	0	0	0	0	0	0	0	0.0714286	0	0	0	0
119	0.0571429	0.857143	0.0857143	0	0	0	0	0	0		0	0	0	0	0	0	0.0340909	0	0.238636	0	0	0.238636	0	0	0.397727	0	0	0	0	0	0	0	0	0	0	0	0	0	0	0	0	0	0	0.0909091	0	0	0	0
129	0.0434783	0.782609	0.173913	0	0	0	0	0	0		0	0	0	0	0	0	0	0	0.24	0	0.04	0.18	0	0	0.46	0	0	0	0	0	0	0	0	0	0	0	0	0.04	0	0	0	0	0	0.02	0	0.02	0	0
133	0	0.8	0.2	0	0	0	0	0	0		0	0	0	0	0	0	0.0243902	0	0.390244	0	0.0243902	0.0731707	0	0	0.365854	0	0	0	0	0	0	0	0	0	0	0.0243902	0	0.0243902	0	0	0	0	0	0.0487805	0	0.0243902	0	0
136	0.0666667	0.866667	0.0666667	0	0	0	0	0	0		0	0	0	0	0	0	0.021978	0	0.263736	0	0.010989	0.153846	0	0.021978	0.362637	0	0	0	0	0	0	0	0	0	0	0.043956	0	0.032967	0	0	0	0	0	0.0769231	0	0.010989	0	0
138	0.175	0.675	0.075	0.05	0.025	0	0	0	0		0	0	0	0	0	0	0.0106383	0	0.223404	0.0106383	0	0.138298	0	0	0.138298	0	0	0	0	0	0	0	0.0106383	0	0	0.0106383	0	0.0319149	0	0.0106383	0	0	0	0.265957	0	0.148936	0	0
139	0.0384615	0.769231	0.153846	0.0384615	0	0	0	0	0		0	0	0	0	0	0	0.0222222	0	0.266667	0.0111111	0	0.0444444	0	0	0.411111	0	0	0	0	0	0	0	0	0	0	0.0111111	0	0.0444444	0	0	0	0	0	0.111111	0	0.0666667	0.0111111	0
147	0	0	0	0	0.0285714	0.857143	0.0857143	0.0285714	0		0	0	0	0	0	0	0.0264766	0	0.171079	0.00203666	0.00814664	0.0875764	0	0.0142566	0.409369	0	0	0	0	0.00203666	0.00203666	0	0.0264766	0	0	0.0468432	0.00407332	0.0407332	0	0.00407332	0	0	0	0.095723	0.00610998	0.0386965	0.0142566	0
149	0.030303	0.878788	0.0606061	0	0	0	0.030303	0	0		0	0.0125	0	0	0	0	0.05	0	0.24375	0	0.0125	0.10625	0	0.00625	0.45	0	0	0	0	0	0	0	0.01875	0	0	0.04375	0	0.01875	0	0	0	0	0	0	0	0.01875	0.01875	0
153	0.0392157	0.490196	0.0784314	0.156863	0.0588235	0.176471	0	0	0		0	0	0	0	0	0	0.032	0	0.136	0.008	0.016	0.064	0	0.008	0.416	0	0	0	0	0	0	0	0.064	0	0	0.064	0.008	0.024	0	0	0	0	0	0.104	0	0.016	0.04	0
160	0.0285714	0.971429	0	0	0	0	0	0	0		0	0	0	0	0	0	0.0533333	0	0.213333	0	0.0133333	0.12	0	0.0333333	0.253333	0	0	0	0	0.00666667	0	0	0.0466667	0	0	0.0466667	0	0.04	0	0.0333333	0.0133333	0	0	0.0533333	0.00666667	0.0333333	0.0333333	0
163	0.105263	0.763158	0.131579	0	0	0	0	0	0		0	0.0192308	0.0128205	0	0	0	0.0576923	0	0.24359	0	0.0128205	0.134615	0	0.0512821	0.166667	0	0	0	0	0.00641026	0.0192308	0	0.0320513	0	0	0.0192308	0	0.00641026	0	0.00641026	0.0128205	0	0	0.0833333	0.0448718	0.0448718	0.025641	0
164	0.0769231	0.846154	0.0384615	0.0384615	0	0	0	0	0		0	0	0	0	0	0	0.0357143	0	0.0892857	0	0.0178571	0.0535714	0	0.0535714	0.464286	0	0	0	0	0	0	0	0.0714286	0	0	0.196429	0	0.0178571	0	0	0	0	0	0	0	0	0	0
168	0.09375	0.8125	0.09375	0	0	0	0	0	0		0	0.0151515	0.010101	0	0	0	0.0707071	0	0.126263	0	0.0252525	0.10101	0	0.146465	0.171717	0	0	0	0	0.00505051	0.040404	0	0.0353535	0.00505051	0	0.0555556	0.00505051	0.00505051	0	0.020202	0.010101	0	0	0.0454545	0.0353535	0.010101	0.0606061	0
172	0.266667	0.666667	0.0666667	0	0	0	0	0	0		0	0.0510204	0	0	0	0	0.102041	0	0.122449	0	0.0816327	0.0612245	0	0.163265	0.112245	0	0	0	0.0102041	0.0510204	0.0408163	0	0.0204082	0	0	0.0510204	0	0.0408163	0	0	0.0204082	0	0	0	0	0	0.0714286	0
173	0.0962963	0.311111	0.0222222	0.0888889	0.0740741	0.392593	0.00740741	0	0.00740741		0	0.00930233	0.0232558	0	0	0	0.176744	0	0.0837209	0.00465116	0.0790698	0.0325581	0	0.190698	0.0976744	0	0	0	0	0.0186047	0.027907	0	0.0511628	0.00930233	0	0.0465116	0	0.00930233	0	0.00465116	0.0418605	0	0	0	0.055814	0.00465116	0.0325581	0
174	0.30137	0.657534	0.0273973	0.0136986	0	0	0	0	0		0	0.00909091	0.0212121	0	0	0	0.139394	0	0.0969697	0.0030303	0.0757576	0.0424242	0	0.142424	0.0878788	0	0	0	0	0.0515152	0.0393939	0	0.0787879	0	0	0.0575758	0.0030303	0.0272727	0	0.00909091	0.0363636	0.0030303	0	0	0.0212121	0	0.0545455	0
175	0.0188679	0.00628931	0	0.106918	0.150943	0.698113	0.00628931	0	0.0125786		0	0.0140515	0.0234192	0	0	0	0.128806	0	0.088993	0.00234192	0.103044	0.028103	0.00234192	0.201405	0.0468384	0	0	0	0.00468384	0.0749415	0.0468384	0	0.0491803	0	0	0.0538642	0.00702576	0.0187354	0	0.00702576	0.0140515	0	0	0.00234192	0.0351288	0.00234192	0.0444965	0
176	0.146067	0.606742	0.0786517	0.0449438	0.0337079	0.0786517	0	0	0.011236		0	0.0117647	0.0423529	0	0	0	0.183529	0.00235294	0.0611765	0	0.110588	0.0305882	0	0.136471	0.0541176	0	0	0	0.00235294	0.0258824	0.0470588	0	0.0564706	0	0	0.0494118	0	0.0258824	0	0.0188235	0.0329412	0	0	0.00470588	0.0447059	0	0.0588235	0
177	0.257732	0.371134	0.0412371	0.0824742	0.0824742	0.164948	0	0	0		0	0.015873	0.0291005	0	0	0	0.201058	0.0026455	0.0978836	0.00793651	0.0899471	0.031746	0	0.108466	0.0238095	0	0	0	0.0026455	0.031746	0.047619	0	0.0925926	0.010582	0.0026455	0.0820106	0.0132275	0.021164	0	0.015873	0.0396825	0	0	0	0.0026455	0	0.0291005	0
180	0.134615	0.673077	0	0.0192308	0.0192308	0.153846	0	0	0		0	0.00536673	0.0411449	0	0	0	0.216458	0.00178891	0.0447227	0	0.135957	0.0250447	0.00178891	0.118068	0.0339893	0	0	0	0.00536673	0.0465116	0.0554562	0	0.0840787	0.00715564	0	0.0483005	0	0.0322004	0	0.00894454	0.0357782	0.00178891	0	0	0.0143113	0	0.0322004	0.00357782
201	0.1875	0.8125	0	0	0	0	0	0	0		0	0.0410509	0.045977	0	0.0131363	0	0.0344828	0.0164204	0.00985222	0.00492611	0.091954	0	0.0410509	0.131363	0	0.0311987	0	0	0.090312	0.0262726	0.0509031	0	0.106732	0.00985222	0.00328407	0.0771757	0.00656814	0.044335	0	0.00328407	0.0640394	0.0246305	0	0	0.0246305	0	0.00328407	0.00328407
202	0.333333	0.349206	0.015873	0.015873	0.015873	0.269841	0	0	0		0	0.0535373	0.0229446	0	0.0114723	0	0.0363289	0.00191205	0.00382409	0.00764818	0.040153	0	0.0305927	0.0936902	0	0.0573614	0.00191205	0	0.0994264	0.0152964	0.0669216	0	0.0783939	0.0248566	0.00382409	0.0592734	0.042065	0.0305927	0	0.00956023	0.0803059	0.0325048	0	0	0.0305927	0	0.0592734	0.00573614
203	0.276596	0.382979	0.0212766	0.0638298	0.0425532	0.212766	0	0	0		0	0.102823	0.0403226	0	0.0483871	0	0.0745968	0.0241935	0.00403226	0.00604839	0.0584677	0.00201613	0.0705645	0.0564516	0	0.0685484	0.00604839	0	0.0866935	0.0100806	0.0705645	0	0.0524194	0.0201613	0.00201613	0.0262097	0.00806452	0.0241935	0	0.00201613	0.0322581	0.0141129	0	0	0.0403226	0	0.0403226	0.00806452
209	0.571429	0.214286	0	0	0	0.0714286	0.0714286	0.0714286	0		0.00561798	0.142322	0.0337079	0	0.0280899	0	0.0224719	0.071161	0.00187266	0.0149813	0.0393258	0	0.0299625	0.0430712	0	0.0449438	0.0093633	0	0.0674157	0.00749064	0.0543071	0	0.0674157	0.0243446	0.0093633	0.0374532	0.0187266	0.0449438	0.00374532	0.00561798	0.0505618	0.0543071	0.00374532	0	0.0168539	0	0.0318352	0.0149813
219	0.343511	0.10687	0.00763359	0.0992366	0.0839695	0.343511	0.00763359	0.00763359	0		0.0025641	0.155128	0.0666667	0	0.0448718	0.00128205	0.00769231	0.0525641	0	0	0.0102564	0.00128205	0.0141026	0.0346154	0	0.0666667	0.0153846	0.00128205	0.0628205	0.00384615	0.0576923	0.00512821	0.0320513	0.0679487	0.0371795	0.0423077	0.0294872	0.0320513	0.0102564	0	0.0320513	0.0205128	0.0179487	0	0.0217949	0	0.0358974	0.0166667
230	0.208791	0.164835	0.0549451	0.318681	0.120879	0.0989011	0.010989	0.021978	0		0.00425532	0.119149	0.0574468	0.00212766	0.0510638	0	0.012766	0.0765957	0	0.00425532	0.0446809	0	0.0148936	0.0212766	0	0.0553191	0.0148936	0.00212766	0.0446809	0	0.0702128	0.00425532	0.0340426	0.0553191	0.0404255	0.0276596	0.0489362	0.0361702	0.00851064	0	0.0276596	0.0361702	0.0319149	0	0.00425532	0	0.0212766	0.0276596
232	0.692308	0.134615	0.0576923	0.0192308	0	0.0384615	0	0.0384615	0.0192308		0	0.118166	0.031746	0	0.0352734	0.00176367	0.00705467	0.0793651	0	0.00352734	0.0229277	0	0.0141093	0.0194004	0	0.0987654	0.0229277	0.00529101	0.0493827	0.00352734	0.0670194	0.0123457	0.0299824	0.0599647	0.031746	0.0299824	0.0388007	0.0246914	0.021164	0	0.015873	0.0282187	0.0458554	0	0.026455	0	0.0388007	0.015873
233	0.354839	0.145161	0.0483871	0.241935	0.112903	0.0806452	0.016129	0	0		0.0114286	0.121905	0.0514286	0	0.047619	0.00380952	0.0114286	0.0895238	0	0.00190476	0.0266667	0	0.0133333	0.0114286	0	0.0780952	0.0266667	0.00380952	0.0609524	0	0.0438095	0.00380952	0.0285714	0.0419048	0.047619	0.0380952	0.032381	0.0266667	0.00761905	0	0.0171429	0.04	0.0647619	0	0.0228571	0	0.0114286	0.0133333
234	0.346939	0.0204082	0.0204082	0.346939	0.183673	0.0612245	0.0204082	0	0		0.00869565	0.102609	0.0713043	0.00173913	0.04	0.00521739	0.0121739	0.0608696	0	0.00347826	0.0313043	0	0.0104348	0.00347826	0	0.0713043	0.0191304	0.00521739	0.0417391	0.00347826	0.0678261	0.0104348	0.0330435	0.0817391	0.0417391	0.0382609	0.0365217	0.0208696	0.026087	0	0.0243478	0.013913	0.0643478	0	0.0156522	0	0.0156522	0.0173913
235	0.756757	0.0810811	0.027027	0	0	0.027027	0	0.0810811	0.027027		0.0060423	0.126888	0.0543807	0	0.0271903	0	0	0.0694864	0	0	0.0302115	0	0.00302115	0.0151057	0	0.0483384	0.0151057	0.00906344	0.0422961	0.00302115	0.081571	0.0151057	0.00906344	0.0664653	0.0453172	0.0634441	0.0664653	0.0332326	0.0302115	0	0.00302115	0.0151057	0.0574018	0	0.0151057	0	0.021148	0.0271903
237	0.704225	0.0375587	0	0.0798122	0.112676	0.0516432	0.00938967	0.00469484	0		0.0168539	0.076779	0.0552434	0.00749064	0.0196629	0.00374532	0	0.0524345	0	0.00280899	0.0234082	0	0.0140449	0.00468165	0	0.0599251	0.0168539	0.0102996	0.0177903	0	0.0365169	0.00749064	0.0187266	0.124532	0.0599251	0.0337079	0.0580524	0.0383895	0.0318352	0	0.00468165	0.0159176	0.128277	0	0.00655431	0	0.0168539	0.0365169
238	0.5	0.147059	0	0.0588235	0.102941	0.161765	0	0.0147059	0.0147059		0.0254403	0.0782779	0.0782779	0.00782779	0.0410959	0.00782779	0.00195695	0.0508806	0	0.00782779	0.0254403	0	0.00782779	0	0	0.0665362	0.0117417	0.0273973	0.0313112	0.00782779	0.0332681	0.00978474	0.0156556	0.131115	0.0567515	0.0195695	0.0430528	0.0273973	0.0273973	0	0.00391389	0.00587084	0.0861057	0	0.00391389	0	0.0234834	0.035225
240	0	0	0.04	0.16	0.08	0.64	0	0.08	0		0.0714286	0.0997024	0.0639881	0.0208333	0.0505952	0.0252976	0	0.0922619	0	0	0.0401786	0	0.00297619	0	0	0.0505952	0.0133929	0.0416667	0.0372024	0.014881	0.0625	0.0372024	0.00744048	0.03125	0.0610119	0.016369	0.0639881	0.0342262	0.0252976	0	0	0	0	0	0.00595238	0	0.0119048	0.0178571
241	0.3	0.0333333	0.0333333	0.3	0.1	0.2	0.0333333	0	0		0.0512249	0.0935412	0.0712695	0.0178174	0.0222717	0.013363	0	0.0289532	0	0	0.0222717	0	0.0111359	0.00445434	0	0.0467706	0.0111359	0.0222717	0.0244989	0.0155902	0.0556793	0.0200445	0.00668151	0.111359	0.0601336	0.0400891	0.0445434	0.0200445	0.0423163	0	0.00445434	0.00668151	0.0824053	0	0.00668151	0	0.0155902	0.0267261
242	0.888199	0.0869565	0.0124224	0.00621118	0	0	0	0.00621118	0		0.067052	0.065896	0.0763006	0.0242775	0.0462428	0.0231214	0	0.0635838	0	0	0.0312139	0	0.0196532	0.00231214	0	0.0381503	0.00924855	0.0254335	0.0289017	0.0219653	0.0601156	0.0312139	0.00809249	0.0543353	0.0578035	0.0358382	0.0543353	0.0381503	0.0346821	0	0.00346821	0.00346821	0.0219653	0	0.00462428	0	0.00231214	0.0462428
243	0.69697	0.19697	0.0757576	0.030303	0	0	0	0	0		0.0457355	0.0284302	0.0346106	0.0123609	0.0185414	0.00988875	0	0.0494438	0	0.00370828	0.0173053	0	0.0247219	0.00494438	0	0.0333745	0.00865266	0.00247219	0.0197775	0.0358467	0.0630408	0.013597	0.00865266	0.0803461	0.0964153	0.0321384	0.0889988	0.0407911	0.0247219	0	0.00494438	0.0148331	0.137206	0	0.00370828	0	0.00618047	0.0346106
245	0.647887	0.0140845	0	0.169014	0.140845	0.028169	0	0	0		0.0694737	0.0652632	0.0568421	0.04	0.0252632	0.00842105	0	0.0442105	0	0.00421053	0.0168421	0	0.0105263	0	0	0.0273684	0.00842105	0.0336842	0.0189474	0.0126316	0.0694737	0.0189474	0.00421053	0.12	0.04	0.00842105	0.0336842	0.0147368	0.0378947	0	0.00631579	0.00421053	0.153684	0	0.00631579	0	0.00210526	0.0378947
246	0.5	0	0	0.111111	0.166667	0	0.0555556	0.111111	0.0555556		0.0690571	0.0451527	0.0318725	0.0132802	0.0106242	0.00929615	0	0.0119522	0	0.00531208	0.0119522	0	0.0119522	0.00132802	0	0.0199203	0.0146082	0.0292165	0.0185923	0.0571049	0.0796813	0.0199203	0.0159363	0.0889774	0.0903054	0.0212483	0.0849934	0.0318725	0.0292165	0	0.00132802	0.00132802	0.10757	0	0.00265604	0	0.0119522	0.0517928
247	0.310345	0.0172414	0.0517241	0.310345	0.206897	0.0689655	0.0172414	0.0172414	0		0.0765217	0.0347826	0.0678261	0.0330435	0.0365217	0.0208696	0	0.0295652	0	0.00173913	0.0243478	0	0.00869565	0	0	0.0121739	0.0104348	0.0452174	0.0104348	0.0191304	0.0678261	0.0156522	0.013913	0.102609	0.0817391	0.0173913	0.0504348	0.0347826	0.0191304	0	0.00695652	0	0.118261	0	0.00869565	0	0.00347826	0.0278261
248	0.654412	0.0367647	0.0220588	0.183824	0.0514706	0	0.0367647	0.00735294	0.00735294		0.0725894	0.0335861	0.0444204	0.0422535	0.0346696	0.020585	0	0.0498375	0	0	0.00975081	0	0.00758397	0	0	0.028169	0.00975081	0.0227519	0.00758397	0.0292524	0.0465872	0.0227519	0.0119177	0.0671723	0.0736728	0.0151679	0.0834236	0.0260022	0.0249187	0	0.00758397	0	0.174431	0	0.00541712	0	0.00216685	0.0260022
250	0.590551	0.00787402	0.00787402	0.165354	0.0944882	0.0472441	0.0393701	0.0472441	0		0.0831974	0.0228385	0.0750408	0.0326264	0.050571	0.0277325	0	0.0440457	0	0	0.0228385	0	0.0130506	0	0	0.0163132	0.00489396	0.0342577	0.0114192	0.0293638	0.045677	0.0261011	0.00815661	0.0750408	0.0636215	0.0130506	0.0685155	0.0228385	0.0554649	0	0.00978793	0.00163132	0.0880914	0	0.0114192	0	0.00326264	0.0391517
251	0.84456	0.0259067	0.0259067	0.0362694	0.0103627	0.0259067	0.0207254	0.0103627	0		0.0732436	0.0164425	0.0328849	0.064275	0.0284006	0.0179372	0	0.0553064	0	0.00149477	0.0134529	0	0.0044843	0.00149477	0	0.0209268	0.0044843	0.0373692	0.0104634	0.0284006	0.0523169	0.00597907	0.0104634	0.0986547	0.0762332	0.0269058	0.0597907	0.038864	0.0284006	0	0.00747384	0	0.155456	0	0.00149477	0	0.00149477	0.0254111
252	0.771739	0.0181159	0.0108696	0.0905797	0.0615942	0.0144928	0.0144928	0.0108696	0.00724638		0.0957854	0.00255428	0.0510856	0.0280971	0.0855683	0.0153257	0	0.0293742	0	0.00127714	0.00383142	0	0.00255428	0	0	0.0063857	0.00255428	0.0408685	0	0.0140485	0.0664112	0.0140485	0.00383142	0.0996169	0.0740741	0.0587484	0.146871	0.0166028	0.0804598	0	0	0	0.0395913	0	0.00255428	0	0.00255428	0.0153257
253	0.786517	0.011236	0	0.157303	0	0.011236	0.0224719	0	0.011236		0.131579	0	0.0657895	0.0131579	0.0197368	0.0197368	0	0.00657895	0	0	0.00657895	0	0	0	0	0	0.00657895	0.0657895	0	0.0197368	0.0460526	0.00657895	0	0.138158	0.0460526	0.0328947	0.177632	0.0131579	0.151316	0	0	0	0.00657895	0	0	0	0.00657895	0.0197368

## Sheet: EDF2d
Extended Data Figure 2d
time_bin	exe_cells_per_time_bin	developmental_time	exe_expected_number
1	135	5.66413	176.466
2	242	6.19453	300.115
3	662	6.42348	377.432
4	651	6.80028	550.396
5	1214	7.77039	1453.75
6	1531	8.257	2366.3

## Sheet: EDF2e
Extended Data Figure 2e - Logistic metacell metacell similarity
metacell		2	3	4	5	6	7	8	9	10	11	12	13	14	15	16	17	18	19	20	21	22	23	24	25	26	27	28	29	30	31	32	33	34	35	36	37	38	39	40	41	42	43	44	45	46	47	48	49
1	cell_type	TGC progenitors	TGC progenitors	TGC progenitors	TGC progenitors	TGC progenitors	TGC progenitors	TGC progenitors	TGC progenitors	TGC progenitors	EPC progenitors	TGC progenitors	EPC progenitors	EPC progenitors	TGC progenitors	TGC progenitors	TGC progenitors	EPC progenitors	EPC progenitors	SpT-Gly	SpT-Gly	SpT-Gly	SpT-Gly	EPC progenitors	EPC progenitors	EPC progenitors	EPC progenitors	EPC progenitors	EPC progenitors	Chorion	SpT-Gly	Chorion	Chorion	Chorion	Chorion	Chorion	Chorion	Chorion	Chorion	Chorion	Chorion	Chorion	Chorion	Chorion	Chorion	Chorion	Chorion	Chorion	Chorion
2	TGC progenitors	66.5152	145.902	153.106	164.37	116.955	155.528	146.708	156.487	116.361	185.403	189.445	206.141	186.163	135.763	158.409	132.86	255.266	272.007	282.049	239.147	258.093	277.397	245.753	218.42	229.182	195.331	212.725	248.761	320.908	305.03	327.615	323.461	320.08	329.055	344.313	337.09	343.557	338.504	331.9	329.461	336.885	350.13	349.076	348.889	351.759	349.131	350.657	346.2
3	TGC progenitors	145.902	66.5152	134.736	176.037	144.557	171.252	170.044	151.094	132.49	178.542	183.018	174.781	167.327	137.722	151.771	139.124	239.495	253.557	260.705	211.47	236.491	257.865	219.906	184.338	197.645	156.392	177.304	219.062	315.542	288.991	325.41	321.196	312.632	329.564	340.313	332.642	338.514	335.97	327.234	327.779	332.915	344.87	344.354	343.237	345.11	344.93	344.752	340.953
4	TGC progenitors	153.106	134.736	66.5152	141.148	128.22	173.933	156.268	145.143	151.986	167.704	166.063	157.38	147.136	140.315	125.771	130.578	220.228	238.163	252.744	220.37	237.711	255.582	200.077	169.578	195.627	161.239	191.535	216.985	307.213	281.462	313.799	309.885	301.977	316.533	332.41	322.328	330.445	325.309	315.474	316.657	323.105	335.665	334.26	333.93	336.741	334.673	334.886	331.265
5	TGC progenitors	164.37	176.037	141.148	66.5152	138.095	177.51	133.859	160.627	166.415	184.712	172.589	192.793	169.493	157.293	150.099	149.922	237.122	265.457	279.987	246.173	263.98	280.566	227.708	210.679	231.353	203.344	225.144	250.942	322.273	305.713	325.027	324.297	321.663	330.315	341.868	334.64	338.126	334.121	328.076	326.431	331.449	346.456	345.806	343.667	347.4	345.592	345.733	341.782
6	TGC progenitors	116.955	144.557	128.22	138.095	66.5152	153.284	131.845	141.81	123.753	173.054	168.428	189.361	160.447	120.426	130.275	115.118	236.688	260.724	272.792	236.422	249.953	271.529	227.668	205.419	218.966	194.986	215.827	241.735	309.8	293.426	317.143	311.801	310.042	321.295	334.585	326.611	332.018	328.066	320.764	318.942	324.737	337.67	338.742	336.57	341.512	339.4	338.688	334.512
7	TGC progenitors	155.528	171.252	173.933	177.51	153.284	66.5152	137.794	138.901	132.094	158.718	153.788	193.006	165.606	139.057	156.654	144.899	230.861	264.218	282.037	246.112	263.285	282.56	228.442	208.881	235.215	212.603	223.309	252.899	315.995	301.153	325.578	320.333	316.394	328.614	340.261	333.373	338.309	336.49	327.589	326.558	331.681	347.152	345.276	344.094	347.607	343.514	344.559	341.616
8	TGC progenitors	146.708	170.044	156.268	133.859	131.845	137.794	66.5152	142.04	139.467	167.477	149.741	192.281	163.499	139.787	147.878	138.951	233.529	265.731	278.925	245.817	261.975	279.955	226.219	210.222	230.487	208.746	224.867	250.609	323.388	303.373	326.982	324.625	320.058	328.538	342.435	333.478	341.062	335.925	327.933	327.194	332.251	348.737	348.638	346.793	350.617	346.427	348.899	345.764
9	TGC progenitors	156.487	151.094	145.143	160.627	141.81	138.901	142.04	66.5152	133.431	144.511	145.261	163.231	142.051	127.738	126.893	121.05	227.005	257.427	269.957	240.339	258.905	278.263	209.741	186.357	224.817	198.041	213.608	241.365	317.603	298.09	325.535	323.198	317.319	327.785	344.802	333.81	341.336	336.65	329.204	329.543	335.036	344.889	345.655	344.973	347.709	346.774	347.658	343.197
10	TGC progenitors	116.361	132.49	151.986	166.415	123.753	132.094	139.467	133.431	66.5152	168.241	168.829	189.798	167.26	114.683	142.444	120.932	241.94	267.002	272.929	230.475	251.214	273.145	231.44	206.305	221.631	192.33	204.859	240.605	316.905	297.156	327.41	321.885	318.048	331.005	343.007	335.935	341.894	336.378	330.622	327.375	334.575	347.229	347.251	345.368	348.54	346.166	346.725	344.021
11	EPC progenitors	185.403	178.542	167.704	184.712	173.054	158.718	167.477	144.511	168.241	66.5152	126.041	140.69	126.025	155.399	143.357	156.331	188.708	237.416	263.496	237.429	253.388	274.488	177.238	176.46	222.108	206.162	221.192	241.257	304.308	285.663	310.659	308.648	301.156	312.795	326.336	317.347	324.478	318.32	311.522	312.737	316.321	329.339	327.843	327.797	330.264	326.926	329.996	326.682
12	TGC progenitors	189.445	183.018	166.063	172.589	168.428	153.788	149.741	145.261	168.829	126.041	66.5152	156.667	135.291	159.236	149.918	158.143	192.503	244.778	270.751	242.265	258.529	279.893	185.268	183.624	226.673	208.572	225.28	244.606	305.594	289.016	312.646	310.154	303.204	311.922	327.596	316.811	325.092	320.298	310.893	314.222	315.66	330.398	329.498	328.498	333.286	328.585	328.369	326.982
13	EPC progenitors	206.141	174.781	157.38	192.793	189.361	193.006	192.281	163.231	189.798	140.69	156.667	66.5152	129.874	173.06	153.079	171.695	176.402	212.719	238.972	217.31	226.659	252.714	143.33	127.756	185.538	182.301	198.823	209.838	296.241	269.157	304.623	303.994	292.851	306.843	322.6	311.684	318.344	315.186	307.466	309.385	311.994	324.661	322.294	322.172	325.062	323.133	324.93	319.943
14	EPC progenitors	186.163	167.327	147.136	169.493	160.447	165.606	163.499	142.051	167.26	126.025	135.291	129.874	66.5152	147.597	129.66	148.527	189.013	230.092	256.928	232.203	243.382	266.203	172.48	158.428	207.673	196.096	213.672	231.283	298.688	279.346	307.176	304.532	297.5	310.967	324.582	314.373	320.282	317.44	308.488	310.143	315.378	327.289	325.969	325.816	328.296	326.675	325.906	322.595
15	TGC progenitors	135.763	137.722	140.315	157.293	120.426	139.057	139.787	127.738	114.683	155.399	159.236	173.06	147.597	66.5152	127.234	114.808	223.976	248.5	265.419	230.697	248.242	267.388	214.691	191.448	212.925	192.359	208.463	241.973	304.583	285.992	314.494	311.383	305.203	319.327	331.527	323.86	329.803	324.882	318.366	316.437	322.859	337.271	335.896	334.819	337.545	335.562	335.474	332.434
16	TGC progenitors	158.409	151.771	125.771	150.099	130.275	156.654	147.878	126.893	142.444	143.357	149.918	153.079	129.66	127.234	66.5152	115.284	208.645	237.012	255.758	226.965	243.49	258.921	195.206	175.682	203.334	189.923	206.51	229.747	300.411	281.88	307.924	306.057	300.301	315.033	323.958	316.434	323.718	319.23	310.694	311.15	314.776	326.199	329.443	326.528	330.199	328.39	327.716	323.644
17	TGC progenitors	132.86	139.124	130.578	149.922	115.118	144.899	138.951	121.05	120.932	156.331	158.143	171.695	148.527	114.808	115.284	66.5152	228.955	253.508	265.682	234.197	250.875	269.143	214.58	190.011	214.703	188.554	207.521	235.31	311.83	290.629	319.045	315.51	308.645	321.408	334.787	325.477	333.849	329.357	319.218	322.135	325.994	339.498	340.366	338.53	341.724	339.637	340.044	336.138
18	EPC progenitors	255.266	239.495	220.228	237.122	236.688	230.861	233.529	227.005	241.94	188.708	192.503	176.402	189.013	223.976	208.645	228.955	66.5152	189.643	253.512	243.433	245.992	269.138	144.574	184.116	218.262	231.992	240.794	240.856	274.726	263.927	267.849	271.462	267.214	276.928	278.507	273.505	280.785	276.358	271.817	272.952	272.805	280.385	279.171	280.767	282.334	279.767	281.64	277.859
19	EPC progenitors	272.007	253.557	238.163	265.457	260.724	264.218	265.731	257.427	267.002	237.416	244.778	212.719	230.092	248.5	237.012	253.508	189.643	66.5152	186.727	233.282	200.558	221.147	175.942	196.162	182.868	234.68	239.067	218.314	226.874	191.391	224.973	224.302	210.927	229.977	244.929	233.859	243.814	237.465	229.299	227.576	230.991	253.131	247.421	251.393	255.325	252.528	254.067	249.016
20	SpT-Gly	282.049	260.705	252.744	279.987	272.792	282.037	278.925	269.957	272.929	263.496	270.751	238.972	256.928	265.419	255.758	265.682	253.512	186.727	66.5152	210.301	156.506	157.47	232.559	219.817	180.715	236.008	226.375	204.123	220.213	157.019	242.959	233.227	217.689	239.917	271.27	256.759	263.437	259.616	249.775	248.167	255.493	270.972	270.183	272.942	278.691	273.371	275.367	272.346
21	SpT-Gly	239.147	211.47	220.37	246.173	236.422	246.112	245.817	240.339	230.475	237.429	242.265	217.31	232.203	230.697	226.965	234.197	243.433	233.282	210.301	66.5152	154.545	197.04	227.9	196.79	160.549	181.454	143.214	156.466	291.948	256.378	301.658	297.791	287.131	302.744	320.033	309.413	314.927	311.042	305.221	303.974	307.938	318.038	318.76	320.882	321.662	320.379	321.649	319.474
22	SpT-Gly	258.093	236.491	237.711	263.98	249.953	263.285	261.975	258.905	251.214	253.388	258.529	226.659	243.382	248.242	243.49	250.875	245.992	200.558	156.506	154.545	66.5152	155.317	226.959	197.536	140.473	201.789	184.398	162.505	250.808	212.541	268.808	259.85	250.102	271.744	287.82	279.306	283.059	280.24	273.391	272.006	278.178	290.098	290.436	291.355	295.835	292.335	292.814	289.155
23	SpT-Gly	277.397	257.865	255.582	280.566	271.529	282.56	279.955	278.263	273.145	274.488	279.893	252.714	266.203	267.388	258.921	269.143	269.138	221.147	157.47	197.04	155.317	66.5152	250.93	236.175	195.415	237.263	222.583	207.559	253.555	212.784	270.931	262.586	250.988	272.611	286.212	279.919	280.427	281.188	273.161	274.018	277.239	287.838	291.057	291.648	294.07	293.034	291.216	287.424
24	EPC progenitors	245.753	219.906	200.077	227.708	227.668	228.442	226.219	209.741	231.44	177.238	185.268	143.33	172.48	214.691	195.206	214.58	144.574	175.942	232.559	227.9	226.959	250.93	66.5152	139.605	187.882	205.093	219.855	217.936	272.608	251.572	275.9	275.71	265.799	278.746	290.527	281.254	287.402	283.266	275.576	279.876	279.903	291.038	290.047	290.288	295.01	292.542	293.004	287.989
25	EPC progenitors	218.42	184.338	169.578	210.679	205.419	208.881	210.222	186.357	206.305	176.46	183.624	127.756	158.428	191.448	175.682	190.011	184.116	196.162	219.817	196.79	197.536	236.175	139.605	66.5152	149.711	160.509	177.213	188.32	285.668	255.752	294.746	293.654	282.886	296.811	313.644	303.375	311.041	306.854	298.06	302.342	304.514	314.275	312.584	312.553	317.518	315.324	314.322	310.324
26	EPC progenitors	229.182	197.645	195.627	231.353	218.966	235.215	230.487	224.817	221.631	222.108	226.673	185.538	207.673	212.925	203.334	214.703	218.262	182.868	180.715	160.549	140.473	195.415	187.882	149.711	66.5152	156.352	159.99	149.65	262.617	229.941	273.758	269.788	261.35	278.505	293.596	282.795	289.6	287.398	278.406	278.787	282.332	297.03	296.824	298.009	302.996	302.153	299.871	294.718
27	EPC progenitors	195.331	156.392	161.239	203.344	194.986	212.603	208.746	198.041	192.33	206.162	208.572	182.301	196.096	192.359	189.923	188.554	231.992	234.68	236.008	181.454	201.789	237.263	205.093	160.509	156.352	66.5152	134.509	182.491	298.735	269.378	310.69	303.978	296.125	311.994	327.986	318.004	325.128	321.192	311.13	311.651	317.615	328.734	329.256	328.334	331.037	329.516	330.405	327.646
28	EPC progenitors	212.725	177.304	191.535	225.144	215.827	223.309	224.867	213.608	204.859	221.192	225.28	198.823	213.672	208.463	206.51	207.521	240.794	239.067	226.375	143.214	184.398	222.583	219.855	177.213	159.99	134.509	66.5152	159.122	303.924	268.88	314.416	309.147	298.56	312.183	332.153	320.473	328.078	325.18	316.369	315.918	321.775	332.623	334.411	333.95	335.763	334.185	337.129	331.256
29	EPC progenitors	248.761	219.062	216.985	250.942	241.735	252.899	250.609	241.365	240.605	241.257	244.606	209.838	231.283	241.973	229.747	235.31	240.856	218.314	204.123	156.466	162.505	207.559	217.936	188.32	149.65	182.491	159.122	66.5152	284.242	248.022	294.078	291.751	279.83	282.836	314.631	299.617	308.3	305.918	293.79	297.253	301.288	312.185	311.255	313.111	315.653	314.377	316.811	311.712
30	Chorion	320.908	315.542	307.213	322.273	309.8	315.995	323.388	317.603	316.905	304.308	305.594	296.241	298.688	304.583	300.411	311.83	274.726	226.874	220.213	291.948	250.808	253.555	272.608	285.668	262.617	298.735	303.924	284.242	66.5152	150.017	132.741	120.101	132.382	149.772	182.91	166.814	175.64	165.851	155.623	154.741	167.254	197.983	194.736	199.344	201.721	207.606	197.136	195.498
31	SpT-Gly	305.03	288.991	281.462	305.713	293.426	301.153	303.373	298.09	297.156	285.663	289.016	269.157	279.346	285.992	281.88	290.629	263.927	191.391	157.019	256.378	212.541	212.784	251.572	255.752	229.941	269.378	268.88	248.022	150.017	66.5152	180.888	166.508	143.442	180.432	215.388	201.909	209.913	203.176	190.753	189.569	197.027	222.713	220.813	226.307	227.66	229.334	226.29	223.454
32	Chorion	327.615	325.41	313.799	325.027	317.143	325.578	326.982	325.535	327.41	310.659	312.646	304.623	307.176	314.494	307.924	319.045	267.849	224.973	242.959	301.658	268.808	270.931	275.9	294.746	273.758	310.69	314.416	294.078	132.741	180.888	66.5152	108.79	136.896	129.955	142.188	124.472	140.614	115.082	119.599	120.124	131.8	169.847	156.331	171.21	173.512	180.301	163.606	161.956
33	Chorion	323.461	321.196	309.885	324.297	311.801	320.333	324.625	323.198	321.885	308.648	310.154	303.994	304.532	311.383	306.057	315.51	271.462	224.302	233.227	297.791	259.85	262.586	275.71	293.654	269.788	303.978	309.147	291.751	120.101	166.508	108.79	66.5152	121.631	133.17	152.504	133.548	145.396	138.613	123.76	116.763	133.647	177.078	171.22	178.731	183.147	188.406	171.421	168.827
34	Chorion	320.08	312.632	301.977	321.663	310.042	316.394	320.058	317.319	318.048	301.156	303.204	292.851	297.5	305.203	300.301	308.645	267.214	210.927	217.689	287.131	250.102	250.988	265.799	282.886	261.35	296.125	298.56	279.83	132.382	143.442	136.896	121.631	66.5152	138.224	160.653	144.074	154.396	151.37	135.064	139.399	144.385	176.882	173.671	181.277	182.495	187.793	177.472	174.284
35	Chorion	329.055	329.564	316.533	330.315	321.295	328.614	328.538	327.785	331.005	312.795	311.922	306.843	310.967	319.327	315.033	321.408	276.928	229.977	239.917	302.744	271.744	272.611	278.746	296.811	278.505	311.994	312.183	282.836	149.772	180.432	129.955	133.17	138.224	66.5152	163.231	135.737	156.172	146.505	134.103	145.536	146.186	179.641	170.81	184.845	185.596	187.233	180.754	176.828
36	Chorion	344.313	340.313	332.41	341.868	334.585	340.261	342.435	344.802	343.007	326.336	327.596	322.6	324.582	331.527	323.958	334.787	278.507	244.929	271.27	320.033	287.82	286.212	290.527	313.644	293.596	327.986	332.153	314.631	182.91	215.388	142.188	152.504	160.653	163.231	66.5152	114.047	109.428	117.649	122.702	132.597	114.345	125.877	118.342	123.381	129.918	135.93	116.184	114.5
37	Chorion	337.09	332.642	322.328	334.64	326.611	333.373	333.478	333.81	335.935	317.347	316.811	311.684	314.373	323.86	316.434	325.477	273.505	233.859	256.759	309.413	279.306	279.919	281.254	303.375	282.795	318.004	320.473	299.617	166.814	201.909	124.472	133.548	144.074	135.737	114.047	66.5152	107.597	111.447	100.898	119.45	108.548	138.569	128.848	136.869	144.243	150.158	129.404	125.562
38	Chorion	343.557	338.514	330.445	338.126	332.018	338.309	341.062	341.336	341.894	324.478	325.092	318.344	320.282	329.803	323.718	333.849	280.785	243.814	263.437	314.927	283.059	280.427	287.402	311.041	289.6	325.128	328.078	308.3	175.64	209.913	140.614	145.396	154.396	156.172	109.428	107.597	66.5152	118.2	114.876	125.721	105.018	124.606	118.379	121.894	131.531	135.458	114.828	112.104
39	Chorion	338.504	335.97	325.309	334.121	328.066	336.49	335.925	336.65	336.378	318.32	320.298	315.186	317.44	324.882	319.23	329.357	276.358	237.465	259.616	311.042	280.24	281.188	283.266	306.854	287.398	321.192	325.18	305.918	165.851	203.176	115.082	138.613	151.37	146.505	117.649	111.447	118.2	66.5152	116.518	114.393	112.998	143.128	129.093	143.898	147.786	154.149	138.152	135.715
40	Chorion	331.9	327.234	315.474	328.076	320.764	327.589	327.933	329.204	330.622	311.522	310.893	307.466	308.488	318.366	310.694	319.218	271.817	229.299	249.775	305.221	273.391	273.161	275.576	298.06	278.406	311.13	316.369	293.79	155.623	190.753	119.599	123.76	135.064	134.103	122.702	100.898	114.876	116.518	66.5152	119.068	112.628	145.995	138.416	143.501	152.76	158.521	135.351	132.398
41	Chorion	329.461	327.779	316.657	326.431	318.942	326.558	327.194	329.543	327.375	312.737	314.222	309.385	310.143	316.437	311.15	322.135	272.952	227.576	248.167	303.974	272.006	274.018	279.876	302.342	278.787	311.651	315.918	297.253	154.741	189.569	120.124	116.763	139.399	145.536	132.597	119.45	125.721	114.393	119.068	66.5152	109.215	155.285	146.063	157.821	162.068	166.151	149.805	147.66
42	Chorion	336.885	332.915	323.105	331.449	324.737	331.681	332.251	335.036	334.575	316.321	315.66	311.994	315.378	322.859	314.776	325.994	272.805	230.991	255.493	307.938	278.178	277.239	279.903	304.514	282.332	317.615	321.775	301.288	167.254	197.027	131.8	133.647	144.385	146.186	114.345	108.548	105.018	112.998	112.628	109.215	66.5152	125.931	123.182	129.609	136.035	140.886	120.553	119.914
43	Chorion	350.13	344.87	335.665	346.456	337.67	347.152	348.737	344.889	347.229	329.339	330.398	324.661	327.289	337.271	326.199	339.498	280.385	253.131	270.972	318.038	290.098	287.838	291.038	314.275	297.03	328.734	332.623	312.185	197.983	222.713	169.847	177.078	176.882	179.641	125.877	138.569	124.606	143.128	145.995	155.285	125.931	66.5152	110.353	107.872	107.624	109.962	109.442	106.417
44	Chorion	349.076	344.354	334.26	345.806	338.742	345.276	348.638	345.655	347.251	327.843	329.498	322.294	325.969	335.896	329.443	340.366	279.171	247.421	270.183	318.76	290.436	291.057	290.047	312.584	296.824	329.256	334.411	311.255	194.736	220.813	156.331	171.22	173.671	170.81	118.342	128.848	118.379	129.093	138.416	146.063	123.182	110.353	66.5152	111.644	110.45	114.443	112.072	110.956
45	Chorion	348.889	343.237	333.93	343.667	336.57	344.094	346.793	344.973	345.368	327.797	328.498	322.172	325.816	334.819	326.528	338.53	280.767	251.393	272.942	320.882	291.355	291.648	290.288	312.553	298.009	328.334	333.95	313.111	199.344	226.307	171.21	178.731	181.277	184.845	123.381	136.869	121.894	143.898	143.501	157.821	129.609	107.872	111.644	66.5152	113.179	113.606	102.997	100.293
46	Chorion	351.759	345.11	336.741	347.4	341.512	347.607	350.617	347.709	348.54	330.264	333.286	325.062	328.296	337.545	330.199	341.724	282.334	255.325	278.691	321.662	295.835	294.07	295.01	317.518	302.996	331.037	335.763	315.653	201.721	227.66	173.512	183.147	182.495	185.596	129.918	144.243	131.531	147.786	152.76	162.068	136.035	107.624	110.45	113.179	66.5152	102.914	111.016	112.186
47	Chorion	349.131	344.93	334.673	345.592	339.4	343.514	346.427	346.774	346.166	326.926	328.585	323.133	326.675	335.562	328.39	339.637	279.767	252.528	273.371	320.379	292.335	293.034	292.542	315.324	302.153	329.516	334.185	314.377	207.606	229.334	180.301	188.406	187.793	187.233	135.93	150.158	135.458	154.149	158.521	166.151	140.886	109.962	114.443	113.606	102.914	66.5152	114.122	114.795
48	Chorion	350.657	344.752	334.886	345.733	338.688	344.559	348.899	347.658	346.725	329.996	328.369	324.93	325.906	335.474	327.716	340.044	281.64	254.067	275.367	321.649	292.814	291.216	293.004	314.322	299.871	330.405	337.129	316.811	197.136	226.29	163.606	171.421	177.472	180.754	116.184	129.404	114.828	138.152	135.351	149.805	120.553	109.442	112.072	102.997	111.016	114.122	66.5152	97.8381
49	Chorion	346.2	340.953	331.265	341.782	334.512	341.616	345.764	343.197	344.021	326.682	326.982	319.943	322.595	332.434	323.644	336.138	277.859	249.016	272.346	319.474	289.155	287.424	287.989	310.324	294.718	327.646	331.256	311.712	195.498	223.454	161.956	168.827	174.284	176.828	114.5	125.562	112.104	135.715	132.398	147.66	119.914	106.417	110.956	100.293	112.186	114.795	97.8381	66.5152
50	Chorion	343.408	337.462	329.302	340.405	331.814	339.457	341.053	341.619	340.185	322.615	324.223	317.407	321.73	329.094	321.926	332.168	277.03	243.138	263.503	314.642	283.643	281.934	285.06	309.267	289.381	324.748	327.289	307.518	181.668	209.212	149.153	152.851	157.503	161.329	110.976	112.938	105.229	122.152	120.877	132.36	104.51	110.578	112.363	112.725	118.568	124.534	109.286	102.659
51	Chorion	345.547	340.328	330.041	340.553	335.246	341.737	341.859	342.261	343.459	323.257	324.486	318.442	320.26	332.471	323.352	335.929	274.16	241.906	268.97	316.053	286.917	287.261	286.139	309.549	293.081	326.305	329.788	307.54	190.273	216.184	147.305	168.178	169.719	169.237	115.364	127.52	122.07	119.506	137.739	141.48	118.748	118.575	105.835	121.691	120	124.918	118.259	116.72
52	Chorion	342.62	339.029	327.176	337.314	331.818	338.35	338.281	339.561	340.809	321.948	322.14	315.847	320.321	328.665	319.422	331.279	275.998	236.399	263.599	316.115	287.364	283.564	282.945	307.846	291.653	324.965	329.199	307.656	183.162	210.08	143.087	156.97	160.064	158.897	113.748	116.494	110.794	117.616	124.685	131.909	110.243	120.461	108.742	118.939	123.348	127.128	115.855	112.49
53	Intermediate Chorion	325.208	318.128	307.816	323.225	316.675	319.946	324.086	321.752	323.755	303.592	304.614	292.909	299.164	308.417	302.502	316.059	253.04	198.991	233.095	291.685	257.67	258.316	258.384	285.134	265.084	307.099	309.715	288.465	175.78	184.671	156.861	161.18	143.244	169.203	142.577	148.897	148.421	149.654	148.833	153.982	145.682	157.003	151.062	155.381	158.547	160.68	155.435	150.509
54	Intermediate Chorion	334.652	329.285	320.06	332.817	326.819	329.372	332.508	329.566	331.694	312.575	314.3	304.246	309.594	318.068	311.345	324.192	262.945	222.949	249.239	302.358	269.956	272.731	273.912	298.014	279.077	318.77	318.477	296.324	186.056	205.77	159.242	170.223	162.345	170.869	134.695	144.939	141.426	144.542	146.454	155.558	139.653	137.56	137.315	138.686	145.404	143.912	142.06	135.815
55	Intermediate Chorion	334.118	328.606	318.773	332.789	325.695	329.806	335.589	332.052	331.081	311.105	312.639	303.658	309.098	318.917	312.976	326.41	261.51	222.323	250.62	302.729	269.974	272.154	270.939	296.449	279.747	317.069	319.782	297.5	184.19	203.641	159.725	168.195	160.501	173.101	134.373	144.536	140.658	142.731	147.712	154.189	139.641	139.702	136.729	136.392	139.172	141.858	138.662	132.898
56	Chorion	328.473	321.099	311.206	325.167	316.879	324.207	327.081	326.462	326.618	308.556	311.901	299.341	304.023	313.66	307.893	317.598	264.772	211.374	237.086	297.465	263.484	263.263	266.998	290.861	269.039	307.725	310.832	289.106	157.956	172.56	137.156	135.427	115.012	142.731	135.207	125.354	129.581	135.148	122.161	128.162	124.28	147.21	144.318	151.457	156.76	159.393	152.188	143.154
57	Intermediate Chorion	318.253	307.554	298.608	318.847	309.549	311.049	317.622	311.879	315.909	294.711	297.975	280.555	289.343	300.068	294.373	305.458	248.357	177.953	202.175	278.749	238.01	237.383	248.049	270.93	250.907	294.71	295.449	272.644	168.313	149.632	163.154	162.108	133.658	171.936	171.925	167.799	174.43	170.555	164.675	166.795	169.902	189.864	182.765	188.212	191.849	195.275	188.689	185.773
58	Chorion progenitors	348.077	340.761	333.475	344.594	338.382	340.984	346.036	341.841	342.788	326.458	327.424	322.223	325.296	333.037	325.05	339.09	277.405	249.593	280.953	322.261	293.7	299.989	292.444	312.447	299.198	327.744	330.297	314.434	235.209	250.16	210.196	223.727	224.141	227.123	183.574	199.159	192.96	197.798	206.705	210.441	191.515	165.355	166.538	164.737	159.419	155.207	167.232	172.748
59	Chorion progenitors	357.146	353.543	345.699	356.317	347.229	356.356	358.507	355.537	355.459	337.362	340.713	335.035	339.687	344.469	337.508	351.064	293.29	267.677	292.524	333.49	305.186	307.13	305.677	326.329	311.43	342.058	347.04	327.843	238.656	256.521	212.892	224.849	225.325	226.783	173.972	192.98	181.9	192.339	199.047	206.283	185.316	154.741	158.646	156.57	145.723	145.331	154.751	162.055
60	Chorion progenitors	360.535	353.736	346.444	355.853	349.879	352.73	357.097	356.342	355.596	337.668	338.405	335.371	338.878	346.677	339.433	351.854	294.428	270.609	293.473	334.557	308.419	309.827	305.874	326.762	314.466	341.136	346.694	330.135	238.217	257.286	217.355	225.798	229.147	231.749	180.397	199.401	186.817	198.806	204.251	209.558	188.608	161.827	165.067	162.487	147.714	150.801	159.309	166.035
61	Chorion progenitors	357.594	353.707	347.609	356.053	349.047	353.589	357.428	357.558	356.295	340.404	340.119	336.241	340.472	347.139	339.415	352.857	296.293	267.952	291.161	332.191	306.723	308.161	307.654	326.579	311.309	338.361	343.405	327.277	233.259	252.725	211.57	221.767	222.865	227.596	174.279	191.819	178.576	192.309	197.089	201.726	183.199	151.799	155.852	152.117	143.226	141.154	151.93	157.32
62	Chorion progenitors	357.402	356.509	348.119	359.136	349.592	354.504	358.778	356.513	356.468	337.323	340.247	335.173	340.613	347.089	341.217	353.325	294.761	270.055	290.515	333.55	306.394	309.171	306.472	327.355	314.968	340.77	344.765	326.793	235.435	252.458	213.615	226.054	223.827	223.893	181.315	193.572	184.849	194.553	201.138	209.961	188.566	160.503	159.892	157.133	147.795	146.208	159.24	165.277
63	Chorion progenitors	355.437	351.216	343.59	354.704	346.416	352.858	356.057	353.294	353.528	337.093	338.108	334.737	336.593	344.497	337.151	349.657	291.278	264.341	287.287	328.775	304.351	305.107	305.56	325.235	310.336	337.833	340.759	325.654	234.47	249.637	208.08	222.001	222.303	225.418	175.136	194.531	183.246	189.214	197.981	206.209	185.556	155.323	157.704	156.11	146.794	146.331	156.305	162.272
64	Chorion progenitors	354.569	350.094	343.67	354.073	346.61	352.722	353.338	353.492	352.495	337.129	337.487	332.196	336.443	343.571	337.452	347.73	292.83	263.93	291.775	331.112	306.015	309.85	303.371	321.161	310.23	337.004	339.617	321.523	237.083	253.841	214.855	224.118	222.035	226.103	178.727	191.96	183.211	193.825	196.897	207.295	186.341	153.901	160.133	155.837	146.416	143.853	155.005	161.525
65	Chorion progenitors	359.022	353.63	349.143	358.898	352.848	356.136	360.477	355.905	355.513	340.027	342.795	336.59	341.307	346.913	342.132	353.017	294.46	266.977	289.456	332.58	304.494	307.166	308.31	328.203	312.791	340.258	343.137	328.259	236.985	251.821	211.388	223.146	222.77	227.459	172.982	194.345	181.505	189.42	200.881	204.566	184.582	153.237	153.948	156.433	140.28	140.132	155.2	162.026
66	Chorion progenitors	356.437	351.853	346.195	356.265	347.67	353.937	357.348	354.708	353.29	339.149	342.162	333.935	338.711	344.246	338.523	351.117	295.148	268.77	294.233	333.153	309.784	313.442	304.703	324.006	313.736	338.537	342.592	328.717	242.219	261.423	220.229	233.831	234.098	235.846	191.946	203.966	196.455	203.403	211.147	217.221	201.236	173.186	171.837	171.638	161.587	162.687	169.94	177.114
67	Chorion progenitors	360.912	356.055	350.653	359.684	352.833	356.196	360.918	358.562	357.276	341.969	344.782	336.938	342.622	350.116	343.533	356.358	296.889	274.31	295.732	335.729	310.984	314.33	309.563	328.421	317.128	340.81	345.648	333.259	244.547	264.157	219.493	232.704	235.659	236.933	190.952	204.573	197.044	202.928	211.759	215.59	198.796	170.795	170.409	170.254	161.81	161.288	170.119	176.577
68	Chorion progenitors	359.692	354.094	348.695	357.573	352.656	355.742	357.41	357.72	356.038	340.491	343.506	338.26	341.811	347.703	341.998	354.412	296.618	270.289	293.183	337.314	311.578	310.561	309.091	329.349	317.72	341.639	347.714	334.057	243.192	259.109	222.704	233.011	233.652	238.963	187.675	205.104	193.978	202.734	211.965	215.595	198.292	169.384	168.715	166.637	155.721	153.455	167.551	173.47
69	Chorion progenitors	354.612	348.848	344.14	354.7	347.122	348.139	352.588	352.343	350.104	336.883	337.3	333.618	336.276	341.412	336.864	348.747	295.502	267.816	292.847	333.027	307.953	312.27	305.392	325.352	314.478	338.214	343.092	328.334	244.281	259.792	219.939	233.277	231.989	235.739	188.609	203.221	195.356	203.144	209.872	217.169	197.845	170.9	172.309	167.235	157.617	155.05	167.253	174.102
70	Chorion progenitors	357.04	355.522	346.654	356.736	350.501	353.459	356.276	354.996	355.019	341.189	340.903	337.249	341.549	346.19	339.139	351.948	298.812	270.318	298.052	336.009	311.681	313.74	310.338	328.584	318.394	340.898	344.475	329.763	246.466	262.498	222.812	234.745	236.334	236.828	185.06	206.191	196.04	201.599	211.473	217.551	197.789	168.481	169.836	167.12	155.315	154.623	165.897	171.971
71	Chorion progenitors	362.016	357.328	351.754	362.153	354.744	359.739	362.875	358.488	360.119	342.051	343.978	336.486	344.132	351.862	342.276	355.229	297.116	270.291	296.984	338.266	311.57	311.794	309.533	329.721	315.497	342.104	344.996	329.677	240.528	259.141	214.933	227.36	228.11	232.146	179.569	196.156	188.411	195.076	204.521	211.617	192.852	164.253	165.079	162.735	154.762	156.555	161.794	167.632
72	Chorion progenitors	360.084	355.947	348.384	358.445	353.409	356.575	358.853	356.593	358.066	339.239	340.504	335.705	341.36	349.256	341.651	353.889	294.939	270.741	291.216	335.989	311.607	311.664	308.324	327.473	319.215	341.957	344.356	327.092	240.578	254.609	215.155	230.925	228.039	231.089	184.083	197.285	191.02	195.418	203.494	211.859	194.82	164.527	164.263	161.711	154.449	153.622	164.071	169.562
73	Chorion progenitors	361.238	355.198	352.11	360.449	354.372	357.44	361.518	359.331	357.271	342.818	341.751	338.677	342.991	350.068	343.909	355.917	300.044	273.903	296.577	334.676	311.485	310.399	312.365	329.155	316.817	340.325	344.22	330.04	244.753	262.082	221.747	231.597	233.321	240.35	187.796	206.317	197.618	202.119	213.105	216.952	199.04	169.183	172.979	169.865	158.631	160.377	168.305	174.683
74	Chorion progenitors	357.971	353.397	347.828	357.63	350.276	353.343	357.966	354.585	355.143	340.094	340.986	336.571	341.311	348.051	341.36	352.72	297.138	273.161	294.737	335.181	309.502	311.258	309.269	326.739	316.753	341.234	345.158	331.121	241.13	261.852	220.142	230.292	230.186	233.581	186.371	201.129	190.652	203.56	206.248	215.555	195.894	164.85	169.801	165.637	154.81	154.048	162.97	169.545
75	Chorion progenitors	356.303	355.101	343.78	355.101	349.777	353.39	355.653	352.623	354.671	335.15	336.297	333.586	335.817	346.049	337.977	350.847	293.589	268.731	292.024	335.057	310.89	313.827	306.331	324.211	316.2	338.064	342.649	328.542	239.518	256.518	216.093	229.631	228.445	229.441	187.821	201.062	192.77	199.132	207.469	214.736	196.767	165.262	165.435	166.682	155.379	154.941	166.808	172.195
76	Chorion progenitors	358.832	354.81	349.283	356.484	350.431	357.576	356.658	357.874	356.063	342.024	343.472	338.458	342.532	348.069	341.895	354.939	299.393	273.595	296.138	332.908	310.312	312.309	312.375	329.751	318.172	338.942	345.497	332.858	243.307	260.873	221.221	233.849	233.859	239.796	187.835	206.077	195.848	203.93	211.228	215.472	198.836	169.815	174.744	171.379	161.297	162.219	168.573	176.718
77	Chorion progenitors	357.28	351.774	348.364	356.639	349.321	353.218	357.133	357.823	354.109	339.815	342.242	336.948	340.442	346.883	341.999	354.218	295.261	270.658	293.365	333.937	308.098	311.95	307.247	326.424	314.493	337.341	343.092	329.686	238.798	259.412	217.253	228.934	229.515	233.701	186.144	199.502	192.929	201.98	206.016	214.125	195.974	165.205	169.397	166.33	156.603	156.106	165.209	172.571
78	Chorion progenitors	361.318	356.715	351.73	359.857	353.37	357.945	359.835	361.152	357.144	344.24	345.958	340.467	343.715	349.951	345.679	357.99	301.998	278.218	299.105	338.942	314.127	316.313	313.601	329.888	319.37	340.843	347.705	335.824	243.004	264.418	220.523	232.37	234.005	240.417	187.927	203.866	194.05	201.277	209.253	215.079	198.471	168.546	171.129	168.468	158.352	160.29	165.194	173.062
79	Chorion progenitors	362.083	357.808	351.18	359.177	353.694	356.464	361.925	359	357.904	340.631	342.965	338.503	342.642	351.052	343.771	356.015	299.297	274.01	299.65	338.041	314.177	317.163	312.086	329.743	320.052	342.202	347.79	333.119	245.651	265.016	222.802	235.718	233.454	239.956	186.528	202.755	193.523	204.02	211.283	218.929	199.227	168.429	171.49	165.929	156.138	156.682	162.012	170.837
80	Chorion progenitors	358.053	353.011	345.294	356.169	349.386	353.665	358.026	352.689	354.928	336.044	339.151	333.83	339.445	346.062	339.126	350.439	296.877	270.144	290.471	332.673	306.71	307.449	306.667	326.892	315.78	337.77	343.052	327.174	235.272	253.422	211.858	223.397	222.547	225.7	181.163	193.506	182.981	190.605	198.505	206.938	185.655	158.193	160.458	157.819	142.217	142.837	157.269	162.272
81	Chorion progenitors	358.794	354.78	347.822	357.25	350.722	354.768	358.823	355.902	356.896	339.294	340.609	336.356	340.528	347.283	340.244	352.945	298.162	269.648	287.657	334.949	308.993	308.981	309.388	328.458	315.197	341.588	345.029	328.43	233.048	251.486	208.513	220.795	222.863	222.427	177.037	190.257	180.739	190.646	196.847	202.921	187.139	156.992	155.815	154.13	144.054	144.625	153.381	158.947
82	Chorion progenitors	358.663	354.171	347.836	359.117	350.214	357.501	358.838	357.037	356.155	339.854	341.202	335.43	339.989	348.246	341.241	353.539	300.876	271.916	293.114	333.789	306.965	309.704	310.98	329.262	316.472	338.394	344.784	328.73	240.957	255.388	217.151	231.185	230.761	235.25	183.786	203.069	193.732	198.62	209.228	214.908	196.675	163.365	166.225	166.287	153.104	154.761	165.357	172.497
83	Chorion progenitors	363.528	358.829	352.038	362.24	355.601	359.848	362.764	361.595	360.439	343.892	346.292	339.582	343.166	352.127	345.776	357.901	297.521	275.246	302.027	337.939	313.709	318.925	309.933	330.207	321.858	344.74	348.384	333.999	246.102	264.454	221.919	235.104	235.29	240.036	186.121	203.76	193.369	204.359	209.774	217.194	198.368	168.011	170.303	166.759	156.736	160.371	164.452	171.564
84	Chorion progenitors	360.626	356.221	349.045	358.448	351.02	358.099	359.511	356.742	358.077	340.116	342.036	338.091	340.88	347.956	340.739	354.408	299.697	275.48	300.171	338.713	313.368	315.503	308.625	329.086	321.193	342.078	349.671	337.28	242.67	260.584	220.65	231.378	231.618	237.345	187.595	204.021	194.989	201.964	209.88	212.523	195.422	167.268	171.43	167.286	159.792	160.105	164.554	171.206
85	Chorion progenitors	358.223	354.082	346.015	355.73	348.971	353.53	357.364	354.813	353.92	336.126	337.753	334.43	338.465	344.498	338.348	349.541	295.8	269.419	286.781	329.724	303.404	305.069	308.429	326.534	314.034	338.484	342.221	324.929	224.925	243.604	201.102	210.942	210.914	213.673	160.054	177.387	165.795	179.323	184.593	193.015	167.413	135.214	140.09	136.456	124.571	125.408	135.106	143.613
86	Chorion progenitors	356.886	353.709	345.184	356.382	348.599	354.714	360.233	355.01	355.703	337.731	340.167	334.473	338.478	346.472	338.877	351.752	295.198	268.486	294.638	334.38	308.269	308.73	307.668	326.887	314.419	338.201	345.084	328.26	226.149	249.938	204.509	215.152	217.098	226.271	168.88	185.985	171.006	183.872	190.199	198.879	180.303	144.862	146.029	141.322	133.662	134.864	143.931	147.74
87	Chorion progenitors	358.486	354.349	345.313	354.08	348.114	354.632	357.098	354.264	356.639	338.24	339.643	333.639	338.283	345.626	337.629	349.836	293.75	266.705	286.836	329.269	305.401	305.425	306.154	325.291	312.529	338.554	342.31	323.994	224.59	243.324	197.751	211.556	207.915	206.878	160.216	171.068	159.278	176.441	178.146	189.715	166.625	133.689	134.457	133.342	123.427	125.585	132.294	138.372
88	Chorion progenitors	355.701	351.394	343.744	352.949	346.03	353.016	355.999	350.923	352.05	332.725	335.25	330.489	334.371	342.388	336.855	348.121	288.762	262.123	286.342	326.14	301.668	303.714	300.719	321.871	310.024	334.995	338.02	323.184	225.51	241.466	200.735	210.963	209.721	214.364	159.357	178.707	164.347	177.807	186.187	191.597	167.442	133.86	138.109	136.35	121.086	123.088	136.978	141.524
89	Chorion progenitors	354.062	346.798	339.547	352.376	343.847	351.027	353.063	349.183	350.165	333.256	332.668	329.613	332.639	338.803	332.139	344.137	285.074	261.729	286.319	327.267	301.437	302.405	298.952	320.401	307.868	332.138	338.889	321.906	224.052	242.421	197.723	209.857	208.815	209.616	157.668	171.935	160.376	175.927	179.977	191.152	167.265	129.641	136.27	132.388	121.436	117.946	131.961	136.942
90	Chorion progenitors	356.859	352.141	342.541	354.467	347.149	352.975	356.588	353.081	354.281	336.499	335.03	334.223	336.378	344.116	337.136	350.007	286.534	266.267	286.998	328.324	302.371	300.873	303.071	322.585	310.827	333.322	338.046	321.628	225.198	244.704	200.541	212.754	212.663	214.954	163.568	180.205	169.766	181.151	186.714	194.302	171.302	141.018	143.518	144.423	128.501	133.068	140.456	149.406
91	Chorion progenitors	357.166	352.647	343.354	353.611	347.655	354.642	357.102	354.047	354.788	338.733	341.14	332.808	335.806	344.206	336.307	348.812	291.583	263.182	286.655	330.026	299.104	302.572	304.348	324.136	309.821	336.577	343.484	324.195	222.592	244.519	194.842	207.6	208.656	211.945	153.032	170.013	156.537	174.174	178.835	187.141	164.392	131.697	135.659	126.266	123.748	122.822	130.911	136.243
[truncated: 34 more rows]
[truncated: 76 more columns]

## Sheet: EDF2fg
Extended Data Figure 2f/g
trophectoderm_log2_expression	chorion_progenitor_log2_expression	epc_log2_expression
-16.6096	-16.6096	-16.6096
-13.2356	-12.9905	-13.2209
-13.5838	-12.9266	-13.5727
-16.6096	-16.4635	-16.6096
-14.3026	-14.5819	-14.4765
-15.7394	-14.9696	-15.2341
[truncated: 14,993 more rows]
