# Supplementary material for: Temporal BMP4 effects on mouse embryonic and extraembryonic development
Source: Nature. 2024 Sep 18;634(8034):652–61. doi: 10.1038/s41586-024-07937-5 (PMC11485214; doi:10.1038/s41586-024-07937-5)
Supplement: Supplementary file 17 — Source Data Extended Data Fig. 3 [file 41586_2024_7937_MOESM17_ESM.xlsx]

## Sheet: EDF3a
Source Data Extended Data Figure 3
Extended Data Figure 3a - Clustered heatmaps of EPC lineage genes
	gene	gene_cluster
metacell			12	7	16	8	9	15	17	10	6	5	3	2	4	18	24	11	13	14	25	19	26	29	27	28	20	23	22	21	31
metacell type			TGC progenitors	TGC progenitors	TGC progenitors	TGC progenitors	TGC progenitors	TGC progenitors	TGC progenitors	TGC progenitors	TGC progenitors	TGC progenitors	TGC progenitors	TGC progenitors	TGC progenitors	EPC progenitors	EPC progenitors	EPC progenitors	EPC progenitors	EPC progenitors	EPC progenitors	EPC progenitors	EPC progenitors	EPC progenitors	EPC progenitors	EPC progenitors	SpT-Gly	SpT-Gly	SpT-Gly	SpT-Gly	SpT-Gly
	1700017B05Rik	2	-0.716618	-0.444032	-0.417487	-0.713033	-0.782186	-0.990476	-0.588048	-0.40913	-0.19694	-0.739012	0.0383241	-0.895639	-0.936126	-0.411261	-0.693967	-0.277044	-0.547532	-0.177412	-0.00499001	1.00629	0.78073	0.829884	0.663901	0.752901	1.59431	0.957631	0.841155	0.664783	1.81102
	1700086L19Rik	1	-1.22869	-1.22869	-1.22869	-1.22869	-0.987635	-1.22869	-1.01538	-0.886632	-0.977386	-0.711525	-0.324391	-1.22869	-0.682597	-0.965068	-0.930569	-1.22869	-0.976101	-1.22869	0.37045	-0.497583	2.46467	2.18709	2.28325	2.84923	1.50745	1.49729	2.84774	3.14235	-0.365117
	2900026A02Rik	4	0.0678879	0.865652	0.836279	1.25409	0.683263	1.04947	1.11462	1.02216	1.50131	0.534596	1.25274	1.87709	0.846025	-0.818496	-1.38772	0.835886	-0.367836	0.281779	-0.923159	-1.73488	-1.73639	-0.296046	0.233509	0.126048	-1.61366	-1.70594	-1.5369	-1.00871	-1.25265
	A4galt	4	0.249346	0.478907	-0.162494	1.08671	0.0145043	0.438165	0.649911	0.360603	0.989365	1.20271	0.57066	0.973287	0.799845	-0.835613	0.137427	0.266187	0.773596	0.15962	0.35534	-1.38724	-0.0529645	-0.143441	0.449991	0.126837	-1.76202	-2.16764	-0.898966	-0.685209	-1.98742
	AA467197;Mir147	1	-0.758347	-0.391168	-0.758347	-0.758347	-0.51729	-0.506855	-0.545036	-0.758347	-0.758347	-0.758347	-0.109703	-0.276204	-0.427962	0.0291233	-0.460224	-0.758347	-0.758347	-0.491464	-0.0280925	-0.474315	0.576119	1.99305	0.45575	2.14006	-0.328241	0.52534	1.85178	3.47289	-0.420788
	AK006748;Junb	3	0.309822	0.873411	0.915646	0.450771	0.730993	0.259919	0.088464	-0.222852	0.35978	0.283392	0.124751	0.080992	0.128278	0.277787	0.887058	0.778419	0.851039	0.750673	0.578265	-0.0208252	-0.276643	-0.554243	0.0893825	-0.873052	-0.88804	-1.65006	-1.43488	-1.67146	-1.22679
	AK017779;Marcks	4	0.975451	1.0962	0.233353	1.51415	0.825526	1.22863	0.849006	0.656349	0.664923	1.29514	0.522409	0.625005	0.613601	1.04399	1.23535	1.05711	1.15264	0.909149	1.00433	0.114064	-0.523735	-1.21066	1.05623	-0.859705	-3.62773	-3.80143	-2.67855	-3.26298	-2.70779
	AK018679;Cd47	5	2.13961	2.18082	0.973264	2.09052	1.85588	1.78883	1.43438	1.75903	1.40458	1.13711	1.20922	1.44929	0.382688	-0.174444	-1.55006	1.25357	0.0700018	1.42597	-1.42167	-2.56498	-1.92792	-1.87521	-0.588156	-0.731933	-3.27603	-2.88659	-1.57511	-0.82933	-3.15333
	AK020645;Plekha6	5	1.31853	1.33579	0.665405	0.946846	1.06595	1.43066	1.27261	1.07332	1.59034	1.88223	0.553241	1.58099	1.18912	-0.498136	-1.12414	0.684875	-0.464391	0.399174	-1.16521	-1.42875	-1.59932	-1.17842	-1.18486	-1.13359	-1.70956	-0.304335	-1.87916	-1.24216	-2.07707
	AK030443;Slc39a14	4	1.26699	1.16761	0.757245	0.925302	1.40455	0.859518	0.894916	0.6608	0.983917	1.14793	0.717568	0.949341	1.02224	-0.11218	-0.533423	1.28529	-0.15206	1.05372	-0.0884847	-1.93487	-1.50413	-0.890314	1.08381	0.361028	-2.74643	-2.33223	-1.93769	-1.75688	-2.5531
	AK031300;Sema3e	4	0.918508	1.67436	0.319884	1.30646	0.874723	-0.0635492	0.2733	0.499106	0.0157783	0.416246	0.249289	0.464427	-0.436578	0.88877	0.352986	0.853111	0.115713	0.657573	-0.1633	-0.535496	-1.16729	-0.485888	-0.24047	-0.0718389	-2.21291	-0.985047	-1.58653	0.00808186	-1.93942
	AK039603;Slc20a1	4	0.400025	0.443537	0.543497	0.161034	0.632024	0.486513	0.438208	0.435592	0.280931	0.228318	0.384643	0.280451	0.378188	0.482685	1.08193	0.767197	0.48986	0.404376	0.208928	0.395701	-0.329277	-0.684713	0.149612	-0.327789	-1.77619	-1.57546	-1.62601	-1.27187	-1.48195
	AK041755;Cdh1	2	-0.381582	-1.64195	-0.729904	-1.08816	-1.59538	-0.857855	-0.842007	-1.30126	-1.17604	-1.15186	-1.29835	-1.49992	-1.10453	2.66669	1.54031	-0.23603	0.433999	-0.875543	0.495219	3.50387	0.771194	-0.401908	-0.602691	-1.20196	2.87226	2.1607	0.862647	-0.619607	3.29966
	AK053895;Morc4	4	0.0763817	1.14725	0.129879	1.02872	0.0386296	0.210299	0.57307	0.397974	0.87591	0.91658	-0.104455	0.808194	0.19403	0.602678	-0.142537	0.129398	-0.445741	0.252137	-0.391022	0.438216	-0.817179	-1.14106	0.442409	-0.269551	-1.14834	-0.987853	-1.03987	-0.748246	-1.0259
	AK076304;AK142782;Ehd4	4	1.34103	0.368194	0.42998	1.76952	0.600154	0.278758	0.822828	0.503447	0.605289	2.63404	0.0941024	0.29997	1.00046	-0.111059	0.00505572	0.65804	0.261041	0.44197	-0.167087	-1.11548	-0.654607	-1.03988	-0.308104	-1.25359	-1.76988	-1.66227	-1.42148	-0.984754	-1.6257
	AK085097;Akap2;Pakap;Palm2	4	0.477112	-0.361237	0.494636	1.40839	-0.0422467	-0.328983	-0.941639	-0.567381	0.0162753	2.59118	-0.616862	-0.538781	0.254243	-0.29783	-0.202027	0.127924	0.0412948	0.265496	-0.087079	-0.870917	0.0203838	-0.37216	-0.316669	-0.324364	0.264459	0.612731	-0.156944	-0.462162	-0.0868379
	AK142585;Bmpr2	4	0.827251	0.578464	0.00317758	0.31327	0.895932	0.249605	0.682303	0.51712	-0.00125268	0.571135	0.496533	0.438421	0.311847	-0.223835	-0.201015	1.21611	0.600525	0.733055	0.0779907	-1.11756	-0.7458	-1.21806	0.0580124	-0.00537631	-1.1397	-1.34068	-0.945771	-0.73717	-0.894548
	AK143671;Esyt2	4	0.706803	0.753242	-0.0819837	0.772502	-0.303985	0.0295263	0.289643	0.207664	0.345269	1.60089	-0.317628	0.360337	0.0257103	0.0345805	-0.238995	0.390877	0.12333	0.15728	-0.0403665	0.0396482	-0.445926	-0.437411	-0.444232	-0.336067	-0.644648	-0.692448	-0.511824	-0.495402	-0.846383
	AK154184;Cyba	2	-0.912963	-0.745841	-0.225208	-0.520148	-1.02737	-1.01693	0.0130783	-0.926364	-0.0583559	-0.046207	-0.664764	-0.578479	0.61306	-0.584784	-0.970301	-0.381617	-0.204597	-0.244037	-0.0240688	0.903324	0.705403	0.121165	0.239963	0.263954	1.61659	1.14024	0.925294	0.101257	2.4887
	AK155917;AK170106;Lpl	1	-1.42727	-1.58656	-0.569549	-1.43172	-0.400055	-0.908244	-1.25259	-0.934809	-1.126	-1.41039	0.30717	-1.29256	0.381833	-1.19297	-0.36455	-0.121384	0.942931	0.0819694	1.43923	0.762683	2.22704	1.17319	0.897726	1.22151	2.56617	-0.19261	1.64221	0.0805944	0.487023
	AK170612;Anxa1	4	1.94199	0.00859096	0.0711979	3.01775	0.785049	0.542221	-0.428554	0.391262	1.20509	4.54261	-0.818266	-0.148099	0.93454	0.428457	-0.279418	-0.157978	0.282818	0.686534	-0.715317	-1.05591	-1.56284	-1.43519	-0.853916	-0.404559	-1.89676	-0.372819	-1.69885	-1.11288	-1.89676
	AK172714;Plekho2	4	1.35046	2.26086	0.351779	1.69381	1.00061	0.548104	0.624725	0.455713	-0.289163	0.361925	-0.823116	0.481797	-0.953906	0.47751	0.0216441	1.7685	0.298333	0.124251	-0.453493	-1.18773	-0.862005	-1.16496	-1.47176	-0.837283	-0.998697	-0.598791	-0.541339	-0.60159	-1.03618
	AK205023;Ccnd3	1	-1.26533	-0.860647	-1.03656	-1.52623	-1.36198	-0.566232	-1.32324	-1.07784	-0.853674	-0.741699	0.257096	-1.0024	-0.107815	-0.597581	-0.322567	-1.16772	-0.457847	-1.12043	0.375611	0.210088	1.67516	1.53328	1.32786	1.53331	1.98454	1.13503	2.03078	1.54294	1.78408
	Abhd5	2	-0.213161	-0.988119	-0.439479	-0.783046	-0.274422	-0.108301	-0.725565	-0.766995	-0.918971	-0.488625	-0.334249	-0.56386	-0.609136	0.964904	1.16058	0.0406029	0.638591	0.200767	0.906197	0.201871	0.266974	-0.122215	-0.280059	-0.385916	1.15475	1.85095	0.890455	0.545528	-0.82005
	Ada	4	0.76676	1.08663	0.302095	0.00475391	0.14468	-0.102321	0.754324	0.0840184	0.581429	0.143606	-0.30772	0.799551	0.569927	-0.609975	-0.919152	0.832386	0.145581	0.551763	-1.05917	-0.735985	-0.857339	-0.318476	-0.936795	-1.11887	-0.713849	2.69563	-0.316089	-0.74442	-0.722984
	Adgre5	5	0.756326	1.96965	0.645939	1.17283	1.59218	0.982138	1.00759	1.54257	0.781037	0.840223	0.882459	1.25689	0.336144	-0.590458	-0.308437	1.18089	0.514719	1.08247	-0.807568	-1.35182	-1.03001	-1.87544	-1.51337	-0.99708	-1.62108	-1.69191	-1.34359	-1.87544	-1.53788
	Adgrl2	4	0.57947	0.800765	-0.0570577	0.503678	0.380859	0.388916	0.128715	0.0408076	0.182622	1.0368	0.0441282	0.466574	0.332104	0.8689	0.181891	-0.0902582	-0.0470441	0.0228792	-0.0621466	0.360361	-0.827332	-0.846443	0.174379	0.209951	-0.816747	-0.868391	-1.5196	-0.635047	-0.93373
	Adm	5	0.362418	2.78079	2.40645	2.65689	3.53008	2.85267	3.01472	3.83972	2.84975	1.66337	3.08488	3.93598	1.55556	-3.75694	-1.92995	1.81823	0.474606	1.37468	-1.75547	-3.33982	-2.39613	-2.7506	-1.43651	-1.70665	-4.16145	-3.43448	-3.79192	-2.81356	-4.92732
	Afap1l1;AK045591	3	0.826689	0.756829	0.799461	1.44255	0.907817	0.94111	0.910134	0.589202	0.390991	1.47478	0.132007	0.291526	0.579582	1.28736	1.0776	0.362959	1.34502	0.855106	0.349261	0.189199	-1.36889	-1.95217	-0.195421	-1.21859	-2.38256	-2.3314	-2.51493	-1.36784	-2.17737
	Ahnak	3	1.30351	-0.748854	0.566227	1.53222	0.293502	-0.476177	-0.217538	-0.859671	-0.0907819	2.44268	-0.639059	-0.0267082	0.625533	1.59372	1.08504	0.177621	0.894343	0.555593	0.566724	0.760553	-0.732772	-0.108229	-0.393238	-1.10237	-1.71129	-1.14523	-1.62944	-1.59716	-0.918736
	Aif1l	2	-1.07408	-1.42954	-0.219924	-1.1385	-1.42954	-0.962056	-0.858904	-0.894357	-0.517368	-0.654505	-1.13801	-0.813368	-0.911682	1.11465	0.0922276	-0.542729	-1.42954	-1.16265	0.604714	1.84348	0.815419	0.095899	-0.271715	-0.598951	3.31002	2.5212	1.79442	0.723373	3.132
	Ak3	1	-0.592197	-1.33284	-1.14484	-0.678715	-0.260211	-0.757459	-1.07955	-0.745305	-0.677037	-0.731442	0.42383	-0.444554	-0.181921	-0.976376	-0.797976	-1.18717	-0.341464	-0.477971	0.215003	-0.1814	0.905313	1.35614	1.29137	1.63088	1.01592	1.68168	1.74827	1.96344	0.356577
	Akap12	3	1.5221	0.44177	0.608054	0.335089	1.37494	0.241424	0.552575	0.329509	-0.126302	-0.385983	0.105017	-0.615087	-0.0953406	1.27142	1.29471	1.5583	1.73146	1.49152	1.1175	-0.787685	-0.500468	-0.76516	-1.61665	-1.17606	-1.70261	-1.76497	-1.33676	-1.40776	-1.69454
	Amot	3	0.960472	1.17379	-0.12072	0.660448	1.34541	0.651083	0.249312	0.280246	-0.115707	-0.286804	0.144294	0.194522	-0.312223	1.08947	1.46081	0.774125	1.02894	0.281757	0.856801	-0.621593	-0.711722	-0.706363	0.24536	0.766175	-2.18911	-2.6772	-1.78236	-0.481287	-2.15792
	Ankrd50	2	-0.637436	0.0748081	-0.608435	0.023389	-0.246464	-0.892597	-0.707189	0.057309	-0.475318	-0.290473	0.168238	-0.210805	-0.637965	-1.09699	-0.175491	-0.353699	-1.12584	-0.655097	-0.384126	-0.282434	0.792496	0.232855	0.32243	0.521362	1.90765	1.96103	1.81045	0.483675	0.424661
	Anxa2	4	1.08786	0.757822	0.329233	1.32688	0.654872	0.454861	0.604521	0.7499	0.914714	1.62899	0.215838	1.0593	0.501011	0.0376192	-0.373101	0.394164	-0.240494	0.372652	-0.328137	-0.697962	-0.815922	-1.04031	-0.128374	-0.576471	-1.80658	-1.40347	-1.21659	-0.715501	-1.74733
	Anxa4	1	-0.751956	-0.61107	-0.288474	-0.38395	-0.811596	-0.443202	-0.151233	-0.027383	0.00791745	-0.174243	0.342904	0.243204	-0.133111	-1.75964	-0.743597	-0.785386	-0.228523	-0.547151	0.0648892	-0.761167	0.359942	0.724778	-0.519438	0.351108	1.326	2.75152	1.29439	1.54646	0.108009
	Ap1m2	2	-0.02915	-1.09034	-0.13209	-1.92906	-1.05386	-1.10226	-0.973183	-0.973744	-1.38775	-0.988151	-0.867543	-1.36373	-0.288357	0.309638	0.651142	-1.01171	0.893296	-0.563779	0.916858	0.863009	0.896241	1.11952	0.408429	0.304896	1.46739	1.74297	1.54103	1.12834	1.51196
	Arhgap22	4	0.49314	0.775119	0.853586	0.902718	0.86268	0.225494	1.1024	0.903756	0.58141	1.03436	0.376777	1.01789	0.541145	0.264951	-0.576114	0.27658	0.223908	0.0720294	-0.213503	-0.415952	-1.17786	-1.03436	-0.767262	-0.552625	-1.38688	-1.20522	-1.1606	-0.787109	-1.23045
	Arhgap29	2	-0.43486	0.0413805	-0.104563	-0.70196	-0.81511	-0.471651	-0.508533	-0.214028	-0.493052	-0.765653	-0.000221115	-0.365764	-0.343427	-0.295326	-0.686908	-0.0679086	-0.0835303	-0.42585	-0.16268	0.109034	-0.200054	-0.00292706	0.0581499	0.485454	2.42227	1.93961	0.388832	0.0544101	1.64486
	Arhgdib	4	0.960111	1.49095	0.286835	1.54262	0.20498	0.547937	0.65168	0.846503	0.737346	0.668337	0.424749	1.27701	0.198507	-0.055623	0.0549453	0.503106	0.176721	-0.167516	0.075109	-1.13979	-0.815791	-1.42038	0.0173627	-0.0901921	-2.53987	-0.282975	-1.19206	-0.50409	-2.45654
	Arhgef16	2	-0.964582	-0.340115	0.130628	-1.029	-1.07899	-0.852562	-0.378339	-1.08402	-1.00211	-0.668799	-0.900543	-0.758221	-0.303432	0.301453	0.62301	-0.676206	0.0466634	-0.628504	0.122725	0.803409	0.215157	1.02401	-0.28986	-0.685566	1.89159	2.43655	1.5117	0.398287	2.13567
	Arhgef7	4	1.28547	1.01712	1.16006	0.995506	1.14504	0.930584	0.884245	0.753276	0.839625	0.921632	0.573766	0.550368	0.642481	0.194314	0.727249	1.31415	0.834721	1.38181	0.473169	-0.977133	-1.11528	-1.41831	0.129564	-1.36968	-2.16869	-2.73478	-2.20665	-2.45356	-2.31005
	Ascl2	1	-1.22811	-2.09142	-0.899157	-2.82819	-1.44271	-1.19346	-1.53332	-1.47082	-2.44322	-1.73122	0.504321	-2.22957	-0.691703	0.213168	1.24561	-0.427106	1.31675	-0.186562	1.59545	1.37295	1.85272	1.45722	0.414653	1.42732	1.97761	0.883358	2.1725	2.22906	1.73389
	Ass1	3	1.17703	-0.017098	0.524771	0.0277076	-0.11953	-0.0509679	0.18773	-0.150159	-0.355151	0.0452141	-0.800081	-1.02211	-0.234792	2.36666	2.14134	0.712741	1.49294	1.24247	0.935008	1.22755	-0.636793	-0.856456	-1.47477	-0.955723	-1.25183	-1.60808	-1.07465	-1.08645	-0.386506
	Atp10a	5	1.09222	2.07859	0.936332	1.21221	1.72764	1.37555	2.02617	1.87691	1.17725	1.20391	1.24047	1.61364	0.378164	-0.12466	-0.447032	1.58029	-0.255657	0.973566	-0.633782	-2.00412	-1.95423	-2.28815	-1.30759	-1.13906	-2.28815	-2.10462	-2.28815	-1.36953	-2.28815
	Atp1b1	4	0.900757	1.22635	0.375821	0.856005	1.20183	1.08968	0.695064	0.706867	0.38875	0.959976	0.445115	0.383272	0.129246	0.0156777	0.277409	0.979709	0.570396	0.906176	0.147368	-1.8085	-0.693382	-0.989541	0.73415	0.369371	-2.24625	-2.36331	-1.60655	-0.456774	-3.19469
	B4galt1	4	0.49619	0.804722	0.910833	0.76358	0.790756	0.440316	0.542602	0.548659	0.649849	0.750915	0.134812	0.677545	0.297258	-0.534686	-0.239297	0.727902	0.389836	0.310026	-0.620986	-0.356655	-0.818506	-0.873327	-0.271199	-0.761843	-1.29167	-0.603774	-1.11577	-0.594502	-1.15359
	B4galt5	5	1.01822	1.2651	1.03297	1.14361	1.0772	0.996951	1.19685	1.12943	1.0833	1.16567	0.846965	1.22673	0.779767	0.684915	0.344447	1.65053	1.33332	1.18776	0.205506	-1.14025	-1.17356	-2.30697	-0.594767	-2.21053	-2.21748	-3.09895	-2.63955	-2.17845	-1.80874
	BC098488;Nfat5	4	-0.0689063	0.523521	0.782127	0.23137	0.79302	0.726655	0.254139	0.989919	0.612582	0.489989	1.63647	0.966806	1.10709	-0.66083	-0.580877	-0.0712419	0.471455	0.518174	-0.0559209	-1.15717	-0.437513	-0.301632	0.933222	0.460552	-2.10048	-1.74819	-1.5953	-0.735695	-1.98334
	BC115444;Kif26a	2	-0.718445	-0.907204	-0.878197	-1.01895	0.0341719	-0.607023	-0.217379	-0.817818	-1.053	-1.03449	-0.160825	-0.688076	-0.004698	-0.52199	0.310346	-0.0606081	0.407558	-0.163835	0.67415	0.138459	0.517022	0.93432	0.319325	0.273614	1.63543	1.21865	0.736787	0.519405	1.13331
	Batf3	2	-0.254109	-1.19527	-0.0398741	-0.953161	-0.0685547	-0.257328	-0.0738639	-0.903883	-0.616757	-0.710257	-0.446514	-1.06818	-0.457148	0.174513	0.0273002	0.638799	0.63611	0.604356	-0.418996	1.16001	0.0734357	-0.110905	-1.05954	-1.3545	1.7733	2.64779	0.554031	-0.353889	2.05309
	Bex1	2	-1.64821	-2.30936	-0.886417	-1.63122	-1.65457	-1.62756	-1.5725	-1.92783	-1.41081	-1.31042	-1.82275	-2.13794	-0.511601	1.07313	1.38753	-1.50266	-0.12791	-1.1326	1.31694	3.27088	2.16435	0.856755	0.109895	-0.427907	3.50192	2.97248	2.20367	0.657501	4.12721
	Bin1	5	1.74815	0.763308	0.928177	1.91217	1.21569	0.996492	0.991128	0.549401	1.30493	2.26091	-0.228352	0.696254	0.993695	0.0905841	-0.702249	1.64155	0.39579	0.961862	-1.0638	-1.2666	-1.17051	-0.896277	-1.36683	-1.45894	-1.64406	-2.1748	-1.73874	-1.87876	-1.86018
	Brpf3	1	-0.504382	-0.731331	-0.69208	-0.487392	-0.622109	-0.980655	-0.964807	-0.664124	-0.970819	-0.945623	-0.0121397	-0.45065	-0.643096	-1.2756	-0.683234	-0.509877	-0.839115	-0.111875	-0.135087	0.0634778	0.751321	1.38901	0.310804	1.28893	1.73306	2.05964	1.80324	1.87422	0.950298
	C3ar1	4	1.90043	2.75175	0.433627	1.82546	1.32049	0.465123	0.428898	0.846522	-0.304929	0.827316	-0.812886	-0.089993	-0.737602	0.0477781	-0.202	1.4051	0.230916	-0.00443132	-0.965329	-0.965329	-0.965329	-0.965329	-0.678281	-0.965329	-0.965329	-0.965329	-0.965329	-0.965329	-0.965329
	Capn2	3	1.34077	-0.0692209	0.00520155	1.47506	0.332355	-0.611417	-1.01391	-1.02569	-0.19771	2.23308	-0.932108	-1.10561	0.105145	1.88528	1.57164	0.983106	1.06473	0.642379	0.531603	0.377854	-0.441202	-1.14156	-0.648522	-0.905887	-1.11347	-0.711587	-1.34584	-0.889839	-0.394642
	Car2	1	-1.86289	-0.394581	-1.35671	-2.12999	-1.36776	-1.24112	-1.93657	-1.38682	-1.7755	-2.04198	0.0525276	-1.52277	-1.47703	-0.257101	-1.66425	-1.5954	-1.95891	-1.23924	-1.38172	0.291855	1.01996	3.01027	-0.24401	3.75858	2.42294	4.80648	4.08028	5.41853	1.97292
	Cbfa2t3	3	1.70279	0.541181	0.385451	0.853035	0.793416	-0.452175	-0.148497	-1.09939	0.324794	0.274243	-0.473811	-1.06353	-0.065595	2.28175	1.81442	2.0583	1.23505	1.38722	0.969343	1.1163	-1.12018	-0.847625	-1.15989	-1.59171	-1.95695	-1.90579	-1.41349	-1.82328	-0.615414
	Cd151	4	0.367438	0.477036	0.838397	0.755646	0.480883	0.840748	0.763406	0.779779	0.894265	0.91368	0.483746	0.689916	0.614545	-0.600331	-0.0403535	0.383939	0.345225	0.558315	-0.310472	-0.972524	-0.786071	-1.51534	-0.24452	-0.383303	-1.00415	-1.70303	-0.852768	-0.918736	-0.855365
	Cd63	4	0.604395	0.519052	0.626929	0.735256	0.58808	0.480126	0.557413	0.127653	0.550905	0.764445	0.276779	0.24365	0.614162	0.333373	0.350726	0.515243	0.366442	0.733973	0.25634	0.0223046	-0.568893	-0.953943	-0.369592	-0.773113	-1.14611	-1.87347	-1.65072	-1.18035	-0.75105
	Ceacam9	1	-0.27857	-0.27857	-0.27857	0.160457	-0.27857	-0.27857	0.0475675	-0.27857	-0.147975	0.238597	-0.126127	-0.27857	-0.160601	-0.27857	-0.27857	-0.27857	-0.27857	-0.27857	-0.27857	-0.27857	-0.102783	1.01219	-0.27857	0.577782	-0.27857	-0.27857	-0.0806591	3.47493	-0.157696
	Cebpb	2	-0.619201	-1.44615	0.247225	-0.31081	-0.00620165	-0.712064	-0.101762	-0.393265	0.231655	0.376323	0.293661	-0.781124	0.0804305	-0.8085	-0.48967	-0.697715	0.302507	-0.534953	-0.0946526	1.52923	0.105541	-0.93005	0.268908	-1.72251	2.28569	1.62894	-0.0265966	-1.29302	3.61814
	Cep164	1	-0.493473	-0.878733	-0.488819	-1.26694	-1.1522	-0.585768	-0.411181	-0.576665	-1.20539	-1.05018	0.150336	-0.627046	-0.240096	-0.853381	-0.188058	-0.830951	-0.232522	-0.304438	0.586552	-0.494074	1.25925	1.94894	1.0138	1.71768	0.984171	0.688023	1.72288	2.01027	-0.201987
	Cep170b;Mir6940	2	-0.88662	0.0539589	-0.191233	-0.000370595	-0.684616	-0.796319	-0.708766	-0.599669	-0.773855	-0.486764	-0.832958	-0.430453	-0.632156	-0.178411	-0.652428	-0.32554	-0.57866	-0.118579	0.0798826	-0.466225	0.296877	0.847809	-0.830457	-0.831424	2.57173	3.18004	1.15619	0.238865	2.58015
	Cgnl1	1	-1.2164	-0.327842	-0.465325	-0.316144	-0.215299	-0.51035	-0.105377	-0.300953	-0.361793	-0.403533	-0.121846	-0.0572382	-0.048328	-1.30824	-0.212273	-0.685054	-1.10263	-0.547474	-0.484117	-0.657531	0.620552	2.20402	1.0792	1.64215	0.590422	0.696373	1.07438	1.8625	-0.321865
	Chmp6	4	-0.326695	0.341175	0.582251	1.24286	0.800734	0.818412	0.569132	0.560196	0.997412	0.815669	0.366796	1.0388	0.455875	-0.939538	-0.326791	0.266816	-0.252362	-0.0877308	-0.237217	-0.91128	-0.447262	-0.492049	-0.0325461	-0.326866	-1.16478	-0.819713	-1.03656	-0.608181	-0.846552
	Chsy1	1	-0.611696	-1.64345	-0.784375	-1.78406	-1.33423	-1.41196	-1.39587	-2.26373	-2.05512	-1.09164	-0.988479	-1.81985	-0.255135	1.98353	1.7272	0.268083	1.2463	0.00896751	1.57179	1.44982	1.79465	1.17081	1.51338	1.78979	0.347856	-0.0784086	1.41027	1.66019	-0.424624
	Cited1	2	-0.562635	-0.723602	-0.387536	-0.16982	-0.677039	-0.450616	-0.516401	-0.130397	-0.257696	-0.690463	-0.765653	0.166377	-0.232234	0.366884	0.521065	-0.562553	0.00125978	-0.424242	-0.0485796	1.95184	0.542133	-0.355334	-0.0258943	-0.283619	1.15237	0.181301	0.0322428	-0.424488	2.77333
	Cldn6	2	-0.0123454	-0.483047	-0.295047	-0.933147	-0.983131	-0.398221	-0.822493	-0.600444	-0.391839	0.86727	-1.07174	-1.0473	0.286425	-0.211081	0.589106	-1.22419	-0.395918	-0.532649	-0.226681	2.048	0.236042	0.301248	-0.693889	-1.04059	2.5169	1.54326	-0.179841	-0.354018	3.50935
	Cldn7	2	0.217257	-0.785813	0.409539	-0.199163	0.119354	-0.727695	-1.24972	-1.43852	-0.774824	0.11238	-0.980073	-0.793111	-0.250058	0.888657	1.3009	-0.690823	0.797537	0.13663	0.840435	1.33319	-0.0196347	-0.966993	-0.943513	-1.09534	1.69248	1.90814	0.130574	-1.02154	2.04975
	Cltb	4	0.467626	0.825622	0.35468	1.15207	0.444949	0.68037	0.741818	0.736776	1.04393	0.948336	0.324576	1.32837	0.0425645	-0.404925	-0.308873	-0.316647	-0.715227	-0.282281	-0.700328	-0.919094	-0.104684	-0.491796	-0.724595	-0.294064	-0.91123	-0.879028	-0.693248	-0.529257	-0.816401
	Cpm	4	1.15231	2.95996	-0.330412	0.547784	1.21181	0.362683	0.218867	1.41884	-0.025362	0.0883028	1.31966	1.0958	-0.402772	0.278934	-0.696773	1.03716	-0.150019	-0.504528	-0.921086	-1.14203	-1.21093	-1.27357	1.08487	0.88784	-1.5833	-1.56021	-1.68271	-0.462317	-1.7188
	Crim1	3	1.24137	0.276174	0.160005	-0.0929631	0.557349	-0.636371	-0.354605	0.00889893	-0.868145	-0.133731	-0.806043	-0.852813	-0.746925	1.92137	1.9978	1.69683	1.56204	1.08124	1.47232	0.0153784	-0.290421	-0.67482	0.491843	-0.357835	-1.67934	-1.44517	-0.916245	-0.542603	-2.08459
	Crip2	4	1.68665	0.711189	-0.206551	2.61524	-0.18086	-0.221678	-0.113267	0.459755	1.26309	3.46705	-0.891251	1.26887	0.844226	1.57098	0.200539	0.324214	-0.566648	0.0467816	-0.701091	-0.689171	-1.79398	-1.82111	-0.751527	-1.03646	-1.24424	-1.25493	-1.31983	-1.17574	-0.490242
	Cstb	4	0.193135	0.215085	0.32092	0.273798	-0.160324	0.669758	0.419528	0.920258	0.880158	0.693227	0.526926	1.06818	0.499891	-0.498285	-0.429837	0.443616	-0.0950901	0.264222	-0.402492	-0.197833	-0.0971303	-1.304	0.234339	-0.884603	-0.896419	-0.580658	-0.782928	-0.620004	-0.673433
	Ctsl	4	0.714941	1.08014	1.04819	0.587234	1.45971	1.10019	1.18613	1.22224	0.653768	0.577857	1.05841	0.872573	0.419979	-0.292331	0.1091	0.989321	0.579068	0.881221	0.0872822	-1.40639	-0.765771	-1.29622	0.323924	0.31381	-3.08888	-2.94104	-1.65661	-0.484297	-3.33354
	Ctsz	4	0.880415	0.600263	1.37144	0.550741	1.20569	0.5818	0.940035	0.487892	0.914228	0.895802	0.321506	0.639207	0.491074	-0.486352	-0.0422243	0.974389	0.327047	0.703482	0.0449622	-1.09642	-0.796304	-0.909051	-0.330513	-1.09578	-1.19747	-0.789259	-1.73682	-1.70505	-1.74474
	Cyp11a1	4	-0.627824	0.113316	-0.627824	0.407994	-0.627824	-0.376332	0.0342028	1.12135	1.5837	0.953532	1.45792	3.50683	0.1925	-0.3642	-0.627824	-0.627824	-0.375234	-0.627824	-0.219896	-0.627824	-0.452037	-0.627824	0.0525878	-0.0487732	-0.627824	-0.627824	-0.627824	-0.489156	-0.192246
	Dag1	3	1.56128	1.33058	0.950727	1.72142	1.63519	0.95624	1.08399	0.716911	0.810615	1.9413	-0.490091	0.491411	0.559528	0.980297	1.01344	1.22644	1.03318	1.36176	0.696212	0.474178	-1.94944	-2.21287	-2.32101	-2.72119	-1.70121	-2.54473	-3.23155	-2.58967	-0.782946
	Dbndd2	4	0.636798	0.529544	-0.00550626	1.26005	0.611654	-0.0409362	0.123136	0.0323235	0.150306	0.981836	-0.298305	0.0963698	0.233998	0.36533	0.450623	0.692217	0.487567	0.482007	0.436743	-0.768807	-0.361138	-0.836266	0.03768	-0.421435	-1.3666	-1.07758	-0.566833	-0.416579	-1.4482
	Ddah1	3	2.46023	0.949638	-0.229696	0.79132	-0.0458539	-0.878676	-0.952532	-1.42025	-1.15303	0.110994	-1.96976	-1.7471	-1.48006	4.19759	2.82832	2.5985	1.52039	1.68054	0.992943	1.77186	-0.83579	-0.956916	-1.76712	-2.56347	-0.651083	-0.760427	-1.56561	-1.1598	0.23485
	Dkkl1	2	-1.00595	-0.764478	-0.85102	-1.35808	-0.859979	-0.753882	-0.828098	-0.575242	-1.18169	-1.01612	-0.218501	-0.535275	-0.342296	-0.214582	-0.161374	0.042838	0.285343	-1.02742	0.827032	0.60557	0.85327	0.589054	1.30789	0.414732	1.7662	2.2771	0.752009	0.660584	1.31237
	Dlx3	1	-1.33336	-1.33336	-1.33336	-1.33336	-1.09231	-1.33336	-1.33336	-1.33336	-1.08206	-1.2154	-0.729705	-0.851221	-0.680974	-0.383111	0.445253	-1.33336	-0.213239	-1.33336	0.581099	0.460955	1.49779	1.46361	-0.0690498	0.4995	3.03381	3.59255	2.65528	1.76887	2.31862
	Dnmt3l	2	0.209351	-0.28384	-0.198139	-0.541398	-0.186517	-1.07755	-0.675858	-0.955134	-0.826247	-0.560386	-1.07755	-1.07755	-0.788976	2.54202	2.14103	0.605192	0.0301146	-0.583699	0.25209	2.65823	-0.0349286	-0.514791	-0.438066	-0.729324	1.03982	-0.44567	-0.147132	-0.938885	2.60381
	Dst;Mir6896	4	0.936913	0.383115	0.644409	0.85349	0.973096	-0.239614	0.86575	0.264157	0.509533	1.53913	0.278219	0.301185	0.652228	-0.198327	0.236192	0.232076	0.324507	0.546364	-0.275525	-0.844466	-0.825589	0.432245	0.0317353	-0.0936224	-1.68797	-1.68764	-1.68137	-0.86381	-1.60641
	Dusp9	1	-1.36577	-1.8393	-1.00997	-1.5983	-1.01571	-1.01546	-1.17467	-1.13133	-0.740144	-1.01202	-0.00181721	-0.519644	-0.0842315	0.283019	0.508207	-0.905621	0.219124	-0.437434	0.546996	1.28968	1.10611	0.772275	0.9673	1.32911	1.23255	1.62436	1.32423	1.17545	1.47299
	Ecm1;Mir7014	4	0.669543	1.45559	0.0396657	2.45441	1.16598	0.666971	0.297833	0.980096	1.17329	2.72815	0.635629	1.92346	0.780874	-1.13507	-1.07518	-0.17376	-0.964015	-0.377337	-1.21519	-0.892015	-1.44734	-1.06036	-0.478541	-0.988647	-1.30159	-1.27549	-0.868638	-0.328165	-1.39014
	Edem2	4	0.027173	0.412442	0.151033	0.679735	0.464143	0.595525	0.525032	0.501163	0.65359	1.23437	0.0641165	1.24023	0.495483	-0.628277	-0.667386	-0.16216	-0.332122	0.307654	-0.436628	-0.356369	-0.474883	-1.00731	0.235012	-0.164348	-0.464977	-0.471405	-1.13715	-0.927624	-0.356058
	Efs	4	0.789597	0.951406	0.591329	0.498884	1.13984	0.875444	0.975147	0.789315	0.826366	0.743645	0.79155	0.742491	0.500699	0.82597	0.91202	0.890918	0.4615	0.282154	0.256763	-0.425711	-0.475553	-0.986264	0.143474	0.246862	-2.94733	-3.69307	-2.08555	-1.35598	-2.26591
	Elf3	2	-0.493794	0.211841	-0.428222	-0.755499	-0.392941	-0.349952	-0.319973	-0.366702	-0.756186	-0.845441	-0.240039	-0.359887	-0.665497	-0.659414	-0.722931	-0.891186	-0.637499	-0.76475	-0.247348	0.582597	0.499231	0.398331	0.117716	0.660456	1.9377	1.69019	1.33072	0.545238	1.92325
	Elf5	2	-0.320418	-2.02732	-0.522799	-0.80771	-1.20264	-0.871667	-0.978706	-1.12444	-1.21116	-0.416195	-0.528339	-0.933035	-0.261619	2.02652	1.01277	-0.592345	0.460376	0.321086	1.24277	1.90069	1.14379	-0.225701	0.256108	-0.619427	1.88127	0.530953	0.987801	0.422061	0.457332
	Enah	2	-0.452304	-1.24147	-0.163019	-0.633056	-1.25123	-0.832228	-0.767961	-0.848628	-0.551114	-0.659587	-1.60358	-0.469829	-0.88947	1.42382	0.594274	-0.602806	-0.116258	-0.637418	0.22054	1.28361	0.432235	0.852643	0.29972	0.385234	1.14735	1.47547	1.20672	1.00997	1.38837
	Entpd1	4	0.459245	0.52152	0.526081	0.457159	1.1811	0.631417	0.635708	0.776593	0.240492	0.32572	1.04181	0.759897	0.690559	-0.0565524	0.47397	0.752977	1.17313	0.701861	0.856668	-1.55348	-0.323164	-0.978914	1.03007	0.705788	-2.78606	-1.35788	-1.85316	-0.3585	-4.67407
	Eomes	3	1.52201	1.00397	-0.356955	0.431639	-0.272621	0.082345	-0.356053	-0.330922	0.47748	0.369108	-0.744157	-0.30728	-0.477794	3.05645	0.382294	0.841121	-0.504548	-0.367207	-0.755728	1.36419	-0.685908	-0.856861	-0.633357	-0.285298	-0.361048	-0.816024	-0.790009	-0.32875	-0.300082
	Ero1l	1	-0.617457	-0.00347284	-0.631416	-1.02903	-0.554547	-0.344328	-0.512992	-0.746292	-0.879382	-0.888001	-0.61981	-0.530879	-0.244584	-0.771514	-0.506367	-0.788474	-0.680161	-0.894819	-0.0396931	0.203539	0.797633	1.23232	-0.0918133	0.960542	1.67918	2.16859	1.98355	1.48702	0.862658
	Esam	4	0.62018	0.801851	0.353719	1.29899	1.01337	0.874293	0.953578	0.866011	1.1197	1.52899	1.29956	1.254	1.31751	-1.19106	-0.913973	0.169062	0.314813	0.590005	0.375391	-2.05022	-0.150121	-0.427098	1.28782	0.730923	-2.84212	-3.23061	-2.16281	-0.823199	-2.97856
	Esd	4	-0.156228	0.754721	0.644082	0.462705	0.447403	0.608762	0.871854	1.05928	1.31156	0.4101	0.116082	1.7806	0.281815	-0.455687	-0.280401	0.0776999	-0.217021	-0.66686	-0.896545	-0.0702836	-0.561286	-1.09718	-0.273396	-0.957298	-0.656122	-0.815338	-0.80674	-1.01987	0.103589
	Exoc3l4	4	0.825372	1.04479	0.867072	1.47822	1.02885	0.433494	1.26667	0.8507	1.57257	1.94195	0.904571	1.41352	1.56022	-0.568606	-0.724333	0.267738	-0.216249	0.381702	0.041137	-1.25721	-0.740215	-1.25304	1.60366	-0.348098	-2.36414	-2.80779	-2.18325	-2.60742	-2.4119
	Ext1	4	0.811751	1.25395	0.43672	1.22641	1.19074	0.992906	0.936292	0.859981	0.783156	0.747907	1.14383	1.10451	0.655261	-0.267449	-0.211116	1.03851	0.624512	0.861844	0.00587231	-1.40225	-1.17409	-0.76398	0.0324909	-0.0540658	-2.36435	-2.73299	-1.91451	-0.979664	-2.84216
	Fabp3	2	-0.936326	-0.934168	-0.921179	-1.72788	-1.27771	-1.2604	-1.32619	-1.49185	-0.895532	-0.84976	-1.07924	-1.39136	-0.296238	0.694832	0.918508	-0.841073	0.651596	-0.307435	1.07887	1.42456	1.17525	0.894832	-0.392039	-0.214772	1.99351	2.29295	1.53401	1.64176	1.84246
	Fam168a	1	-0.774579	-0.619456	-0.325162	-0.349235	-0.799521	-0.795334	-0.443579	-0.648083	-0.611642	-0.77471	-0.022034	-0.498619	0.0540759	0.141566	-0.697491	-0.569122	-0.376587	-0.775983	0.883956	-0.00562571	0.818689	1.31423	1.05326	1.42311	0.298263	1.06249	0.70893	1.5852	-0.257011
	Fbxo21	2	-0.823634	-0.0945955	0.388048	-0.0445651	-0.0734555	-0.00318746	-0.0725691	-0.360091	0.321616	0.0721484	-0.146522	0.211458	0.0530099	-0.0592611	-0.257221	-0.474095	-0.67532	-0.813719	-0.156466	1.00512	-0.180472	-0.15513	-0.491106	0.0382861	1.07392	-0.155778	0.211414	-0.6285	2.29067
	Fdx1	4	-0.0160308	0.662813	0.763851	0.789502	0.636713	0.798096	1.18646	1.53779	1.48446	0.668619	1.31495	2.02689	0.69673	-1.32477	-1.28244	-0.303419	-0.810494	-0.633208	-0.808633	-1.65019	-0.746399	-0.819909	0.18348	-0.308159	-0.993724	-0.571378	-0.758715	-0.878156	-0.84473
	Fgfbp1	1	-1.44864	-1.25415	-1.44864	-1.44864	-1.44864	-1.44864	-1.44864	-1.32623	-1.44864	-1.22101	-1.15712	-1.44864	-1.06113	-1.18502	0.392476	-1.44864	-0.97941	-1.18176	0.391991	1.68828	1.71546	1.9081	0.676754	1.18474	3.83328	2.91952	3.25191	1.50825	2.93286
	Fhod1	4	0.0447555	0.65181	0.452144	0.609781	0.718647	0.23678	0.388522	0.409082	1.07762	0.191273	0.693513	0.832572	0.548322	-0.60768	0.332007	0.478902	-0.269811	-0.0467956	-0.164043	-0.598609	-0.118493	-0.104195	0.772922	0.22633	-1.51057	-1.86266	-0.53517	-0.699352	-2.14759
	Flnc	4	1.00298	0.634864	0.613669	1.88224	0.874058	0.967055	0.717056	0.331702	0.975435	1.94824	-0.238208	1.0229	0.971528	-0.209864	-0.226479	0.51507	0.396104	0.17985	-0.67409	0.28147	-0.815575	-1.01583	-0.851315	-1.39217	-1.47698	-2.19363	-1.73319	-1.75738	-0.729517
	Fos	3	1.50184	-0.126418	0.494329	1.43805	-0.234854	0.321593	0.00846598	-0.590103	0.231096	1.7313	-0.646531	-0.204651	0.862737	1.47903	1.44103	0.94167	1.43982	1.29759	1.33265	0.340197	0.0141581	-1.3235	-0.33288	-1.45413	-1.75221	-2.52956	-2.33944	-2.21948	-1.12179
	Fosl1	5	1.59818	1.92491	2.0087	1.85814	1.75937	1.77298	1.78976	1.66844	2.2214	1.65222	1.46331	2.15319	1.71923	-0.30112	-0.48505	1.30273	0.401574	1.39925	-0.452493	-1.80095	-1.19571	-3.0036	-0.621992	-2.26796	-2.94137	-3.71872	-3.70434	-3.11836	-3.08174
	Fth1	5	1.04885	2.23611	1.11375	1.36626	1.54185	1.87454	1.62657	2.42174	1.05228	-0.211492	0.865511	2.07031	-0.491359	0.766667	-0.306291	1.58586	0.165891	0.538967	-1.77197	-1.32162	-1.90369	-2.27987	-1.67462	-1.37808	-2.07414	-1.92567	-1.79234	-1.28477	-1.85923
	Gadd45g	2	-0.836721	-1.02285	0.0399154	-1.18827	-1.04551	-1.46907	-0.484735	-0.999645	-0.424963	-1.41938	-0.503037	-1.19611	-0.504903	0.925807	1.14996	-0.336136	0.427411	-0.0521331	0.610726	1.45046	1.16568	0.102598	-0.56017	-0.218896	1.66356	1.6594	0.449872	0.524384	2.09275
	Gatsl3	4	1.10844	0.399463	1.04085	0.885884	0.930332	0.649281	0.746935	0.61133	1.18337	1.39534	0.586934	0.853039	1.03869	-0.13292	0.245286	0.31754	0.723584	1.15734	0.0117751	-1.02117	-1.27135	-1.59158	-1.07338	-1.15774	-1.4981	-1.45418	-1.56521	-1.67734	-1.44243
	Gcnt1	4	0.21289	1.12866	0.0868341	0.178644	0.611514	0.376234	0.0224297	0.822398	0.090533	0.306637	0.125393	0.138602	0.0808676	0.34302	-0.0176488	-0.00554584	0.613353	0.145983	-0.0753474	-0.0142637	-0.658931	-1.09125	0.0192236	-0.317779	-0.460324	-0.552224	-0.60838	-0.621555	-0.879963
	Gkap1	2	-0.850373	-0.816743	-0.870117	-0.120383	-0.375805	-0.104252	-0.299796	-1.05218	-0.517774	-0.545742	-0.726908	-0.918239	-0.112938	-0.324947	-0.235815	-0.597879	-0.0604621	-0.201995	0.350872	0.0205753	0.0677689	1.35833	-0.141817	0.356866	1.54809	2.58695	1.26879	0.784416	0.531508
	Gnas	4	-0.254947	-0.247893	0.158792	0.378632	0.203192	0.493426	0.538305	0.465902	0.912632	0.461708	0.464108	1.15583	0.619728	-0.217551	-0.165353	-0.294804	0.113592	0.361124	0.175276	-0.797912	-0.447258	-0.815876	0.463314	-0.0425251	-0.78713	-0.758393	-0.992912	-0.392384	-0.750628
	Gng12	1	-0.531526	-0.297915	-0.768958	-0.119658	-0.50561	-0.440999	-0.229552	-0.203448	-0.428777	-0.313509	-0.0402939	-0.0442501	-0.22995	-0.331204	-0.34068	-0.819257	-0.668394	-0.3425	0.0570966	-0.415893	0.203547	0.86466	0.813119	1.60655	0.0582769	0.518007	1.3975	1.62744	-0.0738241
	Gp1bb;Sept5	1	-1.48723	-0.693515	-0.680526	-0.23151	-0.596192	-0.661261	-0.421089	-0.375199	0.114459	-0.23173	1.37741	0.226877	0.229732	-0.803587	-1.48723	-0.843391	-0.828119	-0.993373	-0.909808	-1.2032	0.575188	2.37546	1.73256	2.88843	-0.860048	0.535919	1.05124	3.56609	-1.36635
	Gpsm2	4	0.611788	0.68294	0.343751	1.41436	0.282946	0.841052	0.506325	0.549654	0.536421	0.672116	0.462123	0.66659	0.805291	-0.441839	-0.892552	0.715057	-0.0205948	0.240723	-0.860812	-0.96331	-0.365091	-0.946884	-0.0919988	-0.590599	-0.761786	-1.35523	-0.679668	-0.650629	-0.710147
	Grem2	5	1.86103	1.94381	0.599263	1.88409	1.11601	1.48347	0.938153	1.30291	1.27457	1.80784	-0.115756	0.860579	0.043379	1.46038	-0.407146	1.48347	0.11924	0.0806319	-1.18931	-1.76673	-1.43281	-1.45994	-1.76673	-1.76673	-1.63436	-1.4191	-1.76673	-1.76673	-1.76673
	Hand1	4	0.470542	-0.387877	0.860391	0.24098	0.31899	1.02232	0.719011	0.764528	0.860972	1.18628	1.26621	0.911019	1.33827	1.21809	1.5403	0.906259	1.29993	0.956857	1.50728	0.538146	1.052	-1.37733	1.52411	0.748736	-4.26517	-5.7814	-2.99217	-3.10444	-3.34284
	Hbegf	2	-0.419219	-0.540982	-0.533004	-1.06356	-0.822508	0.130476	-0.199026	-0.827537	-0.403165	-0.0389304	-0.525477	-0.727045	-0.331654	0.0913456	-0.515622	-0.708021	-0.810974	-0.102667	-0.0660584	-0.0511291	-0.585816	0.326024	-1.06356	-0.0753468	2.8514	3.80783	0.746263	0.0835263	2.37444
	Hmgcs1	2	0.0221825	-0.621296	-0.661518	-0.255646	-0.603459	-0.323809	-0.63876	-0.524907	-0.682713	-0.528661	-0.520456	-1.09207	-1.06183	0.0586236	0.719912	-0.0518672	0.00419753	-0.258727	0.288131	1.52922	0.548923	0.706025	0.28801	0.217243	0.595257	1.2276	1.52832	0.0959164	-0.00384726
	Homer2	5	0.946983	2.14898	1.1676	2.10142	1.52204	1.84007	2.18702	1.98892	2.06966	1.57572	1.27138	2.49678	1.26367	-0.395114	-1.69582	0.80906	-1.18224	0.361718	-1.15775	-1.72249	-1.3576	-1.37799	0.947055	-1.01108	-3.22759	-3.2609	-3.08471	-2.18319	-3.0416
	Hopx	5	0.984233	2.18898	1.44462	2.24945	1.22754	1.29128	1.23416	1.32264	2.22297	1.62397	-0.149932	1.61155	0.560654	0.538862	-1.2015	0.531826	-0.179348	0.442998	-1.14866	-1.64388	-1.36407	-1.5922	-1.39443	-1.79594	-1.90193	-1.74311	-1.69916	-1.68221	-1.97936
	Hspb8	4	0.651993	0.499027	0.788036	0.701463	0.760932	0.651223	0.556842	0.804985	0.767888	0.619985	0.845059	0.820489	0.643233	0.0442475	0.38279	0.64336	0.292849	0.694714	0.464732	-0.462965	-0.431051	-1.1429	0.284808	-0.301126	-2.31182	-2.33672	-1.20864	-1.40479	-2.31865
	Htatsf1	4	-0.638499	0.521324	0.470675	0.842718	0.97008	1.30307	1.2796	1.44965	1.07538	0.840479	1.5114	1.78526	1.00116	-1.17885	-1.04444	-0.67533	-0.345754	-0.0470675	-0.645817	-1.18989	-1.06654	-0.0830448	0.960349	-0.362665	-1.381	-1.60226	-1.60815	-1.25235	-0.889492
	Id1	2	-0.397857	-1.10241	-0.310666	-1.46915	-0.839068	-1.02672	-1.43467	-1.47013	-1.11236	-1.45999	-1.35666	-1.66879	-0.552406	0.652612	0.589193	0.21275	0.851766	0.223436	1.22187	1.88273	2.33685	0.699055	1.28339	1.24255	1.25404	-0.963931	0.853621	-0.14473	2.00567
	Id2	2	-0.306186	-0.657606	-0.171489	-0.657918	-0.369587	0.108889	-0.750929	-0.457598	-0.475383	-0.670318	-0.471788	-0.35643	-0.513791	2.60012	0.979463	-0.966019	-0.00301461	-0.630023	-0.452046	0.455484	-0.639295	0.691838	-0.579698	-0.0781397	-0.166186	1.61916	-0.165976	1.85894	1.22552
	Idh2	4	0.469004	0.42722	0.428172	0.709484	0.71569	0.640431	0.467087	0.493156	0.845064	1.12565	0.320602	0.984631	0.500773	0.00398155	0.122523	0.0871948	0.088631	0.613825	-0.320615	-0.342213	-0.4163	-1.45153	-0.482622	-0.777702	-0.509607	-1.66373	-1.10205	-1.59408	-0.382671
	Ier3	4	-0.464604	-0.650545	0.140388	-0.762878	0.325003	0.986753	0.404116	1.0791	0.254744	0.189972	2.04874	0.783417	0.655392	-0.237633	0.494379	0.0410977	-0.301998	-1.21034	0.143712	-0.264629	0.365709	0.215145	1.54702	1.29361	-1.76166	-1.5285	-1.6171	-0.631359	-1.53705
	Il24	3	1.61909	0.427907	-0.142456	0.573425	0.0684177	0.224131	-0.451237	-0.314111	-0.658279	1.24779	-0.531955	-0.281435	0.0696533	2.67168	1.24998	1.747	0.957785	1.15281	-0.152354	-0.737838	-1.02187	-0.715074	-0.871855	-1.02187	-1.02187	-1.02187	-1.02187	-1.02187	-1.02187
	Irx1	3	1.23735	-0.131713	0.473942	-0.571491	0.402626	0.530805	0.0465507	-0.607088	-0.758298	-0.208701	-0.164872	-1.33538	0.0824363	1.33403	1.66578	1.31204	1.47499	1.21086	1.53596	0.0421391	0.741435	-0.536564	0.903219	-0.0712399	-2.1037	-2.08269	-0.473102	-1.05035	-2.89898
	Itga7	3	1.40578	0.434146	0.857208	0.827162	1.00667	0.266075	0.325835	-0.440248	0.635835	1.84174	-0.457019	-0.225685	1.07401	1.64717	1.28857	1.26885	0.830551	1.50757	0.601338	0.492273	-0.512472	-0.892571	0.0384518	-1.51349	-2.45865	-2.74819	-2.7338	-2.43811	-1.92898
	Itgav	4	0.948177	1.89978	-0.0600755	1.52432	1.1314	0.452038	0.859272	0.515617	0.654043	1.32218	-0.801557	1.17113	-0.898066	0.621985	0.213584	0.482645	-1.24261	0.182674	-0.876968	-0.551858	-1.11602	-0.776224	-1.159	-1.23532	-1.0233	0.102456	-0.877444	-0.838598	-0.624271
	Jam3	5	1.84689	2.0757	1.31612	2.13249	2.0783	1.60953	1.47633	1.61259	1.48967	2.01414	0.107956	1.63618	0.407115	0.800304	-0.493688	1.89767	0.770933	1.49496	-1.31228	-2.3159	-1.79683	-2.48425	-2.08768	-2.54939	-2.91463	-2.69938	-2.049	-1.63186	-2.43198
	Jdp2	4	1.8594	2.61194	0.396957	0.973794	1.28807	0.523479	0.506659	0.877105	0.660861	0.519079	-1.00616	0.889213	-0.728874	0.469887	-0.175209	1.28266	-0.316757	0.189781	-1.29768	-0.774066	-0.741414	-1.29768	-1.14767	-0.949456	-1.29768	-1.29768	-0.621847	-0.331989	-1.0647
	Kctd12	5	1.34519	2.31992	0.653203	1.65772	1.25567	0.997684	0.859234	1.45799	0.395531	0.189267	0.455887	0.737804	-0.155416	0.369823	-0.920699	0.907922	-0.395067	0.793934	-0.886505	-2.63672	-1.67057	-0.290149	-0.27579	0.542694	-2.34874	-1.87938	-1.41997	0.424717	-2.48518
	Kitl	1	-0.612973	-1.25732	-0.884737	-1.25732	-0.807145	-1.00583	-1.04401	-1.1349	-0.788712	-1.02969	-0.608675	-0.730861	-0.653299	0.0276611	0.236085	-0.901776	-0.193492	-0.990435	0.12986	0.368615	1.22634	1.85961	1.15703	1.66487	1.08443	2.48039	1.98556	1.66438	0.0163452
	Klhl13	1	-1.71634	-1.87731	-1.87455	-2.0718	-1.03754	-0.283269	-0.838548	-0.758136	-0.384241	-0.265844	0.513214	1.13666	1.16455	-1.80818	-1.01755	-1.71626	-1.60257	-1.38026	-0.81149	0.880271	1.14314	1.37698	2.11947	2.11029	1.44521	1.59831	1.65988	1.39738	2.89854
	Kpna4	4	0.922534	0.703635	0.343243	0.587706	0.756639	0.662919	0.59097	0.514493	0.596022	0.33026	0.528278	0.312482	0.33508	0.014128	0.0162679	0.85913	0.157273	0.371893	-0.26275	-0.434215	-0.989266	-0.905265	-0.393443	-0.556222	-1.22294	-0.714727	-0.830816	-1.02554	-1.26778
	Krt14	4	1.11796	-0.149625	0.12262	2.60469	0.664924	0.521833	-0.672207	-0.121635	0.430558	3.51157	-0.672207	-0.495319	-0.284694	0.115263	-0.672207	-0.141552	-0.289203	0.194606	-0.454699	-0.388175	-0.672207	-0.672207	-0.0771558	-0.672207	-0.672207	-0.672207	-0.29856	-0.533539	-0.672207
	Lasp1	4	0.547707	1.28307	0.309805	1.06516	0.99192	0.720152	0.944872	1.25329	1.22926	0.786323	0.941186	1.53101	0.306774	-0.643183	-0.748001	-0.192211	-0.513703	-0.265218	-0.718524	-0.597631	-0.743276	-0.932672	-0.332548	-0.254483	-2.36098	-0.0931657	-0.786416	-0.34634	-2.38217
	Lgals9	1	-2.3936	-0.0739081	-0.979467	0.552887	-1.01782	-0.522172	-0.126954	0.435306	0.171238	-0.54511	2.02256	2.81986	-0.281457	-1.90555	-2.09548	-2.3936	-2.14101	-2.12672	-1.28829	-1.66249	1.2017	1.95095	2.30312	3.86283	-1.05735	1.64393	1.50148	4.41786	-2.27273
	Lmna	4	1.1147	0.900083	0.918241	0.95079	1.01869	0.526964	0.688141	0.72303	0.930793	2.12521	-0.0604361	0.41488	0.773083	0.597199	0.234274	0.864823	0.59716	0.831725	-0.194929	-0.556751	-1.11452	-1.73477	-0.876811	-1.45785	-1.04865	-2.20085	-2.07452	-2.29768	-0.592028
	Lonrf3	2	-0.245347	-0.245347	-0.245347	-0.245347	-0.245347	-0.245347	-0.032036	-0.245347	-0.245347	-0.0177135	-0.245347	-0.245347	-0.127378	-0.245347	-0.245347	-0.245347	-0.245347	-0.245347	-0.027839	-0.245347	0.43692	-0.245347	-0.0953317	-0.245347	0.471936	3.60903	0.128301	0.0206997	0.0496576
	Maged2	4	0.592171	1.49949	0.61786	1.26044	1.2125	1.21099	1.07311	1.5466	1.81489	1.02405	0.259157	2.35516	0.388056	-0.904597	-1.93559	-0.207704	-1.00633	-0.00728669	-1.2572	-1.17485	-0.960846	-0.904771	-0.525471	-0.74735	-1.18288	-1.16402	-0.622094	-0.63354	-1.61995
	Map1b	5	1.55127	1.87788	0.34427	1.74119	1.56078	0.815682	1.0523	0.911027	0.819239	1.0193	-0.122972	1.41763	0.354018	1.04622	-0.630339	1.41919	-0.260379	-0.0144353	-1.27628	-1.83278	-0.962512	0.0108824	-1.20502	-0.622548	-1.64138	-2.39854	-1.67469	-1.01889	-2.28014
	Mapk13	1	-1.03732	-1.19829	-1.0202	-0.856626	-0.942607	-1.14129	-0.991086	-1.27036	-1.02919	-1.00562	-0.682749	-1.21589	-0.542191	-0.90473	-0.629453	-0.748945	-0.564512	-1.1259	-0.00560259	0.384265	1.22767	2.027	0.565275	1.08863	2.76058	2.95571	2.19609	1.39362	2.31373
	Mbnl3	1	-0.933608	-1.04358	-1.49245	-1.35182	-1.39386	-0.767106	-1.55467	-1.04789	-1.55074	-1.64563	-0.204816	-1.40923	-0.676553	-0.413795	0.528704	-0.434546	0.051074	-0.802586	0.492727	0.74304	1.14141	1.50768	0.998462	1.81477	1.96251	1.76555	1.97065	2.11801	1.6283
	Mdk	2	-0.257891	-0.457568	0.0721337	-0.684353	-0.909668	-0.566209	0.0546229	0.0474892	0.273594	-0.171213	0.130941	0.34471	0.265318	-0.531688	-0.330771	-0.657987	-0.275884	-1.05094	-0.731591	0.232252	0.466852	0.33328	0.305593	-0.197054	0.706971	0.697799	0.161668	0.605913	2.12368
	Mfge8	1	-0.445955	-0.137459	-0.604166	-0.801415	-0.434727	-0.549923	-0.39972	-0.459355	-0.234127	-0.116832	-0.152771	-0.801415	-0.197395	-0.313364	-0.801415	-0.801415	-0.332181	-0.801415	-0.223995	0.426093	-0.467496	1.41416	0.128021	0.0769431	0.107507	3.73376	0.966391	2.1739	0.0497667
	Mfsd2a	4	0.263328	1.0009	0.735025	0.547283	1.02896	0.689479	0.638511	0.498308	1.07961	0.792634	0.43396	1.43396	0.698635	-0.216976	-0.126066	-0.55976	-0.444505	0.110351	0.179683	0.563989	0.116083	-1.78175	0.952486	0.16876	-1.9078	-2.38101	-1.94691	-1.56623	-1.00095
	Mir5114;Scd2	2	0.0652497	-0.573927	-1.09197	-1.09751	-1.65126	-1.6237	-1.01944	-1.09277	-1.43033	-0.966216	-1.46123	-1.75858	-1.18961	1.44896	1.72516	-0.465728	-0.557823	-1.04373	0.887061	2.04345	1.0158	1.28128	0.584396	0.799513	1.69912	2.11965	2.05877	-0.221701	1.51714
	Mir5116;Mmgt1	4	0.435424	0.881062	0.192171	0.274227	0.580255	0.479473	0.305821	0.686383	0.241013	-0.254182	0.242687	0.303986	-0.011015	0.21431	0.625201	1.00335	0.44104	0.172538	0.44959	-0.492351	-0.184698	-1.09145	-0.310113	-0.472425	-0.741487	-1.0207	-0.850146	-0.627283	-1.47269
	Mir6236	3	0.873502	0.484808	0.503882	-0.178903	2.29332	-0.993502	0.196629	-0.564926	-0.676952	-0.324536	-0.37773	-0.901278	-0.101086	-0.0243513	1.11863	0.984796	0.696666	0.337153	-0.0544433	0.446262	-1.20943	1.06765	-0.571005	0.116796	-0.21485	-0.728497	-0.701219	-0.459177	-1.0382
	Mir7043;Rassf4	1	-0.905168	-0.905168	-0.905168	-0.905168	-0.905168	-0.905168	-0.905168	-0.905168	-0.905168	-0.787206	-0.36708	-0.633038	-0.905168	-0.905168	-0.905168	-0.905168	-0.905168	-0.905168	0.00668859	-0.38155	1.62593	2.41626	0.471208	2.51209	1.12289	1.17425	2.33226	3.46648	0.618323
	Mir7118;Plxnb2	4	0.118071	1.05193	0.662308	1.17358	0.55246	0.40051	0.820134	0.460698	0.724528	1.2219	0.211375	0.987476	0.89892	-0.370079	-0.984117	0.446182	-0.445026	0.358394	-0.510517	-0.319668	-0.659504	0.00576974	0.429341	-0.855855	-0.99228	-1.43614	-1.20971	-1.47922	-1.26146
	Mir7226;Ptprf	2	-1.35708	-1.04858	-0.12887	-1.71254	-0.821505	-0.594693	-0.377766	-1.12497	-1.2867	-0.950338	-1.42101	-1.37602	-0.320228	0.187495	0.95666	-0.825733	-0.131847	-0.521814	0.32171	2.20648	0.668734	0.951415	-0.682358	-0.0782573	2.24718	1.58062	1.90977	1.08396	2.6463
	Mmp9	5	1.23012	3.1748	1.83101	1.98477	2.73222	2.06873	1.74348	2.07208	1.35012	0.675306	0.679053	1.5515	0.0659876	-1.10004	-0.796743	1.05911	0.267675	1.70344	-0.401101	-2.01328	-2.44986	-1.68591	-1.02503	-1.30595	-2.67325	-2.92761	-2.7297	-2.27418	-2.80674
	Mt2	2	-1.62589	-0.269986	0.530468	0.487617	-0.505552	0.67264	0.742895	0.563156	0.755202	0.180093	-0.131248	0.78994	-0.585882	-1.9643	-2.1057	-2.14173	-2.16377	-0.986163	-1.51463	0.796029	1.04556	0.413565	-1.76243	0.648264	1.99295	0.418148	1.36606	1.92799	2.42671
	Mtss1l	2	-0.50012	-0.132942	-0.50012	-0.20908	-0.50012	-0.248628	-0.28681	0.0350588	-0.248815	-0.272487	-0.0806208	-0.0179775	-0.272394	-0.50012	-0.50012	-0.144577	-0.50012	-0.50012	-0.282613	-0.50012	0.109635	-0.50012	0.392081	-0.151892	1.66792	1.52303	0.0317293	-0.116221	3.20669
	Myadm	4	0.50133	0.123831	0.220178	0.824651	0.418809	0.493789	0.503603	0.0993633	0.26016	1.67661	0.40224	0.126646	0.764816	0.310513	0.638416	-0.125898	0.107379	0.379614	0.456204	0.0479088	0.244069	-0.681554	0.740656	0.446056	-2.06136	-3.10845	-0.757686	-0.18113	-2.87075
	Mycn	3	1.24546	-0.96238	0.30764	-1.13746	-0.26347	-0.353484	-0.791331	-1.73272	-1.40537	0.0343155	-0.316837	-2.12717	-0.328992	2.69728	3.04695	1.66683	2.67765	1.70746	2.32022	1.8011	0.409124	-1.36761	-0.426692	-0.817368	-1.04766	-0.553037	-1.56496	-1.64361	-1.07388
	Myo18a	1	-1.53368	-1.53368	-0.726979	-1.53368	-1.29262	-1.53368	-0.963049	-1.53368	-1.40309	-1.10728	-0.489902	-1.05154	-0.442158	-0.436076	-0.257675	-1.53368	-0.874573	-1.03983	-0.228762	0.691045	1.55615	2.89415	1.75691	2.24808	1.89516	2.71393	2.16637	2.3533	1.24051
	Ndrg1	2	-0.584342	-1.36137	-1.34592	-1.33952	-1.2408	-1.61808	-1.70443	-1.933	-1.91147	-0.747634	-1.62642	-1.30993	-0.958917	0.506523	0.838225	-1.26184	0.545677	-1.16532	1.30069	1.80172	1.72053	1.08179	0.121668	0.25716	3.35175	2.22677	2.05707	0.547095	3.75234
	Neu1	4	0.0383174	1.05059	0.980051	0.293343	1.51806	1.10759	0.825461	1.13519	0.954278	-0.0199271	0.825119	1.07471	0.495186	-0.515771	-0.50695	0.50714	0.375524	0.393773	-0.101389	-1.09177	-0.708452	-1.03965	-0.891899	0.468002	-1.81609	-1.43924	-1.65697	-0.339705	-1.91453
	Ngfrap1	2	-0.493826	-0.770724	-0.19238	-0.730295	-0.680915	-0.575262	-0.309945	-0.953884	-0.911177	-0.572172	-0.831198	-1.0217	-0.756154	0.326619	0.600725	-0.373876	-0.277517	-0.201937	0.269839	1.6411	1.12748	0.245676	0.139763	-0.160901	1.54585	0.624795	0.959887	0.0890842	2.24305
	Nkain1	2	-0.748425	-1.63026	-0.987354	-1.10002	-0.84572	-0.863762	-1.48661	-1.14493	-0.815423	-0.484424	-0.844199	-1.32908	-0.392349	-0.430017	0.248262	-0.135883	-0.373894	-0.923062	0.358059	1.37936	0.926586	1.33845	-0.812435	0.267188	2.39838	2.84896	1.96708	1.45204	2.16349
	Nppb	5	1.54875	2.11909	0.758179	2.47647	-0.0141369	0.715876	-0.202499	1.09108	1.38394	2.388	-0.699124	2.42185	0.0161092	1.51087	-0.135423	2.00608	-0.575602	1.03934	-0.584397	-1.39042	-1.73825	-1.60724	-1.68244	-1.73045	-1.78166	-1.73051	-1.91404	-1.77537	-1.91404
	Nr2f6	1	-0.646782	-0.652205	-0.23415	-0.519854	-0.8301	-0.3743	-0.727722	-0.232766	-0.342716	-0.333092	-0.635357	-0.33588	-0.579105	-1.21303	-1.77708	-1.04726	-0.579944	-1.03219	-0.604787	0.852556	0.381181	1.15356	-0.42866	0.735755	1.97377	2.26503	2.0133	1.79008	1.96175
	Nr6a1	1	-0.86025	-1.42281	-0.792055	-1.4001	-1.06554	-0.494242	-1.03656	-0.901253	-0.581685	-1.39587	-0.0293418	-1.01927	-0.256734	0.0452647	0.242674	-0.63952	0.374563	-0.398551	0.917826	0.837493	0.919314	1.16871	0.0722225	0.765548	1.6147	1.59465	1.70119	1.43865	0.600978
	Nudt4	3	0.897322	0.254734	0.575973	0.86806	0.770673	0.258522	0.359211	0.141524	0.363271	1.09911	-0.0175081	-0.297436	0.400932	0.283287	0.351184	1.09471	0.64296	0.756499	0.210214	-0.1958	-0.253487	-1.14232	-0.237645	-1.36076	-0.909574	-1.4639	-1.09712	-1.85598	-0.496657
	Olr1	2	-0.434077	-0.0483975	-0.592289	0.593214	-0.789538	-0.538046	-0.576227	-0.292581	-0.363699	0.151402	-0.789538	-0.173369	-0.561812	-0.525914	-0.789538	-0.433995	-0.320303	-0.789538	-0.789538	-0.26592	-0.455619	0.169473	-0.639523	-0.789538	3.40625	3.91443	2.04973	-0.0668644	0.741365
	Palld	4	0.658932	0.256141	0.305051	0.918622	0.619091	0.343287	0.583874	0.37568	0.704011	1.4223	0.273723	0.43525	0.576411	0.775708	-0.078837	0.76633	-0.586438	-0.00706403	-0.65481	-0.786062	-0.203532	-0.243413	0.270875	-0.500564	-1.14852	-1.51857	-1.11724	-1.27263	-1.16761
	Pam	4	1.40931	1.86473	-0.120755	0.837457	1.03185	0.892027	0.87781	0.369992	0.127079	0.270104	-0.113334	0.491397	0.284111	0.24667	-0.367109	1.76452	0.248951	0.713927	-0.436979	-1.25993	-1.44963	-0.258109	0.153636	-0.31726	-1.52919	-1.60001	-1.58563	-1.28994	-1.2557
	Pdcd4	1	-0.890218	-0.331988	-0.438977	-0.806652	-0.87899	-0.419712	-0.179541	-0.381714	-0.585279	0.345857	-0.597035	-0.262712	-0.559816	0.110711	-0.48235	-0.890136	-0.58657	-0.378865	-0.376162	-0.331349	0.169177	1.51315	0.197919	1.05433	-0.0727567	1.86789	1.91624	2.52986	-0.254312
	Pdlim1	4	0.565949	0.702398	0.349115	0.759664	0.405901	0.475436	0.612334	0.456092	0.602723	0.760211	0.238599	0.615692	0.425839	0.328634	0.106567	0.706203	0.607211	0.598211	0.400525	-0.488492	-0.244927	-1.16258	0.290572	-0.614747	-1.96141	-1.45488	-0.894293	-0.921332	-2.26521
	Pecam1	5	2.32723	3.3551	0.0934726	2.65161	1.86371	0.801811	1.18452	1.59683	0.884845	1.89323	-1.45037	1.55943	-0.80585	0.445178	-0.739423	1.25023	-0.902767	0.0921635	-1.69108	-2.09901	-2.09901	-1.0198	-0.865262	-0.20064	-2.09901	-1.60286	-2.09901	-0.347112	-1.97814
	Peg10	1	-3.14751	-2.80508	-1.39658	-2.09037	-2.20149	-0.989627	-1.31813	-0.619206	-0.173474	-0.657302	0.260908	0.58095	0.394267	-2.67895	-0.0143373	-2.85491	-0.788725	-1.8634	1.12773	1.12246	2.26401	1.54692	2.30088	1.97507	2.33117	2.91109	2.56773	2.00225	2.21366
	Peg3	1	-1.68843	-1.01224	-0.715849	-0.576605	-0.721003	-1.01625	-0.897509	-1.09657	-0.704387	-0.0180015	-0.519136	-0.416451	-0.471232	-0.908042	-0.715435	-1.68894	-1.41342	-1.64124	-0.196946	1.02602	0.90154	2.51011	0.327053	1.42834	2.59568	2.01878	1.93889	1.7594	1.91189
	Pfpl	5	0.261708	4.67298	0.137728	0.538115	1.29389	1.62063	0.553458	2.63031	1.06344	-0.897862	0.079498	3.02857	-0.698648	-0.441855	-0.577553	-0.238688	-1.1255	-0.858612	-0.907987	-1.1255	-0.791576	-0.818699	-1.1255	-0.777266	-0.993118	-1.1255	-1.1255	-1.1255	-1.1255
	Phlda2	2	-0.79851	-1.54391	0.353946	-0.900911	-0.573264	0.164973	0.0435089	-0.333602	0.517555	0.228398	-0.0196815	0.150664	0.641441	-0.209114	0.2011	-0.821036	-0.0416002	0.0436689	0.304766	0.442584	0.672026	-0.795525	-0.8748	-1.5116	2.15275	1.33926	0.926864	-1.24853	1.48859
	Pla2g5	5	0.742954	2.99698	-0.0604499	1.48106	1.26384	0.665903	1.01733	1.93594	1.33763	-0.190878	-0.274919	2.22504	-0.423147	-1.02717	-1.02717	0.255707	-0.557932	0.0825729	-1.02717	-1.02717	-0.851379	-1.02717	-1.02717	-0.843572	-1.02717	-0.531018	-1.02717	-1.02717	-1.02717
	Plaur	3	0.611868	-0.747541	0.850799	0.819427	0.277156	-0.187279	0.256931	-0.879532	0.377477	1.87249	-0.491639	0.0241644	0.555759	2.22855	2.03016	0.50477	1.13234	0.683328	0.843772	0.366876	-0.980638	-1.68476	-1.09936	-1.99156	-0.742752	-0.892163	-1.23708	-1.20768	-1.29389
	Podxl	4	0.639745	0.425172	0.426095	0.226374	0.792149	0.31127	0.420368	0.230337	0.288429	0.722625	0.352821	0.384365	0.70579	-0.123407	0.848281	0.675021	0.809817	0.541378	0.504636	-0.00981912	-0.0895083	-0.702137	0.625059	-0.467616	-1.61044	-2.4915	-1.33855	-1.68514	-1.41161
	Por	4	0.332934	0.576853	0.980649	0.946411	0.980512	0.575059	0.696687	0.250294	0.719285	0.817807	0.417878	0.678137	0.59647	0.0781611	-0.409396	0.471434	0.280049	0.643974	-0.828745	-0.30429	-0.748636	-0.660155	-0.346769	-0.644507	-1.27527	-0.92026	-1.74326	-1.49878	-0.662518
	Pparg	2	-0.616087	-0.616087	-0.616087	-0.616087	-0.37503	-0.616087	-0.616087	-0.616087	-0.616087	-0.498125	-0.616087	-0.616087	-0.498118	-0.616087	-0.616087	-0.616087	-0.616087	-0.616087	-0.398579	0.115022	-0.282168	0.532531	1.12109	0.433264	1.5297	3.31422	1.03272	1.38693	1.82784
	Prl2a1	4	-0.490614	0.614272	-0.705238	0.398031	1.10384	0.91682	0.482511	3.30135	0.028661	0.51217	4.01373	2.95199	-0.442548	-1.70877	-1.17522	0.142285	-1.14413	-1.28086	-0.837123	-1.68837	-1.49465	-0.58281	2.06816	2.2304	-1.84002	-1.34051	-1.77449	-0.286466	-1.9724
	Prl3d1	5	3.24142	3.77135	1.73297	3.33947	3.82642	2.2689	2.32461	3.62807	1.15533	0.921942	0.468545	2.4457	-0.887881	-1.10691	-2.15546	2.1928	-0.831691	0.887365	-2.29547	-2.41937	-2.7034	-1.92061	-2.55339	-2.35517	-2.49852	-2.7034	-2.50549	-2.56473	-2.7034
	Prl3d2	5	1.97673	3.19069	0.207735	2.78897	2.05153	0.821389	0.767948	1.52002	0.273653	0.26377	-0.28692	0.909505	-0.860836	-0.334102	-1.19122	0.98467	-0.93863	0.296245	-1.19122	-0.667603	-1.19122	-1.19122	-1.19122	-1.19122	-1.19122	-1.19122	-1.19122	-1.05255	-1.19122
	Prl3d3	5	3.77247	4.66147	1.78129	3.96186	3.29138	1.97573	1.21924	2.49549	0.996579	1.1439	-0.721219	1.46371	-0.957475	-0.127736	-1.64093	2.86088	-0.645703	1.23057	-1.80318	-2.26653	-2.51939	-2.69518	-2.54517	-2.34695	-2.12316	-2.69518	-2.49727	-2.69518	-2.57431
	Prl4a1	5	-1.51283	1.09103	-0.0896801	1.43179	0.979961	1.04289	1.11961	6.70491	-0.156342	-0.216421	5.60669	5.97416	-0.172513	-1.86829	-1.86829	-1.51275	-1.48529	-0.818631	-1.29087	-1.86829	-1.39054	-1.2313	-1.33799	-0.0390651	-1.73591	-1.16207	-1.33644	-1.53224	-1.32529
	Prl5a1	5	-0.763805	3.39115	0.354223	0.390128	1.3447	2.04221	0.966257	3.8328	1.25949	-0.0140593	1.9692	3.62153	-0.436524	-0.58297	-1.40815	-0.125277	-1.40815	-1.40815	-1.00022	-1.12412	-1.23236	-1.40815	-1.40815	-1.12622	-0.978044	-1.40815	-1.40815	-0.643754	-1.28728
	Prl7a1	5	1.65274	4.21975	-0.598943	3.29901	2.42582	1.32617	-0.0346536	3.51444	0.870533	-0.228481	0.150146	3.55969	-1.76052	0.846282	-0.110949	3.16086	1.08643	0.332295	-1.36676	-2.08749	-2.43532	-2.61111	-2.24904	-1.74335	-2.07942	-1.80765	-2.4132	-2.30616	-2.61111
	Procr	5	0.0414079	1.23536	1.11133	2.13004	1.61518	1.18446	1.69914	1.43813	2.12017	3.03223	0.887025	2.33606	1.31202	-0.97133	-0.850394	0.0646857	0.00570504	0.650856	-0.360067	-1.56862	-1.82774	-1.69129	0.735686	-0.385929	-2.5262	-2.8668	-2.9893	-2.31974	-3.24207
	Psg29	4	-0.206194	3.42692	-0.364406	0.373887	0.073472	0.19637	-0.348344	1.31459	-0.43106	-0.443692	-0.142155	1.60161	-0.443685	0.121985	-0.561655	0.0821818	-0.561655	-0.294771	-0.561655	-0.277622	-0.561655	-0.561655	-0.411639	0.199207	-0.561655	-0.561655	-0.561655	1.02825	-0.561655
	Ptgis	5	0.751839	1.70098	0.630549	1.812	1.57916	1.42004	1.47733	1.8332	1.29165	0.946001	1.55544	2.19224	0.555853	-1.98198	-1.80357	0.498049	-0.114976	0.519529	-0.99737	-3.07958	-1.06793	-0.0936122	-0.386976	0.0464201	-2.60652	-2.58343	-1.34219	-0.108136	-2.644
	Pvrl1	3	0.919198	-0.112024	0.0753405	0.273829	0.421149	-0.179651	-0.159535	-0.237427	-0.0496253	0.330422	-0.149148	0.140415	0.338865	1.21887	1.45692	1.69086	1.99378	1.10792	0.521317	-0.531445	-1.02713	-0.976163	-0.72877	-1.26134	-1.28589	-0.933128	-0.950882	-0.924046	-0.982693
	Reep6	2	-0.694889	-0.511993	-0.5851	-1.50367	-0.576568	-1.54322	-0.679423	-0.930749	-0.733276	-0.717283	-0.602849	-1.05428	-0.956448	-0.277745	0.148339	-0.697564	-0.156358	-0.684973	0.160602	1.20657	1.07469	0.563279	-0.716309	-0.513577	3.70054	2.26291	1.73057	-0.155586	3.44436
	Rpia	4	0.355577	1.45725	0.327588	0.514585	0.588489	0.93169	0.897744	0.813089	0.757862	-0.203984	0.553156	0.865944	0.222142	-0.670378	-0.627361	0.919188	0.0866667	0.463038	-0.536162	-0.426564	-0.417421	-0.500254	-0.499516	-0.572523	-1.4652	-0.841678	-0.802607	-0.513391	-1.67696
	Rps6ka6	2	-0.106215	-0.433344	-0.582964	-0.102101	-0.95531	-0.333684	-0.772889	-1.32866	-1.0352	-0.591344	-1.34346	-1.81459	-0.763158	2.07227	2.385	0.567212	0.734596	0.417603	1.55604	2.60072	0.289745	-0.32203	-0.854018	-1.12415	0.928518	-0.146057	0.164883	-0.718746	1.61132
	Rtn1	1	-1.13531	-1.13531	-0.93806	-0.844269	-0.574391	-0.883817	-0.921998	-0.899282	-0.771718	-0.907676	0.0374404	-0.653167	-0.403399	-0.736416	-0.837186	-1.13531	-0.375036	-1.13531	-0.626001	0.887409	0.936472	1.77392	-0.243108	0.757055	2.49366	1.92362	1.89599	1.52798	2.9232
	Rtn4	4	0.432444	0.725565	0.447118	0.820731	0.781451	0.518514	0.671271	0.586831	0.28191	0.996629	0.175021	0.203833	0.275867	0.119726	0.0474222	0.486575	0.440913	0.655277	-0.0723014	-0.0388493	-0.757495	-1.3543	-0.018514	-0.693763	-0.992734	-1.1982	-1.24236	-1.25009	-1.04849
	S100a10	4	0.734102	-0.197782	0.678173	1.09499	0.326977	0.872893	0.455099	0.619512	0.558871	1.64692	0.807486	0.365991	0.816889	0.414915	-0.257191	-0.0907198	0.282048	0.784795	0.00634057	-0.733309	-0.311089	-1.35238	-0.0440445	-0.898244	-1.63632	-1.28439	-1.03796	-1.41518	-1.20739
	S100a16	1	-0.895972	0.0839551	-0.698723	-0.359817	-0.0948133	-0.895972	-0.682661	0.340236	-0.765378	-0.895972	0.860497	-0.0395962	-0.469125	-0.632348	-0.895972	-0.00916519	-0.426738	0.128414	-0.026456	-0.61194	-0.164145	0.872356	0.28077	1.31024	0.0649064	1.72757	-0.0879015	3.13561	-0.151862
	S100a6	4	0.321561	0.516039	0.588716	0.898409	0.391895	0.462761	0.578306	0.706267	0.687706	1.43961	0.747676	0.912595	0.71254	-0.180425	-0.503591	0.157165	0.149202	0.227505	-0.410002	-1.11877	-0.489523	-0.576771	0.769821	0.292446	-2.30081	-1.00475	-1.18578	-0.117671	-2.67214
	Scarb1	4	-0.0960395	0.591544	0.651866	0.528211	0.775393	0.222622	1.02305	0.467931	1.09368	0.52139	-0.111654	1.78158	0.477708	-0.0839279	-0.183941	0.17774	-0.276051	-0.292552	-0.706707	-0.505258	-0.598157	-0.351412	-0.783091	-0.924423	-0.117127	-0.956166	-1.3202	-0.998918	-0.00709167
	Scin	5	1.92228	3.50623	0.392017	2.07246	1.86843	2.3122	1.36779	3.23059	1.84059	0.284541	1.65251	2.44441	0.161645	-1.01695	-1.95112	1.10428	-0.710714	0.425648	-1.84131	-1.72562	-2.07345	-1.17003	-1.88717	-1.90101	-1.88173	-2.06571	-2.24924	-1.98319	-2.12837
	Sct	1	-0.755625	-1.08033	-1.39652	-0.351161	-0.741583	-1.00944	-1.11816	-1.22324	-0.345598	1.89206	0.280511	-0.462052	-0.00570093	-1.48995	-1.38058	-0.764272	-2.03382	-0.567774	-0.955995	-1.33571	0.645611	2.33545	1.14477	2.65444	0.773799	3.66108	1.18973	3.61379	-1.1737
	Sema4d	1	-1.56695	-1.1287	-0.576737	-0.728216	-0.970436	-0.804564	-0.125579	-0.293476	-0.611186	-0.758646	-0.15504	-0.0218833	-0.521168	-0.11008	-0.868161	-1.27857	-1.09414	-0.754788	0.150014	0.282827	1.25215	1.51227	1.38938	1.99607	0.879282	1.25263	1.07387	1.87576	0.704083
	Sema6a	5	1.48328	1.8602	0.626805	1.67848	1.60335	1.09238	1.4896	1.22857	0.638217	1.16343	0.177795	1.22846	-0.182801	-0.726488	-0.148536	1.29936	0.0725903	0.354057	-1.30398	-1.8814	-1.70561	-0.73278	-1.13953	-0.732311	-1.67651	-1.24951	-1.68349	-1.38779	-1.44582
	Sfn	4	0.610294	-0.111112	1.25099	0.246021	0.966068	0.155305	0.862124	0.292955	0.698709	1.30129	0.453234	0.458322	1.02899	0.124432	1.06942	0.783574	0.60885	0.496235	0.090317	-0.65442	-0.49723	-0.861287	-0.0998218	-1.33081	-1.75009	-1.45467	-1.3012	-1.29391	-2.14256
	Shtn1	1	-0.0691526	-0.26834	-0.0732165	-0.928326	-0.166089	-0.31183	-0.0403729	0.160558	-0.375952	-0.662986	0.132895	0.276955	-0.698727	-0.320212	-0.554127	-0.0761926	-0.0382473	-0.356299	-0.495158	-0.762273	0.0276898	1.02373	-0.430274	0.259088	0.855955	2.07469	1.50881	0.889513	-0.582104
	Slc12a7	2	-0.0223107	-0.547557	-0.258431	-0.426624	-0.303609	-0.0101301	-0.345713	-0.508457	-0.321353	-0.041289	-0.165354	-0.489704	0.0542114	0.0486763	-0.405825	-1.13359	0.0958535	-0.618992	0.106787	-0.0229399	-0.0417203	0.575008	0.36703	0.441104	1.25554	1.59712	0.864983	0.532323	-0.275033
	Slc2a3	2	-0.0342287	-0.284349	-0.712274	-0.14605	-0.609706	-0.291514	-0.0599839	-0.138932	-0.441404	-0.658484	-0.326583	-0.163397	-0.126591	0.364389	0.255553	-0.296373	-0.430427	-0.62955	-0.13994	1.37189	0.416516	-0.0678342	-0.211179	-0.104748	0.913557	0.908721	0.245193	-0.123755	1.52149
	Slc30a1	4	-0.189803	0.0747007	0.108554	0.144744	0.33619	0.791197	0.496624	0.422489	0.483129	0.298774	1.26966	0.761819	0.408521	-0.485398	0.123378	0.209397	-0.430482	0.154272	0.231928	-0.538739	-0.408324	-0.52526	0.8233	0.223709	-1.37011	-0.935142	-1.00946	-0.743821	-0.725838
	Slc38a3	4	0.978443	1.63862	0.207258	1.33106	1.54045	0.904763	0.826864	0.85619	1.26636	1.06871	0.415406	1.51232	0.533596	-0.128938	-0.902255	0.269824	0.0584699	0.877327	-0.227592	-1.97781	-1.53002	-0.493514	0.360763	0.127973	-2.00749	-2.07831	-2.06393	-1.1027	-2.26184
	Slc44a4	5	1.07702	2.10991	1.10863	1.52794	1.85027	1.12077	1.81283	1.75276	1.43438	1.17818	0.708257	1.78726	0.468418	-0.122057	-0.886924	0.620343	-0.467003	0.444614	-0.876547	-1.2248	-1.42296	-1.7406	-1.5615	-1.5425	-1.93585	-1.95573	-2.10545	-1.29189	-1.86778
	Slco5a1	5	0.968673	2.6636	0.791746	1.24763	1.68451	1.82523	1.45825	2.03879	0.594352	0.398881	1.37112	1.54644	0.244977	-1.11153	-1.59958	0.911301	-0.232874	0.729729	-1.02216	-1.59958	-1.59958	-1.03682	-1.44956	-1.59958	-1.34522	-1.41605	-1.59958	-1.26353	-1.59958
	Snx30	4	0.434004	0.9952	0.499749	1.52995	0.736326	0.886002	0.818054	0.48146	0.738474	0.962902	-0.338568	0.986992	-0.0534611	0.303731	0.409823	-0.246978	-0.357938	-0.659191	-0.610035	-0.0601082	-0.662038	-0.908634	-1.12148	-1.41986	-0.423146	-0.586065	-1.03042	-1.01439	-0.290344
	Spn	4	0.841486	1.17822	0.744078	1.33975	1.07584	1.2638	0.809002	1.28744	1.07659	1.51962	0.790048	1.25769	1.00536	-0.454781	-0.494456	1.29363	0.169152	0.358218	-0.347614	-3.11686	-0.611047	-0.510551	0.260187	-0.0713186	-2.92783	-2.76901	-1.2625	-0.303258	-3.40089
	Sri	1	-0.865026	-0.167406	-0.57486	0.260532	-0.608319	-0.0949728	-0.155481	-0.0384577	0.0389238	0.521112	-0.096759	0.355024	-0.192346	-1.34143	-1.17036	-0.863217	-0.523924	-0.354226	-0.387528	-0.615897	0.383594	0.624742	0.728551	1.50076	0.21281	1.41186	0.819516	2.04907	-0.856291
	Syngr1	4	0.113158	1.00752	1.3989	0.732164	1.02939	1.51585	1.73756	1.44774	1.43006	0.44715	0.874404	1.24613	0.719469	-1.34791	-0.612015	0.174504	0.406819	1.19474	-0.433713	-1.08783	-0.678217	-1.53508	-1.0316	-2.28583	-1.55381	-0.193876	-2.05681	-2.41589	-0.242973
	Tcf7	5	1.00741	1.75668	0.810991	1.62744	1.27275	1.73736	1.48171	1.4534	1.80349	1.07578	0.549603	1.54813	0.377911	0.150046	0.245303	0.955661	-0.135145	0.942232	-0.80522	-1.19361	-2.06862	-1.49576	-0.682048	-2.30283	-2.17327	-2.0435	-2.4268	-2.35146	-1.11762
	Tead2	2	-0.855136	-1.21701	-0.0543613	-0.647044	-0.273822	-0.510688	-0.270553	-0.947224	-0.635732	-0.425576	-0.732534	-0.407541	0.526994	-0.212125	-0.164398	-0.860012	-0.092281	-0.802139	0.463426	0.939657	0.494446	0.898766	1.22709	0.110759	1.20711	1.00145	0.359748	-0.299218	2.17795
	Tfap2a	4	1.06535	0.868876	0.695326	0.66844	0.871818	0.841869	0.745813	0.700518	0.565356	0.49967	0.763945	0.304389	0.218404	0.441905	0.29452	1.30917	1.16584	1.0763	0.320537	-1.64373	-0.615745	-1.2203	-0.345188	-0.824894	-1.69034	-0.864181	-1.93989	-1.48621	-2.78756
	Tfpi	4	0.833129	1.71224	0.0644445	1.27365	-0.211137	0.860019	0.216746	0.219398	0.446106	0.116655	0.0991046	1.00147	-0.274351	0.502191	-0.955214	1.42354	-0.0516409	0.21875	-0.281103	-1.94719	-1.08518	-0.53045	1.3569	0.566686	-1.23933	-1.35825	-1.16827	-0.0132714	-1.79564
	Tfrc	2	-0.0709376	-0.243582	-0.0856928	-0.634212	0.255622	-0.610077	-0.231839	-0.183542	-0.376069	-0.926731	-0.0161351	-0.381612	-0.402184	1.04294	-0.0558783	0.397854	-0.21534	-0.0775141	0.119481	-0.164304	-0.484294	-0.380599	-0.350979	0.0829165	0.889103	2.16299	0.642721	0.00757325	0.290316
	Thbd	5	0.872665	1.50554	0.628216	1.71573	1.31489	1.56136	0.983326	1.72461	1.14914	1.7274	0.797445	1.94646	0.493994	0.0454123	0.0938143	1.33759	0.271418	1.1199	-0.468993	-2.90508	-2.05965	-1.75646	0.311552	-0.588136	-2.65073	-2.40893	-2.70717	-1.15022	-2.90508
	Tmem14c	2	-0.418538	-0.165554	-0.302073	-0.140382	0.0771663	-0.434253	-0.00654144	-0.0063638	-0.0825558	-0.238187	-0.113861	-0.480037	0.0140298	-0.458201	-0.410236	-0.29655	-0.129762	-0.0758042	-0.38837	0.106328	0.240196	-0.118499	0.303463	0.323902	0.370616	1.91413	0.643758	0.143692	0.128487
	Tnfaip2	4	0.412529	0.796443	0.82495	1.17689	0.743541	0.932647	1.22109	0.950716	0.848325	1.11232	1.17289	1.22032	1.04106	-0.611969	-1.13665	0.269399	-0.165565	0.684608	0.405482	-0.918219	-0.890918	-1.04228	1.76261	-0.358035	-2.1909	-2.00737	-1.99299	-2.1909	-2.07003
	Tnfaip8	1	-0.158266	-1.17364	-0.643082	-0.882602	-0.932586	-1.17364	-0.60301	-0.831583	-0.705036	-0.946009	-0.0351781	-0.106019	-0.569622	-0.910018	-0.875519	-0.818099	-0.514534	-0.906759	-0.304126	-0.650024	1.16817	2.14569	1.29649	2.67499	-0.0170647	1.06895	2.48602	3.31349	-0.397383
	Tppp3	4	1.63227	-0.49757	0.354674	1.65296	0.238857	-0.138417	0.0122035	-0.559373	0.765897	3.62931	-0.642957	-0.618512	1.34087	-0.00792979	0.378092	-0.7954	-0.326165	0.959186	-0.577892	-0.7954	-0.525207	-0.7954	-0.563802	-0.611806	-0.7954	-0.447768	-0.7954	-0.7954	-0.674526
	Trpm5	4	0.0948185	0.146864	0.538908	0.978948	1.19241	1.00257	1.70474	1.64581	1.36495	1.32324	0.968805	2.14857	0.7239	-1.02458	-1.21451	-0.49941	0.0432893	0.334734	-0.935211	-1.2286	-0.262449	-1.51263	-0.322893	-0.421187	-1.38025	-1.51263	-1.13898	-1.24658	-1.51263
	Trpv2	4	-1.05844	0.384863	0.571939	0.568697	0.345241	1.09031	1.16374	1.36556	1.49254	0.7488	1.6479	2.28591	1.38732	-1.43916	-1.40466	-1.05894	-0.384234	-0.835968	-0.415225	-0.475274	-0.651098	-1.39599	1.40178	0.269531	-1.22972	-1.35515	-1.02694	-0.81839	-1.17494
	Tsc22d1	2	-0.456494	0.412575	-0.953285	-0.60863	-0.405194	-0.472273	-0.752114	-0.215604	-0.532714	-0.141457	-0.335993	-0.761754	-0.943677	0.670476	-0.406918	-1.10678	-0.56557	-0.410204	-0.777113	1.07612	0.0809354	0.372375	-0.176332	0.0476408	1.67397	2.17086	1.23474	1.07389	1.20852
	Tspan31	4	-0.0395951	0.621439	0.612604	0.660783	0.649114	0.597902	0.630632	0.939061	0.76156	0.71512	0.380426	1.15616	0.453748	-0.34531	-0.51578	-0.119226	-0.680765	0.199495	-0.24406	-0.654022	-0.0324485	-0.813208	0.344319	-0.279107	-1.03249	-1.13175	-1.19781	-0.54816	-1.08863
	Tspan4	4	0.879394	0.565059	1.33653	0.696995	1.29853	0.775552	1.02199	0.46271	0.893953	1.19938	0.671022	0.591592	1.11842	-0.375171	0.19736	1.44819	0.83904	1.0384	0.143965	-0.83529	-0.960811	-1.52956	-0.192073	-1.37984	-1.92369	-2.87231	-2.51449	-1.83899	-0.755879
	Ugcg	5	0.986261	1.26612	1.13636	1.27059	0.857666	1.61159	1.17532	1.30952	0.91444	0.498113	1.12062	0.873611	0.564256	-0.388019	-0.47669	1.35208	0.899376	1.14195	-0.463335	-1.12906	-1.20576	-1.84739	-1.83267	-1.41437	-1.59246	-1.46922	-1.69703	-1.55015	-1.91172
	Upp1	1	-0.549498	-0.75933	-0.0686484	-1.56721	0.0147183	-0.553126	-0.403263	-0.55305	-1.36101	-1.85757	0.31133	-1.20842	0.0337958	-1.4132	0.301359	-0.147682	0.272516	-0.709813	0.707493	0.146558	1.56964	1.34638	1.55202	1.99034	0.0152731	0.184614	1.50742	2.03872	-0.840361
	Usp2	2	-0.782546	-0.588052	-0.251986	0.320863	-0.541489	-0.531054	-0.0585694	-0.381569	0.320218	0.366578	-0.363047	0.182585	-0.096684	-0.518922	-0.234604	0.104261	-0.782546	-0.782546	-0.782546	0.581367	-0.448627	0.116104	-0.252247	-0.0216844	1.97544	0.449318	0.2618	-0.228089	2.96828
	Vav3	2	-0.671959	-0.671959	-0.369815	-0.671959	-0.671959	-0.671959	-0.458648	-0.671959	-0.541365	-0.671959	-0.519516	-0.495071	-0.671959	-0.408335	-0.671959	-0.671959	-0.671959	-0.671959	-0.671959	0.0591494	0.742897	0.304096	-0.384912	-0.174343	3.04072	2.44861	2.20424	0.687068	2.60069
	Vgll1	2	-0.589491	-0.589491	-0.589491	-0.589491	-0.589491	-0.589491	-0.589491	-0.467072	-0.458897	-0.471529	-0.437048	-0.412603	-0.471522	-0.589491	-0.589491	-0.589491	-0.336901	-0.589491	-0.257754	0.92081	-0.169876	0.715197	-0.176236	-0.0918748	2.56317	1.5976	0.620916	0.329131	3.48889
	Vim	4	1.32352	0.211655	-0.121886	2.41419	-0.0159643	-0.393941	-0.190204	0.0753525	0.349015	3.43294	-0.0922042	0.399561	-0.0244937	-0.585056	-1.0744	-1.01698	-0.713417	-0.00137405	-0.964598	-0.641418	-0.527093	-0.0678383	0.0982452	0.173092	-0.707334	-0.740643	-0.32818	-0.342241	0.0717
	Wbp5	2	-0.252832	-0.449566	-0.219709	-0.606586	-0.555617	-0.720776	-0.0527673	-0.512655	-0.566712	-0.397383	-0.743558	-0.795179	0.0160728	0.612923	0.779685	0.0376113	-0.662353	-0.432676	0.0838168	1.65819	0.353415	-0.335709	-0.265037	-0.695423	1.2291	0.551104	0.661744	-0.00699728	2.28788
	Wnk3	1	-1.25566	-1.06116	-1.05841	-1.25566	-1.25566	-0.874177	-0.685024	-1.01963	-0.728609	-1.13769	-0.964131	-0.919137	-0.651637	-0.305403	-0.492329	-0.900114	-0.495383	-1.25566	0.711347	0.416018	1.83938	1.88027	-0.111075	0.968264	3.13767	2.76008	1.88146	1.25147	1.58059
	Zfp36l3	1	-1.33171	-1.68717	-1.07089	-0.583756	-1.12625	-0.8612	-1.11653	-0.823202	-0.515941	-0.712045	0.0982846	0.0240562	0.3555	-1.68717	-0.56469	-0.800359	-1.21793	-1.19331	-0.0673056	0.422007	1.53803	1.06774	1.87225	1.50431	1.85101	2.38383	2.08308	0.892662	1.26669
	Zfp655	2	0.347026	0.358364	-0.580836	0.00989745	0.0158671	0.144307	-0.0683504	-0.565343	-0.301201	-0.242004	-0.419738	-0.611263	-0.253403	-0.0137504	-0.0686044	-0.00206838	-0.0359146	0.145355	-0.400946	0.00897429	-0.120556	0.00787635	-0.387077	-0.884806	0.443041	1.93652	0.513649	0.547459	0.47753
	Zfp703	4	1.1008	0.601558	0.812107	1.2729	0.995302	0.782499	0.451073	0.587693	1.13322	1.8759	-0.096478	0.437838	0.700758	0.47923	0.457065	1.07912	0.0930669	0.676348	-0.475012	-1.63205	-0.95677	-0.708362	-0.790975	-0.966812	-1.90131	-1.52379	-1.95776	-0.899329	-1.62783
Single cell expression per gene cluster
	cluster1	cluster2	cluster3	cluster4	cluster5	cell	metacell	cell_type	developmental_time
	-7.29477	-7.23214	-7.50084	-5.25714	-7.17212	EXE_EXP10_E7.0_1.EXE_EXP10_E7.0_1006	13	EPC progenitors	6.63112
	-8.27572	-6.95053	-7.57319	-5.45088	-7.273	EXE_EXP10_E7.0_1.EXE_EXP10_E7.0_1009	14	EPC progenitors	6.63112
	-7.82131	-5.97418	-7.74369	-6.90723	-8.81399	EXE_EXP10_E7.0_1.EXE_EXP10_E7.0_1013	78	Chorion progenitors	6.63112
	-8.27274	-7.12949	-7.24694	-5.5289	-7.37479	EXE_EXP10_E7.0_1.EXE_EXP10_E7.0_1014	16	TGC progenitors	6.63112
	-8.55599	-7.26017	-8.16442	-5.18379	-6.21866	EXE_EXP10_E7.0_1.EXE_EXP10_E7.0_1016	15	TGC progenitors	6.63112
	-9.10157	-7.6148	-7.30307	-4.83468	-5.43289	EXE_EXP10_E7.0_1.EXE_EXP10_E7.0_1018	15	TGC progenitors	6.63112
	-8.36251	-7.51048	-8.01956	-5.52013	-5.88693	EXE_EXP10_E7.0_1.EXE_EXP10_E7.0_1023	14	EPC progenitors	6.63112
	-6.30345	-6.03231	-7.93236	-5.62405	-7.16887	EXE_EXP10_E7.0_1.EXE_EXP10_E7.0_1024	26	EPC progenitors	6.63112
	-8.08335	-7.2936	-7.51206	-5.33731	-6.71653	EXE_EXP10_E7.0_1.EXE_EXP10_E7.0_1025	15	TGC progenitors	6.63112
	-8.27773	-7.13571	-7.38082	-4.51366	-4.91171	EXE_EXP10_E7.0_1.EXE_EXP10_E7.0_1026	7	TGC progenitors	6.63112
	-7.87263	-5.60116	-8.67188	-6.35081	-8.47271	EXE_EXP10_E7.0_1.EXE_EXP10_E7.0_1029	84	Chorion progenitors	6.63112
	-7.38105	-6.13121	-8.73565	-6.81472	-7.93851	EXE_EXP10_E7.0_1.EXE_EXP10_E7.0_1033	67	Chorion progenitors	6.63112
	-6.39856	-6.27454	-8.32049	-5.33149	-9.07729	EXE_EXP10_E7.0_1.EXE_EXP10_E7.0_1035	26	EPC progenitors	6.63112
	-7.41045	-7.41045	-9.31145	-5.20493	-5.52882	EXE_EXP10_E7.0_1.EXE_EXP10_E7.0_1038	10	TGC progenitors	6.63112
	-9.08285	-7.6615	-7.6615	-5.05979	-5.8282	EXE_EXP10_E7.0_1.EXE_EXP10_E7.0_1043	6	TGC progenitors	6.63112
	-9.28879	-6.40771	-7.29014	-4.78272	-6.20292	EXE_EXP10_E7.0_1.EXE_EXP10_E7.0_1044	15	TGC progenitors	6.63112
	-7.50871	-6.52215	-7.96795	-6.60381	-9.04115	EXE_EXP10_E7.0_2.EXE_EXP10_E7.0_2003	81	Chorion progenitors	6.65724
	-7.58569	-6.02678	-7.75409	-6.46459	-8.62702	EXE_EXP10_E7.0_2.EXE_EXP10_E7.0_2008	67	Chorion progenitors	6.65724
	-7.89715	-5.70995	-7.99175	-7.13319	-9.34991	EXE_EXP10_E7.0_2.EXE_EXP10_E7.0_2012	54	Intermediate Chorion	6.65724
	-7.76161	-6.33591	-7.59752	-6.54434	-8.88841	EXE_EXP10_E7.0_2.EXE_EXP10_E7.0_2013	103	Chorion progenitors	6.65724
	-7.15027	-5.75291	-8.0112	-6.88211	-8.37447	EXE_EXP10_E7.0_2.EXE_EXP10_E7.0_2015	109	Chorion progenitors	6.65724
	-7.81485	-5.79775	-7.42536	-6.40724	-8.46229	EXE_EXP10_E7.0_2.EXE_EXP10_E7.0_2016	116	Intermediate Chorion	6.65724
	-7.42126	-6.09109	-8.02701	-6.50613	-9.09121	EXE_EXP10_E7.0_2.EXE_EXP10_E7.0_2019	108	Chorion progenitors	6.65724
	-7.6358	-5.85109	-7.35982	-6.42974	-8.78182	EXE_EXP10_E7.0_2.EXE_EXP10_E7.0_2027	125	Chorion progenitors	6.65724
	-7.14703	-5.93837	-7.95581	-6.86659	-9.08526	EXE_EXP10_E7.0_2.EXE_EXP10_E7.0_2029	78	Chorion progenitors	6.65724
	-7.50794	-5.49968	-7.92096	-7.0316	-9.48989	EXE_EXP10_E7.0_2.EXE_EXP10_E7.0_2038	108	Chorion progenitors	6.65724
	-7.25069	-5.73217	-7.94377	-6.78448	-8.70781	EXE_EXP10_E7.0_2.EXE_EXP10_E7.0_2040	86	Chorion progenitors	6.65724
	-7.33719	-5.88061	-7.54798	-6.86713	-8.88109	EXE_EXP10_E7.0_2.EXE_EXP10_E7.0_2042	82	Chorion progenitors	6.65724
	-7.03459	-5.77163	-7.85686	-6.56348	-8.65967	EXE_EXP10_E7.0_2.EXE_EXP10_E7.0_2043	78	Chorion progenitors	6.65724
	-7.55065	-5.70671	-7.97323	-6.53941	-8.7305	EXE_EXP10_E7.0_2.EXE_EXP10_E7.0_2046	105	Chorion progenitors	6.65724
	-6.9124	-5.50948	-7.69989	-6.65998	-8.01825	EXE_EXP10_E7.0_2.EXE_EXP10_E7.0_2064	119	Chorion	6.65724
	-7.41388	-5.82868	-7.81735	-6.66276	-8.52391	EXE_EXP10_E7.0_2.EXE_EXP10_E7.0_2070	106	Chorion progenitors	6.65724
	-6.9407	-5.72923	-7.66503	-6.65466	-9.52535	EXE_EXP10_E7.0_2.EXE_EXP10_E7.0_2076	105	Chorion progenitors	6.65724
	-7.11914	-6.22308	-7.72824	-6.57398	-9.46714	EXE_EXP10_E7.0_2.EXE_EXP10_E7.0_2077	83	Chorion progenitors	6.65724
	-7.54044	-6.14665	-8.5656	-6.68139	-8.5656	EXE_EXP10_E7.0_2.EXE_EXP10_E7.0_2081	96	Chorion progenitors	6.65724
	-7.43821	-6.34929	-7.33368	-6.69294	-8.51524	EXE_EXP10_E7.0_2.EXE_EXP10_E7.0_2082	82	Chorion progenitors	6.65724
	-7.01851	-5.79538	-8.08406	-6.55682	-8.48546	EXE_EXP10_E7.0_2.EXE_EXP10_E7.0_2092	60	Chorion progenitors	6.65724
	-7.55824	-5.92134	-7.88537	-7.15267	-8.91168	EXE_EXP10_E7.0_2.EXE_EXP10_E7.0_2107	96	Chorion progenitors	6.60592
	-6.70758	-5.69079	-7.74175	-6.90506	-8.81263	EXE_EXP10_E7.0_2.EXE_EXP10_E7.0_2114	78	Chorion progenitors	6.65724
	-7.98051	-5.98422	-7.88567	-6.91896	-8.57941	EXE_EXP10_E7.0_2.EXE_EXP10_E7.0_2117	102	Chorion progenitors	6.65724
	-7.53709	-5.50351	-8.10565	-6.4395	-8.50446	EXE_EXP10_E7.0_2.EXE_EXP10_E7.0_2118	86	Chorion progenitors	6.65724
	-6.99134	-5.86944	-7.97214	-6.8358	-9.0438	EXE_EXP10_E7.0_2.EXE_EXP10_E7.0_2121	108	Chorion progenitors	6.65724
	-7.33677	-6.24596	-7.69282	-6.2962	-8.36679	EXE_EXP10_E7.0_2.EXE_EXP10_E7.0_2129	74	Chorion progenitors	6.65724
	-7.41829	-5.87718	-7.64288	-6.93652	-8.6584	EXE_EXP10_E7.0_2.EXE_EXP10_E7.0_2133	101	Chorion progenitors	6.65724
	-7.17609	-5.16805	-7.78027	-6.87966	-8.59993	EXE_EXP10_E7.0_2.EXE_EXP10_E7.0_2139	53	Intermediate Chorion	6.65724
	-7.34386	-5.92427	-7.16243	-6.49262	-8.80398	EXE_EXP10_E7.0_2.EXE_EXP10_E7.0_2140	65	Chorion progenitors	6.65724
	-8.15972	-6.17955	-8.09673	-6.75307	-8.90064	EXE_EXP10_E7.0_2.EXE_EXP10_E7.0_2145	78	Chorion progenitors	6.60592
	-7.50908	-6.20837	-7.63896	-6.6131	-8.69211	EXE_EXP10_E7.0_2.EXE_EXP10_E7.0_2150	112	Chorion progenitors	6.60592
	-6.87034	-6.08587	-8.35305	-6.30314	-8.9449	EXE_EXP10_E7.0_2.EXE_EXP10_E7.0_2153	74	Chorion progenitors	6.60592
	-8.90642	-7.2832	-6.69196	-5.12571	-7.05811	EXE_EXP10_E7.0_2.EXE_EXP10_E7.0_2159	18	EPC progenitors	6.60592
	-8.64169	-7.5034	-7.76132	-4.9942	-6.87513	EXE_EXP10_E7.0_2.EXE_EXP10_E7.0_2163	15	TGC progenitors	6.60592
	-9.96578	-6.87274	-7.53437	-5.06485	-5.79994	EXE_EXP10_E7.0_2.EXE_EXP10_E7.0_2191	14	EPC progenitors	6.60592
	-7.97536	-7.68317	-7.68317	-5.09549	-6.45389	EXE_EXP10_E7.0_2.EXE_EXP10_E7.0_2194	11	EPC progenitors	6.60592
	-8.16389	-7.11439	-8.2986	-5.06328	-5.09358	EXE_EXP10_E7.0_2.EXE_EXP10_E7.0_2197	7	TGC progenitors	6.60592
	-7.23196	-5.66598	-7.80285	-6.39659	-9.44495	EXE_EXP10_E7.0_2.EXE_EXP10_E7.0_2199	61	Chorion progenitors	6.60592
	-7.63724	-8.86183	-8.24382	-5.24949	-5.07166	EXE_EXP10_E7.0_2.EXE_EXP10_E7.0_2201	128	Maternal cells	6.60592
	-5.07965	-4.99633	-9.44016	-6.43603	-9.05573	EXE_EXP10_E7.0_2.EXE_EXP10_E7.0_2205	23	SpT-Gly	6.60592
	-7.01572	-5.78584	-8.18066	-6.90583	-8.46251	EXE_EXP10_E7.0_2.EXE_EXP10_E7.0_2259	79	Chorion progenitors	6.60592
	-6.98998	-5.68372	-7.96424	-6.7052	-8.52391	EXE_EXP10_E7.0_2.EXE_EXP10_E7.0_2263	78	Chorion progenitors	6.60592
	-7.52065	-6.06564	-7.68691	-6.65959	-9.04805	EXE_EXP10_E7.0_2.EXE_EXP10_E7.0_2285	77	Chorion progenitors	6.60592
	-8.25347	-5.39479	-8.25347	-6.62843	-8.72326	EXE_EXP10_E7.0_2.EXE_EXP10_E7.0_2303	54	Intermediate Chorion	6.60592
	-7.33724	-5.87235	-7.75514	-6.74941	-9.36323	EXE_EXP10_E7.0_2.EXE_EXP10_E7.0_2326	78	Chorion progenitors	6.60592
	-6.94645	-5.60494	-8.27817	-6.59713	-8.74376	EXE_EXP10_E7.0_2.EXE_EXP10_E7.0_2331	53	Intermediate Chorion	6.60592
	-6.97009	-6.34447	-7.15556	-6.65826	-8.99329	EXE_EXP10_E7.0_2.EXE_EXP10_E7.0_2350	81	Chorion progenitors	6.60592
	-7.03529	-5.82429	-8.01558	-6.5507	-8.91329	EXE_EXP10_E7.0_NOVA.EXE_EXP10_E7.0_NOVA003	74	Chorion progenitors	6.67053
	-7.82657	-5.35801	-8.25643	-6.66514	-9.21643	EXE_EXP10_E7.0_NOVA.EXE_EXP10_E7.0_NOVA004	47	Chorion	6.67053
	-7.5699	-5.67834	-8.31893	-7.04769	-8.86297	EXE_EXP10_E7.0_NOVA.EXE_EXP10_E7.0_NOVA010	101	Chorion progenitors	6.67053
	-7.44828	-5.58389	-8.02636	-6.64686	-8.69211	EXE_EXP10_E7.0_NOVA.EXE_EXP10_E7.0_NOVA011	70	Chorion progenitors	6.67053
	-7.7312	-5.64424	-8.45323	-6.57383	-9.41657	EXE_EXP10_E7.0_NOVA.EXE_EXP10_E7.0_NOVA012	91	Chorion progenitors	6.67053
	-7.39704	-6.33265	-8.17232	-6.52405	-8.80665	EXE_EXP10_E7.0_NOVA.EXE_EXP10_E7.0_NOVA013	70	Chorion progenitors	6.67053
	-6.93421	-5.44663	-8.38389	-6.45903	-8.38389	EXE_EXP10_E7.0_NOVA.EXE_EXP10_E7.0_NOVA014	99	Chorion progenitors	6.67053
	-7.48466	-5.89254	-8.55075	-6.62001	-9.09132	EXE_EXP10_E7.0_NOVA.EXE_EXP10_E7.0_NOVA019	67	Chorion progenitors	6.67053
	-7.16143	-5.65752	-7.75352	-6.29255	-8.77511	EXE_EXP10_E7.0_NOVA.EXE_EXP10_E7.0_NOVA023	84	Chorion progenitors	6.67053
	-6.96551	-5.04817	-8.06285	-6.85971	-9.02976	EXE_EXP10_E7.0_NOVA.EXE_EXP10_E7.0_NOVA027	53	Intermediate Chorion	6.67053
	-7.37097	-6.05293	-7.72868	-6.80234	-8.92224	EXE_EXP10_E7.0_NOVA.EXE_EXP10_E7.0_NOVA032	71	Chorion progenitors	6.67053
	-8.56364	-5.44814	-8.29197	-6.76185	-8.29197	EXE_EXP10_E7.0_NOVA.EXE_EXP10_E7.0_NOVA039	95	Chorion progenitors	6.67053
	-7.46281	-5.86277	-8.29737	-6.80607	-9.13546	EXE_EXP10_E7.0_NOVA.EXE_EXP10_E7.0_NOVA045	67	Chorion progenitors	6.67053
	-7.8314	-5.72168	-7.89847	-6.67662	-9.11958	EXE_EXP10_E7.0_NOVA.EXE_EXP10_E7.0_NOVA047	99	Chorion progenitors	6.67053
	-7.81556	-5.72305	-7.18016	-6.56252	-9.16925	EXE_EXP10_E7.0_NOVA.EXE_EXP10_E7.0_NOVA054	83	Chorion progenitors	6.67053
	-7.40872	-5.4836	-8.30077	-6.98844	-8.90534	EXE_EXP10_E7.0_NOVA.EXE_EXP10_E7.0_NOVA058	34	Chorion	6.67053
	-7.62932	-5.66316	-7.30667	-6.55704	-9.15062	EXE_EXP10_E7.0_NOVA.EXE_EXP10_E7.0_NOVA061	83	Chorion progenitors	6.67053
	-7.17984	-5.47424	-7.64539	-6.79757	-9.71455	EXE_EXP10_E7.0_NOVA.EXE_EXP10_E7.0_NOVA062	58	Chorion progenitors	6.67053
	-7.45527	-5.58193	-7.87743	-6.4908	-9.52069	EXE_EXP10_E7.0_NOVA.EXE_EXP10_E7.0_NOVA066	111	Chorion progenitors	6.67053
	-6.90593	-5.70368	-7.35572	-7.02079	-9.56625	EXE_EXP10_E7.0_NOVA.EXE_EXP10_E7.0_NOVA086	84	Chorion progenitors	6.67053
	-7.3891	-5.92303	-8.04933	-6.79062	-8.50499	EXE_EXP10_E7.0_NOVA.EXE_EXP10_E7.0_NOVA088	101	Chorion progenitors	6.67053
	-7.2509	-5.44168	-8.36943	-7.30759	-8.36943	EXE_EXP10_E7.0_NOVA.EXE_EXP10_E7.0_NOVA089	97	Chorion progenitors	6.67053
	-7.05743	-5.94925	-8.13245	-6.66215	-8.71458	EXE_EXP10_E7.0_NOVA.EXE_EXP10_E7.0_NOVA091	67	Chorion progenitors	6.67053
	-7.41801	-5.865	-7.94077	-6.42178	-9.5618	EXE_EXP10_E7.0_NOVA.EXE_EXP10_E7.0_NOVA092	68	Chorion progenitors	6.67053
	-7.56856	-6.44152	-7.86716	-6.76298	-9.23756	EXE_EXP10_E7.0_NOVA.EXE_EXP10_E7.0_NOVA098	64	Chorion progenitors	6.67053
	-7.29127	-5.72185	-7.87386	-6.04028	-9.10518	EXE_EXP10_E7.0_NOVA.EXE_EXP10_E7.0_NOVA099	113	Intermediate Chorion	6.67053
	-7.83093	-5.44893	-7.83093	-6.48348	-8.04923	EXE_EXP10_E7.0_NOVA.EXE_EXP10_E7.0_NOVA103	125	Chorion progenitors	6.67053
	-7.46447	-5.86943	-7.69844	-6.65833	-8.22983	EXE_EXP10_E7.0_NOVA.EXE_EXP10_E7.0_NOVA106	74	Chorion progenitors	6.67053
	-7.36681	-5.77157	-7.89715	-6.63635	-8.74471	EXE_EXP10_E7.0_NOVA.EXE_EXP10_E7.0_NOVA112	78	Chorion progenitors	6.67053
	-8.22889	-6.15167	-8.22889	-6.30291	-8.70281	EXE_EXP10_E7.0_NOVA.EXE_EXP10_E7.0_NOVA118	62	Chorion progenitors	6.67053
	-7.87187	-5.9624	-7.25267	-7.05159	-9.55772	EXE_EXP10_E7.0_NOVA.EXE_EXP10_E7.0_NOVA124	110	Chorion progenitors	6.67053
	-7.74763	-6.1337	-7.82022	-6.47086	-8.86713	EXE_EXP10_E7.0_NOVA.EXE_EXP10_E7.0_NOVA131	71	Chorion progenitors	6.67053
	-8.09539	-5.29224	-8.17836	-6.40146	-9.10397	EXE_EXP10_E7.0_NOVA.EXE_EXP10_E7.0_NOVA134	53	Intermediate Chorion	6.67053
	-7.96264	-5.9709	-7.7926	-6.59743	-8.96369	EXE_EXP10_E7.0_NOVA.EXE_EXP10_E7.0_NOVA145	89	Chorion progenitors	6.67053
	-7.6605	-6.01009	-7.6605	-6.52528	-8.58013	EXE_EXP10_E7.0_NOVA.EXE_EXP10_E7.0_NOVA151	103	Chorion progenitors	6.67053
	-6.61465	-5.06234	-7.47978	-6.28385	-8.75482	EXE_EXP11_E7.5_1.EXE_EXP11_E7.5_1164	46	Chorion	7.2842
	-7.03828	-5.37316	-7.95549	-6.44693	-8.28652	EXE_EXP11_E7.5_1.EXE_EXP11_E7.5_1199	124	Chorion progenitors	7.2842
	-7.06537	-5.85556	-7.99481	-6.74178	-8.79486	EXE_EXP11_E7.5_1.EXE_EXP11_E7.5_1200	91	Chorion progenitors	7.2842
	-7.20727	-5.84179	-7.71829	-6.73894	-8.67787	EXE_EXP11_E7.5_1.EXE_EXP11_E7.5_1205	66	Chorion progenitors	7.2842
	-6.95893	-6.13832	-8.10212	-6.95893	-8.84608	EXE_EXP11_E7.5_1.EXE_EXP11_E7.5_1228	80	Chorion progenitors	7.2842
	-7.01222	-6.30824	-8.44269	-6.75697	-8.44269	EXE_EXP11_E7.5_1.EXE_EXP11_E7.5_1230	86	Chorion progenitors	7.2842
	-7.38831	-5.94237	-7.95972	-6.20027	-8.49349	EXE_EXP11_E7.5_1.EXE_EXP11_E7.5_1232	90	Chorion progenitors	7.2842
	-7.73001	-5.98022	-7.54223	-7.22715	-8.90143	EXE_EXP11_E7.5_1.EXE_EXP11_E7.5_1233	106	Chorion progenitors	7.2842
	-7.78602	-5.83839	-7.78602	-6.82072	-9.13017	EXE_EXP11_E7.5_1.EXE_EXP11_E7.5_1242	95	Chorion progenitors	7.2842
	-6.7264	-5.24705	-8.82417	-6.2584	-9.4782	EXE_EXP11_E7.5_1.EXE_EXP11_E7.5_1244	85	Chorion progenitors	7.2842
	-7.00831	-6.07266	-7.68268	-7.00831	-8.58099	EXE_EXP11_E7.5_1.EXE_EXP11_E7.5_1251	109	Chorion progenitors	7.2842
	-7.18288	-5.74491	-8.22036	-6.4312	-9.96578	EXE_EXP11_E7.5_1.EXE_EXP11_E7.5_1255	84	Chorion progenitors	7.2842
	-6.6241	-4.86258	-8.04698	-6.6241	-9.48314	EXE_EXP11_E7.5_1.EXE_EXP11_E7.5_1257	121	Chorion progenitors	7.2842
	-7.85604	-5.79994	-8.65903	-7.43223	-8.45873	EXE_EXP11_E7.5_1.EXE_EXP11_E7.5_1268	106	Chorion progenitors	7.2842
	-6.90583	-5.83537	-7.26433	-6.17459	-9.27727	EXE_EXP11_E7.5_1.EXE_EXP11_E7.5_1269	86	Chorion progenitors	7.2842
	-7.02893	-5.29843	-7.85185	-6.74518	-9.09222	EXE_EXP11_E7.5_1.EXE_EXP11_E7.5_1273	111	Chorion progenitors	7.2842
	-7.04012	-5.63942	-7.63458	-6.75667	-8.56003	EXE_EXP11_E7.5_1.EXE_EXP11_E7.5_1284	108	Chorion progenitors	7.2842
	-7.64901	-6.07262	-8.01451	-6.60984	-8.59124	EXE_EXP11_E7.5_1.EXE_EXP11_E7.5_1288	63	Chorion progenitors	7.2842
	-8.0097	-5.74145	-7.61122	-7.04301	-8.80595	EXE_EXP11_E7.5_1.EXE_EXP11_E7.5_1291	107	Chorion progenitors	7.2842
	-7.04134	-5.8483	-8.08391	-6.57052	-9.39214	EXE_EXP11_E7.5_1.EXE_EXP11_E7.5_1295	94	Chorion progenitors	7.2842
	-7.65641	-5.43758	-7.92185	-6.5069	-9.09159	EXE_EXP11_E7.5_1.EXE_EXP11_E7.5_1313	59	Chorion progenitors	7.2842
	-7.27134	-6.18229	-8.1153	-6.82523	-8.76221	EXE_EXP11_E7.5_1.EXE_EXP11_E7.5_1319	87	Chorion progenitors	7.2842
	-6.94251	-5.77745	-8.21017	-6.79243	-8.83594	EXE_EXP11_E7.5_1.EXE_EXP11_E7.5_1324	96	Chorion progenitors	7.2842
	-7.39174	-5.9978	-8.03959	-6.60637	-9.06917	EXE_EXP11_E7.5_1.EXE_EXP11_E7.5_1325	80	Chorion progenitors	7.2842
	-7.63458	-5.42377	-7.93598	-6.78555	-9.65872	EXE_EXP11_E7.5_1.EXE_EXP11_E7.5_1330	123	Chorion progenitors	7.2842
	-7.51048	-5.60551	-7.51048	-6.84686	-9.25155	EXE_EXP11_E7.5_1.EXE_EXP11_E7.5_1331	105	Chorion progenitors	7.2842
	-7.03176	-5.26149	-7.29749	-6.58341	-8.7732	EXE_EXP11_E7.5_1.EXE_EXP11_E7.5_1335	85	Chorion progenitors	7.2842
	-7.20606	-5.8423	-7.85129	-6.98708	-8.49267	EXE_EXP11_E7.5_1.EXE_EXP11_E7.5_1340	78	Chorion progenitors	7.2842
	-7.98933	-5.89738	-8.66266	-6.56805	-8.77412	EXE_EXP11_E7.5_1.EXE_EXP11_E7.5_1343	77	Chorion progenitors	7.2842
	-7.18416	-5.69375	-7.70206	-6.45864	-8.93935	EXE_EXP11_E7.5_1.EXE_EXP11_E7.5_1357	85	Chorion progenitors	7.2842
	-7.46585	-6.13861	-8.0719	-6.52016	-8.40985	EXE_EXP11_E7.5_1.EXE_EXP11_E7.5_1362	103	Chorion progenitors	7.2842
	-8.74339	-5.93604	-7.96578	-6.79586	-8.96578	EXE_EXP11_E7.5_1.EXE_EXP11_E7.5_1364	87	Chorion progenitors	7.2842
	-7.19586	-5.64282	-7.67876	-6.3971	-9.13707	EXE_EXP11_E7.5_1.EXE_EXP11_E7.5_1371	112	Chorion progenitors	7.2842
	-7.18863	-5.84813	-7.7062	-6.92443	-9.06968	EXE_EXP11_E7.5_1.EXE_EXP11_E7.5_1374	87	Chorion progenitors	7.2842
	-7.03598	-5.68861	-8.12805	-7.26164	-9.51395	EXE_EXP11_E7.5_1.EXE_EXP11_E7.5_1378	79	Chorion progenitors	7.2842
	-7.7905	-6.15507	-7.60476	-6.48856	-9.26925	EXE_EXP11_E7.5_2.EXE_EXP11_E7.5_2005	87	Chorion progenitors	7.13669
	-8.83267	-7.70912	-6.25076	-4.09106	-6.14545	EXE_EXP11_E7.5_2.EXE_EXP11_E7.5_2010	5	TGC progenitors	7.13669
	-7.44854	-6.04219	-7.74608	-6.9099	-8.5454	EXE_EXP11_E7.5_2.EXE_EXP11_E7.5_2011	119	Chorion	7.13669
	-5.80094	-5.27149	-9.1697	-7.48926	-9.43789	EXE_EXP11_E7.5_2.EXE_EXP11_E7.5_2012	22	SpT-Gly	7.13669
	-7.25702	-5.86553	-8.05168	-6.61114	-9.02247	EXE_EXP11_E7.5_2.EXE_EXP11_E7.5_2016	105	Chorion progenitors	7.13669
	-5.87412	-5.64702	-9.37554	-7.1449	-9.15165	EXE_EXP11_E7.5_2.EXE_EXP11_E7.5_2018	22	SpT-Gly	7.13669
	-5.99447	-5.25944	-9.00422	-6.45209	-9.00422	EXE_EXP11_E7.5_2.EXE_EXP11_E7.5_2020	26	EPC progenitors	7.13669
	-7.56577	-6.1102	-7.75279	-6.4717	-7.96771	EXE_EXP11_E7.5_2.EXE_EXP11_E7.5_2024	83	Chorion progenitors	7.13669
	-8.09462	-5.76417	-7.83377	-6.61767	-8.82284	EXE_EXP11_E7.5_2.EXE_EXP11_E7.5_2027	117	Intermediate Chorion	7.13669
	-7.86109	-6.11536	-8.28739	-6.57856	-8.62068	EXE_EXP11_E7.5_2.EXE_EXP11_E7.5_2043	110	Chorion progenitors	7.13669
	-7.54506	-5.41521	-8.34166	-6.83449	-9.00482	EXE_EXP11_E7.5_2.EXE_EXP11_E7.5_2044	53	Intermediate Chorion	7.13669
	-7.82308	-7.35135	-6.84714	-4.81255	-6.99645	EXE_EXP11_E7.5_2.EXE_EXP11_E7.5_2061	5	TGC progenitors	7.13669
	-6.83927	-5.28492	-7.83377	-7.00851	-8.67302	EXE_EXP11_E7.5_2.EXE_EXP11_E7.5_2079	107	Chorion progenitors	7.13669
	-6.69838	-5.65637	-7.7251	-6.78934	-8.84364	EXE_EXP11_E7.5_2.EXE_EXP11_E7.5_2084	70	Chorion progenitors	7.13669
	-7.37163	-5.95545	-8.29197	-6.58457	-8.62471	EXE_EXP11_E7.5_2.EXE_EXP11_E7.5_2104	112	Chorion progenitors	7.13669
	-6.5076	-5.30685	-9.96578	-7.12088	-8.42826	EXE_EXP11_E7.5_2.EXE_EXP11_E7.5_2111	20	SpT-Gly	7.13669
	-7.18344	-5.89283	-8.07293	-6.2923	-9.03632	EXE_EXP11_E7.5_2.EXE_EXP11_E7.5_2115	53	Intermediate Chorion	7.13669
	-7.34125	-5.90264	-7.55824	-6.8724	-8.63982	EXE_EXP11_E7.5_2.EXE_EXP11_E7.5_2117	115	Intermediate Chorion	7.13669
	-7.02997	-5.62305	-7.92868	-6.90971	-9.2301	EXE_EXP11_E7.5_2.EXE_EXP11_E7.5_2119	99	Chorion progenitors	7.13669
	-7.8183	-5.44502	-8.35305	-6.51312	-9.21209	EXE_EXP11_E7.5_2.EXE_EXP11_E7.5_2120	123	Chorion progenitors	7.13669
	-6.96705	-5.1092	-7.9808	-7.01643	-9.3448	EXE_EXP11_E7.5_2.EXE_EXP11_E7.5_2121	111	Chorion progenitors	7.13669
	-8.23732	-7.73251	-7.06304	-4.00966	-6.48288	EXE_EXP11_E7.5_2.EXE_EXP11_E7.5_2127	5	TGC progenitors	7.13669
	-7.64003	-5.58799	-7.72196	-6.93082	-8.89052	EXE_EXP11_E7.5_2.EXE_EXP11_E7.5_2133	105	Chorion progenitors	7.13669
	-7.50558	-5.51304	-7.80751	-6.93748	-9.02191	EXE_EXP11_E7.5_2.EXE_EXP11_E7.5_2149	112	Chorion progenitors	7.13669
	-7.86468	-5.71051	-8.11583	-7.01759	-9.33501	EXE_EXP11_E7.5_2.EXE_EXP11_E7.5_2150	111	Chorion progenitors	7.13669
	-7.32392	-5.25962	-8.16555	-6.44439	-9.96578	EXE_EXP11_E7.5_2.EXE_EXP11_E7.5_2153	108	Chorion progenitors	7.13669
	-6.33775	-5.09661	-8.8956	-7.43836	-9.51523	EXE_EXP11_E7.5_2.EXE_EXP11_E7.5_2157	23	SpT-Gly	7.13669
	-7.45473	-5.84053	-7.98842	-6.67107	-8.84471	EXE_EXP11_E7.5_2.EXE_EXP11_E7.5_2159	61	Chorion progenitors	7.13669
	-7.08158	-5.88194	-7.78116	-6.42498	-8.92046	EXE_EXP11_E7.5_2.EXE_EXP11_E7.5_2161	76	Chorion progenitors	7.13669
	-7.79321	-5.79746	-8.54141	-6.84175	-8.78756	EXE_EXP11_E7.5_2.EXE_EXP11_E7.5_2164	104	Chorion progenitors	7.13669
	-7.11353	-6.18831	-8.07635	-6.7354	-8.90784	EXE_EXP11_E7.5_2.EXE_EXP11_E7.5_2168	82	Chorion progenitors	7.13669
	-8.23724	-6.45322	-9.14097	-4.93794	-5.67954	EXE_EXP11_E7.5_2.EXE_EXP11_E7.5_2169	15	TGC progenitors	7.13669
	-6.4847	-5.70454	-9.02151	-6.95042	-9.02151	EXE_EXP11_E7.5_2.EXE_EXP11_E7.5_2176	19	EPC progenitors	7.13669
	-5.82283	-4.86425	-8.9244	-7.50705	-9.62716	EXE_EXP11_E7.5_2.EXE_EXP11_E7.5_2177	20	SpT-Gly	7.13669
	-8.66135	-6.90412	-8.0803	-5.13606	-5.99321	EXE_EXP11_E7.5_2.EXE_EXP11_E7.5_2181	15	TGC progenitors	7.13669
	-7.57604	-5.90942	-8.20647	-7.03485	-8.74843	EXE_EXP11_E7.5_2.EXE_EXP11_E7.5_2182	59	Chorion progenitors	7.13669
	-7.98259	-6.39391	-7.29823	-4.59324	-6.99671	EXE_EXP11_E7.5_2.EXE_EXP11_E7.5_2185	14	EPC progenitors	7.13669
	-8.62003	-7.47396	-7.93607	-5.04497	-6.34458	EXE_EXP11_E7.5_2.EXE_EXP11_E7.5_2187	15	TGC progenitors	7.13669
	-7.65479	-7.15067	-6.58257	-4.41004	-7.31433	EXE_EXP11_E7.5_2.EXE_EXP11_E7.5_2189	5	TGC progenitors	7.13669
	-7.13821	-5.92574	-7.62498	-6.38349	-8.95395	EXE_EXP11_E7.5_2.EXE_EXP11_E7.5_2191	90	Chorion progenitors	7.13669
	-6.14468	-5.93029	-9.42685	-7.33158	-9.6713	EXE_EXP11_E7.5_2.EXE_EXP11_E7.5_2192	20	SpT-Gly	7.13669
	-8.48131	-7.23912	-7.76531	-5.09192	-6.81735	EXE_EXP11_E7.5_2.EXE_EXP11_E7.5_2194	6	TGC progenitors	7.13669
	-7.07697	-6.01074	-8.02978	-6.58429	-8.63957	EXE_EXP11_E7.5_2.EXE_EXP11_E7.5_2200	96	Chorion progenitors	7.13669
	-6.20462	-4.72198	-9.12992	-7.4524	-9.96578	EXE_EXP11_E7.5_2.EXE_EXP11_E7.5_2201	20	SpT-Gly	7.13669
	-7.40312	-6.04831	-7.5613	-6.7998	-8.17752	EXE_EXP11_E7.5_2.EXE_EXP11_E7.5_2214	66	Chorion progenitors	7.13669
	-5.97253	-4.79417	-9.24425	-7.33551	-9.24425	EXE_EXP11_E7.5_2.EXE_EXP11_E7.5_2242	20	SpT-Gly	7.13669
	-7.44913	-5.47473	-8.02711	-6.99351	-9.40776	EXE_EXP11_E7.5_2.EXE_EXP11_E7.5_2244	44	Chorion	7.13669
	-8.29791	-7.40524	-7.1609	-4.59831	-6.76957	EXE_EXP11_E7.5_2.EXE_EXP11_E7.5_2248	5	TGC progenitors	7.13669
	-7.53854	-6.30171	-7.59558	-7.37982	-9.26488	EXE_EXP11_E7.5_2.EXE_EXP11_E7.5_2252	63	Chorion progenitors	7.13669
	-7.24935	-5.77802	-7.62873	-6.55638	-9.3745	EXE_EXP11_E7.5_2.EXE_EXP11_E7.5_2254	121	Chorion progenitors	7.13669
	-7.27817	-5.66228	-7.6938	-6.60509	-8.82211	EXE_EXP11_E7.5_2.EXE_EXP11_E7.5_2255	68	Chorion progenitors	7.13669
	-7.33441	-6.15942	-8.22668	-6.91709	-9.36208	EXE_EXP12_E7.5_1.EXE_EXP12_E7.5_1002	109	Chorion progenitors	7.36442
	-7.34318	-5.39909	-8.35063	-6.46533	-8.77065	EXE_EXP12_E7.5_1.EXE_EXP12_E7.5_1003	122	Chorion progenitors	7.36442
	-6.72241	-5.18605	-8.32538	-6.72241	-8.59387	EXE_EXP12_E7.5_1.EXE_EXP12_E7.5_1004	105	Chorion progenitors	7.36442
	-8.16612	-5.70299	-7.20239	-6.62973	-9.46645	EXE_EXP12_E7.5_1.EXE_EXP12_E7.5_1009	105	Chorion progenitors	7.36442
	-7.43183	-6.0233	-7.84341	-6.7727	-9.40101	EXE_EXP12_E7.5_1.EXE_EXP12_E7.5_1017	51	Chorion	7.36442
	-7.15606	-6.02324	-7.74571	-7.26784	-8.75986	EXE_EXP12_E7.5_1.EXE_EXP12_E7.5_1022	109	Chorion progenitors	7.36442
	-7.77996	-6.00653	-7.57076	-6.42357	-9.19181	EXE_EXP12_E7.5_1.EXE_EXP12_E7.5_1030	82	Chorion progenitors	7.36442
	-6.94307	-5.76635	-8.00404	-6.62502	-8.61019	EXE_EXP12_E7.5_1.EXE_EXP12_E7.5_1038	87	Chorion progenitors	7.36442
	-6.69204	-5.66343	-7.69811	-6.69204	-7.80596	EXE_EXP12_E7.5_1.EXE_EXP12_E7.5_1043	79	Chorion progenitors	7.36442
	-7.4117	-5.93766	-7.49984	-6.10039	-9.20353	EXE_EXP12_E7.5_1.EXE_EXP12_E7.5_1047	111	Chorion progenitors	7.36442
	-7.62991	-6.04263	-8.01429	-6.89155	-8.73341	EXE_EXP12_E7.5_1.EXE_EXP12_E7.5_1048	75	Chorion progenitors	7.36442
	-7.06082	-5.5003	-7.88002	-7.16895	-8.57484	EXE_EXP12_E7.5_1.EXE_EXP12_E7.5_1070	83	Chorion progenitors	7.36442
	-6.94532	-5.42774	-8.49144	-7.02663	-8.27729	EXE_EXP12_E7.5_1.EXE_EXP12_E7.5_1075	36	Chorion	7.36442
	-6.96296	-5.46839	-8.30647	-7.06352	-8.57677	EXE_EXP12_E7.5_1.EXE_EXP12_E7.5_1091	91	Chorion progenitors	7.36442
	-7.70856	-5.62368	-7.59875	-7.14834	-8.25719	EXE_EXP12_E7.5_1.EXE_EXP12_E7.5_1093	90	Chorion progenitors	7.36442
	-7.0323	-6.36441	-7.62397	-6.84304	-9.07303	EXE_EXP12_E7.5_1.EXE_EXP12_E7.5_1096	66	Chorion progenitors	7.36442
	-7.31057	-6.18772	-7.57635	-6.30372	-8.92322	EXE_EXP12_E7.5_1.EXE_EXP12_E7.5_1124	105	Chorion progenitors	7.36442
	-6.77331	-5.35299	-7.69334	-7.01999	-9.96578	EXE_EXP12_E7.5_1.EXE_EXP12_E7.5_1127	101	Chorion progenitors	7.36442
	-7.37479	-6.05214	-8.15326	-6.78943	-8.63951	EXE_EXP12_E7.5_1.EXE_EXP12_E7.5_1138	109	Chorion progenitors	7.36442
	-7.98016	-5.17694	-9.29488	-6.84529	-9.29488	EXE_EXP12_E7.5_1.EXE_EXP12_E7.5_1139	53	Intermediate Chorion	7.36442
	-7.15719	-6.02825	-7.80712	-6.60964	-8.8581	EXE_EXP12_E7.5_1.EXE_EXP12_E7.5_1141	107	Chorion progenitors	7.36442
	-7.9327	-5.98607	-8.19792	-6.58033	-9.21108	EXE_EXP12_E7.5_1.EXE_EXP12_E7.5_1144	92	Chorion progenitors	7.36442
	-7.02203	-5.88147	-9.36653	-6.22611	-8.61823	EXE_EXP12_E7.5_1.EXE_EXP12_E7.5_1182	111	Chorion progenitors	7.36442
	-6.64178	-5.9105	-7.76234	-6.33139	-9.28685	EXE_EXP12_E7.5_1.EXE_EXP12_E7.5_1186	107	Chorion progenitors	7.36442
	-8.34281	-5.62659	-7.33347	-6.7454	-8.34281	EXE_EXP12_E7.5_1.EXE_EXP12_E7.5_1191	68	Chorion progenitors	7.36442
	-6.07574	-5.27406	-9.06729	-7.44156	-9.68361	EXE_EXP12_E7.5_1.EXE_EXP12_E7.5_1192	31	SpT-Gly	7.36442
	-7.52961	-5.71544	-8.99556	-6.72693	-8.8608	EXE_EXP12_E7.5_2.EXE_EXP12_E7.5_2001	110	Chorion progenitors	7.34485
	-7.84607	-6.21858	-7.32005	-6.63204	-9.40213	EXE_EXP12_E7.5_2.EXE_EXP12_E7.5_2022	65	Chorion progenitors	7.34485
	-7.49448	-5.51233	-7.75279	-6.91742	-8.47102	EXE_EXP12_E7.5_2.EXE_EXP12_E7.5_2034	43	Chorion	7.34485
	-8.12729	-5.3696	-8.28397	-6.29023	-9.51366	EXE_EXP12_E7.5_2.EXE_EXP12_E7.5_2040	116	Intermediate Chorion	7.34485
	-7.6174	-5.64104	-8.31721	-6.60786	-8.79871	EXE_EXP12_E7.5_2.EXE_EXP12_E7.5_2045	107	Chorion progenitors	7.34485
	-8.02995	-5.30912	-8.19082	-6.39286	-9.47654	EXE_EXP12_E7.5_2.EXE_EXP12_E7.5_2053	124	Chorion progenitors	7.34485
	-7.85768	-5.92555	-7.52882	-7.85768	-9.96578	EXE_EXP12_E7.5_2.EXE_EXP12_E7.5_2057	107	Chorion progenitors	7.34485
	-7.15931	-5.53572	-7.81974	-6.58425	-8.52586	EXE_EXP12_E7.5_2.EXE_EXP12_E7.5_2075	55	Intermediate Chorion	7.34485
	-7.76563	-5.14707	-7.61278	-7.02525	-9.36779	EXE_EXP12_E7.5_2.EXE_EXP12_E7.5_2088	125	Chorion progenitors	7.34485
	-6.77366	-5.71609	-7.99973	-6.00834	-9.96578	EXE_EXP12_E7.5_2.EXE_EXP12_E7.5_2164	87	Chorion progenitors	7.34485
	-7.37609	-5.54372	-8.91222	-7.21372	-9.18581	EXE_EXP12_E7.5_2.EXE_EXP12_E7.5_2170	37	Chorion	7.34485
	-7.9505	-6.13953	-7.48969	-6.77776	-9.96578	EXE_EXP12_E7.5_2.EXE_EXP12_E7.5_2173	82	Chorion progenitors	7.34485
	-7.68379	-5.53247	-8.12757	-6.64172	-9.24865	EXE_EXP12_E7.5_2.EXE_EXP12_E7.5_2174	119	Chorion	7.34485
	-7.52709	-6.02375	-7.73786	-6.51313	-9.51323	EXE_EXP12_E7.5_2.EXE_EXP12_E7.5_2179	125	Chorion progenitors	7.34485
	-7.39574	-6.17506	-7.80978	-6.81178	-8.97472	EXE_EXP12_E7.5_2.EXE_EXP12_E7.5_2180	121	Chorion progenitors	7.34485
	-7.62921	-5.53582	-8.40483	-6.75601	-9.03961	EXE_EXP12_E7.5_2.EXE_EXP12_E7.5_2190	106	Chorion progenitors	7.34485
	-7.47213	-6.01992	-7.93439	-7.22997	-8.94478	EXE_EXP12_E7.5_2.EXE_EXP12_E7.5_2203	84	Chorion progenitors	7.34485
	-7.18022	-5.5705	-8.60288	-6.72553	-9.70696	EXE_EXP12_E7.5_2.EXE_EXP12_E7.5_2238	114	Intermediate Chorion	7.34485
	-8.03338	-5.28862	-7.9397	-7.07786	-9.14347	EXE_EXP12_E7.5_2.EXE_EXP12_E7.5_2241	43	Chorion	7.34485
	-7.61099	-5.82435	-7.46081	-6.44535	-9.32316	EXE_EXP12_E7.5_2.EXE_EXP12_E7.5_2243	125	Chorion progenitors	7.34485
	-6.71751	-5.3874	-7.66591	-6.4467	-8.39918	EXE_EXP12_E7.5_2.EXE_EXP12_E7.5_2255	98	Chorion progenitors	7.34485
	-6.99418	-5.84894	-8.63184	-7.06586	-8.63184	EXE_EXP12_E7.5_2.EXE_EXP12_E7.5_2259	94	Chorion progenitors	7.34485
	-7.85318	-6.12796	-8.2803	-7.25623	-9.16767	EXE_EXP12_E7.5_2.EXE_EXP12_E7.5_2282	81	Chorion progenitors	7.34485
	-7.87799	-6.22662	-7.87799	-6.72508	-9.24315	EXE_EXP12_E7.5_2.EXE_EXP12_E7.5_2283	66	Chorion progenitors	7.34485
	-7.38339	-6.00124	-8.16063	-6.76466	-9.18946	EXE_EXP12_E7.5_2.EXE_EXP12_E7.5_2287	64	Chorion progenitors	7.34485
	-6.59886	-5.53453	-8.07149	-6.77167	-8.85169	EXE_EXP12_E7.5_2.EXE_EXP12_E7.5_2293	72	Chorion progenitors	7.34485
	-7.417	-5.41502	-8.81987	-8.18938	-8.81987	EXE_EXP12_E7.5_2.EXE_EXP12_E7.5_2299	53	Intermediate Chorion	7.34485
	-7.81061	-5.12613	-8.51841	-6.19332	-8.51841	EXE_EXP12_E7.5_2.EXE_EXP12_E7.5_2302	78	Chorion progenitors	7.34485
	-7.95745	-5.86787	-7.45413	-6.84048	-9.22437	EXE_EXP12_E7.5_2.EXE_EXP12_E7.5_2313	80	Chorion progenitors	7.34485
	-7.1	-5.29804	-7.42738	-6.66142	-9.16676	EXE_EXP12_E7.5_2.EXE_EXP12_E7.5_2329	121	Chorion progenitors	7.34485
	-7.29387	-5.70779	-7.63535	-6.41175	-9.22456	EXE_EXP12_E7.5_2.EXE_EXP12_E7.5_2332	103	Chorion progenitors	7.34485
	-7.42398	-6.30404	-7.8901	-6.25894	-9.1147	EXE_EXP12_E7.5_2.EXE_EXP12_E7.5_2335	60	Chorion progenitors	7.34485
	-7.11726	-5.89101	-8.14735	-6.94403	-8.461	EXE_EXP12_E7.5_2.EXE_EXP12_E7.5_2339	108	Chorion progenitors	7.34485
	-8.01581	-5.10462	-8.01581	-6.70409	-9.96578	EXE_EXP12_E7.5_2.EXE_EXP12_E7.5_2346	116	Intermediate Chorion	7.34485
	-6.89702	-5.9346	-8.52988	-6.55103	-8.02373	EXE_EXP12_E7.5_2.EXE_EXP12_E7.5_2356	89	Chorion progenitors	7.34485
	-7.16961	-6.0537	-7.16961	-6.96092	-8.90845	EXE_EXP12_E7.5_2.EXE_EXP12_E7.5_2360	110	Chorion progenitors	7.34485
	-7.21465	-5.54745	-8.13887	-6.25408	-8.13887	EXE_EXP12_E7.5_2.EXE_EXP12_E7.5_2366	104	Chorion progenitors	7.34485
	-7.84235	-5.70084	-7.43069	-6.37708	-8.20106	EXE_EXP12_E7.5_2.EXE_EXP12_E7.5_2372	105	Chorion progenitors	7.34485
	-8.00388	-5.65672	-7.83539	-6.6897	-9.39763	EXE_EXP12_E7.5_3.EXE_EXP12_E7.5_3001	99	Chorion progenitors	7.43848
	-7.96362	-5.60548	-7.50399	-7.05639	-9.37986	EXE_EXP12_E7.5_3.EXE_EXP12_E7.5_3002	108	Chorion progenitors	7.43848
	-8.4332	-5.79287	-8.21462	-6.39471	-8.02484	EXE_EXP12_E7.5_3.EXE_EXP12_E7.5_3008	90	Chorion progenitors	7.43848
	-7.32526	-5.54645	-8.06782	-6.58999	-8.90176	EXE_EXP12_E7.5_3.EXE_EXP12_E7.5_3017	112	Chorion progenitors	7.43848
	-6.92637	-6.01689	-8.42952	-6.52189	-9.50103	EXE_EXP12_E7.5_3.EXE_EXP12_E7.5_3018	94	Chorion progenitors	7.43848
	-7.92356	-5.56453	-8.69219	-6.55437	-9.31773	EXE_EXP12_E7.5_3.EXE_EXP12_E7.5_3026	117	Intermediate Chorion	7.43848
	-9.00122	-6.22495	-8.01927	-6.63824	-9.00122	EXE_EXP12_E7.5_3.EXE_EXP12_E7.5_3029	108	Chorion progenitors	7.43848
	-7.03729	-5.52058	-9.00621	-6.86853	-9.00621	EXE_EXP12_E7.5_3.EXE_EXP12_E7.5_3060	56	Chorion	7.43848
	-7.24625	-5.99049	-7.48789	-6.69768	-9.37327	EXE_EXP12_E7.5_3.EXE_EXP12_E7.5_3062	80	Chorion progenitors	7.43848
	-7.95284	-5.30538	-8.0953	-6.74095	-7.95284	EXE_EXP12_E7.5_3.EXE_EXP12_E7.5_3087	125	Chorion progenitors	7.43848
	-7.78182	-5.37866	-7.98271	-6.3543	-9.96578	EXE_EXP12_E7.5_3.EXE_EXP12_E7.5_3112	51	Chorion	7.43848
	-8.09522	-5.18089	-8.32174	-7.57325	-8.92125	EXE_EXP12_E7.5_3.EXE_EXP12_E7.5_3117	122	Chorion progenitors	7.43848
	-6.85123	-5.5544	-7.91108	-6.92832	-9.96578	EXE_EXP12_E7.5_3.EXE_EXP12_E7.5_3127	112	Chorion progenitors	7.43848
	-7.02802	-5.7703	-8.22949	-6.74425	-8.74394	EXE_EXP12_E7.5_3.EXE_EXP12_E7.5_3141	86	Chorion progenitors	7.43848
	-7.20371	-5.57665	-7.90193	-6.87513	-9.30735	EXE_EXP12_E7.5_3.EXE_EXP12_E7.5_3155	113	Intermediate Chorion	7.43848
	-8.00492	-6.20704	-7.78441	-6.55392	-9.96578	EXE_EXP12_E7.5_3.EXE_EXP12_E7.5_3186	51	Chorion	7.43848
	-7.17719	-5.95149	-8.23789	-6.72106	-8.94591	EXE_EXP12_E7.5_3.EXE_EXP12_E7.5_3196	90	Chorion progenitors	7.43848
	-7.9673	-5.76606	-7.76573	-6.64567	-7.9673	EXE_EXP12_E7.5_3.EXE_EXP12_E7.5_3198	105	Chorion progenitors	7.43848
	-7.3141	-5.96837	-8.75104	-6.43371	-8.75104	EXE_EXP12_E7.5_3.EXE_EXP12_E7.5_3233	109	Chorion progenitors	7.43848
	-7.48562	-6.13906	-7.9252	-6.54507	-9.02775	EXE_EXP12_E7.5_3.EXE_EXP12_E7.5_3238	103	Chorion progenitors	7.43848
	-7.25442	-5.53732	-8.55175	-6.50781	-9.32893	EXE_EXP12_E7.5_3.EXE_EXP12_E7.5_3256	112	Chorion progenitors	7.43848
	-6.88508	-5.45913	-8.11984	-6.37743	-9.56049	EXE_EXP12_E7.5_3.EXE_EXP12_E7.5_3258	107	Chorion progenitors	7.43848
	-7.62416	-6.01471	-7.50091	-6.51349	-9.42766	EXE_EXP12_E7.5_3.EXE_EXP12_E7.5_3282	72	Chorion progenitors	7.43848
	-8.13808	-5.47922	-7.77371	-7.13404	-8.95151	EXE_EXP12_E7.5_3.EXE_EXP12_E7.5_3290	60	Chorion progenitors	7.43848
	-8.02535	-6.45396	-7.44716	-6.28479	-8.69131	EXE_EXP12_E7.5_3.EXE_EXP12_E7.5_3296	108	Chorion progenitors	7.43848
	-8.05178	-5.43294	-8.55375	-7.25713	-8.28104	EXE_EXP12_E7.5_3.EXE_EXP12_E7.5_3306	55	Intermediate Chorion	7.43848
	-7.35864	-5.94086	-7.62256	-6.48218	-9.37191	EXE_EXP12_E7.5_3.EXE_EXP12_E7.5_3310	82	Chorion progenitors	7.43848
	-8.09874	-5.61405	-7.93399	-6.43081	-9.43841	EXE_EXP12_E7.5_3.EXE_EXP12_E7.5_3321	108	Chorion progenitors	7.43848
	-6.90477	-5.66582	-8.54924	-6.84818	-9.22786	EXE_EXP12_E7.5_3.EXE_EXP12_E7.5_3331	87	Chorion progenitors	7.43848
	-7.9973	-6.06657	-8.25821	-6.50169	-8.98672	EXE_EXP12_E7.5_3.EXE_EXP12_E7.5_3335	123	Chorion progenitors	7.43848
	-7.22808	-6.34049	-8.12691	-6.83948	-8.61733	EXE_EXP12_E7.5_3.EXE_EXP12_E7.5_3340	125	Chorion progenitors	7.43848
	-7.65043	-5.83838	-8.5304	-6.33775	-8.87063	EXE_EXP12_E7.5_3.EXE_EXP12_E7.5_3343	101	Chorion progenitors	7.43848
	-7.35848	-5.70822	-7.86283	-6.66728	-8.64494	EXE_EXP13_E7.5_P1_E4_e5.EXE_EXP13_E7.5_P1_E4_e5003	65	Chorion progenitors	7.50449
	-7.48128	-5.41546	-8.05587	-6.46804	-8.46062	EXE_EXP13_E7.5_P1_E4_e5.EXE_EXP13_E7.5_P1_E4_e5013	45	Chorion	7.50449
	-6.97177	-5.26311	-8.32407	-6.99017	-9.47637	EXE_EXP13_E7.5_P1_E4_e5.EXE_EXP13_E7.5_P1_E4_e5018	48	Chorion	7.50449
	-7.14445	-5.24541	-8.22857	-6.61812	-9.07377	EXE_EXP13_E7.5_P1_E4_e5.EXE_EXP13_E7.5_P1_E4_e5024	91	Chorion progenitors	7.50449
	-7.23846	-5.39071	-7.94641	-6.7876	-8.84147	EXE_EXP13_E7.5_P1_E4_e5.EXE_EXP13_E7.5_P1_E4_e5030	94	Chorion progenitors	7.50449
	-7.3584	-5.31578	-7.987	-6.74506	-9.12646	EXE_EXP13_E7.5_P1_E4_e5.EXE_EXP13_E7.5_P1_E4_e5032	48	Chorion	7.50449
	-6.9927	-5.42414	-8.10114	-6.60876	-8.80336	EXE_EXP13_E7.5_P1_E4_e5.EXE_EXP13_E7.5_P1_E4_e5033	105	Chorion progenitors	7.50449
	-6.86863	-5.28647	-8.08544	-6.1416	-8.66554	EXE_EXP13_E7.5_P1_E4_e5.EXE_EXP13_E7.5_P1_E4_e5034	85	Chorion progenitors	7.50449
	-7.11775	-5.65139	-7.60586	-6.58064	-9.29631	EXE_EXP13_E7.5_P1_E4_e5.EXE_EXP13_E7.5_P1_E4_e5061	81	Chorion progenitors	7.50449
	-7.39359	-5.77757	-7.76968	-6.71338	-8.83213	EXE_EXP13_E7.5_P1_E4_e5.EXE_EXP13_E7.5_P1_E4_e5074	68	Chorion progenitors	7.50449
	-7.60189	-5.8647	-8.18701	-6.84094	-9.07194	EXE_EXP13_E7.5_P1_E4_e5.EXE_EXP13_E7.5_P1_E4_e5076	93	Chorion progenitors	7.50449
	-7.02256	-4.95908	-8.24011	-6.54748	-8.71216	EXE_EXP13_E7.5_P1_E4_e5.EXE_EXP13_E7.5_P1_E4_e5086	49	Chorion	7.50449
	-6.97308	-6.02873	-7.77068	-6.22934	-8.5924	EXE_EXP13_E7.5_P1_E4_e5.EXE_EXP13_E7.5_P1_E4_e5109	96	Chorion progenitors	7.50449
	-7.05372	-5.37985	-8.05959	-6.42362	-8.7184	EXE_EXP13_E7.5_P1_E4_e5.EXE_EXP13_E7.5_P1_E4_e5134	114	Intermediate Chorion	7.50449
	-7.43836	-5.92248	-8.46353	-6.56924	-8.8956	EXE_EXP13_E7.5_P1_E4_e5.EXE_EXP13_E7.5_P1_E4_e5138	120	Chorion progenitors	7.50449
	-7.1771	-6.0941	-8.01002	-6.52616	-8.39532	EXE_exp14_spatial_p1_E6.5_e1_e2_e3_NOVA.EXE_exp14_spatial_p1_E6.5_e1_e2_e3_NOVA010	91	Chorion progenitors	6.85541
	-6.83142	-5.44586	-7.72247	-6.96528	-8.79911	EXE_exp14_spatial_p1_E6.5_e1_e2_e3_NOVA.EXE_exp14_spatial_p1_E6.5_e1_e2_e3_NOVA011	47	Chorion	6.85541
	-7.4637	-5.45277	-7.84184	-6.33553	-9.50824	EXE_exp14_spatial_p1_E6.5_e1_e2_e3_NOVA.EXE_exp14_spatial_p1_E6.5_e1_e2_e3_NOVA013	69	Chorion progenitors	6.85541
	-7.50251	-6.26101	-8.1044	-6.69479	-8.87583	EXE_exp14_spatial_p1_E6.5_e1_e2_e3_NOVA.EXE_exp14_spatial_p1_E6.5_e1_e2_e3_NOVA014	75	Chorion progenitors	6.85541
	-7.37447	-5.24349	-7.43924	-6.27595	-8.9244	EXE_exp14_spatial_p1_E6.5_e1_e2_e3_NOVA.EXE_exp14_spatial_p1_E6.5_e1_e2_e3_NOVA015	122	Chorion progenitors	6.85541
	-7.79374	-5.6605	-7.66738	-6.66279	-9.09782	EXE_exp14_spatial_p1_E6.5_e1_e2_e3_NOVA.EXE_exp14_spatial_p1_E6.5_e1_e2_e3_NOVA027	81	Chorion progenitors	6.85541
	-7.46054	-5.39274	-8.31326	-6.92821	-9.7089	EXE_exp14_spatial_p1_E6.5_e1_e2_e3_NOVA.EXE_exp14_spatial_p1_E6.5_e1_e2_e3_NOVA028	118	Chorion	6.85541
	-7.36748	-6.02441	-7.88947	-7.21193	-9.11433	EXE_exp14_spatial_p1_E6.5_e1_e2_e3_NOVA.EXE_exp14_spatial_p1_E6.5_e1_e2_e3_NOVA045	122	Chorion progenitors	6.85541
	-7.06291	-5.72875	-8.02299	-6.64276	-8.78677	EXE_exp14_spatial_p1_E6.5_e1_e2_e3_NOVA.EXE_exp14_spatial_p1_E6.5_e1_e2_e3_NOVA046	107	Chorion progenitors	6.85541
	-6.90936	-5.56938	-7.70423	-6.53835	-8.90622	EXE_exp14_spatial_p1_E6.5_e1_e2_e3_NOVA.EXE_exp14_spatial_p1_E6.5_e1_e2_e3_NOVA047	112	Chorion progenitors	6.85541
	-7.20612	-5.62655	-8.05937	-6.71465	-9.09818	EXE_exp14_spatial_p1_E6.5_e1_e2_e3_NOVA.EXE_exp14_spatial_p1_E6.5_e1_e2_e3_NOVA055	80	Chorion progenitors	6.85541
	-7.69667	-5.56028	-8.47051	-6.60433	-8.90124	EXE_exp14_spatial_p1_E6.5_e1_e2_e3_NOVA.EXE_exp14_spatial_p1_E6.5_e1_e2_e3_NOVA056	119	Chorion	6.85541
	-7.55744	-5.95856	-7.85161	-6.85507	-8.98084	EXE_exp14_spatial_p1_E6.5_e1_e2_e3_NOVA.EXE_exp14_spatial_p1_E6.5_e1_e2_e3_NOVA057	62	Chorion progenitors	6.85541
	-6.19641	-4.92304	-9.38512	-7.2219	-9.16395	EXE_exp14_spatial_p1_E6.5_e1_e2_e3_NOVA.EXE_exp14_spatial_p1_E6.5_e1_e2_e3_NOVA062	31	SpT-Gly	6.85541
	-7.70039	-5.9981	-8.66446	-7.18795	-9.30055	EXE_exp14_spatial_p1_E6.5_e1_e2_e3_NOVA.EXE_exp14_spatial_p1_E6.5_e1_e2_e3_NOVA064	19	EPC progenitors	6.85541
	-6.89788	-5.59459	-8.28067	-6.70028	-8.97684	EXE_exp14_spatial_p1_E6.5_e1_e2_e3_NOVA.EXE_exp14_spatial_p1_E6.5_e1_e2_e3_NOVA066	114	Intermediate Chorion	6.85541
	-7.27872	-5.99125	-7.14203	-6.51688	-9.25209	EXE_exp14_spatial_p1_E6.5_e1_e2_e3_NOVA.EXE_exp14_spatial_p1_E6.5_e1_e2_e3_NOVA079	78	Chorion progenitors	6.85541
	-7.3677	-5.90997	-7.40524	-6.59674	-8.70287	EXE_exp14_spatial_p1_E6.5_e1_e2_e3_NOVA.EXE_exp14_spatial_p1_E6.5_e1_e2_e3_NOVA083	66	Chorion progenitors	6.85541
	-7.65921	-5.87659	-7.72856	-6.89029	-9.20319	EXE_exp14_spatial_p1_E6.5_e1_e2_e3_NOVA.EXE_exp14_spatial_p1_E6.5_e1_e2_e3_NOVA084	76	Chorion progenitors	6.85541
	-7.4804	-5.49595	-7.86629	-6.73142	-8.75525	EXE_exp14_spatial_p1_E6.5_e1_e2_e3_NOVA.EXE_exp14_spatial_p1_E6.5_e1_e2_e3_NOVA085	118	Chorion	6.85541
	-7.18059	-5.89378	-7.59079	-6.5577	-9.01679	EXE_exp14_spatial_p1_E6.5_e1_e2_e3_NOVA.EXE_exp14_spatial_p1_E6.5_e1_e2_e3_NOVA087	84	Chorion progenitors	6.85541
	-7.21534	-6.23493	-8.32054	-6.69141	-8.97871	EXE_exp14_spatial_p1_E6.5_e1_e2_e3_NOVA.EXE_exp14_spatial_p1_E6.5_e1_e2_e3_NOVA091	112	Chorion progenitors	6.85541
	-7.08541	-5.43259	-7.78461	-6.51971	-9.40863	EXE_exp14_spatial_p1_E6.5_e1_e2_e3_NOVA.EXE_exp14_spatial_p1_E6.5_e1_e2_e3_NOVA092	108	Chorion progenitors	6.85541
	-7.43062	-6.16471	-7.43062	-6.96086	-9.22657	EXE_exp14_spatial_p1_E6.5_e1_e2_e3_NOVA.EXE_exp14_spatial_p1_E6.5_e1_e2_e3_NOVA098	118	Chorion	6.85541
	-7.43964	-5.71626	-7.94424	-6.31494	-8.72695	EXE_exp14_spatial_p1_E6.5_e1_e2_e3_NOVA.EXE_exp14_spatial_p1_E6.5_e1_e2_e3_NOVA101	78	Chorion progenitors	6.85541
	-7.47768	-5.74288	-7.69018	-7.15976	-8.91214	EXE_exp14_spatial_p1_E6.5_e1_e2_e3_NOVA.EXE_exp14_spatial_p1_E6.5_e1_e2_e3_NOVA105	48	Chorion	6.85541
	-6.23803	-4.77861	-8.50647	-7.796	-9.96578	EXE_exp14_spatial_p1_E6.5_e1_e2_e3_NOVA.EXE_exp14_spatial_p1_E6.5_e1_e2_e3_NOVA116	31	SpT-Gly	6.85541
	-7.18731	-5.6759	-7.99102	-6.41173	-8.76258	EXE_exp14_spatial_p1_E6.5_e1_e2_e3_NOVA.EXE_exp14_spatial_p1_E6.5_e1_e2_e3_NOVA120	94	Chorion progenitors	6.85541
	-7.53188	-5.71676	-7.42878	-6.45377	-8.82765	EXE_exp14_spatial_p1_E6.5_e1_e2_e3_NOVA.EXE_exp14_spatial_p1_E6.5_e1_e2_e3_NOVA121	74	Chorion progenitors	6.85541
	-7.73199	-5.70665	-7.85031	-6.65998	-9.16608	EXE_exp14_spatial_p1_E6.5_e1_e2_e3_NOVA.EXE_exp14_spatial_p1_E6.5_e1_e2_e3_NOVA122	79	Chorion progenitors	6.85541
	-7.69407	-5.85533	-8.01281	-6.70047	-9.56625	EXE_exp14_spatial_p1_E6.5_e1_e2_e3_NOVA.EXE_exp14_spatial_p1_E6.5_e1_e2_e3_NOVA127	108	Chorion progenitors	6.85541
	-7.6474	-5.62059	-8.3117	-6.33938	-8.45964	EXE_exp14_spatial_p1_E6.5_e1_e2_e3_NOVA.EXE_exp14_spatial_p1_E6.5_e1_e2_e3_NOVA128	47	Chorion	6.85541
	-6.52802	-5.15838	-7.93516	-6.77987	-9.14085	EXE_exp14_spatial_p1_E6.5_e1_e2_e3_NOVA.EXE_exp14_spatial_p1_E6.5_e1_e2_e3_NOVA129	57	Intermediate Chorion	6.85541
	-7.85723	-6.30355	-7.57619	-6.89194	-9.12179	EXE_exp14_spatial_p1_E6.5_e1_e2_e3_NOVA.EXE_exp14_spatial_p1_E6.5_e1_e2_e3_NOVA130	120	Chorion progenitors	6.85541
	-7.24237	-5.43948	-7.4156	-6.47078	-8.75934	EXE_exp14_spatial_p1_E6.5_e1_e2_e3_NOVA.EXE_exp14_spatial_p1_E6.5_e1_e2_e3_NOVA143	84	Chorion progenitors	6.85541
	-7.08224	-5.54168	-7.89891	-6.71693	-8.92086	EXE_exp14_spatial_p1_E6.5_e1_e2_e3_NOVA.EXE_exp14_spatial_p1_E6.5_e1_e2_e3_NOVA162	98	Chorion progenitors	6.85541
	-7.12254	-6.11024	-7.83852	-6.6062	-8.8797	EXE_exp14_spatial_p1_E6.5_e1_e2_e3_NOVA.EXE_exp14_spatial_p1_E6.5_e1_e2_e3_NOVA163	67	Chorion progenitors	6.74742
	-7.80596	-6.03776	-8.18841	-6.69204	-9.96578	EXE_exp14_spatial_p1_E6.5_e1_e2_e3_NOVA.EXE_exp14_spatial_p1_E6.5_e1_e2_e3_NOVA171	62	Chorion progenitors	6.74742
	-7.30749	-6.12964	-8.21678	-6.80079	-9.29647	EXE_exp14_spatial_p1_E6.5_e1_e2_e3_NOVA.EXE_exp14_spatial_p1_E6.5_e1_e2_e3_NOVA176	80	Chorion progenitors	6.74742
	-6.2696	-5.23687	-8.2035	-7.3067	-9.35071	EXE_exp14_spatial_p1_E6.5_e1_e2_e3_NOVA.EXE_exp14_spatial_p1_E6.5_e1_e2_e3_NOVA177	57	Intermediate Chorion	6.85541
	-7.5577	-5.59476	-9.27391	-7.00801	-9.27391	EXE_exp14_spatial_p1_E6.5_e1_e2_e3_NOVA.EXE_exp14_spatial_p1_E6.5_e1_e2_e3_NOVA179	55	Intermediate Chorion	6.74742
	-7.06326	-6.44682	-8.16203	-6.72237	-8.16203	EXE_exp14_spatial_p1_E6.5_e1_e2_e3_NOVA.EXE_exp14_spatial_p1_E6.5_e1_e2_e3_NOVA180	77	Chorion progenitors	6.85541
	-7.50885	-5.43552	-7.86766	-6.69741	-9.06772	EXE_exp14_spatial_p1_E6.5_e1_e2_e3_NOVA.EXE_exp14_spatial_p1_E6.5_e1_e2_e3_NOVA181	88	Chorion progenitors	6.85541
	-7.86255	-5.17189	-7.74452	-6.84605	-9.96578	EXE_exp14_spatial_p1_E6.5_e1_e2_e3_NOVA.EXE_exp14_spatial_p1_E6.5_e1_e2_e3_NOVA188	112	Chorion progenitors	6.85541
	-7.42542	-6.11295	-7.82426	-6.55508	-8.69971	EXE_exp14_spatial_p1_E6.5_e1_e2_e3_NOVA.EXE_exp14_spatial_p1_E6.5_e1_e2_e3_NOVA200	77	Chorion progenitors	6.74742
	-7.44732	-5.5099	-8.21524	-6.40375	-8.21524	EXE_exp14_spatial_p1_E6.5_e1_e2_e3_NOVA.EXE_exp14_spatial_p1_E6.5_e1_e2_e3_NOVA202	40	Chorion	6.74742
	-7.45149	-6.00755	-8.13448	-6.89429	-8.7352	EXE_exp14_spatial_p1_E6.5_e1_e2_e3_NOVA.EXE_exp14_spatial_p1_E6.5_e1_e2_e3_NOVA212	104	Chorion progenitors	6.74742
	-7.0987	-6.09383	-7.40585	-6.63035	-9.05933	EXE_exp14_spatial_p1_E6.5_e1_e2_e3_NOVA.EXE_exp14_spatial_p1_E6.5_e1_e2_e3_NOVA213	88	Chorion progenitors	6.74742
	-7.06202	-5.79926	-7.96849	-6.72108	-8.96758	EXE_exp14_spatial_p1_E6.5_e1_e2_e3_NOVA.EXE_exp14_spatial_p1_E6.5_e1_e2_e3_NOVA222	72	Chorion progenitors	6.74742
	-7.56309	-5.8587	-8.17909	-6.85192	-9.02555	EXE_exp14_spatial_p1_E6.5_e1_e2_e3_NOVA.EXE_exp14_spatial_p1_E6.5_e1_e2_e3_NOVA226	83	Chorion progenitors	6.74742
	-7.11419	-5.578	-8.13376	-6.7595	-9.02888	EXE_exp14_spatial_p1_E6.5_e1_e2_e3_NOVA.EXE_exp14_spatial_p1_E6.5_e1_e2_e3_NOVA233	113	Intermediate Chorion	6.74742
	-7.19594	-6.51816	-7.96982	-6.89652	-8.79045	EXE_exp14_spatial_p1_E6.5_e1_e2_e3_NOVA.EXE_exp14_spatial_p1_E6.5_e1_e2_e3_NOVA248	74	Chorion progenitors	6.74742
	-7.16115	-6.29142	-8.16782	-6.75514	-8.6759	EXE_exp14_spatial_p1_E6.5_e1_e2_e3_NOVA.EXE_exp14_spatial_p1_E6.5_e1_e2_e3_NOVA257	112	Chorion progenitors	6.74742
	-7.30194	-5.45267	-7.99817	-6.9165	-8.98729	EXE_exp14_spatial_p1_E6.5_e1_e2_e3_NOVA.EXE_exp14_spatial_p1_E6.5_e1_e2_e3_NOVA259	115	Intermediate Chorion	6.74742
	-8.25339	-6.05488	-7.70423	-6.38014	-8.63349	EXE_exp14_spatial_p1_E6.5_e1_e2_e3_NOVA.EXE_exp14_spatial_p1_E6.5_e1_e2_e3_NOVA262	61	Chorion progenitors	6.74742
	-7.07999	-5.82689	-8.31945	-6.53286	-8.53053	EXE_exp14_spatial_p1_E6.5_e1_e2_e3_NOVA.EXE_exp14_spatial_p1_E6.5_e1_e2_e3_NOVA267	95	Chorion progenitors	6.74742
	-6.72172	-6.28047	-8.14107	-7.36059	-9.96578	EXE_exp14_spatial_p1_E6.5_e1_e2_e3_NOVA.EXE_exp14_spatial_p1_E6.5_e1_e2_e3_NOVA272	111	Chorion progenitors	6.74742
	-7.50736	-6.64496	-7.73229	-6.68366	-8.45413	EXE_exp14_spatial_p1_E6.5_e1_e2_e3_NOVA.EXE_exp14_spatial_p1_E6.5_e1_e2_e3_NOVA276	77	Chorion progenitors	6.74742
	-7.90448	-6.25538	-7.95769	-6.81871	-9.03466	EXE_exp14_spatial_p1_E6.5_e1_e2_e3_NOVA.EXE_exp14_spatial_p1_E6.5_e1_e2_e3_NOVA279	100	Chorion progenitors	6.74742
	-7.46539	-6.16463	-8.34736	-6.59886	-9.96578	EXE_exp14_spatial_p1_E6.5_e1_e2_e3_NOVA.EXE_exp14_spatial_p1_E6.5_e1_e2_e3_NOVA282	115	Intermediate Chorion	6.74742
	-7.8268	-6.06588	-7.93191	-7.24966	-9.57677	EXE_exp14_spatial_p1_E6.5_e1_e2_e3_NOVA.EXE_exp14_spatial_p1_E6.5_e1_e2_e3_NOVA283	74	Chorion progenitors	6.74742
	-7.03571	-6.07111	-7.4876	-6.71584	-8.43379	EXE_exp14_spatial_p1_E6.5_e1_e2_e3_NOVA.EXE_exp14_spatial_p1_E6.5_e1_e2_e3_NOVA284	67	Chorion progenitors	6.74742
	-7.70532	-5.55406	-8.25434	-6.71319	-9.3162	EXE_exp14_spatial_p1_E6.5_e1_e2_e3_NOVA.EXE_exp14_spatial_p1_E6.5_e1_e2_e3_NOVA286	83	Chorion progenitors	6.74742
	-7.3897	-5.92989	-8.20194	-6.84452	-9.36796	EXE_exp14_spatial_p1_E6.5_e1_e2_e3_NOVA.EXE_exp14_spatial_p1_E6.5_e1_e2_e3_NOVA289	122	Chorion progenitors	6.78933
	-7.14484	-6.03671	-7.52403	-6.59664	-9.41327	EXE_exp14_spatial_p1_E6.5_e1_e2_e3_NOVA.EXE_exp14_spatial_p1_E6.5_e1_e2_e3_NOVA294	67	Chorion progenitors	6.78933
	-7.77289	-5.94947	-7.10753	-7.15264	-9.04507	EXE_exp14_spatial_p1_E6.5_e1_e2_e3_NOVA.EXE_exp14_spatial_p1_E6.5_e1_e2_e3_NOVA299	61	Chorion progenitors	6.78933
	-7.14875	-6.25493	-7.28533	-6.93703	-8.78114	EXE_exp14_spatial_p1_E6.5_e1_e2_e3_NOVA.EXE_exp14_spatial_p1_E6.5_e1_e2_e3_NOVA303	80	Chorion progenitors	6.78933
	-7.53322	-5.71529	-8.75194	-6.67344	-9.05528	EXE_exp14_spatial_p1_E6.5_e1_e2_e3_NOVA.EXE_exp14_spatial_p1_E6.5_e1_e2_e3_NOVA306	62	Chorion progenitors	6.78933
	-7.69041	-5.82457	-7.85173	-6.41053	-9.14347	EXE_exp14_spatial_p1_E6.5_e1_e2_e3_NOVA.EXE_exp14_spatial_p1_E6.5_e1_e2_e3_NOVA308	67	Chorion progenitors	6.78933
	-7.25075	-5.39666	-7.89624	-6.33713	-9.09474	EXE_exp14_spatial_p1_E6.5_e1_e2_e3_NOVA.EXE_exp14_spatial_p1_E6.5_e1_e2_e3_NOVA309	121	Chorion progenitors	6.78933
	-7.22995	-6.02634	-8.02817	-7.00347	-8.75104	EXE_exp14_spatial_p1_E6.5_e1_e2_e3_NOVA.EXE_exp14_spatial_p1_E6.5_e1_e2_e3_NOVA313	60	Chorion progenitors	6.78933
	-7.5377	-5.53447	-8.16808	-6.46911	-9.00042	EXE_exp14_spatial_p1_E6.5_e1_e2_e3_NOVA.EXE_exp14_spatial_p1_E6.5_e1_e2_e3_NOVA320	97	Chorion progenitors	6.78933
	-7.43058	-6.18014	-7.47549	-6.6609	-9.04873	EXE_exp14_spatial_p1_E6.5_e1_e2_e3_NOVA.EXE_exp14_spatial_p1_E6.5_e1_e2_e3_NOVA326	79	Chorion progenitors	6.78933
	-7.05313	-5.4801	-8.21816	-6.53349	-8.78327	EXE_exp14_spatial_p1_E6.5_e1_e2_e3_NOVA.EXE_exp14_spatial_p1_E6.5_e1_e2_e3_NOVA327	109	Chorion progenitors	6.78933
	-6.42603	-5.08413	-8.82607	-6.99878	-8.47776	EXE_exp14_spatial_p1_E6.5_e1_e2_e3_NOVA.EXE_exp14_spatial_p1_E6.5_e1_e2_e3_NOVA332	57	Intermediate Chorion	6.78933
	-7.02119	-5.4267	-7.92663	-6.56397	-9.40168	EXE_exp14_spatial_p1_E6.5_e1_e2_e3_NOVA.EXE_exp14_spatial_p1_E6.5_e1_e2_e3_NOVA378	104	Chorion progenitors	6.78933
	-7.48862	-5.56938	-7.6519	-6.71176	-9.12225	EXE_exp14_spatial_p1_E6.5_e1_e2_e3_NOVA.EXE_exp14_spatial_p1_E6.5_e1_e2_e3_NOVA379	117	Intermediate Chorion	6.78933
	-7.12442	-5.48376	-8.11414	-6.17832	-8.83752	EXE_exp14_spatial_p1_E6.5_e1_e2_e3_NOVA.EXE_exp14_spatial_p1_E6.5_e1_e2_e3_NOVA380	117	Intermediate Chorion	6.78933
	-7.24711	-5.78811	-7.17259	-6.49088	-8.70535	EXE_exp14_spatial_p2_E6.5_e5_e6_NOVA.EXE_exp14_spatial_p2_E6.5_e5_e6_NOVA215	78	Chorion progenitors	6.87057
	-6.84426	-5.78334	-8.33313	-6.23733	-8.50599	EXE_exp14_spatial_p2_E6.5_e5_e6_NOVA.EXE_exp14_spatial_p2_E6.5_e5_e6_NOVA259	112	Chorion progenitors	6.87057
	-7.63744	-5.48365	-8.23436	-6.86473	-9.13917	EXE_exp14_spatial_p2_E6.5_e5_e6_NOVA.EXE_exp14_spatial_p2_E6.5_e5_e6_NOVA260	55	Intermediate Chorion	6.87057
	-7.51872	-6.2167	-7.8964	-6.72556	-8.94599	EXE_exp14_spatial_p2_E6.5_e5_e6_NOVA.EXE_exp14_spatial_p2_E6.5_e5_e6_NOVA265	75	Chorion progenitors	6.87057
	-7.73923	-5.87333	-7.63961	-6.50153	-8.74036	EXE_exp14_spatial_p2_E6.5_e5_e6_NOVA.EXE_exp14_spatial_p2_E6.5_e5_e6_NOVA273	63	Chorion progenitors	6.87057
	-7.52594	-5.76851	-8.3648	-6.597	-8.61245	EXE_exp14_spatial_p2_E6.5_e5_e6_NOVA.EXE_exp14_spatial_p2_E6.5_e5_e6_NOVA284	63	Chorion progenitors	6.87057
	-8.58093	-5.76667	-8.01538	-6.70358	-9.04339	EXE_exp14_spatial_p2_E6.5_e5_e6_NOVA.EXE_exp14_spatial_p2_E6.5_e5_e6_NOVA285	63	Chorion progenitors	6.87057
	-7.86703	-5.66754	-7.67329	-6.23105	-8.94711	EXE_exp14_spatial_p2_E6.5_e5_e6_NOVA.EXE_exp14_spatial_p2_E6.5_e5_e6_NOVA286	81	Chorion progenitors	6.87057
	-7.77796	-5.74831	-7.8952	-6.71257	-8.91835	EXE_exp14_spatial_p2_E6.5_e5_e6_NOVA.EXE_exp14_spatial_p2_E6.5_e5_e6_NOVA294	112	Chorion progenitors	6.87057
	-7.25015	-5.44993	-7.8345	-6.90249	-9.12136	EXE_exp14_spatial_p2_E6.5_e5_e6_NOVA.EXE_exp14_spatial_p2_E6.5_e5_e6_NOVA299	114	Intermediate Chorion	6.87057
	-7.49966	-6.01328	-7.75775	-6.74904	-8.72842	EXE_exp14_spatial_p2_E6.5_e5_e6_NOVA.EXE_exp14_spatial_p2_E6.5_e5_e6_NOVA307	64	Chorion progenitors	6.87057
	-7.03136	-4.93152	-8.44535	-7.28801	-8.93848	EXE_exp14_spatial_p2_E6.5_e5_e6_NOVA.EXE_exp14_spatial_p2_E6.5_e5_e6_NOVA312	57	Intermediate Chorion	6.87057
	-7.8741	-5.77368	-7.61295	-6.63489	-8.67302	EXE_exp14_spatial_p2_E6.5_e5_e6_NOVA.EXE_exp14_spatial_p2_E6.5_e5_e6_NOVA316	80	Chorion progenitors	6.87057
	-7.66688	-5.72365	-7.66688	-6.44781	-9.32413	EXE_exp14_spatial_p2_E6.5_e5_e6_NOVA.EXE_exp14_spatial_p2_E6.5_e5_e6_NOVA320	80	Chorion progenitors	6.87057
	-7.68241	-5.86604	-8.01753	-6.68107	-9.22359	EXE_exp14_spatial_p2_E6.5_e5_e6_NOVA.EXE_exp14_spatial_p2_E6.5_e5_e6_NOVA323	66	Chorion progenitors	6.87057
	-7.52596	-5.82856	-7.71425	-6.39981	-9.0511	EXE_exp14_spatial_p2_E6.5_e5_e6_NOVA.EXE_exp14_spatial_p2_E6.5_e5_e6_NOVA326	110	Chorion progenitors	6.87057
	-7.96314	-6.01347	-8.0038	-6.54755	-8.74137	EXE_exp14_spatial_p2_E6.5_e5_e6_NOVA.EXE_exp14_spatial_p2_E6.5_e5_e6_NOVA327	66	Chorion progenitors	6.87057
	-7.46495	-5.62606	-7.8811	-6.93143	-8.88555	EXE_exp14_spatial_p2_E6.5_e5_e6_NOVA.EXE_exp14_spatial_p2_E6.5_e5_e6_NOVA329	55	Intermediate Chorion	6.87057
	-7.52013	-5.83563	-7.83832	-6.79275	-9.05807	EXE_exp14_spatial_p2_E6.5_e5_e6_NOVA.EXE_exp14_spatial_p2_E6.5_e5_e6_NOVA333	88	Chorion progenitors	6.87057
	-7.94092	-5.67233	-7.90731	-6.54783	-9.06792	EXE_exp14_spatial_p2_E6.5_e5_e6_NOVA.EXE_exp14_spatial_p2_E6.5_e5_e6_NOVA336	92	Chorion progenitors	6.87057
	-7.5681	-5.99724	-7.53685	-6.44212	-9.02231	EXE_exp14_spatial_p2_E6.5_e5_e6_NOVA.EXE_exp14_spatial_p2_E6.5_e5_e6_NOVA345	64	Chorion progenitors	6.87057
	-7.287	-5.36438	-7.7207	-6.37912	-8.67024	EXE_exp14_spatial_p2_E6.5_e5_e6_NOVA.EXE_exp14_spatial_p2_E6.5_e5_e6_NOVA347	98	Chorion progenitors	6.87057
	-6.57175	-5.1008	-8.38962	-6.87312	-8.48884	EXE_exp14_spatial_p2_E6.5_e5_e6_NOVA.EXE_exp14_spatial_p2_E6.5_e5_e6_NOVA366	33	Chorion	6.87057
	-7.48139	-5.73382	-7.87436	-6.59558	-8.49117	EXE_exp14_spatial_p2_E6.5_e5_e6_NOVA.EXE_exp14_spatial_p2_E6.5_e5_e6_NOVA367	87	Chorion progenitors	6.87057
	-7.31154	-5.71461	-7.66644	-6.48061	-9.48838	EXE_exp14_spatial_p2_E6.5_e5_e6_NOVA.EXE_exp14_spatial_p2_E6.5_e5_e6_NOVA370	60	Chorion progenitors	6.87057
	-6.6779	-4.67987	-9.05195	-7.32642	-9.43769	EXE_exp14_spatial_p2_E6.5_e5_e6_NOVA.EXE_exp14_spatial_p2_E6.5_e5_e6_NOVA376	31	SpT-Gly	6.87057
	-6.94111	-6.35498	-7.82859	-6.94111	-8.72723	EXE_exp15_spatial_p1_E6.5_e1_e2_e3_m1e2.EXE_exp15_spatial_p1_E6.5_e1_e2_e3_m1e2007	76	Chorion progenitors	6.43812
	-7.93805	-5.66547	-7.38767	-6.99024	-9.00455	EXE_exp15_spatial_p1_E6.5_e1_e2_e3_m1e2.EXE_exp15_spatial_p1_E6.5_e1_e2_e3_m1e2009	72	Chorion progenitors	6.43812
	-7.70144	-5.94631	-7.54683	-5.85272	-8.90438	EXE_exp15_spatial_p1_E6.5_e1_e2_e3_m1e2.EXE_exp15_spatial_p1_E6.5_e1_e2_e3_m1e2012	97	Chorion progenitors	6.43812
	-8.30113	-5.56826	-8.57194	-7.05676	-8.57194	EXE_exp15_spatial_p1_E6.5_e1_e2_e3_m1e2.EXE_exp15_spatial_p1_E6.5_e1_e2_e3_m1e2014	67	Chorion progenitors	6.43812
	-6.88195	-5.65293	-7.56702	-6.5577	-8.31651	EXE_exp15_spatial_p1_E6.5_e1_e2_e3_m1e2.EXE_exp15_spatial_p1_E6.5_e1_e2_e3_m1e2015	59	Chorion progenitors	6.43812
	-6.56812	-5.67684	-8.92322	-7.08622	-8.92322	EXE_exp15_spatial_p1_E6.5_e1_e2_e3_m1e2.EXE_exp15_spatial_p1_E6.5_e1_e2_e3_m1e2016	114	Intermediate Chorion	6.43812
	-7.41582	-5.78123	-7.8408	-6.88324	-9.50787	EXE_exp15_spatial_p1_E6.5_e1_e2_e3_m1e2.EXE_exp15_spatial_p1_E6.5_e1_e2_e3_m1e2017	67	Chorion progenitors	6.43812
	-7.63627	-6.21678	-7.53486	-6.42788	-9.51579	EXE_exp15_spatial_p1_E6.5_e1_e2_e3_m1e2.EXE_exp15_spatial_p1_E6.5_e1_e2_e3_m1e2019	63	Chorion progenitors	6.43812
	-7.69131	-5.9085	-7.78215	-6.58064	-9.05065	EXE_exp15_spatial_p1_E6.5_e1_e2_e3_m1e2.EXE_exp15_spatial_p1_E6.5_e1_e2_e3_m1e2021	58	Chorion progenitors	6.43812
	-8.13843	-6.09849	-7.97532	-6.42722	-8.78028	EXE_exp15_spatial_p1_E6.5_e1_e2_e3_m1e2.EXE_exp15_spatial_p1_E6.5_e1_e2_e3_m1e2022	77	Chorion progenitors	6.43812
	-7.54211	-5.78583	-8.37373	-6.54112	-8.37373	EXE_exp15_spatial_p1_E6.5_e1_e2_e3_m1e2.EXE_exp15_spatial_p1_E6.5_e1_e2_e3_m1e2027	55	Intermediate Chorion	6.43812
	-6.65709	-5.8816	-7.51838	-6.82908	-8.65267	EXE_exp15_spatial_p1_E6.5_e1_e2_e3_m1e2.EXE_exp15_spatial_p1_E6.5_e1_e2_e3_m1e2031	82	Chorion progenitors	6.43812
	-7.76279	-6.05728	-8.03851	-6.35538	-8.03851	EXE_exp15_spatial_p1_E6.5_e1_e2_e3_m1e2.EXE_exp15_spatial_p1_E6.5_e1_e2_e3_m1e2034	77	Chorion progenitors	6.43812
	-7.10279	-5.53159	-7.29251	-6.41027	-9.04248	EXE_exp15_spatial_p1_E6.5_e1_e2_e3_m1e2.EXE_exp15_spatial_p1_E6.5_e1_e2_e3_m1e2040	69	Chorion progenitors	6.43812
	-7.20934	-5.80963	-7.64795	-7.20934	-7.93013	EXE_exp15_spatial_p1_E6.5_e1_e2_e3_m1e2.EXE_exp15_spatial_p1_E6.5_e1_e2_e3_m1e2042	58	Chorion progenitors	6.43812
	-7.75652	-6.17396	-7.56433	-6.2087	-8.56118	EXE_exp15_spatial_p1_E6.5_e1_e2_e3_m1e2.EXE_exp15_spatial_p1_E6.5_e1_e2_e3_m1e2043	77	Chorion progenitors	6.43812
	-7.57904	-5.45377	-8.27596	-6.59423	-9.04704	EXE_exp15_spatial_p1_E6.5_e1_e2_e3_m1e2.EXE_exp15_spatial_p1_E6.5_e1_e2_e3_m1e2047	117	Intermediate Chorion	6.43812
	-7.68093	-6.10224	-7.91374	-7.052	-8.8215	EXE_exp15_spatial_p1_E6.5_e1_e2_e3_m1e2.EXE_exp15_spatial_p1_E6.5_e1_e2_e3_m1e2057	58	Chorion progenitors	6.43812
	-7.60283	-6.35823	-7.49105	-6.8852	-9.09485	EXE_exp15_spatial_p1_E6.5_e1_e2_e3_m1e2.EXE_exp15_spatial_p1_E6.5_e1_e2_e3_m1e2058	86	Chorion progenitors	6.43812
	-7.52752	-5.71423	-8.28324	-6.61414	-9.16948	EXE_exp15_spatial_p1_E6.5_e1_e2_e3_m1e2.EXE_exp15_spatial_p1_E6.5_e1_e2_e3_m1e2062	103	Chorion progenitors	6.43812
	-7.44866	-5.36716	-8.39605	-6.52716	-8.60132	EXE_exp15_spatial_p1_E6.5_e1_e2_e3_m1e2.EXE_exp15_spatial_p1_E6.5_e1_e2_e3_m1e2063	99	Chorion progenitors	6.43812
	-7.43592	-5.35238	-7.64984	-6.67972	-9.12111	EXE_exp15_spatial_p1_E6.5_e1_e2_e3_m1e2.EXE_exp15_spatial_p1_E6.5_e1_e2_e3_m1e2064	99	Chorion progenitors	6.43812
	-6.86445	-5.808	-7.58386	-6.28834	-8.54091	EXE_exp15_spatial_p1_E6.5_e1_e2_e3_m1e2.EXE_exp15_spatial_p1_E6.5_e1_e2_e3_m1e2070	66	Chorion progenitors	6.43812
	-8.1252	-5.64316	-8.1252	-7.00122	-8.56371	EXE_exp15_spatial_p1_E6.5_e1_e2_e3_m1e2.EXE_exp15_spatial_p1_E6.5_e1_e2_e3_m1e2072	104	Chorion progenitors	6.43812
	-7.80207	-6.24524	-7.69413	-6.54007	-8.51143	EXE_exp15_spatial_p1_E6.5_e1_e2_e3_m1e2.EXE_exp15_spatial_p1_E6.5_e1_e2_e3_m1e2075	77	Chorion progenitors	6.43812
	-7.35922	-5.27164	-7.83036	-6.51977	-9.07949	EXE_exp15_spatial_p1_E6.5_e1_e2_e3_m1e2.EXE_exp15_spatial_p1_E6.5_e1_e2_e3_m1e2081	117	Intermediate Chorion	6.43812
	-7.4914	-6.15628	-7.87655	-6.45271	-8.76284	EXE_exp15_spatial_p1_E6.5_e1_e2_e3_m1e2.EXE_exp15_spatial_p1_E6.5_e1_e2_e3_m1e2083	83	Chorion progenitors	6.43812
	-7.49716	-6.04241	-7.82783	-6.40862	-8.87237	EXE_exp15_spatial_p1_E6.5_e1_e2_e3_m1e2.EXE_exp15_spatial_p1_E6.5_e1_e2_e3_m1e2085	97	Chorion progenitors	6.43812
	-6.73765	-5.68667	-7.37546	-7.24762	-8.54673	EXE_exp15_spatial_p1_E6.5_e1_e2_e3_m1e2.EXE_exp15_spatial_p1_E6.5_e1_e2_e3_m1e2086	116	Intermediate Chorion	6.43812
	-7.60586	-5.71709	-7.69131	-6.7537	-8.49513	EXE_exp15_spatial_p1_E6.5_e1_e2_e3_m1e2.EXE_exp15_spatial_p1_E6.5_e1_e2_e3_m1e2092	103	Chorion progenitors	6.43812
	-8.14234	-5.44663	-7.73514	-6.45637	-8.57849	EXE_exp15_spatial_p1_E6.5_e1_e2_e3_m1e2.EXE_exp15_spatial_p1_E6.5_e1_e2_e3_m1e2095	74	Chorion progenitors	6.43812
	-7.54683	-7.16292	-7.54683	-6.95407	-8.90438	EXE_exp15_spatial_p1_E6.5_e1_e2_e3_m1e2.EXE_exp15_spatial_p1_E6.5_e1_e2_e3_m1e2158	74	Chorion progenitors	6.31792
	-7.85109	-5.9124	-7.9107	-6.41806	-8.5047	EXE_exp15_spatial_p1_E6.5_e1_e2_e3_m1e2.EXE_exp15_spatial_p1_E6.5_e1_e2_e3_m1e2169	67	Chorion progenitors	6.31792
	-7.22332	-6.75175	-7.01587	-7.065	-8.76813	EXE_exp15_spatial_p1_E6.5_e1_e2_e3_m1e2.EXE_exp15_spatial_p1_E6.5_e1_e2_e3_m1e2175	58	Chorion progenitors	6.31792
	-7.3774	-6.06824	-7.5827	-6.56352	-8.65458	EXE_exp15_spatial_p1_E6.5_e1_e2_e3_m1e2.EXE_exp15_spatial_p1_E6.5_e1_e2_e3_m1e2176	58	Chorion progenitors	6.31792
	-8.88588	-5.88914	-8.54849	-6.50307	-8.54849	EXE_exp15_spatial_p1_E6.5_e1_e2_e3_m1e2.EXE_exp15_spatial_p1_E6.5_e1_e2_e3_m1e2177	117	Intermediate Chorion	6.31792
	-7.4919	-5.64744	-7.27281	-6.62796	-8.37872	EXE_exp15_spatial_p1_E6.5_e1_e2_e3_m1e2.EXE_exp15_spatial_p1_E6.5_e1_e2_e3_m1e2182	74	Chorion progenitors	6.31792
	-7.95949	-5.45951	-7.58049	-6.72562	-9.28456	EXE_exp15_spatial_p1_E6.5_e1_e2_e3_m1e2.EXE_exp15_spatial_p1_E6.5_e1_e2_e3_m1e2183	114	Intermediate Chorion	6.31792
	-7.52662	-5.96839	-7.52662	-6.93982	-8.53215	EXE_exp15_spatial_p1_E6.5_e1_e2_e3_m1e2.EXE_exp15_spatial_p1_E6.5_e1_e2_e3_m1e2186	73	Chorion progenitors	6.31792
	-7.52726	-5.963	-7.64999	-6.80268	-9.05185	EXE_exp15_spatial_p1_E6.5_e1_e2_e3_m1e2.EXE_exp15_spatial_p1_E6.5_e1_e2_e3_m1e2194	58	Chorion progenitors	6.31792
	-7.9483	-5.73431	-7.77773	-6.21634	-9.37302	EXE_exp15_spatial_p1_E6.5_e1_e2_e3_m1e2.EXE_exp15_spatial_p1_E6.5_e1_e2_e3_m1e2202	69	Chorion progenitors	6.31792
	-7.81715	-6.3414	-7.34494	-6.5577	-8.19862	EXE_exp15_spatial_p1_E6.5_e1_e2_e3_m1e2.EXE_exp15_spatial_p1_E6.5_e1_e2_e3_m1e2247	58	Chorion progenitors	6.31792
	-7.65185	-6.27457	-7.86766	-6.89083	-8.6128	EXE_exp15_spatial_p1_E6.5_e1_e2_e3_m1e2.EXE_exp15_spatial_p1_E6.5_e1_e2_e3_m1e2249	58	Chorion progenitors	6.31792
	-8.09504	-6.01466	-7.98303	-6.50133	-9.29631	EXE_EXP8_E6.5_NOVA.EXE_EXP8_E6.5_NOVA003	77	Chorion progenitors	6.39667
	-7.75649	-5.85223	-7.70103	-6.44084	-8.57016	EXE_EXP8_E6.5_NOVA.EXE_EXP8_E6.5_NOVA006	69	Chorion progenitors	6.39667
	-7.15578	-5.81242	-7.38657	-6.68657	-8.55505	EXE_EXP8_E6.5_NOVA.EXE_EXP8_E6.5_NOVA009	67	Chorion progenitors	6.39667
	-7.98962	-6.37055	-8.57058	-6.82415	-8.98163	EXE_EXP8_E6.5_NOVA.EXE_EXP8_E6.5_NOVA010	74	Chorion progenitors	6.39667
	-7.69188	-6.2917	-7.54683	-6.44399	-8.77753	EXE_EXP8_E6.5_NOVA.EXE_EXP8_E6.5_NOVA011	66	Chorion progenitors	6.39667
	-7.24625	-5.81524	-7.72565	-6.15479	-9.26914	EXE_EXP8_E6.5_NOVA.EXE_EXP8_E6.5_NOVA014	47	Chorion	6.39667
	-7.98222	-6.0477	-7.32128	-6.57063	-9.5562	EXE_EXP8_E6.5_NOVA.EXE_EXP8_E6.5_NOVA015	111	Chorion progenitors	6.39667
	-7.99207	-5.82904	-7.67191	-6.4953	-9.24278	EXE_EXP8_E6.5_NOVA.EXE_EXP8_E6.5_NOVA016	67	Chorion progenitors	6.39667
	-7.64091	-5.38277	-8.89973	-6.26195	-8.66815	EXE_EXP8_E6.5_NOVA.EXE_EXP8_E6.5_NOVA017	53	Intermediate Chorion	6.39667
	-7.22717	-6.1532	-7.22717	-6.36178	-8.87164	EXE_EXP8_E6.5_NOVA.EXE_EXP8_E6.5_NOVA018	83	Chorion progenitors	6.39667
	-7.38682	-6.12238	-7.91539	-6.62029	-9.12942	EXE_EXP8_E6.5_NOVA.EXE_EXP8_E6.5_NOVA019	74	Chorion progenitors	6.39667
	-7.38357	-5.52047	-7.59921	-6.59373	-9.69333	EXE_EXP8_E6.5_NOVA.EXE_EXP8_E6.5_NOVA020	116	Intermediate Chorion	6.39667
	-7.29224	-5.66847	-7.73352	-6.75819	-8.63631	EXE_EXP8_E6.5_NOVA.EXE_EXP8_E6.5_NOVA022	64	Chorion progenitors	6.39667
	-7.39673	-5.90034	-7.86498	-6.43305	-8.69689	EXE_EXP8_E6.5_NOVA.EXE_EXP8_E6.5_NOVA023	70	Chorion progenitors	6.39667
	-7.39396	-6.06404	-7.60001	-6.62952	-8.83687	EXE_EXP8_E6.5_NOVA.EXE_EXP8_E6.5_NOVA024	66	Chorion progenitors	6.39667
	-7.67023	-5.74914	-7.62314	-6.67356	-8.40276	EXE_EXP8_E6.5_NOVA.EXE_EXP8_E6.5_NOVA025	80	Chorion progenitors	6.39667
	-7.19993	-5.81247	-8.18222	-6.66493	-8.62852	EXE_EXP8_E6.5_NOVA.EXE_EXP8_E6.5_NOVA026	111	Chorion progenitors	6.39667
	-7.27539	-5.98337	-7.92416	-6.19357	-9.1345	EXE_EXP8_E6.5_NOVA.EXE_EXP8_E6.5_NOVA027	58	Chorion progenitors	6.39667
	-6.97681	-6.31443	-7.54112	-7.1242	-8.94572	EXE_EXP8_E6.5_NOVA.EXE_EXP8_E6.5_NOVA028	58	Chorion progenitors	6.39667
	-7.43734	-5.8099	-7.81372	-6.64256	-9.23249	EXE_EXP8_E6.5_NOVA.EXE_EXP8_E6.5_NOVA029	95	Chorion progenitors	6.39667
	-7.85689	-5.95251	-7.63704	-6.42342	-9.40666	EXE_EXP8_E6.5_NOVA.EXE_EXP8_E6.5_NOVA034	77	Chorion progenitors	6.39667
	-6.94701	-5.96587	-7.71793	-6.94701	-8.59906	EXE_EXP8_E6.5_NOVA.EXE_EXP8_E6.5_NOVA035	74	Chorion progenitors	6.39667
	-7.96542	-5.90644	-7.84994	-6.42102	-9.22863	EXE_EXP8_E6.5_NOVA.EXE_EXP8_E6.5_NOVA036	101	Chorion progenitors	6.39667
	-7.54895	-6.10161	-7.59866	-6.53752	-8.38605	EXE_EXP8_E6.5_NOVA.EXE_EXP8_E6.5_NOVA039	76	Chorion progenitors	6.39667
	-7.75572	-5.76749	-8.34635	-6.3641	-9.13618	EXE_EXP8_E6.5_NOVA.EXE_EXP8_E6.5_NOVA040	94	Chorion progenitors	6.39667
	-8.16789	-5.68162	-8.01784	-6.46886	-8.74308	EXE_EXP8_E6.5_NOVA.EXE_EXP8_E6.5_NOVA044	94	Chorion progenitors	6.39667
	-7.16213	-5.79994	-7.44579	-6.57738	-9.16028	EXE_EXP8_E6.5_NOVA.EXE_EXP8_E6.5_NOVA045	101	Chorion progenitors	6.39667
	-7.72892	-6.41846	-7.69488	-6.87156	-8.87807	EXE_EXP8_E6.5_NOVA.EXE_EXP8_E6.5_NOVA048	58	Chorion progenitors	6.39667
	-7.84032	-6.11242	-7.67462	-6.88941	-8.92165	EXE_EXP8_E6.5_NOVA.EXE_EXP8_E6.5_NOVA053	74	Chorion progenitors	6.39667
	-7.22142	-5.57667	-7.16668	-7.16668	-9.63335	EXE_EXP8_E6.5_NOVA.EXE_EXP8_E6.5_NOVA054	98	Chorion progenitors	6.39667
	-7.3413	-5.89899	-7.01782	-6.83651	-9.13797	EXE_EXP8_E6.5_NOVA.EXE_EXP8_E6.5_NOVA055	74	Chorion progenitors	6.39667
	-7.97862	-6.19617	-7.42057	-6.448	-9.26612	EXE_EXP8_E6.5_NOVA.EXE_EXP8_E6.5_NOVA056	64	Chorion progenitors	6.39667
	-7.87434	-5.82987	-8.29925	-6.95373	-8.72757	EXE_EXP8_E6.5_NOVA.EXE_EXP8_E6.5_NOVA057	58	Chorion progenitors	6.39667
	-7.84453	-5.99255	-7.90762	-6.42842	-8.11534	EXE_EXP8_E6.5_NOVA.EXE_EXP8_E6.5_NOVA058	74	Chorion progenitors	6.39667
	-7.63161	-5.71724	-7.4353	-6.29218	-8.89365	EXE_EXP8_E6.5_NOVA.EXE_EXP8_E6.5_NOVA060	116	Intermediate Chorion	6.39667
	-8.1117	-5.76997	-7.32644	-7.4042	-8.97976	EXE_EXP8_E6.5_NOVA.EXE_EXP8_E6.5_NOVA062	74	Chorion progenitors	6.39667
	-7.59017	-6.27491	-7.70371	-6.65794	-9.12942	EXE_EXP8_E6.5_NOVA.EXE_EXP8_E6.5_NOVA063	76	Chorion progenitors	6.39667
	-7.28233	-5.80852	-7.72972	-6.14493	-8.86691	EXE_EXP8_E6.5_NOVA.EXE_EXP8_E6.5_NOVA064	58	Chorion progenitors	6.39667
	-7.6186	-6.46027	-7.78208	-6.49531	-8.90213	EXE_EXP8_E6.5_NOVA.EXE_EXP8_E6.5_NOVA065	67	Chorion progenitors	6.39667
	-7.2108	-5.76454	-7.51779	-6.38977	-8.86139	EXE_EXP8_E6.5_NOVA.EXE_EXP8_E6.5_NOVA067	69	Chorion progenitors	6.39667
	-7.40006	-5.76328	-7.59743	-6.33876	-9.00509	EXE_EXP8_E6.5_NOVA.EXE_EXP8_E6.5_NOVA068	99	Chorion progenitors	6.39667
	-7.71002	-5.81483	-7.49823	-6.23963	-8.47397	EXE_EXP8_E6.5_NOVA.EXE_EXP8_E6.5_NOVA069	64	Chorion progenitors	6.39667
	-8.4183	-5.98909	-7.01517	-6.5577	-8.4183	EXE_EXP8_E6.5_NOVA.EXE_EXP8_E6.5_NOVA070	70	Chorion progenitors	6.39667
	-7.0054	-6.10119	-7.46978	-6.9407	-9.18839	EXE_EXP8_E6.5_NOVA.EXE_EXP8_E6.5_NOVA071	64	Chorion progenitors	6.39667
	-7.71423	-5.73436	-7.34991	-6.99494	-9.2139	EXE_EXP8_E6.5_NOVA.EXE_EXP8_E6.5_NOVA072	62	Chorion progenitors	6.39667
	-7.7862	-5.70863	-7.08717	-6.61831	-8.84361	EXE_EXP8_E6.5_NOVA.EXE_EXP8_E6.5_NOVA073	112	Chorion progenitors	6.39667
	-7.9248	-5.66628	-7.9248	-6.39248	-9.36246	EXE_EXP8_E6.5_NOVA.EXE_EXP8_E6.5_NOVA074	116	Intermediate Chorion	6.39667
	-7.90993	-5.9579	-8.33107	-6.7299	-9.96578	EXE_EXP8_E6.5_NOVA.EXE_EXP8_E6.5_NOVA075	76	Chorion progenitors	6.39667
	-7.24718	-5.81628	-7.77916	-6.52006	-8.49267	EXE_EXP8_E6.5_NOVA.EXE_EXP8_E6.5_NOVA077	78	Chorion progenitors	6.39667
	-7.44725	-5.83198	-7.35127	-6.69202	-8.60028	EXE_EXP8_E6.5_NOVA.EXE_EXP8_E6.5_NOVA078	103	Chorion progenitors	6.39667
	-7.13058	-5.83476	-7.64032	-6.64839	-8.43565	EXE_EXP8_E6.5_NOVA.EXE_EXP8_E6.5_NOVA081	69	Chorion progenitors	6.39667
	-7.62588	-5.90657	-7.80155	-6.27673	-8.85424	EXE_EXP8_E6.5_NOVA.EXE_EXP8_E6.5_NOVA082	74	Chorion progenitors	6.39667
	-7.3871	-6.08436	-7.93753	-6.5132	-9.40633	EXE_EXP8_E6.5_NOVA.EXE_EXP8_E6.5_NOVA083	109	Chorion progenitors	6.39667
	-7.68639	-5.60988	-7.57058	-6.74575	-9.27994	EXE_EXP8_E6.5_NOVA.EXE_EXP8_E6.5_NOVA085	65	Chorion progenitors	6.39667
	-7.66752	-5.7974	-7.72332	-6.73357	-9.16139	EXE_EXP8_E6.5_NOVA.EXE_EXP8_E6.5_NOVA087	85	Chorion progenitors	6.39667
	-7.84903	-5.97583	-7.98316	-6.76186	-8.18392	EXE_EXP8_E6.5_NOVA.EXE_EXP8_E6.5_NOVA088	79	Chorion progenitors	6.39667
	-7.46069	-6.37429	-7.46069	-6.81756	-8.53246	EXE_EXP8_E6.5_NOVA.EXE_EXP8_E6.5_NOVA089	66	Chorion progenitors	6.39667
	-7.8742	-5.98138	-8.49103	-6.89299	-9.29393	EXE_EXP8_E6.5_NOVA.EXE_EXP8_E6.5_NOVA090	63	Chorion progenitors	6.39667
	-7.22442	-4.95738	-7.86073	-6.40217	-9.33318	EXE_EXP8_E6.5_NOVA.EXE_EXP8_E6.5_NOVA091	114	Intermediate Chorion	6.39667
	-7.35704	-5.69768	-7.92289	-6.65756	-9.34961	EXE_EXP8_E6.5_NOVA.EXE_EXP8_E6.5_NOVA093	70	Chorion progenitors	6.39667
	-8.11711	-5.84162	-7.60428	-6.92773	-8.62245	EXE_EXP8_E6.5_NOVA.EXE_EXP8_E6.5_NOVA095	121	Chorion progenitors	6.39667
	-7.73705	-6.31384	-7.73705	-6.58606	-8.49068	EXE_EXP8_E6.5_NOVA.EXE_EXP8_E6.5_NOVA096	69	Chorion progenitors	6.39667
	-7.40369	-5.78982	-7.73951	-6.6769	-8.87353	EXE_EXP8_E6.5_NOVA.EXE_EXP8_E6.5_NOVA097	113	Intermediate Chorion	6.39667
	-7.71442	-5.93128	-7.71442	-6.42972	-8.83039	EXE_EXP8_E6.5_NOVA.EXE_EXP8_E6.5_NOVA098	64	Chorion progenitors	6.39667
	-7.00337	-5.93801	-7.36367	-6.61718	-8.92831	EXE_EXP8_E6.5_NOVA.EXE_EXP8_E6.5_NOVA100	116	Intermediate Chorion	6.39667
	-8.13025	-6.84359	-7.7855	-6.74091	-9.56401	EXE_EXP8_E6.5_NOVA.EXE_EXP8_E6.5_NOVA103	74	Chorion progenitors	6.39667
	-7.3597	-5.62609	-7.52622	-6.60233	-8.74704	EXE_EXP8_E6.5_NOVA.EXE_EXP8_E6.5_NOVA104	83	Chorion progenitors	6.39667
	-6.93863	-6.25391	-7.18583	-5.34188	-8.55954	EXE_EXP8_E6.5_NOVA.EXE_EXP8_E6.5_NOVA193	25	EPC progenitors	6.30496
	-7.02479	-6.59407	-7.13657	-5.17306	-8.86478	EXE_EXP8_E6.5_NOVA.EXE_EXP8_E6.5_NOVA195	24	EPC progenitors	6.30496
	-8.29521	-7.92344	-7.46022	-5.04359	-5.73472	EXE_EXP8_E6.5_NOVA.EXE_EXP8_E6.5_NOVA196	7	TGC progenitors	6.30496
	-5.93151	-4.65328	-9.16551	-6.83074	-9.72046	EXE_EXP8_E6.5_NOVA.EXE_EXP8_E6.5_NOVA197	20	SpT-Gly	6.30496
	-6.474	-6.44941	-7.62633	-5.16459	-8.23433	EXE_EXP8_E6.5_NOVA.EXE_EXP8_E6.5_NOVA198	25	EPC progenitors	6.30496
	-7.01823	-6.71711	-7.91846	-5.50383	-9.04339	EXE_EXP8_E6.5_NOVA.EXE_EXP8_E6.5_NOVA199	25	EPC progenitors	6.30496
	-7.8984	-6.83647	-7.49098	-5.0504	-6.99523	EXE_EXP8_E6.5_NOVA.EXE_EXP8_E6.5_NOVA200	13	EPC progenitors	6.30496
	-6.09152	-6.43484	-7.92819	-5.51903	-8.44808	EXE_EXP8_E6.5_NOVA.EXE_EXP8_E6.5_NOVA201	24	EPC progenitors	6.30496
	-5.28334	-5.3869	-9.22856	-6.53521	-9.67616	EXE_EXP8_E6.5_NOVA.EXE_EXP8_E6.5_NOVA203	23	SpT-Gly	6.30496
	-6.64956	-6.78555	-7.67804	-5.77014	-8.3378	EXE_EXP8_E6.5_NOVA.EXE_EXP8_E6.5_NOVA206	19	EPC progenitors	6.30496
	-9.08637	-7.09844	-7.32246	-4.47135	-6.61021	EXE_EXP8_E6.5_NOVA.EXE_EXP8_E6.5_NOVA208	12	TGC progenitors	6.30496
	-7.62873	-7.21276	-7.53539	-5.3038	-7.53539	EXE_EXP8_E6.5_NOVA.EXE_EXP8_E6.5_NOVA210	24	EPC progenitors	6.30496
	-6.30518	-6.17808	-8.23061	-6.09918	-9.13683	EXE_EXP8_E6.5_NOVA.EXE_EXP8_E6.5_NOVA214	26	EPC progenitors	6.30496
	-6.66802	-5.69849	-7.60894	-6.46674	-8.84288	EXE_EXP8_E6.5_NOVA.EXE_EXP8_E6.5_NOVA216	58	Chorion progenitors	6.30496
	-8.74777	-7.64999	-7.1378	-5.00052	-6.05329	EXE_EXP8_E6.5_NOVA.EXE_EXP8_E6.5_NOVA217	7	TGC progenitors	6.30496
	-7.34955	-6.70991	-7.50896	-4.70211	-7.45384	EXE_EXP8_E6.5_NOVA.EXE_EXP8_E6.5_NOVA218	25	EPC progenitors	6.30496
	-8.15917	-6.65512	-7.47021	-5.08065	-6.94115	EXE_EXP8_E6.5_NOVA.EXE_EXP8_E6.5_NOVA221	13	EPC progenitors	6.30496
	-8.17079	-6.8936	-7.04224	-5.06765	-6.09929	EXE_EXP8_E6.5_NOVA.EXE_EXP8_E6.5_NOVA222	11	EPC progenitors	6.30496
	-7.58844	-6.96705	-7.89649	-5.03172	-7.534	EXE_EXP8_E6.5_NOVA.EXE_EXP8_E6.5_NOVA225	24	EPC progenitors	6.30496
	-7.35156	-6.51895	-7.82327	-5.3273	-8.94815	EXE_EXP8_E6.5_NOVA.EXE_EXP8_E6.5_NOVA226	25	EPC progenitors	6.30496
	-7.883	-5.59512	-7.79396	-6.43999	-9.11054	EXE_EXP8_E6.5_NOVA.EXE_EXP8_E6.5_NOVA227	74	Chorion progenitors	6.30496
	-8.24567	-5.91237	-7.36928	-6.82799	-8.71678	EXE_EXP8_E6.5_NOVA.EXE_EXP8_E6.5_NOVA230	64	Chorion progenitors	6.30496
	-7.2508	-5.84807	-7.58268	-6.3255	-8.84103	EXE_EXP8_E6.5_NOVA.EXE_EXP8_E6.5_NOVA233	74	Chorion progenitors	6.30496
	-8.94946	-7.77055	-6.61461	-4.91194	-6.38147	EXE_EXP8_E6.5_NOVA.EXE_EXP8_E6.5_NOVA236	12	TGC progenitors	6.30496
	-6.01877	-5.33436	-8.78616	-5.75949	-9.37499	EXE_EXP8_E6.5_NOVA.EXE_EXP8_E6.5_NOVA238	19	EPC progenitors	6.30496
	-8.46251	-6.77583	-7.51792	-4.92231	-6.58223	EXE_EXP8_E6.5_NOVA.EXE_EXP8_E6.5_NOVA240	13	EPC progenitors	6.30496
	-6.41177	-6.44013	-8.0614	-5.4455	-8.86607	EXE_EXP8_E6.5_NOVA.EXE_EXP8_E6.5_NOVA241	25	EPC progenitors	6.30496
	-9.48428	-6.94226	-7.25501	-4.69381	-6.11072	EXE_EXP8_E6.5_NOVA.EXE_EXP8_E6.5_NOVA242	11	EPC progenitors	6.30496
	-8.67888	-7.61122	-7.08269	-5.32983	-6.41767	EXE_EXP8_E6.5_NOVA.EXE_EXP8_E6.5_NOVA243	12	TGC progenitors	6.30496
	-7.35542	-6.98708	-7.25415	-5.12014	-8.61293	EXE_EXP8_E6.5_NOVA.EXE_EXP8_E6.5_NOVA244	25	EPC progenitors	6.30496
	-6.02424	-6.07707	-8.55574	-5.58108	-8.55574	EXE_EXP8_E6.5_NOVA.EXE_EXP8_E6.5_NOVA245	26	EPC progenitors	6.30496
	-6.58626	-5.91946	-7.04261	-6.34651	-9.40961	EXE_EXP8_E6.5_NOVA.EXE_EXP8_E6.5_NOVA246	19	EPC progenitors	6.30496
	-7.65055	-6.56243	-7.50134	-5.40533	-8.00518	EXE_EXP8_E6.5_NOVA.EXE_EXP8_E6.5_NOVA247	24	EPC progenitors	6.30496
	-9.05898	-7.53967	-7.13305	-4.58947	-4.96972	EXE_EXP8_E6.5_NOVA.EXE_EXP8_E6.5_NOVA248	15	TGC progenitors	6.30496
	-8.61098	-7.75338	-7.83654	-5.29886	-6.03237	EXE_EXP8_E6.5_NOVA.EXE_EXP8_E6.5_NOVA249	12	TGC progenitors	6.30496
	-8.39259	-6.86594	-7.5651	-4.96797	-7.17357	EXE_EXP8_E6.5_NOVA.EXE_EXP8_E6.5_NOVA252	18	EPC progenitors	6.30496
	-5.39376	-4.6858	-8.89365	-7.53012	-9.51423	EXE_EXP8_E6.5_NOVA.EXE_EXP8_E6.5_NOVA254	23	SpT-Gly	6.30496
	-7.4314	-6.83007	-6.93193	-4.5215	-7.04154	EXE_EXP8_E6.5_NOVA.EXE_EXP8_E6.5_NOVA256	13	EPC progenitors	6.30496
	-8.73155	-6.77748	-7.762	-5.35434	-6.34855	EXE_EXP8_E6.5_NOVA.EXE_EXP8_E6.5_NOVA273	14	EPC progenitors	6.4449
	-7.63561	-5.32925	-7.8673	-6.44918	-9.16169	EXE_EXP8_E6.5_NOVA.EXE_EXP8_E6.5_NOVA274	54	Intermediate Chorion	6.4449
	-7.56273	-5.27558	-7.56273	-6.70599	-8.3129	EXE_EXP8_E6.5_NOVA.EXE_EXP8_E6.5_NOVA276	56	Chorion	6.4449
	-7.79698	-6.10039	-7.79698	-6.75991	-9.27244	EXE_EXP8_E6.5_NOVA.EXE_EXP8_E6.5_NOVA277	78	Chorion progenitors	6.4449
	-7.66804	-5.63856	-7.94239	-6.85084	-8.95015	EXE_EXP8_E6.5_NOVA.EXE_EXP8_E6.5_NOVA286	53	Intermediate Chorion	6.4449
	-7.64162	-5.93545	-8.28269	-6.4948	-8.48212	EXE_EXP8_E6.5_NOVA.EXE_EXP8_E6.5_NOVA288	109	Chorion progenitors	6.4449
	-7.36369	-5.87011	-8.01472	-6.45941	-8.61894	EXE_EXP8_E6.5_NOVA.EXE_EXP8_E6.5_NOVA289	97	Chorion progenitors	6.4449
	-7.20443	-5.73238	-8.29351	-6.63507	-8.69913	EXE_EXP8_E6.5_NOVA.EXE_EXP8_E6.5_NOVA300	69	Chorion progenitors	6.4449
	-8.80898	-8.30958	-7.25796	-4.9362	-6.13608	EXE_EXP8_E6.5_NOVA.EXE_EXP8_E6.5_NOVA301	14	EPC progenitors	6.4449
	-7.55794	-5.96838	-7.55794	-6.8983	-8.94756	EXE_EXP8_E6.5_NOVA.EXE_EXP8_E6.5_NOVA308	81	Chorion progenitors	6.4449
	-7.87043	-5.9274	-7.52155	-7.09535	-9.41231	EXE_EXP8_E6.5_NOVA.EXE_EXP8_E6.5_NOVA309	77	Chorion progenitors	6.4449
	-7.43924	-5.5572	-8.65074	-6.74339	-8.83454	EXE_EXP8_E6.5_NOVA.EXE_EXP8_E6.5_NOVA311	57	Intermediate Chorion	6.4449
	-7.8797	-5.94511	-7.57493	-6.29502	-8.79686	EXE_EXP8_E6.5_NOVA.EXE_EXP8_E6.5_NOVA313	77	Chorion progenitors	6.4449
	-6.83697	-5.92189	-8.04398	-6.88901	-9.26999	EXE_EXP8_E6.5_NOVA.EXE_EXP8_E6.5_NOVA315	64	Chorion progenitors	6.4449
	-6.65375	-6.30132	-8.05959	-5.53206	-9.21128	EXE_EXP8_E6.5_NOVA.EXE_EXP8_E6.5_NOVA322	25	EPC progenitors	6.4449
	-7.99705	-6.74446	-7.85123	-5.07213	-7.38182	EXE_EXP8_E6.5_NOVA.EXE_EXP8_E6.5_NOVA323	14	EPC progenitors	6.4449
	-7.03527	-5.0115	-8.31364	-7.41231	-8.72472	EXE_EXP8_E6.5_NOVA.EXE_EXP8_E6.5_NOVA325	34	Chorion	6.4449
	-7.67564	-5.69742	-7.89048	-6.48674	-9.3736	EXE_EXP8_E6.5_NOVA.EXE_EXP8_E6.5_NOVA332	117	Intermediate Chorion	6.4449
	-9.09584	-7.9534	-7.14429	-5.02125	-6.13377	EXE_EXP8_E6.5_NOVA.EXE_EXP8_E6.5_NOVA334	8	TGC progenitors	6.4449
	-7.1865	-6.90723	-7.04012	-4.94231	-8.04514	EXE_EXP8_E6.5_NOVA.EXE_EXP8_E6.5_NOVA338	24	EPC progenitors	6.4449
	-8.04988	-7.32451	-7.36059	-5.06789	-7.00608	EXE_EXP8_E6.5_NOVA.EXE_EXP8_E6.5_NOVA340	13	EPC progenitors	6.4449
	-7.4604	-5.74697	-7.92361	-6.75408	-8.90122	EXE_EXP8_E6.5_NOVA.EXE_EXP8_E6.5_NOVA343	98	Chorion progenitors	6.4449
	-7.51184	-5.17993	-8.17656	-6.97748	-8.85749	EXE_EXP8_E6.5_NOVA.EXE_EXP8_E6.5_NOVA353	53	Intermediate Chorion	6.4449
	-7.5895	-6.70371	-7.01958	-5.59406	-8.24087	EXE_EXP8_E6.5_NOVA.EXE_EXP8_E6.5_NOVA354	18	EPC progenitors	6.4449
	-7.09017	-5.76159	-7.90588	-6.32312	-9.1239	EXE_EXP8_E6.5_NOVA.EXE_EXP8_E6.5_NOVA357	60	Chorion progenitors	6.4449
	-5.99542	-5.09834	-8.23588	-5.81209	-9.30653	EXE_EXP8_E6.5_NOVA.EXE_EXP8_E6.5_NOVA359	26	EPC progenitors	6.4449
	-7.2069	-5.65754	-7.71415	-6.10343	-9.64292	EXE_EXP8_E6.5_NOVA.EXE_EXP8_E6.5_NOVA362	90	Chorion progenitors	6.4449
	-7.31469	-5.76626	-7.37999	-6.7425	-9.46299	EXE_EXP8_E6.5_NOVA.EXE_EXP8_E6.5_NOVA366	74	Chorion progenitors	6.4449
	-7.70477	-5.57934	-8.2127	-6.71257	-8.2127	EXE_EXP8_E6.5_NOVA.EXE_EXP8_E6.5_NOVA369	47	Chorion	6.4449
	-7.26236	-6.2972	-7.81331	-6.37759	-8.24451	EXE_EXP8_E6.5_NOVA.EXE_EXP8_E6.5_NOVA371	74	Chorion progenitors	6.4449
	-7.86523	-7.22151	-7.53684	-5.2296	-7.08642	EXE_EXP8_E6.5_NOVA.EXE_EXP8_E6.5_NOVA375	14	EPC progenitors	6.4449
	-7.53514	-5.71751	-7.29733	-6.57548	-8.9274	EXE_EXP8_E6.5_NOVA.EXE_EXP8_E6.5_NOVA376	111	Chorion progenitors	6.4449
	-7.87942	-5.77075	-7.1132	-6.57764	-8.7314	EXE_EXP8_E6.5_NOVA.EXE_EXP8_E6.5_NOVA377	116	Intermediate Chorion	6.4449
	-7.27175	-6.10676	-7.88238	-6.75436	-8.73935	EXE_EXP8_E6.5_NOVA.EXE_EXP8_E6.5_NOVA380	62	Chorion progenitors	6.4449
	-8.73648	-7.08088	-7.29265	-4.66862	-6.41042	EXE_EXP8_E6.5_NOVA_701.EXE_EXP8_E6.5_NOVA_701098	5	TGC progenitors	6.36933
	-7.81254	-6.07893	-7.18714	-6.25771	-8.05558	EXE_EXP8_E6.5_NOVA_701.EXE_EXP8_E6.5_NOVA_701100	78	Chorion progenitors	6.36933
	-8.54864	-7.26249	-8.15602	-5.08806	-5.439	EXE_EXP8_E6.5_NOVA_701.EXE_EXP8_E6.5_NOVA_701104	11	EPC progenitors	6.36933
	-8.80005	-8.38585	-8.80005	-4.9731	-4.93968	EXE_EXP8_E6.5_NOVA_701.EXE_EXP8_E6.5_NOVA_701105	7	TGC progenitors	6.36933
	-5.79005	-6.62082	-8.3419	-5.60324	-8.55131	EXE_EXP8_E6.5_NOVA_701.EXE_EXP8_E6.5_NOVA_701106	26	EPC progenitors	6.36933
	-6.08202	-5.06375	-8.71716	-7.60726	-9.96578	EXE_EXP8_E6.5_NOVA_701.EXE_EXP8_E6.5_NOVA_701109	20	SpT-Gly	6.36933
	-7.83042	-7.99098	-7.3232	-4.77685	-6.52324	EXE_EXP8_E6.5_NOVA_701.EXE_EXP8_E6.5_NOVA_701110	14	EPC progenitors	6.36933
	-8.06818	-5.71534	-7.58901	-6.36725	-8.5449	EXE_EXP8_E6.5_NOVA_701.EXE_EXP8_E6.5_NOVA_701112	61	Chorion progenitors	6.36933
	-9.39921	-7.83914	-7.42724	-5.37554	-5.46466	EXE_EXP8_E6.5_NOVA_701.EXE_EXP8_E6.5_NOVA_701115	7	TGC progenitors	6.36933
	-7.43043	-5.34814	-7.43043	-6.56055	-8.50927	EXE_EXP8_E6.5_NOVA_701.EXE_EXP8_E6.5_NOVA_701117	55	Intermediate Chorion	6.36933
	-5.84125	-5.40193	-9.20885	-7.42247	-9.31051	EXE_EXP8_E6.5_NOVA_701.EXE_EXP8_E6.5_NOVA_701124	20	SpT-Gly	6.36933
	-8.19603	-7.93743	-7.93743	-4.80347	-5.15611	EXE_EXP8_E6.5_NOVA_701.EXE_EXP8_E6.5_NOVA_701128	7	TGC progenitors	6.36933
	-7.93513	-7.7113	-7.42966	-5.11914	-6.6562	EXE_EXP8_E6.5_NOVA_701.EXE_EXP8_E6.5_NOVA_701131	14	EPC progenitors	6.36933
	-7.77026	-7.39421	-7.20086	-4.81149	-5.5082	EXE_EXP8_E6.5_NOVA_701.EXE_EXP8_E6.5_NOVA_701132	14	EPC progenitors	6.36933
	-5.95286	-5.6355	-8.80144	-6.16777	-9.38417	EXE_EXP8_E6.5_NOVA_701.EXE_EXP8_E6.5_NOVA_701133	22	SpT-Gly	6.36933
	-7.28485	-5.6236	-7.72662	-6.62466	-9.22025	EXE_EXP8_E6.5_NOVA_701.EXE_EXP8_E6.5_NOVA_701134	64	Chorion progenitors	6.36933
	-5.56379	-5.72971	-9.52924	-7.086	-8.6947	EXE_EXP8_E6.5_NOVA_701.EXE_EXP8_E6.5_NOVA_701135	23	SpT-Gly	6.36933
	-7.78563	-5.58259	-8.18831	-6.87739	-9.05275	EXE_EXP8_E6.5_NOVA_701.EXE_EXP8_E6.5_NOVA_701137	55	Intermediate Chorion	6.36933
	-5.48287	-5.43447	-9.14784	-7.13733	-9.14784	EXE_EXP8_E6.5_NOVA_701.EXE_EXP8_E6.5_NOVA_701138	23	SpT-Gly	6.36933
	-6.71542	-7.23962	-7.7287	-5.21569	-8.38414	EXE_EXP8_E6.5_NOVA_701.EXE_EXP8_E6.5_NOVA_701142	25	EPC progenitors	6.36933
	-6.64625	-4.97788	-9.00555	-7.03611	-9.00555	EXE_EXP8_E6.5_NOVA_701.EXE_EXP8_E6.5_NOVA_701143	31	SpT-Gly	6.36933
	-7.01008	-5.69626	-8.38676	-6.65188	-9.29105	EXE_EXP8_E6.5_NOVA_701.EXE_EXP8_E6.5_NOVA_701147	67	Chorion progenitors	6.36933
	-7.55314	-6.98043	-7.50701	-5.17715	-6.7215	EXE_EXP8_E6.5_NOVA_701.EXE_EXP8_E6.5_NOVA_701148	13	EPC progenitors	6.36933
	-8.90165	-7.08537	-7.27547	-4.91346	-6.0943	EXE_EXP8_E6.5_NOVA_701.EXE_EXP8_E6.5_NOVA_701152	5	TGC progenitors	6.36933
	-8.18337	-7.22305	-7.51336	-4.91585	-5.85586	EXE_EXP8_E6.5_NOVA_701.EXE_EXP8_E6.5_NOVA_701159	11	EPC progenitors	6.36933
	-5.24677	-6.05734	-8.57773	-6.62033	-9.34371	EXE_EXP8_E6.5_NOVA_701.EXE_EXP8_E6.5_NOVA_701163	22	SpT-Gly	6.36933
	-7.68705	-5.29387	-7.60748	-6.44765	-8.8949	EXE_EXP8_E6.5_NOVA_701.EXE_EXP8_E6.5_NOVA_701164	57	Intermediate Chorion	6.36933
	-8.78855	-7.70748	-7.52882	-4.79567	-5.92555	EXE_EXP8_E6.5_NOVA_701.EXE_EXP8_E6.5_NOVA_701166	11	EPC progenitors	6.36933
	-7.16985	-5.18237	-8.42435	-6.81919	-9.07884	EXE_EXP8_E6.5_NOVA_701.EXE_EXP8_E6.5_NOVA_701167	98	Chorion progenitors	6.36933
	-5.83384	-5.68676	-9.00909	-6.62383	-9.22417	EXE_EXP8_E6.5_NOVA_701.EXE_EXP8_E6.5_NOVA_701168	26	EPC progenitors	6.36933
	-7.14052	-7.85461	-7.85461	-4.75745	-5.9218	EXE_EXP8_E6.5_NOVA_701.EXE_EXP8_E6.5_NOVA_701169	16	TGC progenitors	6.36933
	-7.08461	-5.57263	-8.32308	-6.86475	-8.47046	EXE_EXP8_E6.5_NOVA_701.EXE_EXP8_E6.5_NOVA_701170	125	Chorion progenitors	6.36933
	-7.42958	-5.57753	-7.85359	-6.71887	-8.45666	EXE_EXP8_E6.5_NOVA_701.EXE_EXP8_E6.5_NOVA_701172	54	Intermediate Chorion	6.36933
	-7.78445	-5.60658	-8.11244	-6.65599	-8.80885	EXE_EXP8_E6.5_NOVA_701.EXE_EXP8_E6.5_NOVA_701175	84	Chorion progenitors	6.36933
	-5.08994	-6.16306	-9.20001	-6.35645	-9.20001	EXE_EXP8_E6.5_NOVA_701.EXE_EXP8_E6.5_NOVA_701176	21	SpT-Gly	6.36933
	-6.94374	-5.57949	-7.54058	-6.54443	-8.66888	EXE_EXP8_E6.5_NOVA_701.EXE_EXP8_E6.5_NOVA_701178	80	Chorion progenitors	6.36933
	-8.47692	-7.32438	-7.94027	-5.19086	-6.37833	EXE_EXP8_E6.5_NOVA_701.EXE_EXP8_E6.5_NOVA_701180	14	EPC progenitors	6.36933
	-6.36125	-4.7946	-8.85818	-7.15204	-9.04112	EXE_EXP8_E6.5_NOVA_701.EXE_EXP8_E6.5_NOVA_701182	20	SpT-Gly	6.36933
	-7.58465	-5.58252	-8.01627	-6.70466	-9.0846	EXE_EXP8_E6.5_NOVA_701.EXE_EXP8_E6.5_NOVA_701183	54	Intermediate Chorion	6.36933
	-7.94759	-7.27698	-7.80016	-5.2381	-7.37794	EXE_EXP8_E6.5_NOVA_701.EXE_EXP8_E6.5_NOVA_701184	13	EPC progenitors	6.36933
	-8.17786	-5.43731	-8.08758	-6.28548	-8.74045	EXE_EXP8_E6.5_NOVA_701.EXE_EXP8_E6.5_NOVA_701185	54	Intermediate Chorion	6.36933
	-7.21894	-5.42879	-8.27804	-6.70746	-8.78345	EXE_EXP8_E6.5_NOVA_701.EXE_EXP8_E6.5_NOVA_701186	115	Intermediate Chorion	6.36933
	-6.97396	-5.60544	-8.03409	-6.58192	-8.97045	EXE_EXP8_E6.5_NOVA_701.EXE_EXP8_E6.5_NOVA_701187	109	Chorion progenitors	6.36933
	-5.91285	-4.9864	-9.24339	-6.72564	-8.90699	EXE_EXP8_E6.5_NOVA_701.EXE_EXP8_E6.5_NOVA_701188	19	EPC progenitors	6.36933
	-7.48909	-5.4243	-8.02968	-6.75436	-8.83096	EXE_EXP8_E6.5_NOVA_701.EXE_EXP8_E6.5_NOVA_701190	114	Intermediate Chorion	6.36933
	-7.56201	-5.61249	-7.95517	-6.7052	-8.37138	EXE_EXP8_E6.5_NOVA_701.EXE_EXP8_E6.5_NOVA_701194	77	Chorion progenitors	6.36933
	-9.40699	-7.44716	-8.43364	-4.7399	-4.8937	EXE_EXP8_E6.5_NOVA_701.EXE_EXP8_E6.5_NOVA_701195	7	TGC progenitors	6.36933
	-6.38007	-5.46629	-8.39755	-6.42809	-8.60271	EXE_EXP8_E6.5_NOVA_701.EXE_EXP8_E6.5_NOVA_701196	26	EPC progenitors	6.36933
	-6.79954	-5.88221	-7.94142	-6.61467	-9.47103	EXE_EXP8_E6.5_NOVA_701.EXE_EXP8_E6.5_NOVA_701200	79	Chorion progenitors	6.36933
	-7.10181	-5.88325	-8.1937	-6.05796	-8.99039	EXE_EXP8_E6.5_NOVA_701.EXE_EXP8_E6.5_NOVA_701202	19	EPC progenitors	6.36933
	-7.0607	-5.48925	-7.39924	-6.43981	-8.37395	EXE_EXP8_E6.5_NOVA_701.EXE_EXP8_E6.5_NOVA_701203	80	Chorion progenitors	6.36933
	-6.07124	-6.37393	-8.82417	-5.66586	-9.70149	EXE_EXP8_E6.5_NOVA_701.EXE_EXP8_E6.5_NOVA_701208	26	EPC progenitors	6.36933
	-5.93656	-5.97819	-8.70672	-6.73921	-9.41541	EXE_EXP8_E6.5_NOVA_701.EXE_EXP8_E6.5_NOVA_701209	22	SpT-Gly	6.36933
	-6.23891	-7.33517	-8.11922	-5.2736	-8.11922	EXE_EXP8_E6.5_NOVA_701.EXE_EXP8_E6.5_NOVA_701210	26	EPC progenitors	6.36933
	-7.67116	-5.61492	-8.05039	-6.78555	-8.71114	EXE_EXP8_E6.5_NOVA_701.EXE_EXP8_E6.5_NOVA_701212	61	Chorion progenitors	6.36933
	-5.96706	-6.06147	-9.10976	-5.86137	-8.27531	EXE_EXP8_E6.5_NOVA_701.EXE_EXP8_E6.5_NOVA_701214	26	EPC progenitors	6.36933
	-7.58661	-5.45151	-8.54304	-6.70683	-8.84366	EXE_EXP8_E6.5_NOVA_701.EXE_EXP8_E6.5_NOVA_701215	54	Intermediate Chorion	6.36933
	-7.46799	-7.04935	-7.83468	-5.25745	-6.33244	EXE_EXP8_E6.5_NOVA_701.EXE_EXP8_E6.5_NOVA_701218	3	TGC progenitors	6.36933
	-7.78663	-7.21422	-7.4168	-5.09635	-7.03662	EXE_EXP8_E6.5_NOVA_701.EXE_EXP8_E6.5_NOVA_701221	13	EPC progenitors	6.36933
	-7.32168	-5.38242	-7.76098	-7.17763	-8.75616	EXE_EXP8_E6.5_NOVA_701.EXE_EXP8_E6.5_NOVA_701222	114	Intermediate Chorion	6.36933
	-8.02661	-8.02661	-7.8991	-4.55775	-4.05462	EXE_EXP8_E6.5_NOVA_701.EXE_EXP8_E6.5_NOVA_701225	7	TGC progenitors	6.36933
	-6.13023	-6.58022	-8.07815	-5.43895	-8.60112	EXE_EXP8_E6.5_NOVA_701.EXE_EXP8_E6.5_NOVA_701226	26	EPC progenitors	6.36933
	-6.56026	-6.20724	-8.13958	-5.56168	-8.98084	EXE_EXP8_E6.5_NOVA_701.EXE_EXP8_E6.5_NOVA_701227	26	EPC progenitors	6.36933
	-8.20071	-7.71188	-7.43028	-4.66004	-4.51169	EXE_EXP8_E6.5_NOVA_701.EXE_EXP8_E6.5_NOVA_701228	7	TGC progenitors	6.36933
	-6.63024	-6.51147	-8.51564	-4.86364	-8.76461	EXE_EXP8_E6.5_NOVA_701.EXE_EXP8_E6.5_NOVA_701229	25	EPC progenitors	6.36933
	-5.65841	-6.186	-9.03248	-6.12367	-8.63461	EXE_EXP8_E6.5_NOVA_701.EXE_EXP8_E6.5_NOVA_701230	22	SpT-Gly	6.36933
	-8.30113	-7.64992	-7.4542	-5.06186	-6.25232	EXE_EXP8_E6.5_NOVA_701.EXE_EXP8_E6.5_NOVA_701232	11	EPC progenitors	6.36933
	-7.66967	-5.76543	-8.29995	-6.89744	-8.90471	EXE_EXP8_E6.5_NOVA_701.EXE_EXP8_E6.5_NOVA_701235	118	Chorion	6.36933
	-7.92763	-7.6625	-7.43862	-4.88544	-6.11134	EXE_EXP8_E6.5_NOVA_701.EXE_EXP8_E6.5_NOVA_701237	11	EPC progenitors	6.36933
	-8.42194	-7.45917	-7.57151	-5.44698	-7.1667	EXE_EXP8_E6.5_NOVA_701.EXE_EXP8_E6.5_NOVA_701239	14	EPC progenitors	6.36933
	-7.20215	-5.98164	-7.66188	-6.60603	-9.20456	EXE_EXP8_E6.5_NOVA_701.EXE_EXP8_E6.5_NOVA_701242	93	Chorion progenitors	6.36933
	-7.122	-5.42904	-7.79361	-6.52576	-9.09	EXE_EXP8_E6.5_NOVA_701.EXE_EXP8_E6.5_NOVA_701243	97	Chorion progenitors	6.36933
	-6.72371	-4.87506	-8.85887	-6.78358	-9.4963	EXE_EXP8_E6.5_NOVA_701.EXE_EXP8_E6.5_NOVA_701244	57	Intermediate Chorion	6.36933
	-7.84314	-5.65421	-7.9219	-6.67415	-8.93638	EXE_EXP8_E6.5_NOVA_701.EXE_EXP8_E6.5_NOVA_701247	118	Chorion	6.36933
	-7.24706	-5.64043	-8.1069	-6.66317	-8.75563	EXE_EXP8_E6.5_NOVA_701.EXE_EXP8_E6.5_NOVA_701249	76	Chorion progenitors	6.36933
	-7.02972	-7.19036	-7.88656	-5.1066	-7.88656	EXE_EXP8_E6.5_NOVA_701.EXE_EXP8_E6.5_NOVA_701251	25	EPC progenitors	6.36933
	-6.96092	-5.56114	-7.09664	-6.77863	-8.57532	EXE_EXP8_E6.5_NOVA_701.EXE_EXP8_E6.5_NOVA_701252	64	Chorion progenitors	6.36933
	-8.47943	-7.9647	-6.55848	-3.97114	-6.26401	EXE_EXP8_E6.5_NOVA_701.EXE_EXP8_E6.5_NOVA_701255	5	TGC progenitors	6.36933
	-5.81958	-5.31132	-9.75277	-7.47671	-8.99887	EXE_EXP8_E6.5_NOVA_701.EXE_EXP8_E6.5_NOVA_701256	23	SpT-Gly	6.36933
	-8.72666	-7.13341	-7.82783	-4.74103	-5.5457	EXE_EXP8_E6.5_NOVA_701.EXE_EXP8_E6.5_NOVA_701258	7	TGC progenitors	6.36933
	-9.05275	-7.41574	-7.52882	-4.45509	-6.73489	EXE_EXP8_E6.5_NOVA_701.EXE_EXP8_E6.5_NOVA_701261	5	TGC progenitors	6.36933
	-6.86129	-5.969	-7.77582	-6.15184	-8.8364	EXE_EXP8_E6.5_NOVA_701.EXE_EXP8_E6.5_NOVA_701262	61	Chorion progenitors	6.36933
	-5.68109	-5.27522	-9.15031	-6.48918	-8.95631	EXE_EXP8_E6.5_NOVA_701.EXE_EXP8_E6.5_NOVA_701266	23	SpT-Gly	6.36933
	-5.86176	-5.67288	-8.13158	-5.69668	-8.88001	EXE_EXP8_E6.5_NOVA_701.EXE_EXP8_E6.5_NOVA_701270	26	EPC progenitors	6.36933
	-5.42772	-5.934	-9.21081	-6.98832	-8.24682	EXE_EXP8_E6.5_NOVA_701.EXE_EXP8_E6.5_NOVA_701277	23	SpT-Gly	6.36933
	-7.58347	-7.68628	-7.25241	-4.88244	-6.35618	EXE_EXP8_E6.5_NOVA_701.EXE_EXP8_E6.5_NOVA_701285	13	EPC progenitors	6.36933
	-7.22229	-5.24079	-7.70337	-6.92733	-8.43024	EXE17_E5.5_P1.EXE17_E5.5_P1008	58	Chorion progenitors	5.63351
	-9.24974	-6.95332	-6.31409	-5.67024	-7.20363	EXE17_E5.5_P1.EXE17_E5.5_P1020	18	EPC progenitors	5.63351
	-7.40149	-5.98906	-7.92876	-6.8781	-8.76834	EXE17_E5.5_P1.EXE17_E5.5_P1024	58	Chorion progenitors	5.63351
	-7.81272	-6.48307	-7.56837	-6.6876	-8.4773	EXE17_E5.5_P1.EXE17_E5.5_P1028	58	Chorion progenitors	5.63351
	-8.30891	-7.15241	-6.12275	-4.98498	-6.57696	EXE17_E5.5_P1.EXE17_E5.5_P1037	18	EPC progenitors	5.63351
	-6.97082	-5.72331	-7.9701	-6.80098	-8.23285	EXE17_E5.5_P1.EXE17_E5.5_P1039	58	Chorion progenitors	5.63351
	-7.71578	-6.56486	-7.061	-6.66131	-8.72326	EXE17_E5.5_P1.EXE17_E5.5_P1042	58	Chorion progenitors	5.63351
	-7.66636	-6.07857	-7.44619	-6.75617	-8.50194	EXE17_E5.5_P1.EXE17_E5.5_P1045	105	Chorion progenitors	5.63351
	-7.63014	-5.84531	-7.57343	-6.81309	-8.1054	EXE17_E5.5_P1.EXE17_E5.5_P1053	58	Chorion progenitors	5.63351
	-9.96578	-7.39352	-7.39352	-5.35106	-6.89177	EXE17_E5.5_P1.EXE17_E5.5_P1056	18	EPC progenitors	5.63351
	-7.81435	-5.425	-7.75004	-6.68661	-8.10476	EXE17_E5.5_P1.EXE17_E5.5_P1057	117	Intermediate Chorion	5.63351
	-7.9248	-5.81648	-7.36592	-6.44046	-8.84927	EXE17_E5.5_P1.EXE17_E5.5_P1059	58	Chorion progenitors	5.63351
	-7.38202	-6.57477	-8.64472	-6.79714	-7.96687	EXE17_E5.5_P1.EXE17_E5.5_P1063	58	Chorion progenitors	5.63351
	-8.30006	-5.72356	-6.68915	-5.80885	-8.07207	EXE17_E5.5_P1.EXE17_E5.5_P1069	18	EPC progenitors	5.63351
	-8.61207	-6.83181	-6.64054	-5.23714	-7.82091	EXE17_E5.5_P1.EXE17_E5.5_P1071	18	EPC progenitors	5.63351
	-7.53235	-5.81143	-7.64339	-6.35645	-8.82797	EXE17_E5.5_P1.EXE17_E5.5_P1072	58	Chorion progenitors	5.63351
	-8.525	-6.70675	-7.61099	-6.3036	-8.20002	EXE17_E5.5_P1.EXE17_E5.5_P1076	58	Chorion progenitors	5.63351
	-7.17597	-5.73726	-7.37408	-6.42381	-9.29536	EXE17_E5.5_P1.EXE17_E5.5_P1077	58	Chorion progenitors	5.63351
	-8.56007	-6.57559	-6.57559	-5.12639	-7.49692	EXE17_E5.5_P1.EXE17_E5.5_P1079	18	EPC progenitors	5.63351
	-8.09916	-7.76126	-6.13453	-4.95321	-6.37263	EXE17_E5.5_P1.EXE17_E5.5_P1080	18	EPC progenitors	5.63351
	-7.83758	-6.38586	-6.25627	-5.29647	-6.91173	EXE17_E5.5_P1.EXE17_E5.5_P1082	18	EPC progenitors	5.63351
	-6.87657	-5.96392	-8.10637	-7.08143	-8.26397	EXE17_E5.5_P1.EXE17_E5.5_P1083	58	Chorion progenitors	5.63351
	-7.19619	-5.98652	-7.34573	-6.43981	-9.04339	EXE17_E5.5_P1.EXE17_E5.5_P1087	58	Chorion progenitors	5.63351
	-7.59685	-6.0042	-7.52591	-6.55532	-8.34155	EXE17_E5.5_P1.EXE17_E5.5_P1091	58	Chorion progenitors	5.63351
	-7.64846	-6.01697	-7.27022	-6.32723	-7.27022	EXE17_E5.5_P1.EXE17_E5.5_P1092	58	Chorion progenitors	5.63351
	-7.42951	-6.07457	-7.42951	-7.36093	-8.26124	EXE17_E5.5_P1.EXE17_E5.5_P1096	58	Chorion progenitors	5.63351
	-7.55293	-6.51318	-7.33577	-6.45728	-8.76567	EXE17_E5.5_P1.EXE17_E5.5_P1097	58	Chorion progenitors	5.63351
	-7.71372	-6.06608	-7.50206	-7.23341	-8.87555	EXE17_E5.5_P1.EXE17_E5.5_P1100	58	Chorion progenitors	5.63351
	-9.02126	-7.4745	-6.07161	-5.2674	-7.33876	EXE17_E5.5_P1.EXE17_E5.5_P1102	18	EPC progenitors	5.63351
	-7.79366	-5.98058	-7.70979	-6.82451	-8.57701	EXE17_E5.5_P1.EXE17_E5.5_P1103	58	Chorion progenitors	5.63351
	-7.51509	-5.816	-6.9199	-6.9199	-8.54622	EXE17_E5.5_P1.EXE17_E5.5_P1104	58	Chorion progenitors	5.63351
	-8.87475	-7.57663	-7.23214	-5.1665	-6.52088	EXE17_E5.5_P1.EXE17_E5.5_P1105	18	EPC progenitors	5.63351
	-7.09575	-6.17037	-8.10601	-6.61483	-8.10601	EXE17_E5.5_P1.EXE17_E5.5_P1107	58	Chorion progenitors	5.74633
	-7.65862	-5.33966	-7.94022	-6.67657	-8.10473	EXE17_E5.5_P1.EXE17_E5.5_P1112	55	Intermediate Chorion	5.74633
	-7.51378	-6.09773	-8.04174	-6.59895	-8.54521	EXE17_E5.5_P1.EXE17_E5.5_P1113	68	Chorion progenitors	5.63351
	-7.24283	-5.78334	-7.49282	-6.35645	-9.20001	EXE17_E5.5_P1.EXE17_E5.5_P1115	58	Chorion progenitors	5.74633
	-7.56869	-6.25528	-7.8952	-6.71257	-8.49169	EXE17_E5.5_P1.EXE17_E5.5_P1119	58	Chorion progenitors	5.74633
	-7.13949	-6.18559	-7.67978	-7.13949	-8.5535	EXE17_E5.5_P1.EXE17_E5.5_P1123	58	Chorion progenitors	5.74633
	-7.71726	-6.35038	-7.3961	-7.17414	-8.39303	EXE17_E5.5_P1.EXE17_E5.5_P1125	58	Chorion progenitors	5.74633
	-7.7757	-5.6592	-8.12119	-6.68092	-8.57639	EXE17_E5.5_P1.EXE17_E5.5_P1126	58	Chorion progenitors	5.74633
	-7.39232	-7.30282	-6.12448	-5.06119	-6.24436	EXE17_E5.5_P1.EXE17_E5.5_P1127	18	EPC progenitors	5.74633
	-7.57551	-6.00236	-7.476	-6.90192	-8.71932	EXE17_E5.5_P1.EXE17_E5.5_P1128	58	Chorion progenitors	5.74633
	-7.70691	-5.91352	-7.64129	-6.54784	-8.54874	EXE17_E5.5_P1.EXE17_E5.5_P1134	58	Chorion progenitors	5.74633
	-7.52231	-5.99255	-7.67755	-6.97724	-8.71038	EXE17_E5.5_P1.EXE17_E5.5_P1135	58	Chorion progenitors	5.74633
	-8.0399	-5.96429	-7.77572	-6.45037	-8.13993	EXE17_E5.5_P1.EXE17_E5.5_P1136	116	Intermediate Chorion	5.74633
	-7.83573	-5.80497	-7.47895	-6.61374	-8.62371	EXE17_E5.5_P1.EXE17_E5.5_P1137	18	EPC progenitors	5.74633
	-7.1759	-6.08563	-7.63732	-7.22612	-8.11661	EXE17_E5.5_P1.EXE17_E5.5_P1141	58	Chorion progenitors	5.74633
	-7.15589	-5.91271	-7.45169	-6.49658	-8.18445	EXE17_E5.5_P1.EXE17_E5.5_P1145	58	Chorion progenitors	5.74633
	-7.96551	-5.66166	-7.83622	-7.4109	-9.50625	EXE17_E5.5_P1.EXE17_E5.5_P1146	114	Intermediate Chorion	5.74633
	-7.87031	-6.24094	-7.73001	-6.89191	-8.62795	EXE17_E5.5_P1.EXE17_E5.5_P1150	58	Chorion progenitors	5.74633
	-7.26791	-6.11311	-8.56168	-6.67572	-9.09926	EXE17_E5.5_P1.EXE17_E5.5_P1156	97	Chorion progenitors	5.74633
	-7.45687	-6.58952	-8.03405	-6.82503	-8.15746	EXE17_E5.5_P1.EXE17_E5.5_P1158	82	Chorion progenitors	5.74633
	-7.74231	-5.86575	-7.5317	-6.7456	-8.81302	EXE17_E5.5_P1.EXE17_E5.5_P1161	58	Chorion progenitors	5.74633
	-8.12079	-5.87608	-7.64195	-6.61647	-8.84251	EXE17_E5.5_P1.EXE17_E5.5_P1171	95	Chorion progenitors	5.74633
	-9.96578	-6.71	-6.8934	-5.35845	-5.83373	EXE17_E5.5_P1.EXE17_E5.5_P1172	18	EPC progenitors	5.74633
	-8.35594	-6.54968	-8.22363	-7.3157	-8.10243	EXE17_E5.5_P1.EXE17_E5.5_P1176	58	Chorion progenitors	5.74633
	-7.96005	-6.35673	-6.7002	-5.17331	-7.4449	EXE17_E5.5_P1.EXE17_E5.5_P1177	18	EPC progenitors	5.74633
	-7.79279	-6.12417	-7.65035	-7.04907	-8.44384	EXE17_E5.5_P1.EXE17_E5.5_P1180	58	Chorion progenitors	5.74633
	-7.67843	-6.07551	-7.47793	-6.22457	-8.81978	EXE17_E5.5_P1.EXE17_E5.5_P1181	58	Chorion progenitors	5.74633
	-9.23188	-5.72513	-7.30928	-7.03386	-9.23188	EXE17_E5.5_P1.EXE17_E5.5_P1182	114	Intermediate Chorion	5.74633
	-7.05898	-5.34977	-7.3924	-6.47861	-9.96578	EXE17_E5.5_P1.EXE17_E5.5_P1186	114	Intermediate Chorion	5.74633
	-8.19025	-6.75782	-7.1967	-5.7228	-9.39558	EXE17_E5.5_P1.EXE17_E5.5_P1189	18	EPC progenitors	5.74633
	-7.24415	-6.16728	-7.50111	-6.57752	-8.91184	EXE17_E5.5_P1.EXE17_E5.5_P1190	58	Chorion progenitors	5.74633
	-7.54772	-6.04292	-7.76761	-6.71783	-9.00641	EXE17_E5.5_P1.EXE17_E5.5_P1191	114	Intermediate Chorion	5.74633
	-8.26947	-6.08173	-7.59804	-7.01678	-8.58699	EXE17_E5.5_P1.EXE17_E5.5_P1195	58	Chorion progenitors	5.74633
	-7.77112	-6.24067	-7.36443	-6.45036	-8.08476	EXE17_E5.5_P1.EXE17_E5.5_P1196	118	Chorion	5.74633
	-7.46114	-5.88724	-7.40291	-6.49962	-8.44472	EXE17_E5.5_P1.EXE17_E5.5_P1199	58	Chorion progenitors	5.74633
	-7.36472	-6.16514	-7.80644	-6.55962	-7.764	EXE17_E5.5_P1.EXE17_E5.5_P1200	58	Chorion progenitors	5.74633
	-7.66614	-5.96568	-7.60005	-6.51638	-8.4567	EXE17_E5.5_P1.EXE17_E5.5_P1202	58	Chorion progenitors	5.74633
	-8.24104	-7.88605	-6.78496	-5.65089	-5.73696	EXE17_E5.5_P1.EXE17_E5.5_P1205	18	EPC progenitors	5.74633
	-7.94147	-6.56978	-6.86326	-5.65165	-8.67109	EXE17_E5.5_P1.EXE17_E5.5_P1206	18	EPC progenitors	5.78264
	-7.92276	-6.17955	-7.81743	-6.93394	-8.2946	EXE17_E5.5_P1.EXE17_E5.5_P1210	58	Chorion progenitors	5.78264
	-7.19914	-6.37498	-7.23939	-7.01316	-9.01246	EXE17_E5.5_P1.EXE17_E5.5_P1211	58	Chorion progenitors	5.78264
	-7.27731	-6.32219	-7.21114	-6.67675	-8.47243	EXE17_E5.5_P1.EXE17_E5.5_P1213	58	Chorion progenitors	5.78264
	-7.10078	-6.41919	-7.91522	-6.3436	-9.26221	EXE17_E5.5_P1.EXE17_E5.5_P1219	58	Chorion progenitors	5.78264
	-7.71757	-6.10747	-7.32163	-6.878	-9.50625	EXE17_E5.5_P1.EXE17_E5.5_P1225	58	Chorion progenitors	5.78264
	-7.08065	-5.82762	-8.01178	-6.74792	-8.58897	EXE17_E5.5_P1.EXE17_E5.5_P1228	58	Chorion progenitors	5.78264
	-6.77784	-5.9807	-7.66108	-6.7416	-8.57477	EXE17_E5.5_P1.EXE17_E5.5_P1231	58	Chorion progenitors	5.78264
	-7.57741	-5.46988	-7.93705	-6.27237	-8.4172	EXE17_E5.5_P1.EXE17_E5.5_P1239	114	Intermediate Chorion	5.78264
	-7.56452	-6.70797	-7.00585	-5.65	-8.01901	EXE17_E5.5_P1.EXE17_E5.5_P1243	18	EPC progenitors	5.74633
	-8.37222	-6.30367	-7.45267	-6.27834	-9.04217	EXE17_E5.5_P1.EXE17_E5.5_P1244	58	Chorion progenitors	5.74633
	-7.65426	-6.11001	-7.65426	-6.50082	-8.20943	EXE17_E5.5_P1.EXE17_E5.5_P1245	58	Chorion progenitors	5.74633
	-7.88833	-6.05025	-7.7569	-6.72484	-7.63644	EXE17_E5.5_P1.EXE17_E5.5_P1259	58	Chorion progenitors	5.78264
	-7.8804	-6.01625	-7.11922	-6.66611	-9.59295	EXE17_E5.5_P1.EXE17_E5.5_P1277	54	Intermediate Chorion	5.78264
	-7.72592	-6.01824	-7.24654	-6.77277	-8.70496	EXE17_E5.5_P1.EXE17_E5.5_P1287	58	Chorion progenitors	5.78264
	-7.9044	-6.25344	-7.39602	-6.74142	-9.00943	EXE17_E5.5_P1.EXE17_E5.5_P1299	58	Chorion progenitors	5.78264
	-7.95544	-6.19814	-7.95544	-6.86616	-8.37163	EXE17_E5.5_P1.EXE17_E5.5_P1303	58	Chorion progenitors	5.78264
	-7.91108	-5.68767	-7.44678	-6.99587	-8.3321	EXE17_E5.5_P1.EXE17_E5.5_P1313	58	Chorion progenitors	5.78264
	-7.75455	-6.16185	-7.11297	-6.39385	-8.93909	EXE17_E5.5_P1.EXE17_E5.5_P1316	58	Chorion progenitors	5.78264
	-8.26164	-5.35185	-7.69101	-6.54477	-7.9891	EXE17_E5.5_P1.EXE17_E5.5_P1318	58	Chorion progenitors	5.78264
	-8.06343	-6.08891	-7.39804	-6.08891	-8.06343	EXE17_E5.5_P1.EXE17_E5.5_P1326	18	EPC progenitors	5.78264
	-7.00486	-6.07681	-7.05048	-6.45208	-8.98798	EXE17_E5.5_P1.EXE17_E5.5_P1335	58	Chorion progenitors	5.78264
	-4.08291	-5.67102	-9.35018	-5.63242	-9.96578	EXE18_P1.EXE18_P1111	23	SpT-Gly	8.22051
	-4.47413	-5.40686	-9.14603	-5.97305	-8.86301	EXE18_P1.EXE18_P1142	23	SpT-Gly	8.22051
	-7.98027	-5.36963	-8.17222	-6.28319	-8.97542	EXE18_P1.EXE18_P1177	32	Chorion	8.22051
	-6.51015	-5.69273	-8.9913	-6.73884	-8.77259	EXE18_P1.EXE18_P1180	32	Chorion	8.22051
	-6.72345	-6.03468	-8.4898	-7.11058	-9.96578	EXE18_P1.EXE18_P1257	30	Chorion	8.22051
	-8.09874	-5.2568	-8.49839	-6.43081	-9.96578	EXE18_P1.EXE18_P1259	53	Intermediate Chorion	8.22051
	-6.78361	-5.4932	-8.95888	-6.42964	-8.37163	EXE18_P1.EXE18_P1278	41	Chorion	8.22051
	-7.49819	-5.63161	-7.5921	-6.32167	-9.53437	EXE18_P1.EXE18_P1334	51	Chorion	8.22051
	-6.41774	-5.05725	-8.8136	-7.40752	-9.27761	EXE18_P1.EXE18_P1337	30	Chorion	8.22051
	-7.53199	-5.26806	-7.98927	-6.47086	-8.40168	EXE18_P1.EXE18_P1341	51	Chorion	8.22051
	-7.62252	-5.8055	-7.79829	-6.867	-8.231	EXE18_P1.EXE18_P1354	105	Chorion progenitors	8.22051
	-6.25792	-5.30144	-8.4867	-6.71913	-9.67481	EXE18_P2_NOVA.EXE18_P2_NOVA009	32	Chorion	8.22051
	-7.1025	-5.40531	-8.05439	-6.71236	-8.96271	EXE18_P2_NOVA.EXE18_P2_NOVA011	120	Chorion progenitors	8.22051
	-6.72172	-5.84315	-8.09856	-6.30443	-8.92361	EXE18_P2_NOVA.EXE18_P2_NOVA071	114	Intermediate Chorion	8.22051
	-6.94335	-5.26875	-8.88626	-6.94335	-8.27574	EXE18_P2_NOVA.EXE18_P2_NOVA072	41	Chorion	8.22051
	-7.12643	-5.6266	-8.48253	-6.43994	-9.14234	EXE18_P2_NOVA.EXE18_P2_NOVA105	44	Chorion	8.22051
	-5.09986	-5.28106	-9.26465	-7.4565	-9.01071	EXE18_P2_NOVA.EXE18_P2_NOVA121	30	Chorion	8.22051
	-6.0032	-5.44942	-8.88013	-7.12324	-9.32316	EXE18_P2_NOVA.EXE18_P2_NOVA122	32	Chorion	8.22051
	-6.685	-5.73362	-9.34867	-6.79472	-8.91782	EXE18_P2_NOVA.EXE18_P2_NOVA136	42	Chorion	8.22051
	-6.14636	-5.65822	-9.05927	-6.33717	-9.05927	EXE18_P2_NOVA.EXE18_P2_NOVA143	33	Chorion	8.22051
	-7.36281	-5.77664	-8.14298	-6.68295	-8.98737	EXE18_P2_NOVA.EXE18_P2_NOVA156	38	Chorion	8.22051
	-6.45195	-5.49753	-9.06386	-6.527	-9.59895	EXE18_P2_NOVA.EXE18_P2_NOVA186	43	Chorion	8.22051
	-7.17925	-6.03433	-7.81474	-6.66573	-8.97789	EXE18_P2_NOVA.EXE18_P2_NOVA189	120	Chorion progenitors	8.22051
	-6.87377	-5.61848	-9.34507	-7.17627	-8.91249	EXE18_P2_NOVA.EXE18_P2_NOVA192	38	Chorion	8.22051
	-6.68214	-5.53548	-8.61981	-7.02429	-8.23763	EXE18_P2_NOVA.EXE18_P2_NOVA254	44	Chorion	8.22051
	-6.81033	-5.35253	-8.36108	-6.21056	-9.37092	EXE18_P2_NOVA.EXE18_P2_NOVA279	38	Chorion	8.22051
	-6.84718	-5.85661	-8.21528	-6.38841	-9.04985	EXE18_P2_NOVA.EXE18_P2_NOVA293	52	Chorion	8.22051
	-6.75673	-5.63338	-9.05225	-7.06272	-8.4973	EXE18_P2_NOVA.EXE18_P2_NOVA339	37	Chorion	8.22051
	-7.02769	-5.49307	-8.69462	-7.2315	-8.95881	EXE18_P2_NOVA.EXE18_P2_NOVA358	37	Chorion	8.22051
	-6.46269	-5.58169	-7.90197	-6.74083	-8.83298	EXE18_P3.EXE18_P3007	121	Chorion progenitors	8.22051
	-6.85066	-5.40857	-7.50411	-6.92775	-9.03848	EXE18_P3.EXE18_P3030	37	Chorion	8.22051
	-7.40067	-5.84531	-8.5656	-6.76466	-9.23831	EXE18_P3.EXE18_P3057	51	Chorion	8.22051
	-7.90415	-5.78445	-7.90415	-6.48568	-9.25656	EXE18_P3.EXE18_P3098	38	Chorion	8.22051
	-7.11555	-5.17106	-8.20496	-6.38214	-8.9982	EXE18_P3.EXE18_P3099	50	Chorion	8.22051
	-6.60452	-5.62273	-7.84825	-6.76992	-9.5105	EXE18_P3.EXE18_P3105	51	Chorion	8.22051
	-6.72269	-5.78591	-8.34754	-7.00702	-8.87555	EXE18_P3.EXE18_P3107	44	Chorion	8.22051
	-7.40606	-5.69079	-8.81263	-7.13392	-9.96578	EXE18_P3.EXE18_P3122	51	Chorion	8.22051
	-7.86088	-5.61547	-7.86088	-6.69272	-9.46732	EXE18_P3.EXE18_P3128	51	Chorion	8.22051
	-7.09783	-5.48351	-9.20022	-6.90394	-9.20022	EXE18_P3.EXE18_P3143	53	Intermediate Chorion	8.22051
	-7.61402	-5.78276	-7.97118	-6.59725	-8.44691	EXE18_P3.EXE18_P3152	124	Chorion progenitors	8.22051
	-6.70879	-5.70825	-7.95818	-6.43297	-9.37744	EXE18_P3.EXE18_P3173	39	Chorion	8.22051
	-7.55255	-5.95292	-8.90805	-6.96024	-9.96578	EXE18_P3.EXE18_P3193	113	Intermediate Chorion	8.22051
	-6.50887	-5.4257	-8.42012	-6.61344	-9.49707	EXE18_P3.EXE18_P3202	39	Chorion	8.22051
	-6.89999	-6.37364	-8.05314	-6.42985	-8.24151	EXE18_P3.EXE18_P3228	90	Chorion progenitors	8.22051
	-6.6265	-5.61899	-7.60235	-6.66644	-9.33092	EXE18_P3.EXE18_P3272	88	Chorion progenitors	8.22051
	-8.04464	-5.72073	-8.16771	-6.94378	-9.27034	EXE18_P3.EXE18_P3316	94	Chorion progenitors	8.22051
	-7.63887	-5.98091	-7.63887	-6.7418	-9.27153	EXE18_P3.EXE18_P3353	88	Chorion progenitors	8.22051
	-7.73786	-6.16918	-8.28287	-6.77895	-9.16925	EXE18_P3.EXE18_P3358	105	Chorion progenitors	8.22051
	-7.15154	-5.90899	-8.37546	-6.86182	-9.04446	EXE18_P3.EXE18_P3360	95	Chorion progenitors	8.22051
	-6.45913	-5.23291	-8.76681	-6.5438	-8.76681	EXE18_P4.EXE18_P4005	36	Chorion	8.22051
	-7.11297	-5.91614	-7.60139	-6.41498	-8.51746	EXE18_P4.EXE18_P4014	52	Chorion	8.22051
	-5.61823	-5.61823	-9.96578	-7.14121	-9.33064	EXE18_P4.EXE18_P4027	41	Chorion	8.22051
	-7.95358	-5.34139	-8.46989	-6.31857	-9.96578	EXE18_P4.EXE18_P4044	53	Intermediate Chorion	8.22051
	-6.8664	-5.72593	-7.51332	-7.26405	-9.96578	EXE18_P4.EXE18_P4068	51	Chorion	8.22051
	-6.74696	-5.79456	-8.39113	-6.74696	-9.12465	EXE18_P4.EXE18_P4090	51	Chorion	8.22051
	-6.73801	-5.59248	-8.20411	-6.73801	-9.96578	EXE18_P4.EXE18_P4093	44	Chorion	8.22051
	-7.42453	-5.48359	-8.94213	-6.50816	-9.53887	EXE18_P4.EXE18_P4099	52	Chorion	8.22051
	-6.65621	-5.95534	-8.23218	-6.44661	-9.4932	EXE18_P4.EXE18_P4106	51	Chorion	8.22051
	-7.07955	-5.92846	-8.10479	-6.58699	-8.87612	EXE18_P4.EXE18_P4115	52	Chorion	8.22051
	-6.93247	-5.53725	-8.52688	-7.19645	-9.96578	EXE18_P4.EXE18_P4138	39	Chorion	8.22051
	-6.26623	-5.66902	-7.64463	-6.05979	-9.96578	EXE18_P4.EXE18_P4150	46	Chorion	8.22051
	-8.12422	-5.08687	-9.96578	-6.5476	-8.76918	EXE18_P4.EXE18_P4172	51	Chorion	8.22051
	-6.34134	-5.21604	-8.30647	-7.06352	-8.90966	EXE18_P4.EXE18_P4196	39	Chorion	8.22051
	-7.79978	-5.61303	-8.38418	-7.26961	-8.38418	EXE18_P4.EXE18_P4198	89	Chorion progenitors	8.22051
	-7.19155	-6.36907	-9.30211	-6.76767	-8.84927	EXE18_P4.EXE18_P4312	120	Chorion progenitors	8.22051
	-6.75103	-5.96667	-7.91065	-6.691	-8.59958	EXE18_P4.EXE18_P4314	51	Chorion	8.22051
	-6.72609	-8.03398	-8.26435	-5.55502	-8.53861	EXE18_P5_NOVA.EXE18_P5_NOVA001	27	EPC progenitors	8.2675
	-5.69235	-5.17779	-8.49936	-6.95618	-9.05376	EXE18_P5_NOVA.EXE18_P5_NOVA006	35	Chorion	8.2675
	-6.23699	-5.27432	-8.98924	-7.13208	-8.98924	EXE18_P5_NOVA.EXE18_P5_NOVA013	30	Chorion	8.2675
	-7.02324	-7.35365	-7.78293	-5.23404	-6.28752	EXE18_P5_NOVA.EXE18_P5_NOVA019	126	SpA-TGC	8.2675
	-5.73159	-4.7646	-9.04663	-7.20205	-9.16463	EXE18_P5_NOVA.EXE18_P5_NOVA024	30	Chorion	8.2675
	-6.25034	-6.81387	-8.81939	-5.30633	-6.71859	EXE18_P5_NOVA.EXE18_P5_NOVA036	126	SpA-TGC	8.2675
	-6.18559	-4.7586	-9.03227	-6.76584	-9.42481	EXE18_P5_NOVA.EXE18_P5_NOVA038	30	Chorion	8.2675
	-4.63547	-5.31761	-8.48897	-7.02328	-9.96578	EXE18_P5_NOVA.EXE18_P5_NOVA044	23	SpT-Gly	8.2675
	-5.51499	-7.60817	-9.65235	-5.75856	-8.18901	EXE18_P5_NOVA.EXE18_P5_NOVA053	28	EPC progenitors	8.2675
	-6.79191	-4.97192	-9.96578	-7.55409	-9.27221	EXE18_P5_NOVA.EXE18_P5_NOVA054	30	Chorion	8.2675
	-6.98133	-5.53649	-7.9791	-6.68896	-9.12566	EXE18_P5_NOVA.EXE18_P5_NOVA057	45	Chorion	8.2675
	-4.85005	-7.33435	-9.69333	-5.389	-8.55281	EXE18_P5_NOVA.EXE18_P5_NOVA060	1	p-TGC	8.2675
	-7.04379	-5.59166	-8.33107	-6.7299	-8.75428	EXE18_P5_NOVA.EXE18_P5_NOVA066	119	Chorion	8.2675
	-5.54199	-4.86645	-9.22196	-7.99371	-9.22196	EXE18_P5_NOVA.EXE18_P5_NOVA081	23	SpT-Gly	8.2675
	-7.52034	-7.02649	-8.04766	-4.98519	-6.36679	EXE18_P5_NOVA.EXE18_P5_NOVA084	127	Maternal cells	8.2675
	-6.29616	-5.80096	-8.54622	-6.9199	-9.24209	EXE18_P5_NOVA.EXE18_P5_NOVA092	32	Chorion	8.2675
	-7.0075	-5.57114	-9.32024	-6.52273	-8.87583	EXE18_P5_NOVA.EXE18_P5_NOVA093	41	Chorion	8.2675
	-5.6892	-8.00146	-8.7705	-4.73928	-7.50251	EXE18_P5_NOVA.EXE18_P5_NOVA097	28	EPC progenitors	8.2675
	-6.35092	-5.47523	-8.35902	-6.93723	-9.54253	EXE18_P9.EXE18_P9004	32	Chorion	8.29955
	-5.58854	-4.87479	-8.7244	-7.52381	-9.2155	EXE18_P9.EXE18_P9005	23	SpT-Gly	8.29955
	-5.91146	-4.73501	-8.91993	-7.30519	-9.96578	EXE18_P9.EXE18_P9007	20	SpT-Gly	8.29955
	-6.31174	-5.55435	-9.3974	-7.30781	-8.67384	EXE18_P9.EXE18_P9008	39	Chorion	8.29955
	-6.42159	-5.41521	-8.12805	-7.52925	-9.17038	EXE18_P9.EXE18_P9014	39	Chorion	8.29955
	-6.1763	-5.81752	-8.54723	-7.2483	-9.96578	EXE18_P9.EXE18_P9022	31	SpT-Gly	8.29955
	-5.84272	-4.93441	-8.62785	-7.48458	-9.14698	EXE18_P9.EXE18_P9024	33	Chorion	8.29955
	-5.83696	-4.92624	-9.67899	-7.12625	-9.96578	EXE18_P9.EXE18_P9025	20	SpT-Gly	8.29955
	-4.39535	-5.74505	-9.25064	-6.79257	-7.89258	EXE18_P9.EXE18_P9026	21	SpT-Gly	8.29955
	-6.76466	-5.70652	-9.05642	-7.12834	-9.59535	EXE18_P9.EXE18_P9029	32	Chorion	8.29955
	-7.25355	-5.85614	-7.54265	-6.41611	-8.83485	EXE18_P9.EXE18_P9030	51	Chorion	8.29955
	-7.28022	-5.08193	-8.72802	-7.16325	-9.61907	EXE18_P9.EXE18_P9033	32	Chorion	8.29955
	-5.45576	-5.17781	-8.63645	-7.7545	-9.58442	EXE18_P9.EXE18_P9035	31	SpT-Gly	8.29955
	-7.4185	-5.87605	-8.27144	-6.07918	-8.44796	EXE18_P9.EXE18_P9036	116	Intermediate Chorion	8.29955
	-7.54172	-7.54172	-9.48347	-4.86369	-6.23173	EXE18_P9.EXE18_P9037	1	p-TGC	8.29955
	-7.38232	-5.19934	-8.79686	-7.38232	-9.26604	EXE18_P9.EXE18_P9039	32	Chorion	8.29955
	-5.61557	-5.36146	-9.16955	-7.08148	-8.97877	EXE18_P9.EXE18_P9041	30	Chorion	8.29955
	-6.99322	-5.47642	-8.46678	-6.62488	-9.42316	EXE18_P9.EXE18_P9042	39	Chorion	8.29955
	-5.40597	-5.18812	-8.99414	-6.769	-8.99414	EXE18_P9.EXE18_P9043	30	Chorion	8.29955
	-6.69219	-5.46267	-8.41647	-7.01275	-9.39854	EXE18_P9.EXE18_P9044	32	Chorion	8.29955
	-5.99197	-5.35896	-9.24413	-7.2857	-9.44703	EXE18_P9.EXE18_P9045	30	Chorion	8.29955
	-7.36612	-5.15252	-9.52055	-7.54938	-8.67528	EXE18_P9.EXE18_P9048	32	Chorion	8.29955
	-6.83202	-5.40635	-8.50313	-6.50175	-9.15626	EXE18_P9.EXE18_P9054	55	Intermediate Chorion	8.29955
	-5.34216	-6.45396	-9.40699	-6.57887	-9.96578	EXE18_P9.EXE18_P9056	22	SpT-Gly	8.29955
	-5.49403	-4.73317	-8.71731	-6.79904	-8.55921	EXE18_P9.EXE18_P9057	30	Chorion	8.29955
	-5.37459	-5.37459	-8.37648	-7.15285	-9.96578	EXE18_P9.EXE18_P9058	30	Chorion	8.29955
	-5.93088	-4.87342	-8.7032	-7.34976	-9.41349	EXE18_P9.EXE18_P9062	20	SpT-Gly	8.29955
	-6.04302	-5.63805	-8.51445	-7.03045	-8.67565	EXE18_P9.EXE18_P9064	32	Chorion	8.29955
	-6.48858	-5.90153	-8.04122	-6.68213	-8.70388	EXE18_P9.EXE18_P9065	46	Chorion	8.29955
	-6.0053	-4.52971	-9.41004	-7.71501	-9.96578	EXE18_P9.EXE18_P9067	31	SpT-Gly	8.29955
	-6.34736	-5.71402	-9.96578	-7.0944	-9.96578	EXE18_P9.EXE18_P9069	30	Chorion	8.29955
	-5.955	-5.48384	-8.34506	-7.44384	-8.83756	EXE18_P9.EXE18_P9071	39	Chorion	8.29955
	-5.90881	-4.99537	-9.26465	-7.53805	-9.26465	EXE18_P9.EXE18_P9073	31	SpT-Gly	8.29955
	-5.93763	-5.2529	-8.47943	-7.28649	-9.42928	EXE18_P9.EXE18_P9074	31	SpT-Gly	8.29955
	-6.29912	-5.91277	-8.54824	-6.29912	-9.96578	EXE18_P9.EXE18_P9078	32	Chorion	8.29955
	-6.90868	-5.66461	-8.36448	-7.51288	-9.10687	EXE18_P9.EXE18_P9081	39	Chorion	8.29955
	-5.50681	-4.80975	-8.96602	-7.55114	-9.96578	EXE18_P9.EXE18_P9084	20	SpT-Gly	8.29955
	-5.28723	-4.71269	-9.0437	-8.27107	-9.43229	EXE18_P9.EXE18_P9087	20	SpT-Gly	8.29955
	-6.72424	-5.70145	-9.24278	-6.22575	-9.24278	EXE18_P9.EXE18_P9089	39	Chorion	8.29955
	-7.59534	-6.00245	-7.59534	-6.9128	-8.11503	EXE18_P9.EXE18_P9095	51	Chorion	8.29955
	-6.78608	-5.34734	-9.09648	-7.2029	-9.26971	EXE18_P9.EXE18_P9096	32	Chorion	8.29955
	-6.14107	-7.53555	-8.75356	-5.1929	-6.96152	EXE18_P9.EXE18_P9098	1	p-TGC	8.29955
	-6.4291	-5.96832	-7.71999	-6.68281	-8.79736	EXE18_P9.EXE18_P9104	51	Chorion	8.29955
	-6.63375	-5.7569	-8.40819	-6.37915	-8.98626	EXE18_P9.EXE18_P9105	90	Chorion progenitors	8.29955
	-6.36306	-5.88868	-8.73229	-7.83539	-9.54588	EXE18_P9.EXE18_P9108	39	Chorion	8.29955
	-6.63995	-5.50221	-7.45971	-6.4175	-8.74091	EXE18_P9.EXE18_P9112	47	Chorion	8.29955
	-6.67259	-5.70331	-7.7891	-6.36287	-8.84563	EXE18_P9.EXE18_P9113	121	Chorion progenitors	8.29955
	-5.1664	-7.58876	-9.08692	-4.96397	-8.15153	EXE18_P9.EXE18_P9114	27	EPC progenitors	8.29955
	-6.0823	-5.33556	-8.44163	-8.15779	-8.79536	EXE18_P9.EXE18_P9118	39	Chorion	8.29955
	-6.74632	-5.3776	-8.43489	-7.07343	-8.63711	EXE18_P9.EXE18_P9119	53	Intermediate Chorion	8.29955
	-5.073	-6.87513	-8.94766	-4.77425	-8.2035	EXE18_P9.EXE18_P9123	28	EPC progenitors	8.29955
	-7.37412	-5.56581	-8.27218	-6.36015	-8.54572	EXE18_P9.EXE18_P9126	51	Chorion	8.29955
	-6.6712	-5.16774	-8.42194	-6.4139	-8.86183	EXE18_P9.EXE18_P9127	32	Chorion	8.29955
	-7.07043	-5.79755	-8.22511	-7.18867	-9.96578	EXE18_P9.EXE18_P9132	39	Chorion	8.29955
	-6.55518	-7.68674	-8.6759	-4.90948	-6.69219	EXE18_P9.EXE18_P9133	1	p-TGC	8.29955
	-5.52266	-5.2474	-9.96578	-7.90724	-9.53097	EXE18_P9.EXE18_P9137	22	SpT-Gly	8.29955
	-7.77756	-6.14177	-8.16247	-6.88331	-9.5267	EXE18_P9.EXE18_P9139	58	Chorion progenitors	8.29955
	-5.66906	-5.21341	-9.62057	-7.34836	-9.34221	EXE18_P9.EXE18_P9140	20	SpT-Gly	8.29955
	-7.0038	-5.24569	-8.07173	-6.39689	-8.87358	EXE18_P9.EXE18_P9141	44	Chorion	8.29955
	-6.56859	-5.70664	-9.27408	-6.79625	-8.80849	EXE18_P9.EXE18_P9142	32	Chorion	8.29955
	-6.82734	-5.7913	-8.67565	-6.8755	-9.59942	EXE18_P9.EXE18_P9143	30	Chorion	8.29955
	-6.18285	-5.64967	-8.25233	-6.50247	-9.03086	EXE18_P9.EXE18_P9149	32	Chorion	8.29955
	-6.74138	-6.26558	-8.60686	-6.91214	-9.96578	EXE18_P9.EXE18_P9152	39	Chorion	8.29955
	-5.7704	-5.38539	-8.62763	-6.94218	-9.37179	EXE18_P9.EXE18_P9154	32	Chorion	8.29955
	-5.60821	-5.60821	-9.27928	-7.56916	-8.46592	EXE18_P9.EXE18_P9156	30	Chorion	8.29955
	-5.75081	-5.41101	-9.02109	-7.47421	-8.80677	EXE18_P9.EXE18_P9157	31	SpT-Gly	8.29955
	-6.1185	-5.39937	-9.50948	-7.0216	-9.50948	EXE18_P9.EXE18_P9168	30	Chorion	8.29955
	-6.37896	-5.72546	-8.71668	-6.70187	-9.539	EXE18_P9.EXE18_P9169	32	Chorion	8.29955
	-6.5814	-6.022	-9.43009	-7.19067	-9.43009	EXE18_P9.EXE18_P9181	39	Chorion	8.29955
	-6.26167	-5.97141	-8.55449	-7.28902	-8.79919	EXE18_P9.EXE18_P9184	32	Chorion	8.29955
	-6.49174	-6.35752	-7.55065	-6.58871	-9.18146	EXE18_P9.EXE18_P9185	88	Chorion progenitors	8.29955
	-7.45333	-5.7001	-8.22036	-6.66954	-9.96578	EXE18_P9.EXE18_P9186	39	Chorion	8.29955
	-5.33766	-4.62422	-9.96578	-7.50118	-8.53554	EXE18_P9.EXE18_P9188	20	SpT-Gly	8.29955
	-6.2821	-5.142	-8.3929	-7.39594	-9.23606	EXE18_P9.EXE18_P9191	39	Chorion	8.29955
	-5.7661	-5.54101	-9.01658	-7.63422	-9.26931	EXE18_P9.EXE18_P9193	33	Chorion	8.29955
	-5.62912	-5.6772	-9.96578	-7.65152	-9.96578	EXE18_P9.EXE18_P9195	30	Chorion	8.29955
	-7.15571	-6.55691	-9.96578	-6.82546	-9.96578	EXE18_P9.EXE18_P9205	42	Chorion	8.29955
	-5.26308	-6.68633	-8.90316	-6.32983	-9.96578	EXE18_P9.EXE18_P9210	21	SpT-Gly	8.29955
	-5.95096	-5.97828	-8.47017	-6.81426	-9.28176	EXE18_P9.EXE18_P9211	32	Chorion	8.29955
	-5.80263	-5.3907	-9.32068	-6.81295	-9.08155	EXE18_P9.EXE18_P9213	32	Chorion	8.29955
	-6.77317	-5.95481	-7.92946	-6.49571	-8.07272	EXE18_P9.EXE18_P9215	92	Chorion progenitors	8.29955
	-6.14794	-5.99829	-9.14145	-6.55518	-8.41647	EXE18_P9.EXE18_P9220	39	Chorion	8.29955
	-6.35933	-5.64043	-8.80085	-7.20086	-8.34736	EXE18_P9.EXE18_P9221	30	Chorion	8.29955
	-5.59215	-5.44902	-8.90845	-7.01033	-9.10915	EXE18_P9.EXE18_P9224	32	Chorion	8.29955
	-5.6242	-7.00181	-8.25756	-5.17689	-7.65305	EXE18_P9.EXE18_P9230	27	EPC progenitors	8.29955
	-5.46251	-5.6325	-8.9598	-7.43234	-9.37683	EXE18_P9.EXE18_P9231	31	SpT-Gly	8.29955
	-6.97544	-6.10011	-9.25957	-7.22516	-9.00433	EXE18_P9.EXE18_P9233	40	Chorion	8.29955
	-6.15657	-5.32709	-9.12017	-8.20404	-9.35098	EXE18_P9.EXE18_P9236	30	Chorion	8.29955
	-6.82341	-6.30537	-8.03574	-7.23866	-9.11534	EXE18_P9.EXE18_P9238	40	Chorion	8.29955
	-5.56817	-5.07965	-9.14024	-7.68453	-9.49475	EXE18_P9.EXE18_P9239	31	SpT-Gly	8.29955
	-4.94579	-5.94794	-8.93141	-6.90616	-8.33518	EXE18_P9.EXE18_P9249	21	SpT-Gly	8.29955
	-7.30847	-7.30847	-8.74723	-4.54608	-6.34746	EXE18_P9.EXE18_P9252	126	SpA-TGC	8.29955
	-6.2783	-5.6492	-9.05484	-6.67259	-9.05484	EXE18_P9.EXE18_P9256	39	Chorion	8.29955
	-5.53713	-5.45008	-9.96578	-6.94025	-9.04522	EXE18_P9.EXE18_P9260	30	Chorion	8.29955
	-5.93206	-5.40123	-8.81907	-7.75096	-9.47553	EXE18_P9.EXE18_P9262	32	Chorion	8.29955
	-5.54144	-6.47576	-8.6148	-5.94799	-8.6148	EXE18_P9.EXE18_P9263	19	EPC progenitors	8.29955
	-5.55919	-5.92196	-9.22281	-6.32752	-8.73481	EXE18_P9.EXE18_P9264	26	EPC progenitors	8.29955
	-6.88361	-6.21645	-7.85492	-6.40649	-9.09404	EXE18_P9.EXE18_P9265	50	Chorion	8.29955
	-6.75434	-5.69231	-8.58049	-7.03022	-9.4772	EXE18_P9.EXE18_P9267	39	Chorion	8.29955
	-6.32543	-5.80286	-8.7265	-7.07529	-8.98612	EXE18_P9.EXE18_P9272	32	Chorion	8.29955
	-6.23428	-5.46747	-8.78268	-6.9301	-9.08052	EXE18_P9.EXE18_P9274	30	Chorion	8.29955
	-6.48732	-5.49956	-8.81683	-6.98405	-8.81683	EXE18_P9.EXE18_P9280	32	Chorion	8.29955
	-8.11204	-5.20323	-9.24018	-3.25262	-8.11204	EXE18_P9.EXE18_P9282	128	Maternal cells	8.29955
	-6.8688	-5.77971	-8.41525	-7.20284	-8.99153	EXE18_P9.EXE18_P9283	39	Chorion	8.29955
	-7.39771	-5.80836	-9.1005	-6.47122	-9.1005	EXE18_P9.EXE18_P9285	44	Chorion	8.29955
	-6.72377	-5.71938	-9.35337	-6.98856	-8.92479	EXE18_P9.EXE18_P9288	37	Chorion	8.29955
	-4.82532	-5.5767	-9.19667	-6.87633	-8.32763	EXE18_P9.EXE18_P9291	21	SpT-Gly	8.29955
	-5.1997	-6.01226	-9.27272	-6.79309	-8.61994	EXE18_P9.EXE18_P9304	29	EPC progenitors	8.29955
	-5.07611	-6.40249	-9.96578	-7.518	-9.25514	EXE18_P9.EXE18_P9305	22	SpT-Gly	8.29955
	-6.38698	-5.72033	-8.26715	-7.58419	-9.60881	EXE18_P9.EXE18_P9309	39	Chorion	8.29955
	-5.30869	-5.50923	-7.87006	-6.44498	-8.75804	EXE18_P9.EXE18_P9310	30	Chorion	8.29955
	-7.37293	-5.67425	-8.61609	-6.44814	-8.41206	EXE18_P9.EXE18_P9315	39	Chorion	8.29955
	-6.5582	-7.7678	-9.63659	-5.00024	-6.17756	EXE18_P9.EXE18_P9316	1	p-TGC	8.29955
	-6.92233	-5.15603	-8.09537	-6.45685	-9.39729	EXE18_P9.EXE18_P9318	36	Chorion	8.29955
	-6.29444	-5.68751	-9.00088	-6.913	-9.75333	EXE18_P9.EXE18_P9329	30	Chorion	8.29955
	-6.19207	-8.82346	-8.19401	-4.5109	-6.82045	EXE18_P9.EXE18_P9330	27	EPC progenitors	8.29955
	-6.47326	-5.2999	-8.86853	-6.62725	-8.86853	EXE18_P9.EXE18_P9332	32	Chorion	8.29955
	-6.53998	-5.41629	-8.98418	-6.95388	-8.98418	EXE18_P9.EXE18_P9334	39	Chorion	8.29955
	-7.24768	-6.00841	-8.28498	-6.45716	-8.28498	EXE18_P9.EXE18_P9335	44	Chorion	8.29955
	-6.54863	-5.57044	-8.83547	-7.20547	-9.07878	EXE18_P9.EXE18_P9336	32	Chorion	8.29955
	-6.40632	-6.30438	-9.06801	-6.83343	-9.44816	EXE18_P9.EXE18_P9338	32	Chorion	8.29955
	-7.08635	-8.53516	-9.07996	-4.59872	-5.49359	EXE18_P9.EXE18_P9340	1	p-TGC	8.29955
	-6.44814	-5.92263	-9.49366	-6.90301	-8.61609	EXE18_P9.EXE18_P9342	40	Chorion	8.29955
	-6.08325	-5.19625	-8.81385	-7.07512	-8.81385	EXE18_P9.EXE18_P9353	30	Chorion	8.29955
	-6.26449	-5.77272	-8.99448	-6.26449	-8.67836	EXE18_P9.EXE18_P9354	41	Chorion	8.29955
	-6.22123	-5.8706	-8.96168	-6.3733	-8.7387	EXE18_P9.EXE18_P9356	32	Chorion	8.29955
	-7.60833	-5.30531	-7.74349	-6.68667	-8.71793	EXE18_P9.EXE18_P9357	51	Chorion	8.29955
	-6.46241	-5.66719	-8.55015	-6.1923	-8.9653	EXE18_P9.EXE18_P9359	51	Chorion	8.29955
	-5.4401	-4.93106	-8.78234	-7.26346	-8.78234	EXE18_P9.EXE18_P9360	30	Chorion	8.29955
	-6.18449	-5.29503	-9.09984	-7.20924	-9.27255	EXE18_P9.EXE18_P9361	32	Chorion	8.29955
	-6.4545	-5.89283	-7.90713	-7.09158	-9.03632	EXE18_P9.EXE18_P9365	51	Chorion	8.29955
	-5.20665	-4.91855	-9.96578	-7.82165	-9.96578	EXE18_P9.EXE18_P9366	23	SpT-Gly	8.29955
	-6.57967	-5.32681	-8.27662	-6.92485	-8.88694	EXE18_P9.EXE18_P9371	39	Chorion	8.29955
	-4.48751	-5.52192	-9.14282	-6.68546	-8.77566	EXE18_P9.EXE18_P9372	23	SpT-Gly	8.29955
	-6.17514	-5.55593	-9.60367	-6.70889	-8.68689	EXE18_P9.EXE18_P9376	33	Chorion	8.29955
	-7.5216	-6.0095	-8.52828	-7.56762	-9.36879	EXE18_P9.EXE18_P9380	51	Chorion	8.29955
	-6.8097	-5.84531	-8.87454	-7.11414	-9.31935	exe19_p1.exe19_p1001	32	Chorion	8.34815
	-6.80244	-5.50408	-8.52988	-6.89702	-8.52988	exe19_p1.exe19_p1003	44	Chorion	8.34815
	-7.76911	-5.88914	-7.61634	-6.54239	-9.36929	exe19_p1.exe19_p1005	52	Chorion	8.34815
	-6.40579	-5.13945	-8.85708	-7.6863	-9.14121	exe19_p1.exe19_p1006	30	Chorion	8.34815
	-6.65998	-5.14297	-8.78319	-7.1519	-9.96578	exe19_p1.exe19_p1008	37	Chorion	8.34815
	-6.15328	-5.97746	-9.03186	-7.14411	-9.5834	exe19_p1.exe19_p1013	32	Chorion	8.34815
	-7.06541	-5.2356	-8.12321	-7.12927	-9.24628	exe19_p1.exe19_p1014	55	Intermediate Chorion	8.34815
	-6.56947	-6.49464	-9.32374	-6.56947	-8.54268	exe19_p1.exe19_p1018	51	Chorion	8.34815
	-5.71716	-5.79371	-8.9786	-7.25067	-9.96578	exe19_p1.exe19_p1019	20	SpT-Gly	8.34815
	-7.06781	-7.06781	-8.36264	-5.74367	-8.5337	exe19_p1.exe19_p1020	25	EPC progenitors	8.34815
	-6.64596	-5.43664	-8.87956	-7.41314	-9.50699	exe19_p1.exe19_p1022	32	Chorion	8.34815
	-6.57925	-5.00264	-9.51819	-7.27503	-8.90138	exe19_p1.exe19_p1023	39	Chorion	8.34815
	-8.71409	-7.60299	-7.9519	-4.80363	-6.31018	exe19_p1.exe19_p1024	4	TGC progenitors	8.34815
	-5.24511	-7.72141	-9.62434	-4.96693	-8.08992	exe19_p1.exe19_p1025	1	p-TGC	8.34815
	-6.93224	-5.73627	-7.52224	-6.75707	-9.25716	exe19_p1.exe19_p1028	121	Chorion progenitors	8.34815
	-6.74037	-5.3826	-8.22194	-6.91114	-9.13141	exe19_p1.exe19_p1029	33	Chorion	8.34815
	-7.62049	-5.61615	-8.07006	-6.5702	-9.21709	exe19_p1.exe19_p1031	39	Chorion	8.34815
	-7.12206	-5.48114	-8.42916	-6.38907	-9.00189	exe19_p1.exe19_p1035	51	Chorion	8.34815
	-6.24102	-5.6929	-8.74646	-7.50204	-9.62588	exe19_p1.exe19_p1039	30	Chorion	8.34815
	-5.92804	-5.74011	-8.68592	-7.15878	-9.96578	exe19_p1.exe19_p1042	35	Chorion	8.34815
	-6.80237	-5.73866	-7.64971	-6.74526	-9.18037	exe19_p1.exe19_p1045	32	Chorion	8.34815
	-6.08275	-5.0789	-9.62131	-6.86965	-9.62131	exe19_p1.exe19_p1046	32	Chorion	8.34815
	-7.48855	-6.18011	-8.46635	-6.62428	-8.25027	exe19_p1.exe19_p1053	52	Chorion	8.34815
	-7.46039	-5.58638	-8.05821	-6.59338	-8.71731	exe19_p1.exe19_p1055	44	Chorion	8.34815
	-5.13413	-5.73737	-9.96578	-7.09858	-9.96578	exe19_p1.exe19_p1057	23	SpT-Gly	8.34815
	-6.26873	-6.01079	-9.17883	-6.98548	-8.90357	exe19_p1.exe19_p1059	39	Chorion	8.34815
	-6.97944	-5.72375	-9.27783	-7.62285	-9.27783	exe19_p1.exe19_p1060	41	Chorion	8.34815
	-6.90116	-5.35221	-9.02407	-7.73828	-9.41942	exe19_p1.exe19_p1061	39	Chorion	8.34815
	-6.4581	-5.87555	-8.15229	-6.49854	-9.26203	exe19_p1.exe19_p1063	37	Chorion	8.34815
	-6.95327	-5.60804	-8.98383	-6.91033	-9.39283	exe19_p1.exe19_p1064	39	Chorion	8.34815
	-7.15753	-5.8468	-7.965	-6.64291	-9.10282	exe19_p1.exe19_p1067	51	Chorion	8.34815
	-7.12774	-5.55568	-7.64971	-6.48937	-9.18037	exe19_p1.exe19_p1068	98	Chorion progenitors	8.34815
	-6.04565	-6.04565	-8.8639	-6.5149	-8.8639	exe19_p1.exe19_p1069	35	Chorion	8.34815
	-6.5814	-5.65218	-8.87893	-6.89212	-9.04033	exe19_p1.exe19_p1070	32	Chorion	8.34815
	-6.58443	-5.29051	-8.6864	-6.66573	-8.6864	exe19_p1.exe19_p1071	32	Chorion	8.34815
	-6.40348	-5.77828	-8.37967	-6.45324	-8.58621	exe19_p1.exe19_p1072	32	Chorion	8.34815
	-6.80031	-5.79711	-8.7109	-7.33368	-8.51524	exe19_p1.exe19_p1074	44	Chorion	8.34815
	-7.07262	-7.9941	-8.84882	-5.10513	-6.43969	exe19_p1.exe19_p1075	126	SpA-TGC	8.34815
	-7.37149	-6.17643	-8.05947	-7.07569	-8.71831	exe19_p1.exe19_p1077	39	Chorion	8.34815
	-6.56507	-5.48214	-9.32199	-6.10797	-9.32199	exe19_p1.exe19_p1078	41	Chorion	8.34815
	-6.69385	-5.72088	-8.58528	-6.354	-8.99335	exe19_p1.exe19_p1079	51	Chorion	8.34815
	-7.1896	-6.12056	-8.15542	-7.37731	-8.54811	exe19_p1.exe19_p1080	51	Chorion	8.34815
	-7.69771	-5.6131	-9.20538	-6.915	-8.71003	exe19_p1.exe19_p1081	39	Chorion	8.34815
	-6.37509	-5.65195	-8.91675	-6.88105	-9.52602	exe19_p1.exe19_p1083	32	Chorion	8.34815
	-6.93537	-6.0793	-8.89324	-7.26186	-9.33205	exe19_p1.exe19_p1084	44	Chorion	8.34815
	-7.02525	-7.47457	-7.76563	-5.22807	-6.53837	exe19_p1.exe19_p1086	126	SpA-TGC	8.34815
	-6.79286	-5.439	-9.22747	-7.37801	-9.96578	exe19_p1.exe19_p1087	32	Chorion	8.34815
	-8.38034	-5.53883	-8.64342	-6.96515	-9.15812	exe19_p1.exe19_p1088	37	Chorion	8.34815
	-7.0218	-5.93866	-8.20399	-6.85278	-9.4019	exe19_p1.exe19_p1089	39	Chorion	8.34815
	-6.16185	-5.55787	-8.61189	-7.22046	-9.96578	exe19_p1.exe19_p1090	32	Chorion	8.34815
	-7.04821	-5.52777	-8.3726	-6.78491	-8.95961	exe19_p1.exe19_p1091	51	Chorion	8.34815
	-5.94065	-5.52069	-9.96578	-7.94564	-9.27761	exe19_p1.exe19_p1093	30	Chorion	8.34815
	-7.01363	-8.1095	-9.15943	-5.24012	-7.61012	exe19_p1.exe19_p1098	27	EPC progenitors	8.34815
	-5.60522	-5.88689	-9.96578	-6.42979	-8.97033	exe19_p1.exe19_p1099	21	SpT-Gly	8.34815
	-6.92341	-5.75262	-8.02036	-6.74311	-9.05706	exe19_p1.exe19_p1100	51	Chorion	8.34815
	-7.0524	-5.03968	-8.11238	-6.93242	-9.24036	exe19_p1.exe19_p1101	56	Chorion	8.34815
	-7.2761	-5.61032	-8.22747	-6.9641	-8.40652	exe19_p1.exe19_p1102	119	Chorion	8.34815
	-5.62362	-4.85174	-9.04217	-7.29196	-9.43129	exe19_p1.exe19_p1103	23	SpT-Gly	8.34815
	-7.92955	-6.36097	-8.16612	-7.24701	-9.96578	exe19_p1.exe19_p1105	34	Chorion	8.34815
	-6.87222	-5.46593	-8.24613	-6.76551	-8.97813	exe19_p1.exe19_p1111	39	Chorion	8.34815
	-8.20188	-5.54844	-8.82954	-6.86349	-9.48102	exe19_p1.exe19_p1114	39	Chorion	8.34815
	-6.80571	-6.21355	-7.97409	-6.57372	-9.07781	exe19_p1.exe19_p1117	104	Chorion progenitors	8.34815
	-7.5923	-5.77593	-8.33773	-6.90949	-8.60502	exe19_p1.exe19_p1118	51	Chorion	8.34815
	-7.10564	-5.42595	-9.53515	-6.91192	-9.20394	exe19_p1.exe19_p1124	32	Chorion	8.34815
	-6.27815	-5.24217	-8.75131	-6.80819	-9.23435	exe19_p1.exe19_p1125	32	Chorion	8.34815
	-6.60651	-5.93628	-8.99629	-7.14441	-9.25317	exe19_p1.exe19_p1126	37	Chorion	8.34815
	-6.92907	-6.18448	-8.55275	-6.58402	-9.96578	exe19_p1.exe19_p1127	39	Chorion	8.34815
	-7.08216	-6.33665	-7.67787	-4.73252	-6.74518	exe19_p1.exe19_p1128	4	TGC progenitors	8.34815
	-5.87386	-5.57347	-8.45882	-7.14762	-9.35573	exe19_p1.exe19_p1130	32	Chorion	8.34815
	-6.63178	-5.59548	-9.50268	-7.49537	-8.87121	exe19_p1.exe19_p1131	32	Chorion	8.34815
	-6.84112	-5.59484	-8.23608	-6.66123	-9.49475	exe19_p1.exe19_p1132	52	Chorion	8.34815
	-5.51426	-7.13295	-9.32721	-6.36458	-9.32721	exe19_p1.exe19_p1133	21	SpT-Gly	8.34815
	-6.2923	-6.1465	-8.07293	-6.63728	-9.03632	exe19_p1.exe19_p1138	32	Chorion	8.34815
	-6.60894	-5.44978	-8.45533	-6.84408	-9.27306	exe19_p1.exe19_p1140	30	Chorion	8.34815
	-6.5738	-5.55839	-8.62559	-6.80137	-9.27627	exe19_p1.exe19_p1141	32	Chorion	8.34815
	-7.10543	-5.6594	-8.90295	-7.05234	-8.72621	exe19_p1.exe19_p1143	37	Chorion	8.34815
	-7.1928	-7.80109	-9.06203	-4.59688	-7.03617	exe19_p1.exe19_p1145	1	p-TGC	8.34815
	-6.26352	-5.33703	-8.84654	-7.8872	-9.59497	exe19_p1.exe19_p1149	30	Chorion	8.34815
	-6.36069	-5.2174	-9.10405	-7.47242	-9.61823	exe19_p1.exe19_p1151	30	Chorion	8.34815
	-6.74288	-5.52995	-8.20795	-7.90371	-9.12263	exe19_p1.exe19_p1154	30	Chorion	8.34815
	-7.04025	-6.04572	-8.43721	-5.8764	-9.00786	exe19_p1.exe19_p1158	39	Chorion	8.34815
	-6.4752	-5.77183	-8.17012	-7.57696	-9.19499	exe19_p1.exe19_p1161	39	Chorion	8.34815
	-6.68518	-5.48214	-8.39605	-7.3006	-9.08322	exe19_p1.exe19_p1163	41	Chorion	8.34815
	-7.46724	-6.00065	-8.49492	-6.91111	-9.67715	exe19_p1.exe19_p1164	51	Chorion	8.34815
	-7.02103	-4.60133	-9.04491	-6.86268	-9.96578	exe19_p1.exe19_p1169	56	Chorion	8.34815
	-6.13408	-5.3557	-9.37203	-7.48488	-8.62808	exe19_p1.exe19_p1170	32	Chorion	8.34815
	-7.48445	-5.90253	-8.10999	-6.81871	-8.75804	exe19_p1.exe19_p1173	32	Chorion	8.34815
	-6.89607	-5.54605	-8.36157	-7.3568	-8.7798	exe19_p1.exe19_p1174	32	Chorion	8.34815
	-5.91352	-5.64885	-9.32721	-6.82908	-8.54874	exe19_p1.exe19_p1175	30	Chorion	8.34815
	-7.45489	-5.47972	-8.33875	-6.44928	-8.93412	exe19_p1.exe19_p1177	52	Chorion	8.34815
	-6.31686	-5.43434	-9.39921	-7.01457	-9.96578	exe19_p1.exe19_p1179	32	Chorion	8.34815
	-6.68974	-7.0884	-8.9641	-4.93277	-6.05575	exe19_p1.exe19_p1183	1	p-TGC	8.34815
	-7.43924	-5.5143	-8.89615	-6.62131	-9.17285	exe19_p1.exe19_p1184	51	Chorion	8.34815
	-6.49684	-5.79044	-8.70336	-7.12672	-9.08655	exe19_p1.exe19_p1185	52	Chorion	8.34815
	-6.56475	-5.19495	-8.48387	-7.36155	-9.58853	exe19_p1.exe19_p1186	40	Chorion	8.34815
	-7.52687	-5.9233	-7.38682	-6.74981	-8.89156	exe19_p1.exe19_p1192	51	Chorion	8.34815
	-7.32938	-5.75881	-8.06958	-6.91972	-8.59393	exe19_p1.exe19_p1196	51	Chorion	8.34815
	-6.26914	-4.93793	-9.0746	-6.58704	-9.96578	exe19_p1.exe19_p1197	30	Chorion	8.34815
	-7.12853	-5.83251	-7.8582	-6.64625	-8.69171	exe19_p1.exe19_p1198	44	Chorion	8.34815
	-7.1411	-5.54737	-8.46734	-6.76193	-8.81723	exe19_p1.exe19_p1200	39	Chorion	8.34815
	-7.2238	-6.86371	-8.6893	-4.87024	-7.56869	exe19_p1.exe19_p1201	4	TGC progenitors	8.34815
	-7.96795	-5.5091	-8.64559	-6.44485	-8.96722	exe19_p1.exe19_p1202	51	Chorion	8.34815
	-6.10242	-5.21606	-8.64038	-6.92508	-9.58594	exe19_p1.exe19_p1203	32	Chorion	8.34815
	-6.50028	-5.65801	-8.35188	-7.28555	-9.13976	exe19_p1.exe19_p1205	32	Chorion	8.34815
	-6.79175	-5.5875	-8.31494	-6.48476	-9.3475	exe19_p1.exe19_p1206	57	Intermediate Chorion	8.34815
	-7.35789	-5.57889	-7.9617	-6.7425	-9.41657	exe19_p1.exe19_p1208	51	Chorion	8.34815
	-6.10646	-5.844	-9.56333	-6.84112	-9.56333	exe19_p1.exe19_p1209	32	Chorion	8.34815
	-6.05969	-5.5622	-9.09943	-8.00948	-9.96578	exe19_p1.exe19_p1210	30	Chorion	8.34815
	-6.43605	-5.5482	-8.29557	-6.79539	-9.17707	exe19_p1.exe19_p1211	32	Chorion	8.34815
	-6.8898	-5.60748	-7.31852	-6.64658	-8.61615	exe19_p1.exe19_p1212	39	Chorion	8.34815
	-6.87386	-5.20603	-8.15481	-6.79136	-8.96325	exe19_p1.exe19_p1215	119	Chorion	8.34815
	-6.76558	-5.01557	-8.16137	-6.94386	-9.18989	exe19_p1.exe19_p1217	39	Chorion	8.34815
	-7.09906	-6.22849	-7.87057	-6.40192	-8.96071	exe19_p1.exe19_p1218	51	Chorion	8.34815
	-7.32605	-5.2198	-7.87151	-6.57576	-9.5576	exe19_p1.exe19_p1219	51	Chorion	8.34815
	-6.39179	-5.65043	-7.87063	-6.4827	-8.90165	exe19_p1.exe19_p1220	52	Chorion	8.34815
	-6.76992	-5.50693	-9.96578	-7.19371	-8.22924	exe19_p1.exe19_p1224	39	Chorion	8.34815
	-7.23462	-5.46167	-8.7632	-7.14331	-9.06454	exe19_p1.exe19_p1225	32	Chorion	8.34815
	-9.08108	-6.93117	-6.72336	-4.29516	-5.73512	exe19_p1.exe19_p1227	5	TGC progenitors	8.34815
	-6.26081	-5.7132	-8.8256	-6.55534	-8.4772	exe19_p1.exe19_p1229	32	Chorion	8.34815
	-7.68211	-5.77712	-8.1741	-6.39241	-9.1973	exe19_p1.exe19_p1230	51	Chorion	8.34815
	-6.85149	-5.86395	-8.53169	-7.25828	-8.53169	exe19_p1.exe19_p1234	39	Chorion	8.34815
	-6.72172	-5.60624	-8.65903	-7.34322	-8.8917	exe19_p1.exe19_p1235	39	Chorion	8.34815
	-6.9057	-5.80879	-8.76708	-7.95771	-9.44798	exe19_p1.exe19_p1239	32	Chorion	8.34815
	-6.63464	-5.18129	-8.23516	-6.69638	-9.08359	exe19_p1.exe19_p1240	39	Chorion	8.34815
	-6.98143	-5.82886	-8.89115	-7.03275	-9.33064	exe19_p1.exe19_p1241	39	Chorion	8.34815
	-5.99354	-5.83387	-7.7412	-7.43574	-9.17105	exe19_p1.exe19_p1242	31	SpT-Gly	8.34815
	-7.28751	-5.57747	-7.65928	-6.68415	-9.96578	exe19_p1.exe19_p1245	39	Chorion	8.34815
	-7.14749	-6.009	-8.82131	-7.41917	-8.82131	exe19_p1.exe19_p1246	51	Chorion	8.34815
	-7.33713	-5.99874	-9.02851	-7.20143	-9.96578	exe19_p1.exe19_p1249	36	Chorion	8.34815
	-6.01357	-5.62202	-8.67425	-6.61955	-8.99107	exe19_p1.exe19_p1251	30	Chorion	8.34815
	-7.23457	-5.24437	-8.87626	-6.72391	-9.32053	exe19_p1.exe19_p1254	34	Chorion	8.34815
	-6.70683	-5.46216	-8.95961	-7.14787	-8.95961	exe19_p1.exe19_p1255	32	Chorion	8.34815
	-6.39545	-5.49426	-9.07137	-7.64155	-9.96578	exe19_p1.exe19_p1257	32	Chorion	8.34815
	-6.299	-5.84227	-8.51024	-7.883	-9.96578	exe19_p1.exe19_p1261	32	Chorion	8.34815
	-7.13226	-5.42451	-8.54824	-7.02369	-9.96578	exe19_p1.exe19_p1263	56	Chorion	8.34815
	-6.85878	-6.1334	-8.55673	-7.03552	-9.55314	exe19_p1.exe19_p1265	124	Chorion progenitors	8.34815
	-7.30992	-5.00126	-8.59246	-7.43671	-8.59246	exe19_p1.exe19_p1266	56	Chorion	8.34815
	-6.68484	-5.55774	-9.20229	-7.40919	-9.96578	exe19_p1.exe19_p1268	32	Chorion	8.34815
	-6.77416	-5.19251	-8.23257	-7.372	-9.49335	exe19_p1.exe19_p1275	39	Chorion	8.34815
	-7.03718	-5.74571	-9.96578	-7.03718	-9.05364	exe19_p1.exe19_p1277	37	Chorion	8.34815
	-7.02718	-5.437	-7.99616	-7.48466	-9.09132	exe19_p1.exe19_p1279	34	Chorion	8.34815
	-7.38395	-5.94984	-7.43717	-7.10027	-9.06483	exe19_p1.exe19_p1282	46	Chorion	8.34815
	-6.77845	-5.43012	-9.453	-6.53063	-9.453	exe19_p1.exe19_p1285	32	Chorion	8.34815
	-7.23041	-5.36866	-8.02857	-6.90278	-9.31876	exe19_p1.exe19_p1287	39	Chorion	8.34815
	-7.03711	-5.79234	-7.7763	-6.9897	-8.95318	exe19_p1.exe19_p1288	44	Chorion	8.34815
	-6.82623	-5.19485	-8.93604	-6.74339	-8.93604	exe19_p1.exe19_p1289	31	SpT-Gly	8.34815
	-7.29585	-5.87054	-8.24382	-6.91621	-8.86183	exe19_p1.exe19_p1290	121	Chorion progenitors	8.34815
	-6.25673	-5.24396	-9.38759	-7.66016	-8.51931	exe19_p1.exe19_p1291	30	Chorion	8.34815
	-6.77307	-5.32846	-8.57145	-6.95544	-8.7287	exe19_p1.exe19_p1293	32	Chorion	8.34815
	-6.91303	-5.57788	-8.79843	-8.40117	-9.34849	exe19_p1.exe19_p1296	35	Chorion	8.34815
	-7.66742	-5.25721	-7.98786	-6.18581	-8.56912	exe19_p1.exe19_p1298	51	Chorion	8.34815
	-6.72718	-5.82714	-8.59714	-7.25694	-9.62812	exe19_p1.exe19_p1300	32	Chorion	8.34815
	-7.63857	-5.4722	-8.37641	-6.32412	-9.3113	exe19_p1.exe19_p1301	51	Chorion	8.34815
	-7.30909	-5.7101	-8.4434	-6.87991	-9.5739	exe19_p1.exe19_p1302	51	Chorion	8.34815
	-7.23422	-5.8796	-8.03188	-7.45445	-9.96578	exe19_p1.exe19_p1303	44	Chorion	8.34815
	-7.18903	-5.70692	-8.10427	-6.96152	-8.84768	exe19_p1.exe19_p1304	52	Chorion	8.34815
	-6.77877	-5.7663	-8.55733	-6.67757	-9.0961	exe19_p1.exe19_p1305	55	Intermediate Chorion	8.34815
	-6.51478	-5.30541	-8.89265	-7.31062	-9.43811	exe19_p1.exe19_p1306	57	Intermediate Chorion	8.34815
	-6.39025	-5.45207	-9.05986	-6.39025	-8.75751	exe19_p1.exe19_p1307	36	Chorion	8.34815
	-6.46475	-5.87072	-8.32189	-6.96896	-8.81891	exe19_p1.exe19_p1309	44	Chorion	8.34815
	-6.73981	-5.78171	-7.72883	-6.89059	-9.41562	exe19_p1.exe19_p1311	51	Chorion	8.34815
	-6.9194	-5.39159	-8.34534	-7.22046	-9.63312	exe19_p1.exe19_p1313	32	Chorion	8.34815
	-5.76159	-5.60502	-8.59574	-5.93725	-8.92558	exe19_p1.exe19_p1318	32	Chorion	8.34815
	-6.16543	-5.57617	-9.32214	-7.50683	-9.32214	exe19_p1.exe19_p1321	30	Chorion	8.34815
	-7.11313	-5.50612	-7.92607	-6.83172	-9.96578	exe19_p1.exe19_p1322	51	Chorion	8.34815
	-6.83618	-5.46082	-8.41096	-6.90153	-9.13781	exe19_p1.exe19_p1327	32	Chorion	8.34815
	-6.80451	-5.48077	-8.68706	-7.51096	-9.27761	exe19_p1.exe19_p1328	57	Intermediate Chorion	8.34815
	-6.83801	-5.60856	-8.12571	-6.83801	-9.3119	exe19_p1.exe19_p1332	52	Chorion	8.34815
	-8.2551	-7.2668	-7.76441	-4.94584	-6.57739	exe19_p1.exe19_p1335	4	TGC progenitors	8.34815
	-5.93489	-5.89874	-8.55487	-6.95661	-9.46522	exe19_p1.exe19_p1338	30	Chorion	8.34815
	-7.87387	-5.77948	-8.09007	-6.89262	-9.04744	exe19_p1.exe19_p1339	37	Chorion	8.34815
	-7.08264	-5.66511	-8.77959	-7.35649	-8.77959	exe19_p1.exe19_p1340	32	Chorion	8.34815
	-7.34203	-5.44568	-8.30976	-6.83728	-8.76988	exe19_p1.exe19_p1344	39	Chorion	8.34815
	-6.89782	-6.01084	-9.35455	-6.99156	-8.92655	exe19_p1.exe19_p1346	52	Chorion	8.34815
	-5.81244	-5.59019	-9.38665	-7.89173	-9.38665	exe19_p1.exe19_p1349	30	Chorion	8.34815
	-6.72552	-5.74591	-9.17105	-6.96937	-9.51437	exe19_p1.exe19_p1350	32	Chorion	8.34815
	-7.1474	-5.95372	-8.25643	-6.68747	-8.8715	exe19_p1.exe19_p1351	39	Chorion	8.34815
	-6.42681	-5.83282	-8.70682	-7.28798	-9.20312	exe19_p1.exe19_p1352	32	Chorion	8.34815
	-7.55395	-5.77311	-8.76637	-7.33682	-9.06715	exe19_p1.exe19_p1355	32	Chorion	8.34815
	-6.28773	-5.5931	-8.26958	-7.0451	-9.58868	exe19_p1.exe19_p1356	32	Chorion	8.34815
	-6.83708	-5.22679	-7.90608	-6.47891	-9.53057	exe19_p1.exe19_p1357	32	Chorion	8.34815
	-7.29456	-8.1674	-9.46697	-4.53512	-6.09485	exe19_p1.exe19_p1362	1	p-TGC	8.34815
	-7.02772	-5.49813	-8.45828	-7.1101	-9.07771	exe19_p1.exe19_p1363	30	Chorion	8.34815
	-7.5342	-5.80363	-8.36723	-6.36217	-8.73173	exe19_p1.exe19_p1364	52	Chorion	8.34815
	-5.92005	-5.60269	-8.65681	-6.41575	-8.88975	exe19_p1.exe19_p1366	32	Chorion	8.34815
	-5.76144	-5.57861	-8.34494	-7.1978	-9.09377	exe19_p1.exe19_p1369	30	Chorion	8.34815
	-6.68548	-5.53001	-9.02661	-7.07397	-8.46251	exe19_p1.exe19_p1370	30	Chorion	8.34815
	-6.47698	-5.84279	-8.80258	-7.24815	-8.61561	exe19_p1.exe19_p1371	32	Chorion	8.34815
	-6.71361	-5.2333	-9.1654	-7.62135	-8.65362	exe19_p1.exe19_p1373	32	Chorion	8.34815
	-6.32259	-5.86175	-7.59291	-6.91015	-9.96578	exe19_p1.exe19_p1374	32	Chorion	8.34815
	-7.13683	-5.75697	-7.80701	-6.65677	-8.97294	exe19_p1.exe19_p1377	51	Chorion	8.34815
	-6.70026	-5.21895	-8.99685	-6.77393	-9.40146	exe19_p1.exe19_p1378	32	Chorion	8.34815
	-7.37075	-5.30075	-7.58681	-6.86766	-9.45972	exe19_p1.exe19_p1380	44	Chorion	8.34815
	-7.0111	-5.55586	-7.73828	-6.30317	-9.96578	exe19_p8.exe19_p8163	51	Chorion	8.33191
	-6.43514	-6.21346	-8.42012	-6.62706	-9.40034	exe19_p8.exe19_p8171	32	Chorion	8.33191
	-5.94381	-5.4767	-8.26153	-7.00679	-8.8754	exe19_p8.exe19_p8172	31	SpT-Gly	8.33191
	-7.00115	-5.34753	-9.35834	-7.45178	-9.35834	exe19_p8.exe19_p8176	30	Chorion	8.33191
	-7.75132	-7.05852	-7.45954	-4.59729	-6.35894	exe19_p8.exe19_p8183	4	TGC progenitors	8.33191
	-6.38114	-4.86265	-9.96578	-7.59523	-9.50193	exe19_p8.exe19_p8190	20	SpT-Gly	8.33191
	-7.18891	-5.71416	-8.66512	-6.90971	-8.98349	exe19_p8.exe19_p8196	32	Chorion	8.33191
	-6.96673	-5.38186	-7.9666	-6.79682	-8.64451	exe19_p8.exe19_p8199	51	Chorion	8.33191
	-5.01623	-6.12895	-8.21173	-6.71135	-9.00289	exe19_p8.exe19_p8201	21	SpT-Gly	8.33191
	-7.58128	-6.57365	-7.19924	-4.72016	-7.73499	exe19_p8.exe19_p8205	4	TGC progenitors	8.33191
	-7.17161	-5.73244	-8.90966	-6.2203	-8.90966	exe19_p8.exe19_p8218	92	Chorion progenitors	8.33191
	-5.49353	-5.6215	-9.40896	-7.45221	-9.96578	exe19_p8.exe19_p8222	22	SpT-Gly	8.33191
	-5.79403	-5.45918	-9.17971	-6.80098	-9.96578	exe19_p8.exe19_p8224	30	Chorion	8.33191
	-6.74257	-5.16151	-9.96578	-7.34955	-9.96578	exe19_p8.exe19_p8226	32	Chorion	8.33191
	-5.79821	-7.08529	-8.13975	-5.76454	-8.32362	exe19_p8.exe19_p8227	28	EPC progenitors	8.33191
	-6.70733	-8.10312	-8.39164	-4.77215	-7.8628	exe19_p8.exe19_p8228	27	EPC progenitors	8.33191
	-5.78501	-4.57334	-9.96578	-7.94431	-8.81263	exe19_p8.exe19_p8229	31	SpT-Gly	8.33191
	-5.43555	-7.67266	-8.76391	-6.09255	-9.24315	exe19_p8.exe19_p8232	28	EPC progenitors	8.33191
	-8.14492	-5.21969	-8.6325	-7.49089	-9.96578	exe19_p8.exe19_p8233	52	Chorion	8.33191
	-8.42976	-6.97185	-9.96578	-4.72806	-7.09136	exe19_p8.exe19_p8236	1	p-TGC	8.33191
	-4.91958	-5.79152	-9.96578	-7.11748	-8.94175	exe19_p8.exe19_p8237	21	SpT-Gly	8.33191
	-7.27358	-5.38416	-8.56585	-6.72278	-9.33697	exe19_p8.exe19_p8242	52	Chorion	8.33191
	-5.33576	-7.36751	-8.95778	-7.14474	-8.14701	exe19_p8.exe19_p8244	29	EPC progenitors	8.33191
	-5.70485	-6.97516	-8.91689	-5.48171	-8.31599	exe19_p8.exe19_p8246	28	EPC progenitors	8.33191
	-5.53017	-6.40069	-9.96578	-7.46908	-9.96578	exe19_p8.exe19_p8247	21	SpT-Gly	8.33191
	-5.17306	-5.20655	-9.25549	-6.96624	-9.25549	exe19_p8.exe19_p8248	23	SpT-Gly	8.33191
	-7.72005	-5.63996	-9.21689	-7.52662	-9.54328	exe19_p8.exe19_p8249	39	Chorion	8.33191
	-5.60331	-6.60068	-9.96578	-6.60068	-9.56435	exe19_p8.exe19_p8251	21	SpT-Gly	8.33191
	-7.26954	-5.86659	-8.46649	-7.33897	-9.58228	exe19_p8.exe19_p8252	37	Chorion	8.33191
	-7.17821	-6.93545	-7.70399	-4.34869	-6.4904	exe19_p8.exe19_p8254	5	TGC progenitors	8.33191
	-6.32107	-5.15624	-8.86095	-7.81125	-9.31009	exe19_p8.exe19_p8257	31	SpT-Gly	8.33191
	-6.2109	-6.38264	-9.1522	-5.76225	-9.50238	exe19_p8.exe19_p8262	26	EPC progenitors	8.33191
	-7.2832	-5.26911	-8.3022	-6.9575	-9.96578	exe19_p8.exe19_p8265	39	Chorion	8.33191
	-6.07761	-5.00031	-9.23681	-7.86571	-9.23681	exe19_p8.exe19_p8268	30	Chorion	8.33191
	-5.49167	-6.31938	-9.96578	-6.81465	-9.96578	exe19_p8.exe19_p8272	30	Chorion	8.33191
	-7.82573	-8.43311	-8.63547	-5.18416	-6.68649	exe19_p8.exe19_p8277	4	TGC progenitors	8.33191
	-6.85999	-5.20626	-9.96578	-7.70144	-9.3396	exe19_p8.exe19_p8278	32	Chorion	8.33191
	-7.51984	-5.48969	-8.3918	-7.27929	-9.96578	exe19_p8.exe19_p8280	44	Chorion	8.33191
	-5.47794	-5.84531	-8.7888	-6.669	-8.7888	exe19_p8.exe19_p8282	21	SpT-Gly	8.33191
	-7.80867	-6.05463	-8.27025	-7.17862	-9.96578	exe19_p8.exe19_p8291	51	Chorion	8.33191
	-6.95967	-5.69029	-8.60789	-7.18723	-9.48989	exe19_p8.exe19_p8292	32	Chorion	8.33191
	-6.67795	-4.38193	-9.2643	-7.23556	-9.2643	exe19_p8.exe19_p8294	31	SpT-Gly	8.33191
	-6.18327	-4.54748	-8.51154	-6.18327	-9.30582	exe19_p8.exe19_p8299	31	SpT-Gly	8.33191
	-4.39454	-6.23798	-8.98035	-6.23798	-8.98035	exe19_p8.exe19_p8301	21	SpT-Gly	8.33191
	-6.97987	-4.97103	-8.31966	-7.30476	-8.09299	exe19_p8.exe19_p8302	32	Chorion	8.33191
	-6.74339	-5.45515	-9.96578	-7.07626	-9.96578	exe19_p8.exe19_p8307	31	SpT-Gly	8.33191
	-6.79316	-5.84016	-7.98262	-6.93492	-9.08304	exe19_p8.exe19_p8312	32	Chorion	8.33191
	-6.42935	-8.38657	-8.74832	-5.33021	-7.85694	exe19_p8.exe19_p8316	1	p-TGC	8.33191
	-6.65291	-5.48355	-8.64989	-7.06761	-8.97081	exe19_p8.exe19_p8321	32	Chorion	8.33191
	-7.19469	-5.98115	-8.92361	-6.98656	-8.5934	exe19_p8.exe19_p8325	32	Chorion	8.33191
	-7.84784	-5.64885	-8.88609	-6.50343	-9.32721	exe19_p8.exe19_p8326	44	Chorion	8.33191
	-6.3571	-5.12442	-8.10381	-7.47744	-9.96578	exe19_p8.exe19_p8328	34	Chorion	8.33191
	-7.64804	-5.28559	-8.14357	-7.05472	-9.51972	exe19_p8.exe19_p8334	51	Chorion	8.33191
	-7.7891	-5.49806	-7.91968	-7.03013	-9.48942	exe19_p8.exe19_p8335	115	Intermediate Chorion	8.33191
	-6.84899	-5.45024	-8.62384	-7.29399	-9.49722	exe19_p8.exe19_p8336	30	Chorion	8.33191
	-8.03338	-5.12283	-8.69768	-6.65542	-9.0105	exe19_p8.exe19_p8340	52	Chorion	8.33191
	-6.90147	-5.58362	-9.96578	-7.20797	-8.77623	exe19_p8.exe19_p8346	30	Chorion	8.33191
	-6.23994	-4.88774	-8.66261	-7.40694	-9.96578	exe19_p8.exe19_p8347	30	Chorion	8.33191
	-7.28063	-8.19432	-9.96578	-4.94866	-5.24622	exe19_p8.exe19_p8348	1	p-TGC	8.33191
	-7.27713	-5.07839	-9.03383	-7.75433	-8.47229	exe19_p8.exe19_p8349	34	Chorion	8.33191
	-6.45778	-5.04891	-8.6225	-7.47731	-9.96578	exe19_p8.exe19_p8355	30	Chorion	8.33191
	-7.77057	-5.56144	-8.76311	-7.99172	-9.24259	exe19_p8.exe19_p8359	32	Chorion	8.33191
	-7.14411	-5.18152	-8.63382	-7.06871	-8.86946	exe19_p8.exe19_p8360	32	Chorion	8.33191
	-7.59966	-7.59966	-8.49021	-4.93191	-7.05311	exe19_p8.exe19_p8363	1	p-TGC	8.33191
	-8.26687	-6.19634	-8.39739	-6.5669	-9.08415	exe19_p8.exe19_p8364	32	Chorion	8.33191
	-5.41808	-6.72085	-9.5444	-6.72085	-9.21868	exe19_p8.exe19_p8367	21	SpT-Gly	8.33191
	-5.57032	-6.9889	-9.31251	-5.82751	-7.81639	exe19_p8.exe19_p8369	21	SpT-Gly	8.33191
	-7.86134	-5.37468	-8.5597	-7.39277	-8.80382	exe19_p8.exe19_p8372	44	Chorion	8.33191
	-7.46447	-5.13851	-7.46447	-7.07626	-8.85108	exe19_p8.exe19_p8377	39	Chorion	8.33191
	-7.38402	-5.9105	-8.38338	-6.50985	-8.74559	exe19_p8.exe19_p8379	51	Chorion	8.33191
	-6.38545	-4.71348	-8.73549	-6.94512	-8.73549	exe19_p9.exe19_p9002	31	SpT-Gly	8.33191
	-7.25909	-5.25516	-8.6829	-6.86552	-9.10264	exe19_p9.exe19_p9003	52	Chorion	8.33191
	-6.95381	-5.30662	-8.44641	-7.00231	-9.11779	exe19_p9.exe19_p9004	39	Chorion	8.33191
	-7.25521	-5.32543	-8.71092	-6.84947	-9.02145	exe19_p9.exe19_p9005	40	Chorion	8.33191
	-8.08725	-6.94645	-7.98249	-4.74196	-6.41636	exe19_p9.exe19_p9006	4	TGC progenitors	8.33191
	-8.10619	-5.56822	-8.25625	-6.58163	-8.61329	exe19_p9.exe19_p9007	39	Chorion	8.33191
	-5.21974	-5.6367	-9.51259	-6.71958	-8.95504	exe19_p9.exe19_p9008	21	SpT-Gly	8.33191
	-7.31911	-7.54492	-8.56902	-4.66315	-4.33793	exe19_p9.exe19_p9009	2	TGC progenitors	8.33191
	-7.59431	-7.50745	-8.26627	-5.35446	-7.01275	exe19_p9.exe19_p9012	126	SpA-TGC	8.33191
	-7.17862	-5.24936	-8.69795	-6.89213	-9.2916	exe19_p9.exe19_p9013	32	Chorion	8.33191
	-6.48826	-5.32973	-8.36753	-6.99067	-9.01279	exe19_p9.exe19_p9015	36	Chorion	8.33191
	-6.59691	-6.55266	-8.12824	-5.51202	-6.59691	exe19_p9.exe19_p9017	126	SpA-TGC	8.33191
	-7.31189	-5.44388	-8.82922	-7.13945	-9.48085	exe19_p9.exe19_p9018	40	Chorion	8.33191
	-7.00887	-5.13163	-8.33381	-7.40543	-9.20043	exe19_p9.exe19_p9019	39	Chorion	8.33191
	-7.20572	-6.77415	-8.10793	-5.35937	-7.20572	exe19_p9.exe19_p9021	126	SpA-TGC	8.33191
	-7.8466	-7.37681	-8.2744	-4.9813	-6.65565	exe19_p9.exe19_p9023	126	SpA-TGC	8.33191
	-7.51925	-5.23433	-8.52646	-6.70882	-9.31443	exe19_p9.exe19_p9030	35	Chorion	8.33191
	-6.98282	-5.48474	-8.71409	-7.19352	-8.91317	exe19_p9.exe19_p9031	39	Chorion	8.33191
	-6.58735	-6.91081	-9.96578	-6.51666	-9.35963	exe19_p9.exe19_p9033	29	EPC progenitors	8.33191
	-6.47681	-4.80728	-8.85983	-7.51541	-9.18316	exe19_p9.exe19_p9035	34	Chorion	8.33191
	-8.0938	-5.74567	-8.83988	-6.88029	-8.90653	exe19_p9.exe19_p9037	51	Chorion	8.33191
	-7.10071	-5.6542	-8.68568	-6.8905	-8.96578	exe19_p9.exe19_p9040	39	Chorion	8.33191
	-7.70219	-5.1672	-7.9902	-6.80719	-8.83165	exe19_p9.exe19_p9042	119	Chorion	8.33191
	-8.09622	-5.59093	-9.07877	-6.85406	-9.07877	exe19_p9.exe19_p9045	38	Chorion	8.33191
	-7.83303	-6.43225	-8.78336	-5.1541	-6.19013	exe19_p9.exe19_p9046	126	SpA-TGC	8.33191
	-7.28142	-5.639	-8.98448	-6.97321	-8.98448	exe19_p9.exe19_p9048	39	Chorion	8.33191
	-7.52411	-5.68263	-8.78532	-6.87944	-8.92636	exe19_p9.exe19_p9053	32	Chorion	8.33191
	-6.59232	-4.98816	-9.1134	-7.60737	-9.585	exe19_p9.exe19_p9054	30	Chorion	8.33191
	-7.46903	-5.73985	-9.24505	-6.63347	-9.24505	exe19_p9.exe19_p9057	39	Chorion	8.33191
	-7.01292	-5.08149	-8.70401	-6.77347	-9.03635	exe19_p9.exe19_p9059	56	Chorion	8.33191
	-7.58962	-5.57967	-8.15229	-6.68818	-9.00742	exe19_p9.exe19_p9063	52	Chorion	8.33191
	-6.80494	-4.73203	-9.43841	-6.00573	-9.43841	exe19_p9.exe19_p9065	19	EPC progenitors	8.33191
	-7.0312	-5.67814	-9.04391	-7.21073	-9.49758	exe19_p9.exe19_p9068	30	Chorion	8.33191
	-7.06933	-5.09422	-8.6642	-6.98659	-9.3004	exe19_p9.exe19_p9073	33	Chorion	8.33191
	-6.80219	-5.30467	-8.79142	-6.96256	-9.17233	exe19_p9.exe19_p9074	30	Chorion	8.33191
	-6.92498	-5.43106	-8.23107	-6.68781	-9.07224	exe19_p9.exe19_p9075	50	Chorion	8.33191
	-6.82561	-7.18711	-9.39191	-5.04401	-7.08789	exe19_p9.exe19_p9076	126	SpA-TGC	8.33191
	-7.03383	-5.44035	-8.42439	-6.37903	-9.22215	exe19_p9.exe19_p9080	52	Chorion	8.33191
	-7.00288	-5.254	-8.87302	-7.39142	-8.87302	exe19_p9.exe19_p9081	39	Chorion	8.33191
	-7.29079	-5.73186	-8.16421	-6.81646	-9.69416	exe19_p9.exe19_p9082	31	SpT-Gly	8.33191
	-6.23062	-7.96267	-9.32043	-5.17878	-8.39317	exe19_p9.exe19_p9085	27	EPC progenitors	8.33191
	-6.95865	-5.69226	-8.55041	-6.92579	-9.32816	exe19_p9.exe19_p9087	39	Chorion	8.33191
	-6.59089	-5.30633	-8.96265	-7.0859	-9.22631	exe19_p9.exe19_p9089	30	Chorion	8.33191
	-6.30075	-5.41598	-8.4323	-7.00419	-9.56984	exe19_p9.exe19_p9091	42	Chorion	8.33191
	-6.68175	-5.02197	-8.93931	-6.89412	-9.43527	exe19_p9.exe19_p9097	30	Chorion	8.33191
	-6.91813	-6.72539	-8.92055	-4.56901	-7.00307	exe19_p9.exe19_p9099	1	p-TGC	8.33191
	-6.99619	-7.49188	-9.39233	-5.18342	-8.66464	exe19_p9.exe19_p9100	27	EPC progenitors	8.33191
	-6.12325	-4.52823	-9.09524	-7.24018	-9.02439	exe19_p9.exe19_p9101	20	SpT-Gly	8.33191
	-6.74301	-5.6835	-9.58982	-7.16791	-9.04502	exe19_p9.exe19_p9103	32	Chorion	8.33191
	-6.9201	-5.37348	-8.78575	-7.40641	-8.95668	exe19_p9.exe19_p9105	32	Chorion	8.33191
	-7.96223	-5.4402	-8.47731	-6.65701	-8.90674	exe19_p9.exe19_p9106	50	Chorion	8.33191
	-7.13196	-5.46926	-8.73111	-7.21484	-8.73111	exe19_p9.exe19_p9109	50	Chorion	8.33191
	-6.32027	-7.37932	-8.5052	-4.91964	-7.64241	exe19_p9.exe19_p9110	27	EPC progenitors	8.33191
	-6.34361	-7.53006	-8.86109	-4.68159	-8.62435	exe19_p9.exe19_p9121	27	EPC progenitors	8.33191
	-6.37676	-5.57974	-9.40045	-7.6216	-8.54406	exe19_p9.exe19_p9122	30	Chorion	8.33191
	-6.68819	-5.30397	-7.71613	-7.13235	-8.7126	exe19_p9.exe19_p9125	37	Chorion	8.33191
	-7.5457	-5.67939	-8.16385	-6.82729	-9.04128	exe19_p9.exe19_p9337	51	Chorion	8.33191
	-8.09887	-6.02354	-7.95654	-6.86745	-9.96578	EXE2_e3_E7.5_2.EXE2_e3_E7.5_2008	82	Chorion progenitors	7.05304
	-8.15222	-5.07475	-8.15222	-6.71009	-8.63864	EXE2_e3_E7.5_2.EXE2_e3_E7.5_2009	91	Chorion progenitors	7.05304
	-7.08232	-5.54534	-8.4875	-6.44702	-8.95095	EXE2_e3_E7.5_2.EXE2_e3_E7.5_2016	108	Chorion progenitors	7.05304
	-7.18506	-5.49726	-7.61235	-6.95744	-9.2993	EXE2_e3_E7.5_2.EXE2_e3_E7.5_2055	92	Chorion progenitors	7.05304
	-7.81703	-6.26306	-8.52365	-6.88831	-8.86493	EXE2_e3_E7.5_2.EXE2_e3_E7.5_2070	68	Chorion progenitors	7.05304
	-7.605	-6.27733	-8.12368	-6.75275	-8.94138	EXE2_e3_E7.5_2.EXE2_e3_E7.5_2073	88	Chorion progenitors	7.05304
	-7.19469	-6.18843	-7.57696	-6.64325	-8.92361	EXE2_e3_E7.5_2.EXE2_e3_E7.5_2078	78	Chorion progenitors	7.05304
	-8.12261	-5.70908	-7.46539	-6.67312	-8.94062	EXE2_e3_E7.5_2.EXE2_e3_E7.5_2082	92	Chorion progenitors	7.05304
	-7.59479	-6.2922	-8.43132	-6.68404	-8.25377	EXE2_e3_E7.5_2.EXE2_e3_E7.5_2099	81	Chorion progenitors	7.05304
	-7.03782	-5.28742	-7.85971	-6.33532	-9.17128	EXE2_e3_E7.5_2.EXE2_e3_E7.5_2104	89	Chorion progenitors	7.05304
	-8.63777	-6.13619	-8.63777	-6.29824	-8.63777	EXE2_e3_E7.5_2.EXE2_e3_E7.5_2105	80	Chorion progenitors	7.05304
	-8.85244	-5.51013	-7.79894	-6.52092	-9.96578	EXE2_e3_E7.5_2.EXE2_e3_E7.5_2109	108	Chorion progenitors	7.05304
	-7.9804	-6.01827	-7.73325	-6.96052	-9.51165	EXE2_e3_E7.5_2.EXE2_e3_E7.5_2121	95	Chorion progenitors	7.05304
	-7.25608	-7.55698	-9.96578	-5.00359	-5.98591	EXE2_e3_E7.5_2.EXE2_e3_E7.5_2126	1	p-TGC	7.05304
	-7.00837	-6.15698	-7.45861	-6.4534	-9.36118	EXE2_e3_E7.5_2.EXE2_e3_E7.5_2137	98	Chorion progenitors	7.05304
	-7.07225	-5.53963	-8.03467	-6.99626	-9.96578	EXE2_e3_E7.5_2.EXE2_e3_E7.5_2149	79	Chorion progenitors	7.05304
	-8.26622	-6.00118	-7.50738	-7.01269	-9.15897	EXE2_e3_E7.5_2.EXE2_e3_E7.5_2150	72	Chorion progenitors	7.05304
	-7.37644	-5.92043	-8.06382	-6.38698	-8.25164	EXE2_e3_E7.5_2.EXE2_e3_E7.5_2152	75	Chorion progenitors	7.05304
	-7.74155	-5.25519	-7.58803	-7.0987	-9.3573	EXE2_e3_E7.5_2.EXE2_e3_E7.5_2155	53	Intermediate Chorion	7.05304
	-7.08667	-5.2962	-7.82076	-6.29495	-9.39144	EXE2_e3_E7.5_2.EXE2_e3_E7.5_2161	81	Chorion progenitors	7.05304
	-7.42494	-6.0535	-7.89099	-6.79072	-8.82512	EXE2_e3_E7.5_2.EXE2_e3_E7.5_2192	107	Chorion progenitors	7.05304
	-7.27014	-5.51833	-8.13528	-6.79025	-8.2916	EXE2_e3_E7.5_2.EXE2_e3_E7.5_2201	101	Chorion progenitors	7.05304
	-7.56051	-6.08298	-8.31103	-6.83893	-8.52273	EXE2_e3_E7.5_2.EXE2_e3_E7.5_2202	103	Chorion progenitors	7.05304
	-6.67312	-4.91741	-8.34736	-7.46539	-8.61371	EXE2_e3_E7.5_2.EXE2_e3_E7.5_2212	57	Intermediate Chorion	7.05304
	-7.79551	-6.10118	-7.53915	-6.67998	-8.29305	EXE2_e3_E7.5_2.EXE2_e3_E7.5_2216	79	Chorion progenitors	7.05304
	-8.02661	-5.82379	-8.3214	-6.66435	-9.52817	EXE2_e3_E7.5_2.EXE2_e3_E7.5_2218	51	Chorion	7.05304
	-7.81926	-5.68607	-7.96609	-6.91552	-9.45133	EXE2_e3_E7.5_2.EXE2_e3_E7.5_2241	96	Chorion progenitors	7.05304
	-7.31463	-5.61768	-7.98969	-6.10804	-8.50082	EXE2_e3_E7.5_2.EXE2_e3_E7.5_2252	83	Chorion progenitors	7.05304
	-7.56566	-5.61192	-8.612	-7.46309	-9.49179	EXE2_e3_E7.5_2.EXE2_e3_E7.5_2262	86	Chorion progenitors	7.05304
	-7.4886	-5.72875	-8.79852	-7.19729	-9.46469	EXE2_e3_E7.5_2.EXE2_e3_E7.5_2279	93	Chorion progenitors	7.05304
	-7.59724	-5.92428	-8.20896	-6.74416	-8.48829	EXE2_e3_E7.5_2.EXE2_e3_E7.5_2302	97	Chorion progenitors	7.05304
	-7.81748	-6.08488	-8.17828	-6.53166	-9.39005	EXE2_e3_E7.5_2.EXE2_e3_E7.5_2306	107	Chorion progenitors	7.05304
	-8.12373	-6.09483	-7.86472	-6.87484	-9.19597	EXE2_e3_E7.5_2.EXE2_e3_E7.5_2317	111	Chorion progenitors	7.05304
	-7.16207	-6.04275	-7.70928	-7.16207	-8.6016	EXE2_e4_E7.5_3.EXE2_e4_E7.5_3011	96	Chorion progenitors	6.82705
	-7.80568	-5.73155	-8.51438	-6.92063	-9.57027	EXE2_e4_E7.5_3.EXE2_e4_E7.5_3016	113	Intermediate Chorion	6.82705
	-7.74851	-6.02846	-8.14733	-6.7955	-8.97829	EXE2_e4_E7.5_3.EXE2_e4_E7.5_3017	63	Chorion progenitors	6.82705
	-7.32684	-5.51194	-7.73199	-6.26728	-9.06162	EXE2_e4_E7.5_3.EXE2_e4_E7.5_3022	78	Chorion progenitors	6.82705
	-7.67755	-6.4195	-7.67755	-6.68182	-8.34238	EXE2_e4_E7.5_3.EXE2_e4_E7.5_3030	61	Chorion progenitors	6.82705
	-7.95519	-6.08116	-7.85981	-7.39112	-9.09692	EXE2_e4_E7.5_3.EXE2_e4_E7.5_3041	72	Chorion progenitors	6.82705
	-7.37123	-5.50311	-8.21228	-6.89337	-9.59119	EXE2_e4_E7.5_3.EXE2_e4_E7.5_3062	119	Chorion	6.82705
	-7.42547	-5.87966	-7.53838	-6.77966	-8.89896	EXE2_e4_E7.5_3.EXE2_e4_E7.5_3068	120	Chorion progenitors	6.82705
	-7.30174	-5.73362	-7.44349	-6.94476	-8.83733	EXE2_e4_E7.5_3.EXE2_e4_E7.5_3077	80	Chorion progenitors	6.82705
	-8.29269	-5.84333	-7.99543	-6.52611	-9.1753	EXE2_e4_E7.5_3.EXE2_e4_E7.5_3097	82	Chorion progenitors	6.82705
	-7.1853	-6.02553	-8.11408	-6.15366	-9.24129	EXE2_e4_E7.5_3.EXE2_e4_E7.5_3105	73	Chorion progenitors	6.82705
	-8.10243	-6.09469	-7.93782	-6.88243	-8.75212	EXE2_e4_E7.5_3.EXE2_e4_E7.5_3123	71	Chorion progenitors	6.82705
	-7.15843	-5.04295	-7.46328	-6.19319	-8.38082	EXE2_e4_E7.5_3.EXE2_e4_E7.5_3135	80	Chorion progenitors	6.82705
	-7.37949	-5.65037	-7.675	-7.25171	-9.32778	EXE2_e4_E7.5_3.EXE2_e4_E7.5_3145	105	Chorion progenitors	6.82705
	-7.58049	-6.2576	-8.47496	-6.6363	-8.8237	EXE2_e4_E7.5_3.EXE2_e4_E7.5_3174	72	Chorion progenitors	6.82705
	-7.30466	-6.39379	-8.74464	-4.99131	-4.90247	EXE22_p1_placenta_e1.EXE22_p1_placenta_e1002	2	TGC progenitors	8.10597
	-6.39558	-5.04979	-8.7567	-7.03709	-8.86285	EXE22_p1_placenta_e1.EXE22_p1_placenta_e1007	34	Chorion	8.10597
	-7.6728	-5.83391	-8.09301	-6.56866	-8.92836	EXE22_p1_placenta_e1.EXE22_p1_placenta_e1022	93	Chorion progenitors	8.10597
	-6.65386	-5.42184	-8.65052	-6.98082	-8.99262	EXE22_p1_placenta_e1.EXE22_p1_placenta_e1024	33	Chorion	8.10597
	-7.60742	-7.35718	-8.12178	-5.41113	-6.69369	EXE22_p1_placenta_e1.EXE22_p1_placenta_e1025	126	SpA-TGC	8.10597
	-7.65043	-5.61215	-8.17413	-6.71441	-8.78779	EXE22_p1_placenta_e1.EXE22_p1_placenta_e1026	42	Chorion	8.10597
	-7.05104	-6.61414	-8.63002	-5.4085	-6.49367	EXE22_p1_placenta_e1.EXE22_p1_placenta_e1029	126	SpA-TGC	8.10597
	-6.54308	-5.13822	-8.78418	-7.2476	-9.54548	EXE22_p1_placenta_e1.EXE22_p1_placenta_e1031	30	Chorion	8.10597
	-7.37813	-5.44078	-8.35979	-6.7473	-8.88109	EXE22_p1_placenta_e1.EXE22_p1_placenta_e1034	38	Chorion	8.10597
	-7.63117	-6.07402	-9.13575	-4.01583	-4.982	EXE22_p1_placenta_e1.EXE22_p1_placenta_e1036	128	Maternal cells	8.10597
	-7.33924	-5.07561	-8.40186	-7.07091	-8.49734	EXE22_p1_placenta_e1.EXE22_p1_placenta_e1037	34	Chorion	8.10597
	-6.6492	-5.36832	-8.91724	-7.13515	-9.09315	EXE22_p1_placenta_e1.EXE22_p1_placenta_e1038	30	Chorion	8.10597
	-6.70986	-7.50597	-8.16844	-5.2415	-6.85267	EXE22_p1_placenta_e1.EXE22_p1_placenta_e1039	126	SpA-TGC	8.10597
	-7.19449	-5.8602	-8.95613	-6.19307	-8.49408	EXE22_p1_placenta_e1.EXE22_p1_placenta_e1040	124	Chorion progenitors	8.10597
	-6.89788	-5.27092	-7.98239	-6.75952	-8.14523	EXE22_p1_placenta_e1.EXE22_p1_placenta_e1046	36	Chorion	8.10597
	-6.19849	-4.8957	-9.02471	-6.65301	-8.8396	EXE22_p1_placenta_e1.EXE22_p1_placenta_e1047	53	Intermediate Chorion	8.10597
	-6.84287	-5.69748	-8.76101	-7.27484	-9.1411	EXE22_p1_placenta_e1.EXE22_p1_placenta_e1058	33	Chorion	8.10597
	-7.75433	-5.5202	-7.84177	-6.10512	-8.84132	EXE22_p2_e1.EXE22_p2_e1025	47	Chorion	8.10597
	-7.41016	-5.36792	-8.51618	-6.86903	-8.55836	EXE22_p2_e1.EXE22_p2_e1033	51	Chorion	8.10597
	-6.47386	-5.32667	-8.52833	-6.33474	-9.3155	EXE22_p2_e1.EXE22_p2_e1040	36	Chorion	8.10597
	-6.92108	-5.24434	-8.91864	-6.84836	-9.0758	EXE22_p2_e1.EXE22_p2_e1056	33	Chorion	8.10597
	-7.08189	-5.25364	-8.43819	-6.98311	-9.0086	EXE22_p2_e1.EXE22_p2_e1061	37	Chorion	8.10597
	-6.90487	-5.25014	-8.83607	-6.60272	-8.98603	EXE22_p2_e1.EXE22_p2_e1072	38	Chorion	8.10597
	-6.724	-5.05284	-8.28129	-6.59963	-9.12191	EXE22_p2_e1.EXE22_p2_e1144	50	Chorion	8.10597
	-7.03462	-5.20286	-8.23091	-7.0689	-8.91289	EXE22_p2_e1.EXE22_p2_e1160	39	Chorion	8.10597
	-6.47008	-5.4436	-8.69201	-6.61294	-8.16612	EXE22_p2_e1.EXE22_p2_e1171	38	Chorion	8.10597
	-7.10309	-5.44486	-8.65203	-6.97771	-8.55926	EXE22_p2_e1.EXE22_p2_e1196	91	Chorion progenitors	8.10597
	-7.1758	-5.41615	-8.29691	-6.90964	-9.13516	EXE22_p2_e1.EXE22_p2_e1208	37	Chorion	8.10597
	-7.613	-5.56606	-7.74061	-6.30179	-8.90845	EXE22_p2_e1.EXE22_p2_e1221	38	Chorion	8.10597
	-6.90932	-5.12401	-8.15184	-6.6225	-8.86572	EXE22_p2_e1.EXE22_p2_e1254	37	Chorion	8.10597
	-7.73635	-5.35613	-9.31721	-6.61193	-8.87139	EXE22_p2_e1.EXE22_p2_e1273	38	Chorion	8.10597
	-7.40688	-5.74382	-8.61454	-6.5348	-8.91338	EXE22_p2_e1.EXE22_p2_e1291	46	Chorion	8.10597
	-6.58176	-5.30621	-8.39486	-6.43211	-8.79919	EXE22_p2_e1.EXE22_p2_e1319	37	Chorion	8.10597
	-6.59467	-5.65029	-9.06315	-7.09716	-8.90447	EXE22_p2_e1.EXE22_p2_e1333	37	Chorion	8.10597
	-7.60341	-5.46459	-9.47948	-6.73037	-9.22759	EXE22_p2_e1.EXE22_p2_e1367	40	Chorion	8.10597
	-6.26405	-4.94139	-8.24102	-6.70059	-8.98712	EXE22_p2_e1.EXE22_p2_e1372	56	Chorion	8.10597
	-7.27134	-5.47888	-8.0946	-6.67937	-9.01104	EXE22_p2_e1.EXE22_p2_e1378	38	Chorion	8.10597
	-7.38199	-6.87406	-7.54721	-4.52314	-6.5954	EXE22_p5_e2b_placenta_e3.EXE22_p5_e2b_placenta_e3311	5	TGC progenitors	8.17536
	-5.53849	-5.10177	-9.29747	-7.27345	-9.15851	EXE22_p5_e2b_placenta_e3.EXE22_p5_e2b_placenta_e3337	23	SpT-Gly	8.17536
	-8.24965	-7.26543	-8.31378	-4.98534	-5.45131	EXE22_p5_e2b_placenta_e3.EXE22_p5_e2b_placenta_e3338	6	TGC progenitors	8.17536
	-7.67287	-6.40155	-8.11083	-4.43232	-5.46386	EXE22_p5_e2b_placenta_e3.EXE22_p5_e2b_placenta_e3339	5	TGC progenitors	8.17536
	-6.886	-6.48477	-8.44134	-5.59745	-8.79511	EXE22_p5_e2b_placenta_e3.EXE22_p5_e2b_placenta_e3341	26	EPC progenitors	8.17536
	-8.67681	-6.57118	-8.55577	-4.91098	-5.36863	EXE22_p5_e2b_placenta_e3.EXE22_p5_e2b_placenta_e3343	6	TGC progenitors	8.17536
	-7.83075	-7.01723	-7.64974	-4.50444	-6.79193	EXE22_p5_e2b_placenta_e3.EXE22_p5_e2b_placenta_e3345	5	TGC progenitors	8.17536
	-7.12493	-7.15409	-8.6827	-4.87645	-5.83763	EXE22_p5_e2b_placenta_e3.EXE22_p5_e2b_placenta_e3346	4	TGC progenitors	8.17536
	-7.95329	-6.68553	-8.03928	-4.67848	-5.32834	EXE22_p5_e2b_placenta_e3.EXE22_p5_e2b_placenta_e3347	2	TGC progenitors	8.17536
	-6.24237	-7.00268	-8.88862	-6.6413	-8.55175	EXE22_p5_e2b_placenta_e3.EXE22_p5_e2b_placenta_e3349	29	EPC progenitors	8.17536
	-7.37919	-7.05155	-8.69455	-4.97454	-6.41484	EXE22_p5_e2b_placenta_e3.EXE22_p5_e2b_placenta_e3350	3	TGC progenitors	8.17536
	-7.33745	-6.83944	-8.44508	-5.08487	-6.43769	EXE22_p5_e2b_placenta_e3.EXE22_p5_e2b_placenta_e3354	4	TGC progenitors	8.17536
	-7.89376	-7.14244	-8.44039	-5.05582	-5.82117	EXE22_p5_e2b_placenta_e3.EXE22_p5_e2b_placenta_e3356	17	TGC progenitors	8.17536
	-8.13534	-7.69236	-7.02558	-4.45495	-6.51401	EXE22_p5_e2b_placenta_e3.EXE22_p5_e2b_placenta_e3357	5	TGC progenitors	8.17536
	-7.53737	-8.07934	-8.36984	-4.87658	-7.63069	EXE22_p5_e2b_placenta_e3.EXE22_p5_e2b_placenta_e3361	126	SpA-TGC	8.17536
	-7.42106	-5.25286	-8.78863	-8.06552	-8.9294	EXE22_p5_e2b_placenta_e3.EXE22_p5_e2b_placenta_e3362	31	SpT-Gly	8.17536
	-6.79813	-6.69123	-8.86023	-5.06878	-5.732	EXE22_p5_e2b_placenta_e3.EXE22_p5_e2b_placenta_e3366	3	TGC progenitors	8.17536
	-6.73974	-5.30748	-8.45123	-6.98718	-9.10239	EXE22_p5_e2b_placenta_e3.EXE22_p5_e2b_placenta_e3367	57	Intermediate Chorion	8.17536
	-6.99454	-7.25336	-8.93266	-4.88503	-6.65326	EXE22_p5_e2b_placenta_e3.EXE22_p5_e2b_placenta_e3370	3	TGC progenitors	8.17536
	-6.11812	-4.86667	-9.4476	-7.16082	-9.4476	EXE22_p5_e2b_placenta_e3.EXE22_p5_e2b_placenta_e3373	20	SpT-Gly	8.17536
	-7.87999	-8.06707	-8.09589	-5.1973	-5.9617	EXE22_p5_e2b_placenta_e3.EXE22_p5_e2b_placenta_e3375	6	TGC progenitors	8.17536
	-7.32842	-7.66817	-8.55353	-4.74406	-3.74274	EXE22_p5_e2b_placenta_e3.EXE22_p5_e2b_placenta_e3376	2	TGC progenitors	8.17536
	-7.73871	-7.05747	-8.16542	-4.76116	-6.73449	EXE22_p5_e2b_placenta_e3.EXE22_p5_e2b_placenta_e3377	4	TGC progenitors	8.17536
	-6.23557	-5.9369	-9.17285	-6.87677	-9.12289	EXE22_p5_e2b_placenta_e3.EXE22_p5_e2b_placenta_e3379	22	SpT-Gly	8.17536
	-6.85709	-7.64999	-7.85621	-4.81674	-6.91364	EXE22_p5_e2b_placenta_e3.EXE22_p5_e2b_placenta_e3380	126	SpA-TGC	8.17536
	-7.13618	-5.85158	-7.79117	-6.93075	-8.96277	EXE23_P12.EXE23_P12042	120	Chorion progenitors	7.78923
	-7.38722	-5.61018	-7.92351	-6.66551	-8.84136	EXE23_P12.EXE23_P12048	105	Chorion progenitors	7.78923
	-7.06516	-5.9902	-7.83231	-6.69925	-8.7747	EXE23_P12.EXE23_P12117	124	Chorion progenitors	7.78923
	-7.49297	-5.7487	-7.99758	-6.65538	-9.28156	EXE23_P12.EXE23_P12124	80	Chorion progenitors	7.78923
	-7.97148	-5.78033	-8.19356	-6.80262	-8.69015	EXE23_P12.EXE23_P12165	60	Chorion progenitors	7.78923
	-6.68513	-6.17705	-8.13225	-6.76335	-9.96578	EXE23_P12.EXE23_P12210	121	Chorion progenitors	7.78923
	-7.67554	-6.05478	-7.97998	-6.71117	-9.08142	EXE23_P12.EXE23_P12222	93	Chorion progenitors	7.78923
	-7.69414	-5.79364	-8.03177	-7.04948	-9.37719	EXE23_P12.EXE23_P12256	48	Chorion	7.78923
	-7.78598	-5.80344	-7.85578	-6.77488	-8.77424	EXE23_P12.EXE23_P12302	88	Chorion progenitors	7.78923
	-7.44093	-6.13069	-7.21116	-6.50542	-9.0227	EXE23_P12.EXE23_P12312	110	Chorion progenitors	7.78923
	-7.33998	-5.84232	-8.00587	-6.65845	-9.14969	EXE23_P12.EXE23_P12315	93	Chorion progenitors	7.78923
	-7.62585	-6.12209	-7.59448	-6.54092	-8.64232	EXE23_P12.EXE23_P12324	69	Chorion progenitors	7.78923
	-7.48042	-5.43527	-7.942	-6.4434	-8.76971	EXE23_P13.EXE23_P13021	46	Chorion	7.78923
	-7.64037	-5.6938	-8.01099	-6.63178	-8.6358	EXE23_P13.EXE23_P13067	94	Chorion progenitors	7.78923
	-7.2095	-6.10896	-8.07477	-6.69753	-8.95439	EXE23_P13.EXE23_P13123	85	Chorion progenitors	7.78923
	-7.2875	-5.87385	-7.83631	-6.71006	-8.98381	EXE23_P13.EXE23_P13144	44	Chorion	7.78923
	-7.94776	-6.89888	-8.05694	-4.81453	-5.89181	EXE23_P3.EXE23_P3010	15	TGC progenitors	7.01275
	-7.51531	-7.12222	-8.83425	-4.85749	-6.05954	EXE23_P3.EXE23_P3058	3	TGC progenitors	7.01275
	-7.82403	-7.12389	-8.10766	-4.94906	-6.14542	EXE23_P3.EXE23_P3061	17	TGC progenitors	7.01275
	-8.57625	-6.86124	-7.88176	-4.94778	-6.66605	EXE23_P3.EXE23_P3146	16	TGC progenitors	7.01275
	-7.31458	-7.01449	-8.32759	-5.03133	-7.34523	EXE23_P3.EXE23_P3156	4	TGC progenitors	7.01275
	-8.80523	-6.72218	-8.40928	-4.89321	-5.61429	EXE23_P3.EXE23_P3181	15	TGC progenitors	7.01275
	-7.34871	-6.28866	-8.01988	-5.19783	-5.65628	EXE23_P3.EXE23_P3183	3	TGC progenitors	7.01275
	-8.29593	-6.96907	-8.75846	-5.1187	-6.0624	EXE23_P3.EXE23_P3210	6	TGC progenitors	7.01275
	-8.17057	-7.25231	-7.00336	-4.78759	-6.52183	EXE23_P3.EXE23_P3237	5	TGC progenitors	7.01275
	-8.40865	-7.00242	-8.9866	-5.25127	-7.09517	EXE23_P3.EXE23_P3287	1	p-TGC	7.01275
	-7.88245	-6.64872	-8.96848	-5.41637	-6.3269	EXE23_P3.EXE23_P3288	6	TGC progenitors	7.01275
	-8.61038	-6.84542	-7.59033	-5.07153	-5.792	EXE23_P3.EXE23_P3291	17	TGC progenitors	7.01275
	-7.28414	-7.28414	-7.68232	-4.83475	-6.55014	EXE23_P3.EXE23_P3297	126	SpA-TGC	7.01275
	-8.18673	-6.63454	-8.49656	-5.30357	-6.4842	EXE23_P3.EXE23_P3316	6	TGC progenitors	7.01275
	-7.52742	-6.0646	-8.2087	-5.20123	-6.35453	EXE23_P3.EXE23_P3331	1	p-TGC	7.01275
	-8.35102	-6.48143	-8.47012	-4.86799	-6.13543	EXE23_P3.EXE23_P3347	6	TGC progenitors	7.01275
	-7.3763	-6.07809	-7.91728	-5.33123	-6.67552	EXE23_P4.EXE23_P4003	3	TGC progenitors	7.01275
	-8.80266	-6.54507	-8.2555	-5.24288	-5.81749	EXE23_P4.EXE23_P4010	6	TGC progenitors	7.01275
	-8.41728	-6.70935	-8.22036	-4.82727	-5.98765	EXE23_P4.EXE23_P4024	6	TGC progenitors	7.01275
	-8.48043	-7.13401	-8.39055	-5.1129	-6.44987	EXE23_P4.EXE23_P4039	6	TGC progenitors	7.01275
	-8.65288	-6.33579	-8.39085	-5.0977	-5.97991	EXE23_P4.EXE23_P4097	6	TGC progenitors	7.01275
	-7.80646	-6.54076	-8.3899	-4.8705	-5.08819	EXE23_P4.EXE23_P4104	10	TGC progenitors	7.01275
	-7.5342	-7.32423	-8.01212	-5.26441	-7.48969	EXE23_P4.EXE23_P4188	4	TGC progenitors	7.01275
	-8.34269	-6.32864	-7.83466	-4.61116	-6.28411	EXE23_P4.EXE23_P4198	4	TGC progenitors	7.01275
	-7.92139	-7.38082	-9.26534	-5.60238	-6.10366	EXE23_P4.EXE23_P4242	1	p-TGC	7.01275
	-7.48095	-6.82565	-7.88909	-4.88044	-6.37668	EXE23_P4.EXE23_P4252	4	TGC progenitors	7.01275
	-7.96869	-7.26012	-8.14544	-5.01534	-5.19829	EXE23_P4.EXE23_P4255	3	TGC progenitors	7.01275
	-8.57087	-7.1192	-8.11476	-5.06631	-7.25626	EXE23_P4.EXE23_P4269	29	EPC progenitors	7.01275
	-8.3114	-7.1305	-8.68368	-5.23961	-6.58591	EXE23_P4.EXE23_P4287	16	TGC progenitors	7.01275
	-8.08851	-7.07493	-9.34777	-4.80554	-5.28777	EXE23_P4.EXE23_P4323	10	TGC progenitors	7.01275
	-7.60635	-6.67597	-9.13821	-4.71573	-4.87059	EXE23_P4.EXE23_P4336	2	TGC progenitors	7.01275
	-8.35819	-7.02954	-8.94878	-5.08346	-5.56435	EXE23_P4.EXE23_P4343	15	TGC progenitors	7.01275
	-8.04174	-6.47421	-8.54521	-5.12906	-5.46667	EXE23_P4.EXE23_P4351	17	TGC progenitors	7.01275
	-7.10309	-7.976	-8.55926	-4.86355	-6.35382	EXE23_P4.EXE23_P4359	3	TGC progenitors	7.01275
	-7.84195	-7.23514	-7.76465	-4.52811	-4.4656	EXE23_P4.EXE23_P4366	2	TGC progenitors	7.01275
	-7.85313	-6.96354	-8.29845	-4.83011	-4.67279	EXE23_P5.EXE23_P5004	2	TGC progenitors	7.79697
	-8.83976	-7.33965	-8.15311	-4.56519	-4.99755	EXE23_P5.EXE23_P5035	10	TGC progenitors	7.79697
	-7.77443	-5.10939	-8.45228	-7.38219	-8.96661	EXE23_P5.EXE23_P5060	50	Chorion	7.79697
	-6.98572	-5.97222	-8.583	-7.07225	-8.71601	EXE23_P5.EXE23_P5063	64	Chorion progenitors	7.79697
	-6.17227	-6.03071	-9.00005	-7.07181	-9.18775	EXE23_P5.EXE23_P5076	29	EPC progenitors	7.79697
	-7.83288	-5.47748	-8.26209	-6.39163	-9.50507	EXE23_P5.EXE23_P5089	50	Chorion	7.79697
	-7.1073	-4.81646	-8.95969	-7.3233	-9.28314	EXE23_P5.EXE23_P5094	34	Chorion	7.79697
	-8.5934	-6.52125	-8.32487	-4.93106	-4.70165	EXE23_P5.EXE23_P5095	10	TGC progenitors	7.79697
	-7.17841	-5.15735	-8.06862	-6.66484	-9.21629	EXE23_P5.EXE23_P5102	37	Chorion	7.79697
	-8.02661	-4.94961	-8.59026	-7.15347	-9.3508	EXE23_P5.EXE23_P5125	56	Chorion	7.79697
	-7.72343	-5.79753	-8.35583	-6.88455	-9.71897	EXE23_P5.EXE23_P5139	49	Chorion	7.79697
	-7.9883	-5.66668	-8.03201	-6.60341	-8.84462	EXE23_P5.EXE23_P5153	95	Chorion progenitors	7.79697
	-7.05544	-5.84748	-8.43823	-6.71092	-8.95579	EXE23_P5.EXE23_P5160	123	Chorion progenitors	7.79697
	-7.02624	-4.67482	-8.75443	-7.08025	-9.50544	EXE23_P5.EXE23_P5165	57	Intermediate Chorion	7.79697
	-7.7197	-5.30529	-8.37652	-6.97664	-8.89829	EXE23_P5.EXE23_P5182	42	Chorion	7.79697
	-7.86649	-6.12782	-8.16513	-6.53619	-9.18246	EXE23_P5.EXE23_P5184	61	Chorion progenitors	7.79697
	-7.42398	-5.5853	-7.8901	-6.34012	-8.91489	EXE23_P5.EXE23_P5190	123	Chorion progenitors	7.79697
	-6.7075	-5.46634	-8.52553	-7.4106	-9.02261	EXE23_P5.EXE23_P5203	37	Chorion	7.79697
	-7.69513	-5.77878	-8.11449	-7.00575	-8.93489	EXE23_P5.EXE23_P5210	125	Chorion progenitors	7.79697
	-6.92309	-4.55907	-8.95839	-6.92309	-9.0846	EXE23_P5.EXE23_P5226	34	Chorion	7.79697
	-7.23196	-5.74451	-7.85999	-6.57646	-8.99749	EXE23_P5.EXE23_P5238	46	Chorion	7.79697
	-7.51531	-5.94265	-8.27292	-6.7661	-9.16312	EXE23_P5.EXE23_P5291	125	Chorion progenitors	7.79697
	-7.1862	-5.79678	-7.56588	-6.56892	-8.8138	EXE23_P5.EXE23_P5296	95	Chorion progenitors	7.79697
	-8.08436	-7.23214	-8.08436	-4.85203	-4.17413	EXE23_P5.EXE23_P5303	10	TGC progenitors	7.79697
	-8.86405	-6.54058	-6.98818	-4.38108	-6.88686	EXE23_P5.EXE23_P5310	5	TGC progenitors	7.79697
	-7.35601	-5.26165	-8.02633	-6.76051	-9.21686	EXE23_P5.EXE23_P5311	50	Chorion	7.79697
	-7.40417	-5.78286	-8.03899	-6.93362	-8.81138	EXE23_P5.EXE23_P5312	124	Chorion progenitors	7.79697
	-7.71521	-5.66552	-8.02395	-6.42546	-8.95971	EXE23_P5.EXE23_P5324	61	Chorion progenitors	7.79697
	-7.36495	-5.16337	-8.33518	-6.65692	-8.99429	EXE23_P5.EXE23_P5355	43	Chorion	7.79697
	-7.63302	-7.76759	-8.66827	-4.7174	-4.61869	EXE23_P5.EXE23_P5358	10	TGC progenitors	7.79697
	-7.23618	-5.59321	-8.53827	-6.66938	-9.15758	EXE23_P5.EXE23_P5364	42	Chorion	7.79697
	-7.85223	-5.83611	-8.14655	-6.61754	-8.74482	EXE23_P5.EXE23_P5366	125	Chorion progenitors	7.79697
	-7.1383	-5.97804	-8.04166	-6.83651	-9.0479	EXE23_P6.EXE23_P6005	37	Chorion	7.79697
	-6.30724	-5.59668	-8.43922	-6.76291	-9.2139	EXE23_P6.EXE23_P6018	37	Chorion	7.79697
	-6.70989	-5.19412	-9.23643	-7.56625	-9.23643	EXE23_P6.EXE23_P6048	31	SpT-Gly	7.79697
	-8.04449	-7.426	-8.25174	-4.85929	-5.39242	EXE23_P6.EXE23_P6058	2	TGC progenitors	7.79697
	-7.18226	-5.29802	-8.26359	-6.87609	-8.96452	EXE23_P6.EXE23_P6070	40	Chorion	7.79697
	-7.68204	-5.67142	-7.83297	-7.19938	-9.17876	EXE23_P6.EXE23_P6079	43	Chorion	7.79697
	-7.76098	-7.76098	-7.39529	-4.12201	-5.65759	EXE23_P6.EXE23_P6090	5	TGC progenitors	7.79697
	-8.16765	-8.31165	-8.75076	-4.82184	-5.29638	EXE23_P6.EXE23_P6097	3	TGC progenitors	7.79697
	-8.03737	-6.7302	-7.04966	-4.66736	-5.53416	EXE23_P6.EXE23_P6102	9	TGC progenitors	7.79697
	-8.03167	-7.32428	-9.11289	-4.4504	-4.55587	EXE23_P6.EXE23_P6136	2	TGC progenitors	7.79697
	-7.66554	-6.1166	-7.76468	-6.32781	-8.9793	EXE23_P6.EXE23_P6147	125	Chorion progenitors	7.79697
	-8.48401	-7.19454	-7.63406	-4.79739	-6.02624	EXE23_P6.EXE23_P6150	5	TGC progenitors	7.79697
	-7.47128	-6.03835	-7.47128	-7.18517	-8.61805	EXE23_P6.EXE23_P6151	112	Chorion progenitors	7.79697
	-6.88037	-5.88962	-7.56556	-6.55607	-9.04631	EXE23_P6.EXE23_P6165	99	Chorion progenitors	7.79697
	-8.37114	-7.36873	-7.56172	-4.80194	-6.39792	EXE23_P6.EXE23_P6173	9	TGC progenitors	7.79697
	-7.49055	-6.00745	-8.17285	-7.17576	-8.65596	EXE23_P6.EXE23_P6175	93	Chorion progenitors	7.79697
	-7.70098	-6.03296	-8.33666	-6.54557	-8.33666	EXE23_P6.EXE23_P6202	94	Chorion progenitors	7.79697
	-7.95059	-6.59268	-9.66241	-4.80107	-5.12707	EXE23_P6.EXE23_P6218	10	TGC progenitors	7.79697
	-7.61965	-6.10118	-7.84304	-6.63745	-8.66784	EXE23_P6.EXE23_P6233	85	Chorion progenitors	7.79697
	-7.53791	-5.54324	-8.32917	-6.91239	-9.24416	EXE23_P6.EXE23_P6237	35	Chorion	7.79697
	-7.48849	-6.1907	-8.36625	-6.30186	-8.95484	EXE23_P6.EXE23_P6255	125	Chorion progenitors	7.79697
	-7.59218	-6.14057	-7.99212	-6.67552	-8.93327	EXE23_P6.EXE23_P6265	94	Chorion progenitors	7.79697
	-8.57178	-8.30095	-7.87624	-5.02716	-6.58635	EXE23_P6.EXE23_P6271	17	TGC progenitors	7.79697
	-7.2237	-5.59082	-8.45938	-6.50088	-9.08857	EXE23_P6.EXE23_P6274	94	Chorion progenitors	7.79697
	-7.13933	-5.28729	-8.03513	-6.96026	-8.8469	EXE23_P6.EXE23_P6292	40	Chorion	7.79697
	-7.93922	-7.93922	-8.04174	-4.60941	-4.08673	EXE23_P6.EXE23_P6313	10	TGC progenitors	7.79697
	-7.74867	-6.99183	-8.49615	-4.96729	-5.45563	EXE23_P6.EXE23_P6321	17	TGC progenitors	7.79697
	-8.33313	-6.1185	-7.74036	-6.28577	-9.12759	EXE23_P6.EXE23_P6328	93	Chorion progenitors	7.79697
	-7.35341	-5.52509	-8.35885	-6.93702	-8.94928	EXE23_P6.EXE23_P6346	40	Chorion	7.79697
	-7.05448	-5.41236	-8.23042	-6.73516	-9.20119	EXE23_P6.EXE23_P6356	40	Chorion	7.79697
	-7.10848	-6.21162	-8.18156	-6.73016	-8.90479	EXE23_P6.EXE23_P6365	85	Chorion progenitors	7.79697
	-5.04238	-6.45371	-8.87583	-6.16701	-8.79325	EXE24_P10.EXE24_P10004	21	SpT-Gly	8.0452
	-7.72726	-6.90161	-9.10327	-5.00924	-4.7621	EXE24_P10.EXE24_P10011	2	TGC progenitors	8.0452
	-6.30122	-7.19171	-9.10887	-5.64521	-9.24425	EXE24_P10.EXE24_P10013	28	EPC progenitors	8.0452
	-7.09017	-7.14305	-8.75125	-5.62369	-6.50151	EXE24_P10.EXE24_P10016	126	SpA-TGC	8.0452
	-5.97932	-5.23477	-8.82254	-7.01446	-9.36357	EXE24_P10.EXE24_P10020	22	SpT-Gly	8.0452
	-7.51766	-5.31568	-8.5391	-6.9738	-9.22136	EXE24_P10.EXE24_P10046	53	Intermediate Chorion	8.0452
	-5.53953	-5.67786	-9.60872	-6.79532	-8.78711	EXE24_P10.EXE24_P10057	23	SpT-Gly	8.0452
	-4.71864	-5.83776	-9.67564	-6.07713	-8.74137	EXE24_P10.EXE24_P10063	21	SpT-Gly	8.0452
	-5.12073	-6.2451	-8.87856	-6.20465	-8.5398	EXE24_P10.EXE24_P10070	21	SpT-Gly	8.0452
	-7.09005	-4.76303	-8.33637	-6.99066	-9.01673	EXE24_P10.EXE24_P10072	33	Chorion	8.0452
	-7.57802	-6.09715	-7.93034	-6.65538	-8.92429	EXE24_P10.EXE24_P10073	66	Chorion progenitors	8.0452
	-7.63729	-5.43438	-7.844	-6.51355	-8.88346	EXE24_P10.EXE24_P10075	49	Chorion	8.0452
	-7.04214	-6.16951	-7.77165	-6.68007	-9.15607	EXE24_P10.EXE24_P10081	123	Chorion progenitors	8.0452
	-7.26829	-5.38759	-8.51984	-7.20019	-8.79322	EXE24_P10.EXE24_P10084	38	Chorion	8.0452
	-5.47678	-5.97168	-8.78812	-7.07521	-9.08498	EXE24_P10.EXE24_P10091	22	SpT-Gly	8.0452
	-5.31295	-5.37509	-9.35201	-6.7658	-9.14536	EXE24_P10.EXE24_P10093	23	SpT-Gly	8.0452
	-6.42769	-4.71578	-8.99574	-7.38082	-9.10033	EXE24_P10.EXE24_P10095	34	Chorion	8.0452
	-5.74512	-7.00975	-9.4215	-6.81107	-9.4215	EXE24_P10.EXE24_P10105	22	SpT-Gly	8.0452
	-5.50621	-6.44209	-8.8282	-7.09776	-9.96578	EXE24_P10.EXE24_P10106	29	EPC progenitors	8.0452
	-7.5708	-5.35189	-8.2422	-6.5502	-9.30985	EXE24_P10.EXE24_P10123	55	Intermediate Chorion	8.0452
	-5.53325	-5.8801	-9.2699	-7.11803	-9.0433	EXE24_P10.EXE24_P10151	21	SpT-Gly	8.0452
	-5.36332	-6.18478	-9.66992	-6.86359	-9.09032	EXE24_P10.EXE24_P10157	21	SpT-Gly	8.0452
	-5.91964	-5.74803	-8.98163	-7.61296	-9.6314	EXE24_P10.EXE24_P10170	29	EPC progenitors	8.0452
	-6.20628	-7.67514	-8.11973	-7.23833	-8.76567	EXE24_P10.EXE24_P10171	29	EPC progenitors	8.0452
	-7.53369	-5.35233	-8.32866	-7.07451	-8.80803	EXE24_P10.EXE24_P10188	49	Chorion	8.0452
	-6.62029	-5.41539	-8.41971	-7.34527	-9.44331	EXE24_P10.EXE24_P10191	33	Chorion	8.0452
	-8.47573	-6.84931	-8.44404	-4.79357	-6.50889	EXE24_P10.EXE24_P10200	6	TGC progenitors	8.0452
	-7.59348	-5.85551	-7.72153	-6.27947	-8.89582	EXE24_P10.EXE24_P10213	125	Chorion progenitors	8.0452
	-7.37449	-5.58352	-8.31676	-6.63702	-8.63929	EXE24_P10.EXE24_P10217	87	Chorion progenitors	8.0452
	-7.76431	-5.46773	-8.24744	-6.94481	-8.97906	EXE24_P10.EXE24_P10220	125	Chorion progenitors	8.0452
	-7.19699	-5.64208	-8.12768	-6.74736	-9.30445	EXE24_P10.EXE24_P10221	100	Chorion progenitors	8.0452
	-7.20443	-6.67043	-7.35827	-5.04952	-7.8188	EXE24_P10.EXE24_P10229	4	TGC progenitors	8.0452
	-7.6046	-5.83792	-8.00359	-6.54299	-8.71524	EXE24_P10.EXE24_P10232	46	Chorion	8.0452
	-5.73401	-7.55248	-8.19862	-6.69468	-8.9938	EXE24_P10.EXE24_P10239	29	EPC progenitors	8.0452
	-5.29151	-6.14713	-9.49131	-6.98767	-9.36246	EXE24_P10.EXE24_P10242	23	SpT-Gly	8.0452
	-7.66429	-5.34648	-8.39783	-7.2928	-9.01665	EXE24_P10.EXE24_P10246	40	Chorion	8.0452
	-5.49168	-6.01045	-9.31009	-7.04267	-9.36986	EXE24_P10.EXE24_P10248	23	SpT-Gly	8.0452
	-6.02191	-5.60987	-9.77	-7.2927	-9.59763	EXE24_P10.EXE24_P10262	22	SpT-Gly	8.0452
	-5.32786	-6.6328	-9.22882	-6.29408	-8.94741	EXE24_P10.EXE24_P10284	21	SpT-Gly	8.0452
	-5.80761	-5.58899	-9.96578	-7.1446	-9.04064	EXE24_P10.EXE24_P10289	23	SpT-Gly	8.0452
	-5.39753	-6.68462	-9.48029	-6.77023	-9.05494	EXE24_P10.EXE24_P10303	21	SpT-Gly	8.0452
	-7.49348	-5.63312	-8.16411	-6.46558	-9.25668	EXE24_P10.EXE24_P10332	44	Chorion	8.0452
	-6.31973	-6.71039	-8.34762	-5.1447	-8.84815	EXE24_P10.EXE24_P10334	27	EPC progenitors	8.0452
	-7.56852	-5.43012	-8.43465	-6.2845	-8.52898	EXE24_P10.EXE24_P10336	93	Chorion progenitors	8.0452
	-5.24609	-6.16366	-9.75544	-6.35429	-8.95125	EXE24_P10.EXE24_P10339	21	SpT-Gly	8.0452
	-5.28075	-5.90682	-9.61904	-6.81539	-9.42693	EXE24_P10.EXE24_P10344	23	SpT-Gly	8.0452
	-7.40044	-5.23565	-8.46557	-6.94321	-9.26035	EXE24_P10.EXE24_P10353	53	Intermediate Chorion	8.0452
	-5.22389	-6.45156	-9.44166	-6.6154	-8.60009	EXE24_P10.EXE24_P10371	21	SpT-Gly	8.0452
	-7.34535	-5.79644	-7.98668	-6.78122	-8.99765	EXE24_P10.EXE24_P10375	115	Intermediate Chorion	8.0452
	-7.08589	-7.03485	-8.98626	-4.62625	-5.34586	EXE24_P11.EXE24_P11002	3	TGC progenitors	8.0452
	-7.60084	-5.61276	-7.79878	-6.7049	-8.81099	EXE24_P11.EXE24_P11013	86	Chorion progenitors	8.0452
	-7.60733	-7.24655	-7.54058	-5.26467	-8.18826	EXE24_P11.EXE24_P11034	4	TGC progenitors	8.0452
	-7.46764	-5.94361	-7.63403	-6.8747	-8.72241	EXE24_P11.EXE24_P11037	94	Chorion progenitors	8.0452
	-7.75242	-5.82283	-7.73199	-6.60693	-8.79162	EXE24_P11.EXE24_P11043	80	Chorion progenitors	8.0452
	-7.30012	-5.27672	-7.72946	-6.76945	-8.65267	EXE24_P11.EXE24_P11044	124	Chorion progenitors	8.0452
	-5.59557	-6.12282	-9.77976	-6.69219	-9.21035	EXE24_P11.EXE24_P11046	22	SpT-Gly	8.0452
	-7.36063	-5.39988	-8.91227	-6.80871	-8.98188	EXE24_P11.EXE24_P11048	47	Chorion	8.0452
	-6.3304	-6.22529	-9.01033	-6.28567	-8.5212	EXE24_P11.EXE24_P11070	26	EPC progenitors	8.0452
	-7.39722	-5.76749	-7.64857	-6.43867	-8.38475	EXE24_P11.EXE24_P11078	101	Chorion progenitors	8.0452
	-6.74696	-7.49776	-8.63755	-4.18729	-4.67943	EXE24_P11.EXE24_P11080	1	p-TGC	8.0452
	-5.62246	-6.50596	-9.58381	-7.1875	-9.19408	EXE24_P11.EXE24_P11097	22	SpT-Gly	8.0452
	-7.05426	-5.5905	-7.72849	-6.757	-9.17927	EXE24_P11.EXE24_P11098	117	Intermediate Chorion	8.0452
	-7.56302	-6.84167	-8.84842	-4.86928	-5.44797	EXE24_P11.EXE24_P11101	6	TGC progenitors	8.0452
	-7.10558	-5.22216	-8.93472	-6.5476	-8.93472	EXE24_P11.EXE24_P11109	33	Chorion	8.0452
	-8.09837	-6.08083	-7.90279	-6.37643	-8.69515	EXE24_P11.EXE24_P11115	120	Chorion progenitors	8.0452
	-7.04485	-5.24945	-8.04587	-6.85208	-8.85475	EXE24_P11.EXE24_P11120	37	Chorion	8.0452
	-5.42921	-6.67917	-9.41076	-7.10664	-8.69821	EXE24_P11.EXE24_P11127	29	EPC progenitors	8.0452
	-7.4789	-6.3426	-8.4203	-4.53542	-6.19332	EXE24_P11.EXE24_P11138	2	TGC progenitors	8.0452
	-5.29943	-6.15745	-9.15112	-7.52087	-9.68266	EXE24_P11.EXE24_P11140	23	SpT-Gly	8.0452
	-7.47744	-6.92202	-8.7532	-4.96751	-7.47744	EXE24_P11.EXE24_P11143	126	SpA-TGC	8.0452
	-7.12823	-5.8526	-7.80389	-6.45166	-8.91669	EXE24_P11.EXE24_P11156	64	Chorion progenitors	8.0452
	-7.44721	-5.99534	-8.04375	-6.39099	-8.74289	EXE24_P11.EXE24_P11170	90	Chorion progenitors	8.0452
	-7.75743	-7.7091	-8.28574	-4.84911	-5.77043	EXE24_P11.EXE24_P11181	6	TGC progenitors	8.0452
	-6.40298	-7.42252	-9.13988	-5.21195	-8.73181	EXE24_P11.EXE24_P11191	27	EPC progenitors	8.0452
	-5.57069	-6.93258	-9.11002	-6.5577	-9.03151	EXE24_P11.EXE24_P11216	22	SpT-Gly	8.0452
	-7.07288	-5.40861	-8.25947	-6.84558	-9.42709	EXE24_P11.EXE24_P11231	48	Chorion	8.0452
	-5.24447	-6.48898	-8.96276	-6.54937	-8.77797	EXE24_P11.EXE24_P11249	21	SpT-Gly	8.0452
	-6.20488	-6.44678	-9.23385	-5.96762	-9.14121	EXE24_P11.EXE24_P11256	27	EPC progenitors	8.0452
	-5.47048	-5.64043	-9.74288	-7.19011	-9.96578	EXE24_P11.EXE24_P11264	23	SpT-Gly	8.0452
	-5.99148	-7.22225	-9.25825	-5.67923	-8.68823	EXE24_P11.EXE24_P11270	27	EPC progenitors	8.0452
	-7.10413	-6.7518	-7.55518	-4.87089	-7.60414	EXE24_P11.EXE24_P11283	4	TGC progenitors	8.0452
	-7.00781	-5.34202	-8.12136	-6.79201	-9.37938	EXE24_P11.EXE24_P11302	44	Chorion	8.0452
	-6.96041	-5.21322	-8.30447	-6.73592	-8.43339	EXE24_P11.EXE24_P11310	39	Chorion	8.0452
	-7.08324	-5.56982	-8.66664	-6.86654	-9.482	EXE24_P11.EXE24_P11315	51	Chorion	8.0452
	-4.91425	-4.86614	-9.6731	-6.37828	-8.48068	EXE24_P11.EXE24_P11318	23	SpT-Gly	8.0452
	-8.03488	-5.27907	-7.93219	-6.48985	-9.08304	EXE24_P11.EXE24_P11324	50	Chorion	8.0452
	-5.45186	-5.83001	-9.75796	-7.02796	-9.57634	EXE24_P11.EXE24_P11336	22	SpT-Gly	8.0452
	-6.99871	-4.80883	-8.58946	-7.3621	-9.30551	EXE24_P11.EXE24_P11339	31	SpT-Gly	8.0452
	-7.40438	-6.12964	-8.16008	-6.80653	-8.44373	EXE24_P11.EXE24_P11340	43	Chorion	8.0452
	-5.74436	-6.43315	-9.38207	-5.96031	-9.70337	EXE24_P11.EXE24_P11349	21	SpT-Gly	8.0452
	-7.23813	-5.40446	-8.78788	-6.85604	-9.11507	EXE24_P11.EXE24_P11373	41	Chorion	8.0452
	-7.22987	-5.91862	-7.71815	-6.79047	-9.20996	EXE24_P12.EXE24_P12006	86	Chorion progenitors	8.08062
	-7.81748	-5.30326	-7.95118	-6.65458	-9.48826	EXE24_P12.EXE24_P12008	46	Chorion	8.08062
	-6.72907	-7.43902	-8.56053	-5.06164	-8.05976	EXE24_P12.EXE24_P12016	27	EPC progenitors	8.08062
	-7.82022	-6.83443	-7.54951	-4.53921	-6.38577	EXE24_P12.EXE24_P12019	5	TGC progenitors	8.08062
	-6.60771	-6.83466	-8.93384	-5.34625	-8.40982	EXE24_P12.EXE24_P12022	27	EPC progenitors	8.08062
	-7.17289	-5.40088	-7.91046	-6.61781	-9.14597	EXE24_P12.EXE24_P12029	37	Chorion	8.08062
	-7.76286	-5.90549	-7.70307	-6.30027	-8.9846	EXE24_P12.EXE24_P12053	88	Chorion progenitors	8.08062
	-7.60299	-5.69925	-7.79927	-6.5505	-8.50914	EXE24_P12.EXE24_P12061	114	Intermediate Chorion	8.08062
	-5.95415	-6.75008	-9.01521	-5.55227	-9.01521	EXE24_P12.EXE24_P12071	28	EPC progenitors	8.08062
	-7.61359	-6.88419	-9.16128	-5.224	-6.59676	EXE24_P12.EXE24_P12081	1	p-TGC	8.08062
	-7.39277	-5.1552	-8.5597	-6.5194	-8.75158	EXE24_P12.EXE24_P12082	56	Chorion	8.08062
	-4.71853	-6.81367	-9.38748	-6.6619	-8.17273	EXE24_P12.EXE24_P12092	21	SpT-Gly	8.08062
	-5.54403	-5.6088	-9.345	-7.06806	-9.11254	EXE24_P12.EXE24_P12094	22	SpT-Gly	8.08062
	-5.58859	-5.94884	-9.52938	-6.61755	-8.32452	EXE24_P12.EXE24_P12095	21	SpT-Gly	8.08062
	-6.16244	-5.1626	-9.4366	-7.4954	-9.4366	EXE24_P12.EXE24_P12101	22	SpT-Gly	8.08062
	-6.37831	-5.30119	-8.58998	-7.50757	-9.77042	EXE24_P12.EXE24_P12107	20	SpT-Gly	8.08062
	-7.24134	-7.60238	-8.81564	-4.86613	-4.62134	EXE24_P12.EXE24_P12118	2	TGC progenitors	8.08062
	-5.20915	-6.94789	-9.68465	-6.1239	-9.24731	EXE24_P12.EXE24_P12128	21	SpT-Gly	8.08062
	-5.92171	-4.75018	-9.11211	-7.00608	-8.76958	EXE24_P12.EXE24_P12129	20	SpT-Gly	8.08062
	-7.34595	-5.6811	-8.52452	-6.95626	-8.86566	EXE24_P12.EXE24_P12149	52	Chorion	8.08062
	-6.18998	-8.35796	-9.10251	-5.27761	-9.10251	EXE24_P12.EXE24_P12157	27	EPC progenitors	8.08062
	-7.73798	-6.81283	-8.599	-4.87164	-5.03629	EXE24_P12.EXE24_P12176	2	TGC progenitors	8.08062
	-7.37497	-5.52692	-8.03685	-6.33599	-9.43639	EXE24_P12.EXE24_P12179	50	Chorion	8.08062
	-7.00709	-5.78812	-8.00112	-6.59355	-9.56243	EXE24_P12.EXE24_P12181	55	Intermediate Chorion	8.08062
	-5.94845	-4.74635	-9.20824	-7.70325	-9.20824	EXE24_P12.EXE24_P12184	23	SpT-Gly	8.08062
	-7.43898	-5.45977	-8.0343	-6.82928	-9.0111	EXE24_P12.EXE24_P12197	51	Chorion	8.08062
	-7.24868	-5.2554	-8.0791	-6.83917	-9.04033	EXE24_P12.EXE24_P12216	51	Chorion	8.08062
	-7.92545	-4.90105	-8.21213	-7.05441	-8.93877	EXE24_P12.EXE24_P12239	36	Chorion	8.08062
	-5.6484	-5.62647	-9.14727	-6.90738	-8.81409	EXE24_P12.EXE24_P12249	23	SpT-Gly	8.08062
	-7.64197	-5.80093	-8.2141	-6.7366	-8.90042	EXE24_P12.EXE24_P12283	94	Chorion progenitors	8.08062
	-5.82473	-5.18327	-9.68512	-7.36963	-9.56292	EXE24_P12.EXE24_P12308	20	SpT-Gly	8.08062
	-5.971	-4.93121	-9.15302	-7.40074	-9.71586	EXE24_P12.EXE24_P12334	20	SpT-Gly	8.08062
	-7.21601	-6.04395	-8.3486	-6.2039	-8.59251	EXE24_P12.EXE24_P12339	75	Chorion progenitors	8.08062
	-6.75492	-5.61334	-8.30649	-7.13788	-8.64291	EXE24_P12.EXE24_P12362	39	Chorion	8.08062
	-7.79544	-5.60359	-8.28911	-6.79067	-9.21173	EXE24_P13.EXE24_P13015	43	Chorion	8.08062
	-7.27794	-5.89581	-8.01882	-6.50706	-8.48823	EXE24_P13.EXE24_P13016	125	Chorion progenitors	8.08062
	-7.16142	-5.5624	-8.33343	-6.45534	-9.00595	EXE24_P13.EXE24_P13019	123	Chorion progenitors	8.08062
	-7.61359	-5.24087	-8.29792	-6.4483	-8.6843	EXE24_P13.EXE24_P13023	50	Chorion	8.08062
	-5.85485	-5.85485	-9.17463	-6.45038	-9.0497	EXE24_P13.EXE24_P13065	21	SpT-Gly	8.08062
	-7.08893	-5.29748	-8.10214	-6.73819	-8.87962	EXE24_P13.EXE24_P13073	53	Intermediate Chorion	8.08062
	-5.27874	-5.62832	-9.3295	-6.96192	-9.02177	EXE24_P13.EXE24_P13079	22	SpT-Gly	8.08062
	-5.80632	-7.39745	-8.93852	-5.91508	-8.93852	EXE24_P13.EXE24_P13083	28	EPC progenitors	8.08062
	-8.01406	-6.14468	-7.90564	-6.43376	-8.63829	EXE24_P13.EXE24_P13092	125	Chorion progenitors	8.08062
	-6.49712	-7.44325	-8.45378	-5.58769	-8.781	EXE24_P13.EXE24_P13117	27	EPC progenitors	8.08062
	-6.79329	-5.44995	-8.96434	-6.99364	-9.37986	EXE24_P13.EXE24_P13128	33	Chorion	8.08062
	-6.73069	-5.23813	-8.48317	-6.32794	-8.97294	EXE24_P13.EXE24_P13138	41	Chorion	8.08062
	-7.53388	-5.87416	-7.77716	-6.70534	-8.58455	EXE24_P13.EXE24_P13150	94	Chorion progenitors	8.08062
	-5.3351	-5.65964	-9.42608	-7.27779	-9.33872	EXE24_P13.EXE24_P13151	23	SpT-Gly	8.08062
	-7.05235	-5.61588	-8.61772	-6.96112	-9.25885	EXE24_P13.EXE24_P13154	42	Chorion	8.08062
	-6.71335	-5.73448	-8.36933	-7.23497	-8.85705	EXE24_P13.EXE24_P13167	39	Chorion	8.08062
	-7.31175	-5.33212	-7.74383	-6.50929	-8.68758	EXE24_P13.EXE24_P13180	36	Chorion	8.08062
	-7.1934	-5.36115	-7.95036	-6.50419	-8.4288	EXE24_P13.EXE24_P13185	93	Chorion progenitors	8.08062
	-7.7891	-5.17218	-8.1676	-6.76165	-8.76157	EXE24_P13.EXE24_P13192	46	Chorion	8.08062
	-7.37446	-7.24659	-8.24776	-4.78399	-4.72953	EXE24_P13.EXE24_P13198	2	TGC progenitors	8.08062
	-6.5115	-5.01707	-8.59926	-7.29028	-9.44429	EXE24_P13.EXE24_P13247	30	Chorion	8.08062
	-7.23853	-5.62891	-8.69946	-6.37967	-7.86836	EXE24_P13.EXE24_P13271	38	Chorion	8.08062
	-5.52899	-6.11941	-9.96578	-6.52054	-8.6702	EXE24_P13.EXE24_P13273	22	SpT-Gly	8.08062
	-7.86312	-5.86094	-8.3725	-6.41834	-8.77824	EXE24_P13.EXE24_P13300	49	Chorion	8.08062
	-6.35392	-7.76657	-8.7349	-5.07882	-8.64571	EXE24_P13.EXE24_P13306	27	EPC progenitors	8.08062
	-7.12923	-5.21203	-8.38161	-6.8825	-8.8884	EXE24_P13.EXE24_P13344	52	Chorion	8.08062
	-7.13249	-5.28592	-8.68873	-7.05922	-8.65235	EXE24_P13.EXE24_P13347	40	Chorion	8.08062
	-8.22997	-7.13778	-8.94555	-5.15446	-4.26722	EXE24_P13.EXE24_P13373	10	TGC progenitors	8.08062
	-7.40011	-5.58069	-8.52674	-6.54171	-8.91641	EXE24_P14.EXE24_P14007	56	Chorion	8.06847
	-6.82518	-5.64891	-8.00948	-6.22748	-9.46853	EXE24_P14.EXE24_P14063	125	Chorion progenitors	8.06847
	-7.05547	-5.29077	-8.47891	-6.92819	-9.32914	EXE24_P14.EXE24_P14076	39	Chorion	8.06847
	-7.09032	-5.92668	-7.58019	-6.72529	-8.57334	EXE24_P14.EXE24_P14081	103	Chorion progenitors	8.06847
	-7.03398	-5.35985	-7.98212	-6.48524	-8.90845	EXE24_P14.EXE24_P14096	38	Chorion	8.06847
	-6.55047	-5.66541	-8.68689	-6.46718	-9.56852	EXE24_P14.EXE24_P14104	40	Chorion	8.06847
	-7.93525	-5.38074	-8.70123	-6.77444	-8.88035	EXE24_P14.EXE24_P14111	46	Chorion	8.06847
	-6.93499	-5.41868	-8.52143	-7.06751	-8.68215	EXE24_P14.EXE24_P14114	39	Chorion	8.06847
	-7.18403	-5.55573	-8.53218	-6.74061	-9.27102	EXE24_P14.EXE24_P14123	37	Chorion	8.06847
	-8.00795	-7.88712	-6.5048	-3.86696	-5.58353	EXE24_P14.EXE24_P14124	5	TGC progenitors	8.06847
	-6.67957	-5.13202	-7.92071	-6.35025	-9.265	EXE24_P14.EXE24_P14127	123	Chorion progenitors	8.06847
	-6.36592	-5.18459	-8.57725	-6.88107	-8.81939	EXE24_P14.EXE24_P14128	37	Chorion	8.06847
	-6.8246	-4.99622	-8.34503	-7.01999	-9.7521	EXE24_P14.EXE24_P14139	34	Chorion	8.06847
	-7.5449	-5.79051	-7.94421	-6.58503	-8.92361	EXE24_P14.EXE24_P14145	114	Intermediate Chorion	8.06847
	-5.87587	-5.16425	-8.34837	-6.5296	-9.96578	EXE24_P14.EXE24_P14161	33	Chorion	8.06847
	-7.58525	-5.87288	-7.69531	-6.32488	-9.14615	EXE24_P14.EXE24_P14162	125	Chorion progenitors	8.06847
	-6.92516	-5.19756	-8.86727	-6.47111	-9.31441	EXE24_P14.EXE24_P14171	46	Chorion	8.06847
	-7.86179	-5.02605	-8.80415	-6.8915	-9.46767	EXE24_P14.EXE24_P14206	36	Chorion	8.06847
	-7.16314	-5.82169	-8.216	-6.46928	-8.70875	EXE24_P14.EXE24_P14265	46	Chorion	8.06847
	-6.61529	-4.97483	-8.38082	-7.00231	-9.11779	EXE24_P14.EXE24_P14273	41	Chorion	8.06847
	-7.44396	-5.43382	-9.12541	-6.81115	-8.7532	EXE24_P14.EXE24_P14276	37	Chorion	8.06847
	-8.43957	-7.23441	-8.43957	-4.82998	-4.43825	EXE24_P14.EXE24_P14284	2	TGC progenitors	8.06847
	-6.23077	-5.29593	-8.32832	-6.95907	-8.69827	EXE24_P14.EXE24_P14313	33	Chorion	8.06847
	-7.21668	-5.87625	-8.52382	-6.92154	-8.74213	EXE24_P14.EXE24_P14316	65	Chorion progenitors	8.06847
	-6.05316	-4.65601	-9.96578	-7.713	-9.64263	EXE24_P14.EXE24_P14345	31	SpT-Gly	8.06847
	-7.59026	-5.55932	-8.27969	-7.33935	-9.96578	EXE24_P14.EXE24_P14373	114	Intermediate Chorion	8.06847
	-7.06323	-5.12106	-9.2533	-7.15404	-9.51696	EXE24_P15.EXE24_P15029	33	Chorion	8.06847
	-7.29585	-5.26357	-8.48656	-6.96909	-8.95021	EXE24_P15.EXE24_P15033	49	Chorion	8.06847
	-7.33103	-5.64167	-8.3622	-6.60281	-8.59514	EXE24_P15.EXE24_P15041	49	Chorion	8.06847
	-7.61947	-5.72831	-8.16538	-6.83322	-9.25137	EXE24_P15.EXE24_P15069	47	Chorion	8.06847
	-7.07593	-5.54971	-7.86633	-6.7292	-8.78195	EXE24_P15.EXE24_P15096	124	Chorion progenitors	8.06847
	-7.85059	-5.3537	-8.08153	-6.86781	-9.14282	EXE24_P15.EXE24_P15103	50	Chorion	8.06847
	-7.04911	-5.38125	-8.54901	-6.80164	-8.85738	EXE24_P15.EXE24_P15108	49	Chorion	8.06847
	-7.27347	-5.20862	-8.78004	-6.43437	-9.03177	EXE24_P15.EXE24_P15139	38	Chorion	8.06847
	-7.65956	-5.40826	-8.59933	-7.41789	-9.03833	EXE24_P15.EXE24_P15158	34	Chorion	8.06847
	-7.06685	-5.33322	-8.36652	-6.93071	-8.65761	EXE24_P15.EXE24_P15176	48	Chorion	8.06847
	-7.83225	-5.756	-8.03098	-6.75141	-9.00892	EXE24_P15.EXE24_P15188	123	Chorion progenitors	8.06847
	-6.90491	-5.44007	-7.92456	-6.41941	-9.22792	EXE24_P15.EXE24_P15222	37	Chorion	8.06847
	-7.27354	-5.67836	-7.93443	-6.90169	-8.8364	EXE24_P15.EXE24_P15223	115	Intermediate Chorion	8.06847
	-6.19659	-5.3207	-8.90099	-7.17349	-9.41199	EXE24_P15.EXE24_P15231	30	Chorion	8.06847
	-6.98909	-5.19412	-7.86827	-6.73998	-8.84721	EXE24_P15.EXE24_P15237	46	Chorion	8.06847
	-7.14402	-5.09977	-8.64808	-7.00846	-8.76813	EXE24_P15.EXE24_P15240	40	Chorion	8.06847
	-6.96171	-5.17671	-8.79547	-7.22684	-8.99346	EXE24_P15.EXE24_P15247	35	Chorion	8.06847
	-7.51167	-5.50331	-8.0764	-6.69953	-8.63154	EXE24_P15.EXE24_P15256	46	Chorion	8.06847
	-6.62659	-4.93502	-8.90776	-7.1846	-9.27128	EXE24_P15.EXE24_P15263	37	Chorion	8.06847
	-7.45117	-5.52444	-8.23775	-6.58327	-8.4912	EXE24_P15.EXE24_P15286	43	Chorion	8.06847
	-7.38404	-7.34174	-8.49021	-5.45942	-6.79358	EXE24_P15.EXE24_P15291	126	SpA-TGC	8.06847
	-8.5897	-5.96178	-7.8984	-3.83981	-7.08168	EXE24_P15.EXE24_P15292	128	Maternal cells	8.06847
	-7.56329	-5.39526	-8.33137	-6.6046	-9.57424	EXE24_P15.EXE24_P15296	49	Chorion	8.06847
	-6.84046	-5.38897	-9.00999	-7.19037	-9.46231	EXE24_P15.EXE24_P15302	33	Chorion	8.06847
	-6.98874	-7.42054	-8.95262	-5.3557	-7.29988	EXE24_P15.EXE24_P15303	126	SpA-TGC	8.06847
	-7.5283	-5.08582	-8.64284	-6.80381	-8.92309	EXE24_P15.EXE24_P15339	46	Chorion	8.06847
	-6.91996	-7.57065	-9.30718	-4.9955	-7.13774	EXE24_P16.EXE24_P16021	27	EPC progenitors	8.09312
	-6.37783	-5.47796	-9.69775	-7.40508	-9.69775	EXE24_P16.EXE24_P16040	20	SpT-Gly	8.09312
	-8.15146	-7.21914	-8.51029	-5.00216	-4.21735	EXE24_P16.EXE24_P16059	2	TGC progenitors	8.09312
	-7.58364	-5.64192	-7.92109	-6.41284	-9.21772	EXE24_P16.EXE24_P16069	46	Chorion	8.09312
	-7.07559	-5.49556	-8.36599	-6.72628	-8.99342	EXE24_P16.EXE24_P16078	43	Chorion	8.09312
	-7.67429	-5.49779	-8.55832	-6.79148	-9.29653	EXE24_P16.EXE24_P16089	39	Chorion	8.09312
	-5.81434	-7.16477	-8.31875	-4.9038	-7.73457	EXE24_P16.EXE24_P16096	28	EPC progenitors	8.09312
	-5.61927	-5.94954	-8.9807	-7.08484	-9.6498	EXE24_P16.EXE24_P16110	22	SpT-Gly	8.09312
	-5.5838	-5.41292	-9.1592	-7.41269	-9.1592	EXE24_P16.EXE24_P16137	23	SpT-Gly	8.09312
	-6.96989	-5.45279	-9.22143	-6.96989	-9.67292	EXE24_P16.EXE24_P16139	34	Chorion	8.09312
	-5.47187	-5.31222	-9.30047	-6.8104	-9.30047	EXE24_P16.EXE24_P16151	23	SpT-Gly	8.09312
	-6.27364	-6.13133	-8.91479	-6.46529	-9.22596	EXE24_P16.EXE24_P16154	28	EPC progenitors	8.09312
	-6.57615	-5.60614	-9.00376	-7.44467	-9.7153	EXE24_P16.EXE24_P16155	31	SpT-Gly	8.09312
	-7.64798	-5.40166	-8.15131	-6.90537	-8.54452	EXE24_P16.EXE24_P16183	38	Chorion	8.09312
	-7.1537	-5.16723	-9.3358	-6.85048	-8.46746	EXE24_P16.EXE24_P16184	30	Chorion	8.09312
[truncated: 2,691 more rows]

## Sheet: EDF3b
Extended Data Figure 3b - projected principal curve coordinates of each cell
Principal curve x and y coordinates
principal_curve_x	principal_curve_y	cell									cell	tgc_progenitor_score	spt_gly_score	principal_curve_coordinate	principal_curve_bin	metacell	cell_type
-7.79786	-4.30382	EXE18_P9.EXE18_P9087									EXE18_P9.EXE18_P9087	-8.08429	-3.99436	-1	1	20	SpT-Gly
-7.79786	-4.30382	EXE18_P9.EXE18_P9366									EXE18_P9.EXE18_P9366	-7.82165	-4.07961	-1	1	23	SpT-Gly
-7.78934	-4.30705	EXE18_P9.EXE18_P9067									EXE18_P9.EXE18_P9067	-7.71501	-4.11127	-0.996447	1	31	SpT-Gly
-7.79786	-4.30382	EXE18_P5_NOVA.EXE18_P5_NOVA081									EXE18_P5_NOVA.EXE18_P5_NOVA081	-7.7648	-4.19115	-1	1	23	SpT-Gly
-7.64208	-4.36302	EXE25_P8.EXE25_P8218									EXE25_P8.EXE25_P8218	-7.47765	-3.93132	-0.93504	1	20	SpT-Gly
-7.79235	-4.30591	lin_trace_p10_exp1.lin_trace_p10_exp1174									lin_trace_p10_exp1.lin_trace_p10_exp1174	-7.76119	-4.22384	-0.997701	1	20	SpT-Gly
-7.66821	-4.35308	exe19_p8.exe19_p8229									exe19_p8.exe19_p8229	-7.56416	-4.07973	-0.945938	1	31	SpT-Gly
-7.77743	-4.31157	EXE_exp14_spatial_p1_E6.5_e1_e2_e3_NOVA.EXE_exp14_spatial_p1_E6.5_e1_e2_e3_NOVA116									EXE_exp14_spatial_p1_E6.5_e1_e2_e3_NOVA.EXE_exp14_spatial_p1_E6.5_e1_e2_e3_NOVA116	-7.796	-4.36048	-0.991482	1	31	SpT-Gly
-7.68742	-4.34577	EXE24_P14.EXE24_P14345									EXE24_P14.EXE24_P14345	-7.63894	-4.21829	-0.953952	1	31	SpT-Gly
-7.57604	-4.38822	EXE_EXP8_E6.5_NOVA.EXE_EXP8_E6.5_NOVA254									EXE_EXP8_E6.5_NOVA.EXE_EXP8_E6.5_NOVA254	-7.4353	-4.02	-0.90749	1	23	SpT-Gly
-7.63632	-4.36522	EXE18_P9.EXE18_P9084									EXE18_P9.EXE18_P9084	-7.55114	-4.14183	-0.93264	1	20	SpT-Gly
-7.58084	-4.38638	EXE24_P6.EXE24_P6230									EXE24_P6.EXE24_P6230	-7.44806	-4.03881	-0.909494	1	20	SpT-Gly
-7.7564	-4.31956	EXE18_P9.EXE18_P9137									EXE18_P9.EXE18_P9137	-7.79029	-4.4088	-0.982713	1	22	SpT-Gly
-7.73065	-4.32934	EXE24_P8.EXE24_P8255									EXE24_P8.EXE24_P8255	-7.75154	-4.38432	-0.971977	1	20	SpT-Gly
-7.6685	-4.35296	EXE18_P9.EXE18_P9035									EXE18_P9.EXE18_P9035	-7.66319	-4.33901	-0.946062	1	31	SpT-Gly
-7.76402	-4.31667	lin_trace_p11_exp1.lin_trace_p11_exp1083									lin_trace_p11_exp1.lin_trace_p11_exp1083	-7.84163	-4.52108	-0.985891	1	31	SpT-Gly
-7.47264	-4.42785	EXE24_P17.EXE24_P17240									EXE24_P17.EXE24_P17240	-7.31257	-4.01163	-0.864327	1	31	SpT-Gly
-7.56293	-4.39323	EXE24_P12.EXE24_P12184									EXE24_P12.EXE24_P12184	-7.50925	-4.25291	-0.902021	1	23	SpT-Gly
-7.59319	-4.38167	EXE18_P9.EXE18_P9239									EXE18_P9.EXE18_P9239	-7.57426	-4.3321	-0.914645	1	31	SpT-Gly
-7.77355	-4.31305	P1_EXE16_E6.5.P1_EXE16_E6.5181									P1_EXE16_E6.5.P1_EXE16_E6.5181	-7.90805	-4.66731	-0.989865	1	20	SpT-Gly
-7.64138	-4.36329	EXE24_P7.EXE24_P7140									EXE24_P7.EXE24_P7140	-7.66921	-4.43635	-0.934748	1	20	SpT-Gly
-7.5854	-4.38464	lin_trace_p4_exp1.lin_trace_p4_exp1261									lin_trace_p4_exp1.lin_trace_p4_exp1261	-7.58021	-4.37106	-0.911394	1	31	SpT-Gly
-7.50636	-4.4149	lin_trace_p4_exp1.lin_trace_p4_exp1229									lin_trace_p4_exp1.lin_trace_p4_exp1229	-7.43539	-4.22994	-0.878406	1	31	SpT-Gly
-7.68469	-4.34681	lin_trace_p1_exp1.lin_trace_p1_exp1112									lin_trace_p1_exp1.lin_trace_p1_exp1112	-7.77655	-4.58832	-0.952813	1	23	SpT-Gly
-7.52879	-4.4063	lin_trace_p13_exp1.lin_trace_p13_exp1297									lin_trace_p13_exp1.lin_trace_p13_exp1297	-7.50377	-4.34103	-0.88777	1	31	SpT-Gly
-7.58739	-4.38388	EXE28_P5.EXE28_P5216									EXE28_P5.EXE28_P5216	-7.61378	-4.45299	-0.912224	1	31	SpT-Gly
-7.32076	-4.48665	EXE18_P9.EXE18_P9188									EXE24_P8.EXE24_P8379	-7.70512	-4.55392	-0.931487	1	20	SpT-Gly
-7.63356	-4.36627	EXE24_P8.EXE24_P8379									EXE_EXP11_E7.5_2.EXE_EXP11_E7.5_2177	-7.43924	-4.29336	-0.87097	1	20	SpT-Gly
-7.48855	-4.42174	EXE_EXP11_E7.5_2.EXE_EXP11_E7.5_2177									EXE_EXP11_E7.5_2.EXE_EXP11_E7.5_2201	-7.4524	-4.30899	-0.873569	1	20	SpT-Gly
-7.49477	-4.41935	EXE_EXP11_E7.5_2.EXE_EXP11_E7.5_2201									EXE18_P9.EXE18_P9005	-7.3532	-4.21451	-0.850805	1	23	SpT-Gly
-7.44027	-4.44031	EXE18_P9.EXE18_P9005									lin_trace_p10_exp1.lin_trace_p10_exp1377	-7.38784	-4.27535	-0.854854	1	31	SpT-Gly
-7.17346	-4.54485	EXE24_P18.EXE24_P18274									EXE28_P5.EXE28_P5266	-7.45588	-4.35977	-0.867748	1	31	SpT-Gly
-7.44996	-4.43658	lin_trace_p10_exp1.lin_trace_p10_exp1377									EXE_EXP8_E6.5_NOVA_701.EXE_EXP8_E6.5_NOVA_701109	-7.60726	-4.51753	-0.90085	1	20	SpT-Gly
-7.48083	-4.4247	EXE28_P5.EXE28_P5266									lin_trace_p3_exp1.lin_trace_p3_exp1333	-7.32188	-4.23587	-0.836513	1	31	SpT-Gly
-7.56013	-4.3943	EXE_EXP8_E6.5_NOVA_701.EXE_EXP8_E6.5_NOVA_701109									EXE24_P8.EXE24_P8141	-7.563	-4.49497	-0.88785	1	31	SpT-Gly
-7.40606	-4.45352	lin_trace_p3_exp1.lin_trace_p3_exp1333									exe19_p8.exe19_p8190	-7.49313	-4.46216	-0.866986	1	20	SpT-Gly
-7.39246	-4.45878	EXE18_P9.EXE18_P9007									EXE24_P7.EXE24_P7317	-7.54901	-4.5205	-0.879186	1	20	SpT-Gly
-7.52898	-4.40623	EXE24_P8.EXE24_P8141									EXE28_P4.EXE28_P4098	-7.37138	-4.35073	-0.83835	1	31	SpT-Gly
-7.24371	-4.51691	EXE18_P5_NOVA.EXE18_P5_NOVA044									lin_trace_p1_exp1.lin_trace_p1_exp1327	-7.38852	-4.37139	-0.841673	1	31	SpT-Gly
-7.38983	-4.4598	lin_trace_p13_exp1.lin_trace_p13_exp1020									exe19_p8.exe19_p8257	-7.63591	-4.66018	-0.89137	1	31	SpT-Gly
-7.47901	-4.4254	exe19_p8.exe19_p8190									EXE28_P4.EXE28_P4103	-7.66386	-4.6988	-0.896181	1	31	SpT-Gly
-7.50823	-4.41418	EXE24_P7.EXE24_P7317									lin_trace_p12_exp1.lin_trace_p12_exp1359	-7.51663	-4.57079	-0.860315	1	20	SpT-Gly
-7.41045	-4.45182	EXE28_P4.EXE28_P4098									P4_EXE16_E6.5.P4_EXE16_E6.5061	-7.49089	-4.56653	-0.851517	1	31	SpT-Gly
-7.41841	-4.44875	lin_trace_p1_exp1.lin_trace_p1_exp1327									lin_trace_p1_exp1.lin_trace_p1_exp1033	-8.23452	-5.33457	-1	1	29	EPC progenitors
-7.32383	-4.48546	EXE28_P5.EXE28_P5164									EXE24_P8.EXE24_P8120	-7.71501	-4.83736	-0.895491	1	20	SpT-Gly
-7.34548	-4.47702	EXE24_P17.EXE24_P17009									lin_trace_p11_exp1.lin_trace_p11_exp1001	-7.53459	-4.66059	-0.854246	1	20	SpT-Gly
-7.30366	-4.49334	exe19_p1.exe19_p1103									EXE28_P4.EXE28_P4328	-7.62777	-4.75526	-0.87505	1	20	SpT-Gly
-7.53741	-4.403	exe19_p8.exe19_p8257									exe19_p8.exe19_p8222	-7.45221	-4.59044	-0.834033	1	22	SpT-Gly
-7.397	-4.45702	EXE18_P9.EXE18_P9073									lin_trace_p2_exp1.lin_trace_p2_exp1130	-7.53092	-4.70047	-0.847259	1	31	SpT-Gly
-7.3836	-4.46221	EXE24_P12.EXE24_P12334									EXE22_p5_e2b_placenta_e3.EXE22_p5_e2b_placenta_e3362	-7.7076	-5.00875	-0.868604	1	31	SpT-Gly
-7.25275	-4.51334	exe19_p8.exe19_p8294									EXE18_P9.EXE18_P9188	-7.11485	-3.95956	-0.800845	2	20	SpT-Gly
-7.54894	-4.39858	EXE28_P4.EXE28_P4103									EXE24_P18.EXE24_P18274	-6.83536	-3.69987	-0.73911	2	23	SpT-Gly
-7.31175	-4.49017	EXE25_P2.EXE25_P2082									EXE18_P9.EXE18_P9007	-7.30519	-4.23339	-0.830831	2	20	SpT-Gly
-7.23443	-4.52058	EXE25_P8.EXE25_P8019									EXE18_P5_NOVA.EXE18_P5_NOVA044	-7.02328	-3.95886	-0.76858	2	23	SpT-Gly
-7.27454	-4.50476	EXE24_P5.EXE24_P5155									lin_trace_p13_exp1.lin_trace_p13_exp1020	-7.31986	-4.27911	-0.829732	2	23	SpT-Gly
-7.46303	-4.43154	lin_trace_p12_exp1.lin_trace_p12_exp1359									EXE28_P5.EXE28_P5164	-7.21785	-4.21391	-0.802127	2	31	SpT-Gly
-7.44197	-4.43966	P4_EXE16_E6.5.P4_EXE16_E6.5061									EXE24_P17.EXE24_P17009	-7.27079	-4.28516	-0.811186	2	23	SpT-Gly
-7.20751	-4.53126	exe19_p9.exe19_p9101									exe19_p1.exe19_p1103	-7.19398	-4.21317	-0.79369	2	23	SpT-Gly
-7.30522	-4.49273	EXE18_P9.EXE18_P9062									EXE18_P9.EXE18_P9073	-7.37932	-4.41135	-0.832726	2	31	SpT-Gly
-7.79786	-4.30382	lin_trace_p1_exp1.lin_trace_p1_exp1033									EXE24_P12.EXE24_P12334	-7.35535	-4.38931	-0.827127	2	20	SpT-Gly
-7.27444	-4.5048	EXE_EXP11_E7.5_2.EXE_EXP11_E7.5_2242									exe19_p8.exe19_p8294	-7.10547	-4.13976	-0.772367	2	31	SpT-Gly
-7.38761	-4.46066	EXE24_P5.EXE24_P5289									EXE25_P2.EXE25_P2082	-7.22463	-4.26737	-0.797073	2	31	SpT-Gly
-7.36344	-4.47003	EXE24_P7.EXE24_P7101									EXE25_P8.EXE25_P8019	-7.07939	-4.1289	-0.76469	2	20	SpT-Gly
-7.21454	-4.52847	EXE25_P4.EXE25_P4211									EXE24_P5.EXE24_P5155	-7.15871	-4.21	-0.781496	2	20	SpT-Gly
-7.39563	-4.45755	EXE28_P4.EXE28_P4100									exe19_p9.exe19_p9101	-7.05223	-4.14093	-0.753402	2	20	SpT-Gly
-7.54729	-4.39922	EXE24_P8.EXE24_P8120									EXE18_P9.EXE18_P9062	-7.24397	-4.33621	-0.794341	2	20	SpT-Gly
-7.4485	-4.43714	lin_trace_p11_exp1.lin_trace_p11_exp1001									EXE_EXP11_E7.5_2.EXE_EXP11_E7.5_2242	-7.19171	-4.29428	-0.781454	2	20	SpT-Gly
-7.49832	-4.41798	EXE28_P4.EXE28_P4328									EXE24_P5.EXE24_P5289	-7.40729	-4.51146	-0.828802	2	20	SpT-Gly
-7.40012	-4.45581	exe19_p8.exe19_p8222									EXE24_P7.EXE24_P7101	-7.36621	-4.47717	-0.818698	2	20	SpT-Gly
-7.36984	-4.46755	EXE24_P6.EXE24_P6056									EXE25_P4.EXE25_P4211	-7.08658	-4.20632	-0.756347	2	20	SpT-Gly
-7.26327	-4.50919	EXE28_P5.EXE28_P5154									EXE28_P4.EXE28_P4100	-7.43265	-4.55319	-0.832155	2	31	SpT-Gly
-7.18764	-4.53918	EXE25_P4.EXE25_P4307									EXE24_P6.EXE24_P6056	-7.39745	-4.53868	-0.821373	2	20	SpT-Gly
-7.30893	-4.49127	EXE24_P18.EXE24_P18153									EXE28_P5.EXE28_P5154	-7.19701	-4.3409	-0.776776	2	31	SpT-Gly
-7.27378	-4.50506	EXE_exp14_spatial_p2_E6.5_e5_e6_NOVA.EXE_exp14_spatial_p2_E6.5_e5_e6_NOVA376									EXE25_P4.EXE25_P4307	-7.05571	-4.20875	-0.745063	2	20	SpT-Gly
-7.35155	-4.47466	EXE_EXP11_E7.5_2.EXE_EXP11_E7.5_2012									EXE24_P18.EXE24_P18153	-7.29446	-4.45427	-0.795895	2	20	SpT-Gly
-7.43178	-4.44359	lin_trace_p2_exp1.lin_trace_p2_exp1130									EXE_exp14_spatial_p2_E6.5_e5_e6_NOVA.EXE_exp14_spatial_p2_E6.5_e5_e6_NOVA376	-7.22753	-4.38743	-0.781177	2	31	SpT-Gly
-7.28246	-4.50165	EXE24_P8.EXE24_P8035									EXE_EXP11_E7.5_2.EXE_EXP11_E7.5_2012	-7.37905	-4.54536	-0.813723	2	22	SpT-Gly
-7.29047	-4.49851	EXE24_P6.EXE24_P6309									EXE24_P8.EXE24_P8035	-7.25171	-4.42333	-0.784811	2	31	SpT-Gly
-7.29336	-4.49737	EXE24_P12.EXE24_P12308									EXE24_P6.EXE24_P6309	-7.2744	-4.45753	-0.788165	2	23	SpT-Gly
-7.20314	-4.533	EXE18_P9.EXE18_P9025									EXE24_P12.EXE24_P12308	-7.29475	-4.50094	-0.789375	2	20	SpT-Gly
-7.19615	-4.53579	EXE22_p5_e2b_placenta_e3.EXE22_p5_e2b_placenta_e3337									EXE18_P9.EXE18_P9025	-7.12625	-4.33983	-0.751567	2	20	SpT-Gly
-7.19762	-4.5352	EXE24_P5.EXE24_P5327									EXE22_p5_e2b_placenta_e3.EXE22_p5_e2b_placenta_e3337	-7.11508	-4.33245	-0.748635	2	23	SpT-Gly
-7.13608	-4.55987	EXE28_P6.EXE28_P6143									EXE24_P5.EXE24_P5327	-7.11866	-4.33706	-0.74925	2	20	SpT-Gly
-7.33343	-4.48171	EXE24_P12.EXE24_P12101									EXE28_P6.EXE28_P6143	-6.9991	-4.22014	-0.723407	2	20	SpT-Gly
-7.25013	-4.51438	EXE18_P9.EXE18_P9140									EXE24_P12.EXE24_P12101	-7.38442	-4.61245	-0.806147	2	22	SpT-Gly
-7.20083	-4.53392	lin_trace_p3_exp1.lin_trace_p3_exp1355									EXE18_P9.EXE18_P9140	-7.22654	-4.45461	-0.771268	2	20	SpT-Gly
-7.26749	-4.50753	EXE24_P5.EXE24_P5262									lin_trace_p3_exp1.lin_trace_p3_exp1355	-7.13276	-4.36302	-0.750597	2	31	SpT-Gly
-7.37286	-4.46638	EXE24_P11.EXE24_P11140									EXE24_P5.EXE24_P5262	-7.26337	-4.49706	-0.778541	2	20	SpT-Gly
-7.35166	-4.47461	EXE28_P6.EXE28_P6258									EXE24_P11.EXE24_P11140	-7.46454	-4.70266	-0.822635	2	23	SpT-Gly
-7.28076	-4.50231	EXE28_P4.EXE28_P4148									EXE28_P6.EXE28_P6258	-7.43126	-4.67922	-0.81377	2	31	SpT-Gly
-7.29346	-4.49733	lin_trace_p10_exp1.lin_trace_p10_exp1114									EXE28_P4.EXE28_P4148	-7.2983	-4.54698	-0.784101	2	31	SpT-Gly
-7.33916	-4.47948	EXE28_P4.EXE28_P4111									lin_trace_p10_exp1.lin_trace_p10_exp1114	-7.32264	-4.57177	-0.78942	2	20	SpT-Gly
-7.28161	-4.50198	EXE18_P9.EXE18_P9231									EXE28_P4.EXE28_P4111	-7.41772	-4.68113	-0.808541	2	31	SpT-Gly
-7.32212	-4.48612	EXE_EXP12_E7.5_1.EXE_EXP12_E7.5_1192									EXE18_P9.EXE18_P9231	-7.31188	-4.57908	-0.784456	2	31	SpT-Gly
-7.30607	-4.4924	EXE18_P9.EXE18_P9305									EXE_EXP12_E7.5_1.EXE_EXP12_E7.5_1192	-7.38837	-4.65583	-0.801414	2	31	SpT-Gly
-7.14608	-4.55584	EXE25_P9.EXE25_P9363									EXE18_P9.EXE18_P9305	-7.3588	-4.62717	-0.794696	2	22	SpT-Gly
-7.29939	-4.49501	EXE_EXP11_E7.5_2.EXE_EXP11_E7.5_2157									EXE25_P9.EXE25_P9363	-7.05159	-4.3209	-0.727612	2	22	SpT-Gly
-7.1418	-4.55757	EXE24_P17.EXE24_P17341									EXE_EXP11_E7.5_2.EXE_EXP11_E7.5_2157	-7.34943	-4.62275	-0.7919	2	23	SpT-Gly
-7.23593	-4.51999	EXE24_P16.EXE24_P16137									EXE24_P17.EXE24_P17341	-7.0537	-4.33885	-0.72581	2	23	SpT-Gly
-7.48288	-4.42391	EXE22_p5_e2b_placenta_e3.EXE22_p5_e2b_placenta_e3362									EXE24_P16.EXE24_P16137	-7.23939	-4.52875	-0.765316	2	23	SpT-Gly
-7.28802	-4.49947	EXE24_P17.EXE24_P17192									EXE24_P17.EXE24_P17192	-7.34949	-4.65621	-0.787139	2	20	SpT-Gly
-7.35105	-4.47485	EXE24_P12.EXE24_P12107									EXE24_P12.EXE24_P12107	-7.46999	-4.7806	-0.813515	2	20	SpT-Gly
-7.14151	-4.55768	EXE22_p5_e2b_placenta_e3.EXE22_p5_e2b_placenta_e3373									EXE22_p5_e2b_placenta_e3.EXE22_p5_e2b_placenta_e3373	-7.07426	-4.3907	-0.725692	2	20	SpT-Gly
-7.32302	-4.48577	EXE24_P5.EXE24_P5257									EXE24_P5.EXE24_P5257	-7.42557	-4.74852	-0.801789	2	22	SpT-Gly
-7.21875	-4.52679	EXE24_P11.EXE24_P11339									EXE24_P11.EXE24_P11339	-7.23054	-4.55648	-0.758116	2	31	SpT-Gly
-7.22863	-4.52288	EXE_EXP8_E6.5_NOVA_701.EXE_EXP8_E6.5_NOVA_701256									EXE_EXP8_E6.5_NOVA_701.EXE_EXP8_E6.5_NOVA_701256	-7.25015	-4.57722	-0.762256	2	23	SpT-Gly
-7.19739	-4.53529	EXE28_P4.EXE28_P4011									EXE28_P4.EXE28_P4011	-7.19291	-4.52405	-0.749154	2	20	SpT-Gly
-7.38207	-4.4628	EXE24_P10.EXE24_P10170									EXE24_P10.EXE24_P10170	-7.54111	-4.87295	-0.826488	2	29	EPC progenitors
-7.14503	-4.55626	EXE28_P4.EXE28_P4132									EXE28_P4.EXE28_P4132	-7.09447	-4.43067	-0.727169	2	31	SpT-Gly
-7.14221	-4.5574	EXE24_P5.EXE24_P5211									EXE24_P5.EXE24_P5211	-7.08917	-4.42572	-0.725984	2	20	SpT-Gly
-7.14692	-4.5555	exe19_p1.exe19_p1057									exe19_p1.exe19_p1057	-7.09858	-4.43533	-0.727962	2	23	SpT-Gly
-7.137	-4.5595	EXE5_E1-E4_E6.5_1.EXE5_E1-E4_E6.5_1282									EXE5_E1-E4_E6.5_1.EXE5_E1-E4_E6.5_1282	-7.08423	-4.42864	-0.723793	2	20	SpT-Gly
-7.22305	-4.52509	EXE5_E4cont-E6_E6.5_2.EXE5_E4cont-E6_E6.5_2178									EXE5_E4cont-E6_E6.5_2.EXE5_E4cont-E6_E6.5_2178	-7.25533	-4.6065	-0.759917	2	23	SpT-Gly
-7.28286	-4.50149	EXE28_P4.EXE28_P4302									EXE28_P4.EXE28_P4302	-7.36972	-4.72283	-0.784979	2	31	SpT-Gly
-7.2387	-4.51889	EXE_EXP8_E6.5_NOVA_701.EXE_EXP8_E6.5_NOVA_701124									EXE_EXP8_E6.5_NOVA_701.EXE_EXP8_E6.5_NOVA_701124	-7.28677	-4.64047	-0.766479	2	20	SpT-Gly
-7.17077	-4.54593	EXE24_P13.EXE24_P13151									EXE24_P13.EXE24_P13151	-7.16079	-4.52101	-0.73798	2	23	SpT-Gly
-7.01771	-4.60815	exe19_p8.exe19_p8248									exe19_p8.exe19_p8248	-6.85582	-4.21628	-0.673579	2	23	SpT-Gly
-7.07959	-4.58277	EXE25_P5.EXE25_P5096									EXE25_P5.EXE25_P5096	-6.98717	-4.35603	-0.699649	2	31	SpT-Gly
-6.9842	-4.62205	EXE_EXP8_E6.5_NOVA.EXE_EXP8_E6.5_NOVA197									EXE_exp14_spatial_p1_E6.5_e1_e2_e3_NOVA.EXE_exp14_spatial_p1_E6.5_e1_e2_e3_NOVA062	-7.07009	-4.45487	-0.714918	2	31	SpT-Gly
-7.11588	-4.56803	EXE_exp14_spatial_p1_E6.5_e1_e2_e3_NOVA.EXE_exp14_spatial_p1_E6.5_e1_e2_e3_NOVA062									lin_trace_p13_exp1.lin_trace_p13_exp1160	-7.2027	-4.59008	-0.743152	2	23	SpT-Gly
-7.18309	-4.541	lin_trace_p13_exp1.lin_trace_p13_exp1160									EXE28_P5.EXE28_P5117	-7.20256	-4.59302	-0.742677	2	31	SpT-Gly
-7.18196	-4.54145	EXE28_P5.EXE28_P5117									exe19_p8.exe19_p8237	-6.92399	-4.31917	-0.682603	2	21	SpT-Gly
-7.03912	-4.59933	exe19_p8.exe19_p8237									EXE24_P11.EXE24_P11264	-7.19011	-4.58722	-0.739001	2	23	SpT-Gly
-7.1732	-4.54496	EXE24_P11.EXE24_P11264									EXE28_P6.EXE28_P6013	-7.00291	-4.40318	-0.698408	2	31	SpT-Gly
-7.07664	-4.58397	EXE28_P6.EXE28_P6013									EXE18_P9.EXE18_P9074	-7.18845	-4.58934	-0.738086	2	31	SpT-Gly
-7.17102	-4.54583	EXE18_P9.EXE18_P9074									P2_EXE16_E6.5.P2_EXE16_E6.5261	-7.21566	-4.61679	-0.743981	2	31	SpT-Gly
-7.18506	-4.54021	P2_EXE16_E6.5.P2_EXE16_E6.5261									EXE3_m2e1-e3_E6.5_4.EXE3_m2e1-e3_E6.5_4314	-7.11371	-4.51774	-0.721467	2	20	SpT-Gly
-7.13146	-4.56173	EXE3_m2e1-e3_E6.5_4.EXE3_m2e1-e3_E6.5_4314									EXE23_P6.EXE23_P6048	-7.39673	-4.80114	-0.783591	2	31	SpT-Gly
-7.27954	-4.50279	EXE23_P6.EXE23_P6048									EXE18_P9.EXE18_P9157	-7.18821	-4.60563	-0.735633	2	31	SpT-Gly
-7.16518	-4.54817	EXE18_P9.EXE18_P9157									EXE28_P5.EXE28_P5195	-7.00653	-4.42971	-0.695836	2	31	SpT-Gly
-7.07053	-4.58647	EXE28_P5.EXE28_P5195									EXE_EXP8_E6.5_NOVA_701.EXE_EXP8_E6.5_NOVA_701182	-6.97859	-4.40521	-0.689452	2	20	SpT-Gly
-7.05537	-4.59266	EXE_EXP8_E6.5_NOVA_701.EXE_EXP8_E6.5_NOVA_701182									EXE24_P17.EXE24_P17039	-6.95921	-4.4107	-0.681739	2	22	SpT-Gly
-6.8355	-4.68552	EXE18_P9.EXE18_P9372									EXE24_P8.EXE24_P8021	-7.26543	-4.7201	-0.747098	2	20	SpT-Gly
-7.03707	-4.60018	EXE24_P17.EXE24_P17039									EXE24_P3.EXE24_P3357	-7.18619	-4.65102	-0.72827	2	20	SpT-Gly
-7.19249	-4.53725	EXE24_P8.EXE24_P8021									EXE28_P4.EXE28_P4245	-7.05516	-4.52113	-0.699899	2	31	SpT-Gly
-6.94857	-4.63697	EXE24_P12.EXE24_P12129									exe19_p8.exe19_p8247	-7.46908	-4.94449	-0.789574	2	21	SpT-Gly
-7.14765	-4.55521	EXE24_P3.EXE24_P3357									lin_trace_p4_exp1.lin_trace_p4_exp1019	-7.21356	-4.6896	-0.732598	2	20	SpT-Gly
-7.08019	-4.58253	EXE28_P4.EXE28_P4245									EXE_EXP8_E6.5_NOVA_701.EXE_EXP8_E6.5_NOVA_701138	-6.99015	-4.49054	-0.681081	2	23	SpT-Gly
-7.29383	-4.49719	exe19_p8.exe19_p8247									EXE24_P5.EXE24_P5055	-7.10561	-4.60914	-0.705174	2	31	SpT-Gly
-7.15795	-4.55107	lin_trace_p4_exp1.lin_trace_p4_exp1019									EXE24_P5.EXE24_P5174	-7.0621	-4.56881	-0.695394	2	20	SpT-Gly
-7.03551	-4.60082	EXE_EXP8_E6.5_NOVA_701.EXE_EXP8_E6.5_NOVA_701138									lin_trace_p10_exp1.lin_trace_p10_exp1231	-7.2003	-4.70891	-0.724908	2	23	SpT-Gly
-7.09272	-4.57743	EXE24_P5.EXE24_P5055									EXE28_P4.EXE28_P4159	-7.17456	-4.69873	-0.717034	2	31	SpT-Gly
-7.06948	-4.58689	EXE24_P5.EXE24_P5174									lin_trace_p3_exp1.lin_trace_p3_exp1248	-6.95564	-4.48414	-0.669718	2	31	SpT-Gly
-6.94492	-4.6385	EXE25_P8.EXE25_P8110									exe19_p1.exe19_p1019	-7.25067	-4.79442	-0.730765	2	20	SpT-Gly
-7.13965	-4.55843	lin_trace_p10_exp1.lin_trace_p10_exp1231									EXE24_P16.EXE24_P16040	-7.356	-4.90132	-0.753894	2	20	SpT-Gly
-6.99804	-4.6163	lin_trace_p13_exp1.lin_trace_p13_exp1066									EXE28_P4.EXE28_P4179	-7.1189	-4.67138	-0.700807	2	31	SpT-Gly
-7.12092	-4.56599	EXE28_P4.EXE28_P4159									lin_trace_p7_exp1.lin_trace_p7_exp1327	-7.13341	-4.68724	-0.703735	2	22	SpT-Gly
-7.00856	-4.61194	lin_trace_p3_exp1.lin_trace_p3_exp1248									EXE3_m2e3cont-m3e1-e2_E6.5_5.EXE3_m2e3cont-m3e1-e2_E6.5_5098	-7.32468	-4.8844	-0.744774	2	20	SpT-Gly
-6.99166	-4.61895	EXE28_P5.EXE28_P5302									EXE31_p1.EXE31_p1356	-7.05413	-4.61825	-0.685216	2	23	SpT-Gly
-7.15359	-4.55282	exe19_p1.exe19_p1019									EXE3_m2e3cont-m3e1-e2_E6.5_5.EXE3_m2e3cont-m3e1-e2_E6.5_5131	-7.16336	-4.73108	-0.708165	2	26	EPC progenitors
-7.20869	-4.5308	EXE24_P16.EXE24_P16040									EXE28_P4.EXE28_P4290	-7.08615	-4.68266	-0.687244	2	31	SpT-Gly
-7.08234	-4.58165	EXE28_P4.EXE28_P4179									EXE28_P6.EXE28_P6062	-7.15719	-4.75493	-0.702361	2	31	SpT-Gly
-7.0893	-4.57882	lin_trace_p7_exp1.lin_trace_p7_exp1327									lin_trace_p7_exp1.lin_trace_p7_exp1362	-7.0326	-4.63345	-0.675182	2	21	SpT-Gly
-7.18695	-4.53946	EXE3_m2e3cont-m3e1-e2_E6.5_5.EXE3_m2e3cont-m3e1-e2_E6.5_5098									EXE24_P10.EXE24_P10262	-7.2284	-4.84202	-0.715509	2	22	SpT-Gly
-7.04532	-4.59679	EXE31_p1.EXE31_p1356									EXE24_P5.EXE24_P5301	-7.09512	-4.71625	-0.685494	2	20	SpT-Gly
-7.09983	-4.57454	EXE3_m2e3cont-m3e1-e2_E6.5_5.EXE3_m2e3cont-m3e1-e2_E6.5_5131									EXE24_P7.EXE24_P7079	-7.13678	-4.76466	-0.693458	2	23	SpT-Gly
-6.72638	-4.73498	EXE18_P9.EXE18_P9026									EXE24_P9.EXE24_P9144	-7.13293	-4.77291	-0.690822	2	22	SpT-Gly
-6.94775	-4.63732	lin_trace_p12_exp1.lin_trace_p12_exp1112									EXE28_P6.EXE28_P6161	-7.15621	-4.80393	-0.694695	2	23	SpT-Gly
-7.05013	-4.59481	EXE28_P4.EXE28_P4290									lin_trace_p7_exp1.lin_trace_p7_exp1125	-7.25153	-4.90193	-0.715107	2	22	SpT-Gly
-7.08604	-4.58015	EXE28_P6.EXE28_P6062									EXE24_P7.EXE24_P7032	-7.41211	-5.06469	-0.750554	2	31	SpT-Gly
-7.02151	-4.60658	lin_trace_p7_exp1.lin_trace_p7_exp1362									EXE24_P16.EXE24_P16155	-7.39779	-5.0584	-0.746125	2	31	SpT-Gly
-7.11729	-4.56746	EXE24_P10.EXE24_P10262									exe19_p1.exe19_p1242	-7.26298	-4.95558	-0.711319	2	31	SpT-Gly
-6.98594	-4.62133	EXE28_P5.EXE28_P5244									EXE24_P8.EXE24_P8133	-7.10687	-4.84061	-0.671062	2	22	SpT-Gly
-6.98367	-4.62227	lin_trace_p7_exp1.lin_trace_p7_exp1100									EXE18_P9.EXE18_P9022	-7.2483	-5.03224	-0.694251	2	31	SpT-Gly
-7.04598	-4.59652	EXE24_P5.EXE24_P5301									EXE_EXP11_E7.5_2.EXE_EXP11_E7.5_2192	-7.27989	-5.08155	-0.698523	2	20	SpT-Gly
-6.79307	-4.70438	EXE18_P9.EXE18_P9291									EXE24_P8.EXE24_P8005	-7.28035	-5.08671	-0.69793	2	20	SpT-Gly
-6.94613	-4.638	EXE28_P5.EXE28_P5358									lin_trace_p13_exp1.lin_trace_p13_exp1148	-7.19906	-5.01611	-0.678381	2	21	SpT-Gly
-6.86429	-4.67295	exe19_p9.exe19_p9002									lin_trace_p13_exp1.lin_trace_p13_exp1084	-7.32886	-5.20011	-0.698766	2	22	SpT-Gly
-7.06489	-4.58877	EXE24_P7.EXE24_P7079									EXE_EXP8_E6.5_NOVA.EXE_EXP8_E6.5_NOVA197	-6.80062	-4.18117	-0.659439	3	20	SpT-Gly
-7.05863	-4.59133	EXE24_P9.EXE24_P9144									EXE18_P9.EXE18_P9372	-6.50669	-3.93584	-0.596418	3	23	SpT-Gly
-6.8865	-4.66336	lin_trace_p11_exp1.lin_trace_p11_exp1305									EXE24_P12.EXE24_P12129	-6.78452	-4.2473	-0.64438	3	20	SpT-Gly
-7.06782	-4.58757	EXE28_P6.EXE28_P6161									EXE25_P8.EXE25_P8110	-6.80959	-4.31724	-0.642839	3	31	SpT-Gly
-7.11633	-4.56785	lin_trace_p7_exp1.lin_trace_p7_exp1125									lin_trace_p13_exp1.lin_trace_p13_exp1066	-6.92368	-4.43705	-0.665278	3	31	SpT-Gly
-7.20073	-4.53396	EXE24_P7.EXE24_P7032									EXE28_P5.EXE28_P5302	-6.9235	-4.45498	-0.662589	3	21	SpT-Gly
-6.97815	-4.62458	lin_trace_p2_exp1.lin_trace_p2_exp1180									EXE18_P9.EXE18_P9026	-6.35358	-3.93978	-0.549716	3	21	SpT-Gly
-7.19017	-4.53817	EXE24_P16.EXE24_P16155									lin_trace_p12_exp1.lin_trace_p12_exp1112	-6.87322	-4.46028	-0.644033	3	20	SpT-Gly
-6.88591	-4.66361	EXE24_P13.EXE24_P13079									EXE28_P5.EXE28_P5244	-6.97202	-4.58792	-0.660171	3	31	SpT-Gly
-6.98687	-4.62094	lin_trace_p13_exp1.lin_trace_p13_exp1296									lin_trace_p7_exp1.lin_trace_p7_exp1100	-6.97074	-4.59124	-0.659214	3	23	SpT-Gly
-6.94051	-4.64037	EXE24_P10.EXE24_P10020									EXE18_P9.EXE18_P9291	-6.55647	-4.17853	-0.578318	3	21	SpT-Gly
-6.90336	-4.65613	EXE28_P5.EXE28_P5156									EXE28_P5.EXE28_P5358	-6.89751	-4.52253	-0.643348	3	29	EPC progenitors
-6.8929	-4.66061	EXE24_P6.EXE24_P6264									exe19_p9.exe19_p9002	-6.72371	-4.34881	-0.608661	3	31	SpT-Gly
-6.93352	-4.64332	EXE24_P12.EXE24_P12094									lin_trace_p11_exp1.lin_trace_p11_exp1305	-6.7859	-4.42917	-0.618092	3	20	SpT-Gly
-7.10733	-4.5715	exe19_p1.exe19_p1242									lin_trace_p2_exp1.lin_trace_p2_exp1180	-6.98535	-4.64184	-0.656882	3	31	SpT-Gly
-6.95754	-4.6332	EXE24_P11.EXE24_P11336									EXE24_P13.EXE24_P13079	-6.80465	-4.47469	-0.617841	3	22	SpT-Gly
-6.83491	-4.68578	EXE24_P16.EXE24_P16151									lin_trace_p13_exp1.lin_trace_p13_exp1296	-7.01286	-4.68337	-0.660564	3	31	SpT-Gly
-6.95962	-4.63233	lin_trace_p10_exp1.lin_trace_p10_exp1229									EXE24_P10.EXE24_P10020	-6.92093	-4.59396	-0.640971	3	22	SpT-Gly
-6.94184	-4.6398	EXE31_p1.EXE31_p1276									EXE28_P5.EXE28_P5156	-6.84506	-4.51963	-0.625243	3	31	SpT-Gly
-6.99006	-4.61961	lin_trace_p13_exp1.lin_trace_p13_exp1193									EXE24_P6.EXE24_P6264	-6.83173	-4.51787	-0.620809	3	21	SpT-Gly
-6.7979	-4.70221	EXE24_P10.EXE24_P10093									EXE24_P12.EXE24_P12094	-6.91981	-4.61088	-0.638014	3	22	SpT-Gly
-6.67147	-4.76122	EXE_EXP10_E7.0_2.EXE_EXP10_E7.0_2205									EXE24_P11.EXE24_P11336	-6.97077	-4.66472	-0.648174	3	22	SpT-Gly
-7.01175	-4.61062	EXE24_P8.EXE24_P8133									EXE24_P16.EXE24_P16151	-6.71851	-4.42041	-0.596165	3	23	SpT-Gly
-6.62137	-4.78615	EXE24_P11.EXE24_P11318									lin_trace_p10_exp1.lin_trace_p10_exp1229	-6.98502	-4.69289	-0.649055	3	23	SpT-Gly
-6.97135	-4.62742	EXE24_P7.EXE24_P7254									EXE31_p1.EXE31_p1276	-6.95194	-4.66374	-0.641535	3	23	SpT-Gly
-6.9454	-4.6383	EXE24_P8.EXE24_P8115									lin_trace_p13_exp1.lin_trace_p13_exp1193	-7.05234	-4.76943	-0.661911	3	31	SpT-Gly
-6.85186	-4.67835	EXE25_P10.EXE25_P10337									EXE24_P10.EXE24_P10093	-6.65031	-4.37328	-0.580381	3	23	SpT-Gly
-6.87979	-4.66624	EXE25_P8.EXE25_P8010									EXE_EXP10_E7.0_2.EXE_EXP10_E7.0_2205	-6.3302	-4.06127	-0.525995	3	23	SpT-Gly
-6.88667	-4.66328	EXE_EXP8_E6.5_NOVA_701.EXE_EXP8_E6.5_NOVA_701143									EXE24_P11.EXE24_P11318	-6.17705	-3.91154	-0.504183	3	23	SpT-Gly
-6.97726	-4.62495	EXE28_P4.EXE28_P4168									EXE24_P7.EXE24_P7254	-7.02776	-4.76236	-0.65401	3	23	SpT-Gly
-6.81521	-4.69448	EXE24_P3.EXE24_P3100									EXE24_P8.EXE24_P8115	-6.98301	-4.72758	-0.643041	3	22	SpT-Gly
-6.93426	-4.64301	EXE24_P10.EXE24_P10289									EXE25_P10.EXE25_P10337	-6.79206	-4.54117	-0.603378	3	23	SpT-Gly
-6.96085	-4.63181	EXE24_P16.EXE24_P16110									EXE25_P8.EXE25_P8010	-6.85164	-4.60094	-0.615244	3	29	EPC progenitors
-6.95565	-4.63399	EXE28_P5.EXE28_P5354									EXE_EXP8_E6.5_NOVA_701.EXE_EXP8_E6.5_NOVA_701143	-6.86733	-4.61825	-0.618166	3	31	SpT-Gly
-6.95172	-4.63564	EXE24_P7.EXE24_P7278									EXE28_P4.EXE28_P4168	-7.05339	-4.80739	-0.656508	3	23	SpT-Gly
-7.06677	-4.588	EXE18_P9.EXE18_P9022									EXE24_P3.EXE24_P3100	-6.71917	-4.47804	-0.587772	3	23	SpT-Gly
-6.91379	-4.65168	EXE24_P10.EXE24_P10151									EXE24_P10.EXE24_P10289	-6.97188	-4.732	-0.638328	3	23	SpT-Gly
-6.92198	-4.64821	EXE28_P6.EXE28_P6309									EXE24_P16.EXE24_P16110	-7.03767	-4.81502	-0.649573	3	22	SpT-Gly
-6.87229	-4.66948	EXE25_P8.EXE25_P8016									EXE28_P5.EXE28_P5354	-7.03108	-4.81364	-0.647374	3	31	SpT-Gly
-6.92611	-4.64645	EXE25_P10.EXE25_P10169									EXE24_P7.EXE24_P7278	-7.02341	-4.80612	-0.645713	3	22	SpT-Gly
-6.93347	-4.64334	EXE_EXP11_E7.5_2.EXE_EXP11_E7.5_2018									EXE24_P10.EXE24_P10151	-6.9489	-4.73417	-0.629662	3	21	SpT-Gly
-6.88318	-4.66478	EXE24_P10.EXE24_P10242									EXE28_P6.EXE28_P6309	-6.97015	-4.76174	-0.633128	3	31	SpT-Gly
-6.98494	-4.62174	lin_trace_p2_exp1.lin_trace_p2_exp1213									EXE25_P8.EXE25_P8016	-6.86902	-4.66191	-0.61206	3	22	SpT-Gly
-7.07692	-4.58386	EXE_EXP11_E7.5_2.EXE_EXP11_E7.5_2192									EXE25_P10.EXE25_P10169	-6.98166	-4.77761	-0.634878	3	21	SpT-Gly
-7.07551	-4.58444	EXE24_P8.EXE24_P8005									EXE_EXP11_E7.5_2.EXE_EXP11_E7.5_2018	-6.99784	-4.79563	-0.637993	3	22	SpT-Gly
-6.73932	-4.72894	EXE18_P9.EXE18_P9249									EXE24_P10.EXE24_P10242	-6.89561	-4.69366	-0.616684	3	23	SpT-Gly
-6.91456	-4.65136	EXE28_P5.EXE28_P5068									lin_trace_p2_exp1.lin_trace_p2_exp1213	-7.10045	-4.89913	-0.659752	3	31	SpT-Gly
-7.0291	-4.60346	lin_trace_p13_exp1.lin_trace_p13_exp1148									EXE18_P9.EXE18_P9249	-6.58257	-4.39151	-0.555284	3	21	SpT-Gly
-6.90162	-4.65688	EXE24_P10.EXE24_P10248									EXE28_P5.EXE28_P5068	-6.96852	-4.77826	-0.629988	3	31	SpT-Gly
-6.88669	-4.66327	EXE24_P10.EXE24_P10091									EXE24_P10.EXE24_P10248	-6.94853	-4.76662	-0.624502	3	23	SpT-Gly
-6.86126	-4.67426	EXE31_p1.EXE31_p1272									EXE24_P10.EXE24_P10091	-6.92016	-4.74119	-0.618172	3	22	SpT-Gly
-6.92183	-4.64827	EXE31_p1.EXE31_p1291									EXE31_p1.EXE31_p1272	-6.87071	-4.69601	-0.607375	3	23	SpT-Gly
-6.72355	-4.73631	EXE_EXP8_E6.5_NOVA_701.EXE_EXP8_E6.5_NOVA_701188									EXE31_p1.EXE31_p1291	-7.00117	-4.83523	-0.633068	3	20	SpT-Gly
-6.88905	-4.66226	EXE31_p1.EXE31_p1066									EXE_EXP8_E6.5_NOVA_701.EXE_EXP8_E6.5_NOVA_701188	-6.56907	-4.40679	-0.548499	3	19	EPC progenitors
-6.80105	-4.7008	lin_trace_p7_exp1.lin_trace_p7_exp1344									EXE31_p1.EXE31_p1066	-6.93808	-4.77638	-0.619175	3	20	SpT-Gly
-6.91283	-4.65209	lin_trace_p7_exp1.lin_trace_p7_exp1036									lin_trace_p7_exp1.lin_trace_p7_exp1344	-6.75202	-4.59107	-0.581725	3	21	SpT-Gly
-6.96639	-4.62949	EXE24_P10.EXE24_P10106									lin_trace_p7_exp1.lin_trace_p7_exp1036	-6.99134	-4.83653	-0.629255	3	22	SpT-Gly
-6.83474	-4.68585	EXE_EXP8_E6.5_NOVA_701.EXE_EXP8_E6.5_NOVA_701135									EXE24_P10.EXE24_P10106	-7.09776	-4.94328	-0.651916	3	29	EPC progenitors
-6.79305	-4.70439	EXE24_P10.EXE24_P10344									EXE_EXP8_E6.5_NOVA_701.EXE_EXP8_E6.5_NOVA_701135	-6.83257	-4.68091	-0.596095	3	23	SpT-Gly
-6.90502	-4.65542	EXE24_P4.EXE24_P4122									EXE24_P10.EXE24_P10344	-6.74363	-4.59453	-0.578311	3	23	SpT-Gly
-6.69132	-4.75161	EXE_EXP8_E6.5_NOVA.EXE_EXP8_E6.5_NOVA203									EXE24_P4.EXE24_P4122	-6.98011	-4.83148	-0.625944	3	31	SpT-Gly
-6.81497	-4.69459	lin_trace_p11_exp1.lin_trace_p11_exp1312									EXE_EXP8_E6.5_NOVA.EXE_EXP8_E6.5_NOVA203	-6.50577	-4.36359	-0.534591	3	23	SpT-Gly
-7.07749	-4.58363	lin_trace_p13_exp1.lin_trace_p13_exp1084									lin_trace_p11_exp1.lin_trace_p11_exp1312	-6.80348	-4.6687	-0.587668	3	22	SpT-Gly
-6.71327	-4.74115	exe19_p9.exe19_p9008									exe19_p9.exe19_p9008	-6.57297	-4.44428	-0.544067	3	21	SpT-Gly
-6.64815	-4.7727	EXE25_P10.EXE25_P10371									EXE25_P10.EXE25_P10371	-6.4101	-4.29295	-0.515865	3	23	SpT-Gly
-6.82432	-4.69045	EXE24_P16.EXE24_P16188									EXE24_P16.EXE24_P16188	-6.84737	-4.74264	-0.591653	3	23	SpT-Gly
-6.91707	-4.65029	EXE24_P8.EXE24_P8272									EXE24_P8.EXE24_P8272	-7.04558	-4.95255	-0.631052	3	31	SpT-Gly
-6.99155	-4.61899	EXE31_p1.EXE31_p1310									EXE31_p1.EXE31_p1310	-7.19729	-5.11393	-0.66254	3	20	SpT-Gly
-6.92424	-4.64725	EXE28_P6.EXE28_P6008									EXE28_P6.EXE28_P6008	-7.06738	-4.9848	-0.634086	3	20	SpT-Gly
-6.79889	-4.70177	exe19_p8.exe19_p8172									exe19_p8.exe19_p8172	-6.81115	-4.7292	-0.580805	3	31	SpT-Gly
-6.71124	-4.74211	lin_trace_p7_exp1.lin_trace_p7_exp1358									lin_trace_p7_exp1.lin_trace_p7_exp1358	-6.61485	-4.53813	-0.543195	3	21	SpT-Gly
-6.6941	-4.75028	exe19_p8.exe19_p8201									exe19_p8.exe19_p8201	-6.57454	-4.50016	-0.535793	3	21	SpT-Gly
-6.73432	-4.73127	EXE28_P5.EXE28_P5067									EXE28_P5.EXE28_P5067	-6.67254	-4.59877	-0.553132	3	22	SpT-Gly
-6.54645	-4.82543	exe19_p8.exe19_p8301									exe19_p8.exe19_p8307	-7.07626	-5.00563	-0.6341	3	31	SpT-Gly
-6.92427	-4.64723	exe19_p8.exe19_p8307									lin_trace_p4_exp1.lin_trace_p4_exp1239	-7.09215	-5.03335	-0.635654	3	31	SpT-Gly
-6.92794	-4.64568	lin_trace_p4_exp1.lin_trace_p4_exp1239									EXE28_P5.EXE28_P5093	-6.44106	-4.3842	-0.511542	3	31	SpT-Gly
-6.63823	-4.77765	EXE28_P5.EXE28_P5093									EXE25_P10.EXE25_P10092	-6.87187	-4.81866	-0.588324	3	21	SpT-Gly
-6.81651	-4.69391	EXE25_P10.EXE25_P10092									EXE24_P12.EXE24_P12249	-6.70995	-4.67375	-0.553981	3	23	SpT-Gly
-6.73629	-4.73035	EXE24_P12.EXE24_P12249									lin_trace_p1_exp1.lin_trace_p1_exp1007	-6.8483	-4.81639	-0.580085	3	31	SpT-Gly
-6.7972	-4.70252	lin_trace_p1_exp1.lin_trace_p1_exp1007									EXE25_P9.EXE25_P9298	-6.81317	-4.79096	-0.571506	3	29	EPC progenitors
-6.77714	-4.71157	EXE25_P9.EXE25_P9298									EXE24_P8.EXE24_P8093	-6.99618	-4.97712	-0.608651	3	21	SpT-Gly
-6.86426	-4.67296	EXE24_P8.EXE24_P8093									EXE31_p1.EXE31_p1349	-6.82139	-4.81479	-0.570586	3	31	SpT-Gly
-6.77499	-4.71255	EXE31_p1.EXE31_p1349									lin_trace_p7_exp1.lin_trace_p7_exp1123	-6.67172	-4.66526	-0.542112	3	21	SpT-Gly
-6.70873	-4.7433	lin_trace_p7_exp1.lin_trace_p7_exp1123									EXE24_P11.EXE24_P11097	-7.04594	-5.04445	-0.616411	3	22	SpT-Gly
-6.88254	-4.66506	EXE24_P11.EXE24_P11097									EXE24_P9.EXE24_P9194	-6.86512	-4.86735	-0.577865	3	22	SpT-Gly
-6.79201	-4.70486	EXE24_P9.EXE24_P9194									EXE18_P9.EXE18_P9304	-6.56538	-4.5837	-0.519484	3	29	EPC progenitors
-6.45649	-4.87629	EXE18_P1.EXE18_P1142									EXE24_P17.EXE24_P17093	-6.7492	-4.76987	-0.552025	3	26	EPC progenitors
-6.65647	-4.76858	EXE18_P9.EXE18_P9304									EXE24_P9.EXE24_P9233	-6.47785	-4.50173	-0.504339	3	23	SpT-Gly
-6.73174	-4.73247	EXE24_P17.EXE24_P17093									EXE24_P10.EXE24_P10157	-6.72977	-4.75479	-0.547628	3	21	SpT-Gly
-6.62173	-4.78597	EXE24_P9.EXE24_P9233									EXE24_P10.EXE24_P10057	-6.60583	-4.64263	-0.523359	3	23	SpT-Gly
-6.72153	-4.73725	EXE24_P10.EXE24_P10157									EXE_EXP11_E7.5_2.EXE_EXP11_E7.5_2111	-6.7819	-4.82611	-0.554347	3	20	SpT-Gly
-6.66539	-4.7642	EXE24_P10.EXE24_P10057									EXE24_P17.EXE24_P17106	-6.79175	-4.84859	-0.55413	3	29	EPC progenitors
-6.73714	-4.72995	EXE_EXP11_E7.5_2.EXE_EXP11_E7.5_2111									lin_trace_p1_exp1.lin_trace_p1_exp1043	-6.84716	-4.90771	-0.564542	3	21	SpT-Gly
-6.50432	-4.8487	exe19_p8.exe19_p8299									EXE3_m2e3cont-m3e1-e2_E6.5_5.EXE3_m2e3cont-m3e1-e2_E6.5_5092	-6.65709	-4.72744	-0.526727	3	21	SpT-Gly
-6.3996	-4.91093	EXE18_P1.EXE18_P1111									EXE24_P8.EXE24_P8159	-7.14896	-5.22045	-0.627003	3	31	SpT-Gly
-6.73664	-4.73019	EXE24_P17.EXE24_P17106									EXE31_p1.EXE31_p1053	-6.90379	-4.97558	-0.574136	3	20	SpT-Gly
-6.76089	-4.71899	lin_trace_p1_exp1.lin_trace_p1_exp1043									EXE_EXP8_E6.5_NOVA_701.EXE_EXP8_E6.5_NOVA_701277	-6.61982	-4.69567	-0.519229	3	23	SpT-Gly
-6.67316	-4.7604	EXE3_m2e3cont-m3e1-e2_E6.5_5.EXE3_m2e3cont-m3e1-e2_E6.5_5092									EXE25_P9.EXE25_P9271	-6.69059	-4.77391	-0.530553	3	22	SpT-Gly
-6.90752	-4.65436	EXE24_P8.EXE24_P8159									EXE_EXP8_E6.5_NOVA_701.EXE_EXP8_E6.5_NOVA_701163	-6.54577	-4.63118	-0.505173	3	22	SpT-Gly
-6.78329	-4.70879	EXE31_p1.EXE31_p1053									EXE28_P5.EXE28_P5313	-7.09366	-5.18435	-0.611647	3	31	SpT-Gly
-6.65589	-4.76887	EXE_EXP8_E6.5_NOVA_701.EXE_EXP8_E6.5_NOVA_701277									EXE24_P6.EXE24_P6237	-6.92456	-5.01855	-0.57462	3	29	EPC progenitors
-6.68199	-4.75612	EXE25_P9.EXE25_P9271									EXE24_P18.EXE24_P18321	-6.53378	-4.63768	-0.500164	3	31	SpT-Gly
-6.62364	-4.785	EXE_EXP8_E6.5_NOVA_701.EXE_EXP8_E6.5_NOVA_701163									EXE24_P11.EXE24_P11127	-6.85085	-4.96729	-0.555565	3	29	EPC progenitors
-6.45277	-4.8785	EXE24_P17.EXE24_P17292									EXE24_P9.EXE24_P9374	-6.63625	-4.7671	-0.512688	3	21	SpT-Gly
-6.87132	-4.6699	EXE28_P5.EXE28_P5313									EXE25_P9.EXE25_P9330	-6.8663	-4.99841	-0.55592	3	21	SpT-Gly
-6.78442	-4.70828	EXE24_P6.EXE24_P6237									EXE28_P6.EXE28_P6096	-7.00081	-5.18742	-0.574614	3	22	SpT-Gly
-6.61218	-4.79083	EXE24_P18.EXE24_P18321									lin_trace_p13_exp1.lin_trace_p13_exp1070	-6.65896	-4.86205	-0.503845	3	21	SpT-Gly
-6.54548	-4.82595	EXE24_P12.EXE24_P12092									EXE23_P5.EXE23_P5076	-6.93934	-5.15009	-0.557277	3	29	EPC progenitors
-6.73998	-4.72863	EXE24_P11.EXE24_P11127									EXE_EXP11_E7.5_2.EXE_EXP11_E7.5_2176	-6.79428	-5.09086	-0.511225	3	19	EPC progenitors
-6.64086	-4.77634	EXE24_P9.EXE24_P9374									EXE25_P8.EXE25_P8074	-6.91819	-5.2578	-0.52778	3	29	EPC progenitors
-6.7408	-4.72825	EXE25_P9.EXE25_P9330									lin_trace_p10_exp1.lin_trace_p10_exp1304	-6.99429	-5.40958	-0.528821	3	29	EPC progenitors
-6.54338	-4.82709	EXE_EXP8_E6.5_NOVA_701.EXE_EXP8_E6.5_NOVA_701266									EXE25_P6.EXE25_P6292	-6.94701	-5.41129	-0.50802	3	21	SpT-Gly
-6.60152	-4.79631	lin_trace_p3_exp1.lin_trace_p3_exp1279									EXE_exp14_spatial_p1_E6.5_e1_e2_e3_NOVA.EXE_exp14_spatial_p1_E6.5_e1_e2_e3_NOVA064	-7.0697	-5.68383	-0.500837	3	19	EPC progenitors
-6.60831	-4.79282	EXE24_P9.EXE24_P9274									exe19_p8.exe19_p8301	-6.13504	-4.06384	-0.471209	4	21	SpT-Gly
-6.36917	-4.93033	EXE24_P6.EXE24_P6269									EXE18_P1.EXE18_P1142	-5.87262	-3.88759	-0.430925	4	23	SpT-Gly
-6.78441	-4.70829	EXE28_P6.EXE28_P6096									exe19_p8.exe19_p8299	-6.1237	-4.17074	-0.452449	4	31	SpT-Gly
-6.56382	-4.81609	exe19_p8.exe19_p8282									EXE18_P1.EXE18_P1111	-5.63242	-3.68712	-0.404964	4	23	SpT-Gly
-6.6206	-4.78654	lin_trace_p13_exp1.lin_trace_p13_exp1070									EXE24_P17.EXE24_P17292	-5.95863	-4.04465	-0.429238	4	21	SpT-Gly
-6.50143	-4.85033	EXE24_P17.EXE24_P17219									EXE24_P12.EXE24_P12092	-6.34037	-4.44625	-0.470781	4	21	SpT-Gly
-6.59965	-4.79728	EXE28_P5.EXE28_P5293									EXE_EXP8_E6.5_NOVA_701.EXE_EXP8_E6.5_NOVA_701266	-6.36351	-4.49612	-0.46985	4	23	SpT-Gly
-6.74396	-4.72679	EXE23_P5.EXE23_P5076									lin_trace_p3_exp1.lin_trace_p3_exp1279	-6.55606	-4.70824	-0.495492	4	31	SpT-Gly
-6.5784	-4.80836	exe19_p1.exe19_p1289									EXE24_P9.EXE24_P9274	-6.57932	-4.73633	-0.498467	4	21	SpT-Gly
-6.39921	-4.91117	EXE24_P10.EXE24_P10063									EXE24_P6.EXE24_P6269	-5.65952	-3.83374	-0.390896	4	21	SpT-Gly
-6.56813	-4.81379	EXE18_P9.EXE18_P9056									exe19_p8.exe19_p8282	-6.49482	-4.68665	-0.478896	4	21	SpT-Gly
-6.54614	-4.82559	EXE_EXP8_E6.5_NOVA_701.EXE_EXP8_E6.5_NOVA_701168									EXE24_P17.EXE24_P17219	-6.31608	-4.52229	-0.451157	4	21	SpT-Gly
-6.47955	-4.86283	EXE_EXP11_E7.5_2.EXE_EXP11_E7.5_2020									EXE28_P5.EXE28_P5293	-6.60914	-4.81566	-0.49467	4	23	SpT-Gly
-6.60488	-4.79458	EXE24_P16.EXE24_P16229									exe19_p1.exe19_p1289	-6.59074	-4.83179	-0.485331	4	31	SpT-Gly
-6.56119	-4.81749	EXE24_P11.EXE24_P11046									EXE24_P10.EXE24_P10063	-5.95249	-4.19855	-0.404785	4	21	SpT-Gly
-6.45946	-4.87454	EXE_EXP8_E6.5_NOVA_701.EXE_EXP8_E6.5_NOVA_701176									EXE18_P9.EXE18_P9056	-6.57887	-4.83409	-0.4808	4	22	SpT-Gly
-6.6375	-4.77801	EXE_EXP11_E7.5_2.EXE_EXP11_E7.5_2176									EXE_EXP8_E6.5_NOVA_701.EXE_EXP8_E6.5_NOVA_701168	-6.53125	-4.79802	-0.471074	4	26	EPC progenitors
-6.56801	-4.81386	EXE24_P10.EXE24_P10303									EXE_EXP11_E7.5_2.EXE_EXP11_E7.5_2020	-6.33713	-4.61559	-0.441333	4	26	EPC progenitors
-6.53851	-4.82974	EXE24_P5.EXE24_P5256									EXE24_P16.EXE24_P16229	-6.7022	-4.98364	-0.496964	4	22	SpT-Gly
-6.56905	-4.8133	EXE_EXP8_E6.5_NOVA_701.EXE_EXP8_E6.5_NOVA_701209									EXE24_P11.EXE24_P11046	-6.59302	-4.87703	-0.477734	4	22	SpT-Gly
-6.67559	-4.75922	EXE25_P8.EXE25_P8074									EXE_EXP8_E6.5_NOVA_701.EXE_EXP8_E6.5_NOVA_701176	-6.27595	-4.56263	-0.43227	4	21	SpT-Gly
-6.47523	-4.86532	EXE24_P10.EXE24_P10371									EXE24_P10.EXE24_P10303	-6.63789	-4.94586	-0.480747	4	21	SpT-Gly
-6.54272	-4.82745	exe19_p8.exe19_p8367									EXE24_P5.EXE24_P5256	-6.58385	-4.9129	-0.467686	4	20	SpT-Gly
-6.58043	-4.8073	EXE28_P5.EXE28_P5312									EXE_EXP8_E6.5_NOVA_701.EXE_EXP8_E6.5_NOVA_701209	-6.66934	-5.00275	-0.481207	4	22	SpT-Gly
-6.55562	-4.82048	EXE28_P5.EXE28_P5323									EXE24_P10.EXE24_P10371	-6.40798	-4.74919	-0.43939	4	21	SpT-Gly
-6.56892	-4.81337	exe19_p8.exe19_p8244									exe19_p8.exe19_p8367	-6.62113	-4.97173	-0.469555	4	21	SpT-Gly
-6.52397	-4.83773	EXE5_E4cont-E6_E6.5_2.EXE5_E4cont-E6_E6.5_2033									EXE28_P5.EXE28_P5312	-6.72517	-5.08462	-0.48622	4	29	EPC progenitors
-6.52307	-4.83822	lin_trace_p10_exp1.lin_trace_p10_exp1058									EXE28_P5.EXE28_P5323	-6.6673	-5.02863	-0.47527	4	29	EPC progenitors
-6.51468	-4.84289	EXE28_P5.EXE28_P5311									exe19_p8.exe19_p8244	-6.70357	-5.06772	-0.48115	4	29	EPC progenitors
-6.58062	-4.8072	EXE22_p5_e2b_placenta_e3.EXE22_p5_e2b_placenta_e3379									EXE5_E4cont-E6_E6.5_2.EXE5_E4cont-E6_E6.5_2033	-6.59633	-4.96931	-0.461219	4	31	SpT-Gly
-6.49732	-4.85266	EXE5_E4cont-E6_E6.5_2.EXE5_E4cont-E6_E6.5_2047									lin_trace_p10_exp1.lin_trace_p10_exp1058	-6.59622	-4.97122	-0.460822	4	22	SpT-Gly
-6.44889	-4.8808	EXE24_P11.EXE24_P11249									EXE28_P5.EXE28_P5311	-6.57558	-4.95235	-0.457078	4	22	SpT-Gly
-6.37199	-4.9285	EXE24_P6.EXE24_P6261									EXE22_p5_e2b_placenta_e3.EXE22_p5_e2b_placenta_e3379	-6.74812	-5.12811	-0.486305	4	22	SpT-Gly
-6.46341	-4.87222	EXE25_P10.EXE25_P10048									EXE5_E4cont-E6_E6.5_2.EXE5_E4cont-E6_E6.5_2047	-6.54083	-4.92936	-0.449314	4	21	SpT-Gly
-6.49965	-4.85133	lin_trace_p13_exp1.lin_trace_p13_exp1122									EXE24_P11.EXE24_P11249	-6.38625	-4.77548	-0.427482	4	21	SpT-Gly
-6.3384	-4.95059	EXE25_P9.EXE25_P9312									EXE24_P6.EXE24_P6261	-6.06849	-4.45933	-0.392208	4	21	SpT-Gly
-6.40097	-4.91007	roni2_p.roni2_p153									EXE25_P10.EXE25_P10048	-6.43926	-4.83084	-0.434057	4	21	SpT-Gly
-6.44783	-4.88143	EXE24_P16.EXE24_P16340									lin_trace_p13_exp1.lin_trace_p13_exp1122	-6.55254	-4.94474	-0.45036	4	26	EPC progenitors
-6.67799	-4.75805	lin_trace_p10_exp1.lin_trace_p10_exp1304									EXE25_P9.EXE25_P9312	-5.92468	-4.33246	-0.376536	4	21	SpT-Gly
-6.38915	-4.91752	EXE25_P5.EXE25_P5015									roni2_p.roni2_p153	-6.23309	-4.64201	-0.405596	4	23	SpT-Gly
-6.39359	-4.91471	EXE24_P10.EXE24_P10339									EXE24_P16.EXE24_P16340	-6.42033	-4.8353	-0.427002	4	22	SpT-Gly
-6.41073	-4.90399	EXE24_P12.EXE24_P12095									EXE25_P5.EXE25_P5015	-6.21144	-4.63762	-0.400148	4	26	EPC progenitors
-6.36123	-4.93549	EXE25_P10.EXE25_P10217									EXE24_P10.EXE24_P10339	-6.23863	-4.66938	-0.402196	4	21	SpT-Gly
-6.63016	-4.78171	EXE25_P6.EXE25_P6292									EXE24_P12.EXE24_P12095	-6.3448	-4.79706	-0.410074	4	21	SpT-Gly
-6.39618	-4.91307	exe19_p1.exe19_p1099									EXE25_P10.EXE25_P10217	-6.13331	-4.58934	-0.387207	4	23	SpT-Gly
-6.28715	-4.98582	EXE25_P4.EXE25_P4289									exe19_p1.exe19_p1099	-6.31121	-4.77825	-0.403391	4	21	SpT-Gly
-6.43205	-4.89092	EXE25_P9.EXE25_P9377									EXE25_P4.EXE25_P4289	-5.7328	-4.20194	-0.352293	4	21	SpT-Gly
-6.31613	-4.96567	exe19_p9.exe19_p9065									EXE25_P9.EXE25_P9377	-6.46718	-4.94859	-0.419824	4	21	SpT-Gly
-6.39124	-4.9162	EXE24_P13.EXE24_P13273									exe19_p9.exe19_p9065	-5.96539	-4.45571	-0.366053	4	19	EPC progenitors
-6.40601	-4.90692	EXE24_P8.EXE24_P8019									EXE24_P13.EXE24_P13273	-6.33968	-4.8348	-0.401111	4	22	SpT-Gly
-6.44715	-4.88184	exe19_p8.exe19_p8251									EXE24_P8.EXE24_P8019	-6.40247	-4.90125	-0.407909	4	29	EPC progenitors
-6.37932	-4.92379	EXE18_P9.EXE18_P9210									exe19_p8.exe19_p8251	-6.55644	-5.06497	-0.42669	4	21	SpT-Gly
-6.42279	-4.89656	EXE25_P8.EXE25_P8081									EXE18_P9.EXE18_P9210	-6.32983	-4.84681	-0.395601	4	21	SpT-Gly
-6.38469	-4.92035	EXE24_P7.EXE24_P7336									EXE25_P8.EXE25_P8081	-6.51123	-5.04174	-0.415595	4	22	SpT-Gly
-6.33099	-4.95557	EXE24_P9.EXE24_P9161									EXE24_P7.EXE24_P7336	-6.37978	-4.91266	-0.398089	4	21	SpT-Gly
-6.3726	-4.92811	EXE24_P5.EXE24_P5159									EXE24_P9.EXE24_P9161	-6.14453	-4.6798	-0.373056	4	21	SpT-Gly
-6.32348	-4.96066	EXE25_P8.EXE25_P8075									EXE24_P5.EXE24_P5159	-6.36789	-4.92081	-0.392489	4	21	SpT-Gly
-6.36566	-4.9326	EXE24_P13.EXE24_P13065									EXE25_P8.EXE25_P8075	-6.14407	-4.69739	-0.36952	4	21	SpT-Gly
-6.48666	-4.85873	EXE24_P10.EXE24_P10105									EXE24_P13.EXE24_P13065	-6.3426	-4.89721	-0.389267	4	21	SpT-Gly
-6.33664	-4.95177	EXE24_P6.EXE24_P6019									EXE24_P10.EXE24_P10105	-6.73868	-5.29879	-0.444533	4	22	SpT-Gly
-6.29611	-4.97952	EXE24_P10.EXE24_P10004									EXE24_P6.EXE24_P6019	-6.24345	-4.81307	-0.375709	4	21	SpT-Gly
-6.2948	-4.98044	EXE24_P10.EXE24_P10070									EXE24_P10.EXE24_P10004	-6.04253	-4.61691	-0.356565	4	21	SpT-Gly
-6.32439	-4.96004	EXE24_P6.EXE24_P6266									EXE24_P10.EXE24_P10070	-6.03547	-4.61087	-0.355937	4	21	SpT-Gly
-6.49002	-4.85681	exe19_p9.exe19_p9082									EXE24_P6.EXE24_P6266	-6.21292	-4.79647	-0.369949	4	21	SpT-Gly
-6.31575	-4.96593	EXE18_P9.EXE18_P9264									exe19_p9.exe19_p9082	-6.78316	-5.36868	-0.446041	4	31	SpT-Gly
-6.29753	-4.97853	EXE24_P19.EXE24_P19148									EXE18_P9.EXE18_P9264	-6.1793	-4.76799	-0.365871	4	26	EPC progenitors
-6.39667	-4.91277	lin_trace_p1_exp1.lin_trace_p1_exp1014									EXE24_P19.EXE24_P19148	-6.10233	-4.69871	-0.35724	4	21	SpT-Gly
-6.61372	-4.79005	EXE_exp14_spatial_p1_E6.5_e1_e2_e3_NOVA.EXE_exp14_spatial_p1_E6.5_e1_e2_e3_NOVA064									lin_trace_p1_exp1.lin_trace_p1_exp1014	-6.56146	-5.17471	-0.403614	4	29	EPC progenitors
-6.49338	-4.8549	lin_trace_p10_exp1.lin_trace_p10_exp1289									lin_trace_p10_exp1.lin_trace_p10_exp1289	-6.83925	-5.46274	-0.447547	4	29	EPC progenitors
-6.30237	-4.97516	EXE28_P5.EXE28_P5160									EXE28_P5.EXE28_P5160	-6.22544	-4.86458	-0.359537	4	28	EPC progenitors
-6.30155	-4.97573	EXE_EXP8_E6.5_NOVA_701.EXE_EXP8_E6.5_NOVA_701196									EXE_EXP8_E6.5_NOVA_701.EXE_EXP8_E6.5_NOVA_701196	-6.2449	-4.89429	-0.359149	4	26	EPC progenitors
-6.31634	-4.96552	EXE25_P8.EXE25_P8030									EXE25_P8.EXE25_P8030	-6.36114	-5.03094	-0.366154	4	22	SpT-Gly
-6.27872	-4.99178	EXE28_P6.EXE28_P6257									EXE28_P6.EXE28_P6257	-6.18794	-4.86455	-0.348271	4	21	SpT-Gly
-6.26873	-4.99893	EXE24_P10.EXE24_P10284									EXE24_P10.EXE24_P10284	-6.18241	-4.87941	-0.343483	4	21	SpT-Gly
-6.31474	-4.96663	EXE24_P11.EXE24_P11216									EXE24_P11.EXE24_P11216	-6.43892	-5.14679	-0.365393	4	22	SpT-Gly
-6.25209	-5.01096	EXE_EXP8_E6.5_NOVA_701.EXE_EXP8_E6.5_NOVA_701133									EXE_EXP8_E6.5_NOVA_701.EXE_EXP8_E6.5_NOVA_701133	-6.11717	-4.82582	-0.335477	4	22	SpT-Gly
-6.27802	-4.99228	EXE24_P7.EXE24_P7344									EXE24_P7.EXE24_P7344	-6.3209	-5.05239	-0.347934	4	21	SpT-Gly
-6.23751	-5.02166	EXE25_P4.EXE25_P4262									EXE24_P10.EXE24_P10171	-6.98021	-5.84179	-0.402957	4	29	EPC progenitors
-6.1881	-5.05893	EXE_EXP8_E6.5_NOVA.EXE_EXP8_E6.5_NOVA359									EXE24_P10.EXE24_P10239	-6.5577	-5.435	-0.333951	4	29	EPC progenitors
-6.20838	-5.04345	EXE3_m2e3cont-m3e1-e2_E6.5_5.EXE3_m2e3cont-m3e1-e2_E6.5_5076									EXE25_P4.EXE25_P4262	-6.09604	-4.83014	-0.328427	5	19	EPC progenitors
-6.23536	-5.02326	lin_trace_p13_exp1.lin_trace_p13_exp1256									EXE_EXP8_E6.5_NOVA.EXE_EXP8_E6.5_NOVA359	-5.76589	-4.51077	-0.304306	5	26	EPC progenitors
-6.19741	-5.05179	EXE24_P12.EXE24_P12128									EXE3_m2e3cont-m3e1-e2_E6.5_5.EXE3_m2e3cont-m3e1-e2_E6.5_5076	-6.11516	-4.92067	-0.314247	5	19	EPC progenitors
-6.24135	-5.01882	lin_trace_p11_exp1.lin_trace_p11_exp1278									lin_trace_p13_exp1.lin_trace_p13_exp1256	-6.29868	-5.10834	-0.327386	5	21	SpT-Gly
-6.16438	-5.07736	EXE25_P9.EXE25_P9337									EXE24_P12.EXE24_P12128	-6.06038	-4.87271	-0.308876	5	21	SpT-Gly
-6.21147	-5.04111	exe19_p1.exe19_p1133									lin_trace_p11_exp1.lin_trace_p11_exp1278	-6.35938	-5.1792	-0.330291	5	21	SpT-Gly
-6.39524	-4.91367	EXE24_P10.EXE24_P10171									EXE25_P9.EXE25_P9337	-5.91526	-4.76065	-0.292597	5	21	SpT-Gly
-6.218	-5.03619	EXE24_P16.EXE24_P16154									exe19_p1.exe19_p1133	-6.29986	-5.1582	-0.315761	5	21	SpT-Gly
-6.24893	-5.01327	EXE24_P10.EXE24_P10239									EXE24_P16.EXE24_P16154	-6.38232	-5.25479	-0.318947	5	28	EPC progenitors
-6.21105	-5.04143	lin_trace_p3_exp1.lin_trace_p3_exp1306									lin_trace_p3_exp1.lin_trace_p3_exp1306	-6.36798	-5.24931	-0.315553	5	21	SpT-Gly
-6.13955	-5.09701	EXE24_P16.EXE24_P16349									EXE24_P16.EXE24_P16349	-5.97582	-4.89261	-0.280255	5	21	SpT-Gly
-6.18349	-5.06248	lin_trace_p13_exp1.lin_trace_p13_exp1247									lin_trace_p13_exp1.lin_trace_p13_exp1247	-6.31668	-5.23492	-0.302036	5	22	SpT-Gly
-6.18547	-5.06096	EXE31_p1.EXE31_p1264									EXE31_p1.EXE31_p1264	-6.40259	-5.34205	-0.303011	5	19	EPC progenitors
-6.1204	-5.11238	EXE24_P16.EXE24_P16320									EXE24_P16.EXE24_P16320	-5.92203	-4.86743	-0.270682	5	21	SpT-Gly
-6.09715	-5.13134	EXE_EXP8_E6.5_NOVA.EXE_EXP8_E6.5_NOVA238									EXE_EXP8_E6.5_NOVA.EXE_EXP8_E6.5_NOVA238	-5.72047	-4.67269	-0.258987	5	19	EPC progenitors
-6.1182	-5.11416	EXE_EXP8_E6.5_NOVA_701.EXE_EXP8_E6.5_NOVA_701230									EXE_EXP8_E6.5_NOVA_701.EXE_EXP8_E6.5_NOVA_701230	-5.97869	-4.9419	-0.269579	5	22	SpT-Gly
-6.18867	-5.05849	EXE24_P7.EXE24_P7112									EXE24_P7.EXE24_P7112	-6.53413	-5.50773	-0.304583	5	26	EPC progenitors
-6.17826	-5.06654	EXE25_P9.EXE25_P9054									EXE25_P9.EXE25_P9054	-6.48568	-5.4616	-0.299457	5	31	SpT-Gly
-6.14954	-5.08905	EXE_EXP8_E6.5_NOVA.EXE_EXP8_E6.5_NOVA246									EXE_EXP8_E6.5_NOVA.EXE_EXP8_E6.5_NOVA246	-6.29232	-5.26926	-0.285233	5	19	EPC progenitors
-6.08714	-5.13959	EXE28_P5.EXE28_P5007									EXE28_P5.EXE28_P5007	-5.82175	-4.81934	-0.253932	5	28	EPC progenitors
-6.10146	-5.12781	EXE24_P6.EXE24_P6084									EXE24_P6.EXE24_P6084	-6.06036	-5.07761	-0.26116	5	26	EPC progenitors
-6.11334	-5.11811	EXE24_P8.EXE24_P8026									EXE24_P8.EXE24_P8026	-6.20612	-5.23234	-0.26714	5	26	EPC progenitors
-6.10967	-5.1211	lin_trace_p13_exp1.lin_trace_p13_exp1197									lin_trace_p13_exp1.lin_trace_p13_exp1197	-6.25831	-5.30339	-0.265293	5	29	EPC progenitors
-6.12352	-5.10987	EXE28_P5.EXE28_P5301									EXE28_P5.EXE28_P5301	-6.44873	-5.51316	-0.272243	5	28	EPC progenitors
-6.06203	-5.16052	EXE3_e4-e5_E6.5_3.EXE3_e4-e5_E6.5_3179									EXE3_e4-e5_E6.5_3.EXE3_e4-e5_E6.5_3179	-5.90318	-4.97131	-0.241191	5	26	EPC progenitors
-6.061	-5.16139	lin_trace_p7_exp1.lin_trace_p7_exp1096									lin_trace_p7_exp1.lin_trace_p7_exp1096	-6.01204	-5.10361	-0.240665	5	28	EPC progenitors
-6.0672	-5.15619	lin_trace_p11_exp1.lin_trace_p11_exp1377									lin_trace_p11_exp1.lin_trace_p11_exp1377	-6.12	-5.21927	-0.243819	5	28	EPC progenitors
-6.14393	-5.0935	lin_trace_p1_exp1.lin_trace_p1_exp1056									lin_trace_p1_exp1.lin_trace_p1_exp1056	-6.83618	-5.96404	-0.282441	5	29	EPC progenitors
-6.07401	-5.15049	EXE17_E5.5_P1.EXE17_E5.5_P1137									EXE17_E5.5_P1.EXE17_E5.5_P1137	-6.41168	-5.55544	-0.24728	5	18	EPC progenitors
-6.02164	-5.19485	EXE25_P9.EXE25_P9212									EXE25_P9.EXE25_P9212	-5.89272	-5.04513	-0.22053	5	27	EPC progenitors
-6.02469	-5.19223	EXE24_P11.EXE24_P11349									EXE24_P11.EXE24_P11349	-5.9425	-5.09657	-0.222096	5	21	SpT-Gly
-6.09206	-5.13553	EXE31_p1.EXE31_p1039									EXE31_p1.EXE31_p1039	-6.63116	-5.78985	-0.25642	5	19	EPC progenitors
-6.05799	-5.16393	EXE29_P2.EXE29_P2111									EXE29_P2.EXE29_P2111	-6.36499	-5.52621	-0.239131	5	25	EPC progenitors
-6.01103	-5.20401	EXE18_P9.EXE18_P9263									EXE18_P9.EXE18_P9263	-5.81609	-4.97905	-0.215067	5	19	EPC progenitors
-6.01255	-5.20269	lin_trace_p2_exp1.lin_trace_p2_exp1030									lin_trace_p2_exp1.lin_trace_p2_exp1030	-5.84019	-5.00379	-0.215851	5	21	SpT-Gly
-6.01867	-5.19741	exe19_p8.exe19_p8232									exe19_p8.exe19_p8232	-6.02992	-5.21048	-0.218999	5	28	EPC progenitors
-6.01444	-5.20106	EXE24_P5.EXE24_P5312									EXE24_P5.EXE24_P5312	-5.98516	-5.16715	-0.216822	5	19	EPC progenitors
-5.98575	-5.22604	EXE_EXP8_E6.5_NOVA_701.EXE_EXP8_E6.5_NOVA_701270									EXE_EXP8_E6.5_NOVA_701.EXE_EXP8_E6.5_NOVA_701270	-5.61504	-4.80398	-0.201995	5	26	EPC progenitors
-6.01423	-5.20124	EXE25_P8.EXE25_P8130									EXE25_P8.EXE25_P8130	-6.08568	-5.28399	-0.216716	5	29	EPC progenitors
-6.02505	-5.19192	EXE24_P6.EXE24_P6345									EXE24_P6.EXE24_P6345	-6.25027	-5.45445	-0.222279	5	26	EPC progenitors
-6.02976	-5.18789	EXE22_p5_e2b_placenta_e3.EXE22_p5_e2b_placenta_e3349									EXE22_p5_e2b_placenta_e3.EXE22_p5_e2b_placenta_e3349	-6.4195	-5.64338	-0.224696	5	29	EPC progenitors
-5.99933	-5.21417	EXE24_P11.EXE24_P11070									EXE24_P11.EXE24_P11070	-6.10383	-5.33394	-0.209023	5	26	EPC progenitors
-5.98499	-5.2267	EXE24_P6.EXE24_P6029									EXE24_P6.EXE24_P6029	-5.92652	-5.16012	-0.201604	5	28	EPC progenitors
-5.97549	-5.23505	EXE3_e4-e5_E6.5_3.EXE3_e4-e5_E6.5_3026									EXE3_e4-e5_E6.5_3.EXE3_e4-e5_E6.5_3026	-5.82749	-5.06745	-0.196671	5	21	SpT-Gly
-5.96712	-5.24245	lin_trace_p7_exp1.lin_trace_p7_exp1181									lin_trace_p7_exp1.lin_trace_p7_exp1181	-5.79013	-5.0432	-0.192316	5	28	EPC progenitors
-5.9649	-5.24443	EXE24_P6.EXE24_P6002									EXE24_P6.EXE24_P6002	-5.86943	-5.13696	-0.191157	5	26	EPC progenitors
-5.9728	-5.23743	EXE_EXP8_E6.5_NOVA.EXE_EXP8_E6.5_NOVA214									EXE_EXP8_E6.5_NOVA.EXE_EXP8_E6.5_NOVA214	-6.02436	-5.29582	-0.195273	5	26	EPC progenitors
-5.94993	-5.25774	EXE24_P9.EXE24_P9048									EXE24_P9.EXE24_P9048	-5.8314	-5.12576	-0.18335	5	28	EPC progenitors
-5.95169	-5.25617	lin_trace_p10_exp1.lin_trace_p10_exp1202									lin_trace_p10_exp1.lin_trace_p10_exp1202	-6.15225	-5.4809	-0.18427	5	29	EPC progenitors
-5.9477	-5.25975	lin_trace_p9_exp1.lin_trace_p9_exp1303									lin_trace_p9_exp1.lin_trace_p9_exp1303	-6.26306	-5.61091	-0.182179	5	21	SpT-Gly
-5.92416	-5.28091	lin_trace_p7_exp1.lin_trace_p7_exp1311									lin_trace_p7_exp1.lin_trace_p7_exp1311	-5.88474	-5.23735	-0.169844	5	26	EPC progenitors
-5.91257	-5.29141	EXE28_P5.EXE28_P5038									exe19_p9.exe19_p9033	-6.44928	-5.81928	-0.181919	5	29	EPC progenitors
-5.9472	-5.2602	exe19_p9.exe19_p9033									EXE28_P5.EXE28_P5038	-5.81409	-5.18305	-0.163747	6	28	EPC progenitors
-5.91347	-5.29059	lin_trace_p13_exp1.lin_trace_p13_exp1143									lin_trace_p13_exp1.lin_trace_p13_exp1143	-5.87356	-5.24667	-0.164222	6	28	EPC progenitors
-5.90355	-5.29963	EXE_EXP8_E6.5_NOVA_701.EXE_EXP8_E6.5_NOVA_701214									EXE_EXP8_E6.5_NOVA_701.EXE_EXP8_E6.5_NOVA_701214	-5.68568	-5.06086	-0.158988	6	26	EPC progenitors
-5.91399	-5.29012	lin_trace_p13_exp1.lin_trace_p13_exp1134									lin_trace_p13_exp1.lin_trace_p13_exp1134	-5.9528	-5.33284	-0.164492	6	26	EPC progenitors
-5.90674	-5.29672	lin_trace_p1_exp1.lin_trace_p1_exp1058									lin_trace_p1_exp1.lin_trace_p1_exp1058	-5.83209	-5.21478	-0.160673	6	29	EPC progenitors
-5.91319	-5.29084	EXE24_P5.EXE24_P5282									EXE24_P5.EXE24_P5282	-6.03263	-5.42227	-0.164074	6	19	EPC progenitors
-5.90519	-5.29813	lin_trace_p13_exp1.lin_trace_p13_exp1269									lin_trace_p13_exp1.lin_trace_p13_exp1269	-5.91661	-5.31064	-0.159856	6	29	EPC progenitors
-5.90739	-5.29612	EXE24_P9.EXE24_P9091									EXE24_P9.EXE24_P9091	-6.03733	-5.43874	-0.161018	6	28	EPC progenitors
-5.89839	-5.30435	EXE5_E1-E4_E6.5_1.EXE5_E1-E4_E6.5_1230									EXE5_E1-E4_E6.5_1.EXE5_E1-E4_E6.5_1230	-5.99358	-5.4082	-0.156265	6	19	EPC progenitors
-5.88043	-5.32083	EXE25_P8.EXE25_P8116									EXE25_P8.EXE25_P8116	-5.83622	-5.27284	-0.146763	6	28	EPC progenitors
-5.87582	-5.32508	lin_trace_p1_exp1.lin_trace_p1_exp1021									lin_trace_p1_exp1.lin_trace_p1_exp1021	-5.81238	-5.25653	-0.144317	6	28	EPC progenitors
-5.87398	-5.32678	EXE_EXP8_E6.5_NOVA_701.EXE_EXP8_E6.5_NOVA_701202									EXE_EXP8_E6.5_NOVA_701.EXE_EXP8_E6.5_NOVA_701202	-5.96796	-5.42835	-0.143341	6	19	EPC progenitors
-5.88278	-5.31867	EXE31_p1.EXE31_p1121									EXE31_p1.EXE31_p1121	-6.20456	-5.6679	-0.148007	6	19	EPC progenitors
-5.8614	-5.33843	EXE24_P11.EXE24_P11256									EXE24_P11.EXE24_P11256	-5.89964	-5.37961	-0.13666	6	27	EPC progenitors
-5.85683	-5.34268	EXE31_p1.EXE31_p1374									EXE31_p1.EXE31_p1374	-5.7927	-5.27374	-0.134229	6	26	EPC progenitors
-5.85206	-5.34712	EXE24_P6.EXE24_P6121									EXE24_P6.EXE24_P6121	-5.86575	-5.36178	-0.131686	6	26	EPC progenitors
-5.835	-5.36308	EXE24_P18.EXE24_P18295									EXE24_P18.EXE24_P18295	-5.86276	-5.39257	-0.12258	6	29	EPC progenitors
-5.83777	-5.36048	EXE28_P5.EXE28_P5080									EXE28_P5.EXE28_P5080	-6.04668	-5.58347	-0.124063	6	19	EPC progenitors
-5.81308	-5.38373	EXE24_P19.EXE24_P19018									EXE24_P19.EXE24_P19018	-5.88989	-5.46489	-0.110842	6	28	EPC progenitors
-5.79612	-5.39981	exe19_p8.exe19_p8369									exe19_p8.exe19_p8369	-5.57032	-5.16263	-0.101732	6	21	SpT-Gly
-5.79507	-5.40081	EXE28_P5.EXE28_P5099									EXE28_P5.EXE28_P5099	-5.69997	-5.30092	-0.101165	6	28	EPC progenitors
-5.80495	-5.39142	EXE5_E4cont-E6_E6.5_2.EXE5_E4cont-E6_E6.5_2037									EXE5_E4cont-E6_E6.5_2.EXE5_E4cont-E6_E6.5_2037	-6.11147	-5.71434	-0.106479	6	19	EPC progenitors
-5.7895	-5.40612	EXE28_P5.EXE28_P5239									EXE28_P5.EXE28_P5239	-5.73483	-5.34877	-0.0981673	6	19	EPC progenitors
-5.78556	-5.40988	EXE_EXP8_E6.5_NOVA_701.EXE_EXP8_E6.5_NOVA_701208									EXE_EXP8_E6.5_NOVA_701.EXE_EXP8_E6.5_NOVA_701208	-5.65121	-5.26925	-0.0960459	6	26	EPC progenitors
-5.78694	-5.40856	exe19_p8.exe19_p8262									exe19_p8.exe19_p8262	-5.73289	-5.35197	-0.0967889	6	26	EPC progenitors
-5.78504	-5.41038	EXE24_P13.EXE24_P13083									EXE24_P13.EXE24_P13083	-5.82743	-5.45475	-0.0957631	6	28	EPC progenitors
-5.77672	-5.41833	EXE_EXP8_E6.5_NOVA.EXE_EXP8_E6.5_NOVA245									EXE_EXP8_E6.5_NOVA.EXE_EXP8_E6.5_NOVA245	-5.47092	-5.09903	-0.0912793	6	26	EPC progenitors
-5.77879	-5.41635	EXE24_P7.EXE24_P7226									EXE24_P7.EXE24_P7226	-5.80232	-5.44094	-0.0923934	6	26	EPC progenitors
-5.77252	-5.42236	EXE31_p1.EXE31_p1380									EXE31_p1.EXE31_p1380	-6.19434	-5.86117	-0.0890107	6	25	EPC progenitors
-5.75439	-5.43979	lin_trace_p1_exp1.lin_trace_p1_exp1367									lin_trace_p1_exp1.lin_trace_p1_exp1367	-5.71801	-5.40207	-0.0792078	6	26	EPC progenitors
-5.75141	-5.44267	EXE18_P5_NOVA.EXE18_P5_NOVA053									EXE18_P5_NOVA.EXE18_P5_NOVA053	-5.58049	-5.26568	-0.0775913	6	28	EPC progenitors
-5.75035	-5.44369	EXE24_P18.EXE24_P18010									EXE24_P18.EXE24_P18010	-5.68846	-5.37961	-0.0770163	6	26	EPC progenitors
-5.73921	-5.45447	EXE_EXP8_E6.5_NOVA_701.EXE_EXP8_E6.5_NOVA_701106									EXE_EXP8_E6.5_NOVA_701.EXE_EXP8_E6.5_NOVA_701106	-5.49091	-5.19847	-0.070976	6	26	EPC progenitors
-5.74755	-5.44639	EXE31_p1.EXE31_p1353									EXE31_p1.EXE31_p1353	-6.11593	-5.82718	-0.0755009	6	25	EPC progenitors
-5.72973	-5.46367	lin_trace_p1_exp1.lin_trace_p1_exp1155									lin_trace_p1_exp1.lin_trace_p1_exp1155	-5.49705	-5.22454	-0.0658248	6	28	EPC progenitors
-5.7306	-5.46283	EXE24_P17.EXE24_P17311									EXE24_P17.EXE24_P17311	-5.61977	-5.34892	-0.0662975	6	26	EPC progenitors
-5.71844	-5.47466	exe19_p8.exe19_p8227									exe19_p8.exe19_p8227	-5.60708	-5.36084	-0.0596821	6	28	EPC progenitors
-5.69086	-5.50164	EXE24_P18.EXE24_P18146									EXE24_P18.EXE24_P18146	-5.92807	-5.74314	-0.0446454	6	28	EPC progenitors
-5.68798	-5.50447	lin_trace_p1_exp1.lin_trace_p1_exp1092									lin_trace_p1_exp1.lin_trace_p1_exp1092	-5.70822	-5.52504	-0.0430735	6	26	EPC progenitors
-5.69046	-5.50204	EXE31_p1.EXE31_p1260									EXE31_p1.EXE31_p1260	-6.18681	-6.00736	-0.0444241	6	19	EPC progenitors
-5.67652	-5.51576	EXE31_p1.EXE31_p1286									EXE31_p1.EXE31_p1286	-5.98564	-5.829	-0.0368018	6	25	EPC progenitors
-5.66434	-5.52777	EXE24_P6.EXE24_P6377									EXE24_P6.EXE24_P6377	-5.49845	-5.35996	-0.0301333	6	26	EPC progenitors
-5.66258	-5.52951	EXE24_P12.EXE24_P12071									EXE24_P12.EXE24_P12071	-5.49047	-5.35581	-0.0291714	6	28	EPC progenitors
-5.64347	-5.54845	lin_trace_p15_exp1.lin_trace_p15_exp1032									lin_trace_p15_exp1.lin_trace_p15_exp1032	-5.43437	-5.33789	-0.0186831	6	21	SpT-Gly
-5.64306	-5.54885	EXE3_m2e1-e3_E6.5_4.EXE3_m2e1-e3_E6.5_4345									EXE3_m2e1-e3_E6.5_4.EXE3_m2e1-e3_E6.5_4345	-5.50429	-5.40912	-0.0184592	6	18	EPC progenitors
-5.64244	-5.54947	EXE24_P18.EXE24_P18055									EXE24_P18.EXE24_P18055	-5.54243	-5.44879	-0.0181153	6	28	EPC progenitors
-5.64207	-5.54984	lin_trace_p12_exp1.lin_trace_p12_exp1342									lin_trace_p12_exp1.lin_trace_p12_exp1342	-5.44023	-5.34668	-0.0179123	6	28	EPC progenitors
-5.64101	-5.55089	EXE_EXP8_E6.5_NOVA.EXE_EXP8_E6.5_NOVA201									EXE_EXP8_E6.5_NOVA.EXE_EXP8_E6.5_NOVA201	-5.40075	-5.30908	-0.0173293	6	24	EPC progenitors
-5.64078	-5.55112	exe19_p8.exe19_p8246									exe19_p8.exe19_p8246	-5.35008	-5.25869	-0.0172039	6	28	EPC progenitors
-5.63649	-5.55539	EXE24_P6.EXE24_P6103									EXE24_P6.EXE24_P6103	-5.74247	-5.662	-0.0148453	6	26	EPC progenitors
-5.62902	-5.56282	lin_trace_p2_exp1.lin_trace_p2_exp1205									lin_trace_p2_exp1.lin_trace_p2_exp1205	-6.02602	-5.96169	-0.0107394	6	29	EPC progenitors
-5.62727	-5.56456	EXE25_P10.EXE25_P10021									EXE25_P10.EXE25_P10021	-5.5888	-5.52595	-0.00977734	6	28	EPC progenitors
-5.62689	-5.56494	EXE_EXP8_E6.5_NOVA_701.EXE_EXP8_E6.5_NOVA_701227									EXE_EXP8_E6.5_NOVA_701.EXE_EXP8_E6.5_NOVA_701227	-5.49645	-5.43404	-0.00956591	6	26	EPC progenitors
-5.61666	-5.57515	EXE24_P8.EXE24_P8323									EXE24_P8.EXE24_P8323	-5.53148	-5.48975	-0.00393523	6	27	EPC progenitors
-5.61503	-5.57677	EXE_EXP10_E7.0_1.EXE_EXP10_E7.0_1024									EXE_EXP10_E7.0_1.EXE_EXP10_E7.0_1024	-5.25285	-5.2141	-0.00303828	6	26	EPC progenitors
-5.61471	-5.57709	EXE17_E5.5_P1.EXE17_E5.5_P1069									EXE17_E5.5_P1.EXE17_E5.5_P1069	-5.6044	-5.56677	-0.00286037	6	18	EPC progenitors
-5.61206	-5.57974	EXE24_P11.EXE24_P11270									EXE24_P11.EXE24_P11270	-5.5776	-5.54526	-0.00139885	6	27	EPC progenitors
-5.61138	-5.58042	EXE5_E4cont-E6_E6.5_2.EXE5_E4cont-E6_E6.5_2129									EXE5_E4cont-E6_E6.5_2.EXE5_E4cont-E6_E6.5_2129	-5.32319	-5.29205	-0.00102829	6	25	EPC progenitors
-5.60952	-5.58228	lin_trace_p1_exp1.lin_trace_p1_exp1323									lin_trace_p1_exp1.lin_trace_p1_exp1323	-5.52076	-5.49349	0	6	28	EPC progenitors
-5.60646	-5.58534	EXE24_P5.EXE24_P5377									EXE24_P5.EXE24_P5377	-5.18169	-5.16059	0.00161198	7	26	EPC progenitors
-5.59576	-5.59606	EXE17_E5.5_P1.EXE17_E5.5_P1326									EXE17_E5.5_P1.EXE17_E5.5_P1326	-5.84234	-5.84234	0.00726519	7	18	EPC progenitors
-5.59575	-5.59606	EXE4_M1E1-E4,M2E1-E2_E5.5_1.EXE4_M1E1-E4,M2E1-E2_E5.5_1028									EXE4_M1E1-E4,M2E1-E2_E5.5_1.EXE4_M1E1-E4,M2E1-E2_E5.5_1028	-5.85272	-5.85272	0.00726853	7	18	EPC progenitors
-5.59599	-5.59582	lin_trace_p1_exp1.lin_trace_p1_exp1002									lin_trace_p1_exp1.lin_trace_p1_exp1002	-5.45751	-5.45751	0.00714155	7	27	EPC progenitors
-5.58207	-5.60978	EXE31_p1.EXE31_p1034									EXE31_p1.EXE31_p1034	-5.9407	-5.96698	0.0144955	7	19	EPC progenitors
-5.58312	-5.60873	EXE24_P17.EXE24_P17310									EXE24_P17.EXE24_P17310	-5.26029	-5.28687	0.0139424	7	26	EPC progenitors
-5.58115	-5.6107	EXE24_P9.EXE24_P9343									EXE24_P9.EXE24_P9343	-5.42735	-5.45752	0.0149823	7	27	EPC progenitors
-5.57357	-5.61832	EXE_EXP8_E6.5_NOVA.EXE_EXP8_E6.5_NOVA322									EXE_EXP8_E6.5_NOVA.EXE_EXP8_E6.5_NOVA322	-5.48691	-5.53206	0.0189916	7	25	EPC progenitors
-5.5697	-5.62221	EXE_EXP8_E6.5_NOVA_701.EXE_EXP8_E6.5_NOVA_701226									EXE_EXP8_E6.5_NOVA_701.EXE_EXP8_E6.5_NOVA_701226	-5.34359	-5.39731	0.021041	7	26	EPC progenitors
-5.56611	-5.62583	EXE18_P9.EXE18_P9123									EXE18_P9.EXE18_P9123	-4.68276	-4.74751	0.0229413	7	28	EPC progenitors
-5.55824	-5.63374	EXE25_P10.EXE25_P10059									EXE25_P10.EXE25_P10059	-5.40966	-5.4861	0.0271065	7	28	EPC progenitors
-5.55024	-5.6418	EXE25_P9.EXE25_P9319									EXE25_P9.EXE25_P9319	-5.43345	-5.52582	0.0313407	7	28	EPC progenitors
-5.54847	-5.64358	EXE29_P2.EXE29_P2100									EXE29_P2.EXE29_P2100	-5.82214	-5.91528	0.0322787	7	24	EPC progenitors
-5.54405	-5.64803	EXE18_P9.EXE18_P9114									EXE18_P9.EXE18_P9114	-4.85488	-4.96397	0.0346203	7	27	EPC progenitors
-5.54113	-5.65097	EXE_EXP10_E7.0_1.EXE_EXP10_E7.0_1035									EXE_EXP10_E7.0_1.EXE_EXP10_E7.0_1035	-5.28287	-5.39467	0.0361634	7	26	EPC progenitors
-5.53972	-5.65239	EXE_EXP8_E6.5_NOVA.EXE_EXP8_E6.5_NOVA241									EXE_EXP8_E6.5_NOVA.EXE_EXP8_E6.5_NOVA241	-5.37536	-5.48927	0.0369089	7	25	EPC progenitors
-5.53074	-5.66144	lin_trace_p2_exp1.lin_trace_p2_exp1088									lin_trace_p2_exp1.lin_trace_p2_exp1088	-5.37475	-5.50667	0.0416677	7	28	EPC progenitors
-5.52078	-5.67148	lin_trace_p2_exp1.lin_trace_p2_exp1084									lin_trace_p2_exp1.lin_trace_p2_exp1084	-5.96135	-6.10855	0.0469427	7	29	EPC progenitors
-5.52151	-5.67075	EXE28_P5.EXE28_P5014									EXE28_P5.EXE28_P5014	-5.55822	-5.70717	0.0465578	7	26	EPC progenitors
-5.51803	-5.67425	EXE24_P10.EXE24_P10013									EXE24_P10.EXE24_P10013	-5.5991	-5.75469	0.0483997	7	28	EPC progenitors
-5.51391	-5.67841	lin_trace_p4_exp1.lin_trace_p4_exp1265									lin_trace_p4_exp1.lin_trace_p4_exp1265	-5.47736	-5.64215	0.0505849	7	27	EPC progenitors
-5.51035	-5.682	EXE24_P6.EXE24_P6028									EXE24_P6.EXE24_P6028	-5.74751	-5.91736	0.0524714	7	28	EPC progenitors
-5.50599	-5.68639	EXE_EXP8_E6.5_NOVA.EXE_EXP8_E6.5_NOVA206									EXE_EXP8_E6.5_NOVA.EXE_EXP8_E6.5_NOVA206	-5.61426	-5.79385	0.0547778	7	19	EPC progenitors
-5.50397	-5.68843	EXE31_p1.EXE31_p1337									EXE31_p1.EXE31_p1337	-5.60066	-5.78441	0.0558501	7	25	EPC progenitors
-5.49378	-5.69868	EXE24_P19.EXE24_P19242									EXE24_P19.EXE24_P19242	-5.67513	-5.8788	0.0612447	7	26	EPC progenitors
-5.48594	-5.70658	lin_trace_p10_exp1.lin_trace_p10_exp1322									lin_trace_p10_exp1.lin_trace_p10_exp1322	-5.59339	-5.81339	0.0653954	7	27	EPC progenitors
-5.48606	-5.70645	EXE18_P9.EXE18_P9230									EXE18_P9.EXE18_P9230	-4.98337	-5.20678	0.065332	7	27	EPC progenitors
-5.47901	-5.71354	EXE22_p5_e2b_placenta_e3.EXE22_p5_e2b_placenta_e3341									EXE22_p5_e2b_placenta_e3.EXE22_p5_e2b_placenta_e3341	-5.51259	-5.74695	0.0690598	7	26	EPC progenitors
-5.4771	-5.71546	EXE31_p1.EXE31_p1303									EXE31_p1.EXE31_p1303	-5.72533	-5.9624	0.0700699	7	24	EPC progenitors
-5.47742	-5.71514	EXE3_e4-e5_E6.5_3.EXE3_e4-e5_E6.5_3059									EXE3_e4-e5_E6.5_3.EXE3_e4-e5_E6.5_3059	-5.52318	-5.76066	0.069901	7	25	EPC progenitors
-5.47267	-5.71991	EXE24_P6.EXE24_P6366									EXE24_P6.EXE24_P6366	-5.45629	-5.70361	0.0724155	7	26	EPC progenitors
-5.47218	-5.7204	EXE25_P4.EXE25_P4380									EXE25_P4.EXE25_P4380	-5.14979	-5.39937	0.0726728	7	27	EPC progenitors
-5.45421	-5.73842	EXE24_P8.EXE24_P8191									EXE24_P8.EXE24_P8191	-5.26304	-5.54772	0.0821676	7	28	EPC progenitors
-5.4524	-5.74024	EXE24_P6.EXE24_P6009									EXE24_P6.EXE24_P6009	-5.4605	-5.74832	0.0831232	7	27	EPC progenitors
-5.44392	-5.74872	EXE25_P9.EXE25_P9303									EXE25_P9.EXE25_P9303	-5.41279	-5.71758	0.0875978	7	26	EPC progenitors
-5.43887	-5.75376	EXE28_P5.EXE28_P5026									EXE28_P5.EXE28_P5026	-5.30009	-5.61472	0.0902609	7	27	EPC progenitors
-5.43601	-5.75662	EXE31_p1.EXE31_p1375									EXE31_p1.EXE31_p1375	-5.39781	-5.71835	0.0917705	7	25	EPC progenitors
-5.42943	-5.76318	EXE4_M1E1-E4,M2E1-E2_E5.5_1.EXE4_M1E1-E4,M2E1-E2_E5.5_1053									EXE4_M1E1-E4,M2E1-E2_E5.5_1.EXE4_M1E1-E4,M2E1-E2_E5.5_1053	-5.3798	-5.71335	0.0952344	7	18	EPC progenitors
-5.4273	-5.7653	EXE24_P6.EXE24_P6314									EXE24_P6.EXE24_P6314	-5.4483	-5.78639	0.0963579	7	27	EPC progenitors
-5.42434	-5.76825	EXE25_P1.EXE25_P1003									EXE25_P1.EXE25_P1003	-5.35983	-5.70341	0.0979174	7	28	EPC progenitors
-5.4213	-5.77127	lin_trace_p15_exp1.lin_trace_p15_exp1098									lin_trace_p15_exp1.lin_trace_p15_exp1098	-5.46728	-5.81751	0.099515	7	27	EPC progenitors
-5.41259	-5.77992	EXE5_E4cont-E6_E6.5_2.EXE5_E4cont-E6_E6.5_2139									EXE5_E4cont-E6_E6.5_2.EXE5_E4cont-E6_E6.5_2139	-5.37803	-5.74507	0.104094	7	25	EPC progenitors
-5.41191	-5.78059	EXE3_m2e1-e3_E6.5_4.EXE3_m2e1-e3_E6.5_4265									EXE3_m2e1-e3_E6.5_4.EXE3_m2e1-e3_E6.5_4265	-5.28221	-5.64982	0.104453	7	18	EPC progenitors
-5.40682	-5.78564	EXE_EXP8_E6.5_NOVA.EXE_EXP8_E6.5_NOVA193									EXE_EXP8_E6.5_NOVA.EXE_EXP8_E6.5_NOVA193	-5.2484	-5.62555	0.107127	7	25	EPC progenitors
-5.3887	-5.80352	EXE24_P7.EXE24_P7150									EXE24_P7.EXE24_P7150	-5.7158	-6.13538	0.116624	7	26	EPC progenitors
-5.3712	-5.82068	EXE3_m2e1-e3_E6.5_4.EXE3_m2e1-e3_E6.5_4318									EXE3_m2e1-e3_E6.5_4.EXE3_m2e1-e3_E6.5_4318	-5.68142	-6.13754	0.12577	7	25	EPC progenitors
-5.36334	-5.82836	lin_trace_p15_exp1.lin_trace_p15_exp1217									lin_trace_p15_exp1.lin_trace_p15_exp1217	-5.28908	-5.75212	0.129869	7	27	EPC progenitors
-5.35248	-5.83892	EXE_EXP8_E6.5_NOVA.EXE_EXP8_E6.5_NOVA198									EXE_EXP8_E6.5_NOVA.EXE_EXP8_E6.5_NOVA198	-5.04924	-5.52667	0.135522	7	25	EPC progenitors
-5.35769	-5.83387	EXE24_P13.EXE24_P13117									EXE24_P13.EXE24_P13117	-5.50195	-5.98242	0.132814	7	27	EPC progenitors
-5.35011	-5.84122	EXE24_P10.EXE24_P10334									EXE24_P10.EXE24_P10334	-5.08619	-5.56878	0.136751	7	27	EPC progenitors
-5.34734	-5.8439	EXE_EXP8_E6.5_NOVA.EXE_EXP8_E6.5_NOVA199									EXE_EXP8_E6.5_NOVA.EXE_EXP8_E6.5_NOVA199	-5.44638	-5.94614	0.138191	7	25	EPC progenitors
-5.34136	-5.84968	EXE3_m2e3cont-m3e1-e2_E6.5_5.EXE3_m2e3cont-m3e1-e2_E6.5_5046									EXE3_m2e3cont-m3e1-e2_E6.5_5.EXE3_m2e3cont-m3e1-e2_E6.5_5046	-5.86792	-6.39609	0.141293	7	19	EPC progenitors
-5.33118	-5.85948	EXE25_P9.EXE25_P9366									EXE25_P9.EXE25_P9366	-5.4622	-5.996	0.146567	7	27	EPC progenitors
-5.32296	-5.86736	lin_trace_p3_exp1.lin_trace_p3_exp1284									lin_trace_p3_exp1.lin_trace_p3_exp1284	-5.24613	-5.78705	0.150816	7	27	EPC progenitors
-5.3283	-5.86224	EXE4_M1E1-E4,M2E1-E2_E5.5_1.EXE4_M1E1-E4,M2E1-E2_E5.5_1021									EXE4_M1E1-E4,M2E1-E2_E5.5_1.EXE4_M1E1-E4,M2E1-E2_E5.5_1021	-5.67631	-6.22484	0.148055	7	18	EPC progenitors
-5.32637	-5.8641	exe19_p1.exe19_p1020									exe19_p1.exe19_p1020	-5.61802	-6.16798	0.149054	7	25	EPC progenitors
-5.31395	-5.87596	EXE24_P12.EXE24_P12022									EXE24_P12.EXE24_P12022	-5.23665	-5.79466	0.155462	7	27	EPC progenitors
-5.31219	-5.87763	EXE29_P2.EXE29_P2013									EXE29_P2.EXE29_P2013	-5.48997	-6.0646	0.156367	7	25	EPC progenitors
-5.31369	-5.8762	EXE5_E4cont-E6_E6.5_2.EXE5_E4cont-E6_E6.5_2280									EXE5_E4cont-E6_E6.5_2.EXE5_E4cont-E6_E6.5_2280	-5.58818	-6.16487	0.155594	7	25	EPC progenitors
-5.30036	-5.88884	EXE24_P8.EXE24_P8048									EXE24_P8.EXE24_P8048	-5.20208	-5.78477	0.162447	7	28	EPC progenitors
-5.29025	-5.89836	lin_trace_p1_exp1.lin_trace_p1_exp1187									lin_trace_p1_exp1.lin_trace_p1_exp1187	-5.21889	-5.82231	0.167628	8	27	EPC progenitors
-5.29047	-5.89816	EXE24_P18.EXE24_P18002									EXE24_P18.EXE24_P18002	-5.38536	-5.99929	0.167518	8	26	EPC progenitors
-5.28347	-5.90473	EXE24_P18.EXE24_P18312									EXE24_P18.EXE24_P18312	-5.22836	-5.84601	0.1711	8	4	TGC progenitors
-5.27513	-5.9125	EXE3_m2e3cont-m3e1-e2_E6.5_5.EXE3_m2e3cont-m3e1-e2_E6.5_5017									EXE3_m2e3cont-m3e1-e2_E6.5_5.EXE3_m2e3cont-m3e1-e2_E6.5_5017	-5.05485	-5.67563	0.175351	8	26	EPC progenitors
-5.27555	-5.91212	EXE_EXP8_E6.5_NOVA_701.EXE_EXP8_E6.5_NOVA_701210									EXE_EXP8_E6.5_NOVA_701.EXE_EXP8_E6.5_NOVA_701210	-5.13553	-5.76155	0.17514	8	26	EPC progenitors
-5.24711	-5.93836	EXE24_P16.EXE24_P16096									EXE24_P16.EXE24_P16096	-4.75243	-5.39652	0.189578	8	28	EPC progenitors
-5.27816	-5.90968	EXE17_E5.5_P1.EXE17_E5.5_P1206									EXE17_E5.5_P1.EXE17_E5.5_P1206	-5.54992	-6.20079	0.173809	8	18	EPC progenitors
-5.25589	-5.9303	lin_trace_p13_exp1.lin_trace_p13_exp1107									lin_trace_p13_exp1.lin_trace_p13_exp1107	-5.00591	-5.65915	0.185132	8	27	EPC progenitors
-5.24387	-5.94132	EXE25_P8.EXE25_P8248									EXE25_P8.EXE25_P8248	-5.20226	-5.89574	0.191214	8	25	EPC progenitors
-5.2467	-5.93874	EXE_EXP8_E6.5_NOVA.EXE_EXP8_E6.5_NOVA226									EXE_EXP8_E6.5_NOVA.EXE_EXP8_E6.5_NOVA226	-5.26914	-5.96332	0.189788	8	25	EPC progenitors
-5.23854	-5.94619	EXE28_P5.EXE28_P5114									EXE28_P5.EXE28_P5114	-5.23637	-5.94381	0.193911	8	27	EPC progenitors
-5.24207	-5.94297	EXE31_p1.EXE31_p1363									EXE31_p1.EXE31_p1363	-5.31857	-6.02677	0.192128	8	25	EPC progenitors
-5.25903	-5.9274	EXE5_E4cont-E6_E6.5_2.EXE5_E4cont-E6_E6.5_2268									EXE5_E4cont-E6_E6.5_2.EXE5_E4cont-E6_E6.5_2268	-5.8055	-6.52016	0.183538	8	25	EPC progenitors
-5.24401	-5.9412	EXE17_E5.5_P1.EXE17_E5.5_P1243									EXE17_E5.5_P1.EXE17_E5.5_P1243	-5.45671	-6.17418	0.191148	8	18	EPC progenitors
-5.24801	-5.93755	EXE29_P2.EXE29_P2144									EXE29_P2.EXE29_P2144	-5.56113	-6.28053	0.189127	8	24	EPC progenitors
-5.2361	-5.94841	EXE5_E4cont-E6_E6.5_2.EXE5_E4cont-E6_E6.5_2040									EXE5_E4cont-E6_E6.5_2.EXE5_E4cont-E6_E6.5_2040	-5.31106	-6.03093	0.19514	8	25	EPC progenitors
-5.23543	-5.94901	EXE24_P8.EXE24_P8069									EXE24_P8.EXE24_P8069	-5.33438	-6.05808	0.195477	8	27	EPC progenitors
-5.20988	-5.972	lin_trace_p15_exp1.lin_trace_p15_exp1119									lin_trace_p15_exp1.lin_trace_p15_exp1119	-4.96092	-5.69312	0.208299	8	27	EPC progenitors
-5.24595	-5.93942	EXE17_E5.5_P1.EXE17_E5.5_P1189									EXE17_E5.5_P1.EXE17_E5.5_P1189	-5.68633	-6.42178	0.190165	8	18	EPC progenitors
-5.23349	-5.95077	EXE_EXP8_E6.5_NOVA.EXE_EXP8_E6.5_NOVA354									EXE_EXP8_E6.5_NOVA.EXE_EXP8_E6.5_NOVA354	-5.44172	-6.1807	0.196453	8	18	EPC progenitors
-5.22948	-5.95441	EXE29_P2.EXE29_P2033									EXE29_P2.EXE29_P2033	-5.41298	-6.15745	0.198473	8	13	EPC progenitors
-5.21399	-5.96833	EXE24_P12.EXE24_P12157									EXE24_P12.EXE24_P12157	-5.23248	-5.98896	0.206242	8	27	EPC progenitors
-5.21571	-5.96679	lin_trace_p10_exp1.lin_trace_p10_exp1185									lin_trace_p10_exp1.lin_trace_p10_exp1185	-5.28511	-6.04423	0.205383	8	27	EPC progenitors
-5.20443	-5.97685	EXE_EXP8_E6.5_NOVA.EXE_EXP8_E6.5_NOVA195									EXE_EXP8_E6.5_NOVA.EXE_EXP8_E6.5_NOVA195	-5.11466	-5.87573	0.211021	8	24	EPC progenitors
-5.18793	-5.99142	EXE23_P4.EXE23_P4003									EXE23_P4.EXE23_P4003	-4.89444	-5.65686	0.219236	8	3	TGC progenitors
-5.20199	-5.97902	EXE24_P6.EXE24_P6037									EXE24_P6.EXE24_P6037	-5.11607	-5.88224	0.21224	8	27	EPC progenitors
-5.21831	-5.96446	EXE4_M1E1-E4,M2E1-E2_E5.5_1.EXE4_M1E1-E4,M2E1-E2_E5.5_1047									EXE4_M1E1-E4,M2E1-E2_E5.5_1.EXE4_M1E1-E4,M2E1-E2_E5.5_1047	-5.39612	-6.16286	0.204082	8	18	EPC progenitors
-5.20304	-5.97809	EXE24_P11.EXE24_P11191									EXE24_P11.EXE24_P11191	-5.1414	-5.90867	0.211718	8	27	EPC progenitors
-5.23022	-5.95374	EXE4_M1E1-E4,M2E1-E2_E5.5_1.EXE4_M1E1-E4,M2E1-E2_E5.5_1048									EXE4_M1E1-E4,M2E1-E2_E5.5_1.EXE4_M1E1-E4,M2E1-E2_E5.5_1048	-5.65734	-6.42552	0.1981	8	18	EPC progenitors
-5.13111	-6.04038	EXE25_P10.EXE25_P10017									EXE25_P10.EXE25_P10017	-4.37418	-5.14281	0.247219	8	28	EPC progenitors
-5.23321	-5.95102	EXE3_e4-e5_E6.5_3.EXE3_e4-e5_E6.5_3193									EXE3_e4-e5_E6.5_3.EXE3_e4-e5_E6.5_3193	-5.8928	-6.67932	0.196593	8	18	EPC progenitors
-5.22209	-5.96107	EXE31_p1.EXE31_p1361									EXE31_p1.EXE31_p1361	-5.70412	-6.49672	0.202186	8	25	EPC progenitors
-5.20724	-5.97435	lin_trace_p12_exp1.lin_trace_p12_exp1092									lin_trace_p12_exp1.lin_trace_p12_exp1092	-5.44235	-6.23827	0.209618	8	29	EPC progenitors
-5.20311	-5.97803	EXE28_P6.EXE28_P6227									EXE28_P6.EXE28_P6227	-5.40166	-6.20168	0.211684	8	27	EPC progenitors
-5.20562	-5.9758	EXE31_p1.EXE31_p1118									EXE31_p1.EXE31_p1118	-5.48098	-6.28535	0.210428	8	24	EPC progenitors
-5.20835	-5.97337	EXE31_p1.EXE31_p1308									EXE31_p1.EXE31_p1308	-5.61405	-6.42877	0.209063	8	24	EPC progenitors
-5.16896	-6.00798	lin_trace_p13_exp1.lin_trace_p13_exp1330									lin_trace_p13_exp1.lin_trace_p13_exp1330	-5.03892	-5.8576	0.228629	8	27	EPC progenitors
-5.14281	-6.03046	EXE_EXP8_E6.5_NOVA_701.EXE_EXP8_E6.5_NOVA_701229									EXE_EXP8_E6.5_NOVA_701.EXE_EXP8_E6.5_NOVA_701229	-4.81007	-5.63983	0.241494	8	25	EPC progenitors
-5.18736	-5.99193	EXE3_m2e3cont-m3e1-e2_E6.5_5.EXE3_m2e3cont-m3e1-e2_E6.5_5007									EXE3_m2e3cont-m3e1-e2_E6.5_5.EXE3_m2e3cont-m3e1-e2_E6.5_5007	-5.40706	-6.24237	0.219519	8	19	EPC progenitors
-5.13374	-6.03816	EXE28_P6.EXE28_P6134									EXE28_P6.EXE28_P6134	-4.86716	-5.72308	0.245933	8	27	EPC progenitors
-5.15251	-6.02217	exe19_p9.exe19_p9085									exe19_p9.exe19_p9085	-5.07913	-5.93675	0.236736	8	27	EPC progenitors
-5.16219	-6.01384	EXE_EXP8_E6.5_NOVA.EXE_EXP8_E6.5_NOVA247									EXE_EXP8_E6.5_NOVA.EXE_EXP8_E6.5_NOVA247	-5.23851	-6.1021	0.231969	8	24	EPC progenitors
-5.15505	-6.01999	EXE25_P10.EXE25_P10291									EXE25_P10.EXE25_P10291	-5.24637	-6.12631	0.235488	8	27	EPC progenitors
-5.18193	-5.99669	EXE31_p1.EXE31_p1129									EXE31_p1.EXE31_p1129	-5.65819	-6.53961	0.222215	8	24	EPC progenitors
-5.15877	-6.0168	EXE18_P5_NOVA.EXE18_P5_NOVA001									EXE18_P5_NOVA.EXE18_P5_NOVA001	-5.44477	-6.34975	0.233656	8	27	EPC progenitors
-5.1354	-6.03675	EXE4_M1E1-E4,M2E1-E2_E5.5_1.EXE4_M1E1-E4,M2E1-E2_E5.5_1042									EXE4_M1E1-E4,M2E1-E2_E5.5_1.EXE4_M1E1-E4,M2E1-E2_E5.5_1042	-5.1643	-6.07079	0.245121	8	18	EPC progenitors
-5.0653	-6.09475	EXE18_P5_NOVA.EXE18_P5_NOVA097									EXE18_P5_NOVA.EXE18_P5_NOVA097	-4.57503	-5.48788	0.279068	8	28	EPC progenitors
-5.14517	-6.02845	EXE4_M1E1-E4,M2E1-E2_E5.5_1.EXE4_M1E1-E4,M2E1-E2_E5.5_1066									EXE4_M1E1-E4,M2E1-E2_E5.5_1.EXE4_M1E1-E4,M2E1-E2_E5.5_1066	-5.33565	-6.25163	0.240339	8	18	EPC progenitors
-5.11741	-6.05189	EXE_EXP8_E6.5_NOVA_701.EXE_EXP8_E6.5_NOVA_701142									EXE_EXP8_E6.5_NOVA_701.EXE_EXP8_E6.5_NOVA_701142	-5.11261	-6.04616	0.253895	8	25	EPC progenitors
-5.06694	-6.09342	lin_trace_p1_exp1.lin_trace_p1_exp1232									lin_trace_p1_exp1.lin_trace_p1_exp1232	-4.76025	-5.7138	0.27828	8	28	EPC progenitors
-5.11799	-6.05141	EXE5_E4cont-E6_E6.5_2.EXE5_E4cont-E6_E6.5_2378									EXE5_E4cont-E6_E6.5_2.EXE5_E4cont-E6_E6.5_2378	-5.26409	-6.22587	0.253613	8	25	EPC progenitors
-5.08588	-6.078	EXE24_P13.EXE24_P13306									EXE24_P13.EXE24_P13306	-5.00762	-5.98228	0.269166	8	27	EPC progenitors
-5.10871	-6.05916	EXE31_p1.EXE31_p1084									EXE31_p1.EXE31_p1084	-5.25003	-6.22913	0.258123	8	24	EPC progenitors
-5.12415	-6.04625	EXE31_p1.EXE31_p1070									EXE31_p1.EXE31_p1070	-5.43246	-6.41298	0.250614	8	24	EPC progenitors
-5.12149	-6.04848	EXE29_P2.EXE29_P2141									EXE29_P2.EXE29_P2141	-5.43398	-6.42165	0.251912	8	24	EPC progenitors
-5.10763	-6.06006	EXE4_M1E1-E4,M2E1-E2_E5.5_1.EXE4_M1E1-E4,M2E1-E2_E5.5_1034									EXE4_M1E1-E4,M2E1-E2_E5.5_1.EXE4_M1E1-E4,M2E1-E2_E5.5_1034	-5.32351	-6.3197	0.258647	8	18	EPC progenitors
-5.10069	-6.06581	EXE24_P5.EXE24_P5283									EXE24_P5.EXE24_P5283	-5.2887	-6.29294	0.262011	8	4	TGC progenitors
-5.1091	-6.05884	lin_trace_p12_exp1.lin_trace_p12_exp1097									lin_trace_p12_exp1.lin_trace_p12_exp1097	-5.43617	-6.45222	0.257934	8	29	EPC progenitors
-5.09034	-6.07435	EXE3_m2e1-e3_E6.5_4.EXE3_m2e1-e3_E6.5_4258									EXE3_m2e1-e3_E6.5_4.EXE3_m2e1-e3_E6.5_4258	-5.25966	-6.28021	0.267017	8	18	EPC progenitors
-5.04499	-6.11105	lin_trace_p1_exp1.lin_trace_p1_exp1277									lin_trace_p1_exp1.lin_trace_p1_exp1277	-4.87699	-5.89977	0.288784	8	28	EPC progenitors
-5.09021	-6.07446	EXE31_p1.EXE31_p1281									EXE31_p1.EXE31_p1281	-5.27105	-6.29433	0.267082	8	25	EPC progenitors
-5.06712	-6.09328	EXE29_P2.EXE29_P2177									EXE29_P2.EXE29_P2177	-5.09143	-6.12338	0.278197	8	25	EPC progenitors
-5.0594	-6.09951	EXE31_p1.EXE31_p1296									EXE31_p1.EXE31_p1296	-5.08708	-6.13391	0.281897	8	24	EPC progenitors
-5.0592	-6.09966	EXE5_E4cont-E6_E6.5_2.EXE5_E4cont-E6_E6.5_2351									EXE5_E4cont-E6_E6.5_2.EXE5_E4cont-E6_E6.5_2351	-5.09347	-6.14225	0.281989	8	25	EPC progenitors
-5.07602	-6.08605	EXE5_E4cont-E6_E6.5_2.EXE5_E4cont-E6_E6.5_2138									EXE5_E4cont-E6_E6.5_2.EXE5_E4cont-E6_E6.5_2138	-5.26067	-6.31302	0.273917	8	25	EPC progenitors
-5.04986	-6.10716	EXE3_m2e1-e3_E6.5_4.EXE3_m2e1-e3_E6.5_4372									EXE3_m2e1-e3_E6.5_4.EXE3_m2e1-e3_E6.5_4372	-5.03409	-6.08747	0.28646	8	13	EPC progenitors
-5.08055	-6.08236	EXE29_P2.EXE29_P2154									EXE29_P2.EXE29_P2154	-5.36374	-6.42873	0.271738	8	13	EPC progenitors
-4.99726	-6.14852	exe19_p9.exe19_p9110									exe19_p9.exe19_p9110	-4.75458	-5.8348	0.311423	8	27	EPC progenitors
-5.05889	-6.09991	EXE5_E4cont-E6_E6.5_2.EXE5_E4cont-E6_E6.5_2053									EXE5_E4cont-E6_E6.5_2.EXE5_E4cont-E6_E6.5_2053	-5.23647	-6.3206	0.282139	8	25	EPC progenitors
-5.06301	-6.0966	EXE3_m2e3cont-m3e1-e2_E6.5_5.EXE3_m2e3cont-m3e1-e2_E6.5_5127									EXE3_m2e3cont-m3e1-e2_E6.5_5.EXE3_m2e3cont-m3e1-e2_E6.5_5127	-5.27685	-6.36207	0.280166	8	25	EPC progenitors
-5.01891	-6.13167	EXE17_E5.5_P1.EXE17_E5.5_P1177									EXE17_E5.5_P1.EXE17_E5.5_P1177	-4.94555	-6.03808	0.301188	8	18	EPC progenitors
-5.01586	-6.13406	EXE17_E5.5_P1.EXE17_E5.5_P1082									EXE17_E5.5_P1.EXE17_E5.5_P1082	-4.93234	-6.02751	0.302636	8	18	EPC progenitors
-5.03578	-6.11837	lin_trace_p1_exp1.lin_trace_p1_exp1148									lin_trace_p1_exp1.lin_trace_p1_exp1148	-5.10923	-6.21112	0.293174	8	27	EPC progenitors
-5.00706	-6.14093	EXE25_P8.EXE25_P8073									EXE25_P8.EXE25_P8073	-4.91003	-6.01624	0.3068	8	27	EPC progenitors
-5.00382	-6.14344	EXE24_P10.EXE24_P10229									EXE24_P10.EXE24_P10229	-4.89434	-6.00251	0.308331	8	4	TGC progenitors
-5.02282	-6.12859	EXE31_p1.EXE31_p1341									EXE31_p1.EXE31_p1341	-5.08134	-6.20284	0.299332	8	13	EPC progenitors
-5.02922	-6.12355	EXE29_P2.EXE29_P2088									EXE29_P2.EXE29_P2088	-5.13143	-6.25325	0.296294	8	25	EPC progenitors
-4.98843	-6.15533	lin_trace_p3_exp1.lin_trace_p3_exp1200									lin_trace_p3_exp1.lin_trace_p3_exp1200	-4.85048	-5.97582	0.315584	8	4	TGC progenitors
-5.02425	-6.12747	EXE31_p1.EXE31_p1045									EXE31_p1.EXE31_p1045	-5.17144	-6.31422	0.298652	8	24	EPC progenitors
-4.96467	-6.17348	lin_trace_p3_exp1.lin_trace_p3_exp1353									lin_trace_p3_exp1.lin_trace_p3_exp1353	-4.7999	-5.95674	0.32674	8	3	TGC progenitors
-5.018	-6.13238	EXE24_P7.EXE24_P7046									EXE24_P7.EXE24_P7046	-5.20139	-6.36635	0.301621	8	27	EPC progenitors
-4.97787	-6.16343	EXE24_P7.EXE24_P7195									EXE24_P7.EXE24_P7195	-4.94146	-6.11578	0.320551	8	27	EPC progenitors
-4.99858	-6.1475	EXE25_P8.EXE25_P8209									EXE25_P8.EXE25_P8209	-5.13597	-6.32511	0.310804	8	26	EPC progenitors
-4.94943	-6.185	EXE24_P5.EXE24_P5318									EXE24_P12.EXE24_P12016	-4.93497	-6.13906	0.327819	8	27	EPC progenitors
-4.904	-6.21872	EXE24_P8.EXE24_P8284									EXE24_P5.EXE24_P5152	-5.18884	-6.39645	0.311486	8	4	TGC progenitors
-4.96237	-6.17523	EXE24_P12.EXE24_P12016									EXE24_P5.EXE24_P5276	-5.01753	-6.22554	0.322794	8	4	TGC progenitors
-4.99713	-6.14862	EXE24_P5.EXE24_P5152									EXE4_M1E1-E4,M2E1-E2_E5.5_1.EXE4_M1E1-E4,M2E1-E2_E5.5_1065	-5.08828	-6.30584	0.320071	8	18	EPC progenitors
-4.97309	-6.16708	EXE24_P5.EXE24_P5276									EXE31_p1.EXE31_p1099	-5.02919	-6.24842	0.324496	8	25	EPC progenitors
-4.93974	-6.19225	EXE24_P6.EXE24_P6140									EXE_EXP8_E6.5_NOVA.EXE_EXP8_E6.5_NOVA244	-5.04419	-6.26653	0.324131	8	25	EPC progenitors
-4.97889	-6.16265	EXE4_M1E1-E4,M2E1-E2_E5.5_1.EXE4_M1E1-E4,M2E1-E2_E5.5_1065									EXE4_M1E1-E4,M2E1-E2_E5.5_1.EXE4_M1E1-E4,M2E1-E2_E5.5_1061	-5.22463	-6.44743	0.312564	8	18	EPC progenitors
-4.96946	-6.16984	EXE31_p1.EXE31_p1099									exe19_p9.exe19_p9100	-5.10863	-6.33484	0.320609	8	27	EPC progenitors
-4.92034	-6.20668	lin_trace_p2_exp1.lin_trace_p2_exp1334									EXE31_p1.EXE31_p1306	-5.22857	-6.46402	0.314924	8	24	EPC progenitors
-4.92938	-6.19998	lin_trace_p3_exp1.lin_trace_p3_exp1228									EXE4_M1E1-E4,M2E1-E2_E5.5_1.EXE4_M1E1-E4,M2E1-E2_E5.5_1017	-5.11957	-6.36057	0.322978	8	18	EPC progenitors
-4.97024	-6.16925	EXE_EXP8_E6.5_NOVA.EXE_EXP8_E6.5_NOVA244									EXE5_E4cont-E6_E6.5_2.EXE5_E4cont-E6_E6.5_2277	-5.32027	-6.61372	0.321032	8	25	EPC progenitors
-4.99485	-6.15039	EXE4_M1E1-E4,M2E1-E2_E5.5_1.EXE4_M1E1-E4,M2E1-E2_E5.5_1061									EXE31_p1.EXE31_p1044	-5.39291	-6.76291	0.331524	8	13	EPC progenitors
-4.94021	-6.1919	lin_trace_p4_exp1.lin_trace_p4_exp1219									EXE24_P5.EXE24_P5318	-4.81121	-6.00099	0.333869	9	16	TGC progenitors
-4.97775	-6.16353	exe19_p9.exe19_p9100									EXE24_P8.EXE24_P8284	-4.5757	-5.77092	0.354976	9	27	EPC progenitors
-4.91521	-6.21047	EXE24_P17.EXE24_P17188									EXE24_P6.EXE24_P6140	-4.82283	-6.03606	0.338382	9	27	EPC progenitors
-4.93112	-6.19869	EXE24_P9.EXE24_P9107									lin_trace_p2_exp1.lin_trace_p2_exp1334	-4.73305	-5.95341	0.347402	9	27	EPC progenitors
-4.98984	-6.15425	EXE31_p1.EXE31_p1306									lin_trace_p3_exp1.lin_trace_p3_exp1228	-4.78487	-6.00552	0.343204	9	4	TGC progenitors
-4.9727	-6.16738	EXE4_M1E1-E4,M2E1-E2_E5.5_1.EXE4_M1E1-E4,M2E1-E2_E5.5_1017									lin_trace_p4_exp1.lin_trace_p4_exp1219	-4.85789	-6.08192	0.338165	9	27	EPC progenitors
-4.90216	-6.22006	EXE3_m2e1-e3_E6.5_4.EXE3_m2e1-e3_E6.5_4342									EXE24_P17.EXE24_P17188	-4.72232	-5.94903	0.349786	9	27	EPC progenitors
-4.91967	-6.20718	EXE28_P6.EXE28_P6136									EXE24_P9.EXE24_P9107	-4.82686	-6.05841	0.342398	9	27	EPC progenitors
-4.92382	-6.2041	EXE3_e4-e5_E6.5_3.EXE3_e4-e5_E6.5_3171									EXE3_m2e1-e3_E6.5_4.EXE3_m2e1-e3_E6.5_4342	-4.7042	-5.94982	0.355825	9	15	TGC progenitors
-4.94335	-6.18955	EXE24_P5.EXE24_P5284									EXE28_P6.EXE28_P6136	-4.80402	-6.05079	0.347716	9	27	EPC progenitors
-4.94029	-6.19184	EXE_EXP8_E6.5_NOVA_701.EXE_EXP8_E6.5_NOVA_701251									EXE3_e4-e5_E6.5_3.EXE3_e4-e5_E6.5_3171	-4.8459	-6.09873	0.345787	9	14	EPC progenitors
-4.92632	-6.20225	EXE4_M1E1-E4,M2E1-E2_E5.5_1.EXE4_M1E1-E4,M2E1-E2_E5.5_1054									EXE24_P5.EXE24_P5284	-4.96713	-6.22133	0.336704	9	13	EPC progenitors
-4.94759	-6.18638	EXE31_p1.EXE31_p1054									EXE_EXP8_E6.5_NOVA_701.EXE_EXP8_E6.5_NOVA_701251	-4.95456	-6.2109	0.338127	9	25	EPC progenitors
-4.87138	-6.24244	exe19_p9.exe19_p9121									EXE4_M1E1-E4,M2E1-E2_E5.5_1.EXE4_M1E1-E4,M2E1-E2_E5.5_1054	-4.91185	-6.18275	0.344627	9	18	EPC progenitors
-4.94155	-6.1909	EXE24_P5.EXE24_P5006									EXE31_p1.EXE31_p1054	-5.04717	-6.31894	0.334725	9	18	EPC progenitors
-4.82537	-6.27531	exe19_p1.exe19_p1128									exe19_p9.exe19_p9121	-4.62588	-5.90195	0.370024	9	27	EPC progenitors
-4.97685	-6.16422	EXE5_E4cont-E6_E6.5_2.EXE5_E4cont-E6_E6.5_2277									EXE24_P5.EXE24_P5006	-5.03501	-6.31576	0.337543	9	16	TGC progenitors
-4.91776	-6.20858	EXE24_P5.EXE24_P5145									exe19_p1.exe19_p1128	-4.44418	-5.73673	0.391121	9	4	TGC progenitors
-4.8744	-6.24025	EXE24_P11.EXE24_P11283									EXE24_P5.EXE24_P5145	-4.94118	-6.24025	0.348599	9	16	TGC progenitors
-4.8898	-6.22909	EXE_EXP8_E6.5_NOVA.EXE_EXP8_E6.5_NOVA338									EXE24_P11.EXE24_P11283	-4.70594	-6.00716	0.368634	9	4	TGC progenitors
-4.92983	-6.19964	EXE24_P6.EXE24_P6201									EXE_EXP8_E6.5_NOVA.EXE_EXP8_E6.5_NOVA338	-4.82374	-6.13832	0.361537	9	24	EPC progenitors
-4.86658	-6.2459	EXE24_P5.EXE24_P5136									EXE24_P6.EXE24_P6201	-5.06253	-6.37819	0.342995	9	13	EPC progenitors
-4.83009	-6.27196	EXE24_P5.EXE24_P5098									EXE24_P5.EXE24_P5136	-4.7248	-6.0487	0.372231	9	17	TGC progenitors
-4.88451	-6.23294	EXE24_P5.EXE24_P5376									EXE24_P5.EXE24_P5098	-4.58401	-5.92481	0.388963	9	16	TGC progenitors
-4.91852	-6.20803	EXE31_p1.EXE31_p1055									EXE24_P5.EXE24_P5376	-4.87367	-6.21801	0.363978	9	15	TGC progenitors
-4.85411	-6.25485	EXE25_P10.EXE25_P10028									EXE31_p1.EXE31_p1055	-5.07445	-6.41888	0.34825	9	18	EPC progenitors
-4.78942	-6.30062	EXE23_P3.EXE23_P3183									EXE25_P10.EXE25_P10028	-4.74824	-6.107	0.377959	9	6	TGC progenitors
-4.82779	-6.27359	EXE25_P9.EXE25_P9276									EXE23_P3.EXE23_P3183	-4.4399	-5.80176	0.407525	9	3	TGC progenitors
-4.86393	-6.2478	lin_trace_p1_exp1.lin_trace_p1_exp1066									EXE25_P9.EXE25_P9276	-4.633	-5.99879	0.390014	9	27	EPC progenitors
-4.95445	-6.18122	EXE31_p1.EXE31_p1044									lin_trace_p1_exp1.lin_trace_p1_exp1066	-4.82811	-6.19797	0.373448	9	27	EPC progenitors
-4.8939	-6.22609	EXE5_E6cont-E7_E6.5_3.EXE5_E6cont-E7_E6.5_3025									EXE5_E6cont-E7_E6.5_3.EXE5_E6cont-E7_E6.5_3025	-5.00981	-6.38488	0.359642	9	25	EPC progenitors
-4.93213	-6.19793	EXE31_p1.EXE31_p1037									EXE31_p1.EXE31_p1037	-5.27898	-6.66375	0.341926	9	24	EPC progenitors
-4.92867	-6.20051	EXE5_E4cont-E6_E6.5_2.EXE5_E4cont-E6_E6.5_2349									EXE5_E4cont-E6_E6.5_2.EXE5_E4cont-E6_E6.5_2349	-5.26699	-6.65574	0.343536	9	25	EPC progenitors
-4.84071	-6.26442	EXE3_e4-e5_E6.5_3.EXE3_e4-e5_E6.5_3245									EXE3_e4-e5_E6.5_3.EXE3_e4-e5_E6.5_3245	-4.78133	-6.18104	0.384105	9	14	EPC progenitors
-4.84995	-6.25783	EXE24_P7.EXE24_P7259									EXE24_P7.EXE24_P7259	-4.83093	-6.23122	0.379868	9	3	TGC progenitors
-4.8516	-6.25664	EXE23_P3.EXE23_P3288									EXE23_P3.EXE23_P3288	-4.84175	-6.24286	0.379109	9	6	TGC progenitors
-4.93406	-6.1965	EXE4_M1E1-E4,M2E1-E2_E5.5_1.EXE4_M1E1-E4,M2E1-E2_E5.5_1037									EXE4_M1E1-E4,M2E1-E2_E5.5_1.EXE4_M1E1-E4,M2E1-E2_E5.5_1037	-5.35022	-6.75449	0.341031	9	18	EPC progenitors
-4.90978	-6.21447	EXE5_E4cont-E6_E6.5_2.EXE5_E4cont-E6_E6.5_2232									EXE5_E4cont-E6_E6.5_2.EXE5_E4cont-E6_E6.5_2232	-5.19018	-6.59587	0.352298	9	25	EPC progenitors
-4.89982	-6.22177	EXE24_P11.EXE24_P11034									EXE24_P11.EXE24_P11034	-5.13591	-6.54443	0.356907	9	4	TGC progenitors
-4.75879	-6.32203	EXE25_P1.EXE25_P1304									EXE25_P1.EXE25_P1304	-4.40577	-5.81583	0.421467	9	5	TGC progenitors
-4.85882	-6.25148	EXE24_P6.EXE24_P6045									EXE24_P6.EXE24_P6045	-4.91245	-6.32622	0.375798	9	4	TGC progenitors
-4.86673	-6.24579	EXE_EXP10_E7.0_1.EXE_EXP10_E7.0_1006									EXE_EXP10_E7.0_1.EXE_EXP10_E7.0_1006	-4.96208	-6.37841	0.372164	9	13	EPC progenitors
-4.76935	-6.31466	lin_trace_p2_exp1.lin_trace_p2_exp1019									lin_trace_p2_exp1.lin_trace_p2_exp1019	-4.49542	-5.92237	0.416664	9	27	EPC progenitors
-4.81029	-6.28596	exe19_p1.exe19_p1201									exe19_p1.exe19_p1201	-4.70055	-6.13022	0.398012	9	4	TGC progenitors
-4.74626	-6.33077	EXE22_p5_e2b_placenta_e3.EXE22_p5_e2b_placenta_e3366									EXE22_p5_e2b_placenta_e3.EXE22_p5_e2b_placenta_e3366	-4.3926	-5.82314	0.427168	9	3	TGC progenitors
-4.73264	-6.34025	lin_trace_p1_exp1.lin_trace_p1_exp1322									lin_trace_p1_exp1.lin_trace_p1_exp1322	-4.32791	-5.75924	0.433361	9	4	TGC progenitors
-4.9084	-6.21548	EXE3_m2e3cont-m3e1-e2_E6.5_5.EXE3_m2e3cont-m3e1-e2_E6.5_5073									EXE3_m2e3cont-m3e1-e2_E6.5_5.EXE3_m2e3cont-m3e1-e2_E6.5_5073	-5.26832	-6.7052	0.35294	9	14	EPC progenitors
-4.89235	-6.22723	EXE25_P8.EXE25_P8174									EXE25_P8.EXE25_P8174	-5.18414	-6.62695	0.36036	9	4	TGC progenitors
-4.79859	-6.29419	lin_trace_p11_exp1.lin_trace_p11_exp1375									lin_trace_p11_exp1.lin_trace_p11_exp1375	-4.67437	-6.11732	0.403348	9	3	TGC progenitors
-4.81073	-6.28565	EXE24_P5.EXE24_P5354									EXE24_P5.EXE24_P5354	-4.73467	-6.17772	0.397809	9	17	TGC progenitors
-4.87257	-6.24158	EXE3_m2e1-e3_E6.5_4.EXE3_m2e1-e3_E6.5_4309									EXE3_m2e1-e3_E6.5_4.EXE3_m2e1-e3_E6.5_4309	-5.06875	-6.51324	0.369477	9	14	EPC progenitors
-4.84199	-6.26351	EXE17_E5.5_P1.EXE17_E5.5_P1079									EXE17_E5.5_P1.EXE17_E5.5_P1079	-4.9142	-6.3648	0.383516	9	18	EPC progenitors
-4.841	-6.26421	EXE24_P5.EXE24_P5033									EXE24_P5.EXE24_P5033	-4.91736	-6.37146	0.383972	9	16	TGC progenitors
-4.81851	-6.28015	EXE23_P3.EXE23_P3156									EXE23_P3.EXE23_P3156	-4.80678	-6.26353	0.394254	9	4	TGC progenitors
-4.87902	-6.23691	EXE_EXP10_E7.0_1.EXE_EXP10_E7.0_1009									EXE_EXP10_E7.0_1.EXE_EXP10_E7.0_1009	-5.14163	-6.59957	0.366507	9	14	EPC progenitors
-4.86633	-6.24608	EXE_EXP8_E6.5_NOVA.EXE_EXP8_E6.5_NOVA210									EXE_EXP8_E6.5_NOVA.EXE_EXP8_E6.5_NOVA210	-5.07308	-6.53363	0.372347	9	24	EPC progenitors
-4.79103	-6.2995	EXE24_P6.EXE24_P6008									EXE24_P6.EXE24_P6008	-4.70237	-6.17296	0.406793	9	3	TGC progenitors
-4.7862	-6.30288	EXE24_P5.EXE24_P5028									EXE24_P5.EXE24_P5028	-4.68456	-6.1578	0.408992	9	16	TGC progenitors
-4.82297	-6.27701	EXE24_P5.EXE24_P5091									EXE24_P5.EXE24_P5091	-4.87115	-6.34513	0.39222	9	16	TGC progenitors
-4.78507	-6.30367	EXE24_P5.EXE24_P5307									EXE24_P5.EXE24_P5307	-4.6926	-6.17168	0.409507	9	16	TGC progenitors
-4.85699	-6.25279	EXE31_p1.EXE31_p1359									EXE31_p1.EXE31_p1359	-5.06769	-6.54683	0.376638	9	13	EPC progenitors
-4.78587	-6.30311	EXE24_P18.EXE24_P18069									EXE24_P18.EXE24_P18069	-4.69876	-6.17878	0.409144	9	3	TGC progenitors
-4.75983	-6.32131	lin_trace_p3_exp1.lin_trace_p3_exp1230									lin_trace_p3_exp1.lin_trace_p3_exp1230	-4.59017	-6.07803	0.420996	9	6	TGC progenitors
-4.87638	-6.23883	EXE24_P5.EXE24_P5342									EXE24_P5.EXE24_P5342	-5.21427	-6.70545	0.367725	9	16	TGC progenitors
-4.79854	-6.29422	lin_trace_p10_exp1.lin_trace_p10_exp1103									lin_trace_p10_exp1.lin_trace_p10_exp1103	-4.78849	-6.27991	0.403368	9	27	EPC progenitors
-4.84501	-6.26135	EXE3_e4-e5_E6.5_3.EXE3_e4-e5_E6.5_3104									EXE3_e4-e5_E6.5_3.EXE3_e4-e5_E6.5_3104	-5.036	-6.52928	0.382132	9	14	EPC progenitors
-4.77477	-6.31087	EXE28_P5.EXE28_P5228									EXE28_P5.EXE28_P5228	-4.68171	-6.17769	0.414196	9	4	TGC progenitors
-4.7533	-6.32586	exe19_p8.exe19_p8205									exe19_p8.exe19_p8205	-4.58612	-6.08605	0.423966	9	4	TGC progenitors
-4.89256	-6.22707	EXE31_p1.EXE31_p1271									EXE31_p1.EXE31_p1271	-5.34153	-6.84211	0.36026	9	18	EPC progenitors
-4.79133	-6.29928	lin_trace_p3_exp1.lin_trace_p3_exp1074									lin_trace_p3_exp1.lin_trace_p3_exp1074	-4.77481	-6.2757	0.406654	9	28	EPC progenitors
-4.80435	-6.29014	EXE_EXP8_E6.5_NOVA.EXE_EXP8_E6.5_NOVA323									EXE_EXP8_E6.5_NOVA.EXE_EXP8_E6.5_NOVA323	-4.84801	-6.35218	0.400719	9	14	EPC progenitors
-4.79732	-6.29508	EXE23_P3.EXE23_P3316									EXE23_P3.EXE23_P3316	-4.81643	-6.3223	0.403924	9	6	TGC progenitors
-4.87136	-6.24245	EXE_EXP10_E7.0_1.EXE_EXP10_E7.0_1014									EXE_EXP10_E7.0_1.EXE_EXP10_E7.0_1014	-5.22788	-6.73693	0.370035	9	16	TGC progenitors
-4.79478	-6.29686	EXE_EXP8_E6.5_NOVA.EXE_EXP8_E6.5_NOVA225									EXE_EXP8_E6.5_NOVA.EXE_EXP8_E6.5_NOVA225	-4.8379	-6.3583	0.405082	9	24	EPC progenitors
-4.75407	-6.32532	EXE22_p5_e2b_placenta_e3.EXE22_p5_e2b_placenta_e3354									EXE22_p5_e2b_placenta_e3.EXE22_p5_e2b_placenta_e3354	-4.64383	-6.16719	0.423616	9	4	TGC progenitors
-4.8304	-6.27174	EXE23_P4.EXE23_P4188									EXE23_P4.EXE23_P4188	-5.03123	-6.55505	0.38882	9	4	TGC progenitors
-4.7571	-6.32321	EXE28_P6.EXE28_P6065									EXE28_P6.EXE28_P6065	-4.66249	-6.18756	0.422239	9	4	TGC progenitors
-4.77039	-6.31394	EXE24_P6.EXE24_P6359									EXE24_P6.EXE24_P6359	-4.73711	-6.26627	0.416191	9	4	TGC progenitors
-4.86033	-6.25039	EXE31_p1.EXE31_p1068									EXE31_p1.EXE31_p1068	-5.22175	-6.75306	0.375102	9	24	EPC progenitors
-4.74619	-6.33082	EXE24_P5.EXE24_P5261									EXE24_P5.EXE24_P5261	-4.62821	-6.16148	0.4272	9	17	TGC progenitors
-4.84571	-6.26085	EXE31_p1.EXE31_p1265									EXE31_p1.EXE31_p1265	-5.14037	-6.67419	0.381809	9	11	EPC progenitors
-4.80051	-6.29284	EXE28_P6.EXE28_P6341									EXE28_P6.EXE28_P6341	-4.89991	-6.43429	0.40247	9	27	EPC progenitors
-4.83134	-6.27107	EXE17_E5.5_P1.EXE17_E5.5_P1071									EXE17_E5.5_P1.EXE17_E5.5_P1071	-5.06198	-6.59643	0.38839	9	18	EPC progenitors
-4.73711	-6.33714	EXE25_P8.EXE25_P8251									EXE25_P8.EXE25_P8251	-4.59068	-6.12693	0.431326	9	4	TGC progenitors
-4.71249	-6.35429	EXE25_P1.EXE25_P1380									EXE25_P1.EXE25_P1380	-4.48281	-6.02486	0.442524	9	4	TGC progenitors
-4.86715	-6.24548	EXE17_E5.5_P1.EXE17_E5.5_P1020									EXE17_E5.5_P1.EXE17_E5.5_P1020	-5.2978	-6.84277	0.371968	9	18	EPC progenitors
-4.81773	-6.28071	EXE24_P8.EXE24_P8174									EXE24_P8.EXE24_P8174	-5.01584	-6.56128	0.394612	9	27	EPC progenitors
-4.71748	-6.35081	EXE_EXP8_E6.5_NOVA.EXE_EXP8_E6.5_NOVA218									EXE_EXP8_E6.5_NOVA.EXE_EXP8_E6.5_NOVA218	-4.53546	-6.08961	0.440252	9	25	EPC progenitors
-4.76664	-6.31655	EXE_EXP8_E6.5_NOVA_701.EXE_EXP8_E6.5_NOVA_701148									EXE_EXP8_E6.5_NOVA_701.EXE_EXP8_E6.5_NOVA_701148	-4.79126	-6.35181	0.417896	9	13	EPC progenitors
-4.81324	-6.28388	exe19_p1.exe19_p1098									exe19_p1.exe19_p1098	-5.03141	-6.59286	0.396663	9	27	EPC progenitors
-4.85369	-6.25515	EXE24_P7.EXE24_P7274									EXE24_P7.EXE24_P7274	-5.25665	-6.81821	0.378154	9	29	EPC progenitors
-4.76106	-6.32045	EXE_EXP8_E6.5_NOVA.EXE_EXP8_E6.5_NOVA221									EXE_EXP8_E6.5_NOVA.EXE_EXP8_E6.5_NOVA221	-4.76852	-6.33114	0.420437	9	13	EPC progenitors
-4.80048	-6.29287	EXE3_m2e3cont-m3e1-e2_E6.5_5.EXE3_m2e3cont-m3e1-e2_E6.5_5118									EXE3_m2e3cont-m3e1-e2_E6.5_5.EXE3_m2e3cont-m3e1-e2_E6.5_5118	-4.97268	-6.53794	0.402487	9	25	EPC progenitors
-4.77339	-6.31184	EXE31_p1.EXE31_p1061									EXE31_p1.EXE31_p1061	-4.86952	-6.44942	0.414825	9	24	EPC progenitors
-4.74647	-6.33062	EXE24_P16.EXE24_P16021									EXE24_P16.EXE24_P16021	-4.73894	-6.3198	0.42707	9	27	EPC progenitors
-4.71019	-6.3559	EXE24_P6.EXE24_P6119									EXE24_P6.EXE24_P6119	-4.61166	-6.21463	0.44357	9	3	TGC progenitors
-4.81413	-6.28325	EXE31_p1.EXE31_p1299									EXE31_p1.EXE31_p1299	-5.14591	-6.75314	0.396258	9	25	EPC progenitors
-4.73425	-6.33913	lin_trace_p7_exp1.lin_trace_p7_exp1285									lin_trace_p7_exp1.lin_trace_p7_exp1285	-4.75568	-6.36989	0.432628	9	4	TGC progenitors
-4.85446	-6.2546	EXE31_p1.EXE31_p1126									EXE31_p1.EXE31_p1126	-5.40157	-7.01844	0.377801	9	24	EPC progenitors
-4.72579	-6.34503	EXE5_E4cont-E6_E6.5_2.EXE5_E4cont-E6_E6.5_2199									EXE5_E4cont-E6_E6.5_2.EXE5_E4cont-E6_E6.5_2199	-4.72125	-6.33851	0.436476	9	14	EPC progenitors
-4.72625	-6.3447	EXE_EXP8_E6.5_NOVA_701.EXE_EXP8_E6.5_NOVA_701218									EXE_EXP8_E6.5_NOVA_701.EXE_EXP8_E6.5_NOVA_701218	-4.73497	-6.35721	0.436264	9	3	TGC progenitors
-4.82221	-6.27755	EXE31_p1.EXE31_p1028									EXE31_p1.EXE31_p1028	-5.22986	-6.85394	0.392566	9	24	EPC progenitors
-4.72342	-6.34667	lin_trace_p11_exp1.lin_trace_p11_exp1212									lin_trace_p11_exp1.lin_trace_p11_exp1212	-4.73098	-6.35752	0.437551	9	4	TGC progenitors
-4.69713	-6.36501	EXE24_P5.EXE24_P5368									EXE24_P5.EXE24_P5368	-4.60563	-6.234	0.44951	9	6	TGC progenitors
-4.75784	-6.32269	EXE3_m2e1-e3_E6.5_4.EXE3_m2e1-e3_E6.5_4327									EXE3_m2e1-e3_E6.5_4.EXE3_m2e1-e3_E6.5_4327	-4.91015	-6.54109	0.4219	9	13	EPC progenitors
-4.72584	-6.34499	EXE_EXP8_E6.5_NOVA.EXE_EXP8_E6.5_NOVA200									EXE_EXP8_E6.5_NOVA.EXE_EXP8_E6.5_NOVA200	-4.75573	-6.38788	0.436451	9	13	EPC progenitors
-4.716	-6.35185	EXE24_P16.EXE24_P16379									EXE24_P16.EXE24_P16379	-4.71471	-6.35	0.440926	9	27	EPC progenitors
-4.76177	-6.31995	EXE3_m2e3cont-m3e1-e2_E6.5_5.EXE3_m2e3cont-m3e1-e2_E6.5_5059									EXE3_m2e3cont-m3e1-e2_E6.5_5.EXE3_m2e3cont-m3e1-e2_E6.5_5059	-4.94359	-6.58052	0.420111	9	14	EPC progenitors
-4.69608	-6.36575	lin_trace_p11_exp1.lin_trace_p11_exp1279									lin_trace_p11_exp1.lin_trace_p11_exp1279	-4.62096	-6.25822	0.449991	9	6	TGC progenitors
-4.75803	-6.32256	EXE31_p1.EXE31_p1036									EXE31_p1.EXE31_p1036	-4.92735	-6.56535	0.421816	9	24	EPC progenitors
-4.66263	-6.38919	EXE24_P6.EXE24_P6238									EXE24_P6.EXE24_P6238	-4.47045	-6.11602	0.465228	9	4	TGC progenitors
-4.762	-6.31979	EXE24_P5.EXE24_P5373									EXE24_P5.EXE24_P5373	-4.97327	-6.62257	0.420008	9	4	TGC progenitors
-4.74353	-6.33267	EXE31_p1.EXE31_p1117									EXE31_p1.EXE31_p1117	-4.88682	-6.53835	0.428409	9	13	EPC progenitors
-4.71735	-6.35091	EXE24_P6.EXE24_P6278									EXE24_P6.EXE24_P6278	-4.76805	-6.42366	0.440313	9	4	TGC progenitors
-4.74783	-6.32967	EXE29_P2.EXE29_P2089									EXE29_P2.EXE29_P2089	-4.92276	-6.5807	0.426454	9	24	EPC progenitors
-4.7336	-6.33958	EXE24_P5.EXE24_P5344									EXE24_P5.EXE24_P5344	-4.85695	-6.51666	0.432923	9	14	EPC progenitors
-4.65922	-6.3916	EXE23_P4.EXE23_P4097									EXE23_P4.EXE23_P4097	-4.50478	-6.17242	0.466788	9	6	TGC progenitors
-4.69921	-6.36356	lin_trace_p11_exp1.lin_trace_p11_exp1235									lin_trace_p11_exp1.lin_trace_p11_exp1235	-4.71113	-6.38064	0.448566	9	4	TGC progenitors
-4.66396	-6.38825	EXE22_p5_e2b_placenta_e3.EXE22_p5_e2b_placenta_e3370									EXE22_p5_e2b_placenta_e3.EXE22_p5_e2b_placenta_e3370	-4.54701	-6.22201	0.464622	9	3	TGC progenitors
-4.69364	-6.36745	EXE25_P9.EXE25_P9368									EXE25_P9.EXE25_P9368	-4.70989	-6.39071	0.451101	9	3	TGC progenitors
-4.61451	-6.42339	EXE24_P18.EXE24_P18353									EXE24_P18.EXE24_P18353	-4.31387	-6.00507	0.487256	9	4	TGC progenitors
-4.66633	-6.38659	EXE25_P10.EXE25_P10131									EXE25_P10.EXE25_P10131	-4.61421	-6.3125	0.463542	9	6	TGC progenitors
-4.6946	-6.36678	EXE24_P5.EXE24_P5255									EXE24_P5.EXE24_P5255	-4.75696	-6.45603	0.450663	9	16	TGC progenitors
-4.6967	-6.36531	EXE24_P16.EXE24_P16297									EXE24_P16.EXE24_P16297	-4.76864	-6.46831	0.449707	9	4	TGC progenitors
-4.62061	-6.41901	EXE_EXP11_E7.5_2.EXE_EXP11_E7.5_2185									EXE_EXP11_E7.5_2.EXE_EXP11_E7.5_2185	-4.37307	-6.07385	0.484453	9	14	EPC progenitors
-4.78868	-6.30114	EXE31_p1.EXE31_p1307									EXE31_p1.EXE31_p1307	-5.24012	-6.94547	0.407864	9	18	EPC progenitors
-4.66175	-6.38981	EXE24_P6.EXE24_P6342									EXE24_P6.EXE24_P6342	-4.61198	-6.31907	0.465631	9	4	TGC progenitors
-4.66817	-6.3853	exe19_p8.exe19_p8228									exe19_p8.exe19_p8228	-4.64774	-6.35623	0.462705	9	27	EPC progenitors
-4.78331	-6.3049	EXE24_P5.EXE24_P5116									EXE24_P5.EXE24_P5116	-5.231	-6.94458	0.410307	9	4	TGC progenitors
-4.69828	-6.36421	EXE24_P7.EXE24_P7010									EXE24_P7.EXE24_P7010	-4.81077	-6.52534	0.44899	9	3	TGC progenitors
-4.67673	-6.37928	EXE5_E4cont-E6_E6.5_2.EXE5_E4cont-E6_E6.5_2327									EXE5_E4cont-E6_E6.5_2.EXE5_E4cont-E6_E6.5_2327	-4.70832	-6.42434	0.4588	9	13	EPC progenitors
-4.58008	-6.44845	EXE24_P11.EXE24_P11138									EXE31_p1.EXE31_p1041	-4.86236	-6.58433	0.445775	9	18	EPC progenitors
-4.70534	-6.35928	EXE31_p1.EXE31_p1041									EXE_EXP8_E6.5_NOVA.EXE_EXP8_E6.5_NOVA375	-4.92093	-6.64541	0.440832	9	14	EPC progenitors
-4.71621	-6.3517	EXE_EXP8_E6.5_NOVA.EXE_EXP8_E6.5_NOVA375									EXE_EXP8_E6.5_NOVA_701.EXE_EXP8_E6.5_NOVA_701184	-4.98815	-6.71807	0.435715	9	13	EPC progenitors
-4.72746	-6.34386	EXE_EXP8_E6.5_NOVA_701.EXE_EXP8_E6.5_NOVA_701184									EXE31_p1.EXE31_p1048	-4.91254	-6.64679	0.443733	9	11	EPC progenitors
-4.70983	-6.35615	EXE31_p1.EXE31_p1048									EXE24_P7.EXE24_P7376	-4.86391	-6.59824	0.448304	9	27	EPC progenitors
-4.69978	-6.36316	EXE24_P7.EXE24_P7376									lin_trace_p3_exp1.lin_trace_p3_exp1307	-4.33711	-6.07335	0.494225	9	6	TGC progenitors
-4.59937	-6.43433	lin_trace_p3_exp1.lin_trace_p3_exp1307									EXE25_P10.EXE25_P10045	-4.79267	-6.53349	0.456375	9	4	TGC progenitors
-4.68206	-6.37555	EXE25_P10.EXE25_P10045									EXE31_p1.EXE31_p1338	-5.15507	-6.89612	0.42272	9	18	EPC progenitors
-4.75604	-6.32395	EXE31_p1.EXE31_p1338									EXE23_P4.EXE23_P4252	-4.47442	-6.22014	0.485533	9	4	TGC progenitors
-4.61826	-6.42069	EXE23_P4.EXE23_P4252									P1_EXE16_E6.5.P1_EXE16_E6.5245	-4.65582	-6.40171	0.470001	9	9	TGC progenitors
-4.65218	-6.39656	P1_EXE16_E6.5.P1_EXE16_E6.5245									EXE31_p1.EXE31_p1007	-4.9383	-6.6935	0.445846	9	18	EPC progenitors
-4.70518	-6.35939	EXE31_p1.EXE31_p1007									lin_trace_p11_exp1.lin_trace_p11_exp1209	-4.79192	-6.54863	0.459906	9	6	TGC progenitors
-4.67431	-6.38099	lin_trace_p11_exp1.lin_trace_p11_exp1209									EXE28_P5.EXE28_P5011	-4.76007	-6.51959	0.46349	9	4	TGC progenitors
-4.66644	-6.38651	EXE28_P5.EXE28_P5011									EXE22_p5_e2b_placenta_e3.EXE22_p5_e2b_placenta_e3350	-4.55548	-6.31674	0.482057	9	3	TGC progenitors
-4.62583	-6.41527	EXE22_p5_e2b_placenta_e3.EXE22_p5_e2b_placenta_e3350									EXE24_P7.EXE24_P7325	-4.60229	-6.36892	0.479177	9	15	TGC progenitors
-4.63212	-6.41079	EXE24_P7.EXE24_P7325									lin_trace_p11_exp1.lin_trace_p11_exp1205	-4.62262	-6.39174	0.477946	9	6	TGC progenitors
-4.63481	-6.40887	lin_trace_p11_exp1.lin_trace_p11_exp1205									EXE_EXP8_E6.5_NOVA.EXE_EXP8_E6.5_NOVA273	-4.80729	-6.57787	0.461519	9	14	EPC progenitors
-4.67077	-6.38347	EXE_EXP8_E6.5_NOVA.EXE_EXP8_E6.5_NOVA273									EXE24_P5.EXE24_P5323	-4.41224	-6.19679	0.498211	9	16	TGC progenitors
-4.57145	-6.45484	EXE24_P18.EXE24_P18143									lin_trace_p10_exp1.lin_trace_p10_exp1120	-4.54586	-6.33463	0.488689	9	5	TGC progenitors
-4.59074	-6.44062	EXE24_P5.EXE24_P5323									EXE31_p1.EXE31_p1078	-5.01387	-6.80451	0.446441	9	24	EPC progenitors
-4.61139	-6.42563	lin_trace_p10_exp1.lin_trace_p10_exp1120									EXE4_M1E1-E4,M2E1-E2_E5.5_1.EXE4_M1E1-E4,M2E1-E2_E5.5_1025	-4.77338	-6.56445	0.469177	9	18	EPC progenitors
-4.70388	-6.3603	EXE31_p1.EXE31_p1078									EXE24_P5.EXE24_P5021	-4.73549	-6.52825	0.473019	9	4	TGC progenitors
-4.65398	-6.39529	EXE4_M1E1-E4,M2E1-E2_E5.5_1.EXE4_M1E1-E4,M2E1-E2_E5.5_1025									EXE31_p1.EXE31_p1314	-4.92684	-6.72854	0.457146	9	13	EPC progenitors
-4.64557	-6.40123	EXE24_P5.EXE24_P5021									EXE31_p1.EXE31_p1047	-4.9442	-6.74808	0.455994	9	18	EPC progenitors
-4.56507	-6.4596	EXE18_P9.EXE18_P9330									EXE_EXP8_E6.5_NOVA_701.EXE_EXP8_E6.5_NOVA_701221	-4.80197	-6.60636	0.469478	9	13	EPC progenitors
-4.68036	-6.37674	EXE31_p1.EXE31_p1314									EXE24_P6.EXE24_P6350	-4.65243	-6.46047	0.483805	9	17	TGC progenitors
-4.68289	-6.37497	EXE31_p1.EXE31_p1047									EXE31_p1.EXE31_p1282	-5.00068	-6.81296	0.452452	9	24	EPC progenitors
-4.65332	-6.39575	EXE_EXP8_E6.5_NOVA_701.EXE_EXP8_E6.5_NOVA_701221									EXE24_P7.EXE24_P7172	-4.87019	-6.68632	0.465678	9	13	EPC progenitors
-4.62202	-6.418	EXE24_P6.EXE24_P6350									lin_trace_p4_exp1.lin_trace_p4_exp1061	-4.61266	-6.43313	0.489941	9	3	TGC progenitors
-4.69067	-6.36953	EXE31_p1.EXE31_p1282									EXE24_P7.EXE24_P7062	-4.93204	-6.75893	0.46225	9	14	EPC progenitors
-4.66165	-6.38988	EXE24_P7.EXE24_P7172									EXE24_P5.EXE24_P5314	-4.72162	-6.56188	0.484894	9	16	TGC progenitors
-4.60867	-6.4276	lin_trace_p4_exp1.lin_trace_p4_exp1061									EXE31_p1.EXE31_p1258	-5.12622	-6.96805	0.447044	9	24	EPC progenitors
-4.66916	-6.3846	EXE24_P7.EXE24_P7062									EXE_EXP8_E6.5_NOVA.EXE_EXP8_E6.5_NOVA252	-4.72248	-6.56676	0.485697	9	18	EPC progenitors
-4.57641	-6.45116	EXE5_E4cont-E6_E6.5_2.EXE5_E4cont-E6_E6.5_2137									EXE24_P5.EXE24_P5213	-4.67114	-6.51666	0.49052	9	6	TGC progenitors
-4.55398	-6.46795	EXE23_P4.EXE23_P4351									EXE_EXP10_E7.0_1.EXE_EXP10_E7.0_1025	-4.91078	-6.78613	0.47545	9	15	TGC progenitors
-4.61965	-6.4197	EXE24_P5.EXE24_P5314									EXE31_p1.EXE31_p1079	-5.02627	-6.90386	0.464754	9	24	EPC progenitors
-4.56388	-6.4605	EXE23_P3.EXE23_P3347									EXE24_P3.EXE24_P3192	-4.95185	-6.83701	0.473765	9	29	EPC progenitors
-4.70255	-6.36123	EXE31_p1.EXE31_p1258									EXE24_P5.EXE24_P5041	-5.06046	-6.94862	0.463928	9	17	TGC progenitors
-4.6179	-6.42095	EXE_EXP8_E6.5_NOVA.EXE_EXP8_E6.5_NOVA252									EXE3_m2e1-e3_E6.5_4.EXE3_m2e1-e3_E6.5_4339	-4.91227	-6.80268	0.478842	9	18	EPC progenitors
-4.60741	-6.4285	EXE24_P5.EXE24_P5213									EXE3_e4-e5_E6.5_3.EXE3_e4-e5_E6.5_3149	-4.74418	-6.65275	0.498764	9	13	EPC progenitors
-4.57046	-6.45558	EXE25_P8.EXE25_P8327									EXE24_P18.EXE24_P18367	-4.98073	-6.90214	0.479842	9	4	TGC progenitors
-4.58008	-6.44845	EXE23_P4.EXE23_P4010									EXE5_E4cont-E6_E6.5_2.EXE5_E4cont-E6_E6.5_2284	-5.26643	-7.18867	0.451508	9	13	EPC progenitors
-4.57766	-6.45024	EXE24_P18.EXE24_P18247									EXE24_P7.EXE24_P7166	-4.94697	-6.86938	0.483256	9	4	TGC progenitors
-4.53578	-6.48189	EXE23_P4.EXE23_P4198									EXE_EXP8_E6.5_NOVA_701.EXE_EXP8_E6.5_NOVA_701239	-5.11358	-7.04006	0.467679	9	14	EPC progenitors
-4.57886	-6.44935	EXE5_E6cont-E7_E6.5_3.EXE5_E6cont-E7_E6.5_3002									EXE31_p1.EXE31_p1090	-4.95081	-6.88505	0.485679	9	14	EPC progenitors
-4.56504	-6.45963	lin_trace_p10_exp1.lin_trace_p10_exp1370									EXE24_P5.EXE24_P5001	-4.90605	-6.84703	0.491912	9	17	TGC progenitors
-4.64026	-6.405	EXE_EXP10_E7.0_1.EXE_EXP10_E7.0_1025									EXE24_P5.EXE24_P5236	-4.89674	-6.84155	0.493682	9	14	EPC progenitors
-4.66367	-6.38846	EXE31_p1.EXE31_p1079									EXE5_E6cont-E7_E6.5_3.EXE5_E6cont-E7_E6.5_3033	-4.90617	-6.86322	0.495909	9	27	EPC progenitors
-4.531	-6.4856	EXE24_P5.EXE24_P5313									EXE3_e4-e5_E6.5_3.EXE3_e4-e5_E6.5_3006	-5.10048	-7.06538	0.478271	9	14	EPC progenitors
-4.53536	-6.48221	EXE_EXP8_E6.5_NOVA.EXE_EXP8_E6.5_NOVA256									EXE24_P11.EXE24_P11138	-4.1639	-5.88446	0.503146	10	2	TGC progenitors
-4.64394	-6.40239	EXE24_P3.EXE24_P3192									EXE24_P18.EXE24_P18143	-4.25477	-6.02877	0.50715	10	6	TGC progenitors
-4.54506	-6.47474	EXE24_P6.EXE24_P6283									EXE18_P9.EXE18_P9330	-4.27343	-6.07003	0.510121	10	27	EPC progenitors
-4.66548	-6.38718	EXE24_P5.EXE24_P5041									EXE5_E4cont-E6_E6.5_2.EXE5_E4cont-E6_E6.5_2137	-4.45483	-6.28705	0.504844	10	12	TGC progenitors
-4.56774	-6.45761	EXE24_P6.EXE24_P6223									EXE23_P4.EXE23_P4351	-4.31647	-6.15404	0.515299	10	17	TGC progenitors
-4.63285	-6.41027	EXE3_m2e1-e3_E6.5_4.EXE3_m2e1-e3_E6.5_4339									EXE23_P3.EXE23_P3347	-4.39686	-6.23739	0.510677	10	6	TGC progenitors
-4.52082	-6.49358	EXE25_P10.EXE25_P10130									EXE25_P8.EXE25_P8327	-4.46149	-6.30933	0.507612	10	25	EPC progenitors
-4.49976	-6.51049	EXE22_p1_placenta_e1.EXE22_p1_placenta_e1002									EXE23_P4.EXE23_P4010	-4.53483	-6.38707	0.503143	10	6	TGC progenitors
-4.5427	-6.47655	EXE5_E4cont-E6_E6.5_2.EXE5_E4cont-E6_E6.5_2315									EXE24_P18.EXE24_P18247	-4.5304	-6.38645	0.504267	10	4	TGC progenitors
-4.54171	-6.47731	EXE25_P5.EXE25_P5024									EXE23_P4.EXE23_P4198	-4.24472	-6.10559	0.523853	10	4	TGC progenitors
-4.55237	-6.46917	lin_trace_p9_exp1.lin_trace_p9_exp1348									EXE5_E6cont-E7_E6.5_3.EXE5_E6cont-E7_E6.5_3002	-4.56666	-6.43284	0.50371	10	13	EPC progenitors
-4.5264	-6.48919	EXE_EXP11_E7.5_2.EXE_EXP11_E7.5_2169									lin_trace_p10_exp1.lin_trace_p10_exp1370	-4.491	-6.36072	0.510135	10	6	TGC progenitors
-4.53695	-6.48098	EXE24_P5.EXE24_P5104									EXE24_P5.EXE24_P5313	-4.26845	-6.14832	0.526112	10	17	TGC progenitors
-4.56263	-6.46143	EXE17_E5.5_P1.EXE17_E5.5_P1127									EXE_EXP8_E6.5_NOVA.EXE_EXP8_E6.5_NOVA256	-4.31815	-6.20212	0.52405	10	13	EPC progenitors
-4.58954	-6.4415	EXE3_e4-e5_E6.5_3.EXE3_e4-e5_E6.5_3149									EXE24_P6.EXE24_P6283	-4.40616	-6.29326	0.51948	10	3	TGC progenitors
-4.63066	-6.41182	EXE24_P18.EXE24_P18367									EXE24_P6.EXE24_P6223	-4.56721	-6.45689	0.508877	10	4	TGC progenitors
-4.69274	-6.36808	EXE5_E4cont-E6_E6.5_2.EXE5_E4cont-E6_E6.5_2284									EXE25_P10.EXE25_P10130	-4.21286	-6.10372	0.530936	10	5	TGC progenitors
-4.62322	-6.41714	EXE24_P7.EXE24_P7166									EXE22_p1_placenta_e1.EXE22_p1_placenta_e1002	-3.96862	-5.85995	0.541015	10	2	TGC progenitors
-4.65726	-6.39297	EXE_EXP8_E6.5_NOVA_701.EXE_EXP8_E6.5_NOVA_701239									EXE5_E4cont-E6_E6.5_2.EXE5_E4cont-E6_E6.5_2315	-4.40526	-6.29776	0.520591	10	5	TGC progenitors
-4.5668	-6.45831	lin_trace_p7_exp1.lin_trace_p7_exp1345									EXE25_P5.EXE25_P5024	-4.39856	-6.29111	0.521058	10	16	TGC progenitors
-4.61794	-6.42092	EXE31_p1.EXE31_p1090									lin_trace_p9_exp1.lin_trace_p9_exp1348	-4.47622	-6.36886	0.516053	10	2	TGC progenitors
-4.50746	-6.50425	lin_trace_p11_exp1.lin_trace_p11_exp1229									EXE_EXP11_E7.5_2.EXE_EXP11_E7.5_2169	-4.28955	-6.18688	0.528289	10	15	TGC progenitors
-4.56687	-6.45826	EXE24_P6.EXE24_P6372									EXE24_P5.EXE24_P5104	-4.37909	-6.27653	0.523298	10	16	TGC progenitors
-4.51163	-6.5009	EXE22_p5_e2b_placenta_e3.EXE22_p5_e2b_placenta_e3346									EXE17_E5.5_P1.EXE17_E5.5_P1127	-4.56857	-6.46936	0.511257	10	18	EPC progenitors
-4.60439	-6.43069	EXE24_P5.EXE24_P5001									lin_trace_p7_exp1.lin_trace_p7_exp1345	-4.68335	-6.614	0.509315	10	4	TGC progenitors
-4.60055	-6.43347	EXE24_P5.EXE24_P5236									lin_trace_p11_exp1.lin_trace_p11_exp1229	-4.25472	-6.19086	0.537316	10	6	TGC progenitors
-4.56063	-6.46293	EXE31_p1.EXE31_p1087									EXE24_P6.EXE24_P6372	-4.70098	-6.63741	0.509283	10	17	TGC progenitors
-4.52368	-6.49133	EXE25_P4.EXE25_P4266									EXE22_p5_e2b_placenta_e3.EXE22_p5_e2b_placenta_e3346	-4.3067	-6.2449	0.535321	10	4	TGC progenitors
-4.57832	-6.44975	EXE23_P4.EXE23_P4287									EXE31_p1.EXE31_p1087	-4.69875	-6.64668	0.512191	10	18	EPC progenitors
-4.56551	-6.45928	EXE5_E6cont-E7_E6.5_3.EXE5_E6cont-E7_E6.5_3041									EXE25_P4.EXE25_P4266	-4.45224	-6.40056	0.529579	10	3	TGC progenitors
-4.53616	-6.48159	EXE_EXP8_E6.5_NOVA.EXE_EXP8_E6.5_NOVA240									EXE23_P4.EXE23_P4287	-4.80077	-6.75092	0.50396	10	16	TGC progenitors
-4.59572	-6.43698	EXE5_E6cont-E7_E6.5_3.EXE5_E6cont-E7_E6.5_3033									EXE5_E6cont-E7_E6.5_3.EXE5_E6cont-E7_E6.5_3041	-4.73624	-6.68734	0.509916	10	14	EPC progenitors
-4.52251	-6.49225	EXE25_P2.EXE25_P2075									EXE_EXP8_E6.5_NOVA.EXE_EXP8_E6.5_NOVA240	-4.55927	-6.51152	0.523673	10	13	EPC progenitors
-4.53014	-6.48626	lin_trace_p4_exp1.lin_trace_p4_exp1337									EXE25_P2.EXE25_P2075	-4.48584	-6.44584	0.530136	10	17	TGC progenitors
-4.63409	-6.40938	EXE3_e4-e5_E6.5_3.EXE3_e4-e5_E6.5_3006									lin_trace_p4_exp1.lin_trace_p4_exp1337	-4.55224	-6.51466	0.526515	10	4	TGC progenitors
-4.52027	-6.49402	lin_trace_p15_exp1.lin_trace_p15_exp1297									lin_trace_p15_exp1.lin_trace_p15_exp1297	-4.49042	-6.45622	0.531197	10	4	TGC progenitors
-4.50039	-6.50998	lin_trace_p10_exp1.lin_trace_p10_exp1194									lin_trace_p10_exp1.lin_trace_p10_exp1194	-4.30683	-6.27291	0.540712	10	6	TGC progenitors
-4.49435	-6.51492	EXE22_p5_e2b_placenta_e3.EXE22_p5_e2b_placenta_e3311									EXE22_p5_e2b_placenta_e3.EXE22_p5_e2b_placenta_e3311	-4.24243	-6.20873	0.543624	10	5	TGC progenitors
-4.50799	-6.50382	lin_trace_p10_exp1.lin_trace_p10_exp1246									lin_trace_p10_exp1.lin_trace_p10_exp1246	-4.39982	-6.36969	0.537061	10	6	TGC progenitors
-4.49035	-6.51823	lin_trace_p11_exp1.lin_trace_p11_exp1218									lin_trace_p11_exp1.lin_trace_p11_exp1218	-4.21417	-6.18531	0.545558	10	6	TGC progenitors
-4.48203	-6.52518	EXE25_P10.EXE25_P10211									EXE25_P10.EXE25_P10211	-4.09988	-6.07142	0.549603	10	2	TGC progenitors
-4.49167	-6.51713	EXE25_P9.EXE25_P9274									EXE25_P9.EXE25_P9274	-4.26075	-6.23827	0.544917	10	6	TGC progenitors
-4.52362	-6.49138	EXE3_m2e3cont-m3e1-e2_E6.5_5.EXE3_m2e3cont-m3e1-e2_E6.5_5089									EXE3_m2e3cont-m3e1-e2_E6.5_5.EXE3_m2e3cont-m3e1-e2_E6.5_5089	-4.56961	-6.54982	0.529609	10	14	EPC progenitors
-4.57528	-6.452	EXE31_p1.EXE31_p1020									EXE31_p1.EXE31_p1020	-4.87345	-6.85443	0.505371	10	18	EPC progenitors
-4.49764	-6.51222	EXE_EXP10_E7.0_1.EXE_EXP10_E7.0_1044									EXE_EXP10_E7.0_1.EXE_EXP10_E7.0_1044	-4.3539	-6.33617	0.542035	10	15	TGC progenitors
-4.51469	-6.49845	EXE24_P5.EXE24_P5175									EXE24_P5.EXE24_P5175	-4.51178	-6.49479	0.533856	10	16	TGC progenitors
-4.16072	-7.63378	lin_trace_p10_exp1.lin_trace_p10_exp1227									EXE_EXP8_E6.5_NOVA.EXE_EXP8_E6.5_NOVA222	-4.52602	-6.5221	0.536085	10	11	EPC progenitors
-4.51003	-6.50218	EXE_EXP8_E6.5_NOVA.EXE_EXP8_E6.5_NOVA222									EXE24_P7.EXE24_P7203	-4.2111	-6.21423	0.551622	10	15	TGC progenitors
-4.4779	-6.52867	EXE24_P7.EXE24_P7203									EXE23_P4.EXE23_P4269	-4.82063	-6.82457	0.516512	10	29	EPC progenitors
-4.55139	-6.46991	EXE23_P4.EXE23_P4269									EXE24_P8.EXE24_P8349	-4.63287	-6.64387	0.533175	10	4	TGC progenitors
-4.51612	-6.49731	EXE24_P8.EXE24_P8349									EXE23_P3.EXE23_P3146	-4.59949	-6.61229	0.535779	10	16	TGC progenitors
-4.51067	-6.50167	EXE23_P3.EXE23_P3146									EXE3_e4-e5_E6.5_3.EXE3_e4-e5_E6.5_3029	-4.92844	-6.94397	0.509889	10	24	EPC progenitors
-4.56557	-6.45923	EXE3_e4-e5_E6.5_3.EXE3_e4-e5_E6.5_3029									EXE22_p5_e2b_placenta_e3.EXE22_p5_e2b_placenta_e3377	-4.46538	-6.48175	0.54408	10	4	TGC progenitors
-4.49341	-6.5157	EXE22_p5_e2b_placenta_e3.EXE22_p5_e2b_placenta_e3377									EXE24_P5.EXE24_P5375	-4.71762	-6.73573	0.528979	10	16	TGC progenitors
-4.52494	-6.49034	EXE24_P5.EXE24_P5375									EXE3_e4-e5_E6.5_3.EXE3_e4-e5_E6.5_3146	-4.65255	-6.67168	0.533897	10	14	EPC progenitors
-4.51461	-6.49851	EXE3_e4-e5_E6.5_3.EXE3_e4-e5_E6.5_3146									EXE_EXP8_E6.5_NOVA.EXE_EXP8_E6.5_NOVA340	-4.77228	-6.79388	0.525726	10	13	EPC progenitors
-4.53181	-6.48497	EXE_EXP8_E6.5_NOVA.EXE_EXP8_E6.5_NOVA340									lin_trace_p10_exp1.lin_trace_p10_exp1206	-4.4532	-6.47617	0.546156	10	4	TGC progenitors
-4.48912	-6.51925	lin_trace_p10_exp1.lin_trace_p10_exp1206									EXE24_P5.EXE24_P5007	-4.66405	-6.68845	0.534613	10	16	TGC progenitors
-4.51311	-6.49971	EXE24_P5.EXE24_P5007									EXE24_P5.EXE24_P5273	-4.40162	-6.43788	0.551426	10	16	TGC progenitors
-4.4783	-6.52833	EXE24_P5.EXE24_P5273									EXE3_m2e1-e3_E6.5_4.EXE3_m2e1-e3_E6.5_4351	-4.68132	-6.72718	0.539405	10	13	EPC progenitors
-4.5031	-6.50777	EXE3_m2e1-e3_E6.5_4.EXE3_m2e1-e3_E6.5_4351									EXE31_p1.EXE31_p1065	-4.7076	-6.76223	0.540346	10	24	EPC progenitors
-4.50115	-6.50936	EXE31_p1.EXE31_p1065									lin_trace_p4_exp1.lin_trace_p4_exp1126	-4.39247	-6.45027	0.55664	10	4	TGC progenitors
-4.46768	-6.53742	lin_trace_p4_exp1.lin_trace_p4_exp1126									EXE23_P3.EXE23_P3058	-4.36623	-6.42429	0.557488	10	3	TGC progenitors
-4.46596	-6.53891	EXE23_P3.EXE23_P3058									EXE24_P6.EXE24_P6282	-4.54241	-6.60662	0.552107	10	16	TGC progenitors
-4.47691	-6.52951	EXE24_P6.EXE24_P6282									EXE29_P2.EXE29_P2184	-4.69639	-6.76423	0.544693	10	13	EPC progenitors
-4.49214	-6.51675	EXE29_P2.EXE29_P2184									EXE25_P8.EXE25_P8047	-4.68395	-6.75368	0.546325	10	16	TGC progenitors
-4.48877	-6.51954	EXE25_P8.EXE25_P8047									lin_trace_p10_exp1.lin_trace_p10_exp1129	-4.26123	-6.33197	0.563261	10	4	TGC progenitors
-4.45434	-6.54912	lin_trace_p10_exp1.lin_trace_p10_exp1129									EXE23_P3.EXE23_P3210	-4.54809	-6.62044	0.554009	10	6	TGC progenitors
-4.47303	-6.53282	EXE23_P3.EXE23_P3210									exe19_p8.exe19_p8254	-4.07818	-6.15076	0.567443	10	5	TGC progenitors
-4.446	-6.5566	exe19_p8.exe19_p8254									EXE25_P9.EXE25_P9287	-4.10468	-6.17739	0.567051	10	5	TGC progenitors
-4.44677	-6.5559	EXE25_P9.EXE25_P9287									EXE25_P9.EXE25_P9379	-4.3698	-6.44698	0.561712	10	3	TGC progenitors
-4.45745	-6.54636	EXE25_P9.EXE25_P9379									EXE24_P6.EXE24_P6219	-4.65719	-6.735	0.550049	10	4	TGC progenitors
-4.48112	-6.52595	EXE24_P6.EXE24_P6219									EXE24_P8.EXE24_P8104	-4.75316	-6.83494	0.545908	10	4	TGC progenitors
-4.48963	-6.51883	EXE24_P8.EXE24_P8104									EXE24_P5.EXE24_P5147	-4.26506	-6.34966	0.565977	10	16	TGC progenitors
-4.44891	-6.55397	EXE24_P5.EXE24_P5147									lin_trace_p10_exp1.lin_trace_p10_exp1016	-4.5188	-6.60735	0.559473	10	4	TGC progenitors
-4.46195	-6.5424	lin_trace_p10_exp1.lin_trace_p10_exp1016									EXE17_E5.5_P1.EXE17_E5.5_P1172	-4.61145	-6.71	0.558443	10	18	EPC progenitors
-4.46403	-6.54059	EXE17_E5.5_P1.EXE17_E5.5_P1172									EXE24_P5.EXE24_P5330	-4.56951	-6.66982	0.560817	10	6	TGC progenitors
-4.45925	-6.54478	EXE24_P5.EXE24_P5330									EXE31_p1.EXE31_p1358	-4.90658	-7.00964	0.541221	10	24	EPC progenitors
-4.49933	-6.51084	EXE31_p1.EXE31_p1358									EXE23_P3.EXE23_P3061	-4.45799	-6.56217	0.565504	10	17	TGC progenitors
-4.44986	-6.55312	EXE23_P3.EXE23_P3061									EXE24_P11.EXE24_P11101	-4.15528	-6.26458	0.573093	10	6	TGC progenitors
-4.43483	-6.56684	EXE24_P11.EXE24_P11101									EXE31_p1.EXE31_p1056	-4.83252	-6.94347	0.55051	10	11	EPC progenitors
-4.48017	-6.52674	EXE31_p1.EXE31_p1056									EXE22_p5_e2b_placenta_e3.EXE22_p5_e2b_placenta_e3339	-3.87886	-5.9904	0.57644	10	5	TGC progenitors
-4.42829	-6.57297	EXE22_p5_e2b_placenta_e3.EXE22_p5_e2b_placenta_e3339									EXE25_P10.EXE25_P10259	-4.30128	-6.41503	0.571253	10	3	TGC progenitors
-4.43846	-6.56349	EXE25_P10.EXE25_P10259									EXE25_P8.EXE25_P8176	-4.28523	-6.4019	0.572327	10	5	TGC progenitors
-4.43634	-6.56544	EXE25_P8.EXE25_P8176									EXE23_P4.EXE23_P4024	-4.32239	-6.44457	0.572948	10	6	TGC progenitors
-4.43512	-6.56657	EXE23_P4.EXE23_P4024									EXE25_P1.EXE25_P1011	-4.3204	-6.44284	0.573056	10	15	TGC progenitors
-4.43491	-6.56677	EXE25_P1.EXE25_P1011									EXE3_m2e3cont-m3e1-e2_E6.5_5.EXE3_m2e3cont-m3e1-e2_E6.5_5137	-4.81569	-6.9431	0.558046	10	15	TGC progenitors
-4.46484	-6.53989	EXE3_m2e3cont-m3e1-e2_E6.5_5.EXE3_m2e3cont-m3e1-e2_E6.5_5137									EXE24_P5.EXE24_P5074	-4.44117	-6.57054	0.572292	10	6	TGC progenitors
-4.43641	-6.56538	EXE24_P5.EXE24_P5074									EXE25_P2.EXE25_P2152	-4.47888	-6.60949	0.571823	10	5	TGC progenitors
-4.43733	-6.56453	EXE25_P2.EXE25_P2152									EXE25_P10.EXE25_P10301	-4.38049	-6.51115	0.573757	10	6	TGC progenitors
-4.43353	-6.56805	EXE25_P10.EXE25_P10301									EXE25_P10.EXE25_P10360	-4.01915	-6.15258	0.578488	10	2	TGC progenitors
-4.42431	-6.57675	EXE25_P10.EXE25_P10360									EXE24_P10.EXE24_P10200	-4.44104	-6.57599	0.573729	10	6	TGC progenitors
-4.43359	-6.568	EXE24_P10.EXE24_P10200									EXE_EXP11_E7.5_2.EXE_EXP11_E7.5_2181	-4.53496	-6.67018	0.571823	10	15	TGC progenitors
-4.43734	-6.56453	EXE_EXP11_E7.5_2.EXE_EXP11_E7.5_2181									EXE24_P7.EXE24_P7237	-4.56353	-6.70129	0.571871	10	4	TGC progenitors
-4.43724	-6.56461	EXE24_P7.EXE24_P7237									EXE23_P4.EXE23_P4104	-3.99812	-6.13717	0.579692	10	10	TGC progenitors
-4.42197	-6.57898	EXE23_P4.EXE23_P4104									EXE23_P4.EXE23_P4039	-4.66797	-6.80884	0.569936	10	6	TGC progenitors
-4.44106	-6.5611	EXE23_P4.EXE23_P4039									EXE5_E4cont-E6_E6.5_2.EXE5_E4cont-E6_E6.5_2191	-4.45317	-6.59481	0.575256	10	13	EPC progenitors
-4.4306	-6.5708	EXE5_E4cont-E6_E6.5_2.EXE5_E4cont-E6_E6.5_2191									EXE24_P5.EXE24_P5072	-4.50546	-6.64752	0.574404	10	9	TGC progenitors
-4.43226	-6.56923	EXE24_P5.EXE24_P5072									EXE_EXP11_E7.5_2.EXE_EXP11_E7.5_2194	-4.74902	-6.89241	0.567992	10	6	TGC progenitors
-4.44491	-6.55759	EXE_EXP11_E7.5_2.EXE_EXP11_E7.5_2194									EXE25_P10.EXE25_P10326	-4.43169	-6.57606	0.576305	10	3	TGC progenitors
-4.42855	-6.57272	EXE25_P10.EXE25_P10326									EXE24_P12.EXE24_P12019	-4.21175	-6.35849	0.57942	10	5	TGC progenitors
-4.4225	-6.57847	EXE24_P12.EXE24_P12019									EXE3_m2e1-e3_E6.5_4.EXE3_m2e1-e3_E6.5_4319	-4.46996	-6.61892	0.576953	10	14	EPC progenitors
-4.42729	-6.57392	EXE3_m2e1-e3_E6.5_4.EXE3_m2e1-e3_E6.5_4319									EXE24_P5.EXE24_P5197	-4.06493	-6.21578	0.581203	10	16	TGC progenitors
-4.41906	-6.58179	EXE24_P5.EXE24_P5197									EXE_EXP10_E7.0_1.EXE_EXP10_E7.0_1038	-4.38769	-6.5387	0.578561	10	10	TGC progenitors
-4.42417	-6.57688	EXE_EXP10_E7.0_1.EXE_EXP10_E7.0_1038									EXE24_P4.EXE24_P4280	-4.19929	-6.35111	0.580591	10	10	TGC progenitors
-4.42024	-6.58065	EXE24_P4.EXE24_P4280									EXE_EXP11_E7.5_2.EXE_EXP11_E7.5_2061	-4.55919	-6.71184	0.576642	10	5	TGC progenitors
-4.4279	-6.57334	EXE_EXP11_E7.5_2.EXE_EXP11_E7.5_2061									EXE23_P4.EXE23_P4359	-4.45557	-6.60887	0.578309	10	3	TGC progenitors
-4.42465	-6.57642	EXE23_P4.EXE23_P4359									exe19_p9.exe19_p9006	-4.37847	-6.53484	0.579966	10	4	TGC progenitors
-4.42144	-6.57949	exe19_p9.exe19_p9006									EXE24_P5.EXE24_P5367	-4.31789	-6.47723	0.581203	10	8	TGC progenitors
-4.41906	-6.58179	EXE24_P5.EXE24_P5367									EXE17_E5.5_P1.EXE17_E5.5_P1037	-4.60641	-6.76688	0.578222	10	18	EPC progenitors
-4.42482	-6.57626	EXE17_E5.5_P1.EXE17_E5.5_P1037									EXE24_P6.EXE24_P6220	-4.16892	-6.33138	0.582827	10	10	TGC progenitors
-4.41594	-6.58482	EXE24_P6.EXE24_P6220									EXE23_P3.EXE23_P3010	-4.28268	-6.45103	0.583466	10	15	TGC progenitors
-4.41471	-6.58602	EXE23_P3.EXE23_P3010									EXE24_P7.EXE24_P7016	-4.62509	-6.79367	0.580643	10	3	TGC progenitors
-4.42014	-6.58075	EXE24_P7.EXE24_P7016									lin_trace_p11_exp1.lin_trace_p11_exp1215	-4.28445	-6.45747	0.584496	10	3	TGC progenitors
-4.41274	-6.58795	lin_trace_p11_exp1.lin_trace_p11_exp1215									EXE24_P6.EXE24_P6355	-4.50641	-6.6878	0.585861	10	17	TGC progenitors
-4.41013	-6.59052	EXE24_P6.EXE24_P6355									EXE28_P4.EXE28_P4215	-4.032	-6.21415	0.586762	10	5	TGC progenitors
-4.40842	-6.59222	EXE28_P4.EXE28_P4215									EXE22_p5_e2b_placenta_e3.EXE22_p5_e2b_placenta_e3356	-4.41886	-6.60362	0.587004	10	17	TGC progenitors
-4.40796	-6.59268	EXE22_p5_e2b_placenta_e3.EXE22_p5_e2b_placenta_e3356									lin_trace_p10_exp1.lin_trace_p10_exp1005	-4.3124	-6.49865	0.587455	10	5	TGC progenitors
-4.40711	-6.59353	lin_trace_p10_exp1.lin_trace_p10_exp1005									EXE23_P3.EXE23_P3291	-4.41776	-6.60756	0.588361	10	17	TGC progenitors
-4.40539	-6.59525	EXE23_P3.EXE23_P3291									EXE31_p1.EXE31_p1227	-4.66063	-6.85173	0.589375	10	12	TGC progenitors
-4.40348	-6.59718	EXE31_p1.EXE31_p1227									lin_trace_p13_exp1.lin_trace_p13_exp1328	-4.14996	-6.34214	0.588654	10	6	TGC progenitors
-4.40484	-6.59581	lin_trace_p13_exp1.lin_trace_p13_exp1328									EXE25_P10.EXE25_P10289	-4.45196	-6.64492	0.589308	10	6	TGC progenitors
-4.4036	-6.59705	EXE25_P10.EXE25_P10289									EXE24_P11.EXE24_P11002	-3.96399	-6.15977	0.589189	10	3	TGC progenitors
-4.40383	-6.59683	EXE24_P11.EXE24_P11002									lin_trace_p10_exp1.lin_trace_p10_exp1009	-4.45969	-6.65747	0.590676	10	6	TGC progenitors
-4.40102	-6.59966	lin_trace_p10_exp1.lin_trace_p10_exp1009									EXE31_p1.EXE31_p1015	-4.81633	-7.02718	0.604542	10	11	EPC progenitors
-4.37548	-6.62666	EXE31_p1.EXE31_p1015									EXE24_P5.EXE24_P5360	-3.95092	-6.16229	0.591477	10	10	TGC progenitors
-4.39952	-6.60119	EXE24_P5.EXE24_P5360									lin_trace_p7_exp1.lin_trace_p7_exp1176	-3.56587	-5.77845	0.590872	10	5	TGC progenitors
-4.40066	-6.60004	lin_trace_p7_exp1.lin_trace_p7_exp1176									EXE3_m2e1-e3_E6.5_4.EXE3_m2e1-e3_E6.5_4323	-4.72805	-6.94303	0.602134	10	15	TGC progenitors
-4.37984	-6.62189	EXE3_m2e1-e3_E6.5_4.EXE3_m2e1-e3_E6.5_4323									EXE5_E4cont-E6_E6.5_2.EXE5_E4cont-E6_E6.5_2329	-4.61598	-6.83268	0.599033	10	13	EPC progenitors
-4.38551	-6.61581	EXE5_E4cont-E6_E6.5_2.EXE5_E4cont-E6_E6.5_2329									EXE24_P7.EXE24_P7361	-4.61147	-6.83233	0.60083	10	3	TGC progenitors
-4.38222	-6.61933	EXE24_P7.EXE24_P7361									EXE23_P5.EXE23_P5310	-4.1729	-6.39432	0.59464	10	5	TGC progenitors
-4.39361	-6.60727	EXE23_P5.EXE23_P5310									lin_trace_p11_exp1.lin_trace_p11_exp1330	-4.54838	-6.77116	0.599598	10	5	TGC progenitors
-4.38447	-6.61692	lin_trace_p11_exp1.lin_trace_p11_exp1330									EXE23_P6.EXE23_P6321	-4.21749	-6.4414	0.595449	10	17	TGC progenitors
-4.39211	-6.60884	EXE23_P6.EXE23_P6321									EXE25_P10.EXE25_P10223	-4.0602	-6.28426	0.594284	10	5	TGC progenitors
-4.39428	-6.60659	EXE25_P10.EXE25_P10223									EXE25_P10.EXE25_P10070	-3.99206	-6.21753	0.594018	10	2	TGC progenitors
-4.39477	-6.60608	EXE25_P10.EXE25_P10070									lin_trace_p10_exp1.lin_trace_p10_exp1145	-4.58278	-6.80879	0.602062	10	5	TGC progenitors
-4.37997	-6.62175	lin_trace_p10_exp1.lin_trace_p10_exp1145									EXE25_P2.EXE25_P2197	-4.00243	-6.22971	0.594604	10	5	TGC progenitors
-4.39368	-6.60721	EXE25_P2.EXE25_P2197									EXE_EXP10_E7.0_2.EXE_EXP10_E7.0_2159	-4.83048	-7.05811	0.623395	10	18	EPC progenitors
-4.34261	-6.66502	EXE_EXP10_E7.0_2.EXE_EXP10_E7.0_2159									EXE24_P5.EXE24_P5237	-4.35723	-6.58541	0.598001	10	16	TGC progenitors
-4.3874	-6.6138	EXE24_P5.EXE24_P5237									EXE22_p5_e2b_placenta_e3.EXE22_p5_e2b_placenta_e3345	-4.26304	-6.49171	0.596954	10	5	TGC progenitors
-4.38933	-6.61176	EXE22_p5_e2b_placenta_e3.EXE22_p5_e2b_placenta_e3345									exe19_p8.exe19_p8183	-4.25166	-6.48771	0.598447	10	4	TGC progenitors
-4.38658	-6.61467	exe19_p8.exe19_p8183									EXE22_p5_e2b_placenta_e3.EXE22_p5_e2b_placenta_e3343	-4.14707	-6.38561	0.597447	10	6	TGC progenitors
-4.38842	-6.61272	EXE22_p5_e2b_placenta_e3.EXE22_p5_e2b_placenta_e3343									EXE24_P4.EXE24_P4084	-3.87101	-6.11359	0.596129	10	5	TGC progenitors
-4.39085	-6.61016	EXE24_P4.EXE24_P4084									EXE23_P6.EXE23_P6218	-3.97743	-6.22125	0.597048	10	10	TGC progenitors
-4.38915	-6.61194	EXE23_P6.EXE23_P6218									EXE31_p1.EXE31_p1343	-4.37507	-6.62019	0.602871	10	14	EPC progenitors
-4.3785	-6.62335	EXE31_p1.EXE31_p1343									EXE25_P10.EXE25_P10151	-4.27747	-6.52367	0.60124	10	5	TGC progenitors
-4.38147	-6.62014	EXE25_P10.EXE25_P10151									lin_trace_p11_exp1.lin_trace_p11_exp1304	-4.30892	-6.55598	0.601997	10	4	TGC progenitors
-4.38009	-6.62162	lin_trace_p11_exp1.lin_trace_p11_exp1304									lin_trace_p10_exp1.lin_trace_p10_exp1292	-4.67502	-6.92411	0.617844	10	6	TGC progenitors
-4.35205	-6.65352	lin_trace_p10_exp1.lin_trace_p10_exp1292									EXE25_P10.EXE25_P10095	-4.11195	-6.36127	0.599812	10	10	TGC progenitors
-4.38408	-6.61733	EXE25_P10.EXE25_P10095									EXE_EXP11_E7.5_2.EXE_EXP11_E7.5_2189	-4.25647	-6.50635	0.60165	10	5	TGC progenitors
-4.15949	-7.20545	EXE17_E5.5_P1.EXE17_E5.5_P1102									EXE_EXP8_E6.5_NOVA_701.EXE_EXP8_E6.5_NOVA_701180	-4.70281	-6.9575	0.624919	10	14	EPC progenitors
-4.38072	-6.62094	EXE_EXP11_E7.5_2.EXE_EXP11_E7.5_2189									EXE25_P9.EXE25_P9339	-4.4887	-6.74339	0.609186	10	3	TGC progenitors
-4.34005	-6.6682	EXE_EXP8_E6.5_NOVA_701.EXE_EXP8_E6.5_NOVA_701180									lin_trace_p3_exp1.lin_trace_p3_exp1276	-4.65316	-6.90953	0.620191	10	4	TGC progenitors
-4.36718	-6.63593	EXE25_P9.EXE25_P9339									exe19_p1.exe19_p1335	-4.57633	-6.83376	0.614643	10	4	TGC progenitors
-4.34803	-6.65836	lin_trace_p3_exp1.lin_trace_p3_exp1276									EXE_EXP8_E6.5_NOVA_701.EXE_EXP8_E6.5_NOVA_701131	-4.72976	-6.99171	0.63445	10	14	EPC progenitors
-4.35759	-6.64697	exe19_p1.exe19_p1335									EXE24_P5.EXE24_P5181	-4.61415	-6.88048	0.621648	10	15	TGC progenitors
-4.32442	-6.68841	EXE_EXP8_E6.5_NOVA_701.EXE_EXP8_E6.5_NOVA_701131									EXE24_P5.EXE24_P5119	-4.492	-6.7624	0.6149	10	16	TGC progenitors
-4.18221	-7.01476	EXE3_m2e3cont-m3e1-e2_E6.5_5.EXE3_m2e3cont-m3e1-e2_E6.5_5144									EXE24_P18.EXE24_P18304	-3.84161	-6.11293	0.600163	10	2	TGC progenitors
-4.34556	-6.66138	EXE24_P5.EXE24_P5181									EXE25_P9.EXE25_P9341	-4.73278	-7.00423	0.642946	10	4	TGC progenitors
-4.35714	-6.64749	EXE24_P5.EXE24_P5119									EXE25_P10.EXE25_P10147	-4.36694	-6.63942	0.610225	10	6	TGC progenitors
-4.38343	-6.61802	EXE24_P18.EXE24_P18304									EXE25_P10.EXE25_P10158	-4.07448	-6.35206	0.604233	10	6	TGC progenitors
-4.31103	-6.70683	EXE25_P9.EXE25_P9341									lin_trace_p11_exp1.lin_trace_p11_exp1195	-4.2013	-6.48251	0.607649	10	5	TGC progenitors
-4.36534	-6.63802	EXE25_P10.EXE25_P10147									EXE25_P10.EXE25_P10035	-4.37647	-6.6604	0.613851	10	4	TGC progenitors
-4.37604	-6.62604	EXE25_P10.EXE25_P10158									EXE25_P10.EXE25_P10139	-3.92421	-6.20887	0.60321	10	5	TGC progenitors
-4.36991	-6.63284	lin_trace_p11_exp1.lin_trace_p11_exp1195									EXE24_P6.EXE24_P6117	-4.44849	-6.73479	0.617976	10	17	TGC progenitors
-4.35897	-6.64536	EXE25_P10.EXE25_P10035									EXE24_P18.EXE24_P18212	-4.24727	-6.53451	0.610291	10	4	TGC progenitors
-4.37789	-6.62402	EXE25_P10.EXE25_P10139									EXE24_P19.EXE24_P19290	-4.36633	-6.65359	0.614404	10	4	TGC progenitors
-4.35182	-6.65379	EXE24_P6.EXE24_P6117									EXE_EXP10_E7.0_1.EXE_EXP10_E7.0_1016	-4.64604	-6.93362	0.636954	10	15	TGC progenitors
-4.15694	-7.26361	EXE3_m2e3cont-m3e1-e2_E6.5_5.EXE3_m2e3cont-m3e1-e2_E6.5_5047									EXE24_P5.EXE24_P5141	-4.53134	-6.81937	0.624059	10	17	TGC progenitors
-4.36522	-6.63815	EXE24_P18.EXE24_P18212									EXE23_P6.EXE23_P6102	-4.06049	-6.35397	0.607132	10	9	TGC progenitors
-4.358	-6.64648	EXE24_P19.EXE24_P19290									EXE24_P5.EXE24_P5274	-4.40102	-6.70238	0.620305	10	6	TGC progenitors
-4.32042	-6.6938	EXE_EXP10_E7.0_1.EXE_EXP10_E7.0_1016									EXE22_p5_e2b_placenta_e3.EXE22_p5_e2b_placenta_e3347	-3.98986	-6.29335	0.607469	10	2	TGC progenitors
-4.34149	-6.66641	EXE24_P5.EXE24_P5141									EXE23_P3.EXE23_P3181	-4.2361	-6.5453	0.615133	10	15	TGC progenitors
-4.37083	-6.63181	EXE23_P6.EXE23_P6102									EXE25_P10.EXE25_P10180	-3.76785	-6.08175	0.60553	10	15	TGC progenitors
-4.34784	-6.6586	EXE24_P5.EXE24_P5274									EXE_EXP8_E6.5_NOVA_701.EXE_EXP8_E6.5_NOVA_701285	-4.47042	-6.78486	0.62972	10	13	EPC progenitors
-4.37023	-6.63248	EXE22_p5_e2b_placenta_e3.EXE22_p5_e2b_placenta_e3347									EXE25_P8.EXE25_P8132	-3.84811	-6.16318	0.606963	10	5	TGC progenitors
-4.16952	-7.09357	EXE3_e4-e5_E6.5_3.EXE3_e4-e5_E6.5_3136									EXE24_P6.EXE24_P6329	-4.44638	-6.76177	0.627918	10	17	TGC progenitors
-4.35674	-6.64797	EXE23_P3.EXE23_P3181									EXE28_P5.EXE28_P5171	-4.1039	-6.42698	0.614102	10	4	TGC progenitors
-4.37371	-6.62862	EXE25_P10.EXE25_P10180									lin_trace_p9_exp1.lin_trace_p9_exp1174	-4.547	-6.87062	0.641386	10	3	TGC progenitors
-4.3321	-6.67833	EXE_EXP8_E6.5_NOVA_701.EXE_EXP8_E6.5_NOVA_701285									EXE3_m2e1-e3_E6.5_4.EXE3_m2e1-e3_E6.5_4364	-4.52864	-6.85322	0.639572	10	7	TGC progenitors
-4.37114	-6.63147	EXE25_P8.EXE25_P8132									lin_trace_p12_exp1.lin_trace_p12_exp1364	-4.39877	-6.73179	0.630344	10	6	TGC progenitors
-4.33506	-6.67451	EXE24_P6.EXE24_P6329									EXE_EXP8_E6.5_NOVA_701.EXE_EXP8_E6.5_NOVA_701169	-4.25246	-6.58618	0.621863	10	16	TGC progenitors
-4.35853	-6.64587	EXE28_P5.EXE28_P5171									EXE25_P9.EXE25_P9083	-3.85127	-6.18637	0.610235	10	6	TGC progenitors
-4.31345	-6.70342	lin_trace_p9_exp1.lin_trace_p9_exp1174									EXE25_P1.EXE25_P1009	-4.56457	-6.89971	0.64981	10	4	TGC progenitors
-4.31629	-6.69947	EXE3_m2e1-e3_E6.5_4.EXE3_m2e1-e3_E6.5_4364									EXE24_P12.EXE24_P12176	-3.97411	-6.31284	0.613375	10	2	TGC progenitors
-4.23532	-6.8415	EXE_EXP10_E7.0_1.EXE_EXP10_E7.0_1023									lin_trace_p11_exp1.lin_trace_p11_exp1355	-4.35135	-6.69182	0.629326	10	6	TGC progenitors
-4.33108	-6.67965	lin_trace_p12_exp1.lin_trace_p12_exp1364									EXE25_P9.EXE25_P9227	-3.89145	-6.2323	0.611933	10	5	TGC progenitors
-4.34519	-6.66183	EXE_EXP8_E6.5_NOVA_701.EXE_EXP8_E6.5_NOVA_701169									EXE24_P6.EXE24_P6378	-4.523	-6.87221	0.650405	10	17	TGC progenitors
-4.36532	-6.63804	EXE25_P9.EXE25_P9083									EXE23_P3.EXE23_P3237	-4.43942	-6.79111	0.640632	10	5	TGC progenitors
-4.30062	-6.72199	EXE25_P1.EXE25_P1009									EXE23_P4.EXE23_P4343	-4.33275	-6.68756	0.632318	10	15	TGC progenitors
-4.3598	-6.64439	EXE24_P12.EXE24_P12176									EXE23_P4.EXE23_P4336	-3.81119	-6.16757	0.612686	10	2	TGC progenitors
-4.26368	-6.78315	EXE_EXP10_E7.0_2.EXE_EXP10_E7.0_2194									EXE25_P10.EXE25_P10233	-4.18128	-6.53934	0.624429	10	8	TGC progenitors
-4.33275	-6.67749	lin_trace_p11_exp1.lin_trace_p11_exp1355									EXE25_P10.EXE25_P10040	-4.23972	-6.60367	0.628717	10	5	TGC progenitors
-4.36233	-6.64146	EXE25_P9.EXE25_P9227									EXE25_P8.EXE25_P8282	-4.32903	-6.69383	0.635045	10	4	TGC progenitors
-4.27594	-6.76135	EXE24_P7.EXE24_P7249									lin_trace_p11_exp1.lin_trace_p11_exp1080	-4.0982	-6.46503	0.622794	10	6	TGC progenitors
-4.29973	-6.72332	EXE24_P6.EXE24_P6378									EXE25_P10.EXE25_P10119	-4.47416	-6.84178	0.651257	10	4	TGC progenitors
-4.31463	-6.70178	EXE23_P3.EXE23_P3237									EXE24_P7.EXE24_P7006	-4.31437	-6.68253	0.634928	10	5	TGC progenitors
-4.32786	-6.68385	EXE23_P4.EXE23_P4343									EXE25_P5.EXE25_P5116	-3.89299	-6.26187	0.616507	10	10	TGC progenitors
-4.36101	-6.64299	EXE23_P4.EXE23_P4336									EXE24_P3.EXE24_P3001	-4.2414	-6.61148	0.630614	10	6	TGC progenitors
-4.34087	-6.66718	EXE25_P10.EXE25_P10233									lin_trace_p11_exp1.lin_trace_p11_exp1128	-4.31785	-6.7052	0.640973	10	4	TGC progenitors
-4.27266	-6.76701	P4_EXE16_E6.5.P4_EXE16_E6.5017									EXE25_P2.EXE25_P2091	-4.11394	-6.50784	0.628998	10	5	TGC progenitors
-4.15591	-7.30768	EXE5_E4cont-E6_E6.5_2.EXE5_E4cont-E6_E6.5_2248									EXE5_E1-E4_E6.5_1.EXE5_E1-E4_E6.5_1055	-4.41058	-6.81567	0.657482	10	12	TGC progenitors
-4.33374	-6.6762	EXE25_P10.EXE25_P10040									lin_trace_p12_exp1.lin_trace_p12_exp1267	-4.36583	-6.77141	0.651813	10	5	TGC progenitors
-4.32347	-6.68969	EXE25_P8.EXE25_P8282									EXE24_P6.EXE24_P6125	-4.13812	-6.5521	0.635162	10	9	TGC progenitors
-4.34362	-6.66376	lin_trace_p11_exp1.lin_trace_p11_exp1080									EXE25_P10.EXE25_P10297	-4.34431	-6.76485	0.654364	10	6	TGC progenitors
-4.29847	-6.72522	EXE25_P10.EXE25_P10119									EXE25_P10.EXE25_P10161	-4.39873	-6.82053	0.662219	10	15	TGC progenitors
-4.32365	-6.68944	EXE24_P7.EXE24_P7006									EXE24_P6.EXE24_P6211	-4.25111	-6.67485	0.645846	10	8	TGC progenitors
-4.35435	-6.65078	EXE25_P5.EXE25_P5116									EXE24_P5.EXE24_P5335	-4.27466	-6.70053	0.648575	10	6	TGC progenitors
-4.33064	-6.68022	EXE24_P3.EXE24_P3001									EXE_EXP8_E6.5_NOVA_701.EXE_EXP8_E6.5_NOVA_701159	-4.33953	-6.77463	0.658796	10	11	EPC progenitors
-4.16046	-7.18942	EXE4_M1E1-E4,M2E1-E2_E5.5_1.EXE4_M1E1-E4,M2E1-E2_E5.5_1036									EXE24_P17.EXE24_P17116	-4.19167	-6.62829	0.644406	10	10	TGC progenitors
-4.25593	-6.79785	lin_trace_p10_exp1.lin_trace_p10_exp1347									EXE24_P5.EXE24_P5170	-4.18406	-6.62103	0.643809	10	10	TGC progenitors
-4.16171	-7.17157	EXE3_m2e3cont-m3e1-e2_E6.5_5.EXE3_m2e3cont-m3e1-e2_E6.5_5001									lin_trace_p10_exp1.lin_trace_p10_exp1214	-4.10077	-6.54171	0.639052	10	5	TGC progenitors
-4.26766	-6.77588	lin_trace_p10_exp1.lin_trace_p10_exp1125									lin_trace_p11_exp1.lin_trace_p11_exp1161	-4.34676	-6.79194	0.663278	10	10	TGC progenitors
-4.3141	-6.70252	lin_trace_p11_exp1.lin_trace_p11_exp1128									EXE25_P10.EXE25_P10138	-4.05267	-6.50455	0.638465	10	5	TGC progenitors
-4.33328	-6.67679	EXE25_P2.EXE25_P2091									EXE24_P6.EXE24_P6279	-4.20946	-6.66218	0.65016	10	6	TGC progenitors
-4.2894	-6.73923	EXE5_E1-E4_E6.5_1.EXE5_E1-E4_E6.5_1055									EXE25_P9.EXE25_P9359	-3.94365	-6.40322	0.634369	10	2	TGC progenitors
-4.29764	-6.72646	lin_trace_p12_exp1.lin_trace_p12_exp1267									EXE24_P10.EXE24_P10011	-3.90179	-6.37088	0.634202	10	2	TGC progenitors
-4.26955	-6.7725	EXE29_P2.EXE29_P2192									EXE25_P10.EXE25_P10355	-4.19958	-6.67481	0.655365	10	6	TGC progenitors
-4.16046	-7.18944	EXE3_m2e3cont-m3e1-e2_E6.5_5.EXE3_m2e3cont-m3e1-e2_E6.5_5029									EXE24_P5.EXE24_P5064	-3.74509	-6.22436	0.629186	10	10	TGC progenitors
-4.32328	-6.68994	EXE24_P6.EXE24_P6125									EXE24_P6.EXE24_P6323	-3.81449	-6.297	0.632842	10	3	TGC progenitors
-4.20685	-6.9177	EXE31_p1.EXE31_p1376									lin_trace_p10_exp1.lin_trace_p10_exp1327	-4.20417	-6.68845	0.658366	10	6	TGC progenitors
-4.27146	-6.76911	lin_trace_p10_exp1.lin_trace_p10_exp1236									EXE25_P9.EXE25_P9270	-3.9389	-6.43123	0.64016	10	6	TGC progenitors
-4.15832	-7.54776	EXE24_P3.EXE24_P3143									EXE23_P5.EXE23_P5095	-3.8322	-6.3247	0.635261	10	10	TGC progenitors
-4.16726	-7.11226	EXE31_p1.EXE31_p1109									lin_trace_p11_exp1.lin_trace_p11_exp1180	-4.20973	-6.7112	0.663872	10	8	TGC progenitors
-4.2939	-6.73219	EXE25_P10.EXE25_P10297									EXE24_P5.EXE24_P5172	-3.69031	-6.19386	0.631902	10	2	TGC progenitors
-4.28271	-6.75002	EXE25_P10.EXE25_P10161									EXE24_P7.EXE24_P7194	-4.16339	-6.67192	0.660804	10	6	TGC progenitors
-4.30659	-6.71321	EXE24_P6.EXE24_P6211									EXE24_P6.EXE24_P6191	-3.95418	-6.49724	0.651389	10	10	TGC progenitors
-4.15559	-7.39836	EXE17_E5.5_P1.EXE17_E5.5_P1056									EXE25_P8.EXE25_P8172	-3.89877	-6.44379	0.648265	10	5	TGC progenitors
-4.30247	-6.71925	EXE24_P5.EXE24_P5335									EXE25_P10.EXE25_P10215	-4.08443	-6.63362	0.66322	10	6	TGC progenitors
-4.28753	-6.74221	EXE_EXP8_E6.5_NOVA_701.EXE_EXP8_E6.5_NOVA_701159									EXE25_P8.EXE25_P8097	-4.09523	-6.64548	0.664606	10	3	TGC progenitors
-4.30879	-6.71004	EXE24_P17.EXE24_P17116									EXE25_P10.EXE25_P10090	-3.80577	-6.37666	0.647293	10	2	TGC progenitors
-4.3097	-6.70872	EXE24_P5.EXE24_P5170									EXE24_P6.EXE24_P6065	-3.83643	-6.42775	0.652995	10	3	TGC progenitors
-4.15864	-7.22136	EXE_EXP8_E6.5_NOVA.EXE_EXP8_E6.5_NOVA243									EXE25_P10.EXE25_P10303	-3.8656	-6.46597	0.656403	10	10	TGC progenitors
-4.20718	-6.91666	EXE25_P8.EXE25_P8223									EXE25_P10.EXE25_P10232	-3.93251	-6.54816	0.664569	10	10	TGC progenitors
-4.31711	-6.69834	lin_trace_p10_exp1.lin_trace_p10_exp1214									EXE25_P4.EXE25_P4337	-3.84807	-6.49192	0.663471	10	2	TGC progenitors
-4.28124	-6.75244	lin_trace_p11_exp1.lin_trace_p11_exp1161									EXE24_P13.EXE24_P13198	-3.77614	-6.42829	0.659842	10	2	TGC progenitors
-4.31803	-6.69707	EXE25_P10.EXE25_P10138									EXE23_P5.EXE23_P5004	-3.76884	-6.46278	0.666623	10	2	TGC progenitors
-4.30009	-6.72277	EXE24_P6.EXE24_P6279									EXE3_m2e3cont-m3e1-e2_E6.5_5.EXE3_m2e3cont-m3e1-e2_E6.5_5144	-4.8915	-7.15557	0.768436	11	14	EPC progenitors
-4.26001	-6.79	EXE_EXP10_E7.0_2.EXE_EXP10_E7.0_2191									EXE3_e4-e5_E6.5_3.EXE3_e4-e5_E6.5_3136	-4.87571	-7.18177	0.798223	11	24	EPC progenitors
-4.32455	-6.68823	EXE25_P9.EXE25_P9359									EXE_EXP10_E7.0_1.EXE_EXP10_E7.0_1023	-4.72968	-7.05455	0.70069	11	14	EPC progenitors
-4.32482	-6.68788	EXE24_P10.EXE24_P10011									EXE_EXP10_E7.0_2.EXE_EXP10_E7.0_2194	-4.65632	-6.99509	0.676477	11	11	EPC progenitors
-4.25262	-6.80439	EXE_EXP8_E6.5_NOVA_701.EXE_EXP8_E6.5_NOVA_701152									EXE24_P7.EXE24_P7249	-4.60961	-6.95645	0.667144	11	15	TGC progenitors
-4.17057	-7.08551	EXE_EXP10_E7.0_2.EXE_EXP10_E7.0_2163									P4_EXE16_E6.5.P4_EXE16_E6.5017	-4.58753	-6.9472	0.669585	11	14	EPC progenitors
-4.29245	-6.73444	EXE25_P10.EXE25_P10355									lin_trace_p10_exp1.lin_trace_p10_exp1347	-4.59715	-6.97213	0.682677	11	4	TGC progenitors
-4.33298	-6.67719	EXE24_P5.EXE24_P5064									EXE3_m2e3cont-m3e1-e2_E6.5_5.EXE3_m2e3cont-m3e1-e2_E6.5_5001	-4.84523	-7.22275	0.827472	11	13	EPC progenitors
-4.32701	-6.68496	EXE24_P6.EXE24_P6323									lin_trace_p10_exp1.lin_trace_p10_exp1125	-4.54016	-6.92744	0.673384	11	6	TGC progenitors
-4.28814	-6.74123	lin_trace_p10_exp1.lin_trace_p10_exp1327									EXE29_P2.EXE29_P2192	-4.48472	-6.89357	0.671938	11	12	TGC progenitors
-4.2382	-6.83488	EXE25_P8.EXE25_P8148									EXE31_p1.EXE31_p1376	-4.63794	-7.05363	0.731054	11	13	EPC progenitors
-4.15596	-7.43401	EXE3_m2e1-e3_E6.5_4.EXE3_m2e1-e3_E6.5_4321									lin_trace_p10_exp1.lin_trace_p10_exp1236	-4.45139	-6.87152	0.670488	11	6	TGC progenitors
-4.31537	-6.70075	EXE25_P9.EXE25_P9270									EXE31_p1.EXE31_p1109	-4.75851	-7.17892	0.805247	11	11	EPC progenitors
-4.32312	-6.69015	EXE23_P5.EXE23_P5095									EXE25_P8.EXE25_P8223	-4.5999	-7.04049	0.730645	11	4	TGC progenitors
-4.28041	-6.75381	lin_trace_p11_exp1.lin_trace_p11_exp1180									EXE_EXP10_E7.0_2.EXE_EXP10_E7.0_2191	-4.41656	-6.87274	0.679376	11	14	EPC progenitors
-4.20234	-6.93246	P4_EXE16_E6.5.P4_EXE16_E6.5044									EXE_EXP8_E6.5_NOVA_701.EXE_EXP8_E6.5_NOVA_701152	-4.41679	-6.88606	0.68541	11	5	TGC progenitors
-4.32853	-6.68296	EXE24_P5.EXE24_P5172									EXE_EXP10_E7.0_2.EXE_EXP10_E7.0_2163	-4.68428	-7.15533	0.795188	11	15	TGC progenitors
-4.28469	-6.74678	EXE24_P7.EXE24_P7194									EXE25_P8.EXE25_P8148	-4.43891	-6.92452	0.697996	11	5	TGC progenitors
-4.1616	-7.17309	EXE31_p1.EXE31_p1067									P4_EXE16_E6.5.P4_EXE16_E6.5044	-4.52528	-7.02806	0.736811	11	14	EPC progenitors
-4.15559	-7.39906	EXE5_E4cont-E6_E6.5_2.EXE5_E4cont-E6_E6.5_2059									EXE31_p1.EXE31_p1067	-4.70156	-7.21353	0.828043	11	12	TGC progenitors
-4.2379	-6.83556	EXE24_P5.EXE24_P5191									EXE24_P5.EXE24_P5191	-4.38405	-6.90044	0.698273	11	16	TGC progenitors
-4.23966	-6.83164	EXE24_P6.EXE24_P6132									EXE24_P6.EXE24_P6132	-4.37612	-6.89306	0.69667	11	16	TGC progenitors
-4.25522	-6.79923	EXE24_P7.EXE24_P7047									EXE24_P7.EXE24_P7047	-4.30634	-6.82533	0.683254	11	6	TGC progenitors
-4.27045	-6.77091	EXE25_P8.EXE25_P8233									EXE25_P8.EXE25_P8233	-4.22683	-6.74621	0.671258	11	4	TGC progenitors
-4.25189	-6.80586	EXE_EXP8_E6.5_NOVA_701.EXE_EXP8_E6.5_NOVA_701098									EXE_EXP8_E6.5_NOVA_701.EXE_EXP8_E6.5_NOVA_701098	-4.31975	-6.83962	0.686025	11	5	TGC progenitors
-4.1561	-7.29716	exe19_p8.exe19_p8277									EXE24_P7.EXE24_P7345	-4.34953	-6.87848	0.695559	11	16	TGC progenitors
-4.15813	-7.2322	EXE17_E5.5_P1.EXE17_E5.5_P1205									EXE23_P6.EXE23_P6173	-4.42022	-6.95309	0.715047	11	9	TGC progenitors
-4.24089	-6.82892	EXE24_P7.EXE24_P7345									EXE24_P6.EXE24_P6088	-4.41304	-6.94993	0.714899	11	15	TGC progenitors
-4.22086	-6.87716	EXE23_P6.EXE23_P6173									EXE_EXP11_E7.5_2.EXE_EXP11_E7.5_2187	-4.58741	-7.12452	0.785801	11	15	TGC progenitors
-4.221	-6.87679	EXE24_P6.EXE24_P6088									EXE25_P8.EXE25_P8022	-4.29619	-6.8348	0.688502	11	5	TGC progenitors
-4.17415	-7.0606	EXE_EXP11_E7.5_2.EXE_EXP11_E7.5_2187									EXE24_P3.EXE24_P3012	-4.2126	-6.75301	0.675697	11	6	TGC progenitors
-4.24895	-6.81182	EXE25_P8.EXE25_P8022									EXE23_P6.EXE23_P6150	-4.31315	-6.85811	0.69411	11	5	TGC progenitors
-4.26467	-6.78131	EXE24_P3.EXE24_P3012									EXE24_P4.EXE24_P4232	-4.31262	-6.86134	0.695454	11	5	TGC progenitors
-4.29827	-6.72551	EXE24_P6.EXE24_P6191									EXE31_p1.EXE31_p1016	-4.55493	-7.10494	0.77765	11	14	EPC progenitors
-4.1568	-7.48318	EXE31_p1.EXE31_p1133									EXE24_P6.EXE24_P6195	-4.14544	-6.69597	0.670155	11	17	TGC progenitors
-4.24251	-6.8254	EXE23_P6.EXE23_P6150									EXE24_P7.EXE24_P7209	-4.32275	-6.8768	0.699875	11	3	TGC progenitors
-4.30293	-6.71856	EXE25_P8.EXE25_P8172									EXE_EXP8_E6.5_NOVA_701.EXE_EXP8_E6.5_NOVA_701237	-4.4021	-6.95805	0.720986	11	11	EPC progenitors
-4.241	-6.82867	EXE24_P4.EXE24_P4232									EXE_EXP8_E6.5_NOVA_701.EXE_EXP8_E6.5_NOVA_701232	-4.57154	-7.12796	0.789221	11	11	EPC progenitors
-4.28132	-6.75231	EXE25_P10.EXE25_P10215									EXE24_P7.EXE24_P7290	-4.3137	-6.87505	0.700613	11	4	TGC progenitors
-4.17769	-7.03904	EXE31_p1.EXE31_p1016									EXE24_P6.EXE24_P6091	-4.08568	-6.65588	0.66852	11	5	TGC progenitors
-4.2794	-6.75549	EXE25_P8.EXE25_P8097									EXE_EXP8_E6.5_NOVA_701.EXE_EXP8_E6.5_NOVA_701132	-4.14346	-6.71404	0.675355	11	14	EPC progenitors
-4.27191	-6.76834	EXE24_P6.EXE24_P6195									EXE24_P5.EXE24_P5296	-4.51263	-7.08488	0.770988	11	16	TGC progenitors
-4.23619	-6.8395	EXE24_P7.EXE24_P7209									lin_trace_p6_exp1.lin_trace_p6_exp1308	-4.34794	-6.92351	0.714331	11	2	TGC progenitors
-4.21541	-6.89211	EXE_EXP8_E6.5_NOVA_701.EXE_EXP8_E6.5_NOVA_701237									EXE17_E5.5_P1.EXE17_E5.5_P1080	-4.52788	-7.10661	0.781267	11	18	EPC progenitors
-4.17279	-7.06967	EXE_EXP8_E6.5_NOVA_701.EXE_EXP8_E6.5_NOVA_701232									EXE23_P4.EXE23_P4323	-4.0503	-6.6308	0.66759	11	10	TGC progenitors
-4.23541	-6.84131	EXE24_P7.EXE24_P7290									EXE_EXP10_E7.0_2.EXE_EXP10_E7.0_2197	-4.10293	-6.68724	0.67413	11	7	TGC progenitors
-4.15647	-7.28016	EXE17_E5.5_P1.EXE17_E5.5_P1105									EXE24_P7.EXE24_P7125	-4.51463	-7.10017	0.778954	11	6	TGC progenitors
-4.27409	-6.76454	EXE24_P6.EXE24_P6091									EXE23_P4.EXE23_P4255	-4.12894	-6.7155	0.677861	11	3	TGC progenitors
-4.26511	-6.78051	EXE_EXP8_E6.5_NOVA_701.EXE_EXP8_E6.5_NOVA_701132									EXE24_P7.EXE24_P7005	-4.10455	-6.69146	0.675009	11	5	TGC progenitors
-4.3044	-6.7164	EXE25_P10.EXE25_P10090									EXE25_P10.EXE25_P10219	-4.13737	-6.72796	0.680142	11	15	TGC progenitors
-4.1809	-7.02148	EXE24_P5.EXE24_P5296									lin_trace_p11_exp1.lin_trace_p11_exp1109	-4.19443	-6.79096	0.690304	11	6	TGC progenitors
-4.22154	-6.87536	lin_trace_p6_exp1.lin_trace_p6_exp1308									EXE22_p5_e2b_placenta_e3.EXE22_p5_e2b_placenta_e3375	-4.56317	-7.16382	0.808799	11	6	TGC progenitors
-4.17607	-7.0486	EXE17_E5.5_P1.EXE17_E5.5_P1080									EXE25_P9.EXE25_P9296	-3.99661	-6.59748	0.666971	11	5	TGC progenitors
-4.27534	-6.76238	EXE23_P4.EXE23_P4323									EXE22_p5_e2b_placenta_e3.EXE22_p5_e2b_placenta_e3338	-4.22635	-6.83072	0.698371	11	6	TGC progenitors
-4.26669	-6.77763	EXE_EXP10_E7.0_2.EXE_EXP10_E7.0_2197									EXE_EXP8_E6.5_NOVA.EXE_EXP8_E6.5_NOVA242	-4.26231	-6.87362	0.708014	11	11	EPC progenitors
-4.1771	-7.04249	EXE24_P7.EXE24_P7125									lin_trace_p7_exp1.lin_trace_p7_exp1244	-4.59496	-7.20696	0.829084	11	3	TGC progenitors
-4.26192	-6.78641	EXE23_P4.EXE23_P4255									EXE_EXP11_E7.5_2.EXE_EXP11_E7.5_2248	-4.33793	-6.95201	0.727813	11	5	TGC progenitors
[truncated: 255 more rows]

## Sheet: EDF3c
Extended Data Figure 3c - Metacell marker gene expression
[truncated: 129 more rows]

[truncated: 1 more sheets: EDF3d]
