# Supplementary material for: Temporal BMP4 effects on mouse embryonic and extraembryonic development
Source: Nature. 2024 Sep 18;634(8034):652–61. doi: 10.1038/s41586-024-07937-5 (PMC11485214; doi:10.1038/s41586-024-07937-5)
Supplement: Supplementary file 18 — Source Data Extended Data Fig. 4 [file 41586_2024_7937_MOESM18_ESM.xlsx]

## Sheet: EDF4a
Source Data Extended Data Figure 4
Extended Data Figure 3a - Clustered heatmaps of chorion lineage genes
	gene	gene_cluster
metacell			58	67	69	77	74	70	68	73	72	62	76	78	64	71	98	66	101	75	63	59	79	82	97	84	103	95	99	61	65	83	109	80	105	81	86	104	112	96	108	111	60	107	91	106	88	85	110
metacell type			Chorion progenitors	Chorion progenitors	Chorion progenitors	Chorion progenitors	Chorion progenitors	Chorion progenitors	Chorion progenitors	Chorion progenitors	Chorion progenitors	Chorion progenitors	Chorion progenitors	Chorion progenitors	Chorion progenitors	Chorion progenitors	Chorion progenitors	Chorion progenitors	Chorion progenitors	Chorion progenitors	Chorion progenitors	Chorion progenitors	Chorion progenitors	Chorion progenitors	Chorion progenitors	Chorion progenitors	Chorion progenitors	Chorion progenitors	Chorion progenitors	Chorion progenitors	Chorion progenitors	Chorion progenitors	Chorion progenitors	Chorion progenitors	Chorion progenitors	Chorion progenitors	Chorion progenitors	Chorion progenitors	Chorion progenitors	Chorion progenitors	Chorion progenitors	Chorion progenitors	Chorion progenitors	Chorion progenitors	Chorion progenitors	Chorion progenitors	Chorion progenitors	Chorion progenitors	Chorion progenitors
	1700017B05Rik	5	-0.293488	-0.0537933	-0.066723	-0.469802	0.0150459	-1.768	-0.198921	0.0367098	-0.402097	-0.700124	-0.295758	-0.019982	-0.177191	0.0879081	-0.217397	-0.392308	-0.28495	0.00710469	-0.0562939	-0.46478	-0.0034969	-0.330382	-0.414248	-0.333899	0.240238	-0.247828	-0.680052	0.11115	0.0412133	0.0758625	-0.0999261	-0.682648	-0.560106	-0.762372	0.0581962	-0.24305	-0.0632296	-0.0659465	-0.366455	-0.246315	-0.208641	-0.111368	-0.392747	-0.0840646	0.175305	-0.200697	-0.208348
	3830417A13Rik	5	0.506961	-0.310471	-0.372785	0.133851	-0.101713	-0.102327	-0.00990055	-0.366532	0.140203	-1.08057	-0.4869	-0.564267	-0.595229	0.141504	-0.1104	-0.991506	0.414605	-0.115162	0.180391	0.149116	-1.01625	-0.559617	0.37841	-0.876731	0.779025	0.197521	-0.0303998	0.109281	0.323649	-0.758969	-0.346158	-0.0813039	-0.194706	-1.09543	-0.600765	-0.495134	-0.301238	0.205755	0.261448	-0.301494	-0.0027402	-0.115117	-0.29333	0.701902	0.165458	-0.251898	-0.200184
	AK012046;Klhl22	1	0.0860608	0.633091	0.553472	0.663458	0.622376	0.499305	0.135734	0.76344	-0.0195358	0.439872	0.681598	0.937965	0.261717	0.487481	-0.061356	0.591476	0.442772	0.771929	0.135222	0.23434	0.390581	0.829692	0.432999	1.3403	0.435347	-0.259081	0.0571771	0.369968	-0.252201	0.407797	0.507845	0.520128	0.463246	-0.0644158	0.767062	0.103977	0.156468	0.137994	0.696901	0.42459	0.375754	0.238705	0.41488	0.232777	-0.0100852	0.352829	0.30725
	AK021383;Prrc2c	3	0.342211	-0.407031	-0.151224	-0.249758	-0.0698907	-0.696183	-0.548471	-0.220847	0.652412	0.419163	-0.600834	-0.488302	-0.0405604	-0.250183	0.243236	0.13385	0.910685	0.852785	0.109418	0.0424105	-0.750771	-0.192153	-0.630677	-0.660394	-0.613483	0.305252	0.0791121	-0.135752	-0.692269	-0.284429	-0.0871721	-0.0953341	0.130544	0.456082	-0.0711339	-0.187129	-0.0262595	-0.0384755	-0.0656841	0.370378	-0.664584	-0.327498	-0.218991	-0.11907	-0.0157766	0.118869	-0.53008
	AK048941;Cdv3	3	-0.221513	-0.208205	-0.0915751	-0.63454	-0.227801	0.220894	0.231229	-0.116796	-0.632954	-0.188543	-0.2542	-0.390261	-0.389056	-0.379602	-0.403959	-0.17991	0.60488	0.139873	-0.15439	-0.548774	-0.260309	-0.057279	-0.431524	-0.635853	-0.939388	0.126485	0.257681	-0.333971	-0.190154	-0.0781011	0.222664	-0.22118	-0.0430739	-0.0938695	0.0943688	-0.155293	-0.341313	0.0524386	0.140896	-0.20589	-0.360828	-0.0272002	-0.084527	0.0545784	-0.269417	-0.164464	0.251983
	AK087340;Eif3a	3	0.054882	-0.187944	0.162263	-0.0313216	-0.165309	-0.479591	-0.196115	-0.485825	0.639128	0.18859	-0.644692	-0.169897	-0.0157599	0.0388882	-0.214322	0.0735201	0.708877	0.285462	0.389564	-0.235254	-0.311627	-0.000821515	-0.213366	-0.493181	-0.114955	0.416415	-0.425911	0.00235748	-0.434853	-0.288822	0.15045	0.107583	-0.0819656	0.000812872	-0.18912	-0.0810997	-0.113885	-0.257436	-0.323005	0.236381	-0.328037	0.0443813	-0.119749	0.128006	0.00269515	-0.0197158	-0.449216
	AK189005;mFLJ00251;Timm10b	1	0.0467588	1.11326	0.393168	1.01955	1.00639	0.529662	0.347975	1.09739	0.584329	0.67438	0.892522	0.764689	0.367204	0.879013	-0.310382	1.11207	-0.0188052	0.291117	-0.167081	0.169238	0.723249	-0.181167	0.444543	0.784083	0.767854	-0.402106	0.0370262	0.313683	0.041818	0.888839	0.575247	0.29108	-0.0509816	0.0652871	0.351846	0.0131981	-0.0873752	0.438401	-0.213798	0.174941	0.142416	-0.0788331	-0.0242917	0.039578	-0.173713	0.372166	-0.354431
	AU015836	5	-0.708291	-1.20694	-0.725215	-0.875522	-1.2422	-0.650627	-0.716956	-0.991027	-0.577491	-0.568439	-0.736051	-0.678442	-0.507762	-0.698577	-0.628619	-1.29001	-0.358842	-1.37498	-0.321967	-0.771969	-0.705836	-0.376071	-0.652675	-0.490423	-0.337208	0.018634	-0.477691	-0.145857	-0.225941	-0.546883	-0.4458	-0.0374866	-0.475532	-0.828552	-0.136323	-0.0794087	-0.255707	0.271075	-0.423242	-0.312388	-0.817661	-0.463334	0.327953	0.0455468	0.331152	-0.124228	-0.18398
	Abcf1;Mir877	3	-0.0227658	-0.339111	-0.18377	-0.394157	-0.0888426	-0.550598	-0.344035	-0.437034	0.229492	0.0116267	-0.532872	-0.427167	0.0606092	0.10411	-0.431209	-0.459413	-0.138717	-0.224775	0.144085	0.0707944	-0.223012	-0.351683	-0.381543	-0.142178	0.0489661	0.282489	0.19587	-0.116233	-0.215515	-0.248523	-0.196921	-0.594079	-0.0795026	-0.329877	0.122399	-0.0917449	-0.239579	0.0137766	-0.37243	0.211875	-0.468159	0.0435106	-0.394214	0.325722	-0.247861	0.0839962	-0.385399
	Abhd17b	1	0.501438	0.755617	0.74376	0.856349	1.02522	0.464639	0.787344	1.00655	0.529629	-0.0137808	1.12122	0.942058	0.547836	0.669212	0.215324	0.622232	-0.914802	1.06011	0.731373	0.0543665	0.840476	1.00408	0.396214	0.872348	0.389546	0.174712	-0.209289	0.565799	0.448661	0.987299	0.749078	0.392318	-0.269391	0.687776	0.288793	0.374508	1.08456	0.323801	0.646876	0.582833	0.975496	1.03143	-0.067035	-0.031724	0.0670708	0.47805	0.237071
	Acin1;AK042374;Mir6948	3	0.158739	-0.337438	0.162798	0.139911	0.0354547	0.0892496	-0.523965	-0.44105	0.181046	-0.101575	-0.357485	-0.106047	0.0325424	-0.244107	-0.167114	-0.128186	0.324987	0.326439	0.279033	-0.6403	-0.368122	-0.0994859	-0.0493782	-0.269879	-0.639552	-0.16232	-0.1849	0.131029	-0.325381	-0.429863	0.207586	0.0124691	0.0381764	-0.118824	0.351757	0.094415	-0.152812	0.150317	-0.0839978	0.307904	-0.682167	0.236035	-0.0118321	-0.242898	-0.0602958	-0.244664	-0.414108
	Aif1l	3	0.0725624	-0.354726	-0.621845	-0.368988	0.256068	0.00534568	-0.239739	0.277291	0.0945959	0.228666	-0.32649	-0.360542	-0.664718	-0.106758	0.0709926	-0.189825	-0.56165	-0.220876	0.0639365	-0.208357	-0.758879	-0.741994	0.395685	-0.629214	-0.410307	-0.247378	0.185747	0.192123	-0.131398	-0.0869714	0.136352	0.241067	0.459191	-0.259701	-0.0247832	-0.378013	-0.0252939	-0.0193933	-0.717767	-0.28461	-0.181699	-0.128012	-0.0408891	0.0240076	-0.0821191	-0.637147	0.134202
	Akap17b	1	0.158533	0.798803	0.56009	0.669004	0.86702	0.807252	0.442955	0.544731	0.982456	1.07238	0.999738	0.414577	0.477718	0.37376	0.0580265	0.791084	-0.228721	0.628751	0.360889	-0.808856	0.205436	1.03815	-0.083828	0.673722	0.200818	-0.0256222	0.28082	1.01255	0.507062	0.674769	0.387654	0.898123	0.765507	0.877092	0.296274	0.661822	0.575852	0.937782	0.510849	0.321491	0.819336	0.447143	0.153807	0.307696	0.166175	0.604787	0.382452
	Ankrd11	3	-0.0777667	-0.143447	0.105356	-0.441565	-0.244155	-0.688897	-0.241322	-0.55545	0.562121	0.419459	-0.668799	-0.569903	0.75321	-0.157368	-0.555326	0.105934	0.615839	0.397413	0.0987235	-0.505096	-0.178098	-0.145674	-0.570749	-0.463271	-0.778028	0.295112	-0.137112	-0.266623	-0.189569	-0.21557	-0.476413	0.121168	-0.0958768	0.324185	-0.018342	0.258507	0.0521572	-0.272867	-0.130164	0.721272	-0.247745	-0.042644	-0.0559569	0.235103	0.179119	0.105923	-0.248527
	Arid3a	4	-0.99463	-0.553883	-0.948842	-0.47905	-1.11222	-1.1118	-0.437258	-0.434784	-0.503174	-0.309525	-1.47816	-1.16639	-0.0421953	-1.35904	-0.259639	-1.38443	0.200188	-0.941363	-0.613806	-0.263247	-0.524477	-1.06426	-0.24574	-1.2877	-0.0700616	-0.215763	-0.61507	-1.67686	-0.0405453	-0.946063	-0.559012	-1.0812	-0.568045	-1.01297	0.18545	-0.726979	-0.14304	-0.303973	-0.635844	-0.902099	0.102582	-0.594396	-0.196071	-0.174523	0.106296	-0.586671	-0.283798
	Ascl2	4	-1.00202	-1.61692	-1.74804	-1.73945	-1.49148	-1.26891	-1.25294	-1.03542	-1.41836	-0.997604	-1.57362	-2.21854	-0.665862	-1.8746	-0.451808	-1.89492	0.628648	-0.835112	-1.19987	-0.379153	-1.32667	-0.912791	-0.342378	-1.09446	-1.08882	-0.132993	-0.261697	-1.24454	-0.451595	-1.84071	-1.16291	-1.2573	-0.259138	-0.831422	0.381579	-0.916677	-0.157256	-0.132237	-0.128943	-0.585412	-1.33153	-0.298809	0.568958	-0.404197	-0.543717	0.0115218	0.00202086
	B4galt6	1	0.467682	0.825323	0.826292	1.07587	0.726673	0.840824	1.39759	0.611048	0.208238	0.416803	0.748627	1.06325	0.00590694	0.55421	-0.287154	0.493892	-0.491812	0.97562	0.594413	-0.0267061	0.73648	0.968644	0.234812	1.05637	0.637525	0.058383	-0.166253	0.285322	0.321318	0.748155	0.612957	0.588005	0.0773098	0.534939	0.054594	0.407717	0.866373	0.190033	0.343557	0.461894	0.845539	0.472777	0.312643	0.348921	0.0182635	0.249148	0.47639
	Batf3	5	-0.371512	-0.716296	-0.733411	-0.544089	-0.831935	-0.495159	-0.85083	-1.19424	-0.624009	-1.14755	-0.55899	-0.616646	-0.357293	-1.17702	-0.0664435	-0.11783	0.0689043	-0.862988	-0.185239	-0.182292	-0.14684	-0.417662	0.103192	-0.525786	-0.148017	-1.17622	0.281608	-0.665768	-0.497303	-0.472786	0.241144	-0.651009	0.193869	-0.658428	-0.523842	-1.19957	-0.459004	-0.604802	0.225111	-0.140185	-0.316892	-0.110842	-0.946297	0.26787	0.0500372	-0.630497	-0.668585
	Bbx	5	0.0637332	-0.201112	0.0267491	-0.481892	-0.562837	-1.02661	0.143496	-0.496643	-0.212294	-0.0374153	-0.88528	-1.06977	0.219931	-0.271582	-0.090284	-0.580568	0.0918216	0.235024	-0.214978	-0.0271232	-0.365649	-0.382231	0.341393	0.370749	-0.272238	0.143725	-0.0896645	-0.261051	-0.0461129	-0.837512	-0.464905	-0.969795	-0.466548	-0.250473	-0.302754	-0.0461311	-0.705457	-0.0542156	-0.455184	-0.217832	-0.515064	-1.09039	0.143119	-0.082471	-0.0885837	-0.258267	-0.384154
	Bcor	4	-0.963041	-1.05901	-0.749709	-1.55581	-1.17863	-2.20508	-0.945105	-0.488624	0.128018	-0.3942	-1.49878	-0.596607	-0.359858	-0.868895	-0.530152	-1.13515	0.364482	-1.55584	-1.09252	-0.458169	-0.918342	-0.46727	-0.377042	-1.2941	-0.405049	0.0534845	-0.677782	-1.16363	-0.549514	-0.837166	0.0947426	-0.610814	-0.228544	-0.73649	-0.0951889	-0.753098	-0.0853298	-0.67844	-0.999899	-1.20348	-0.790184	-0.671873	-0.33586	-0.157048	-0.287176	-0.69346	-0.67878
	Bcr	1	0.488658	0.881916	0.900315	0.823711	0.689736	0.562367	0.241691	0.360017	0.275396	0.308516	0.373969	0.905422	0.617481	0.468185	-0.403267	0.736296	0.0396473	0.711752	0.521313	-0.429286	0.527308	0.826124	0.0151243	0.576718	0.417781	-0.192011	0.181534	0.295478	0.285554	0.852682	0.178621	0.546931	0.311947	0.256941	-0.175799	0.341567	0.510905	0.136799	0.0740799	0.375605	0.440248	0.847536	0.0849078	0.210083	0.103727	-0.0411529	0.337319
	Bmp4	2	1.06916	1.69873	1.01241	1.86621	1.74535	1.3949	1.16456	0.810675	0.381991	1.03762	1.60106	1.50385	0.661339	0.787435	-0.114226	1.46013	-0.630092	1.03122	0.318628	0.113712	0.85712	1.20036	0.173583	1.22657	0.947784	0.236564	0.229401	1.65345	0.870928	1.86757	0.0854745	0.736163	0.816684	0.80617	-1.09841	0.665734	0.848976	0.421791	0.279705	0.922737	1.22514	0.599887	-0.0221085	0.227086	0.594611	0.359697	1.25857
	Camsap3	5	-0.45135	-0.856197	-1.10184	-0.207785	-0.00181197	-0.502383	-0.47204	-0.538928	-0.701268	-0.30143	-0.906551	-0.774495	-0.648873	-0.0553131	-1.20049	-1.43023	0.116884	-0.866819	-0.0650235	-0.197024	-1.0699	-0.115995	-0.387457	-0.74036	-0.111247	-0.130157	-0.209041	0.0364738	-1.07124	-0.674798	-0.399802	0.266346	-0.163574	-0.195793	0.438636	-1.13268	-0.297977	0.0999541	0.113473	-0.0614277	0.06119	0.103501	0.289573	0.23907	-0.513075	-0.0576088	-0.44744
	Cbx6;Npcd;Nptxr	1	0.256543	0.710143	0.957769	0.869614	0.874386	0.787586	0.450906	0.805335	0.394586	0.736928	0.827469	0.457438	0.664798	1.24414	0.318434	0.573411	0.258429	0.878669	0.307858	0.283965	0.359735	0.183475	0.681301	0.955776	0.950945	0.0282421	0.142672	0.734888	0.0708549	0.76937	0.163268	0.354589	0.0973647	-0.128616	-0.111742	0.478915	0.353366	0.0510416	0.326119	0.142	0.721014	0.494064	0.221048	0.220079	-0.00928423	0.253858	-0.0397451
	Cdkn1c	3	-0.185812	-0.123238	-0.0336571	0.279736	0.100793	-0.238176	0.426613	-0.790647	0.219283	0.316033	0.446828	0.0854044	-0.378195	-0.704433	0.414467	-0.480197	-0.0760605	-0.138952	0.169558	-0.230615	0.440358	0.225078	-0.174405	-0.247629	0.197311	-0.554766	0.23323	0.106038	-0.424865	-0.315721	-0.493381	-0.0774851	-0.318855	0.0790051	0.0418254	-0.468635	-0.192623	0.0802899	-1.13436	-0.384426	0.131368	-0.0628085	-0.33432	-0.372783	-0.14507	-0.187417	0.0638384
	Cebpb	5	-0.761144	-0.149026	-0.755149	-0.240002	-0.526955	-0.348362	0.0438959	-0.276017	-0.602019	-0.46702	0.225875	0.309481	-0.251148	-0.0977935	0.187977	-0.149828	-0.635279	-0.660414	-0.571969	-0.362615	0.223797	0.232233	0.159175	-0.311914	0.0167048	-0.110089	0.337406	0.0422053	-0.437959	-0.0573378	0.124858	-0.408356	-1.22236	0.248371	-0.0272313	0.21939	0.216804	-0.431174	-0.604218	0.335932	-0.347987	-0.658806	-0.0726724	-0.245252	-0.73196	0.12826	-0.679851
	Cpm	2	0.548609	1.252	1.2877	1.85616	1.27708	0.966997	0.647429	0.80086	0.141716	0.21466	0.874093	1.31463	0.754429	0.740064	-0.362824	1.37859	-0.113393	1.23188	0.793996	0.0938293	1.47801	1.20004	-0.138405	1.27463	0.547145	0.166924	0.591033	1.15193	0.816559	1.31845	-0.0925814	1.04962	0.693858	1.23294	0.507947	0.283163	0.831156	0.230122	0.395716	0.756703	1.71681	0.212916	-0.672453	0.0861479	0.661437	0.504112	1.08489
	Cpne3	1	0.70416	0.783838	0.561166	0.418174	0.655043	0.769716	0.803643	0.961497	0.777069	0.871046	0.59544	0.705279	0.631674	0.225291	0.601584	0.764904	0.00286506	1.05525	0.376367	0.385329	0.645959	0.943905	0.671612	0.780264	0.726549	0.446957	0.309795	0.0183827	0.101943	0.524326	0.62719	0.608115	0.685017	0.729834	-0.0235525	0.697761	0.29762	0.303452	0.796218	0.46735	0.668676	0.604449	0.424542	0.225243	0.496576	0.462459	0.116275
	Ctr9	3	-0.236669	-0.388214	0.140944	0.0328687	-0.920145	0.135119	-0.246459	-0.712484	0.285084	0.422671	0.00948578	-0.5565	-0.281693	-0.11976	-0.18887	-0.508202	0.355861	0.110091	-0.337243	-0.211805	-0.556776	-0.254575	-0.659985	-0.692755	-1.07202	-0.569786	-0.345575	-0.37998	-0.786897	-0.255059	0.0780143	-0.205741	-0.306139	0.332312	-0.435483	-0.54521	-0.423831	-0.0540197	-0.00434112	-0.354329	-0.464335	-0.45472	0.360674	-0.0448312	-0.168797	0.502379	-0.203431
	Cyp26a1	2	0.908494	2.14688	2.07044	2.79649	2.32447	1.46507	1.78571	1.60162	1.89382	1.55847	2.51187	2.69353	1.07935	1.19497	-0.170927	2.59397	-0.688817	2.14649	0.720286	0.556305	2.33121	1.68676	0.084488	2.04941	1.14724	-0.0256837	-0.171043	1.61271	0.82027	2.20119	0.641098	1.67343	0.681816	1.14752	0.443658	0.193363	1.54412	0.876149	0.630431	1.45797	1.64476	1.23081	0.0894259	0.375892	0.649213	0.821334	1.33433
	Dsp	5	-0.358868	-0.506058	-0.334717	-0.859397	-0.417739	-0.329036	-0.645109	-0.30027	-0.431906	-0.234748	-0.615658	-0.352425	-0.773127	-0.852366	0.338808	-0.0575652	0.267407	-0.22568	-0.19141	0.287375	-1.03757	-0.289746	-0.550291	-0.339846	-0.0539343	0.135974	-0.289698	0.0231422	0.056692	-0.700417	0.420921	-0.568888	-0.257219	-0.31254	-0.47666	-0.164877	-0.649202	-0.720277	-1.23658	-0.567737	-0.516081	-0.123513	0.368481	-0.387847	0.157241	-0.0554489	-0.600798
	Dusp6	2	1.14141	2.50366	2.05996	2.33234	2.05746	1.96454	1.54349	2.09313	1.00129	1.07329	2.26081	2.13217	0.671134	1.2286	-0.310285	2.04756	-0.721449	1.2859	0.234303	0.496937	1.23958	1.29752	0.282038	2.10704	1.56962	-0.830249	0.238613	1.31892	1.31732	1.96316	0.761167	0.724699	-0.179961	1.17607	0.49413	0.268339	1.18469	1.09395	0.191903	0.695617	1.60234	0.641649	-0.246466	0.143479	0.398289	-0.157359	0.797845
	Efnb2	2	1.37854	1.35666	1.9005	1.56692	1.65372	1.07312	1.05955	1.27461	0.881748	1.14374	1.27546	1.17883	1.12241	0.740051	0.340269	0.884712	-0.0964661	0.957461	0.0426509	0.488845	0.883912	1.4894	0.343276	0.567256	0.761317	0.152047	0.0934813	1.00605	0.388445	0.878945	0.496907	0.70465	0.00189722	0.871646	-0.0806567	0.625416	0.676187	0.213182	0.0408735	0.284659	0.793255	0.687876	-0.0926429	-0.171533	0.178554	0.0625871	0.345798
	Elf3	5	0.118217	-0.282033	-0.481717	0.00905533	-0.76663	-0.243862	-0.6851	-0.251385	-0.242596	-0.878648	-0.386534	-0.578773	-0.170067	-0.459558	0.481603	-0.425551	-0.048498	-1.07988	-0.0205573	-0.135262	-0.487577	0.129088	0.128136	-0.629736	-0.462273	0.70958	0.0322553	-0.509701	-0.699762	-0.189498	-0.883201	-0.255516	0.196331	-0.603789	-0.348632	-0.439803	-0.433934	-0.151028	-0.577639	-0.0234114	-0.023481	-0.444184	0.436323	0.291711	-0.517076	-0.104775	-0.0589896
	Eomes	2	1.48619	1.45427	1.26589	1.35896	1.44375	1.15612	1.41441	1.41984	1.36873	1.42116	1.37133	1.32281	1.47323	1.19512	0.702193	1.46155	0.539555	1.34845	1.00071	0.924388	1.15994	1.35028	0.874903	1.20659	1.0071	0.405025	0.803931	1.37174	0.753928	1.53621	1.13463	1.31998	0.867876	1.101	0.416252	0.768206	1.00786	0.471838	0.861337	1.0434	0.781729	0.82984	0.324834	0.57148	0.469865	0.335005	0.803209
	Ermp1	1	0.430932	0.755455	0.843854	0.567036	0.54085	0.59167	0.401162	0.648483	0.42867	0.187021	0.672325	0.901184	-0.310272	0.541068	-0.926057	0.866248	0.101058	0.12145	0.0481549	0.0612499	0.439235	0.750807	0.161319	0.612548	0.277029	0.0484369	0.290262	0.177831	0.799441	0.790805	-0.123818	0.365785	-0.31259	0.258702	-0.362911	-0.237191	0.148402	-1.13157	0.338659	-0.468211	0.833454	0.509591	0.307849	0.155146	0.397546	0.304041	-0.0127752
	Esrrb	2	0.727187	1.26328	1.3126	1.43416	1.43845	1.03084	0.740383	0.720425	0.988852	1.02688	1.14416	1.52865	1.07163	0.665107	-0.443521	1.27222	-0.401191	1.31003	0.431671	0.25156	1.288	1.0781	0.0410371	1.19173	0.673349	-0.120559	-0.109265	1.02819	0.425616	1.23482	0.889818	1.06032	0.398274	1.28401	0.0666984	0.501574	1.33342	0.621418	0.48403	0.784031	1.06634	1.04585	0.436591	0.326568	0.175464	1.10373	0.981623
	Esx1	4	-1.23359	-1.32621	-1.52051	-1.52051	-1.27342	-1.06978	-1.52051	-1.52051	-1.52051	-1.52051	-1.03027	-1.52051	-0.527242	-1.11955	-0.527958	-1.52051	-0.976458	-1.12151	-1.52051	-1.12194	-0.886999	-1.13885	-1.52051	-1.52051	-1.52051	-0.110492	-0.608913	-1.52051	-0.64841	-1.22681	-1.1221	-1.14615	-0.797544	-1.15012	0.0853953	-0.58456	-0.486843	-0.959763	-1.52051	-0.283928	-1.14593	-0.411322	-0.523114	-0.463964	-0.46238	-1.52051	-0.793848
	Ets2	1	1.46354	0.697716	0.4126	0.394875	0.242049	0.647772	0.359588	0.708238	0.576926	0.434015	0.441049	-0.178895	0.864423	0.711244	0.592075	-0.0582741	0.308842	-0.056037	0.711397	0.788554	-0.108744	0.357838	0.627365	0.0675294	0.853	0.374039	-0.223288	0.149556	0.454177	0.130773	-0.066494	0.111163	-0.0762326	0.185236	-0.0149336	-0.176615	0.194603	0.017625	-0.508419	-0.559943	0.409223	0.17763	0.112522	-0.044833	0.256445	-0.121413	-0.0188172
	F11r	1	-0.117531	0.885137	0.419357	1.01532	0.819042	-0.0251404	0.450631	0.577829	0.47105	0.463973	0.882221	1.1218	0.516558	-0.212584	0.118933	0.94314	-0.12486	0.625084	-0.0691394	-0.466805	0.957751	0.515073	0.109427	0.60951	0.288389	-0.0730735	0.282915	0.81203	-0.0188923	1.07753	0.232684	0.8028	0.293606	0.351665	0.0333247	-0.277685	0.430537	-0.165894	0.379123	0.380366	0.16349	0.317978	0.333639	-0.0525963	0.0429914	0.388427	0.198353
	Fbxo33	1	0.288438	0.622561	0.91797	0.857627	0.597952	0.240018	0.143637	0.978831	0.547656	0.646547	0.635644	0.162253	-0.120068	0.298576	0.430633	0.47364	-0.18546	0.338203	0.120018	0.306801	0.487387	0.835486	-0.312305	0.64886	0.590475	0.206535	-0.244806	0.508449	0.835917	0.309264	0.51744	0.440968	0.248926	-0.22006	0.806131	0.435291	0.470226	0.295742	0.443022	-0.457998	0.387746	0.110173	-0.293561	0.165797	-0.0633665	0.237098	-0.0536518
	Fgfbp1	1	-0.451452	0.400683	0.435978	0.315903	0.918682	-0.00637191	0.655334	0.494473	0.571934	0.021479	0.957661	0.183297	0.551454	0.853984	0.793972	0.389848	0.459826	-0.336671	0.299432	0.831754	0.829951	0.18179	0.450259	1.13848	0.154558	-0.0946664	-0.0637678	0.355549	0.44043	0.782564	0.426103	0.537961	-0.0149804	-0.300263	0.600596	-0.345486	0.639332	0.252135	0.672963	0.799019	0.942777	0.028107	-0.0328994	0.831933	0.547677	0.407937	0.153969
	Gadd45g	5	-0.0871665	-0.536287	-0.901214	-0.658816	-0.548319	-1.06125	-0.784833	-1.12825	-0.558013	-0.745309	-0.824958	-1.26551	0.0850697	-1.51199	-0.436762	-0.680087	0.154132	-0.534753	0.0838657	-0.116295	-0.246038	0.105137	0.310857	-0.183714	-0.399812	-0.300722	-0.093922	-0.0923206	-0.880063	0.00882003	-0.310551	-0.00566867	0.115533	-0.843082	-0.0977633	-0.576032	0.118158	-0.068014	-0.200408	0.0329731	-0.0713308	0.29931	-0.0801221	0.0376742	0.116034	-0.30069	-0.438611
	Gata2	4	-0.760125	-1.3939	-1.66353	-1.31894	-1.35266	-1.20046	-1.27192	-0.921534	-0.824812	-1.23239	-0.980078	-0.657413	-0.658972	-1.12196	0.124366	-1.4483	-0.449519	-0.425262	-1.60269	-0.428771	-1.12544	-0.72343	-0.542004	-0.746936	-1.02226	-1.01449	-1.33634	-0.0111022	-0.567898	-1.45926	-0.797636	-1.17178	-0.564278	-1.17877	-0.22156	-0.427358	-0.76706	-0.697635	0.0218579	-0.132413	-1.07082	-0.53193	0.350429	-0.720168	-0.253658	-0.839179	-1.08967
	Gpc1	5	-0.32047	-0.0229401	-0.577574	-0.776009	0.190419	0.143433	-0.0740905	0.359631	0.0985435	0.446494	-0.0900469	-0.301631	-0.212585	0.403759	-0.348105	-0.581843	-0.710914	-0.482839	0.54642	-0.0527835	-0.475512	-0.439524	-0.03143	-0.134339	-0.323503	-0.469354	-0.478191	0.113587	-0.137765	-0.418047	0.0280587	-0.721334	0.150203	-0.183808	0.0969738	-0.536794	-0.579883	0.284539	-0.0967517	-0.130258	0.119778	-0.0152782	0.301558	0.298224	0.0946618	-0.416413	-0.0744998
	Hand1	4	0.368214	-1.09189	-0.925753	-0.799729	-0.578346	-0.671522	-1.0435	-0.529193	-1.13475	-0.599503	-0.952261	-1.08662	-0.120485	-0.808294	-0.295278	-1.27669	-0.000465758	-1.24989	-0.613332	-0.25067	-1.10032	-1.3711	-0.603372	-0.89434	-0.535624	-0.0871536	-0.275416	-0.205746	-0.313759	-0.989706	-0.425856	-0.803548	-0.349707	-1.40117	-0.127132	0.0879126	-0.70689	-0.492707	-0.744596	-0.771452	-0.958029	-0.56486	0.0892204	-0.257336	-0.448991	-0.541243	-0.738002
	Hs3st3b1	2	1.38912	1.61804	1.13586	1.39841	1.37331	0.984326	1.13799	0.885296	0.843711	0.907636	1.46829	1.60411	0.960462	1.06458	0.177306	0.983468	0.0894938	1.04712	0.766618	0.511279	0.509985	1.20269	-0.223172	0.908024	0.845541	-0.381812	-0.309343	0.483777	0.327787	0.98588	0.497301	0.426133	0.145919	0.548118	-0.203607	0.483135	0.776517	0.205533	-0.0516325	-0.0851241	0.981147	0.139237	0.510078	0.565123	0.132333	0.38828	0.782092
	Hsp90aa1	1	-0.0448691	0.292479	-0.319533	-0.435466	-0.0130908	0.690219	0.544024	0.277785	0.322175	-0.430502	0.423839	-0.0593905	0.0584747	0.996469	-0.0483871	0.0859968	0.293083	0.0309844	0.609092	1.25556	0.178348	0.41655	-0.255721	0.327425	-0.111749	0.279853	-0.0576016	-0.0402773	0.663449	0.296498	-0.252831	0.0720987	-0.00859242	-0.591355	0.00585294	0.223531	0.0531469	-0.249756	-0.173367	-0.101352	0.53833	0.0493865	0.0969155	0.0314861	-0.407007	0.0458906	-0.192309
	Id1	4	-1.43175	-0.63682	-1.47492	-0.309264	-0.93358	-1.81106	-1.18248	-1.98656	-1.50752	-0.648258	-0.701669	0.0572272	-1.30664	-0.861414	-0.963857	-0.738938	-0.603947	-0.813719	-1.61815	-0.746144	-0.618197	-0.664489	-0.652751	-0.700118	-1.91428	-0.557872	-1.33928	-0.631871	-1.18557	-0.412881	-0.0261106	-0.977302	-0.553077	-1.07485	-0.254572	-1.64317	-0.374484	-1.07471	-1.03533	-0.0701355	-0.200321	-0.57825	0.462241	-0.198741	0.635277	0.581936	-0.25167
	Id3	4	-1.44879	-1.4657	-1.79216	-2.1277	-1.31463	-0.408843	-1.40055	-1.18225	-0.953443	-1.19329	-1.44067	-1.3166	-0.907012	-1.14684	-0.655541	-1.3501	-0.598812	-1.41271	-1.15544	-0.862278	-1.34929	-1.74603	-0.773211	-1.20538	-1.72919	-0.51208	-0.887306	-0.639405	-0.763351	-0.536966	-1.53678	-1.75333	-0.84388	-1.3074	0.04797	-0.488694	-0.820025	-0.316337	-1.05526	-1.39	-0.687046	-1.09737	0.377926	0.1458	0.259828	-0.129856	-1.05433
	Irx4	4	-1.30408	-1.53598	-1.05796	-1.2224	-0.801391	-0.819707	-1.17538	-0.622031	-1.20543	-1.13585	-0.740449	-1.33229	-1.1751	-0.468704	-0.047108	-1.35176	-0.303586	-0.582728	-1.0335	-0.332231	-1.0289	-1.21582	-1.90253	-0.764273	-0.925721	-0.286909	-0.861617	-0.774842	-0.821851	-1.36272	-0.472821	-0.844955	-0.89067	-0.165114	-0.12502	-0.201455	-1.24473	-0.254732	-0.198477	-0.285543	-1.22677	-0.0912347	0.0183484	-0.24307	-0.110572	-0.246233	-0.0708048
	Jmjd1c	1	0.207886	1.12201	0.223925	0.558541	0.724006	0.437761	0.328182	0.374038	0.789797	-0.223625	0.943127	1.0028	0.233933	0.301443	-0.356045	1.24707	0.542332	1.25039	0.527189	0.503263	0.299393	0.446453	-0.316938	0.369883	0.444328	-0.390707	0.220339	0.834934	-0.296767	0.834859	-0.061429	0.30927	0.181201	0.714466	0.091589	-0.0840725	0.717928	0.229188	0.146619	0.547339	0.286028	0.372817	0.0797986	-0.134751	0.181942	-0.0117659	-0.504065
	Klf5	1	1.27973	0.75757	0.810204	0.585202	0.7248	0.675405	0.845037	0.73298	1.5096	1.0315	0.542227	0.79627	0.487687	0.519831	-0.12434	1.24071	-0.329616	1.28914	0.380969	0.301174	0.950046	0.909075	0.603848	0.271797	0.968282	0.389067	0.906283	0.826337	-0.237639	0.887563	0.213686	0.688853	0.222197	0.825739	0.0903556	0.915651	0.0531997	0.320658	0.17324	0.298231	0.663782	0.658195	0.427917	0.642278	0.132632	0.211411	0.614328
	Klf9	1	0.586426	0.974802	0.720659	0.916662	0.634123	0.0850025	0.528047	0.77704	0.689889	0.564001	0.979304	0.52458	0.641938	1.01422	0.17919	0.766925	-0.0443671	0.750299	1.16648	0.349014	0.445541	0.574761	-0.149221	0.775682	0.842837	-0.267595	0.592652	0.230774	0.676323	0.757711	0.667856	0.0726452	0.0157356	0.157827	0.129858	-0.227079	0.776956	-0.290336	0.956222	-0.160309	0.490362	0.445129	0.00358991	0.301966	0.0229655	0.4315	-0.287065
	Klhl13	4	-3.16961	-1.04919	-1.35114	-1.36743	-1.14451	-0.544136	-1.25495	-1.54644	-1.14706	-0.875509	-0.528133	-0.407223	-1.56714	-0.616543	-0.991368	-0.893943	-0.830022	-0.396342	-1.4116	-1.53825	0.0134791	-0.536649	-1.30657	0.552379	-0.819738	-0.497914	-0.598939	-0.555375	-0.667749	0.389818	0.573753	-0.674982	-0.302239	0.329401	0.203425	-0.670242	0.215913	-0.5026	-0.264288	0.375675	-0.465401	0.0355499	-0.0776381	-0.102688	0.392058	0.432378	0.463677
	Ldoc1	5	-0.270505	-0.456166	-0.741953	-0.383942	-0.666794	-0.0265533	-0.0499914	-0.923066	-0.192489	0.15795	-0.629453	-0.939089	-0.588207	-0.544554	-0.684891	-1.14738	-0.681802	-0.548684	-0.966634	0.0235595	-0.562111	-0.928058	-0.754676	-1.14249	-0.611638	0.135986	-0.70229	0.038011	-0.653035	-0.886912	-0.0577754	0.054231	-0.375689	-1.23104	-0.503236	-0.383663	-0.220444	-0.563454	-0.177343	-0.414089	-0.449622	-0.108614	0.269745	-0.479171	0.120462	-0.221107	0.21912
	Mbnl3	5	-0.582817	-0.599727	-0.294933	-0.776481	-0.298059	-0.810994	-1.26173	-0.316271	-0.0874682	-0.218214	-0.399985	-0.450624	-0.5343	-0.860762	-0.186502	-0.0848941	0.00173751	0.6381	-0.550831	-0.062107	-0.912437	-0.575016	-0.318475	-0.123469	0.471418	-0.541586	-0.598993	-0.349512	-0.91364	-0.323247	-0.149772	-0.334753	-0.144131	-0.342172	-0.207586	0.414213	-0.142747	-0.481465	0.0498518	-0.255071	0.248071	-0.0908808	0.260164	-0.136773	-0.203593	-0.628949	-0.352329
	Mdk	5	-1.51384	-0.584948	-0.554355	-0.654141	-1.34023	-0.454722	-0.602466	-0.721438	-0.497176	-0.156369	-0.80068	-0.674014	-0.748268	-0.220167	-0.560777	-0.826518	-0.320284	-0.517847	-0.694566	-0.528995	-0.245004	-0.551758	-0.863751	-0.412181	-0.722793	0.187603	-0.00720492	-0.487848	-0.640156	-0.563546	0.17701	-0.880607	-0.681125	-0.46605	0.132692	-0.543954	-0.152388	-0.202466	-0.885876	-0.237915	-0.260054	-0.213495	0.134462	0.252548	-0.198741	-0.0285309	0.0825185
	Meg3;Mir1906-1;Mir770	1	1.08381	0.969631	0.426422	0.411989	0.595739	0.364044	1.01309	0.666165	0.620552	0.650645	0.876609	-0.182252	-0.0413702	1.10743	0.400348	1.45948	0.0989107	0.764311	1.80147	1.70051	-0.05941	0.69483	0.0113145	-0.133097	0.338523	0.346197	0.954908	0.356712	0.304224	1.11243	0.79553	0.979237	0.0692966	0.599407	-0.279823	0.709181	-0.272675	0.120611	-0.50883	0.734366	0.459475	0.213461	-0.0283939	0.218263	-0.339218	0.0815832	-0.483204
	Mest	1	0.141265	0.969348	0.655596	1.06084	0.702966	0.562307	0.765541	0.752444	0.804321	0.414739	0.65769	0.752981	0.320515	0.145491	0.0217398	0.605998	0.267927	0.511344	0.847987	-0.0195494	0.822794	0.919449	0.686027	0.695835	0.712854	-0.0109689	0.218693	0.447724	0.149335	0.71619	0.551826	0.406941	0.219561	0.588995	0.363915	-0.321044	0.757612	0.187296	0.50715	0.699294	0.516162	0.0754628	-0.0527124	0.221604	0.218347	0.0207559	0.680722
	Mir3091	1	0.123665	0.683535	-0.210474	-0.0740223	-0.648732	0.572858	0.135248	0.788843	-0.0414361	0.243211	0.71057	0.290389	0.403103	0.769941	0.335493	-0.041231	0.0270528	-0.222695	0.157777	1.2701	0.806244	0.531489	0.0427898	0.511251	0.470568	-0.233424	0.0906632	0.159156	0.51132	0.42606	0.19413	0.0285415	-0.135527	-0.295856	0.04267	-0.0947194	0.326681	-0.0384298	0.180362	-0.395191	0.526253	-0.127715	-0.212563	0.437178	-0.0622035	-0.21362	-0.337999
	Mir6236	3	0.254551	0.109254	0.380296	-0.395745	-0.141854	-0.104442	0.22739	-0.110171	0.136352	-0.217685	-0.545617	-0.963597	-0.170799	0.110718	-0.38317	0.427337	0.328705	0.491905	0.046039	-0.424191	-0.584557	-0.348696	-0.684642	0.0606049	-0.694767	-0.0198103	-0.437078	0.0475937	-0.171159	-0.213135	-0.328522	-0.739657	-0.0696039	0.321911	-0.513105	-0.0518784	0.0884511	-0.186937	-0.176989	-0.239485	-0.312248	-0.0957663	0.047697	0.141947	-0.466748	-0.398995	-0.777063
	Mkrn1	1	0.330882	0.651222	0.399032	0.586319	1.03332	-0.166094	0.480523	0.288689	0.281868	0.317585	1.03652	1.24032	0.491205	0.414969	0.343579	0.707177	-0.0587978	0.260197	0.0440216	-0.592038	0.89807	0.483654	0.701297	0.941065	0.644333	-0.607136	0.173805	0.282403	0.341099	0.515626	0.416698	0.350806	-0.18386	0.276875	0.0890371	0.0316024	0.723684	0.052222	-0.107711	0.583657	0.428631	0.077148	0.340081	-0.472698	-0.224174	0.416797	-0.0436582
	Morf4l2	1	0.294677	1.05389	0.672677	0.111929	0.501176	1.18146	0.963597	0.899716	-0.0453738	-0.218934	0.869064	0.360885	-0.0197213	0.499202	-0.22718	0.519747	-0.155874	-0.0913839	-0.260223	0.621877	0.508968	0.655072	-0.106522	1.28043	0.36857	-0.313566	-0.359548	0.0493835	0.880529	1.23703	0.342719	0.319751	-0.43552	0.128409	-0.164184	0.0603106	0.0930237	-0.126311	0.0579526	-0.354702	0.941166	0.256235	0.0378922	0.0424892	-0.320955	0.0926589	0.345877
	Mt2	5	0.500724	-0.190665	-0.326164	-0.21594	-0.375275	0.0784839	-0.287383	-0.0994965	-0.44184	-0.544395	-0.0616568	-0.371144	-0.0268569	-0.246668	0.143607	-0.192609	0.250934	-0.425156	0.00720314	0.105093	-0.720386	-0.713488	0.115568	-0.334565	-0.0696676	0.0275283	0.0372004	-0.258506	0.00436649	-0.187569	-0.376304	-0.353191	-0.179422	-0.329338	-0.438922	0.181168	-0.553648	-0.403895	-0.450096	-0.536032	-0.196608	-0.354261	-0.165681	-0.623939	-0.795018	-0.551586	-1.01122
	Myh10	3	-0.0932987	-0.509804	-0.223606	-0.287492	-0.219185	0.226162	-0.156814	-0.362794	0.421698	0.123671	-0.47879	-0.0433147	-0.927808	-0.233028	-0.144471	0.141815	0.0568988	0.339749	-0.700034	-0.54003	-0.473792	-0.294013	-0.0176681	-0.225153	0.360458	0.148825	-0.120398	0.0508507	0.124717	-0.31913	-0.869416	0.0423496	-0.0610563	-0.024227	0.601033	0.561547	-0.295865	0.120906	-0.748289	0.228047	0.190786	0.0933918	-0.213258	0.0196721	-0.639887	-0.32361	-0.319052
	Naca	1	-0.0597213	-0.150219	0.0207054	0.0362898	-0.1994	0.0738044	0.569448	0.408695	0.196282	-0.464533	0.623836	-0.0695398	0.360328	1.18803	0.180502	0.216279	0.0683283	-0.0946132	1.17743	1.56719	0.0619328	-0.476635	-0.458201	0.507669	0.506984	0.0794654	-0.0212659	-0.116424	0.201968	0.0798088	0.0881979	-0.388703	-0.330632	-0.377104	0.270165	-0.523193	-0.0379186	-0.108275	-0.560707	-0.229244	0.976993	-0.704086	0.0480769	0.311611	-0.512802	0.285109	0.0570817
	Nat8l	2	0.800884	1.01973	0.887764	0.903075	1.45297	0.965305	0.830038	0.924519	0.705588	1.00039	0.857778	1.07276	1.12476	1.32614	0.485272	0.858188	0.00275997	0.909305	1.16548	0.619866	1.2946	1.2058	0.569697	0.950837	1.30886	0.124498	0.842396	0.981137	0.721009	1.3319	1.01391	0.833645	0.882643	0.630894	0.837584	0.758763	1.7677	0.54427	1.12331	1.22539	0.818088	0.641071	-0.00151297	0.992655	0.331208	0.819885	0.988263
	Nid1	1	0.328104	1.20845	1.22735	1.05014	1.34458	0.659238	0.758519	1.28891	0.596779	0.12752	0.867483	1.17605	0.547859	0.689049	0.0659688	1.59681	0.0946996	0.536491	0.368035	-0.283954	1.18889	0.652375	0.0756505	1.14683	0.915003	-0.718077	0.0876744	0.624029	0.0725344	0.904259	0.633399	0.515169	-0.173125	0.57728	0.556333	0.0614903	0.633073	-0.63224	0.444626	0.0524409	1.08686	0.402736	0.0608561	0.307647	0.415602	0.310426	0.195075
	Nkain1	5	-0.263135	-0.367782	-1.33917	-0.327208	-0.382556	-0.516311	-0.276211	-0.926785	-0.472979	-0.663721	-0.338384	0.0513697	-0.484158	0.169074	0.153672	-0.453255	-0.167826	-0.655242	-0.191926	-0.0393054	-0.423432	-0.86284	0.417093	-0.213623	-0.0278951	-0.0164054	-0.286049	-0.282198	-0.419966	-0.33152	-0.668596	-0.506677	-0.251759	-0.225185	-0.973082	-0.686229	-0.299274	-0.218718	0.238074	0.133658	-0.192143	-0.215171	-0.0844808	-0.198885	0.186442	-0.42205	-0.420682
	Nr0b1	2	-1.16072	0.345827	0.92302	0.781114	0.696439	1.11242	0.817576	0.538799	0.604266	0.366998	1.0421	1.24582	0.321293	0.0667682	-0.164355	1.37939	-0.874872	1.1808	0.303726	-0.694998	1.14066	1.00097	0.356587	1.17448	0.676288	0.253855	0.20816	0.988428	0.724396	1.95313	0.425549	1.66052	0.750171	1.7104	0.644912	0.140388	1.20457	1.46682	0.705974	1.09261	1.54223	1.00635	0.163901	0.529101	1.16512	1.58528	1.474
	Oxct1	1	0.128873	0.976317	0.815021	0.937604	0.920848	0.60042	0.649783	0.545912	0.909365	0.479491	0.29863	0.524779	0.10711	0.374848	-0.0340569	0.97363	0.215294	0.727051	0.3448	0.391573	0.717281	0.168042	0.470978	0.783702	0.198046	0.255395	0.54601	0.529138	0.369753	0.583557	0.544989	0.690994	-0.234313	0.421442	0.574494	0.375075	1.0212	0.245868	0.414735	0.752469	0.386399	0.461008	0.558881	-0.00043427	-0.0348794	0.195059	0.124803
	Pbx3	1	0.0144372	0.928456	0.954285	0.784794	0.90612	1.04694	0.804552	0.800964	0.453973	0.652973	0.976336	1.03389	0.373666	0.475822	0.04193	0.979751	-0.0911707	0.966209	-0.297362	0.520143	0.596625	0.978369	0.692556	0.697584	0.692448	0.352882	0.336943	0.67488	0.427023	0.596023	0.652293	0.577333	0.513555	0.637835	0.213644	0.246906	0.574761	-0.00571657	0.773938	0.716266	1.1063	0.140757	-0.274642	0.19742	-0.0102636	0.694229	0.32576
	Pcgf5	5	-1.05034	-0.328634	-0.41304	-0.303396	-0.123852	-0.463195	-0.334506	-0.312353	-0.353531	-0.809532	-0.592753	-0.140554	-1.14168	-0.724027	-0.41894	-0.362569	-0.284944	-0.338819	-0.409812	-0.500388	-0.170133	-0.0560518	0.37204	-0.26916	-0.399369	-0.104444	-0.3967	-0.184611	-0.125776	-0.28844	0.167368	-0.866133	-0.396828	-0.365815	0.345972	-0.949845	0.13364	-0.480995	0.335982	-0.549058	0.121705	-0.120433	0.402669	0.103404	0.056694	-0.414989	0.0371594
	Peg10	5	-0.328727	-0.510629	-0.21225	-0.325079	-0.00310003	-0.274194	-0.294279	-0.210687	-0.651227	-0.212569	0.0356376	-0.233948	0.180565	-1.25975	0.00665505	-0.916545	-0.733221	-0.175389	-0.500685	-0.646119	-0.268354	-0.0913169	-0.0850289	-0.390419	-0.16311	-0.378093	-0.11878	-0.224189	-0.569863	-0.148954	0.32298	-0.0297182	-0.186982	-0.439355	-0.412239	0.156664	0.110245	-0.0578916	-0.383288	-0.0167579	-0.368603	0.020445	-0.0547011	-0.0409092	-0.0186713	0.0161107	-0.176785
	Peg3	3	-0.822673	-0.516628	-0.214022	-0.430599	-0.884511	-0.813603	-1.07232	-0.444877	0.422788	0.328354	-0.883698	-0.685945	0.241773	-0.157226	-0.154785	-0.562589	0.354268	0.0665068	-0.722318	-0.995502	-0.720699	-0.613544	-0.973986	-0.419532	-0.216331	0.179607	-0.153473	0.192584	-0.739148	-0.270027	-0.530196	0.153238	-0.575582	0.40564	-0.0317623	-0.351976	0.195368	0.0371054	-0.103279	0.424412	-1.13345	0.0703101	-0.0663952	0.094943	-0.0487084	0.150631	-0.620125
	Phf19	4	-0.903529	-0.510607	-0.683701	-1.33535	-0.17501	-0.933226	-0.73891	-0.374157	-0.777865	-0.688326	-0.870097	-0.390181	-0.60162	-1.01382	-0.0232955	-0.776371	0.0431186	-1.01684	-0.759578	-0.161539	-0.150703	-0.37915	-0.274772	-1.06009	-1.01741	0.102817	-0.313774	-0.243542	-0.651159	-0.475819	-0.530404	-1.35747	-0.918578	-0.302774	0.366714	-0.384308	-0.255073	-0.493339	-1.2861	-0.725183	-0.585738	-0.399921	0.839206	-0.853029	-0.307578	-0.0369144	-0.373117
	Phlda2	4	-1.09848	-1.30038	-0.798816	-1.61206	-1.50406	-0.380381	-1.00444	-1.13866	-1.42063	-1.38725	-1.15124	-1.15478	-1.15816	-0.798342	-0.586543	-1.42547	-0.390366	-0.904103	-0.415032	-0.481752	-0.675897	-0.879597	-0.440685	-0.618848	-0.424856	-0.195482	-0.252919	-1.17065	-0.807964	-0.361881	-0.335563	-0.428314	-0.281338	-0.865745	-0.621912	-0.26646	-0.625996	-0.760595	-0.404045	-0.700771	-0.622661	-0.634013	0.0781955	-0.275396	0.0656961	-0.421331	-0.380164
	Plac1	5	0.329641	-0.394468	-0.394468	0.0907778	-0.394468	-0.394468	-0.394468	-0.0107302	-0.00616048	0.0359614	-0.394468	-0.147988	0.332959	-0.394468	-0.394468	-0.00615195	-0.0982211	0.582765	0.577793	-0.394468	-0.394468	-0.394468	-0.0116506	-0.0219231	-0.394468	0.00729507	0.268265	-0.394468	-0.394468	-0.394468	-0.394468	-0.394468	-0.0737291	-0.024069	-0.394468	-0.0160594	-0.394468	-0.088901	-0.394468	-0.394468	-0.394468	0.0300867	-0.394468	-0.095749	-0.394468	0.054297	-0.112668
	Plekhf2	1	0.0145758	0.91709	0.465213	0.233473	0.308421	0.734352	0.514376	0.50573	0.178924	0.212018	0.337962	0.566261	0.223429	0.161304	0.202277	0.350814	-0.471018	0.262918	-0.337042	0.161095	0.607815	0.792603	0.47265	0.67257	0.213625	0.0726546	0.223638	0.431744	0.342976	0.750273	0.345935	0.221898	0.281604	-0.0837942	0.731749	-0.115586	0.64425	0.622019	0.679797	0.185096	0.455604	0.594322	-0.056844	-0.0160275	0.421993	0.47965	0.353481
	Plet1	1	1.35966	1.65852	1.56105	1.46113	1.35421	1.12795	1.25735	1.30291	0.280378	0.455889	1.76907	1.55086	1.23874	1.25571	-0.134668	1.85805	-0.362802	1.24391	-0.271536	0.722625	1.42922	0.802261	0.88795	1.40684	0.936785	-1.3586	-0.317886	0.719308	0.615802	2.02508	-0.130226	0.207897	0.0235325	1.33675	-0.0342171	-0.461184	0.87324	-0.0876637	-0.400518	0.516765	1.64359	-0.185663	-0.541098	-0.428776	0.331595	-0.097371	0.417997
	Pou3f1	2	0.93518	0.617045	1.08307	0.97782	1.17864	0.972281	0.918888	0.726171	1.0784	0.890161	0.875649	0.90697	1.20932	0.852727	0.216469	0.911114	-0.2425	1.31376	0.777249	0.302566	0.72786	0.426288	0.996755	0.896203	0.57966	0.181395	0.183377	0.858538	0.709073	0.643985	0.384744	1.13557	0.495209	0.795464	-0.0420114	1.10149	0.391071	0.530537	0.810548	0.82505	1.02512	0.55708	-0.266322	-0.0010618	0.452764	0.283039	0.689981
	Pramef12	5	-0.599775	-0.613031	-0.417081	-0.541259	-0.87209	0.0371366	0.125738	-0.117584	-0.522154	0.391383	-0.851424	-0.810713	-0.996368	0.627424	0.226283	-0.599576	-0.0661842	-0.340575	-0.0900049	0.0872494	-0.301245	-0.761686	-0.45154	-0.481384	-0.339006	-0.0630398	0.113863	-0.159636	0.0822951	-0.626322	0.570207	-0.471506	0.0651226	-0.719169	0.160556	-0.869526	-0.562195	-0.452095	-0.347099	-0.350399	-0.0218952	0.0272652	-0.135611	-0.156185	-0.425098	-0.469085	-0.487378
	Prss8	4	-0.931669	-1.21271	-0.791029	-1.69901	-0.516731	-0.271815	-0.864346	-0.880602	-1.30995	-0.940706	-1.52274	-0.753453	-0.42924	-0.621497	0.194436	-1.43098	0.160828	-1.30937	-0.198455	-1.04359	-0.947315	-0.683187	-0.566481	-1.37964	-0.829858	0.0864569	0.128433	-0.879954	-0.506829	-0.743166	0.327331	-0.220732	0.037981	-0.55611	0.125747	0.361973	-0.619878	0.057756	-0.581272	-0.194582	-0.899867	-0.13322	0.223386	-0.212601	0.226807	0.00205956	-0.12441
	Pth1r	1	-0.456911	0.68041	0.412823	0.882833	0.814375	0.376743	0.186464	0.197854	0.64199	0.57217	0.973187	0.917428	0.0603476	0.29453	-0.131527	0.766274	0.128793	0.663725	0.682613	0.0632782	1.16234	0.710227	0.457284	0.792646	0.70583	-0.527599	0.23875	0.603781	0.582199	0.895247	0.544319	0.910982	0.14207	0.220403	1.08157	0.628311	0.460265	0.429509	0.124747	0.561899	0.618586	0.817058	0.0586191	0.0655717	-0.0683956	0.887123	0.434414
	Ralbp1	5	-0.0226223	-0.221251	-0.762336	-0.480278	-0.466616	0.0453184	-0.587427	-0.565274	-0.164295	-0.0462574	-0.70401	-0.436498	-0.0721438	-1.07742	-0.744645	-0.625853	0.270252	-0.031131	-0.747139	-0.197377	-0.304531	-0.557585	0.097143	-0.68303	-0.686986	0.0924859	-0.0823266	-0.479294	-0.00153628	-0.765676	-0.0914867	-0.360051	-0.118222	-0.082071	0.398069	-0.199923	-0.15413	-0.0983077	-0.528755	0.107875	-0.198893	-0.0567375	0.0331428	-0.537513	0.211356	-0.0230289	-0.870532
	Rbms1	1	0.473906	0.82741	0.38656	0.479968	0.708507	0.630697	0.58058	0.970953	0.254182	0.129779	0.52298	0.577947	0.585461	-0.0842447	0.0744066	0.985967	-0.162157	0.353163	0.310935	-0.277802	0.536876	1.21839	0.044508	0.0852851	0.0349802	0.272436	-0.279883	-0.103557	0.220871	0.549773	0.161838	0.481339	0.128696	-0.0663196	0.340958	0.0299827	-0.475484	0.255861	0.557872	0.0248627	0.666261	0.371478	-0.239366	-0.069012	0.17881	0.172848	0.0503482
	Reep6	5	0.43729	-0.00311996	0.072365	-0.870452	-0.0209456	0.00196651	-0.596295	-0.356069	-0.184384	-0.147966	-0.712348	-0.522451	0.0865583	0.0639246	0.0879994	0.0395529	0.232695	-0.24278	-0.620269	0.680024	-0.624495	-0.136762	0.029164	-0.164633	-0.242155	-0.0690699	-0.0345365	-0.0892947	-0.152371	0.275605	-0.418097	-0.310271	-0.0447367	0.130811	0.116472	-0.469058	0.0311692	-0.241209	-0.112535	-0.459304	0.245409	-0.553054	-0.0724411	-0.0334689	-0.220783	-0.731949	-0.00178466
	Rest	3	0.0992219	-0.69066	-0.504938	-0.559062	-0.184688	-0.825497	-0.163902	-0.589764	0.187387	-0.606372	-0.792914	-0.763713	-0.371848	-0.697019	0.182856	-0.530513	0.196174	0.874945	0.0754323	-1.07538	0.138611	-0.57017	-0.748925	-0.331607	-0.876251	0.496696	-0.550168	0.158139	-0.610777	-0.147147	-0.242112	0.250033	-0.107002	0.547101	0.565392	-0.068704	0.343393	-0.279894	-0.471902	0.708932	-1.21575	0.0188129	0.150726	0.232846	0.228202	0.150697	-0.292847
	Rhox6	4	-0.582438	-0.80883	-0.464797	-1.10104	-0.674409	-0.260824	-0.785085	-0.759209	-0.842195	-1.10225	-0.966705	-0.382251	-0.491607	-1.1759	-0.258241	-0.711699	-0.266159	-1.66668	-0.655586	-0.985986	-0.776359	-1.36645	-0.388399	-0.729721	-0.562258	-0.045617	-0.716067	-0.801194	-0.860673	-0.554733	-0.807514	-0.847996	-0.864524	-0.137997	-0.363863	-0.462496	-0.293647	-0.305832	0.156483	-1.23655	-0.420629	0.133137	-0.0234722	-0.376269	0.018093	-0.0191941	-1.15942
	Rhox9	4	-0.505199	-0.918556	0.201464	-1.00688	-0.431027	-0.214339	0.050319	-1.15474	-1.14623	-1.66977	-0.685227	-0.113715	-0.197053	-0.219686	-0.58866	-0.864056	-0.897792	-1.12297	-0.707456	-0.90058	0.035792	-1.71853	-0.394074	-1.048	-0.222148	0.12317	-0.682135	-0.457238	-0.181317	-0.248563	-0.43137	-0.956063	-0.106412	-0.849801	-1.32432	0.294263	-0.532007	-0.270186	-0.470195	-0.321447	-0.954099	0.665792	-0.378541	-0.016584	-0.472179	-0.0774664	-0.06562
	Rnf128	2	0.395265	1.16663	1.17509	0.981574	1.29948	1.39844	1.25119	1.48278	0.379476	0.634445	1.4917	1.47975	0.904997	1.01013	0.798539	1.05572	0.551694	0.636997	1.00016	0.55307	1.40348	1.39434	1.08934	1.69827	1.07662	0.287973	0.375919	0.317461	1.0269	1.39027	1.05467	0.663819	0.0516101	0.785634	0.431569	0.62764	0.966636	-0.0222186	0.390164	0.253642	1.02606	0.321458	0.113367	0.49063	0.726499	0.143092	0.768651
	Rpl23	3	-0.034383	0.353447	0.23209	0.0899391	0.00802759	-0.298513	-0.0495207	0.223655	-0.267907	-0.308404	0.581739	0.0836713	-0.000594452	0.741899	0.261495	0.0585303	-0.137622	0.21204	0.402938	1.24886	-0.0669343	-0.158951	0.0325281	0.381821	0.0452546	0.0453584	0.219371	0.082889	0.236899	0.154564	-0.437185	-0.387217	-0.344548	-0.353371	-0.330415	-0.446243	0.0559746	0.154852	0.293139	-0.216956	0.658946	-0.110224	0.175615	0.07361	-0.165226	0.155599	-0.0459402
	Satb1	1	1.45996	0.263443	0.736835	0.340184	0.50367	0.634995	0.413324	0.706696	0.592179	-0.368738	0.48764	0.405176	0.671333	0.216564	0.567516	0.321335	0.661875	0.567094	0.739633	0.423018	0.0771939	0.470454	0.415472	0.435938	0.199445	0.493241	0.626902	-0.130099	1.30005	0.318297	0.711349	0.188375	0.581854	0.0589234	0.0534647	-0.0937026	0.355277	-0.190971	0.714046	-0.88504	0.784308	-0.121177	0.483662	0.213495	0.109791	0.00864741	0.49186
	Scmh1	1	0.665034	1.21825	0.678204	1.06254	1.07568	0.462475	0.480048	0.841598	0.202482	0.667533	1.32065	1.56902	0.523262	0.482009	0.0721098	1.23544	-0.187996	1.22929	0.719908	0.219766	1.12326	0.557705	0.5374	1.07325	0.699995	-0.673356	-0.030253	0.88749	0.321451	0.457181	0.24217	0.464418	-0.000705019	0.701711	0.256961	0.113883	0.539916	0.513549	0.304882	0.456134	1.12142	0.576964	-0.103655	0.555263	0.0128136	0.283121	0.568904
	Slc38a4	5	-0.029472	0.364434	0.277805	-0.0646348	0.218776	0.254674	0.148389	0.325326	0.299817	-0.186943	0.242118	-0.0344056	-0.160012	0.182339	-0.0927267	0.294382	0.126664	-0.033959	0.0886504	0.162917	0.322365	-0.153391	0.151663	-0.0834284	-0.678035	-0.0724601	-0.0608589	-0.394349	0.00245231	-0.0438525	-0.737299	0.0436819	-0.204956	0.0776166	0.218882	-0.453541	-0.370609	-1.09987	0.00458894	-0.354908	-0.194649	0.129683	0.385001	-0.318695	-0.258886	-0.375315	-0.620857
	Slc40a1	1	-0.789983	0.663837	0.469083	0.184447	0.303768	0.177753	1.03816	0.237401	0.147931	0.020375	0.74714	1.38644	-0.394196	-0.412798	-0.66804	0.739998	-0.857045	0.72934	-0.504839	-1.14	0.593155	0.336097	-0.720815	1.07454	0.414669	-0.0354873	-0.146073	0.313611	0.313516	0.921514	0.192739	0.763164	0.562103	1.03756	0.629873	0.476714	0.940845	0.518603	0.435788	0.531815	0.957454	0.820833	-0.366288	-0.504792	0.532768	0.504761	0.233043
	Smad7	1	0.948816	1.45002	0.949406	1.19877	1.07127	0.876724	0.861335	1.24738	0.583784	0.89073	0.939323	0.90042	0.488458	1.06613	0.217056	1.26281	-0.419328	1.03906	1.02435	0.296243	1.00714	0.787504	0.361641	0.911597	0.537152	0.355951	0.707069	0.55994	0.507705	0.506349	0.316412	0.692816	0.3254	0.39248	0.204351	0.406188	0.505573	0.248981	0.610888	0.379964	0.170753	0.116631	-0.148885	0.0620165	0.0969318	0.312913	-0.371206
	Snhg3	1	0.110129	0.841096	0.118795	0.133325	0.197805	0.291509	0.301885	0.759189	0.289326	0.790123	0.19101	0.159084	0.308385	1.38579	0.40018	0.712721	-0.240016	-0.0392011	1.28483	1.157	0.338717	0.124332	0.584167	0.877726	0.546651	0.749466	0.0366158	0.00767846	0.753163	0.68328	0.226203	-0.0874893	-0.45807	0.0306456	0.148096	-0.014529	-0.305051	-0.385295	-0.206272	-0.323312	0.704681	0.436179	-0.045888	0.0850146	-0.880508	-0.192873	-0.115769
	Socs2	1	0.658409	1.77893	1.43154	1.46701	1.15289	0.887101	0.473849	1.16205	1.01793	0.964722	1.75116	1.39754	0.716571	0.423755	-0.881784	1.6483	-0.0665666	1.42024	0.946964	0.803063	1.18844	1.12383	0.42666	1.81988	0.456068	-0.479524	0.0508797	0.802416	-0.00850236	1.49064	0.298718	0.394752	0.579605	0.779138	0.15758	-0.0812602	0.630778	0.254948	0.448525	0.0248255	1.4402	0.534315	0.131575	-0.273296	-0.183815	0.336452	0.245651
	Sox2	2	0.551575	1.12722	1.64609	0.894983	1.35095	2.07725	0.780035	0.985657	1.45543	1.59156	1.57808	1.05691	0.546831	0.0759948	0.475154	0.911753	-0.919225	1.2485	0.533826	-0.334921	1.05013	1.45255	0.556014	1.0724	0.57498	-0.0811868	0.105605	1.07667	1.3562	0.823287	0.955614	0.926864	0.443046	0.821086	0.177718	1.33735	0.692169	0.796695	0.670556	0.804932	0.647987	0.980482	0.391107	-0.0302818	0.714566	0.707616	0.824011
	Sox3	2	1.69194	3.61478	2.50756	3.40509	2.7551	1.07842	2.14751	2.4489	1.85949	1.80182	2.53542	3.05359	1.30273	2.30493	-0.676888	3.23871	-0.897112	1.8889	0.867014	0.768919	1.96336	0.325896	0.0419088	1.78905	0.917981	-1.37938	-1.43679	1.80819	0.48079	2.67891	0.795014	1.36759	0.197709	1.28263	0.107472	0.3139	1.27296	1.06561	0.720532	0.413808	1.63596	-0.288223	-0.492179	-0.362318	-0.597256	-0.215256	0.318293
	Spred2	1	0.563073	1.1454	0.898713	0.915424	1.03175	0.628914	1.09747	1.21423	0.217154	0.78403	1.43673	1.17111	0.545462	0.878727	-0.18243	1.1983	0.0801802	0.486439	-0.357773	0.174823	0.995109	0.946478	0.481952	1.35658	0.825182	-0.0106038	-0.0866482	0.637492	0.360656	1.29159	0.756683	0.136545	0.0234933	0.834568	-0.223894	0.860588	0.800546	0.266929	0.586231	0.243136	0.674134	0.413289	0.530185	-0.751576	0.219411	0.626134	0.203579
	Spry2	1	1.32128	2.06642	1.2877	1.49651	1.32696	1.24764	0.444799	1.41228	0.669342	0.673732	1.76451	1.57028	0.995568	0.595882	-0.314652	1.71135	-0.625126	1.0235	0.695902	0.0159198	1.12097	1.13373	0.0282339	0.206105	0.891082	0.121873	-0.0124557	0.750529	0.692716	1.27003	0.273924	0.217658	0.453758	0.261151	-0.961404	0.825167	0.635918	0.354657	-0.217665	0.212975	0.790152	0.43485	-1.1056	0.825284	-0.0396568	-0.219473	0.790866
	Stard8	1	-0.00885331	2.04215	0.659858	1.78076	1.51665	1.03094	1.22391	0.945934	0.664131	1.30395	1.64791	1.95632	0.860671	0.953775	0.192405	1.61269	-0.537171	1.05278	-0.00983538	0.0397307	1.50919	0.455893	-0.629657	1.5195	0.333218	-0.756273	-0.600202	0.888014	-1.08934	1.73159	0.290152	0.736946	0.0488221	0.804834	-0.590184	-0.8164	0.940526	0.570826	0.406211	0.709565	1.02506	0.832635	0.2161	0.390361	0.393153	0.041619	0.534855
	Tfap2c	3	-0.00580014	0.12412	0.161067	0.183643	0.158353	0.494059	0.326724	-0.0560375	-0.489945	-0.132373	0.164132	0.0483989	-0.115741	-0.127014	-0.0432145	-0.414308	0.00981841	0.131202	-0.0610415	0.0820702	-0.0109177	0.133629	0.195496	-0.262178	0.362318	0.0353768	-0.16433	0.235711	-0.468893	0.267568	-0.287285	-0.372909	-0.244474	-0.153451	0.0606392	-0.0381751	-0.20291	0.239024	0.00523096	-0.276088	-0.339149	-0.175929	-0.422861	-0.236596	-0.0738551	-0.325258	0.440375
	Tinagl1	1	0.52747	0.626974	0.817171	0.606811	1.06118	0.786762	0.630401	0.819931	0.0661525	0.35679	0.37608	0.772648	0.695866	-0.223004	-0.0507745	0.743098	0.024587	0.391631	-0.0556329	-0.0897778	0.681197	0.875631	0.38762	0.423708	0.487341	-0.0863161	0.257814	0.396554	0.574493	0.771799	0.741464	0.57644	-0.185517	0.113248	0.420141	0.58251	0.733301	-0.326544	0.394514	0.0654063	0.341881	0.330303	0.110315	0.336012	0.0263831	0.0680214	0.266346
	Tmsb4x	1	1.45324	1.34946	0.595903	1.11583	0.33339	0.564652	0.657346	0.930077	0.657072	0.401912	0.79856	0.733028	0.896937	0.510931	-0.0349833	0.61248	0.0100895	0.236277	0.0855121	0.705926	0.865329	0.254648	0.444307	0.585713	0.47649	0.040062	0.440736	0.595893	0.158569	1.00543	0.227038	0.210267	-0.0320862	0.359762	0.00976899	0.0765461	-0.0464004	0.00226041	0.365852	-0.232253	0.325526	0.446149	0.253589	-0.212203	-0.128924	-0.0129562	0.181466
	Tspan14	1	-0.209721	0.431081	1.0916	0.416868	-0.0242132	0.623952	0.568472	-0.0786369	0.445973	0.656151	0.653486	0.621451	0.0180153	0.605723	0.00354963	0.861539	-0.446383	0.214983	0.224688	-0.388878	1.0441	0.430677	-0.189638	1.05851	0.335558	-0.208689	-0.244569	0.625216	0.643775	0.998545	-0.174575	-0.0160992	0.111098	0.772129	-0.0238552	-0.0278345	0.581649	-0.124854	0.554365	0.529175	0.913885	0.450822	0.168524	-0.468978	0.23092	0.156971	0.250128
	Ubash3b	1	0.303447	1.45352	0.676357	1.21433	0.464221	0.57629	0.339174	0.564869	-0.250441	0.955715	1.02991	0.90836	0.339774	1.01881	-0.392213	1.6241	0.236505	1.00743	0.167646	0.439135	0.890739	0.453181	0.197252	0.777943	0.574109	-0.132554	0.143025	0.499638	-0.116253	0.68345	0.246854	0.00236049	-0.754455	0.432798	0.228195	-0.551487	-0.12371	0.391499	-0.0365765	0.0611871	0.2305	0.81121	-0.10383	-0.401172	0.270031	0.68738	0.29898
	Ubqln2	1	0.281963	0.653941	0.803705	0.742081	0.503592	0.604304	0.691797	0.948627	0.638999	0.137936	0.848933	0.634789	0.149663	0.533206	0.419735	0.593763	0.151664	0.735108	0.332281	0.898255	0.316828	0.760177	0.133903	0.726877	0.489831	-0.140381	0.266435	0.535222	0.250145	0.753462	0.212294	0.647862	0.282869	0.709018	0.47199	0.222189	0.7933	0.674021	0.922892	0.185764	-0.0689258	0.690383	0.174007	0.412946	0.124693	0.234644	0.367187
	Upp1	1	0.147994	1.22418	0.595498	1.0207	0.941161	0.68209	0.518613	0.754932	0.394557	0.491225	1.28246	1.31351	0.838134	0.671141	0.423843	1.30368	0.0242103	0.440799	0.249336	0.205746	0.962876	0.554331	-0.634168	1.18055	0.681969	-0.0936586	0.373865	0.29719	0.0586881	1.12679	0.123464	0.236201	-0.316699	0.153427	0.446134	0.522836	0.246302	0.109688	0.113455	0.816859	0.79376	-0.132747	0.42876	-0.201316	-0.00308861	0.644498	-0.353469
	Vamp8	5	-0.255824	-0.533724	-0.799755	0.0341314	-0.666205	-0.421277	-1.2469	-0.0467711	-0.872468	-0.960405	-0.39687	-0.629947	-0.180401	-0.0353021	-0.20386	-0.525866	0.0588523	-0.736484	-0.847088	0.225756	-1.46142	-0.715367	-0.962332	-0.0661505	-0.361781	-0.211045	0.242309	-0.512538	-0.443568	-0.371289	-0.420705	0.469634	-0.0879903	0.280906	-0.560525	-0.719978	0.211195	-0.109168	-0.720214	-0.802034	0.449784	0.00449006	-0.0782814	0.237252	0.147697	0.220825	-0.510153
	Vgll1	4	-0.480008	-0.706583	-0.706583	-0.706583	-0.459489	-0.706583	-0.706583	-0.706583	-0.706583	-0.706583	-0.441906	-0.706583	-0.706583	-0.305618	-0.359687	-0.706583	0.0507678	-0.706583	-0.706583	-0.706583	-0.357293	-0.0198716	-0.323765	-0.706583	-0.706583	0.278001	-0.339894	-0.706583	-0.706583	-0.706583	-0.308168	-0.706583	-0.385843	-0.706583	-0.0625771	-0.328174	-0.706583	-0.401015	-0.706583	-0.293931	-0.706583	-0.282028	0.751936	-0.407863	-0.157951	-0.706583	-0.186566
	Wfdc2	5	0.151576	-0.31857	-0.215158	0.016801	-0.787072	0.0453964	-0.349698	0.0610222	-0.764674	-0.298203	-0.398535	-0.790381	0.184495	-0.11872	0.0504851	-0.46206	0.327152	-0.17652	-0.238126	-0.631921	-0.700896	-0.607574	-0.425913	-0.396366	-0.120525	-0.157971	-0.645518	-0.14407	0.448271	-0.738204	-0.210169	-0.470832	-0.036925	-0.20597	-0.198978	-0.234954	-1.47424	-0.805508	0.0500663	-2.13204	-0.245803	-0.386537	-0.191091	0.071117	-0.34008	-0.531665	-0.420316
	Zic3	2	1.97373	1.96182	1.39557	1.28968	1.75916	0.300051	1.06941	0.88166	1.36189	1.4341	1.73833	1.24184	0.941323	1.42008	0.246052	1.23528	0.0959641	1.49511	0.842584	0.0728552	0.436223	1.15053	0.715207	0.490606	0.867341	0.564799	0.107204	0.947846	0.816079	0.872148	0.750639	1.14809	0.977501	0.851384	-0.198077	0.282773	1.08167	0.542716	0.410616	-0.16389	0.797877	0.483915	0.177265	0.188978	-0.81925	-0.420216	-0.00500545
Single cell expression per gene cluster
	cluster1	cluster2	cluster3	cluster4	cluster5	cell	metacell	cell_type	developmental_time
	-6.90458	-9.96578	-7.74133	-6.1298	-6.41273	EXE_EXP10_E7.0_1.EXE_EXP10_E7.0_1006	13	EPC progenitors	6.63112
	-7.62991	-9.69983	-7.9527	-6.65735	-6.81283	EXE_EXP10_E7.0_1.EXE_EXP10_E7.0_1009	14	EPC progenitors	6.63112
	-6.08949	-7.2388	-7.74369	-9.1724	-8.81399	EXE_EXP10_E7.0_1.EXE_EXP10_E7.0_1013	78	Chorion progenitors	6.63112
	-7.37479	-9.32577	-8.54622	-6.82552	-6.82552	EXE_EXP10_E7.0_1.EXE_EXP10_E7.0_1014	16	TGC progenitors	6.63112
	-6.98317	-9.96578	-8.05441	-7.03448	-7.03448	EXE_EXP10_E7.0_1.EXE_EXP10_E7.0_1016	15	TGC progenitors	6.63112
	-6.27704	-9.46991	-7.73572	-7.04687	-6.64043	EXE_EXP10_E7.0_1.EXE_EXP10_E7.0_1018	15	TGC progenitors	6.63112
	-6.59057	-9.47248	-8.81328	-6.64839	-7.40703	EXE_EXP10_E7.0_1.EXE_EXP10_E7.0_1023	14	EPC progenitors	6.63112
	-6.78128	-9.65779	-7.63073	-6.30345	-5.43395	EXE_EXP10_E7.0_1.EXE_EXP10_E7.0_1024	26	EPC progenitors	6.63112
	-7.91797	-9.04309	-7.91797	-7.01767	-6.71653	EXE_EXP10_E7.0_1.EXE_EXP10_E7.0_1025	15	TGC progenitors	6.63112
	-6.74339	-9.96578	-9.32835	-7.13571	-6.50635	EXE_EXP10_E7.0_1.EXE_EXP10_E7.0_1026	7	TGC progenitors	6.63112
	-6.35081	-7.05245	-8.67188	-8.47271	-7.75485	EXE_EXP10_E7.0_1.EXE_EXP10_E7.0_1029	84	Chorion progenitors	6.63112
	-6.15078	-6.87857	-8.73565	-9.30877	-8.32656	EXE_EXP10_E7.0_1.EXE_EXP10_E7.0_1033	67	Chorion progenitors	6.63112
	-6.59232	-9.96578	-7.89809	-6.22777	-6.05452	EXE_EXP10_E7.0_1.EXE_EXP10_E7.0_1035	26	EPC progenitors	6.63112
	-6.7015	-9.96578	-8.01366	-7.34169	-6.61781	EXE_EXP10_E7.0_1.EXE_EXP10_E7.0_1038	10	TGC progenitors	6.63112
	-7.06437	-9.3217	-7.74612	-6.95961	-7.01104	EXE_EXP10_E7.0_1.EXE_EXP10_E7.0_1043	6	TGC progenitors	6.63112
	-6.33617	-9.96578	-7.96795	-6.26801	-6.64645	EXE_EXP10_E7.0_1.EXE_EXP10_E7.0_1044	15	TGC progenitors	6.63112
	-6.37149	-6.78248	-7.6753	-8.82985	-8.20228	EXE_EXP10_E7.0_2.EXE_EXP10_E7.0_2003	81	Chorion progenitors	6.65724
	-6.28182	-6.56546	-8.33219	-8.86346	-7.81489	EXE_EXP10_E7.0_2.EXE_EXP10_E7.0_2008	67	Chorion progenitors	6.65724
	-7.89715	-9.62523	-7.36681	-9.34991	-7.30476	EXE_EXP10_E7.0_2.EXE_EXP10_E7.0_2012	54	Intermediate Chorion	6.65724
	-6.4021	-7.25408	-7.52198	-8.71014	-7.94679	EXE_EXP10_E7.0_2.EXE_EXP10_E7.0_2013	103	Chorion progenitors	6.65724
	-6.4246	-6.88211	-8.12243	-9.0683	-7.21045	EXE_EXP10_E7.0_2.EXE_EXP10_E7.0_2015	109	Chorion progenitors	6.65724
	-7.607	-8.46229	-7.67301	-8.35004	-7.81485	EXE_EXP10_E7.0_2.EXE_EXP10_E7.0_2016	116	Intermediate Chorion	6.65724
	-6.76917	-7.55055	-7.50616	-9.09121	-7.46309	EXE_EXP10_E7.0_2.EXE_EXP10_E7.0_2019	108	Chorion progenitors	6.65724
	-7.00528	-7.69795	-8.53497	-8.2294	-7.26269	EXE_EXP10_E7.0_2.EXE_EXP10_E7.0_2027	125	Chorion progenitors	6.65724
	-6.47256	-6.92437	-7.84008	-8.84314	-8.01735	EXE_EXP10_E7.0_2.EXE_EXP10_E7.0_2029	78	Chorion progenitors	6.65724
	-6.61765	-8.98251	-7.67071	-8.72228	-7.31605	EXE_EXP10_E7.0_2.EXE_EXP10_E7.0_2038	108	Chorion progenitors	6.65724
	-6.04033	-7.67404	-8.8863	-8.54899	-7.1908	EXE_EXP10_E7.0_2.EXE_EXP10_E7.0_2040	86	Chorion progenitors	6.65724
	-6.29114	-7.33719	-7.75073	-8.9797	-7.37025	EXE_EXP10_E7.0_2.EXE_EXP10_E7.0_2042	82	Chorion progenitors	6.65724
	-5.95718	-6.96658	-8.12691	-8.45941	-8.12691	EXE_EXP10_E7.0_2.EXE_EXP10_E7.0_2043	78	Chorion progenitors	6.65724
	-6.57622	-7.55065	-7.87823	-9.10775	-7.11185	EXE_EXP10_E7.0_2.EXE_EXP10_E7.0_2046	105	Chorion progenitors	6.65724
	-6.70705	-8.01825	-8.59434	-8.27773	-6.9124	EXE_EXP10_E7.0_2.EXE_EXP10_E7.0_2064	119	Chorion	6.65724
	-6.58145	-7.41388	-8.01672	-8.24814	-7.21679	EXE_EXP10_E7.0_2.EXE_EXP10_E7.0_2070	106	Chorion progenitors	6.65724
	-6.55444	-7.77354	-7.77354	-8.31406	-7.21899	EXE_EXP10_E7.0_2.EXE_EXP10_E7.0_2076	105	Chorion progenitors	6.65724
	-5.70525	-7.20443	-8.55896	-8.80316	-7.72824	EXE_EXP10_E7.0_2.EXE_EXP10_E7.0_2077	83	Chorion progenitors	6.65724
	-6.45704	-7.40067	-9.33683	-9.96578	-7.54044	EXE_EXP10_E7.0_2.EXE_EXP10_E7.0_2081	96	Chorion progenitors	6.65724
	-6.0305	-6.62967	-7.80673	-9.96578	-8.11793	EXE_EXP10_E7.0_2.EXE_EXP10_E7.0_2082	82	Chorion progenitors	6.65724
	-6.49728	-7.01851	-8.73768	-9.67446	-7.29442	EXE_EXP10_E7.0_2.EXE_EXP10_E7.0_2092	60	Chorion progenitors	6.65724
	-6.76716	-7.29175	-7.55824	-8.76936	-7.96075	EXE_EXP10_E7.0_2.EXE_EXP10_E7.0_2107	96	Chorion progenitors	6.60592
	-6.17377	-7.13392	-7.56416	-8.18003	-7.40606	EXE_EXP10_E7.0_2.EXE_EXP10_E7.0_2114	78	Chorion progenitors	6.65724
	-7.01609	-7.23249	-8.91188	-9.34466	-7.71286	EXE_EXP10_E7.0_2.EXE_EXP10_E7.0_2117	102	Chorion progenitors	6.65724
	-6.05611	-7.53709	-8.75464	-9.44132	-7.53709	EXE_EXP10_E7.0_2.EXE_EXP10_E7.0_2118	86	Chorion progenitors	6.65724
	-6.17665	-7.36407	-7.97214	-8.08445	-7.36407	EXE_EXP10_E7.0_2.EXE_EXP10_E7.0_2121	108	Chorion progenitors	6.65724
	-6.45837	-7.14042	-8.47838	-9.42878	-7.9908	EXE_EXP10_E7.0_2.EXE_EXP10_E7.0_2129	74	Chorion progenitors	6.65724
	-6.72881	-8.43156	-8.43156	-8.92769	-7.58337	EXE_EXP10_E7.0_2.EXE_EXP10_E7.0_2133	101	Chorion progenitors	6.65724
	-7.66033	-9.70617	-8.39454	-6.94826	-6.13697	EXE_EXP10_E7.0_2.EXE_EXP10_E7.0_2139	53	Intermediate Chorion	6.65724
	-6.46608	-7.44392	-8.35118	-9.46758	-7.55143	EXE_EXP10_E7.0_2.EXE_EXP10_E7.0_2140	65	Chorion progenitors	6.65724
	-6.82783	-7.6726	-7.42038	-9.01246	-8.15972	EXE_EXP10_E7.0_2.EXE_EXP10_E7.0_2145	78	Chorion progenitors	6.60592
	-6.36815	-7.27989	-7.70856	-9.00588	-7.57256	EXE_EXP10_E7.0_2.EXE_EXP10_E7.0_2150	112	Chorion progenitors	6.60592
	-6.60648	-7.26782	-8.71955	-8.52469	-7.61059	EXE_EXP10_E7.0_2.EXE_EXP10_E7.0_2153	74	Chorion progenitors	6.60592
	-6.9575	-9.34098	-8.57291	-6.6133	-8.07435	EXE_EXP10_E7.0_2.EXE_EXP10_E7.0_2159	18	EPC progenitors	6.60592
	-6.82508	-9.96578	-8.07562	-6.64061	-7.5034	EXE_EXP10_E7.0_2.EXE_EXP10_E7.0_2163	15	TGC progenitors	6.60592
	-8.15391	-9.96578	-8.43809	-7.10235	-6.77033	EXE_EXP10_E7.0_2.EXE_EXP10_E7.0_2191	14	EPC progenitors	6.60592
	-7.68317	-9.29249	-8.48856	-6.88959	-7.77415	EXE_EXP10_E7.0_2.EXE_EXP10_E7.0_2194	11	EPC progenitors	6.60592
	-6.93907	-9.01528	-8.61289	-7.82196	-7.17791	EXE_EXP10_E7.0_2.EXE_EXP10_E7.0_2197	7	TGC progenitors	6.60592
	-6.29459	-6.68845	-8.76143	-8.76143	-8.11431	EXE_EXP10_E7.0_2.EXE_EXP10_E7.0_2199	61	Chorion progenitors	6.60592
	-8.51998	-9.96578	-9.3107	-9.96578	-8.86183	EXE_EXP10_E7.0_2.EXE_EXP10_E7.0_2201	128	Maternal cells	6.60592
	-6.88299	-8.50204	-6.95985	-6.88299	-5.74992	EXE_EXP10_E7.0_2.EXE_EXP10_E7.0_2205	23	SpT-Gly	6.60592
	-6.05244	-7.56488	-7.74245	-8.46251	-8.81312	EXE_EXP10_E7.0_2.EXE_EXP10_E7.0_2259	79	Chorion progenitors	6.60592
	-5.88856	-6.84058	-8.3123	-9.45059	-7.56201	EXE_EXP10_E7.0_2.EXE_EXP10_E7.0_2263	78	Chorion progenitors	6.60592
	-6.2486	-7.11297	-7.68691	-7.97889	-8.49158	EXE_EXP10_E7.0_2.EXE_EXP10_E7.0_2285	77	Chorion progenitors	6.60592
	-8.25347	-9.03165	-8.25347	-7.61575	-6.91511	EXE_EXP10_E7.0_2.EXE_EXP10_E7.0_2303	54	Intermediate Chorion	6.60592
	-6.05919	-6.92005	-8.34585	-8.34585	-7.33724	EXE_EXP10_E7.0_2.EXE_EXP10_E7.0_2326	78	Chorion progenitors	6.60592
	-7.52152	-9.96578	-7.64437	-8.09178	-6.26594	EXE_EXP10_E7.0_2.EXE_EXP10_E7.0_2331	53	Intermediate Chorion	6.60592
	-6.15945	-6.73013	-7.68812	-9.18197	-7.68812	EXE_EXP10_E7.0_2.EXE_EXP10_E7.0_2350	81	Chorion progenitors	6.60592
	-6.36895	-7.25438	-8.08401	-8.39571	-8.01558	EXE_EXP10_E7.0_NOVA.EXE_EXP10_E7.0_NOVA003	74	Chorion progenitors	6.67053
	-7.49582	-8.59333	-7.75408	-8.06886	-6.80462	EXE_EXP10_E7.0_NOVA.EXE_EXP10_E7.0_NOVA004	47	Chorion	6.67053
	-6.7904	-8.0446	-8.0446	-8.75684	-7.36105	EXE_EXP10_E7.0_NOVA.EXE_EXP10_E7.0_NOVA010	101	Chorion progenitors	6.67053
	-6.4256	-7.70856	-8.21606	-8.84048	-7.70856	EXE_EXP10_E7.0_NOVA.EXE_EXP10_E7.0_NOVA011	70	Chorion progenitors	6.67053
	-6.51153	-7.7312	-7.8807	-9.96578	-7.35789	EXE_EXP10_E7.0_NOVA.EXE_EXP10_E7.0_NOVA012	91	Chorion progenitors	6.67053
	-6.14784	-7.06381	-7.73321	-8.62008	-7.78133	EXE_EXP10_E7.0_NOVA.EXE_EXP10_E7.0_NOVA013	70	Chorion progenitors	6.67053
	-6.40929	-8.59011	-7.89891	-8.2035	-6.79996	EXE_EXP10_E7.0_NOVA.EXE_EXP10_E7.0_NOVA014	99	Chorion progenitors	6.67053
	-5.75633	-6.95083	-7.48466	-9.09132	-7.19319	EXE_EXP10_E7.0_NOVA.EXE_EXP10_E7.0_NOVA019	67	Chorion progenitors	6.67053
	-6.02822	-7.40101	-8.22101	-9.07431	-8.22101	EXE_EXP10_E7.0_NOVA.EXE_EXP10_E7.0_NOVA023	84	Chorion progenitors	6.67053
	-7.84525	-9.58238	-7.48909	-7.48909	-5.867	EXE_EXP10_E7.0_NOVA.EXE_EXP10_E7.0_NOVA027	53	Intermediate Chorion	6.67053
	-6.24279	-7.1924	-8.74755	-8.45115	-7.43576	EXE_EXP10_E7.0_NOVA.EXE_EXP10_E7.0_NOVA032	71	Chorion progenitors	6.67053
	-7.27058	-8.06343	-8.29197	-8.29197	-7.8662	EXE_EXP10_E7.0_NOVA.EXE_EXP10_E7.0_NOVA039	95	Chorion progenitors	6.67053
	-6.35645	-7.38569	-8.52654	-9.26759	-7.67582	EXE_EXP10_E7.0_NOVA.EXE_EXP10_E7.0_NOVA045	67	Chorion progenitors	6.67053
	-7.20369	-9.28922	-8.48295	-8.58975	-7.70594	EXE_EXP10_E7.0_NOVA.EXE_EXP10_E7.0_NOVA047	99	Chorion progenitors	6.67053
	-5.98957	-7.12966	-8.17651	-8.65903	-7.28679	EXE_EXP10_E7.0_NOVA.EXE_EXP10_E7.0_NOVA054	83	Chorion progenitors	6.67053
	-7.64951	-9.72586	-7.81598	-7.54832	-6.23208	EXE_EXP10_E7.0_NOVA.EXE_EXP10_E7.0_NOVA058	34	Chorion	6.67053
	-6.42564	-6.77972	-8.04556	-8.63294	-7.30667	EXE_EXP10_E7.0_NOVA.EXE_EXP10_E7.0_NOVA061	83	Chorion progenitors	6.67053
	-6.49566	-7.39392	-8.33703	-8.63134	-7.22019	EXE_EXP10_E7.0_NOVA.EXE_EXP10_E7.0_NOVA062	58	Chorion progenitors	6.67053
	-6.89389	-8.07416	-8.07416	-8.47675	-7.5995	EXE_EXP10_E7.0_NOVA.EXE_EXP10_E7.0_NOVA066	111	Chorion progenitors	6.67053
	-6.21688	-6.85176	-7.69407	-8.42254	-7.79269	EXE_EXP10_E7.0_NOVA.EXE_EXP10_E7.0_NOVA086	84	Chorion progenitors	6.67053
	-6.23589	-7.28685	-8.16552	-8.84916	-7.61829	EXE_EXP10_E7.0_NOVA.EXE_EXP10_E7.0_NOVA088	101	Chorion progenitors	6.67053
	-6.6285	-8.25352	-8.36943	-8.6336	-7.19636	EXE_EXP10_E7.0_NOVA.EXE_EXP10_E7.0_NOVA089	97	Chorion progenitors	6.67053
	-6.09722	-7.60368	-8.21458	-8.83934	-7.54938	EXE_EXP10_E7.0_NOVA.EXE_EXP10_E7.0_NOVA091	67	Chorion progenitors	6.67053
	-6.52534	-7.50003	-8.33328	-8.98798	-7.54286	EXE_EXP10_E7.0_NOVA.EXE_EXP10_E7.0_NOVA092	68	Chorion progenitors	6.67053
	-6.40093	-6.86971	-8.10725	-9.23756	-7.86716	EXE_EXP10_E7.0_NOVA.EXE_EXP10_E7.0_NOVA098	64	Chorion progenitors	6.67053
	-7.98874	-9.24102	-7.57563	-7.15085	-7.44685	EXE_EXP10_E7.0_NOVA.EXE_EXP10_E7.0_NOVA099	113	Intermediate Chorion	6.67053
	-6.94925	-7.83093	-7.93596	-8.80653	-7.32376	EXE_EXP10_E7.0_NOVA.EXE_EXP10_E7.0_NOVA103	125	Chorion progenitors	6.67053
	-6.12278	-7.21699	-8.78217	-8.32466	-7.97783	EXE_EXP10_E7.0_NOVA.EXE_EXP10_E7.0_NOVA106	74	Chorion progenitors	6.67053
	-6.15372	-6.56188	-7.89715	-8.44791	-7.49952	EXE_EXP10_E7.0_NOVA.EXE_EXP10_E7.0_NOVA112	78	Chorion progenitors	6.67053
	-6.35706	-7.05258	-7.58735	-9.41327	-8.22889	EXE_EXP10_E7.0_NOVA.EXE_EXP10_E7.0_NOVA118	62	Chorion progenitors	6.67053
	-6.76845	-6.82081	-9.55772	-8.97976	-7.98681	EXE_EXP10_E7.0_NOVA.EXE_EXP10_E7.0_NOVA124	110	Chorion progenitors	6.67053
	-6.59273	-7.32166	-8.58829	-8.58829	-7.54951	EXE_EXP10_E7.0_NOVA.EXE_EXP10_E7.0_NOVA131	71	Chorion progenitors	6.67053
	-8.36014	-9.96578	-7.7399	-8.17836	-6.45218	EXE_EXP10_E7.0_NOVA.EXE_EXP10_E7.0_NOVA134	53	Intermediate Chorion	6.67053
	-6.82457	-7.69943	-7.42626	-8.96369	-8.0752	EXE_EXP10_E7.0_NOVA.EXE_EXP10_E7.0_NOVA145	89	Chorion progenitors	6.67053
	-6.36752	-7.06823	-8.23037	-9.34507	-7.82664	EXE_EXP10_E7.0_NOVA.EXE_EXP10_E7.0_NOVA151	103	Chorion progenitors	6.67053
	-6.81367	-7.47978	-8.39416	-7.31969	-6.52458	EXE_EXP11_E7.5_1.EXE_EXP11_E7.5_1164	46	Chorion	7.2842
	-7.26388	-9.3329	-7.95549	-7.95549	-7.86012	EXE_EXP11_E7.5_1.EXE_EXP11_E7.5_1199	124	Chorion progenitors	7.2842
	-6.94925	-8.44105	-7.92002	-8.66703	-7.14832	EXE_EXP11_E7.5_1.EXE_EXP11_E7.5_1200	91	Chorion progenitors	7.2842
	-6.35158	-6.57133	-8.67787	-8.37197	-7.40459	EXE_EXP11_E7.5_1.EXE_EXP11_E7.5_1205	66	Chorion progenitors	7.2842
	-6.67335	-7.06823	-8.66345	-9.05523	-7.31534	EXE_EXP11_E7.5_1.EXE_EXP11_E7.5_1228	80	Chorion progenitors	7.2842
	-6.81668	-7.23848	-8.26584	-9.96578	-7.41179	EXE_EXP11_E7.5_1.EXE_EXP11_E7.5_1230	86	Chorion progenitors	7.2842
	-6.44596	-6.94813	-8.40405	-8.58885	-7.67178	EXE_EXP11_E7.5_1.EXE_EXP11_E7.5_1232	90	Chorion progenitors	7.2842
	-6.58942	-7.4847	-8.02573	-8.90143	-7.66466	EXE_EXP11_E7.5_1.EXE_EXP11_E7.5_1233	106	Chorion progenitors	7.2842
	-6.95472	-7.78602	-7.10245	-8.06037	-7.35697	EXE_EXP11_E7.5_1.EXE_EXP11_E7.5_1242	95	Chorion progenitors	7.2842
	-6.99575	-8.19494	-8.3758	-8.58264	-7.07175	EXE_EXP11_E7.5_1.EXE_EXP11_E7.5_1244	85	Chorion progenitors	7.2842
	-6.94966	-7.88762	-7.50327	-7.78152	-7.27011	EXE_EXP11_E7.5_1.EXE_EXP11_E7.5_1251	109	Chorion progenitors	7.2842
	-6.64103	-7.66667	-8.22036	-9.13041	-7.26752	EXE_EXP11_E7.5_1.EXE_EXP11_E7.5_1255	84	Chorion progenitors	7.2842
	-7.08671	-8.20714	-8.83361	-7.54079	-7.08671	EXE_EXP11_E7.5_1.EXE_EXP11_E7.5_1257	121	Chorion progenitors	7.2842
	-6.51313	-8.12614	-7.62863	-7.98478	-7.85604	EXE_EXP11_E7.5_1.EXE_EXP11_E7.5_1268	106	Chorion progenitors	7.2842
	-6.23978	-6.90583	-8.46251	-9.27727	-7.26433	EXE_EXP11_E7.5_1.EXE_EXP11_E7.5_1269	86	Chorion progenitors	7.2842
	-6.8337	-7.85185	-8.15986	-8.552	-6.88009	EXE_EXP11_E7.5_1.EXE_EXP11_E7.5_1273	111	Chorion progenitors	7.2842
	-6.42594	-7.22554	-7.48497	-8.66345	-7.43836	EXE_EXP11_E7.5_1.EXE_EXP11_E7.5_1284	108	Chorion progenitors	7.2842
	-6.72666	-7.51688	-7.43507	-9.2546	-8.50522	EXE_EXP11_E7.5_1.EXE_EXP11_E7.5_1288	63	Chorion progenitors	7.2842
	-6.72784	-7.39599	-7.25332	-8.67888	-7.8643	EXE_EXP11_E7.5_1.EXE_EXP11_E7.5_1291	107	Chorion progenitors	7.2842
	-7.0885	-7.99137	-7.8224	-8.08391	-7.6011	EXE_EXP11_E7.5_1.EXE_EXP11_E7.5_1295	94	Chorion progenitors	7.2842
	-7.02771	-8.44261	-7.71833	-8.3417	-7.65641	EXE_EXP11_E7.5_1.EXE_EXP11_E7.5_1313	59	Chorion progenitors	7.2842
	-6.82523	-7.67027	-8.34053	-8.93546	-7.92054	EXE_EXP11_E7.5_1.EXE_EXP11_E7.5_1319	87	Chorion progenitors	7.2842
	-6.57253	-7.68419	-8.08851	-9.04643	-7.17048	EXE_EXP11_E7.5_1.EXE_EXP11_E7.5_1324	96	Chorion progenitors	7.2842
	-6.5764	-7.34047	-7.55748	-8.52038	-7.24309	EXE_EXP11_E7.5_1.EXE_EXP11_E7.5_1325	80	Chorion progenitors	7.2842
	-7.22322	-8.31745	-7.44377	-8.55417	-7.63458	EXE_EXP11_E7.5_1.EXE_EXP11_E7.5_1330	123	Chorion progenitors	7.2842
	-6.43345	-7.68968	-7.68968	-8.4189	-8.0087	EXE_EXP11_E7.5_1.EXE_EXP11_E7.5_1331	105	Chorion progenitors	7.2842
	-6.28942	-7.15852	-7.62347	-8.91521	-7.24966	EXE_EXP11_E7.5_1.EXE_EXP11_E7.5_1335	85	Chorion progenitors	7.2842
	-6.53696	-7.3039	-7.64488	-9.22933	-8.27861	EXE_EXP11_E7.5_1.EXE_EXP11_E7.5_1340	78	Chorion progenitors	7.2842
	-6.90607	-7.53206	-8.20668	-8.8949	-7.63352	EXE_EXP11_E7.5_1.EXE_EXP11_E7.5_1343	77	Chorion progenitors	7.2842
	-6.33272	-6.69652	-7.92631	-8.34568	-8.51778	EXE_EXP11_E7.5_1.EXE_EXP11_E7.5_1357	85	Chorion progenitors	7.2842
	-6.6547	-7.92862	-8.31766	-8.50834	-7.92862	EXE_EXP11_E7.5_1.EXE_EXP11_E7.5_1362	103	Chorion progenitors	7.2842
	-7.22882	-7.64386	-7.96578	-8.09132	-8.38082	EXE_EXP11_E7.5_1.EXE_EXP11_E7.5_1364	87	Chorion progenitors	7.2842
	-6.6547	-7.67876	-8.231	-7.92862	-7.04039	EXE_EXP11_E7.5_1.EXE_EXP11_E7.5_1371	112	Chorion progenitors	7.2842
	-7.0838	-7.8709	-8.3492	-8.27038	-7.42433	EXE_EXP11_E7.5_1.EXE_EXP11_E7.5_1374	87	Chorion progenitors	7.2842
	-6.51555	-7.43442	-8.12805	-9.51395	-7.52925	EXE_EXP11_E7.5_1.EXE_EXP11_E7.5_1378	79	Chorion progenitors	7.2842
	-6.24275	-6.78502	-7.66405	-9.46627	-8.00373	EXE_EXP11_E7.5_2.EXE_EXP11_E7.5_2005	87	Chorion progenitors	7.13669
	-6.86857	-9.70409	-7.29451	-6.86857	-6.93723	EXE_EXP11_E7.5_2.EXE_EXP11_E7.5_2010	5	TGC progenitors	7.13669
	-6.68963	-7.65463	-8.0614	-7.69963	-7.89514	EXE_EXP11_E7.5_2.EXE_EXP11_E7.5_2011	119	Chorion	7.13669
	-6.80343	-9.76757	-6.87645	-6.05974	-6.14739	EXE_EXP11_E7.5_2.EXE_EXP11_E7.5_2012	22	SpT-Gly	7.13669
	-6.61114	-7.47658	-7.73566	-8.71216	-7.88503	EXE_EXP11_E7.5_2.EXE_EXP11_E7.5_2016	105	Chorion progenitors	7.13669
	-7.22446	-9.7941	-7.11932	-6.88579	-5.72203	EXE_EXP11_E7.5_2.EXE_EXP11_E7.5_2018	22	SpT-Gly	7.13669
	-6.86492	-9.96578	-7.22496	-5.95155	-5.36815	EXE_EXP11_E7.5_2.EXE_EXP11_E7.5_2020	26	EPC progenitors	7.13669
	-6.44457	-7.29957	-8.41728	-8.52684	-7.89246	EXE_EXP11_E7.5_2.EXE_EXP11_E7.5_2024	83	Chorion progenitors	7.13669
	-7.48253	-8.5373	-8.00233	-8.29904	-7.83377	EXE_EXP11_E7.5_2.EXE_EXP11_E7.5_2027	117	Intermediate Chorion	7.13669
	-7.08176	-7.36608	-8.39017	-8.10151	-7.93687	EXE_EXP11_E7.5_2.EXE_EXP11_E7.5_2043	110	Chorion progenitors	7.13669
	-7.82573	-9.71564	-7.57079	-7.10827	-6.75859	EXE_EXP11_E7.5_2.EXE_EXP11_E7.5_2044	53	Intermediate Chorion	7.13669
	-6.91986	-9.45281	-7.35135	-6.71184	-6.91986	EXE_EXP11_E7.5_2.EXE_EXP11_E7.5_2061	5	TGC progenitors	7.13669
	-6.20381	-6.68782	-7.68287	-8.19321	-7.54626	EXE_EXP11_E7.5_2.EXE_EXP11_E7.5_2079	107	Chorion progenitors	7.13669
	-6.22644	-6.82098	-8.22016	-8.97986	-7.18264	EXE_EXP11_E7.5_2.EXE_EXP11_E7.5_2084	70	Chorion progenitors	7.13669
	-6.28443	-7.42494	-8.89863	-8.39458	-7.59783	EXE_EXP11_E7.5_2.EXE_EXP11_E7.5_2104	112	Chorion progenitors	7.13669
	-7.02838	-9.96578	-7.44037	-6.70828	-5.47983	EXE_EXP11_E7.5_2.EXE_EXP11_E7.5_2111	20	SpT-Gly	7.13669
	-7.50037	-9.42746	-8.72892	-6.70374	-6.92375	EXE_EXP11_E7.5_2.EXE_EXP11_E7.5_2115	53	Intermediate Chorion	7.13669
	-6.30753	-7.34125	-7.50086	-8.41116	-7.81374	EXE_EXP11_E7.5_2.EXE_EXP11_E7.5_2117	115	Intermediate Chorion	7.13669
	-6.66285	-7.64642	-8.09364	-8.18378	-7.85277	EXE_EXP11_E7.5_2.EXE_EXP11_E7.5_2119	99	Chorion progenitors	7.13669
	-7.12281	-9.21209	-8.19967	-8.06104	-7.61059	EXE_EXP11_E7.5_2.EXE_EXP11_E7.5_2120	123	Chorion progenitors	7.13669
	-7.12057	-7.79698	-7.79698	-8.19151	-7.2924	EXE_EXP11_E7.5_2.EXE_EXP11_E7.5_2121	111	Chorion progenitors	7.13669
	-7.06304	-9.96578	-8.45432	-5.82346	-7.25363	EXE_EXP11_E7.5_2.EXE_EXP11_E7.5_2127	5	TGC progenitors	7.13669
	-6.52941	-7.38515	-8.63106	-8.28131	-7.68041	EXE_EXP11_E7.5_2.EXE_EXP11_E7.5_2133	105	Chorion progenitors	7.13669
	-6.59391	-7.73474	-7.88414	-8.45616	-7.80751	EXE_EXP11_E7.5_2.EXE_EXP11_E7.5_2149	112	Chorion progenitors	7.13669
	-7.20915	-8.35391	-8.17177	-8.22997	-7.69114	EXE_EXP11_E7.5_2.EXE_EXP11_E7.5_2150	111	Chorion progenitors	7.13669
	-6.66895	-8.05558	-8.41437	-7.6046	-7.76848	EXE_EXP11_E7.5_2.EXE_EXP11_E7.5_2153	108	Chorion progenitors	7.13669
	-6.62036	-9.96578	-7.74369	-6.25464	-6.10154	EXE_EXP11_E7.5_2.EXE_EXP11_E7.5_2157	23	SpT-Gly	7.13669
	-7.18433	-8.49974	-8.84471	-9.29899	-7.98842	EXE_EXP11_E7.5_2.EXE_EXP11_E7.5_2159	61	Chorion progenitors	7.13669
	-6.00796	-6.29879	-8.3207	-9.52791	-7.89832	EXE_EXP11_E7.5_2.EXE_EXP11_E7.5_2161	76	Chorion progenitors	7.13669
	-6.81871	-7.83883	-8.46789	-9.32301	-7.4369	EXE_EXP11_E7.5_2.EXE_EXP11_E7.5_2164	104	Chorion progenitors	7.13669
	-5.95255	-7.22588	-8.30407	-8.07635	-8.18572	EXE_EXP11_E7.5_2.EXE_EXP11_E7.5_2168	82	Chorion progenitors	7.13669
	-6.8426	-9.96578	-8.61947	-6.228	-6.50282	EXE_EXP11_E7.5_2.EXE_EXP11_E7.5_2169	15	TGC progenitors	7.13669
	-7.06477	-9.96578	-7.73409	-7.32488	-5.75165	EXE_EXP11_E7.5_2.EXE_EXP11_E7.5_2176	19	EPC progenitors	7.13669
	-7.43924	-9.62716	-7.43924	-5.98258	-5.20075	EXE_EXP11_E7.5_2.EXE_EXP11_E7.5_2177	20	SpT-Gly	7.13669
	-7.29008	-9.96578	-7.59712	-6.78241	-6.46893	EXE_EXP11_E7.5_2.EXE_EXP11_E7.5_2181	15	TGC progenitors	7.13669
	-7.13879	-9.35218	-7.99661	-8.45215	-7.99661	EXE_EXP11_E7.5_2.EXE_EXP11_E7.5_2182	59	Chorion progenitors	7.13669
	-6.80584	-9.96578	-7.5247	-5.62959	-6.96309	EXE_EXP11_E7.5_2.EXE_EXP11_E7.5_2185	14	EPC progenitors	7.13669
	-7.61218	-9.96578	-7.61218	-6.76071	-6.53769	EXE_EXP11_E7.5_2.EXE_EXP11_E7.5_2187	15	TGC progenitors	7.13669
	-7.35831	-9.50388	-7.07532	-7.07532	-6.93548	EXE_EXP11_E7.5_2.EXE_EXP11_E7.5_2189	5	TGC progenitors	7.13669
	-6.19981	-7.46097	-8.10073	-8.68896	-7.62498	EXE_EXP11_E7.5_2.EXE_EXP11_E7.5_2191	90	Chorion progenitors	7.13669
	-7.33158	-9.96578	-7.18177	-6.92202	-5.81545	EXE_EXP11_E7.5_2.EXE_EXP11_E7.5_2192	20	SpT-Gly	7.13669
	-7.44973	-9.67327	-7.99419	-6.61309	-7.83764	EXE_EXP11_E7.5_2.EXE_EXP11_E7.5_2194	6	TGC progenitors	7.13669
	-7.04072	-7.4521	-8.17936	-7.89426	-8.10263	EXE_EXP11_E7.5_2.EXE_EXP11_E7.5_2200	96	Chorion progenitors	7.13669
	-7.35649	-9.48814	-7.35649	-5.62731	-5.34826	EXE_EXP11_E7.5_2.EXE_EXP11_E7.5_2201	20	SpT-Gly	7.13669
	-6.30398	-7.13088	-7.94165	-9.27559	-7.73897	EXE_EXP11_E7.5_2.EXE_EXP11_E7.5_2214	66	Chorion progenitors	7.13669
	-6.63164	-9.96578	-6.83039	-6.22922	-5.65698	EXE_EXP11_E7.5_2.EXE_EXP11_E7.5_2242	20	SpT-Gly	7.13669
	-7.57339	-9.19315	-7.33473	-8.21678	-7.50992	EXE_EXP11_E7.5_2.EXE_EXP11_E7.5_2244	44	Chorion	7.13669
	-7.05268	-9.96578	-7.54492	-6.39443	-6.95201	EXE_EXP11_E7.5_2.EXE_EXP11_E7.5_2248	5	TGC progenitors	7.13669
	-6.77489	-7.02614	-8.15757	-9.09077	-7.78162	EXE_EXP11_E7.5_2.EXE_EXP11_E7.5_2252	63	Chorion progenitors	7.13669
	-6.94925	-8.14492	-8.36821	-7.24935	-7.62873	EXE_EXP11_E7.5_2.EXE_EXP11_E7.5_2254	121	Chorion progenitors	7.13669
	-6.27729	-6.72302	-8.58031	-8.69615	-7.57814	EXE_EXP11_E7.5_2.EXE_EXP11_E7.5_2255	68	Chorion progenitors	7.13669
	-6.91709	-7.7525	-8.47078	-8.61029	-8.01797	EXE_EXP12_E7.5_1.EXE_EXP12_E7.5_1002	109	Chorion progenitors	7.36442
	-7.22713	-8.1261	-8.1261	-8.47752	-7.4049	EXE_EXP12_E7.5_1.EXE_EXP12_E7.5_1003	122	Chorion progenitors	7.36442
	-6.98723	-7.57758	-8.59387	-7.19534	-7.31185	EXE_EXP12_E7.5_1.EXE_EXP12_E7.5_1004	105	Chorion progenitors	7.36442
	-6.81885	-7.60524	-7.60524	-9.09621	-9.46645	EXE_EXP12_E7.5_1.EXE_EXP12_E7.5_1009	105	Chorion progenitors	7.36442
	-7.69279	-8.99617	-7.21092	-7.55642	-7.55642	EXE_EXP12_E7.5_1.EXE_EXP12_E7.5_1017	51	Chorion	7.36442
	-6.48121	-7.52131	-7.21087	-8.01156	-7.66697	EXE_EXP12_E7.5_1.EXE_EXP12_E7.5_1022	109	Chorion progenitors	7.36442
	-6.21898	-7.89715	-7.89715	-9.5275	-7.57076	EXE_EXP12_E7.5_1.EXE_EXP12_E7.5_1030	82	Chorion progenitors	7.36442
	-6.79301	-8.17923	-7.46064	-7.84784	-7.57852	EXE_EXP12_E7.5_1.EXE_EXP12_E7.5_1038	87	Chorion progenitors	7.36442
	-6.03776	-7.41586	-7.59776	-7.59776	-7.50394	EXE_EXP12_E7.5_1.EXE_EXP12_E7.5_1043	79	Chorion progenitors	7.36442
	-6.20765	-6.68755	-7.91873	-8.93424	-7.91873	EXE_EXP12_E7.5_1.EXE_EXP12_E7.5_1047	111	Chorion progenitors	7.36442
	-6.75386	-7.9527	-7.17831	-8.53984	-7.67894	EXE_EXP12_E7.5_1.EXE_EXP12_E7.5_1048	75	Chorion progenitors	7.36442
	-6.61611	-6.77794	-8.57484	-8.57484	-7.70702	EXE_EXP12_E7.5_1.EXE_EXP12_E7.5_1070	83	Chorion progenitors	7.36442
	-7.92577	-9.43507	-9.04794	-7.02663	-6.59597	EXE_EXP12_E7.5_1.EXE_EXP12_E7.5_1075	36	Chorion	7.36442
	-6.78071	-9.34317	-7.8824	-7.17161	-7.06352	EXE_EXP12_E7.5_1.EXE_EXP12_E7.5_1091	91	Chorion progenitors	7.36442
	-6.47934	-7.59875	-7.70856	-8.87208	-8.09927	EXE_EXP12_E7.5_1.EXE_EXP12_E7.5_1093	90	Chorion progenitors	7.36442
	-6.3901	-7.34748	-7.45181	-8.52567	-8.3142	EXE_EXP12_E7.5_1.EXE_EXP12_E7.5_1096	66	Chorion progenitors	7.36442
	-6.80404	-7.31057	-7.73018	-8.32435	-7.9024	EXE_EXP12_E7.5_1.EXE_EXP12_E7.5_1124	105	Chorion progenitors	7.36442
	-6.69964	-7.69334	-8.99651	-9.40123	-7.55698	EXE_EXP12_E7.5_1.EXE_EXP12_E7.5_1127	101	Chorion progenitors	7.36442
	-6.63735	-7.63807	-7.96036	-9.37841	-8.15326	EXE_EXP12_E7.5_1.EXE_EXP12_E7.5_1138	109	Chorion progenitors	7.36442
	-7.60276	-9.96578	-8.83872	-7.3039	-5.87953	EXE_EXP12_E7.5_1.EXE_EXP12_E7.5_1139	53	Intermediate Chorion	7.36442
	-6.57746	-7.30746	-7.73435	-8.34332	-8.14163	EXE_EXP12_E7.5_1.EXE_EXP12_E7.5_1141	107	Chorion progenitors	7.36442
	-7.22808	-7.76157	-7.4703	-8.82648	-7.99458	EXE_EXP12_E7.5_1.EXE_EXP12_E7.5_1144	92	Chorion progenitors	7.36442
	-6.92857	-7.47152	-8.35238	-8.35238	-7.60979	EXE_EXP12_E7.5_1.EXE_EXP12_E7.5_1182	111	Chorion progenitors	7.36442
	-6.0761	-7.58541	-7.96405	-9.28685	-7.58541	EXE_EXP12_E7.5_1.EXE_EXP12_E7.5_1186	107	Chorion progenitors	7.36442
	-6.82823	-7.33347	-8.60961	-8.60961	-7.59837	EXE_EXP12_E7.5_1.EXE_EXP12_E7.5_1191	68	Chorion progenitors	7.36442
	-6.90487	-9.96578	-6.69658	-5.99401	-5.89796	EXE_EXP12_E7.5_1.EXE_EXP12_E7.5_1192	31	SpT-Gly	7.36442
	-6.84923	-7.63569	-8.08389	-8.8608	-8.01069	EXE_EXP12_E7.5_2.EXE_EXP12_E7.5_2001	110	Chorion progenitors	7.34485
	-7.32005	-7.69553	-8.01417	-9.40213	-8.20447	EXE_EXP12_E7.5_2.EXE_EXP12_E7.5_2022	65	Chorion progenitors	7.34485
	-8.25529	-9.0329	-7.17729	-7.75279	-7.27547	EXE_EXP12_E7.5_2.EXE_EXP12_E7.5_2034	43	Chorion	7.34485
	-6.9021	-7.98597	-8.89254	-8.45976	-7.62991	EXE_EXP12_E7.5_2.EXE_EXP12_E7.5_2040	116	Intermediate Chorion	7.34485
	-6.685	-7.77716	-7.77716	-8.6887	-7.72192	EXE_EXP12_E7.5_2.EXE_EXP12_E7.5_2045	107	Chorion progenitors	7.34485
	-6.99068	-8.19082	-9.96578	-8.02995	-8.57905	EXE_EXP12_E7.5_2.EXE_EXP12_E7.5_2053	124	Chorion progenitors	7.34485
	-6.75195	-8.55673	-8.55673	-9.96578	-7.52882	EXE_EXP12_E7.5_2.EXE_EXP12_E7.5_2057	107	Chorion progenitors	7.34485
	-7.56452	-9.96578	-7.56452	-7.81974	-6.58425	EXE_EXP12_E7.5_2.EXE_EXP12_E7.5_2075	55	Intermediate Chorion	7.34485
	-6.93182	-7.23249	-8.35488	-9.96578	-8.62048	EXE_EXP12_E7.5_2.EXE_EXP12_E7.5_2088	125	Chorion progenitors	7.34485
	-6.00834	-7.19729	-9.96578	-8.50941	-7.32596	EXE_EXP12_E7.5_2.EXE_EXP12_E7.5_2164	87	Chorion progenitors	7.34485
	-8.01404	-9.52372	-8.48409	-7.13891	-6.8139	EXE_EXP12_E7.5_2.EXE_EXP12_E7.5_2170	37	Chorion	7.34485
	-6.48785	-6.86036	-7.78001	-9.96578	-8.36723	EXE_EXP12_E7.5_2.EXE_EXP12_E7.5_2173	82	Chorion progenitors	7.34485
	-7.34489	-9.96578	-7.88869	-8.41402	-6.7376	EXE_EXP12_E7.5_2.EXE_EXP12_E7.5_2174	119	Chorion	7.34485
	-6.96565	-8.12614	-9.51323	-7.85604	-7.73786	EXE_EXP12_E7.5_2.EXE_EXP12_E7.5_2179	125	Chorion progenitors	7.34485
	-6.98145	-7.521	-8.39274	-8.39274	-8.39274	EXE_EXP12_E7.5_2.EXE_EXP12_E7.5_2180	121	Chorion progenitors	7.34485
	-6.92984	-8.92998	-7.28741	-8.64364	-7.32163	EXE_EXP12_E7.5_2.EXE_EXP12_E7.5_2190	106	Chorion progenitors	7.34485
	-7.1226	-6.46838	-8.61868	-8.61868	-7.93439	EXE_EXP12_E7.5_2.EXE_EXP12_E7.5_2203	84	Chorion progenitors	7.34485
	-7.13968	-9.12904	-7.30916	-7.78403	-7.50123	EXE_EXP12_E7.5_2.EXE_EXP12_E7.5_2238	114	Intermediate Chorion	7.34485
	-7.23595	-8.77649	-7.54533	-7.41352	-7.54533	EXE_EXP12_E7.5_2.EXE_EXP12_E7.5_2241	43	Chorion	7.34485
	-7.28217	-8.64591	-8.18685	-8.88013	-7.66473	EXE_EXP12_E7.5_2.EXE_EXP12_E7.5_2243	125	Chorion progenitors	7.34485
	-6.29083	-8.39918	-8.39918	-8.39918	-7.66591	EXE_EXP12_E7.5_2.EXE_EXP12_E7.5_2255	98	Chorion progenitors	7.34485
	-6.99418	-7.82107	-8.25149	-8.09331	-7.30513	EXE_EXP12_E7.5_2.EXE_EXP12_E7.5_2259	94	Chorion progenitors	7.34485
	-6.66333	-7.73493	-7.982	-8.45631	-7.73493	EXE_EXP12_E7.5_2.EXE_EXP12_E7.5_2282	81	Chorion progenitors	7.34485
	-6.45443	-7.18931	-8.76391	-9.24315	-8.11747	EXE_EXP12_E7.5_2.EXE_EXP12_E7.5_2283	66	Chorion progenitors	7.34485
	-6.606	-7.30001	-7.89285	-8.91675	-7.89285	EXE_EXP12_E7.5_2.EXE_EXP12_E7.5_2287	64	Chorion progenitors	7.34485
	-6.6542	-7.19538	-9.13683	-8.61371	-7.19538	EXE_EXP12_E7.5_2.EXE_EXP12_E7.5_2293	72	Chorion progenitors	7.34485
	-7.7521	-9.28193	-8.47046	-7.27473	-7.27473	EXE_EXP12_E7.5_2.EXE_EXP12_E7.5_2299	53	Intermediate Chorion	7.34485
	-5.86819	-7.81061	-7.33786	-7.81061	-6.88101	EXE_EXP12_E7.5_2.EXE_EXP12_E7.5_2302	78	Chorion progenitors	7.34485
	-6.41131	-6.84048	-8.5438	-8.5438	-8.37341	EXE_EXP12_E7.5_2.EXE_EXP12_E7.5_2313	80	Chorion progenitors	7.34485
	-6.71648	-7.85154	-8.65554	-8.65554	-7.85154	EXE_EXP12_E7.5_2.EXE_EXP12_E7.5_2329	121	Chorion progenitors	7.34485
	-6.68324	-7.08214	-7.84213	-8.22138	-7.37197	EXE_EXP12_E7.5_2.EXE_EXP12_E7.5_2332	103	Chorion progenitors	7.34485
	-6.44849	-6.99626	-8.37619	-9.1147	-8.03467	EXE_EXP12_E7.5_2.EXE_EXP12_E7.5_2335	60	Chorion progenitors	7.34485
	-6.32351	-7.3679	-8.461	-9.20946	-7.3679	EXE_EXP12_E7.5_2.EXE_EXP12_E7.5_2339	108	Chorion progenitors	7.34485
	-7.81639	-8.24728	-8.52313	-8.24728	-7.48503	EXE_EXP12_E7.5_2.EXE_EXP12_E7.5_2346	116	Intermediate Chorion	7.34485
	-7.22485	-8.02373	-8.02373	-7.82467	-7.49381	EXE_EXP12_E7.5_2.EXE_EXP12_E7.5_2356	89	Chorion progenitors	7.34485
	-7.0615	-6.96092	-8.30487	-8.07721	-7.55319	EXE_EXP12_E7.5_2.EXE_EXP12_E7.5_2360	110	Chorion progenitors	7.34485
	-7.35803	-7.90066	-9.25478	-8.78062	-6.96464	EXE_EXP12_E7.5_2.EXE_EXP12_E7.5_2366	104	Chorion progenitors	7.34485
	-6.93117	-7.55529	-7.55529	-8.67958	-8.01058	EXE_EXP12_E7.5_2.EXE_EXP12_E7.5_2372	105	Chorion progenitors	7.34485
	-6.92325	-8.99107	-7.83539	-9.96578	-7.20205	EXE_EXP12_E7.5_3.EXE_EXP12_E7.5_3001	99	Chorion progenitors	7.43848
	-6.87577	-7.79361	-7.50399	-8.15637	-7.64155	EXE_EXP12_E7.5_3.EXE_EXP12_E7.5_3002	108	Chorion progenitors	7.43848
	-6.57825	-7.5709	-8.4332	-7.85715	-7.85715	EXE_EXP12_E7.5_3.EXE_EXP12_E7.5_3008	90	Chorion progenitors	7.43848
	-6.73331	-7.66516	-7.9081	-7.98575	-7.87079	EXE_EXP12_E7.5_3.EXE_EXP12_E7.5_3017	112	Chorion progenitors	7.43848
	-6.86117	-7.82149	-7.49044	-7.59258	-8.25187	EXE_EXP12_E7.5_3.EXE_EXP12_E7.5_3018	94	Chorion progenitors	7.43848
	-7.35615	-9.07781	-7.65272	-7.82752	-7.49683	EXE_EXP12_E7.5_3.EXE_EXP12_E7.5_3026	117	Intermediate Chorion	7.43848
	-7.21972	-8.68648	-8.01927	-8.20932	-9.00122	EXE_EXP12_E7.5_3.EXE_EXP12_E7.5_3029	108	Chorion progenitors	7.43848
	-7.85925	-9.40765	-7.57311	-6.79102	-6.64747	EXE_EXP12_E7.5_3.EXE_EXP12_E7.5_3060	56	Chorion	7.43848
	-7.7783	-6.94605	-9.96578	-9.37327	-6.94605	EXE_EXP12_E7.5_3.EXE_EXP12_E7.5_3062	80	Chorion progenitors	7.43848
	-6.99657	-7.82319	-7.82319	-7.39688	-8.25339	EXE_EXP12_E7.5_3.EXE_EXP12_E7.5_3087	125	Chorion progenitors	7.43848
	-7.17779	-8.84057	-8.21618	-6.58026	-6.95	EXE_EXP12_E7.5_3.EXE_EXP12_E7.5_3112	51	Chorion	7.43848
	-6.80064	-7.89949	-8.32174	-8.09522	-7.30735	EXE_EXP12_E7.5_3.EXE_EXP12_E7.5_3117	122	Chorion progenitors	7.43848
	-6.85123	-7.62782	-8.73192	-7.62782	-7.00976	EXE_EXP12_E7.5_3.EXE_EXP12_E7.5_3127	112	Chorion progenitors	7.43848
	-6.64472	-7.85105	-8.09201	-7.96651	-7.74415	EXE_EXP12_E7.5_3.EXE_EXP12_E7.5_3141	86	Chorion progenitors	7.43848
	-8.00533	-9.59933	-8.00533	-7.62991	-6.87513	EXE_EXP12_E7.5_3.EXE_EXP12_E7.5_3155	113	Intermediate Chorion	7.43848
	-7.27325	-9.56367	-7.78441	-7.89046	-7.68564	EXE_EXP12_E7.5_3.EXE_EXP12_E7.5_3186	51	Chorion	7.43848
	-6.43791	-7.84803	-7.76505	-8.4811	-7.93607	EXE_EXP12_E7.5_3.EXE_EXP12_E7.5_3196	90	Chorion progenitors	7.43848
	-6.64567	-7.5889	-8.48165	-7.5889	-8.20167	EXE_EXP12_E7.5_3.EXE_EXP12_E7.5_3198	105	Chorion progenitors	7.43848
	-6.88075	-7.41891	-8.75104	-7.3141	-7.53193	EXE_EXP12_E7.5_3.EXE_EXP12_E7.5_3233	109	Chorion progenitors	7.43848
	-7.11214	-7.58361	-8.28852	-8.28852	-8.20817	EXE_EXP12_E7.5_3.EXE_EXP12_E7.5_3238	103	Chorion progenitors	7.43848
	-5.96729	-7.25442	-7.67755	-8.04942	-7.67755	EXE_EXP12_E7.5_3.EXE_EXP12_E7.5_3256	112	Chorion progenitors	7.43848
	-6.37743	-8.11984	-8.57523	-7.67527	-7.58265	EXE_EXP12_E7.5_3.EXE_EXP12_E7.5_3258	107	Chorion progenitors	7.43848
	-6.39898	-7.2821	-7.90762	-9.03663	-8.26074	EXE_EXP12_E7.5_3.EXE_EXP12_E7.5_3282	72	Chorion progenitors	7.43848
	-6.41626	-7.77371	-7.77371	-8.62674	-7.94442	EXE_EXP12_E7.5_3.EXE_EXP12_E7.5_3290	60	Chorion progenitors	7.43848
	-6.64563	-9.00522	-7.44716	-8.69131	-8.2151	EXE_EXP12_E7.5_3.EXE_EXP12_E7.5_3296	108	Chorion progenitors	7.43848
	-7.38482	-9.33007	-7.854	-7.854	-7.13983	EXE_EXP12_E7.5_3.EXE_EXP12_E7.5_3306	55	Intermediate Chorion	7.43848
	-6.69406	-7.77515	-8.1394	-8.48939	-7.77515	EXE_EXP12_E7.5_3.EXE_EXP12_E7.5_3310	82	Chorion progenitors	7.43848
	-6.87795	-7.12214	-7.65203	-9.96578	-7.93399	EXE_EXP12_E7.5_3.EXE_EXP12_E7.5_3321	108	Chorion progenitors	7.43848
	-6.84818	-8.08956	-7.96398	-7.4613	-7.64193	EXE_EXP12_E7.5_3.EXE_EXP12_E7.5_3331	87	Chorion progenitors	7.43848
	-7.58492	-7.88264	-8.25821	-8.76734	-7.77643	EXE_EXP12_E7.5_3.EXE_EXP12_E7.5_3335	123	Chorion progenitors	7.43848
	-6.60425	-7.76157	-6.92726	-7.9327	-7.4703	EXE_EXP12_E7.5_3.EXE_EXP12_E7.5_3340	125	Chorion progenitors	7.43848
	-6.6308	-7.8253	-7.8253	-8.87063	-7.65043	EXE_EXP12_E7.5_3.EXE_EXP12_E7.5_3343	101	Chorion progenitors	7.43848
	-7.05566	-7.41269	-7.71928	-8.20152	-7.30624	EXE_EXP13_E7.5_P1_E4_e5.EXE_EXP13_E7.5_P1_E4_e5003	65	Chorion progenitors	7.50449
	-7.26186	-8.77233	-8.12824	-7.92119	-7.85829	EXE_EXP13_E7.5_P1_E4_e5.EXE_EXP13_E7.5_P1_E4_e5013	45	Chorion	7.50449
	-7.66192	-9.1945	-8.4206	-6.69028	-7.3935	EXE_EXP13_E7.5_P1_E4_e5.EXE_EXP13_E7.5_P1_E4_e5018	48	Chorion	7.50449
	-7.14445	-9.2001	-8.03952	-7.82074	-7.00818	EXE_EXP13_E7.5_P1_E4_e5.EXE_EXP13_E7.5_P1_E4_e5024	91	Chorion progenitors	7.50449
	-6.8672	-7.71841	-8.13059	-7.80534	-7.44979	EXE_EXP13_E7.5_P1_E4_e5.EXE_EXP13_E7.5_P1_E4_e5030	94	Chorion progenitors	7.50449
	-7.29201	-8.18364	-8.24512	-7.53911	-7.74574	EXE_EXP13_E7.5_P1_E4_e5.EXE_EXP13_E7.5_P1_E4_e5032	48	Chorion	7.50449
	-7.22241	-8.27469	-7.8607	-7.83328	-7.03894	EXE_EXP13_E7.5_P1_E4_e5.EXE_EXP13_E7.5_P1_E4_e5033	105	Chorion progenitors	7.50449
	-6.3844	-7.90602	-8.18428	-7.99294	-7.41103	EXE_EXP13_E7.5_P1_E4_e5.EXE_EXP13_E7.5_P1_E4_e5034	85	Chorion progenitors	7.50449
	-7.44877	-7.44877	-8.21648	-9.96578	-7.17816	EXE_EXP13_E7.5_P1_E4_e5.EXE_EXP13_E7.5_P1_E4_e5061	81	Chorion progenitors	7.50449
	-7.06228	-7.43558	-7.94053	-8.72411	-7.35279	EXE_EXP13_E7.5_P1_E4_e5.EXE_EXP13_E7.5_P1_E4_e5074	68	Chorion progenitors	7.50449
	-6.9388	-7.77185	-7.77185	-8.37972	-7.34549	EXE_EXP13_E7.5_P1_E4_e5.EXE_EXP13_E7.5_P1_E4_e5076	93	Chorion progenitors	7.50449
	-7.80842	-9.96578	-7.6664	-7.6664	-7.53712	EXE_EXP13_E7.5_P1_E4_e5.EXE_EXP13_E7.5_P1_E4_e5086	49	Chorion	7.50449
	-6.43735	-7.25039	-7.90175	-8.5924	-7.48721	EXE_EXP13_E7.5_P1_E4_e5.EXE_EXP13_E7.5_P1_E4_e5109	96	Chorion progenitors	7.50449
	-7.42741	-9.96578	-8.35171	-7.81677	-7.12111	EXE_EXP13_E7.5_P1_E4_e5.EXE_EXP13_E7.5_P1_E4_e5134	114	Intermediate Chorion	7.50449
	-7.30694	-8.71808	-8.05918	-8.37309	-7.60854	EXE_EXP13_E7.5_P1_E4_e5.EXE_EXP13_E7.5_P1_E4_e5138	120	Chorion progenitors	7.50449
	-6.25175	-6.81523	-7.85014	-9.42515	-7.45541	EXE_exp14_spatial_p1_E6.5_e1_e2_e3_NOVA.EXE_exp14_spatial_p1_E6.5_e1_e2_e3_NOVA010	91	Chorion progenitors	6.85541
	-7.02251	-7.87223	-7.98147	-8.03936	-7.24283	EXE_exp14_spatial_p1_E6.5_e1_e2_e3_NOVA.EXE_exp14_spatial_p1_E6.5_e1_e2_e3_NOVA011	47	Chorion	6.85541
	-6.82218	-7.20351	-8.11282	-8.18933	-6.82218	EXE_exp14_spatial_p1_E6.5_e1_e2_e3_NOVA.EXE_exp14_spatial_p1_E6.5_e1_e2_e3_NOVA013	69	Chorion progenitors	6.85541
	-6.43793	-7.0075	-8.1044	-8.87583	-8.1044	EXE_exp14_spatial_p1_E6.5_e1_e2_e3_NOVA.EXE_exp14_spatial_p1_E6.5_e1_e2_e3_NOVA014	75	Chorion progenitors	6.85541
	-6.43197	-7.31249	-8.3259	-8.3259	-8.3259	EXE_exp14_spatial_p1_E6.5_e1_e2_e3_NOVA.EXE_exp14_spatial_p1_E6.5_e1_e2_e3_NOVA015	122	Chorion progenitors	6.85541
	-6.2466	-6.89098	-7.66738	-9.09782	-7.86134	EXE_exp14_spatial_p1_E6.5_e1_e2_e3_NOVA.EXE_exp14_spatial_p1_E6.5_e1_e2_e3_NOVA027	81	Chorion progenitors	6.85541
	-7.99368	-8.7244	-7.56315	-7.79327	-7.11047	EXE_exp14_spatial_p1_E6.5_e1_e2_e3_NOVA.EXE_exp14_spatial_p1_E6.5_e1_e2_e3_NOVA028	118	Chorion	6.85541
	-7.34037	-8.34837	-7.74023	-8.71553	-7.97031	EXE_exp14_spatial_p1_E6.5_e1_e2_e3_NOVA.EXE_exp14_spatial_p1_E6.5_e1_e2_e3_NOVA045	122	Chorion progenitors	6.85541
	-6.68906	-6.78637	-7.75333	-8.59826	-7.44452	EXE_exp14_spatial_p1_E6.5_e1_e2_e3_NOVA.EXE_exp14_spatial_p1_E6.5_e1_e2_e3_NOVA046	107	Chorion progenitors	6.85541
	-6.50245	-7.70423	-7.6249	-8.43096	-7.34509	EXE_exp14_spatial_p1_E6.5_e1_e2_e3_NOVA.EXE_exp14_spatial_p1_E6.5_e1_e2_e3_NOVA047	112	Chorion progenitors	6.85541
	-6.84534	-7.77252	-8.05937	-8.16923	-7.39343	EXE_exp14_spatial_p1_E6.5_e1_e2_e3_NOVA.EXE_exp14_spatial_p1_E6.5_e1_e2_e3_NOVA055	80	Chorion progenitors	6.85541
	-7.15775	-7.99837	-8.06709	-7.93277	-6.79516	EXE_exp14_spatial_p1_E6.5_e1_e2_e3_NOVA.EXE_exp14_spatial_p1_E6.5_e1_e2_e3_NOVA056	119	Chorion	6.85541
	-6.40854	-6.76014	-7.85161	-9.29899	-7.9184	EXE_exp14_spatial_p1_E6.5_e1_e2_e3_NOVA.EXE_exp14_spatial_p1_E6.5_e1_e2_e3_NOVA057	62	Chorion progenitors	6.85541
	-7.51692	-9.96578	-7.33278	-7.27627	-5.36347	EXE_exp14_spatial_p1_E6.5_e1_e2_e3_NOVA.EXE_exp14_spatial_p1_E6.5_e1_e2_e3_NOVA062	31	SpT-Gly	6.85541
	-7.61507	-9.96578	-7.61507	-7.53452	-6.55083	EXE_exp14_spatial_p1_E6.5_e1_e2_e3_NOVA.EXE_exp14_spatial_p1_E6.5_e1_e2_e3_NOVA064	19	EPC progenitors	6.85541
	-7.81309	-9.1679	-8.39558	-7.81309	-7.07811	EXE_exp14_spatial_p1_E6.5_e1_e2_e3_NOVA.EXE_exp14_spatial_p1_E6.5_e1_e2_e3_NOVA066	114	Intermediate Chorion	6.85541
	-6.28321	-7.20876	-6.84809	-9.25209	-7.59841	EXE_exp14_spatial_p1_E6.5_e1_e2_e3_NOVA.EXE_exp14_spatial_p1_E6.5_e1_e2_e3_NOVA079	78	Chorion progenitors	6.85541
	-6.36639	-7.11352	-8.13136	-9.01479	-7.58744	EXE_exp14_spatial_p1_E6.5_e1_e2_e3_NOVA.EXE_exp14_spatial_p1_E6.5_e1_e2_e3_NOVA083	66	Chorion progenitors	6.85541
	-6.70415	-6.85109	-7.72856	-9.66457	-8.45106	EXE_exp14_spatial_p1_E6.5_e1_e2_e3_NOVA.EXE_exp14_spatial_p1_E6.5_e1_e2_e3_NOVA084	76	Chorion progenitors	6.85541
	-7.4804	-9.02471	-8.52829	-8.45993	-7.62263	EXE_exp14_spatial_p1_E6.5_e1_e2_e3_NOVA.EXE_exp14_spatial_p1_E6.5_e1_e2_e3_NOVA085	118	Chorion	6.85541
	-6.17166	-6.96959	-8.10324	-8.80184	-7.46687	EXE_exp14_spatial_p1_E6.5_e1_e2_e3_NOVA.EXE_exp14_spatial_p1_E6.5_e1_e2_e3_NOVA087	84	Chorion progenitors	6.85541
	-6.59695	-7.81602	-7.6646	-9.10306	-7.71333	EXE_exp14_spatial_p1_E6.5_e1_e2_e3_NOVA.EXE_exp14_spatial_p1_E6.5_e1_e2_e3_NOVA091	112	Chorion progenitors	6.85541
	-6.51971	-7.51214	-8.21869	-8.84251	-7.39306	EXE_exp14_spatial_p1_E6.5_e1_e2_e3_NOVA.EXE_exp14_spatial_p1_E6.5_e1_e2_e3_NOVA092	108	Chorion progenitors	6.85541
	-7.37614	-8.74018	-6.57604	-8.37707	-7.80942	EXE_exp14_spatial_p1_E6.5_e1_e2_e3_NOVA.EXE_exp14_spatial_p1_E6.5_e1_e2_e3_NOVA098	118	Chorion	6.85541
	-6.16662	-7.82821	-7.52742	-8.53277	-7.52742	EXE_exp14_spatial_p1_E6.5_e1_e2_e3_NOVA.EXE_exp14_spatial_p1_E6.5_e1_e2_e3_NOVA101	78	Chorion progenitors	6.85541
	-7.40073	-8.11276	-7.03822	-8.11276	-7.83453	EXE_exp14_spatial_p1_E6.5_e1_e2_e3_NOVA.EXE_exp14_spatial_p1_E6.5_e1_e2_e3_NOVA105	48	Chorion	6.85541
	-7.53967	-9.05898	-6.55656	-6.68054	-5.00306	EXE_exp14_spatial_p1_E6.5_e1_e2_e3_NOVA.EXE_exp14_spatial_p1_E6.5_e1_e2_e3_NOVA116	31	SpT-Gly	6.85541
	-6.93655	-7.8762	-7.49102	-7.99102	-6.99527	EXE_exp14_spatial_p1_E6.5_e1_e2_e3_NOVA.EXE_exp14_spatial_p1_E6.5_e1_e2_e3_NOVA120	94	Chorion progenitors	6.85541
	-6.79483	-6.86043	-7.89452	-8.58656	-8.58656	EXE_exp14_spatial_p1_E6.5_e1_e2_e3_NOVA.EXE_exp14_spatial_p1_E6.5_e1_e2_e3_NOVA121	74	Chorion progenitors	6.85541
	-6.89412	-7.62264	-7.73199	-8.65458	-8.12076	EXE_exp14_spatial_p1_E6.5_e1_e2_e3_NOVA.EXE_exp14_spatial_p1_E6.5_e1_e2_e3_NOVA122	79	Chorion progenitors	6.85541
	-7.35572	-8.42254	-8.58982	-8.42254	-7.2123	EXE_exp14_spatial_p1_E6.5_e1_e2_e3_NOVA.EXE_exp14_spatial_p1_E6.5_e1_e2_e3_NOVA127	108	Chorion progenitors	6.85541
	-6.61494	-7.5613	-7.73897	-8.3117	-7.73897	EXE_exp14_spatial_p1_E6.5_e1_e2_e3_NOVA.EXE_exp14_spatial_p1_E6.5_e1_e2_e3_NOVA128	47	Chorion	6.85541
	-7.28767	-9.71135	-7.47297	-6.74962	-6.01487	EXE_exp14_spatial_p1_E6.5_e1_e2_e3_NOVA.EXE_exp14_spatial_p1_E6.5_e1_e2_e3_NOVA129	57	Intermediate Chorion	6.85541
	-6.74117	-7.54016	-7.99675	-9.48293	-8.45227	EXE_exp14_spatial_p1_E6.5_e1_e2_e3_NOVA.EXE_exp14_spatial_p1_E6.5_e1_e2_e3_NOVA130	120	Chorion progenitors	6.85541
	-6.09422	-6.88301	-8.64704	-8.75934	-7.7801	EXE_exp14_spatial_p1_E6.5_e1_e2_e3_NOVA.EXE_exp14_spatial_p1_E6.5_e1_e2_e3_NOVA143	84	Chorion progenitors	6.85541
	-6.79996	-8.74602	-7.64754	-7.72656	-7.24723	EXE_exp14_spatial_p1_E6.5_e1_e2_e3_NOVA.EXE_exp14_spatial_p1_E6.5_e1_e2_e3_NOVA162	98	Chorion progenitors	6.85541
	-5.83126	-6.68736	-8.26715	-9.60881	-7.18012	EXE_exp14_spatial_p1_E6.5_e1_e2_e3_NOVA.EXE_exp14_spatial_p1_E6.5_e1_e2_e3_NOVA163	67	Chorion progenitors	6.74742
	-6.3689	-7.17989	-7.41586	-9.20559	-7.33284	EXE_exp14_spatial_p1_E6.5_e1_e2_e3_NOVA.EXE_exp14_spatial_p1_E6.5_e1_e2_e3_NOVA171	62	Chorion progenitors	6.74742
	-6.50171	-6.84906	-7.87942	-8.84103	-7.52553	EXE_exp14_spatial_p1_E6.5_e1_e2_e3_NOVA.EXE_exp14_spatial_p1_E6.5_e1_e2_e3_NOVA176	80	Chorion progenitors	6.74742
	-7.43354	-9.62572	-7.24723	-7.57263	-5.79488	EXE_exp14_spatial_p1_E6.5_e1_e2_e3_NOVA.EXE_exp14_spatial_p1_E6.5_e1_e2_e3_NOVA177	57	Intermediate Chorion	6.85541
	-7.73549	-9.96578	-7.9383	-7.5577	-6.52667	EXE_exp14_spatial_p1_E6.5_e1_e2_e3_NOVA.EXE_exp14_spatial_p1_E6.5_e1_e2_e3_NOVA179	55	Intermediate Chorion	6.74742
	-5.88307	-7.26961	-7.96956	-9.3825	-7.51048	EXE_exp14_spatial_p1_E6.5_e1_e2_e3_NOVA.EXE_exp14_spatial_p1_E6.5_e1_e2_e3_NOVA180	77	Chorion progenitors	6.85541
	-6.80475	-7.81061	-8.6128	-8.8224	-7.60259	EXE_exp14_spatial_p1_E6.5_e1_e2_e3_NOVA.EXE_exp14_spatial_p1_E6.5_e1_e2_e3_NOVA181	88	Chorion progenitors	6.85541
	-6.6743	-7.26656	-7.26656	-8.66408	-7.86255	EXE_exp14_spatial_p1_E6.5_e1_e2_e3_NOVA.EXE_exp14_spatial_p1_E6.5_e1_e2_e3_NOVA188	112	Chorion progenitors	6.85541
	-6.45007	-6.96123	-8.58407	-8.82544	-7.76008	EXE_exp14_spatial_p1_E6.5_e1_e2_e3_NOVA.EXE_exp14_spatial_p1_E6.5_e1_e2_e3_NOVA200	77	Chorion progenitors	6.74742
	-7.21234	-9.54588	-8.07721	-8.36788	-7.01033	EXE_exp14_spatial_p1_E6.5_e1_e2_e3_NOVA.EXE_exp14_spatial_p1_E6.5_e1_e2_e3_NOVA202	40	Chorion	6.74742
	-6.64063	-7.4859	-7.75294	-8.91108	-7.93114	EXE_exp14_spatial_p1_E6.5_e1_e2_e3_NOVA.EXE_exp14_spatial_p1_E6.5_e1_e2_e3_NOVA212	104	Chorion progenitors	6.74742
	-6.55724	-6.99851	-7.58803	-8.60179	-7.32272	EXE_exp14_spatial_p1_E6.5_e1_e2_e3_NOVA.EXE_exp14_spatial_p1_E6.5_e1_e2_e3_NOVA213	88	Chorion progenitors	6.74742
	-6.96894	-7.16152	-7.64674	-9.96578	-8.38322	EXE_exp14_spatial_p1_E6.5_e1_e2_e3_NOVA.EXE_exp14_spatial_p1_E6.5_e1_e2_e3_NOVA222	72	Chorion progenitors	6.74742
	-6.3777	-7.19616	-7.33195	-8.62585	-7.33195	EXE_exp14_spatial_p1_E6.5_e1_e2_e3_NOVA.EXE_exp14_spatial_p1_E6.5_e1_e2_e3_NOVA226	83	Chorion progenitors	6.74742
	-7.58553	-9.33478	-7.48757	-8.13376	-7.48757	EXE_exp14_spatial_p1_E6.5_e1_e2_e3_NOVA.EXE_exp14_spatial_p1_E6.5_e1_e2_e3_NOVA233	113	Intermediate Chorion	6.74742
	-6.67165	-7.03848	-8.15148	-8.89461	-7.8085	EXE_exp14_spatial_p1_E6.5_e1_e2_e3_NOVA.EXE_exp14_spatial_p1_E6.5_e1_e2_e3_NOVA248	74	Chorion progenitors	6.74742
	-5.99702	-6.63187	-8.08462	-9.09728	-7.79282	EXE_exp14_spatial_p1_E6.5_e1_e2_e3_NOVA.EXE_exp14_spatial_p1_E6.5_e1_e2_e3_NOVA257	112	Chorion progenitors	6.74742
	-7.00364	-8.66971	-7.82946	-7.99817	-7.41685	EXE_exp14_spatial_p1_E6.5_e1_e2_e3_NOVA.EXE_exp14_spatial_p1_E6.5_e1_e2_e3_NOVA259	115	Intermediate Chorion	6.74742
	-6.52388	-7.70423	-7.59434	-8.86917	-7.95284	EXE_exp14_spatial_p1_E6.5_e1_e2_e3_NOVA.EXE_exp14_spatial_p1_E6.5_e1_e2_e3_NOVA262	61	Chorion progenitors	6.74742
	-6.78064	-7.57051	-7.9721	-8.53053	-7.45816	EXE_exp14_spatial_p1_E6.5_e1_e2_e3_NOVA.EXE_exp14_spatial_p1_E6.5_e1_e2_e3_NOVA267	95	Chorion progenitors	6.74742
	-6.32879	-7.97806	-7.69868	-8.32487	-7.69868	EXE_exp14_spatial_p1_E6.5_e1_e2_e3_NOVA.EXE_exp14_spatial_p1_E6.5_e1_e2_e3_NOVA272	111	Chorion progenitors	6.74742
	-6.64496	-7.14141	-7.73229	-9.35323	-7.57851	EXE_exp14_spatial_p1_E6.5_e1_e2_e3_NOVA.EXE_exp14_spatial_p1_E6.5_e1_e2_e3_NOVA276	77	Chorion progenitors	6.74742
	-6.37696	-7.38391	-8.13021	-9.28366	-7.62084	EXE_exp14_spatial_p1_E6.5_e1_e2_e3_NOVA.EXE_exp14_spatial_p1_E6.5_e1_e2_e3_NOVA279	100	Chorion progenitors	6.74742
	-7.7569	-8.12261	-7.46539	-8.12261	-7.92819	EXE_exp14_spatial_p1_E6.5_e1_e2_e3_NOVA.EXE_exp14_spatial_p1_E6.5_e1_e2_e3_NOVA282	115	Intermediate Chorion	6.74742
	-5.97882	-7.55083	-7.46944	-9.27068	-7.8268	EXE_exp14_spatial_p1_E6.5_e1_e2_e3_NOVA.EXE_exp14_spatial_p1_E6.5_e1_e2_e3_NOVA283	74	Chorion progenitors	6.74742
	-6.55749	-6.97723	-7.44734	-9.12722	-7.44734	EXE_exp14_spatial_p1_E6.5_e1_e2_e3_NOVA.EXE_exp14_spatial_p1_E6.5_e1_e2_e3_NOVA284	67	Chorion progenitors	6.74742
	-6.55053	-7.39802	-7.82425	-8.63432	-7.59545	EXE_exp14_spatial_p1_E6.5_e1_e2_e3_NOVA.EXE_exp14_spatial_p1_E6.5_e1_e2_e3_NOVA286	83	Chorion progenitors	6.74742
	-6.93226	-8.06339	-7.16048	-8.62078	-7.87773	EXE_exp14_spatial_p1_E6.5_e1_e2_e3_NOVA.EXE_exp14_spatial_p1_E6.5_e1_e2_e3_NOVA289	122	Chorion progenitors	6.78933
	-6.1758	-6.96587	-7.87275	-9.41327	-7.95388	EXE_exp14_spatial_p1_E6.5_e1_e2_e3_NOVA.EXE_exp14_spatial_p1_E6.5_e1_e2_e3_NOVA294	67	Chorion progenitors	6.78933
	-7.10753	-7.40218	-7.06378	-8.60804	-7.15264	EXE_exp14_spatial_p1_E6.5_e1_e2_e3_NOVA.EXE_exp14_spatial_p1_E6.5_e1_e2_e3_NOVA299	61	Chorion progenitors	6.78933
	-6.90917	-7.3216	-7.47653	-8.68352	-8.0762	EXE_exp14_spatial_p1_E6.5_e1_e2_e3_NOVA.EXE_exp14_spatial_p1_E6.5_e1_e2_e3_NOVA303	80	Chorion progenitors	6.78933
	-6.25474	-7.72128	-8.28805	-9.43987	-7.59323	EXE_exp14_spatial_p1_E6.5_e1_e2_e3_NOVA.EXE_exp14_spatial_p1_E6.5_e1_e2_e3_NOVA306	62	Chorion progenitors	6.78933
	-5.82457	-6.76499	-8.35761	-8.77649	-7.47792	EXE_exp14_spatial_p1_E6.5_e1_e2_e3_NOVA.EXE_exp14_spatial_p1_E6.5_e1_e2_e3_NOVA308	67	Chorion progenitors	6.78933
	-6.88497	-7.56979	-8.16381	-8.55545	-7.12618	EXE_exp14_spatial_p1_E6.5_e1_e2_e3_NOVA.EXE_exp14_spatial_p1_E6.5_e1_e2_e3_NOVA309	121	Chorion progenitors	6.78933
	-6.17578	-6.80777	-7.95879	-9.71638	-7.95879	EXE_exp14_spatial_p1_E6.5_e1_e2_e3_NOVA.EXE_exp14_spatial_p1_E6.5_e1_e2_e3_NOVA313	60	Chorion progenitors	6.78933
	-6.26509	-7.69967	-8.01805	-8.74323	-7.9485	EXE_exp14_spatial_p1_E6.5_e1_e2_e3_NOVA.EXE_exp14_spatial_p1_E6.5_e1_e2_e3_NOVA320	97	Chorion progenitors	6.78933
	-6.10765	-6.79677	-7.61926	-8.91901	-8.16375	EXE_exp14_spatial_p1_E6.5_e1_e2_e3_NOVA.EXE_exp14_spatial_p1_E6.5_e1_e2_e3_NOVA326	79	Chorion progenitors	6.78933
	-6.79889	-7.81315	-8.00149	-8.78327	-7.31955	EXE_exp14_spatial_p1_E6.5_e1_e2_e3_NOVA.EXE_exp14_spatial_p1_E6.5_e1_e2_e3_NOVA327	109	Chorion progenitors	6.78933
	-7.42638	-9.96578	-7.76098	-7.03627	-5.99852	EXE_exp14_spatial_p1_E6.5_e1_e2_e3_NOVA.EXE_exp14_spatial_p1_E6.5_e1_e2_e3_NOVA332	57	Intermediate Chorion	6.78933
	-6.93421	-7.84501	-7.92663	-8.42284	-7.31889	EXE_exp14_spatial_p1_E6.5_e1_e2_e3_NOVA.EXE_exp14_spatial_p1_E6.5_e1_e2_e3_NOVA378	104	Chorion progenitors	6.78933
	-7.71071	-8.97081	-7.90306	-7.3892	-7.5954	EXE_exp14_spatial_p1_E6.5_e1_e2_e3_NOVA.EXE_exp14_spatial_p1_E6.5_e1_e2_e3_NOVA379	117	Intermediate Chorion	6.78933
	-6.9035	-7.93598	-8.31745	-8.02231	-6.94506	EXE_exp14_spatial_p1_E6.5_e1_e2_e3_NOVA.EXE_exp14_spatial_p1_E6.5_e1_e2_e3_NOVA380	117	Intermediate Chorion	6.78933
	-6.32028	-6.79184	-7.69134	-8.50919	-7.32568	EXE_exp14_spatial_p2_E6.5_e5_e6_NOVA.EXE_exp14_spatial_p2_E6.5_e5_e6_NOVA215	78	Chorion progenitors	6.87057
	-6.4417	-6.84426	-8.50599	-8.70241	-8.03936	EXE_exp14_spatial_p2_E6.5_e5_e6_NOVA.EXE_exp14_spatial_p2_E6.5_e5_e6_NOVA259	112	Chorion progenitors	6.87057
	-7.93225	-8.5319	-7.59367	-7.87874	-7.50993	EXE_exp14_spatial_p2_E6.5_e5_e6_NOVA.EXE_exp14_spatial_p2_E6.5_e5_e6_NOVA260	55	Intermediate Chorion	6.87057
	-6.62458	-7.8964	-7.40268	-8.52604	-7.81996	EXE_exp14_spatial_p2_E6.5_e5_e6_NOVA.EXE_exp14_spatial_p2_E6.5_e5_e6_NOVA265	75	Chorion progenitors	6.87057
	-6.76466	-7.84623	-7.3764	-8.64067	-7.96181	EXE_exp14_spatial_p2_E6.5_e5_e6_NOVA.EXE_exp14_spatial_p2_E6.5_e5_e6_NOVA273	63	Chorion progenitors	6.87057
	-6.58039	-8.15351	-7.84501	-8.99719	-7.04379	EXE_exp14_spatial_p2_E6.5_e5_e6_NOVA.EXE_exp14_spatial_p2_E6.5_e5_e6_NOVA284	63	Chorion progenitors	6.87057
	-7.17737	-8.48526	-7.61016	-9.04339	-8.08382	EXE_exp14_spatial_p2_E6.5_e5_e6_NOVA.EXE_exp14_spatial_p2_E6.5_e5_e6_NOVA285	63	Chorion progenitors	6.87057
	-6.39578	-7.0075	-7.12656	-9.10117	-7.79952	EXE_exp14_spatial_p2_E6.5_e5_e6_NOVA.EXE_exp14_spatial_p2_E6.5_e5_e6_NOVA286	81	Chorion progenitors	6.87057
	-7.14908	-7.9576	-7.56869	-8.58711	-8.23829	EXE_exp14_spatial_p2_E6.5_e5_e6_NOVA.EXE_exp14_spatial_p2_E6.5_e5_e6_NOVA294	112	Chorion progenitors	6.87057
	-7.29451	-8.59223	-8.20593	-7.97182	-6.90249	EXE_exp14_spatial_p2_E6.5_e5_e6_NOVA.EXE_exp14_spatial_p2_E6.5_e5_e6_NOVA299	114	Intermediate Chorion	6.87057
	-6.49237	-7.4608	-8.32797	-9.03591	-8.19447	EXE_exp14_spatial_p2_E6.5_e5_e6_NOVA.EXE_exp14_spatial_p2_E6.5_e5_e6_NOVA307	64	Chorion progenitors	6.87057
	-7.92503	-9.69359	-7.07109	-7.11194	-5.79373	EXE_exp14_spatial_p2_E6.5_e5_e6_NOVA.EXE_exp14_spatial_p2_E6.5_e5_e6_NOVA312	57	Intermediate Chorion	6.87057
	-6.98624	-7.48253	-8.5373	-8.60356	-7.42148	EXE_exp14_spatial_p2_E6.5_e5_e6_NOVA.EXE_exp14_spatial_p2_E6.5_e5_e6_NOVA316	80	Chorion progenitors	6.87057
	-6.62257	-6.94878	-7.97037	-8.54336	-7.84122	EXE_exp14_spatial_p2_E6.5_e5_e6_NOVA.EXE_exp14_spatial_p2_E6.5_e5_e6_NOVA320	80	Chorion progenitors	6.87057
	-6.2908	-6.60824	-8.08182	-8.29388	-7.95599	EXE_exp14_spatial_p2_E6.5_e5_e6_NOVA.EXE_exp14_spatial_p2_E6.5_e5_e6_NOVA323	66	Chorion progenitors	6.87057
	-6.73175	-7.25822	-7.49684	-8.38487	-8.18582	EXE_exp14_spatial_p2_E6.5_e5_e6_NOVA.EXE_exp14_spatial_p2_E6.5_e5_e6_NOVA326	110	Chorion progenitors	6.87057
	-6.08802	-6.8288	-7.96314	-9.13416	-7.81104	EXE_exp14_spatial_p2_E6.5_e5_e6_NOVA.EXE_exp14_spatial_p2_E6.5_e5_e6_NOVA327	66	Chorion progenitors	6.87057
	-7.41421	-8.57572	-7.65807	-8.23024	-7.3413	EXE_exp14_spatial_p2_E6.5_e5_e6_NOVA.EXE_exp14_spatial_p2_E6.5_e5_e6_NOVA329	55	Intermediate Chorion	6.87057
	-7.33607	-8.05391	-7.79449	-8.0283	-7.55627	EXE_exp14_spatial_p2_E6.5_e5_e6_NOVA.EXE_exp14_spatial_p2_E6.5_e5_e6_NOVA333	88	Chorion progenitors	6.87057
	-7.27255	-8.01058	-7.94092	-8.92654	-7.36078	EXE_exp14_spatial_p2_E6.5_e5_e6_NOVA.EXE_exp14_spatial_p2_E6.5_e5_e6_NOVA336	92	Chorion progenitors	6.87057
	-6.62721	-7.04408	-8.29111	-8.51641	-7.7354	EXE_exp14_spatial_p2_E6.5_e5_e6_NOVA.EXE_exp14_spatial_p2_E6.5_e5_e6_NOVA345	64	Chorion progenitors	6.87057
	-6.84658	-7.6588	-7.78537	-9.09295	-7.11091	EXE_exp14_spatial_p2_E6.5_e5_e6_NOVA.EXE_exp14_spatial_p2_E6.5_e5_e6_NOVA347	98	Chorion progenitors	6.87057
	-8.20956	-9.96578	-7.54358	-7.16975	-5.89075	EXE_exp14_spatial_p2_E6.5_e5_e6_NOVA.EXE_exp14_spatial_p2_E6.5_e5_e6_NOVA366	33	Chorion	6.87057
	-6.99864	-7.48139	-7.87436	-8.34491	-7.33607	EXE_exp14_spatial_p2_E6.5_e5_e6_NOVA.EXE_exp14_spatial_p2_E6.5_e5_e6_NOVA367	87	Chorion progenitors	6.87057
	-6.38292	-7.78624	-8.3071	-8.71918	-7.3572	EXE_exp14_spatial_p2_E6.5_e5_e6_NOVA.EXE_exp14_spatial_p2_E6.5_e5_e6_NOVA370	60	Chorion progenitors	6.87057
	-7.54718	-9.96578	-7.56719	-6.99285	-5.16794	EXE_exp14_spatial_p2_E6.5_e5_e6_NOVA.EXE_exp14_spatial_p2_E6.5_e5_e6_NOVA376	31	SpT-Gly	6.87057
	-5.8804	-7.20484	-8.72723	-8.36198	-8.07078	EXE_exp15_spatial_p1_E6.5_e1_e2_e3_m1e2.EXE_exp15_spatial_p1_E6.5_e1_e2_e3_m1e2007	76	Chorion progenitors	6.43812
	-6.20585	-7.63677	-8.31931	-8.69051	-7.7064	EXE_exp15_spatial_p1_E6.5_e1_e2_e3_m1e2.EXE_exp15_spatial_p1_E6.5_e1_e2_e3_m1e2009	72	Chorion progenitors	6.43812
	-6.68845	-7.54683	-8.29952	-9.96578	-7.4072	EXE_exp15_spatial_p1_E6.5_e1_e2_e3_m1e2.EXE_exp15_spatial_p1_E6.5_e1_e2_e3_m1e2012	97	Chorion progenitors	6.43812
	-6.27235	-7.7033	-9.96578	-9.34043	-7.40915	EXE_exp15_spatial_p1_E6.5_e1_e2_e3_m1e2.EXE_exp15_spatial_p1_E6.5_e1_e2_e3_m1e2014	67	Chorion progenitors	6.43812
	-6.37603	-7.89363	-7.66789	-8.6881	-7.38425	EXE_exp15_spatial_p1_E6.5_e1_e2_e3_m1e2.EXE_exp15_spatial_p1_E6.5_e1_e2_e3_m1e2015	59	Chorion progenitors	6.43812
	-7.9024	-8.92322	-8.59293	-8.32435	-6.49735	EXE_exp15_spatial_p1_E6.5_e1_e2_e3_m1e2.EXE_exp15_spatial_p1_E6.5_e1_e2_e3_m1e2016	114	Intermediate Chorion	6.43812
	-5.87301	-7.32661	-8.11184	-9.16082	-7.72226	EXE_exp15_spatial_p1_E6.5_e1_e2_e3_m1e2.EXE_exp15_spatial_p1_E6.5_e1_e2_e3_m1e2017	67	Chorion progenitors	6.43812
	-6.78743	-7.63627	-7.86336	-8.66471	-7.63627	EXE_exp15_spatial_p1_E6.5_e1_e2_e3_m1e2.EXE_exp15_spatial_p1_E6.5_e1_e2_e3_m1e2019	63	Chorion progenitors	6.43812
	-6.89863	-6.95037	-7.8791	-9.05065	-7.37621	EXE_exp15_spatial_p1_E6.5_e1_e2_e3_m1e2.EXE_exp15_spatial_p1_E6.5_e1_e2_e3_m1e2021	58	Chorion progenitors	6.43812
	-6.0571	-6.71844	-7.4617	-9.45502	-8.78028	EXE_exp15_spatial_p1_E6.5_e1_e2_e3_m1e2.EXE_exp15_spatial_p1_E6.5_e1_e2_e3_m1e2022	77	Chorion progenitors	6.43812
	-9.22456	-9.22456	-8.96047	-7.63535	-6.95649	EXE_exp15_spatial_p1_E6.5_e1_e2_e3_m1e2.EXE_exp15_spatial_p1_E6.5_e1_e2_e3_m1e2027	55	Intermediate Chorion	6.43812
	-6.1215	-7.02439	-8.88609	-9.51035	-7.42339	EXE_exp15_spatial_p1_E6.5_e1_e2_e3_m1e2.EXE_exp15_spatial_p1_E6.5_e1_e2_e3_m1e2031	82	Chorion progenitors	6.43812
	-6.67145	-6.67145	-8.58621	-8.82734	-8.19903	EXE_exp15_spatial_p1_E6.5_e1_e2_e3_m1e2.EXE_exp15_spatial_p1_E6.5_e1_e2_e3_m1e2034	77	Chorion progenitors	6.43812
	-6.25405	-7.01654	-8.08241	-8.73639	-7.39762	EXE_exp15_spatial_p1_E6.5_e1_e2_e3_m1e2.EXE_exp15_spatial_p1_E6.5_e1_e2_e3_m1e2040	69	Chorion progenitors	6.43812
	-6.66458	-8.28126	-8.28126	-8.74632	-7.20934	EXE_exp15_spatial_p1_E6.5_e1_e2_e3_m1e2.EXE_exp15_spatial_p1_E6.5_e1_e2_e3_m1e2042	58	Chorion progenitors	6.43812
	-6.70776	-7.24303	-7.75652	-9.23549	-7.56433	EXE_exp15_spatial_p1_E6.5_e1_e2_e3_m1e2.EXE_exp15_spatial_p1_E6.5_e1_e2_e3_m1e2043	77	Chorion progenitors	6.43812
	-6.94363	-9.22779	-7.84833	-7.6418	-7.46117	EXE_exp15_spatial_p1_E6.5_e1_e2_e3_m1e2.EXE_exp15_spatial_p1_E6.5_e1_e2_e3_m1e2047	117	Intermediate Chorion	6.43812
	-6.33615	-7.36088	-8.41165	-9.39615	-7.75443	EXE_exp15_spatial_p1_E6.5_e1_e2_e3_m1e2.EXE_exp15_spatial_p1_E6.5_e1_e2_e3_m1e2057	58	Chorion progenitors	6.43812
	-6.95766	-7.49105	-7.60283	-8.55561	-7.72401	EXE_exp15_spatial_p1_E6.5_e1_e2_e3_m1e2.EXE_exp15_spatial_p1_E6.5_e1_e2_e3_m1e2058	86	Chorion progenitors	6.43812
	-6.13192	-6.83901	-7.62905	-9.51337	-7.43267	EXE_exp15_spatial_p1_E6.5_e1_e2_e3_m1e2.EXE_exp15_spatial_p1_E6.5_e1_e2_e3_m1e2062	103	Chorion progenitors	6.43812
	-6.75357	-8.84073	-7.78204	-9.96578	-7.44866	EXE_exp15_spatial_p1_E6.5_e1_e2_e3_m1e2.EXE_exp15_spatial_p1_E6.5_e1_e2_e3_m1e2063	99	Chorion progenitors	6.43812
	-6.56657	-7.90109	-8.83236	-9.12111	-7.90109	EXE_exp15_spatial_p1_E6.5_e1_e2_e3_m1e2.EXE_exp15_spatial_p1_E6.5_e1_e2_e3_m1e2064	99	Chorion progenitors	6.43812
	-6.38661	-6.60583	-8.33066	-9.45864	-7.70544	EXE_exp15_spatial_p1_E6.5_e1_e2_e3_m1e2.EXE_exp15_spatial_p1_E6.5_e1_e2_e3_m1e2070	66	Chorion progenitors	6.43812
	-6.87663	-7.71634	-7.86628	-8.56371	-7.28821	EXE_exp15_spatial_p1_E6.5_e1_e2_e3_m1e2.EXE_exp15_spatial_p1_E6.5_e1_e2_e3_m1e2072	104	Chorion progenitors	6.43812
	-6.44951	-7.49984	-7.49984	-9.53489	-7.32863	EXE_exp15_spatial_p1_E6.5_e1_e2_e3_m1e2.EXE_exp15_spatial_p1_E6.5_e1_e2_e3_m1e2075	77	Chorion progenitors	6.43812
	-7.05802	-8.8741	-8.53452	-8.1399	-8.02917	EXE_exp15_spatial_p1_E6.5_e1_e2_e3_m1e2.EXE_exp15_spatial_p1_E6.5_e1_e2_e3_m1e2081	117	Intermediate Chorion	6.43812
	-6.2969	-6.3727	-8.40354	-8.98279	-7.57848	EXE_exp15_spatial_p1_E6.5_e1_e2_e3_m1e2.EXE_exp15_spatial_p1_E6.5_e1_e2_e3_m1e2083	83	Chorion progenitors	6.43812
	-7.35649	-7.65305	-8.02676	-9.31788	-7.11063	EXE_exp15_spatial_p1_E6.5_e1_e2_e3_m1e2.EXE_exp15_spatial_p1_E6.5_e1_e2_e3_m1e2085	97	Chorion progenitors	6.43812
	-7.37546	-8.8844	-8.04352	-8.54673	-6.6542	EXE_exp15_spatial_p1_E6.5_e1_e2_e3_m1e2.EXE_exp15_spatial_p1_E6.5_e1_e2_e3_m1e2086	116	Intermediate Chorion	6.43812
	-6.54044	-7.60586	-8.8408	-8.65764	-7.00404	EXE_exp15_spatial_p1_E6.5_e1_e2_e3_m1e2.EXE_exp15_spatial_p1_E6.5_e1_e2_e3_m1e2092	103	Chorion progenitors	6.43812
	-6.78319	-6.85848	-8.344	-9.20661	-8.344	EXE_exp15_spatial_p1_E6.5_e1_e2_e3_m1e2.EXE_exp15_spatial_p1_E6.5_e1_e2_e3_m1e2095	74	Chorion progenitors	6.43812
	-5.94631	-6.68845	-8.29952	-8.57048	-8.07149	EXE_exp15_spatial_p1_E6.5_e1_e2_e3_m1e2.EXE_exp15_spatial_p1_E6.5_e1_e2_e3_m1e2158	74	Chorion progenitors	6.31792
	-5.9124	-6.93228	-8.5047	-9.05768	-7.73877	EXE_exp15_spatial_p1_E6.5_e1_e2_e3_m1e2.EXE_exp15_spatial_p1_E6.5_e1_e2_e3_m1e2169	67	Chorion progenitors	6.31792
	-6.16498	-7.11587	-8.61393	-8.76813	-7.92848	EXE_exp15_spatial_p1_E6.5_e1_e2_e3_m1e2.EXE_exp15_spatial_p1_E6.5_e1_e2_e3_m1e2175	58	Chorion progenitors	6.31792
	-5.91158	-7.10426	-7.9792	-8.94741	-8.1555	EXE_exp15_spatial_p1_E6.5_e1_e2_e3_m1e2.EXE_exp15_spatial_p1_E6.5_e1_e2_e3_m1e2176	58	Chorion progenitors	6.31792
	-6.65673	-8.15585	-8.4054	-8.15585	-8.04559	EXE_exp15_spatial_p1_E6.5_e1_e2_e3_m1e2.EXE_exp15_spatial_p1_E6.5_e1_e2_e3_m1e2177	117	Intermediate Chorion	6.31792
	-6.14616	-6.62796	-8.56528	-8.77959	-7.93098	EXE_exp15_spatial_p1_E6.5_e1_e2_e3_m1e2.EXE_exp15_spatial_p1_E6.5_e1_e2_e3_m1e2182	74	Chorion progenitors	6.31792
	-6.92279	-9.28456	-8.19432	-7.75758	-7.28063	EXE_exp15_spatial_p1_E6.5_e1_e2_e3_m1e2.EXE_exp15_spatial_p1_E6.5_e1_e2_e3_m1e2183	114	Intermediate Chorion	6.31792
	-6.31404	-6.82406	-8.0697	-9.54328	-8.0697	EXE_exp15_spatial_p1_E6.5_e1_e2_e3_m1e2.EXE_exp15_spatial_p1_E6.5_e1_e2_e3_m1e2186	73	Chorion progenitors	6.31792
	-6.22395	-7.30928	-7.52726	-9.96578	-8.49676	EXE_exp15_spatial_p1_E6.5_e1_e2_e3_m1e2.EXE_exp15_spatial_p1_E6.5_e1_e2_e3_m1e2194	58	Chorion progenitors	6.31792
	-5.81455	-6.73556	-8.14177	-9.14841	-8.4915	EXE_exp15_spatial_p1_E6.5_e1_e2_e3_m1e2.EXE_exp15_spatial_p1_E6.5_e1_e2_e3_m1e2202	69	Chorion progenitors	6.31792
	-6.46725	-7.60939	-7.42782	-8.71869	-7.42782	EXE_exp15_spatial_p1_E6.5_e1_e2_e3_m1e2.EXE_exp15_spatial_p1_E6.5_e1_e2_e3_m1e2247	58	Chorion progenitors	6.31792
	-6.27457	-7.33786	-8.19265	-9.53772	-8.26745	EXE_exp15_spatial_p1_E6.5_e1_e2_e3_m1e2.EXE_exp15_spatial_p1_E6.5_e1_e2_e3_m1e2249	58	Chorion progenitors	6.31792
	-6.58064	-7.52518	-7.8791	-9.29631	-8.49513	EXE_EXP8_E6.5_NOVA.EXE_EXP8_E6.5_NOVA003	77	Chorion progenitors	6.39667
	-6.46373	-7.45183	-7.70103	-8.784	-7.64763	EXE_EXP8_E6.5_NOVA.EXE_EXP8_E6.5_NOVA006	69	Chorion progenitors	6.39667
	-6.40731	-7.28978	-8.00129	-8.79969	-7.38657	EXE_EXP8_E6.5_NOVA.EXE_EXP8_E6.5_NOVA009	67	Chorion progenitors	6.39667
	-6.25827	-7.11879	-7.87476	-8.76151	-8.40199	EXE_EXP8_E6.5_NOVA.EXE_EXP8_E6.5_NOVA010	74	Chorion progenitors	6.39667
	-6.38113	-6.76664	-8.1349	-9.36979	-8.24254	EXE_EXP8_E6.5_NOVA.EXE_EXP8_E6.5_NOVA011	66	Chorion progenitors	6.39667
	-7.38905	-9.26914	-7.24625	-9.26914	-8.44866	EXE_EXP8_E6.5_NOVA.EXE_EXP8_E6.5_NOVA014	47	Chorion	6.39667
	-6.98498	-7.17723	-6.98498	-9.5562	-8.97672	EXE_EXP8_E6.5_NOVA.EXE_EXP8_E6.5_NOVA015	111	Chorion progenitors	6.39667
	-6.45357	-7.41006	-7.87727	-8.98325	-7.67191	EXE_EXP8_E6.5_NOVA.EXE_EXP8_E6.5_NOVA016	67	Chorion progenitors	6.39667
	-7.64091	-9.51734	-6.91419	-6.85211	-6.73543	EXE_EXP8_E6.5_NOVA.EXE_EXP8_E6.5_NOVA017	53	Intermediate Chorion	6.39667
	-6.17275	-6.29598	-8.09868	-9.00548	-7.07225	EXE_EXP8_E6.5_NOVA.EXE_EXP8_E6.5_NOVA018	83	Chorion progenitors	6.39667
	-5.83679	-6.86252	-7.66486	-9.63025	-7.91539	EXE_EXP8_E6.5_NOVA.EXE_EXP8_E6.5_NOVA019	74	Chorion progenitors	6.39667
	-6.81221	-8.44438	-8.24926	-8.24926	-7.33435	EXE_EXP8_E6.5_NOVA.EXE_EXP8_E6.5_NOVA020	116	Intermediate Chorion	6.39667
	-6.5621	-7.01626	-7.73352	-9.08559	-7.6828	EXE_EXP8_E6.5_NOVA.EXE_EXP8_E6.5_NOVA022	64	Chorion progenitors	6.39667
	-6.34776	-7.39673	-8.69689	-9.19611	-7.64548	EXE_EXP8_E6.5_NOVA.EXE_EXP8_E6.5_NOVA023	70	Chorion progenitors	6.39667
	-6.45663	-7.37016	-7.87354	-9.04724	-7.74553	EXE_EXP8_E6.5_NOVA.EXE_EXP8_E6.5_NOVA024	66	Chorion progenitors	6.39667
	-6.72235	-7.57753	-7.57753	-9.10624	-8.25187	EXE_EXP8_E6.5_NOVA.EXE_EXP8_E6.5_NOVA025	80	Chorion progenitors	6.39667
	-6.71034	-7.94664	-8.62852	-8.62852	-7.65269	EXE_EXP8_E6.5_NOVA.EXE_EXP8_E6.5_NOVA026	111	Chorion progenitors	6.39667
	-6.2353	-7.27539	-7.5114	-8.40596	-7.461	EXE_EXP8_E6.5_NOVA.EXE_EXP8_E6.5_NOVA027	58	Chorion progenitors	6.39667
	-6.20097	-6.97681	-8.02956	-8.77358	-7.34753	EXE_EXP8_E6.5_NOVA.EXE_EXP8_E6.5_NOVA028	58	Chorion progenitors	6.39667
	-6.86958	-7.69016	-7.54032	-9.01913	-7.16631	EXE_EXP8_E6.5_NOVA.EXE_EXP8_E6.5_NOVA029	95	Chorion progenitors	6.39667
	-6.20616	-7.08011	-7.22583	-9.6593	-8.21438	EXE_EXP8_E6.5_NOVA.EXE_EXP8_E6.5_NOVA034	77	Chorion progenitors	6.39667
	-6.3746	-6.9123	-8.49267	-8.49267	-7.01904	EXE_EXP8_E6.5_NOVA.EXE_EXP8_E6.5_NOVA035	74	Chorion progenitors	6.39667
	-6.90647	-8.55045	-7.74301	-8.22848	-7.74301	EXE_EXP8_E6.5_NOVA.EXE_EXP8_E6.5_NOVA036	101	Chorion progenitors	6.39667
	-6.10161	-6.92432	-7.93929	-9.18059	-8.0734	EXE_EXP8_E6.5_NOVA.EXE_EXP8_E6.5_NOVA039	76	Chorion progenitors	6.39667
	-6.63417	-7.83885	-8.02102	-9.13618	-8.34635	EXE_EXP8_E6.5_NOVA.EXE_EXP8_E6.5_NOVA040	94	Chorion progenitors	6.39667
	-6.6229	-7.53748	-8.33536	-8.62985	-7.21808	EXE_EXP8_E6.5_NOVA.EXE_EXP8_E6.5_NOVA044	94	Chorion progenitors	6.39667
	-7.06264	-8.26834	-7.269	-9.16028	-7.38442	EXE_EXP8_E6.5_NOVA.EXE_EXP8_E6.5_NOVA045	101	Chorion progenitors	6.39667
	-6.47511	-6.85267	-7.3925	-8.80364	-8.31585	EXE_EXP8_E6.5_NOVA.EXE_EXP8_E6.5_NOVA048	58	Chorion progenitors	6.39667
	-6.58975	-7.0159	-7.67462	-9.1934	-8.24275	EXE_EXP8_E6.5_NOVA.EXE_EXP8_E6.5_NOVA053	74	Chorion progenitors	6.39667
	-6.33329	-7.16668	-7.92678	-8.93967	-7.01392	EXE_EXP8_E6.5_NOVA.EXE_EXP8_E6.5_NOVA054	98	Chorion progenitors	6.39667
	-7.06694	-6.87975	-7.84202	-9.63427	-7.53506	EXE_EXP8_E6.5_NOVA.EXE_EXP8_E6.5_NOVA055	74	Chorion progenitors	6.39667
	-6.48785	-7.86931	-7.42057	-9.13378	-7.97862	EXE_EXP8_E6.5_NOVA.EXE_EXP8_E6.5_NOVA056	64	Chorion progenitors	6.39667
	-7.10747	-7.96942	-8.29925	-9.33946	-7.87434	EXE_EXP8_E6.5_NOVA.EXE_EXP8_E6.5_NOVA057	58	Chorion progenitors	6.39667
	-6.17456	-6.88751	-8.19181	-8.76224	-7.72608	EXE_EXP8_E6.5_NOVA.EXE_EXP8_E6.5_NOVA058	74	Chorion progenitors	6.39667
	-6.46877	-7.63161	-8.66125	-7.98755	-7.98755	EXE_EXP8_E6.5_NOVA.EXE_EXP8_E6.5_NOVA060	116	Intermediate Chorion	6.39667
	-6.11748	-6.57619	-7.57353	-8.97976	-7.87187	EXE_EXP8_E6.5_NOVA.EXE_EXP8_E6.5_NOVA062	74	Chorion progenitors	6.39667
	-6.18972	-6.88467	-7.51915	-9.02733	-7.66486	EXE_EXP8_E6.5_NOVA.EXE_EXP8_E6.5_NOVA063	76	Chorion progenitors	6.39667
	-6.43442	-7.28233	-8.52599	-8.86691	-7.34791	EXE_EXP8_E6.5_NOVA.EXE_EXP8_E6.5_NOVA064	58	Chorion progenitors	6.39667
	-5.76075	-7.15922	-8.5678	-8.5678	-8.17794	EXE_EXP8_E6.5_NOVA.EXE_EXP8_E6.5_NOVA065	67	Chorion progenitors	6.39667
	-6.42498	-6.81087	-8.18173	-9.18438	-6.74265	EXE_EXP8_E6.5_NOVA.EXE_EXP8_E6.5_NOVA067	69	Chorion progenitors	6.39667
	-6.68698	-7.31066	-8.1749	-8.53109	-7.88948	EXE_EXP8_E6.5_NOVA.EXE_EXP8_E6.5_NOVA068	99	Chorion progenitors	6.39667
	-7.21318	-8.07102	-7.53818	-8.19324	-7.95834	EXE_EXP8_E6.5_NOVA.EXE_EXP8_E6.5_NOVA069	64	Chorion progenitors	6.39667
	-6.24556	-6.69468	-7.78766	-9.25119	-7.01517	EXE_EXP8_E6.5_NOVA.EXE_EXP8_E6.5_NOVA070	70	Chorion progenitors	6.39667
	-6.2898	-7.5641	-7.46978	-8.91542	-7.29784	EXE_EXP8_E6.5_NOVA.EXE_EXP8_E6.5_NOVA071	64	Chorion progenitors	6.39667
	-6.34685	-7.12664	-7.12664	-8.94716	-7.27158	EXE_EXP8_E6.5_NOVA.EXE_EXP8_E6.5_NOVA072	62	Chorion progenitors	6.39667
	-6.75832	-6.99767	-8.03063	-8.56118	-7.64358	EXE_EXP8_E6.5_NOVA.EXE_EXP8_E6.5_NOVA073	112	Chorion progenitors	6.39667
	-7.21919	-8.61098	-7.52928	-8.22747	-7.75338	EXE_EXP8_E6.5_NOVA.EXE_EXP8_E6.5_NOVA074	116	Intermediate Chorion	6.39667
	-6.1969	-7.68493	-8.17662	-9.19876	-7.68493	EXE_EXP8_E6.5_NOVA.EXE_EXP8_E6.5_NOVA075	76	Chorion progenitors	6.39667
	-6.55406	-6.66113	-8.25047	-8.49267	-7.36293	EXE_EXP8_E6.5_NOVA.EXE_EXP8_E6.5_NOVA077	78	Chorion progenitors	6.39667
	-6.24123	-7.26128	-8.39492	-9.12717	-7.66079	EXE_EXP8_E6.5_NOVA.EXE_EXP8_E6.5_NOVA078	103	Chorion progenitors	6.39667
	-6.31447	-6.86944	-8.32232	-8.69311	-7.39136	EXE_EXP8_E6.5_NOVA.EXE_EXP8_E6.5_NOVA081	69	Chorion progenitors	6.39667
	-6.7759	-7.08134	-8.0016	-8.511	-7.80155	EXE_EXP8_E6.5_NOVA.EXE_EXP8_E6.5_NOVA082	74	Chorion progenitors	6.39667
	-6.2829	-7.50629	-8.31884	-8.55545	-7.77902	EXE_EXP8_E6.5_NOVA.EXE_EXP8_E6.5_NOVA083	109	Chorion progenitors	6.39667
	-6.94771	-7.62733	-8.46706	-8.95543	-7.41263	EXE_EXP8_E6.5_NOVA.EXE_EXP8_E6.5_NOVA085	65	Chorion progenitors	6.39667
	-6.79204	-7.37165	-8.11282	-8.88198	-7.66752	EXE_EXP8_E6.5_NOVA.EXE_EXP8_E6.5_NOVA087	85	Chorion progenitors	6.39667
	-6.48812	-6.80262	-7.84903	-9.63614	-7.93705	EXE_EXP8_E6.5_NOVA.EXE_EXP8_E6.5_NOVA088	79	Chorion progenitors	6.39667
	-6.34907	-6.92526	-7.89926	-9.6877	-8.22661	EXE_EXP8_E6.5_NOVA.EXE_EXP8_E6.5_NOVA089	66	Chorion progenitors	6.39667
	-6.84302	-7.44349	-7.77716	-8.65382	-8.09038	EXE_EXP8_E6.5_NOVA.EXE_EXP8_E6.5_NOVA090	63	Chorion progenitors	6.39667
	-7.63352	-8.8949	-7.74265	-7.63352	-6.17484	EXE_EXP8_E6.5_NOVA.EXE_EXP8_E6.5_NOVA091	114	Intermediate Chorion	6.39667
	-6.76095	-7.43091	-7.82005	-8.97338	-7.52891	EXE_EXP8_E6.5_NOVA.EXE_EXP8_E6.5_NOVA093	70	Chorion progenitors	6.39667
	-6.77045	-7.25249	-7.25249	-8.55673	-7.98157	EXE_EXP8_E6.5_NOVA.EXE_EXP8_E6.5_NOVA095	121	Chorion progenitors	6.39667
	-6.40417	-7.01369	-7.36033	-9.25585	-7.90275	EXE_EXP8_E6.5_NOVA.EXE_EXP8_E6.5_NOVA096	69	Chorion progenitors	6.39667
	-6.80801	-7.76889	-7.40369	-9.0072	-7.18988	EXE_EXP8_E6.5_NOVA.EXE_EXP8_E6.5_NOVA097	113	Intermediate Chorion	6.39667
	-6.63503	-7.23417	-7.99992	-9.214	-7.66352	EXE_EXP8_E6.5_NOVA.EXE_EXP8_E6.5_NOVA098	64	Chorion progenitors	6.39667
	-6.75951	-7.75279	-8.37623	-8.57248	-7.27547	EXE_EXP8_E6.5_NOVA.EXE_EXP8_E6.5_NOVA100	116	Intermediate Chorion	6.39667
	-6.79134	-6.55518	-7.348	-9.2501	-7.7855	EXE_EXP8_E6.5_NOVA.EXE_EXP8_E6.5_NOVA103	74	Chorion progenitors	6.39667
	-6.2468	-6.87457	-7.52622	-8.38508	-7.46855	EXE_EXP8_E6.5_NOVA.EXE_EXP8_E6.5_NOVA104	83	Chorion progenitors	6.39667
	-7.00504	-9.96578	-7.86113	-5.76246	-6.93863	EXE_EXP8_E6.5_NOVA.EXE_EXP8_E6.5_NOVA193	25	EPC progenitors	6.30496
	-6.92106	-9.49936	-7.21621	-5.78186	-7.02479	EXE_EXP8_E6.5_NOVA.EXE_EXP8_E6.5_NOVA195	24	EPC progenitors	6.30496
	-6.6373	-9.96578	-7.92344	-7.54172	-7.71999	EXE_EXP8_E6.5_NOVA.EXE_EXP8_E6.5_NOVA196	7	TGC progenitors	6.30496
	-7.02602	-9.96578	-7.56984	-6.01552	-5.52218	EXE_EXP8_E6.5_NOVA.EXE_EXP8_E6.5_NOVA197	20	SpT-Gly	6.30496
	-6.74613	-9.71072	-7.57223	-6.04767	-5.99334	EXE_EXP8_E6.5_NOVA.EXE_EXP8_E6.5_NOVA198	25	EPC progenitors	6.30496
	-6.93685	-9.96578	-6.85983	-6.20731	-6.85983	EXE_EXP8_E6.5_NOVA.EXE_EXP8_E6.5_NOVA199	25	EPC progenitors	6.30496
	-7.12692	-9.21403	-7.97908	-6.02462	-6.65983	EXE_EXP8_E6.5_NOVA.EXE_EXP8_E6.5_NOVA200	13	EPC progenitors	6.30496
	-6.59886	-9.5756	-8.16484	-6.39659	-6.15396	EXE_EXP8_E6.5_NOVA.EXE_EXP8_E6.5_NOVA201	24	EPC progenitors	6.30496
	-7.30228	-9.96578	-6.9854	-7.11279	-5.71725	EXE_EXP8_E6.5_NOVA.EXE_EXP8_E6.5_NOVA203	23	SpT-Gly	6.30496
	-6.73878	-9.96578	-7.04528	-5.81796	-6.48612	EXE_EXP8_E6.5_NOVA.EXE_EXP8_E6.5_NOVA206	19	EPC progenitors	6.30496
	-7.18392	-9.46008	-7.91315	-6.46939	-7.42281	EXE_EXP8_E6.5_NOVA.EXE_EXP8_E6.5_NOVA208	12	TGC progenitors	6.30496
	-6.53363	-9.96578	-8.36821	-6.62685	-7.53539	EXE_EXP8_E6.5_NOVA.EXE_EXP8_E6.5_NOVA210	24	EPC progenitors	6.30496
	-7.07723	-9.70986	-7.73685	-5.85272	-6.37319	EXE_EXP8_E6.5_NOVA.EXE_EXP8_E6.5_NOVA214	26	EPC progenitors	6.30496
	-7.00737	-7.98589	-7.98589	-8.49757	-7.12105	EXE_EXP8_E6.5_NOVA.EXE_EXP8_E6.5_NOVA216	58	Chorion progenitors	6.30496
	-7.19273	-9.96578	-7.64999	-7.19273	-7.19273	EXE_EXP8_E6.5_NOVA.EXE_EXP8_E6.5_NOVA217	7	TGC progenitors	6.30496
	-6.5862	-9.68624	-7.62595	-5.49542	-7.34955	EXE_EXP8_E6.5_NOVA.EXE_EXP8_E6.5_NOVA218	25	EPC progenitors	6.30496
	-6.87923	-9.96578	-8.15917	-5.72972	-7.14467	EXE_EXP8_E6.5_NOVA.EXE_EXP8_E6.5_NOVA221	13	EPC progenitors	6.30496
	-7.39525	-9.46836	-7.49887	-5.87358	-8.17079	EXE_EXP8_E6.5_NOVA.EXE_EXP8_E6.5_NOVA222	11	EPC progenitors	6.30496
	-7.20148	-9.48077	-8.04085	-6.24465	-7.20148	EXE_EXP8_E6.5_NOVA.EXE_EXP8_E6.5_NOVA225	24	EPC progenitors	6.30496
	-7.27325	-9.96578	-7.43436	-5.63482	-7.27325	EXE_EXP8_E6.5_NOVA.EXE_EXP8_E6.5_NOVA226	25	EPC progenitors	6.30496
	-6.22102	-6.6584	-8.43581	-8.91007	-7.79396	EXE_EXP8_E6.5_NOVA.EXE_EXP8_E6.5_NOVA227	74	Chorion progenitors	6.30496
	-7.26377	-7.74193	-7.26377	-9.42088	-7.89111	EXE_EXP8_E6.5_NOVA.EXE_EXP8_E6.5_NOVA230	64	Chorion progenitors	6.30496
	-6.19499	-6.49073	-8.0788	-8.84103	-7.67913	EXE_EXP8_E6.5_NOVA.EXE_EXP8_E6.5_NOVA233	74	Chorion progenitors	6.30496
	-7.13056	-9.14443	-7.85343	-6.5789	-7.35372	EXE_EXP8_E6.5_NOVA.EXE_EXP8_E6.5_NOVA236	12	TGC progenitors	6.30496
	-6.82106	-9.96578	-7.14349	-6.19476	-5.66385	EXE_EXP8_E6.5_NOVA.EXE_EXP8_E6.5_NOVA238	19	EPC progenitors	6.30496
	-7.09968	-9.96578	-7.26433	-6.41156	-6.81788	EXE_EXP8_E6.5_NOVA.EXE_EXP8_E6.5_NOVA240	13	EPC progenitors	6.30496
	-6.65598	-9.96578	-7.37369	-6.08633	-6.44013	EXE_EXP8_E6.5_NOVA.EXE_EXP8_E6.5_NOVA241	25	EPC progenitors	6.30496
	-7.17024	-9.48428	-8.04993	-6.07175	-7.90588	EXE_EXP8_E6.5_NOVA.EXE_EXP8_E6.5_NOVA242	11	EPC progenitors	6.30496
	-7.16548	-9.96578	-7.1235	-7.16548	-7.67045	EXE_EXP8_E6.5_NOVA.EXE_EXP8_E6.5_NOVA243	12	TGC progenitors	6.30496
	-7.35542	-9.96578	-7.58216	-6.31671	-6.94701	EXE_EXP8_E6.5_NOVA.EXE_EXP8_E6.5_NOVA244	25	EPC progenitors	6.30496
	-6.75053	-8.89198	-7.68263	-5.70034	-5.87645	EXE_EXP8_E6.5_NOVA.EXE_EXP8_E6.5_NOVA245	26	EPC progenitors	6.30496
	-7.23364	-9.96578	-7.45389	-6.58626	-6.14099	EXE_EXP8_E6.5_NOVA.EXE_EXP8_E6.5_NOVA246	19	EPC progenitors	6.30496
	-6.92478	-9.72606	-7.81699	-6.44417	-7.2425	EXE_EXP8_E6.5_NOVA.EXE_EXP8_E6.5_NOVA247	24	EPC progenitors	6.30496
	-6.8162	-9.59659	-7.89267	-6.51749	-7.19335	EXE_EXP8_E6.5_NOVA.EXE_EXP8_E6.5_NOVA248	15	TGC progenitors	6.30496
	-6.74741	-9.36246	-8.11937	-7.4617	-7.11168	EXE_EXP8_E6.5_NOVA.EXE_EXP8_E6.5_NOVA249	12	TGC progenitors	6.30496
	-6.86594	-9.96578	-8.10416	-6.28166	-6.81157	EXE_EXP8_E6.5_NOVA.EXE_EXP8_E6.5_NOVA252	18	EPC progenitors	6.30496
	-6.46877	-9.96578	-6.90397	-5.5589	-6.09809	EXE_EXP8_E6.5_NOVA.EXE_EXP8_E6.5_NOVA254	23	SpT-Gly	6.30496
	-7.5889	-9.96578	-7.76573	-6.20212	-6.73493	EXE_EXP8_E6.5_NOVA.EXE_EXP8_E6.5_NOVA256	13	EPC progenitors	6.30496
	-6.70783	-9.42888	-8.47859	-6.40256	-7.39061	EXE_EXP8_E6.5_NOVA.EXE_EXP8_E6.5_NOVA273	14	EPC progenitors	6.4449
	-7.51259	-9.16169	-7.43604	-7.91846	-7.10447	EXE_EXP8_E6.5_NOVA.EXE_EXP8_E6.5_NOVA274	54	Intermediate Chorion	6.4449
	-7.1324	-9.27627	-8.17878	-8.81166	-6.23733	EXE_EXP8_E6.5_NOVA.EXE_EXP8_E6.5_NOVA276	56	Chorion	6.4449
	-6.1417	-6.82571	-8.17163	-8.80612	-7.79698	EXE_EXP8_E6.5_NOVA.EXE_EXP8_E6.5_NOVA277	78	Chorion progenitors	6.4449
	-8.06862	-9.96578	-7.39564	-7.39564	-6.85084	EXE_EXP8_E6.5_NOVA.EXE_EXP8_E6.5_NOVA286	53	Intermediate Chorion	6.4449
	-7.0598	-8.00151	-7.49056	-8.71362	-7.00755	EXE_EXP8_E6.5_NOVA.EXE_EXP8_E6.5_NOVA288	109	Chorion progenitors	6.4449
	-6.54593	-7.71828	-7.71828	-9.4387	-7.41706	EXE_EXP8_E6.5_NOVA.EXE_EXP8_E6.5_NOVA289	97	Chorion progenitors	6.4449
	-6.333	-6.40757	-8.52298	-9.13299	-7.41908	EXE_EXP8_E6.5_NOVA.EXE_EXP8_E6.5_NOVA300	69	Chorion progenitors	6.4449
	-6.79704	-9.96578	-8.05249	-6.89921	-7.47749	EXE_EXP8_E6.5_NOVA.EXE_EXP8_E6.5_NOVA301	14	EPC progenitors	6.4449
	-6.61121	-7.21252	-8.17458	-8.80841	-7.6148	EXE_EXP8_E6.5_NOVA.EXE_EXP8_E6.5_NOVA308	81	Chorion progenitors	6.4449
	-6.32694	-6.30011	-8.12909	-9.66267	-7.79357	EXE_EXP8_E6.5_NOVA.EXE_EXP8_E6.5_NOVA309	77	Chorion progenitors	6.4449
	-7.51575	-9.58992	-7.87026	-7.43924	-6.37939	EXE_EXP8_E6.5_NOVA.EXE_EXP8_E6.5_NOVA311	57	Intermediate Chorion	6.4449
	-6.1861	-6.5751	-8.5075	-8.5075	-8.06022	EXE_EXP8_E6.5_NOVA.EXE_EXP8_E6.5_NOVA313	77	Chorion progenitors	6.4449
	-6.83697	-6.943	-9.01744	-9.26999	-7.05743	EXE_EXP8_E6.5_NOVA.EXE_EXP8_E6.5_NOVA315	64	Chorion progenitors	6.4449
	-7.05372	-9.96578	-7.51535	-5.80933	-6.75718	EXE_EXP8_E6.5_NOVA.EXE_EXP8_E6.5_NOVA322	25	EPC progenitors	6.4449
	-7.71881	-9.46364	-7.48564	-6.4021	-6.81035	EXE_EXP8_E6.5_NOVA.EXE_EXP8_E6.5_NOVA323	14	EPC progenitors	6.4449
	-8.0676	-9.96578	-7.5114	-6.59405	-5.89709	EXE_EXP8_E6.5_NOVA.EXE_EXP8_E6.5_NOVA325	34	Chorion	6.4449
	-7.36283	-9.22016	-8.21369	-8.63088	-6.77668	EXE_EXP8_E6.5_NOVA.EXE_EXP8_E6.5_NOVA332	117	Intermediate Chorion	6.4449
	-7.38914	-9.96578	-7.9534	-7.32392	-7.45744	EXE_EXP8_E6.5_NOVA.EXE_EXP8_E6.5_NOVA334	8	TGC progenitors	6.4449
	-7.15601	-9.96578	-7.28204	-6.02379	-6.78555	EXE_EXP8_E6.5_NOVA.EXE_EXP8_E6.5_NOVA338	24	EPC progenitors	6.4449
	-7.12515	-9.75904	-6.54527	-6.19656	-7.78185	EXE_EXP8_E6.5_NOVA.EXE_EXP8_E6.5_NOVA340	13	EPC progenitors	6.4449
	-6.99106	-7.62828	-7.7684	-9.13418	-6.99106	EXE_EXP8_E6.5_NOVA.EXE_EXP8_E6.5_NOVA343	98	Chorion progenitors	6.4449
	-7.71583	-9.59956	-7.51184	-6.73615	-6.5685	EXE_EXP8_E6.5_NOVA.EXE_EXP8_E6.5_NOVA353	53	Intermediate Chorion	6.4449
	-7.18573	-9.96578	-7.23044	-6.61212	-7.05936	EXE_EXP8_E6.5_NOVA.EXE_EXP8_E6.5_NOVA354	18	EPC progenitors	6.4449
	-6.23437	-7.90588	-8.59574	-9.1239	-8.20997	EXE_EXP8_E6.5_NOVA.EXE_EXP8_E6.5_NOVA357	60	Chorion progenitors	6.4449
	-6.71849	-9.96578	-7.42298	-5.82783	-5.35913	EXE_EXP8_E6.5_NOVA.EXE_EXP8_E6.5_NOVA359	26	EPC progenitors	6.4449
	-6.71365	-7.1544	-8.64104	-8.50336	-7.50251	EXE_EXP8_E6.5_NOVA.EXE_EXP8_E6.5_NOVA362	90	Chorion progenitors	6.4449
	-6.50544	-6.92538	-7.52018	-9.46299	-7.52018	EXE_EXP8_E6.5_NOVA.EXE_EXP8_E6.5_NOVA366	74	Chorion progenitors	6.4449
	-6.94566	-8.02282	-8.6893	-8.2127	-7.32986	EXE_EXP8_E6.5_NOVA.EXE_EXP8_E6.5_NOVA369	47	Chorion	6.4449
	-6.3503	-6.5532	-7.88985	-9.42036	-7.74062	EXE_EXP8_E6.5_NOVA.EXE_EXP8_E6.5_NOVA371	74	Chorion progenitors	6.4449
	-7.72478	-9.96578	-7.4239	-6.524	-7.13006	EXE_EXP8_E6.5_NOVA.EXE_EXP8_E6.5_NOVA375	14	EPC progenitors	6.4449
	-6.63721	-6.88422	-7.9708	-9.12547	-7.48888	EXE_EXP8_E6.5_NOVA.EXE_EXP8_E6.5_NOVA376	111	Chorion progenitors	6.4449
	-7.16828	-7.87942	-7.87942	-8.90764	-7.22554	EXE_EXP8_E6.5_NOVA.EXE_EXP8_E6.5_NOVA377	116	Intermediate Chorion	6.4449
	-6.63749	-7.29686	-7.9209	-8.88406	-7.88238	EXE_EXP8_E6.5_NOVA.EXE_EXP8_E6.5_NOVA380	62	Chorion progenitors	6.4449
	-6.73261	-9.96578	-8.54319	-6.68194	-6.89626	EXE_EXP8_E6.5_NOVA_701.EXE_EXP8_E6.5_NOVA_701098	5	TGC progenitors	6.36933
	-6.46182	-6.86376	-8.19441	-8.51998	-7.81254	EXE_EXP8_E6.5_NOVA_701.EXE_EXP8_E6.5_NOVA_701100	78	Chorion progenitors	6.36933
	-6.71484	-9.5499	-8.15602	-7.84771	-6.99322	EXE_EXP8_E6.5_NOVA_701.EXE_EXP8_E6.5_NOVA_701104	11	EPC progenitors	6.36933
	-6.54637	-9.38334	-7.6499	-8.16382	-7.88409	EXE_EXP8_E6.5_NOVA_701.EXE_EXP8_E6.5_NOVA_701105	7	TGC progenitors	6.36933
	-7.10858	-9.96578	-7.15064	-6.53476	-6.16788	EXE_EXP8_E6.5_NOVA_701.EXE_EXP8_E6.5_NOVA_701106	26	EPC progenitors	6.36933
	-7.07397	-9.42109	-8.24613	-6.61892	-5.44107	EXE_EXP8_E6.5_NOVA_701.EXE_EXP8_E6.5_NOVA_701109	20	SpT-Gly	6.36933
	-6.76804	-9.75883	-7.59709	-6.52324	-7.47329	EXE_EXP8_E6.5_NOVA_701.EXE_EXP8_E6.5_NOVA_701110	14	EPC progenitors	6.36933
	-6.67199	-7.01905	-7.84311	-9.26174	-7.77527	EXE_EXP8_E6.5_NOVA_701.EXE_EXP8_E6.5_NOVA_701112	61	Chorion progenitors	6.36933
	-7.01457	-9.96578	-8.99346	-7.31249	-7.10721	EXE_EXP8_E6.5_NOVA_701.EXE_EXP8_E6.5_NOVA_701115	7	TGC progenitors	6.36933
	-7.54326	-9.06103	-7.79943	-7.43043	-7.0509	EXE_EXP8_E6.5_NOVA_701.EXE_EXP8_E6.5_NOVA_701117	55	Intermediate Chorion	6.36933
	-6.86332	-9.66717	-7.54104	-6.73409	-5.58091	EXE_EXP8_E6.5_NOVA_701.EXE_EXP8_E6.5_NOVA_701124	20	SpT-Gly	6.36933
	-6.97263	-9.78451	-8.08697	-7.39197	-7.23825	EXE_EXP8_E6.5_NOVA_701.EXE_EXP8_E6.5_NOVA_701128	7	TGC progenitors	6.36933
	-7.3071	-9.96578	-7.93513	-7.05608	-7.76409	EXE_EXP8_E6.5_NOVA_701.EXE_EXP8_E6.5_NOVA_701131	14	EPC progenitors	6.36933
	-6.79367	-9.54247	-8.1349	-6.96748	-6.90719	EXE_EXP8_E6.5_NOVA_701.EXE_EXP8_E6.5_NOVA_701132	14	EPC progenitors	6.36933
	-6.58257	-9.64586	-7.88601	-7.02035	-5.46761	EXE_EXP8_E6.5_NOVA_701.EXE_EXP8_E6.5_NOVA_701133	22	SpT-Gly	6.36933
	-6.57728	-7.36304	-8.14317	-8.95509	-7.44571	EXE_EXP8_E6.5_NOVA_701.EXE_EXP8_E6.5_NOVA_701134	64	Chorion progenitors	6.36933
	-7.39362	-9.73106	-7.35139	-6.98567	-5.78486	EXE_EXP8_E6.5_NOVA_701.EXE_EXP8_E6.5_NOVA_701135	23	SpT-Gly	6.36933
	-7.85768	-9.67802	-7.65152	-7.85768	-6.66859	EXE_EXP8_E6.5_NOVA_701.EXE_EXP8_E6.5_NOVA_701137	55	Intermediate Chorion	6.36933
	-6.43872	-9.76092	-6.93524	-6.38255	-5.49275	EXE_EXP8_E6.5_NOVA_701.EXE_EXP8_E6.5_NOVA_701138	23	SpT-Gly	6.36933
	-6.92179	-9.96578	-7.12572	-6.1819	-6.45248	EXE_EXP8_E6.5_NOVA_701.EXE_EXP8_E6.5_NOVA_701142	25	EPC progenitors	6.36933
	-7.44772	-9.96578	-7.03611	-6.89412	-5.49857	EXE_EXP8_E6.5_NOVA_701.EXE_EXP8_E6.5_NOVA_701143	31	SpT-Gly	6.36933
	-5.80428	-6.46296	-8.59275	-8.70794	-7.54009	EXE_EXP8_E6.5_NOVA_701.EXE_EXP8_E6.5_NOVA_701147	67	Chorion progenitors	6.36933
	-6.98043	-9.73561	-7.70108	-6.2725	-7.01229	EXE_EXP8_E6.5_NOVA_701.EXE_EXP8_E6.5_NOVA_701148	13	EPC progenitors	6.36933
	-7.05018	-9.72478	-8.06766	-6.57973	-7.35913	EXE_EXP8_E6.5_NOVA_701.EXE_EXP8_E6.5_NOVA_701152	5	TGC progenitors	6.36933
	-6.71179	-9.96578	-7.51336	-6.24331	-7.31348	EXE_EXP8_E6.5_NOVA_701.EXE_EXP8_E6.5_NOVA_701159	11	EPC progenitors	6.36933
	-6.11008	-9.96578	-7.17295	-6.87034	-5.9573	EXE_EXP8_E6.5_NOVA_701.EXE_EXP8_E6.5_NOVA_701163	22	SpT-Gly	6.36933
	-7.95609	-8.71731	-8.8949	-7.26455	-6.93816	EXE_EXP8_E6.5_NOVA_701.EXE_EXP8_E6.5_NOVA_701164	57	Intermediate Chorion	6.36933
	-6.86673	-9.96578	-7.70748	-6.57887	-7.16012	EXE_EXP8_E6.5_NOVA_701.EXE_EXP8_E6.5_NOVA_701166	11	EPC progenitors	6.36933
	-7.12641	-8.92204	-8.2279	-8.32279	-7.4622	EXE_EXP8_E6.5_NOVA_701.EXE_EXP8_E6.5_NOVA_701167	98	Chorion progenitors	6.36933
	-7.04244	-9.6223	-7.45373	-6.34633	-5.55329	EXE_EXP8_E6.5_NOVA_701.EXE_EXP8_E6.5_NOVA_701168	26	EPC progenitors	6.36933
	-7.52557	-9.96578	-7.38549	-6.93117	-6.74839	EXE_EXP8_E6.5_NOVA_701.EXE_EXP8_E6.5_NOVA_701169	16	TGC progenitors	6.36933
	-7.66075	-8.63461	-8.18938	-8.47046	-7.08461	EXE_EXP8_E6.5_NOVA_701.EXE_EXP8_E6.5_NOVA_701170	125	Chorion progenitors	6.36933
	-7.62607	-9.1679	-7.85359	-8.12384	-6.96286	EXE_EXP8_E6.5_NOVA_701.EXE_EXP8_E6.5_NOVA_701172	54	Intermediate Chorion	6.36933
	-6.28354	-6.52768	-8.6225	-8.71267	-7.99463	EXE_EXP8_E6.5_NOVA_701.EXE_EXP8_E6.5_NOVA_701175	84	Chorion progenitors	6.36933
	-6.57983	-9.96578	-7.24283	-7.16828	-5.65054	EXE_EXP8_E6.5_NOVA_701.EXE_EXP8_E6.5_NOVA_701176	21	SpT-Gly	6.36933
	-6.43935	-6.70573	-8.66888	-9.74931	-7.33806	EXE_EXP8_E6.5_NOVA_701.EXE_EXP8_E6.5_NOVA_701178	80	Chorion progenitors	6.36933
	-7.36677	-9.96578	-7.59971	-6.92546	-7.65117	EXE_EXP8_E6.5_NOVA_701.EXE_EXP8_E6.5_NOVA_701180	14	EPC progenitors	6.36933
	-7.10032	-9.96578	-7.05039	-6.37655	-5.53742	EXE_EXP8_E6.5_NOVA_701.EXE_EXP8_E6.5_NOVA_701182	20	SpT-Gly	6.36933
	-8.01627	-9.96578	-7.29039	-7.83895	-6.53738	EXE_EXP8_E6.5_NOVA_701.EXE_EXP8_E6.5_NOVA_701183	54	Intermediate Chorion	6.36933
	-7.09405	-9.96578	-7.80016	-6.4201	-6.62205	EXE_EXP8_E6.5_NOVA_701.EXE_EXP8_E6.5_NOVA_701184	13	EPC progenitors	6.36933
	-7.70538	-9.43369	-8.17786	-8.00261	-6.98147	EXE_EXP8_E6.5_NOVA_701.EXE_EXP8_E6.5_NOVA_701185	54	Intermediate Chorion	6.36933
	-7.79876	-9.00077	-8.27804	-8.01859	-7.36225	EXE_EXP8_E6.5_NOVA_701.EXE_EXP8_E6.5_NOVA_701186	115	Intermediate Chorion	6.36933
	-6.88657	-8.30921	-7.97279	-8.97045	-6.70114	EXE_EXP8_E6.5_NOVA_701.EXE_EXP8_E6.5_NOVA_701187	109	Chorion progenitors	6.36933
	-7.49345	-9.96578	-7.43821	-5.85744	-5.38301	EXE_EXP8_E6.5_NOVA_701.EXE_EXP8_E6.5_NOVA_701188	19	EPC progenitors	6.36933
	-7.48909	-9.44486	-7.73421	-7.14035	-6.93448	EXE_EXP8_E6.5_NOVA_701.EXE_EXP8_E6.5_NOVA_701190	114	Intermediate Chorion	6.36933
	-6.4935	-6.90896	-8.37138	-9.37609	-7.63254	EXE_EXP8_E6.5_NOVA_701.EXE_EXP8_E6.5_NOVA_701194	77	Chorion progenitors	6.36933
	-6.57887	-9.96578	-8.69131	-7.44716	-7.12795	EXE_EXP8_E6.5_NOVA_701.EXE_EXP8_E6.5_NOVA_701195	7	TGC progenitors	6.36933
	-6.58257	-9.12892	-7.78381	-6.38007	-5.74169	EXE_EXP8_E6.5_NOVA_701.EXE_EXP8_E6.5_NOVA_701196	26	EPC progenitors	6.36933
	-6.42525	-7.4537	-8.81052	-9.1033	-7.35378	EXE_EXP8_E6.5_NOVA_701.EXE_EXP8_E6.5_NOVA_701200	79	Chorion progenitors	6.36933
	-7.30723	-9.39718	-8.67343	-6.92202	-6.20446	EXE_EXP8_E6.5_NOVA_701.EXE_EXP8_E6.5_NOVA_701202	19	EPC progenitors	6.36933
	-6.28073	-6.71711	-7.91846	-9.22469	-7.4548	EXE_EXP8_E6.5_NOVA_701.EXE_EXP8_E6.5_NOVA_701203	80	Chorion progenitors	6.36933
	-7.03325	-9.28489	-7.63784	-6.21466	-5.9056	EXE_EXP8_E6.5_NOVA_701.EXE_EXP8_E6.5_NOVA_701208	26	EPC progenitors	6.36933
	-7.1506	-9.96578	-7.46889	-7.2491	-5.89609	EXE_EXP8_E6.5_NOVA_701.EXE_EXP8_E6.5_NOVA_701209	22	SpT-Gly	6.36933
	-6.7704	-9.96578	-8.4525	-6.19905	-6.23891	EXE_EXP8_E6.5_NOVA_701.EXE_EXP8_E6.5_NOVA_701210	26	EPC progenitors	6.36933
	-6.56298	-7.09781	-7.9126	-9.05347	-7.40157	EXE_EXP8_E6.5_NOVA_701.EXE_EXP8_E6.5_NOVA_701212	61	Chorion progenitors	6.36933
	-7.02414	-9.69973	-7.95226	-6.04209	-5.71607	EXE_EXP8_E6.5_NOVA_701.EXE_EXP8_E6.5_NOVA_701214	26	EPC progenitors	6.36933
	-7.45313	-9.3767	-8.3726	-7.33097	-7.29244	EXE_EXP8_E6.5_NOVA_701.EXE_EXP8_E6.5_NOVA_701215	54	Intermediate Chorion	6.36933
	-7.26682	-9.68925	-7.52299	-6.93305	-6.82542	EXE_EXP8_E6.5_NOVA_701.EXE_EXP8_E6.5_NOVA_701218	3	TGC progenitors	6.36933
	-7.4168	-9.96578	-8.0992	-6.43139	-6.73602	EXE_EXP8_E6.5_NOVA_701.EXE_EXP8_E6.5_NOVA_701221	13	EPC progenitors	6.36933
	-7.39949	-9.55632	-8.10759	-7.56894	-7.04667	EXE_EXP8_E6.5_NOVA_701.EXE_EXP8_E6.5_NOVA_701222	114	Intermediate Chorion	6.36933
	-6.29973	-8.92099	-8.69231	-8.3214	-7.30691	EXE_EXP8_E6.5_NOVA_701.EXE_EXP8_E6.5_NOVA_701225	7	TGC progenitors	6.36933
	-6.40494	-9.67298	-7.33922	-6.40494	-5.97924	EXE_EXP8_E6.5_NOVA_701.EXE_EXP8_E6.5_NOVA_701226	26	EPC progenitors	6.36933
	-6.9567	-9.96578	-7.98842	-6.27127	-6.27127	EXE_EXP8_E6.5_NOVA_701.EXE_EXP8_E6.5_NOVA_701227	26	EPC progenitors	6.36933
	-6.42678	-9.36737	-7.81945	-7.93569	-7.66097	EXE_EXP8_E6.5_NOVA_701.EXE_EXP8_E6.5_NOVA_701228	7	TGC progenitors	6.36933
	-7.3342	-9.44666	-7.67365	-5.9908	-5.9908	EXE_EXP8_E6.5_NOVA_701.EXE_EXP8_E6.5_NOVA_701229	25	EPC progenitors	6.36933
	-6.42818	-9.96578	-7.08461	-7.02642	-5.97869	EXE_EXP8_E6.5_NOVA_701.EXE_EXP8_E6.5_NOVA_701230	22	SpT-Gly	6.36933
	-7.16493	-9.96578	-7.87643	-7.05676	-7.54874	EXE_EXP8_E6.5_NOVA_701.EXE_EXP8_E6.5_NOVA_701232	11	EPC progenitors	6.36933
	-7.23249	-8.90471	-8.03038	-9.06337	-8.11476	EXE_EXP8_E6.5_NOVA_701.EXE_EXP8_E6.5_NOVA_701235	118	Chorion	6.36933
	-6.75075	-9.96578	-7.92763	-6.75075	-7.51856	EXE_EXP8_E6.5_NOVA_701.EXE_EXP8_E6.5_NOVA_701237	11	EPC progenitors	6.36933
	-7.12324	-9.96578	-7.45917	-7.40612	-7.04006	EXE_EXP8_E6.5_NOVA_701.EXE_EXP8_E6.5_NOVA_701239	14	EPC progenitors	6.36933
	-6.54234	-7.20215	-8.23616	-9.41657	-6.93352	EXE_EXP8_E6.5_NOVA_701.EXE_EXP8_E6.5_NOVA_701242	93	Chorion progenitors	6.36933
	-6.54813	-7.05639	-8.02505	-8.08921	-7.90469	EXE_EXP8_E6.5_NOVA_701.EXE_EXP8_E6.5_NOVA_701243	97	Chorion progenitors	6.36933
	-7.80824	-9.96578	-7.29118	-6.61094	-5.18241	EXE_EXP8_E6.5_NOVA_701.EXE_EXP8_E6.5_NOVA_701244	57	Intermediate Chorion	6.36933
	-7.62977	-9.20525	-7.88198	-8.34174	-7.50326	EXE_EXP8_E6.5_NOVA_701.EXE_EXP8_E6.5_NOVA_701247	118	Chorion	6.36933
	-6.36102	-7.32089	-8.39511	-8.75563	-7.56817	EXE_EXP8_E6.5_NOVA_701.EXE_EXP8_E6.5_NOVA_701249	76	Chorion progenitors	6.36933
	-7.14849	-9.96578	-7.95708	-5.85053	-6.54929	EXE_EXP8_E6.5_NOVA_701.EXE_EXP8_E6.5_NOVA_701251	25	EPC progenitors	6.36933
	-6.31829	-7.0615	-7.82062	-9.18277	-7.41369	EXE_EXP8_E6.5_NOVA_701.EXE_EXP8_E6.5_NOVA_701252	64	Chorion progenitors	6.36933
	-7.2204	-9.58694	-7.9647	-6.33219	-7.42854	EXE_EXP8_E6.5_NOVA_701.EXE_EXP8_E6.5_NOVA_701255	5	TGC progenitors	6.36933
	-7.08522	-9.75277	-7.32179	-6.63391	-6.22049	EXE_EXP8_E6.5_NOVA_701.EXE_EXP8_E6.5_NOVA_701256	23	SpT-Gly	6.36933
	-6.82449	-9.21709	-8.95114	-7.27824	-6.94025	EXE_EXP8_E6.5_NOVA_701.EXE_EXP8_E6.5_NOVA_701258	7	TGC progenitors	6.36933
	-7.31089	-9.43821	-7.9335	-6.32435	-7.78563	EXE_EXP8_E6.5_NOVA_701.EXE_EXP8_E6.5_NOVA_701261	5	TGC progenitors	6.36933
	-6.47858	-6.71012	-7.85295	-9.40501	-7.12265	EXE_EXP8_E6.5_NOVA_701.EXE_EXP8_E6.5_NOVA_701262	61	Chorion progenitors	6.36933
	-7.04252	-9.64006	-6.94925	-6.62685	-5.86055	EXE_EXP8_E6.5_NOVA_701.EXE_EXP8_E6.5_NOVA_701266	23	SpT-Gly	6.36933
	-6.84523	-9.75121	-7.42705	-5.77053	-6.15955	EXE_EXP8_E6.5_NOVA_701.EXE_EXP8_E6.5_NOVA_701270	26	EPC progenitors	6.36933
	-6.19961	-9.4214	-8.05874	-7.31695	-5.934	EXE_EXP8_E6.5_NOVA_701.EXE_EXP8_E6.5_NOVA_701277	23	SpT-Gly	6.36933
	-6.7992	-9.62214	-7.94849	-6.77067	-7.31282	EXE_EXP8_E6.5_NOVA_701.EXE_EXP8_E6.5_NOVA_701285	13	EPC progenitors	6.36933
	-6.05386	-7.39597	-8.63283	-7.59346	-6.92733	EXE17_E5.5_P1.EXE17_E5.5_P1008	58	Chorion progenitors	5.63351
	-7.686	-9.96578	-8.12958	-6.46973	-7.89081	EXE17_E5.5_P1.EXE17_E5.5_P1020	18	EPC progenitors	5.63351
	-6.11273	-6.92268	-8.941	-8.61416	-6.92268	EXE17_E5.5_P1.EXE17_E5.5_P1024	58	Chorion progenitors	5.63351
	-7.04605	-7.3989	-8.56428	-9.23747	-7.70996	EXE17_E5.5_P1.EXE17_E5.5_P1028	58	Chorion progenitors	5.63351
	-6.63753	-8.30891	-6.83618	-6.90898	-7.6801	EXE17_E5.5_P1.EXE17_E5.5_P1037	18	EPC progenitors	5.63351
	-6.97082	-7.74792	-8.38466	-8.74668	-7.16336	EXE17_E5.5_P1.EXE17_E5.5_P1039	58	Chorion progenitors	5.63351
	-6.56486	-6.76466	-8.2042	-9.5419	-7.82327	EXE17_E5.5_P1.EXE17_E5.5_P1042	58	Chorion progenitors	5.63351
	-6.45289	-7.44619	-7.87957	-8.73151	-7.66636	EXE17_E5.5_P1.EXE17_E5.5_P1045	105	Chorion progenitors	5.63351
	-6.49078	-7.63014	-8.18814	-9.47544	-7.10303	EXE17_E5.5_P1.EXE17_E5.5_P1053	58	Chorion progenitors	5.63351
	-6.69406	-9.96578	-8.45215	-7.2508	-7.72988	EXE17_E5.5_P1.EXE17_E5.5_P1056	18	EPC progenitors	5.63351
	-6.74809	-8.10476	-8.0265	-8.3688	-7.10227	EXE17_E5.5_P1.EXE17_E5.5_P1057	117	Intermediate Chorion	5.63351
	-6.65016	-9.49131	-7.79436	-8.06821	-7.56429	EXE17_E5.5_P1.EXE17_E5.5_P1059	58	Chorion progenitors	5.63351
	-6.50766	-7.26656	-8.64472	-9.3813	-7.50753	EXE17_E5.5_P1.EXE17_E5.5_P1063	58	Chorion progenitors	5.63351
	-8.90479	-9.96578	-7.87524	-6.53586	-8.07207	EXE17_E5.5_P1.EXE17_E5.5_P1069	18	EPC progenitors	5.63351
	-6.83181	-9.96578	-7.31287	-6.93789	-8.16293	EXE17_E5.5_P1.EXE17_E5.5_P1071	18	EPC progenitors	5.63351
	-6.3099	-7.7637	-8.19984	-8.58692	-7.07776	EXE17_E5.5_P1.EXE17_E5.5_P1072	58	Chorion progenitors	5.63351
	-6.814	-6.92987	-8.0614	-8.71984	-8.20002	EXE17_E5.5_P1.EXE17_E5.5_P1076	58	Chorion progenitors	5.63351
	-6.53812	-7.78016	-8.21468	-9.04945	-6.84642	EXE17_E5.5_P1.EXE17_E5.5_P1077	58	Chorion progenitors	5.63351
	-6.75673	-9.46767	-7.72965	-6.96393	-7.49692	EXE17_E5.5_P1.EXE17_E5.5_P1079	18	EPC progenitors	5.63351
	-6.76714	-9.18183	-7.36815	-6.76714	-8.00698	EXE17_E5.5_P1.EXE17_E5.5_P1080	18	EPC progenitors	5.63351
	-6.91173	-9.96578	-8.14661	-7.36704	-7.0128	EXE17_E5.5_P1.EXE17_E5.5_P1082	18	EPC progenitors	5.63351
	-5.5545	-7.40955	-9.15758	-9.50581	-7.23618	EXE17_E5.5_P1.EXE17_E5.5_P1083	58	Chorion progenitors	5.63351
	-6.75149	-7.0607	-8.60587	-9.6744	-7.77012	EXE17_E5.5_P1.EXE17_E5.5_P1087	58	Chorion progenitors	5.63351
	-6.82657	-7.39371	-8.01575	-8.60846	-7.33189	EXE17_E5.5_P1.EXE17_E5.5_P1091	58	Chorion progenitors	5.63351
	-6.64904	-7.9701	-8.38466	-8.38466	-7.16336	EXE17_E5.5_P1.EXE17_E5.5_P1092	58	Chorion progenitors	5.63351
	-6.28085	-7.36093	-8.5358	-9.31979	-7.42951	EXE17_E5.5_P1.EXE17_E5.5_P1096	58	Chorion progenitors	5.63351
	-6.57133	-6.63192	-8.11973	-8.76567	-7.44027	EXE17_E5.5_P1.EXE17_E5.5_P1097	58	Chorion progenitors	5.63351
	-7.23341	-7.50206	-8.64071	-7.96185	-7.50206	EXE17_E5.5_P1.EXE17_E5.5_P1100	58	Chorion progenitors	5.63351
	-7.02904	-9.32912	-7.52274	-6.96099	-7.85195	EXE17_E5.5_P1.EXE17_E5.5_P1102	18	EPC progenitors	5.63351
	-6.58151	-7.48399	-7.97761	-8.73386	-7.17195	EXE17_E5.5_P1.EXE17_E5.5_P1103	58	Chorion progenitors	5.63351
	-6.9199	-8.04293	-8.04293	-8.54622	-7.12949	EXE17_E5.5_P1.EXE17_E5.5_P1104	58	Chorion progenitors	5.63351
	-6.72136	-9.08006	-7.42883	-7.29477	-7.23214	EXE17_E5.5_P1.EXE17_E5.5_P1105	18	EPC progenitors	5.63351
	-6.22608	-7.20346	-8.5997	-9.12675	-7.44647	EXE17_E5.5_P1.EXE17_E5.5_P1107	58	Chorion progenitors	5.74633
	-7.31836	-8.75392	-8.75392	-6.96207	-7.22071	EXE17_E5.5_P1.EXE17_E5.5_P1112	55	Intermediate Chorion	5.74633
	-6.07943	-6.88633	-8.11437	-9.16231	-7.0548	EXE17_E5.5_P1.EXE17_E5.5_P1113	68	Chorion progenitors	5.63351
	-6.57983	-7.79541	-8.50599	-9.53268	-6.9035	EXE17_E5.5_P1.EXE17_E5.5_P1115	58	Chorion progenitors	5.74633
	-6.76741	-7.47443	-8.31791	-9.19074	-7.14908	EXE17_E5.5_P1.EXE17_E5.5_P1119	58	Chorion progenitors	5.74633
	-6.1568	-7.52459	-7.85369	-9.32992	-6.74732	EXE17_E5.5_P1.EXE17_E5.5_P1123	58	Chorion progenitors	5.74633
	-6.17546	-7.30318	-8.05328	-8.83826	-7.65852	EXE17_E5.5_P1.EXE17_E5.5_P1125	58	Chorion progenitors	5.74633
	-6.88673	-8.12119	-9.24517	-9.24517	-7.00181	EXE17_E5.5_P1.EXE17_E5.5_P1126	58	Chorion progenitors	5.74633
	-7.30282	-8.86625	-7.39232	-6.85826	-7.30282	EXE17_E5.5_P1.EXE17_E5.5_P1127	18	EPC progenitors	5.74633
	-6.38313	-7.01378	-8.50796	-9.79614	-7.68239	EXE17_E5.5_P1.EXE17_E5.5_P1128	58	Chorion progenitors	5.74633
	-6.50343	-7.25035	-8.00404	-8.96418	-7.30012	EXE17_E5.5_P1.EXE17_E5.5_P1134	58	Chorion progenitors	5.74633
	-6.47183	-7.94709	-9.09204	-9.32893	-7.45053	EXE17_E5.5_P1.EXE17_E5.5_P1135	58	Chorion progenitors	5.74633
	-7.24345	-8.24741	-8.24741	-8.6283	-7.48518	EXE17_E5.5_P1.EXE17_E5.5_P1136	116	Intermediate Chorion	5.74633
	-7.12973	-9.57949	-7.64634	-7.64634	-6.9547	EXE17_E5.5_P1.EXE17_E5.5_P1137	18	EPC progenitors	5.74633
	-6.31102	-6.99084	-7.93856	-8.83937	-7.85715	EXE17_E5.5_P1.EXE17_E5.5_P1141	58	Chorion progenitors	5.74633
	-6.51791	-7.45169	-7.82422	-8.98395	-6.7255	EXE17_E5.5_P1.EXE17_E5.5_P1145	58	Chorion progenitors	5.74633
	-7.71757	-8.87813	-7.96551	-7.83622	-7.83622	EXE17_E5.5_P1.EXE17_E5.5_P1146	114	Intermediate Chorion	5.74633
	-6.58942	-7.54223	-7.66466	-9.44324	-7.87031	EXE17_E5.5_P1.EXE17_E5.5_P1150	58	Chorion progenitors	5.74633
	-5.90901	-7.39541	-8.17093	-9.33459	-7.46366	EXE17_E5.5_P1.EXE17_E5.5_P1156	97	Chorion progenitors	5.74633
	-6.24343	-7.53842	-8.60741	-9.01093	-7.81499	EXE17_E5.5_P1.EXE17_E5.5_P1158	82	Chorion progenitors	5.74633
	-6.35046	-7.46782	-8.6624	-8.52603	-6.70821	EXE17_E5.5_P1.EXE17_E5.5_P1161	58	Chorion progenitors	5.74633
	-7.08541	-8.02912	-8.55991	-8.02912	-7.64195	EXE17_E5.5_P1.EXE17_E5.5_P1171	95	Chorion progenitors	5.74633
	-7.82149	-9.3149	-8.02069	-7.49044	-6.54731	EXE17_E5.5_P1.EXE17_E5.5_P1172	18	EPC progenitors	5.74633
	-6.47253	-7.01291	-7.01291	-9.96578	-7.88688	EXE17_E5.5_P1.EXE17_E5.5_P1176	58	Chorion progenitors	5.74633
	-6.83563	-9.96578	-7.24309	-6.51827	-7.6796	EXE17_E5.5_P1.EXE17_E5.5_P1177	18	EPC progenitors	5.74633
	-6.65967	-7.04907	-8.03687	-8.84818	-7.46003	EXE17_E5.5_P1.EXE17_E5.5_P1180	58	Chorion progenitors	5.74633
	-6.61263	-7.99817	-8.66971	-8.66971	-7.67843	EXE17_E5.5_P1.EXE17_E5.5_P1181	58	Chorion progenitors	5.74633
	-7.03386	-9.23188	-8.38593	-7.85621	-7.85621	EXE17_E5.5_P1.EXE17_E5.5_P1182	114	Intermediate Chorion	5.74633
	-7.31927	-9.27068	-8.45128	-7.55083	-6.64739	EXE17_E5.5_P1.EXE17_E5.5_P1186	114	Intermediate Chorion	5.74633
	-6.61389	-8.98798	-7.99921	-6.48302	-7.67954	EXE17_E5.5_P1.EXE17_E5.5_P1189	18	EPC progenitors	5.74633
	-6.734	-7.44593	-7.74574	-9.24707	-7.39277	EXE17_E5.5_P1.EXE17_E5.5_P1190	58	Chorion progenitors	5.74633
	-7.35695	-9.31807	-8.02716	-7.14927	-7.31295	EXE17_E5.5_P1.EXE17_E5.5_P1191	114	Intermediate Chorion	5.74633
	-6.28279	-7.42935	-8.41951	-8.9947	-7.35187	EXE17_E5.5_P1.EXE17_E5.5_P1195	58	Chorion progenitors	5.74633
	-6.48848	-6.56787	-8.08476	-9.29105	-7.59447	EXE17_E5.5_P1.EXE17_E5.5_P1196	118	Chorion	5.74633
	-6.12542	-6.76707	-7.79384	-8.70123	-7.72088	EXE17_E5.5_P1.EXE17_E5.5_P1199	58	Chorion progenitors	5.74633
	-6.45465	-6.83908	-8.44628	-9.0146	-7.00214	EXE17_E5.5_P1.EXE17_E5.5_P1200	58	Chorion progenitors	5.74633
	-6.14256	-7.15833	-7.9657	-9.41826	-7.30858	EXE17_E5.5_P1.EXE17_E5.5_P1202	58	Chorion progenitors	5.74633
	-6.93967	-9.20743	-8.24104	-8.57972	-7.73671	EXE17_E5.5_P1.EXE17_E5.5_P1205	18	EPC progenitors	5.74633
	-6.97604	-9.56203	-7.68028	-6.38321	-7.94147	EXE17_E5.5_P1.EXE17_E5.5_P1206	18	EPC progenitors	5.78264
	-6.42827	-7.71928	-8.2946	-9.01246	-8.2946	EXE17_E5.5_P1.EXE17_E5.5_P1210	58	Chorion progenitors	5.78264
	-6.44387	-7.12185	-8.10911	-9.01246	-7.19914	EXE17_E5.5_P1.EXE17_E5.5_P1211	58	Chorion progenitors	5.78264
	-7.02908	-7.21114	-8.82155	-8.82155	-7.41953	EXE17_E5.5_P1.EXE17_E5.5_P1213	58	Chorion progenitors	5.78264
	-7.10078	-9.26221	-7.71143	-9.26221	-6.87114	EXE17_E5.5_P1.EXE17_E5.5_P1219	58	Chorion progenitors	5.78264
	-7.23756	-8.26509	-8.44199	-7.83622	-7.60794	EXE17_E5.5_P1.EXE17_E5.5_P1225	58	Chorion progenitors	5.78264
	-6.43724	-6.90472	-8.42163	-9.56592	-6.79832	EXE17_E5.5_P1.EXE17_E5.5_P1228	58	Chorion progenitors	5.78264
	-6.11333	-7.30324	-7.96094	-9.20415	-7.06072	EXE17_E5.5_P1.EXE17_E5.5_P1231	58	Chorion progenitors	5.78264
	-7.12563	-8.85798	-8.85798	-6.97827	-7.47503	EXE17_E5.5_P1.EXE17_E5.5_P1239	114	Intermediate Chorion	5.78264
	-7.77394	-8.68628	-7.89128	-6.60414	-8.01901	EXE17_E5.5_P1.EXE17_E5.5_P1243	18	EPC progenitors	5.74633
	-6.3557	-7.39709	-7.39709	-9.43129	-7.9165	EXE17_E5.5_P1.EXE17_E5.5_P1244	58	Chorion progenitors	5.74633
	-6.60831	-6.68469	-7.99973	-8.75082	-7.99973	EXE17_E5.5_P1.EXE17_E5.5_P1245	58	Chorion progenitors	5.74633
	-6.49793	-7.07024	-8.58157	-9.11366	-7.15049	EXE17_E5.5_P1.EXE17_E5.5_P1259	58	Chorion progenitors	5.78264
	-7.9843	-9.05145	-7.37763	-7.30856	-7.45018	EXE17_E5.5_P1.EXE17_E5.5_P1277	54	Intermediate Chorion	5.78264
	-6.53627	-7.24654	-8.44888	-9.20181	-7.14801	EXE17_E5.5_P1.EXE17_E5.5_P1287	58	Chorion progenitors	5.78264
	-6.65344	-7.1354	-8.17145	-9.40977	-7.61126	EXE17_E5.5_P1.EXE17_E5.5_P1299	58	Chorion progenitors	5.78264
	-6.561	-6.95373	-8.14858	-9.37622	-7.78514	EXE17_E5.5_P1.EXE17_E5.5_P1303	58	Chorion progenitors	5.78264
	-6.73125	-7.91108	-8.3321	-8.3321	-8.10629	EXE17_E5.5_P1.EXE17_E5.5_P1313	58	Chorion progenitors	5.78264
	-6.9194	-8.93909	-9.36297	-7.11297	-7.11297	EXE17_E5.5_P1.EXE17_E5.5_P1316	58	Chorion progenitors	5.78264
	-7.33486	-8.26164	-8.59794	-8.26164	-7.44409	EXE17_E5.5_P1.EXE17_E5.5_P1318	58	Chorion progenitors	5.78264
	-6.76185	-9.33571	-8.29197	-6.85025	-7.8662	EXE17_E5.5_P1.EXE17_E5.5_P1326	18	EPC progenitors	5.78264
	-6.54697	-7.41801	-7.83054	-8.09157	-7.35942	EXE17_E5.5_P1.EXE17_E5.5_P1335	58	Chorion progenitors	5.78264
	-7.43228	-9.96578	-6.49177	-7.72535	-5.35599	EXE18_P1.EXE18_P1111	23	SpT-Gly	8.22051
	-7.21339	-9.49845	-7.21339	-7.21339	-5.87262	EXE18_P1.EXE18_P1142	23	SpT-Gly	8.22051
	-7.52216	-8.97542	-7.65931	-6.28319	-6.89538	EXE18_P1.EXE18_P1177	32	Chorion	8.22051
	-7.59244	-9.56345	-8.77259	-6.78927	-6.014	EXE18_P1.EXE18_P1180	32	Chorion	8.22051
	-8.4898	-9.96578	-7.20224	-6.53288	-6.59365	EXE18_P1.EXE18_P1257	30	Chorion	8.22051
	-7.31142	-9.96578	-9.43841	-6.60578	-6.95484	EXE18_P1.EXE18_P1259	53	Intermediate Chorion	8.22051
	-7.25368	-9.37622	-8.37163	-6.86616	-6.86616	EXE18_P1.EXE18_P1278	41	Chorion	8.22051
	-7.41003	-8.51015	-7.91721	-6.58576	-7.41003	EXE18_P1.EXE18_P1334	51	Chorion	8.22051
	-7.84084	-9.96578	-8.46308	-5.94065	-5.38553	EXE18_P1.EXE18_P1337	30	Chorion	8.22051
	-6.90599	-9.96578	-8.66261	-6.82373	-7.98927	EXE18_P1.EXE18_P1341	51	Chorion	8.22051
	-6.77217	-7.62252	-8.231	-8.50834	-7.79829	EXE18_P1.EXE18_P1354	105	Chorion progenitors	8.22051
	-9.04446	-9.96578	-8.4867	-6.65275	-5.77939	EXE18_P2_NOVA.EXE18_P2_NOVA009	32	Chorion	8.22051
	-7.63894	-8.05439	-7.87362	-7.20566	-7.50132	EXE18_P2_NOVA.EXE18_P2_NOVA011	120	Chorion progenitors	8.22051
	-6.89278	-9.35257	-8.09856	-6.72172	-6.98656	EXE18_P2_NOVA.EXE18_P2_NOVA071	114	Intermediate Chorion	8.22051
	-7.51864	-8.88626	-7.92407	-7.57878	-6.65738	EXE18_P2_NOVA.EXE18_P2_NOVA072	41	Chorion	8.22051
	-7.84974	-9.36829	-8.62138	-7.12643	-6.64689	EXE18_P2_NOVA.EXE18_P2_NOVA105	44	Chorion	8.22051
	-8.60713	-9.96578	-7.92002	-7.16982	-4.41135	EXE18_P2_NOVA.EXE18_P2_NOVA121	30	Chorion	8.22051
	-8.26771	-9.96578	-8.88013	-6.28946	-5.41447	EXE18_P2_NOVA.EXE18_P2_NOVA122	32	Chorion	8.22051
	-8.23757	-9.72952	-7.95683	-7.18508	-6.4878	EXE18_P2_NOVA.EXE18_P2_NOVA136	42	Chorion	8.22051
	-8.50687	-9.96578	-8.75679	-6.55713	-6.05965	EXE18_P2_NOVA.EXE18_P2_NOVA143	33	Chorion	8.22051
	-7.81739	-9.35937	-8.30381	-7.13384	-7.13384	EXE18_P2_NOVA.EXE18_P2_NOVA156	38	Chorion	8.22051
	-7.39974	-9.06386	-8.00409	-7.62857	-6.48899	EXE18_P2_NOVA.EXE18_P2_NOVA186	43	Chorion	8.22051
	-7.23159	-7.89688	-8.28214	-7.81474	-7.2859	EXE18_P2_NOVA.EXE18_P2_NOVA189	120	Chorion progenitors	8.22051
	-7.71378	-9.96578	-8.08288	-7.29305	-6.54929	EXE18_P2_NOVA.EXE18_P2_NOVA192	38	Chorion	8.22051
	-7.23155	-8.77358	-8.61981	-7.76476	-6.64456	EXE18_P2_NOVA.EXE18_P2_NOVA254	44	Chorion	8.22051
	-7.54953	-8.77939	-8.36108	-6.98585	-6.54674	EXE18_P2_NOVA.EXE18_P2_NOVA279	38	Chorion	8.22051
	-7.78082	-9.96578	-7.98176	-7.00255	-6.49978	EXE18_P2_NOVA.EXE18_P2_NOVA293	52	Chorion	8.22051
	-7.78481	-9.59333	-8.09751	-7.12068	-6.42926	EXE18_P2_NOVA.EXE18_P2_NOVA339	37	Chorion	8.22051
	-8.37153	-9.70042	-8.10772	-7.2315	-6.60273	EXE18_P2_NOVA.EXE18_P2_NOVA358	37	Chorion	8.22051
	-7.43687	-7.90197	-8.20634	-7.16582	-7.53985	EXE18_P3.EXE18_P3007	121	Chorion progenitors	8.22051
	-8.07626	-8.73155	-8.73155	-6.57787	-6.70783	EXE18_P3.EXE18_P3030	37	Chorion	8.22051
	-7.86862	-9.55667	-7.86862	-7.6629	-7.11189	EXE18_P3.EXE18_P3057	51	Chorion	8.22051
	-7.21855	-9.96578	-7.90415	-7.90415	-7.90415	EXE18_P3.EXE18_P3098	38	Chorion	8.22051
	-8.20496	-8.9982	-7.21445	-6.50197	-6.38214	EXE18_P3.EXE18_P3099	50	Chorion	8.22051
	-7.84825	-7.84825	-8.45215	-7.17149	-6.71265	EXE18_P3.EXE18_P3105	51	Chorion	8.22051
	-7.96185	-9.71703	-8.03118	-6.97252	-6.26051	EXE18_P3.EXE18_P3107	44	Chorion	8.22051
	-7.74175	-8.81263	-8.81263	-7.40606	-7.74175	EXE18_P3.EXE18_P3122	51	Chorion	8.22051
	-8.00639	-9.46732	-8.55933	-6.57452	-7.03914	EXE18_P3.EXE18_P3128	51	Chorion	8.22051
	-7.91262	-9.53281	-8.70271	-6.35691	-6.53276	EXE18_P3.EXE18_P3143	53	Intermediate Chorion	8.22051
	-7.01785	-9.16151	-8.27032	-8.11301	-7.72353	EXE18_P3.EXE18_P3152	124	Chorion progenitors	8.22051
	-7.95818	-8.63777	-8.15118	-6.37153	-6.86938	EXE18_P3.EXE18_P3173	39	Chorion	8.22051
	-7.55255	-9.96578	-7.70702	-7.88002	-7.16895	EXE18_P3.EXE18_P3193	113	Intermediate Chorion	8.22051
	-8.24189	-9.14387	-9.49707	-6.66871	-6.07635	EXE18_P3.EXE18_P3202	39	Chorion	8.22051
	-7.06823	-8.24151	-8.71332	-7.47822	-6.74934	EXE18_P3.EXE18_P3228	90	Chorion progenitors	8.22051
	-7.32158	-8.55524	-7.45514	-7.52687	-6.93257	EXE18_P3.EXE18_P3272	88	Chorion progenitors	8.22051
	-6.8898	-7.93124	-8.04464	-8.04464	-7.31852	EXE18_P3.EXE18_P3316	94	Chorion progenitors	8.22051
	-7.55264	-7.73058	-7.73058	-7.73058	-7.82852	EXE18_P3.EXE18_P3353	88	Chorion progenitors	8.22051
	-6.51313	-8.12614	-9.16925	-8.12614	-7.52709	EXE18_P3.EXE18_P3358	105	Chorion progenitors	8.22051
	-6.93884	-8.4867	-8.00045	-7.51444	-6.89982	EXE18_P3.EXE18_P3360	95	Chorion progenitors	8.22051
	-7.33747	-9.96578	-7.49716	-6.34076	-6.09735	EXE18_P4.EXE18_P4005	36	Chorion	8.22051
	-7.18374	-9.53734	-8.51746	-7.04552	-7.41958	EXE18_P4.EXE18_P4014	52	Chorion	8.22051
	-8.28214	-9.96578	-7.52622	-6.18745	-5.69883	EXE18_P4.EXE18_P4027	41	Chorion	8.22051
	-7.75142	-9.96578	-8.81939	-6.81387	-6.46555	EXE18_P4.EXE18_P4044	53	Intermediate Chorion	8.22051
	-7.51332	-8.71697	-8.19652	-7.34245	-6.8096	EXE18_P4.EXE18_P4068	51	Chorion	8.22051
	-7.3465	-8.83671	-8.59679	-7.25646	-6.94376	EXE18_P4.EXE18_P4090	51	Chorion	8.22051
	-7.16312	-7.96989	-7.29233	-7.43426	-6.33855	EXE18_P4.EXE18_P4093	44	Chorion	8.22051
	-8.71639	-8.94213	-7.7064	-7.26321	-7.7064	EXE18_P4.EXE18_P4099	52	Chorion	8.22051
	-6.90153	-9.13781	-8.85289	-6.77366	-6.71374	EXE18_P4.EXE18_P4106	51	Chorion	8.22051
	-7.8333	-9.15665	-7.8333	-7.40775	-7.15487	EXE18_P4.EXE18_P4115	52	Chorion	8.22051
	-8.06358	-8.35537	-8.72155	-6.93247	-6.87339	EXE18_P4.EXE18_P4138	39	Chorion	8.22051
	-7.46408	-8.09201	-8.38146	-7.30363	-6.69363	EXE18_P4.EXE18_P4150	46	Chorion	8.22051
	-8.12422	-8.41096	-7.88514	-6.5476	-6.83618	EXE18_P4.EXE18_P4172	51	Chorion	8.22051
	-8.30647	-9.34317	-7.55508	-6.16339	-6.96296	EXE18_P4.EXE18_P4196	39	Chorion	8.22051
	-7.06326	-8.38418	-8.38418	-7.51048	-8.38418	EXE18_P4.EXE18_P4198	89	Chorion progenitors	8.22051
	-7.07335	-7.61846	-9.30211	-7.61846	-7.4617	EXE18_P4.EXE18_P4312	120	Chorion progenitors	8.22051
	-7.35032	-9.48606	-8.21438	-7.26032	-7.09559	EXE18_P4.EXE18_P4314	51	Chorion	8.22051
	-8.26435	-9.96578	-6.64256	-6.41757	-6.81476	EXE18_P5_NOVA.EXE18_P5_NOVA001	27	EPC progenitors	8.2675
	-7.78732	-9.73148	-7.90434	-6.64485	-4.98823	EXE18_P5_NOVA.EXE18_P5_NOVA006	35	Chorion	8.2675
	-7.42013	-9.96578	-7.34255	-6.78555	-5.50847	EXE18_P5_NOVA.EXE18_P5_NOVA013	30	Chorion	8.2675
	-6.37903	-9.12842	-8.60202	-8.84134	-8.3968	EXE18_P5_NOVA.EXE18_P5_NOVA019	126	SpA-TGC	8.2675
	-8.03164	-9.59061	-7.64112	-6.09177	-4.78808	EXE18_P5_NOVA.EXE18_P5_NOVA024	30	Chorion	8.2675
	-5.5718	-9.96578	-7.95358	-9.96578	-8.18876	EXE18_P5_NOVA.EXE18_P5_NOVA036	126	SpA-TGC	8.2675
	-8.72402	-9.96578	-8.72402	-6.91627	-5.14318	EXE18_P5_NOVA.EXE18_P5_NOVA038	30	Chorion	8.2675
	-7.10947	-9.43388	-7.51733	-7.40406	-4.91703	EXE18_P5_NOVA.EXE18_P5_NOVA044	23	SpT-Gly	8.2675
	-6.17283	-9.96578	-7.24744	-7.67815	-6.61231	EXE18_P5_NOVA.EXE18_P5_NOVA053	28	EPC progenitors	8.2675
	-8.80579	-9.96578	-6.89412	-7.25307	-5.3905	EXE18_P5_NOVA.EXE18_P5_NOVA054	30	Chorion	8.2675
	-7.77805	-8.97465	-8.21278	-7.71681	-6.25974	EXE18_P5_NOVA.EXE18_P5_NOVA057	45	Chorion	8.2675
	-7.03006	-9.96578	-6.50935	-5.98779	-5.68044	EXE18_P5_NOVA.EXE18_P5_NOVA060	1	p-TGC	8.2675
	-7.51327	-9.12625	-8.599	-7.51327	-6.31284	EXE18_P5_NOVA.EXE18_P5_NOVA066	119	Chorion	8.2675
	-7.01231	-9.67315	-7.50703	-5.77083	-5.06935	EXE18_P5_NOVA.EXE18_P5_NOVA081	23	SpT-Gly	8.2675
	-6.83122	-9.96578	-8.88736	-9.96578	-8.04766	EXE18_P5_NOVA.EXE18_P5_NOVA084	127	Maternal cells	8.2675
	-7.87594	-9.32577	-8.04293	-6.62669	-5.83121	EXE18_P5_NOVA.EXE18_P5_NOVA092	32	Chorion	8.2675
	-8.14224	-9.96578	-9.08099	-7.06085	-5.80148	EXE18_P5_NOVA.EXE18_P5_NOVA093	41	Chorion	8.2675
	-6.73552	-9.24774	-7.19928	-6.89248	-6.07179	EXE18_P5_NOVA.EXE18_P5_NOVA097	28	EPC progenitors	8.2675
	-7.94128	-9.96578	-8.35902	-6.71426	-5.96563	EXE18_P9.EXE18_P9004	32	Chorion	8.29955
	-7.52381	-9.96578	-7.52381	-6.06047	-5.29016	EXE18_P9.EXE18_P9005	23	SpT-Gly	8.29955
	-7.38852	-9.52764	-7.57118	-6.0744	-5.08858	EXE18_P9.EXE18_P9007	20	SpT-Gly	8.29955
	-8.00336	-9.3974	-7.68398	-6.68907	-6.2051	EXE18_P9.EXE18_P9008	39	Chorion	8.29955
	-7.73995	-9.96578	-7.98676	-7.34544	-6.61606	EXE18_P9.EXE18_P9014	39	Chorion	8.29955
	-7.51641	-9.96578	-7.0223	-7.0223	-5.91126	EXE18_P9.EXE18_P9022	31	SpT-Gly	8.29955
	-8.2469	-9.49906	-8.86419	-6.46585	-4.90109	EXE18_P9.EXE18_P9024	33	Chorion	8.29955
	-7.26576	-9.96578	-7.72128	-5.6501	-5.42896	EXE18_P9.EXE18_P9025	20	SpT-Gly	8.29955
	-6.07872	-9.96578	-7.20561	-7.42667	-5.06497	EXE18_P9.EXE18_P9026	21	SpT-Gly	8.29955
	-8.22511	-9.96578	-7.99221	-6.51251	-6.33156	EXE18_P9.EXE18_P9029	32	Chorion	8.29955
	-7.54265	-9.12314	-7.90458	-6.41611	-7.25355	EXE18_P9.EXE18_P9030	51	Chorion	8.29955
	-7.22055	-9.96578	-9.33974	-6.61012	-5.87593	EXE18_P9.EXE18_P9033	32	Chorion	8.29955
	-7.85199	-9.58442	-7.7545	-6.15734	-4.972	EXE18_P9.EXE18_P9035	31	SpT-Gly	8.29955
	-7.84329	-8.44796	-8.64914	-7.51356	-6.82385	EXE18_P9.EXE18_P9036	116	Intermediate Chorion	8.29955
	-7.77269	-9.96578	-7.16779	-6.10806	-7.16779	EXE18_P9.EXE18_P9037	1	p-TGC	8.29955
	-7.38232	-9.96578	-7.92276	-6.682	-5.85896	EXE18_P9.EXE18_P9039	32	Chorion	8.29955
	-7.52767	-9.64904	-8.28336	-6.08323	-5.13299	EXE18_P9.EXE18_P9041	30	Chorion	8.29955
	-8.72098	-9.42316	-8.46678	-6.62488	-6.33171	EXE18_P9.EXE18_P9042	39	Chorion	8.29955
	-7.84021	-9.96578	-7.42839	-5.84989	-5.34835	EXE18_P9.EXE18_P9043	30	Chorion	8.29955
	-7.42552	-9.96578	-8.6759	-6.84359	-5.73138	EXE18_P9.EXE18_P9044	32	Chorion	8.29955
	-7.8799	-9.96578	-7.43975	-5.77134	-5.55046	EXE18_P9.EXE18_P9045	30	Chorion	8.29955
	-7.65055	-9.96578	-8.30167	-6.39946	-6.44417	EXE18_P9.EXE18_P9048	32	Chorion	8.29955
	-7.50221	-9.96578	-7.71386	-6.4376	-6.37618	EXE18_P9.EXE18_P9054	55	Intermediate Chorion	8.29955
	-7.2267	-9.96578	-7.44716	-6.64563	-5.31474	EXE18_P9.EXE18_P9056	22	SpT-Gly	8.29955
	-8.05821	-9.61508	-7.39211	-6.10942	-4.83147	EXE18_P9.EXE18_P9057	30	Chorion	8.29955
	-7.7908	-9.96578	-8.63995	-5.8722	-4.85094	EXE18_P9.EXE18_P9058	30	Chorion	8.29955
	-7.34976	-9.96578	-7.58789	-6.05961	-5.04053	EXE18_P9.EXE18_P9062	20	SpT-Gly	8.29955
	-8.23773	-9.59942	-8.11702	-6.49089	-5.5971	EXE18_P9.EXE18_P9064	32	Chorion	8.29955
	-7.58884	-9.53333	-8.33483	-6.73486	-7.09957	EXE18_P9.EXE18_P9065	46	Chorion	8.29955
	-7.45501	-9.96578	-7.04379	-6.0053	-5.00809	EXE18_P9.EXE18_P9067	31	SpT-Gly	8.29955
	-7.9096	-9.42847	-7.9096	-5.97558	-5.64725	EXE18_P9.EXE18_P9069	30	Chorion	8.29955
	-8.65407	-9.59119	-7.44384	-6.49589	-5.75697	EXE18_P9.EXE18_P9071	39	Chorion	8.29955
	-7.37932	-9.96578	-7.10625	-6.3867	-5.31659	EXE18_P9.EXE18_P9073	31	SpT-Gly	8.29955
	-8.07721	-9.96578	-7.28649	-6.51822	-5.20417	EXE18_P9.EXE18_P9074	31	SpT-Gly	8.29955
	-8.27496	-9.96578	-7.51772	-6.36384	-6.12075	EXE18_P9.EXE18_P9078	32	Chorion	8.29955
	-7.62427	-8.8149	-7.62427	-6.83983	-6.38268	EXE18_P9.EXE18_P9081	39	Chorion	8.29955
	-7.74377	-9.96578	-7.22923	-5.71831	-5.30328	EXE18_P9.EXE18_P9084	20	SpT-Gly	8.29955
	-7.51312	-9.43229	-7.63613	-5.50445	-5.26224	EXE18_P9.EXE18_P9087	20	SpT-Gly	8.29955
	-8.1168	-9.55946	-8.40416	-6.33517	-6.26131	EXE18_P9.EXE18_P9089	39	Chorion	8.29955
	-7.74867	-8.60732	-7.45675	-7.74867	-6.9128	EXE18_P9.EXE18_P9095	51	Chorion	8.29955
	-8.08331	-9.46662	-8.16655	-6.1776	-5.93938	EXE18_P9.EXE18_P9096	32	Chorion	8.29955
	-7.79206	-9.96578	-6.96152	-6.05434	-6.43777	EXE18_P9.EXE18_P9098	1	p-TGC	8.29955
	-6.68281	-8.44398	-8.79736	-7.24016	-6.77837	EXE18_P9.EXE18_P9104	51	Chorion	8.29955
	-7.7757	-8.40819	-7.7757	-7.00181	-6.68092	EXE18_P9.EXE18_P9105	90	Chorion progenitors	8.29955
	-8.21524	-9.96578	-9.22104	-6.88984	-6.36306	EXE18_P9.EXE18_P9108	39	Chorion	8.29955
	-7.73999	-8.54804	-9.22708	-8.22578	-6.29883	EXE18_P9.EXE18_P9112	47	Chorion	8.29955
	-7.0675	-7.53245	-9.05484	-7.31463	-6.80833	EXE18_P9.EXE18_P9113	121	Chorion progenitors	8.29955
	-6.67172	-9.46044	-7.18495	-6.34221	-5.99482	EXE18_P9.EXE18_P9114	27	EPC progenitors	8.29955
	-7.38007	-9.265	-7.53879	-6.14477	-6.0823	EXE18_P9.EXE18_P9118	39	Chorion	8.29955
	-7.82783	-9.50328	-8.25756	-6.5806	-6.63375	EXE18_P9.EXE18_P9119	53	Intermediate Chorion	8.29955
	-5.81633	-8.94766	-6.87513	-5.65857	-5.90218	EXE18_P9.EXE18_P9123	28	EPC progenitors	8.29955
	-7.51444	-9.32548	-9.32548	-7.1288	-6.57385	EXE18_P9.EXE18_P9126	51	Chorion	8.29955
	-8.24382	-9.96578	-8.42194	-5.97098	-5.68848	EXE18_P9.EXE18_P9127	32	Chorion	8.29955
	-6.96115	-9.96578	-7.99221	-7.99221	-6.43738	EXE18_P9.EXE18_P9132	39	Chorion	8.29955
	-7.55023	-9.96578	-7.31074	-6.31494	-6.84359	EXE18_P9.EXE18_P9133	1	p-TGC	8.29955
	-6.95952	-9.96578	-7.0241	-6.05221	-5.61913	EXE18_P9.EXE18_P9137	22	SpT-Gly	8.29955
	-7.07759	-8.31756	-8.31756	-8.16247	-7.56827	EXE18_P9.EXE18_P9139	58	Chorion progenitors	8.29955
	-7.97527	-9.96578	-7.88032	-6.47098	-5.04945	EXE18_P9.EXE18_P9140	20	SpT-Gly	8.29955
	-7.62233	-9.03554	-8.47461	-7.0038	-6.57227	EXE18_P9.EXE18_P9141	44	Chorion	8.29955
	-7.73584	-8.80849	-8.80849	-6.61134	-5.85286	EXE18_P9.EXE18_P9142	32	Chorion	8.29955
	-8.23773	-9.96578	-8.51445	-6.34814	-6.28174	EXE18_P9.EXE18_P9143	30	Chorion	8.29955
	-7.97908	-9.66954	-8.25233	-6.06809	-5.825	EXE18_P9.EXE18_P9149	32	Chorion	8.29955
	-7.74808	-9.96578	-8.11449	-7.00575	-7.00575	EXE18_P9.EXE18_P9152	39	Chorion	8.29955
	-7.94553	-9.37179	-8.62763	-6.48184	-5.18495	EXE18_P9.EXE18_P9154	32	Chorion	8.29955
	-8.18441	-9.96578	-8.81602	-6.7131	-5.07626	EXE18_P9.EXE18_P9156	30	Chorion	8.29955
	-8.17247	-9.96578	-7.47421	-6.29745	-5.41101	EXE18_P9.EXE18_P9157	31	SpT-Gly	8.29955
	-7.42073	-9.96578	-8.11612	-6.50051	-5.4222	EXE18_P9.EXE18_P9168	30	Chorion	8.29955
	-8.0574	-9.21007	-7.51291	-6.46409	-6.18582	EXE18_P9.EXE18_P9169	32	Chorion	8.29955
	-8.26614	-9.43009	-8.73379	-7.09888	-6.5814	EXE18_P9.EXE18_P9181	39	Chorion	8.29955
	-7.38582	-9.09404	-8.00062	-6.56749	-6.35658	EXE18_P9.EXE18_P9184	32	Chorion	8.29955
	-7.12998	-8.00634	-7.87823	-8.14694	-6.99095	EXE18_P9.EXE18_P9185	88	Chorion progenitors	8.29955
	-8.84379	-9.96578	-8.22036	-6.50635	-7.31178	EXE18_P9.EXE18_P9186	39	Chorion	8.29955
	-7.83162	-9.96578	-8.03038	-6.10191	-4.81753	EXE18_P9.EXE18_P9188	20	SpT-Gly	8.29955
	-7.47822	-9.55527	-7.65837	-6.35797	-6.21002	EXE18_P9.EXE18_P9191	39	Chorion	8.29955
	-8.44895	-9.96578	-7.54792	-6.73661	-5.94758	EXE18_P9.EXE18_P9193	33	Chorion	8.29955
	-8.38721	-9.96578	-7.65152	-6.51506	-5.22013	EXE18_P9.EXE18_P9195	30	Chorion	8.29955
	-8.47831	-9.96578	-8.19801	-7.58471	-6.92737	EXE18_P9.EXE18_P9205	42	Chorion	8.29955
	-7.05268	-9.96578	-7.2779	-7.05268	-5.67976	EXE18_P9.EXE18_P9210	21	SpT-Gly	8.29955
	-8.81963	-9.58361	-8.0667	-6.54546	-5.57222	EXE18_P9.EXE18_P9211	32	Chorion	8.29955
	-7.92973	-9.96578	-8.14311	-5.84877	-5.3404	EXE18_P9.EXE18_P9213	32	Chorion	8.29955
	-7.28131	-8.85259	-8.41059	-6.83569	-7.04136	EXE18_P9.EXE18_P9215	92	Chorion progenitors	8.29955
	-7.80609	-9.49553	-8.62015	-6.40629	-6.27134	EXE18_P9.EXE18_P9220	39	Chorion	8.29955
	-8.80085	-8.80085	-7.49203	-6.3111	-5.64043	EXE18_P9.EXE18_P9221	30	Chorion	8.29955
	-8.07721	-9.34235	-8.18655	-6.27739	-5.41535	EXE18_P9.EXE18_P9224	32	Chorion	8.29955
	-7.11063	-9.96578	-7.82783	-6.40862	-5.33296	EXE18_P9.EXE18_P9230	27	EPC progenitors	8.29955
	-7.70841	-9.96578	-7.25523	-6.95532	-5.08387	EXE18_P9.EXE18_P9231	31	SpT-Gly	8.29955
	-8.024	-9.56989	-8.28308	-7.22516	-6.4523	EXE18_P9.EXE18_P9233	40	Chorion	8.29955
	-7.99404	-9.62588	-7.50204	-6.10289	-5.35819	EXE18_P9.EXE18_P9236	30	Chorion	8.29955
	-7.75985	-9.70183	-6.92534	-6.92534	-6.40004	EXE18_P9.EXE18_P9238	40	Chorion	8.29955
	-7.57426	-9.96578	-7.47183	-5.99568	-4.88604	EXE18_P9.EXE18_P9239	31	SpT-Gly	8.29955
	-7.45053	-9.96578	-7.74274	-7.91453	-5.22802	EXE18_P9.EXE18_P9249	21	SpT-Gly	8.29955
	-6.80183	-9.96578	-9.2315	-8.3853	-9.96578	EXE18_P9.EXE18_P9252	126	SpA-TGC	8.29955
	-8.50082	-9.43957	-9.05484	-6.43429	-6.43429	EXE18_P9.EXE18_P9256	39	Chorion	8.29955
	-8.08664	-9.96578	-7.51575	-5.76331	-5.31576	EXE18_P9.EXE18_P9260	30	Chorion	8.29955
	-7.63037	-9.47553	-7.51909	-6.6001	-5.6135	EXE18_P9.EXE18_P9262	32	Chorion	8.29955
	-7.31664	-9.96578	-7.54829	-6.18788	-5.32867	EXE18_P9.EXE18_P9263	19	EPC progenitors	8.29955
	-6.78253	-9.96578	-6.83704	-6.44961	-5.53646	EXE18_P9.EXE18_P9264	26	EPC progenitors	8.29955
	-7.60139	-8.34534	-8.00062	-7.11297	-7.11297	EXE18_P9.EXE18_P9265	50	Chorion	8.29955
	-7.27842	-9.28358	-8.69632	-7.19086	-6.63395	EXE18_P9.EXE18_P9267	39	Chorion	8.29955
	-8.31575	-9.7095	-8.50656	-6.56995	-6.07802	EXE18_P9.EXE18_P9272	32	Chorion	8.29955
	-7.3611	-9.45629	-7.83209	-5.94361	-5.76686	EXE18_P9.EXE18_P9274	30	Chorion	8.29955
	-7.62709	-9.96578	-8.81683	-7.14047	-6.20225	EXE18_P9.EXE18_P9280	32	Chorion	8.29955
	-7.98716	-9.24018	-9.96578	-9.96578	-5.2384	EXE18_P9.EXE18_P9282	128	Maternal cells	8.29955
	-8.41525	-9.96578	-7.8901	-7.04137	-6.71469	EXE18_P9.EXE18_P9283	39	Chorion	8.29955
	-7.73386	-9.96578	-7.39771	-7.04482	-6.58043	EXE18_P9.EXE18_P9285	44	Chorion	8.29955
	-8.10022	-9.96578	-7.73259	-6.72377	-6.30654	EXE18_P9.EXE18_P9288	37	Chorion	8.29955
	-6.68997	-9.41048	-7.09039	-8.22274	-5.27187	EXE18_P9.EXE18_P9291	21	SpT-Gly	8.29955
	-7.55517	-9.96578	-7.12439	-7.2542	-5.04483	EXE18_P9.EXE18_P9304	29	EPC progenitors	8.29955
	-7.69698	-9.96578	-7.518	-7.08503	-5.46484	EXE18_P9.EXE18_P9305	22	SpT-Gly	8.29955
	-7.66409	-9.60881	-8.14748	-6.72972	-5.95143	EXE18_P9.EXE18_P9309	39	Chorion	8.29955
	-8.10999	-9.96578	-8.39793	-6.52973	-4.83429	EXE18_P9.EXE18_P9310	30	Chorion	8.29955
	-7.93116	-9.49366	-8.23335	-6.30878	-6.77516	EXE18_P9.EXE18_P9315	39	Chorion	8.29955
	-8.03243	-9.79182	-7.44429	-6.47361	-6.59348	EXE18_P9.EXE18_P9316	1	p-TGC	8.29955
	-7.6837	-9.65371	-8.29976	-6.15428	-6.58478	EXE18_P9.EXE18_P9318	36	Chorion	8.29955
	-8.50887	-9.75333	-8.01876	-6.19048	-5.93108	EXE18_P9.EXE18_P9329	30	Chorion	8.29955
	-6.92241	-8.82346	-7.42242	-6.5518	-6.3254	EXE18_P9.EXE18_P9330	27	EPC progenitors	8.29955
	-7.55165	-9.6696	-8.35648	-6.02493	-6.11321	EXE18_P9.EXE18_P9332	32	Chorion	8.29955
	-7.6734	-9.65119	-7.82458	-7.24238	-6.11763	EXE18_P9.EXE18_P9334	39	Chorion	8.29955
	-7.21951	-8.28498	-8.6112	-7.27642	-7.19187	EXE18_P9.EXE18_P9335	44	Chorion	8.29955
	-8.72765	-9.07878	-7.44066	-6.48139	-5.86672	EXE18_P9.EXE18_P9336	32	Chorion	8.29955
	-7.67762	-9.96578	-7.67762	-6.46012	-6.25599	EXE18_P9.EXE18_P9338	32	Chorion	8.29955
	-7.83115	-9.96578	-8.53516	-6.48374	-8.53516	EXE18_P9.EXE18_P9340	1	p-TGC	8.29955
	-7.37293	-9.96578	-7.80089	-6.54912	-6.44814	EXE18_P9.EXE18_P9342	40	Chorion	8.29955
	-8.05898	-9.58115	-8.46336	-5.78709	-5.4233	EXE18_P9.EXE18_P9353	30	Chorion	8.29955
	-7.69004	-9.96578	-8.41921	-6.11293	-6.31877	EXE18_P9.EXE18_P9354	41	Chorion	8.29955
	-8.54562	-9.96578	-8.54562	-6.3733	-5.78812	EXE18_P9.EXE18_P9356	32	Chorion	8.29955
	-7.60833	-8.46336	-8.24705	-6.907	-6.43711	EXE18_P9.EXE18_P9357	51	Chorion	8.29955
	-7.1576	-8.09062	-7.46249	-7.1576	-6.59568	EXE18_P9.EXE18_P9359	51	Chorion	8.29955
	-7.08688	-9.96578	-8.78234	-6.32879	-4.8407	EXE18_P9.EXE18_P9360	30	Chorion	8.29955
	-7.86476	-9.46879	-8.45446	-5.82367	-5.49457	EXE18_P9.EXE18_P9361	32	Chorion	8.29955
	-7.28155	-9.96578	-8.26028	-7.50037	-7.00522	EXE18_P9.EXE18_P9365	51	Chorion	8.29955
	-7.56652	-9.96578	-7.68845	-6.58648	-5.13989	EXE18_P9.EXE18_P9366	23	SpT-Gly	8.29955
	-8.54974	-9.32778	-7.84907	-6.36605	-6.36605	EXE18_P9.EXE18_P9371	39	Chorion	8.29955
	-7.68924	-9.14282	-7.35063	-6.98005	-5.08538	EXE18_P9.EXE18_P9372	23	SpT-Gly	8.29955
	-7.82054	-9.60367	-7.82054	-6.33209	-5.74167	EXE18_P9.EXE18_P9376	33	Chorion	8.29955
	-7.8227	-9.2144	-8.0652	-7.61516	-7.31125	EXE18_P9.EXE18_P9380	51	Chorion	8.29955
	-8.02978	-9.31935	-7.00537	-7.11414	-6.34452	exe19_p1.exe19_p1001	32	Chorion	8.34815
	-6.99824	-8.25472	-7.35307	-6.99824	-6.337	exe19_p1.exe19_p1003	44	Chorion	8.34815
	-7.61634	-8.94853	-6.84801	-6.68712	-7.61634	exe19_p1.exe19_p1005	52	Chorion	8.34815
	-7.80566	-9.49537	-7.04862	-5.86219	-5.54411	exe19_p1.exe19_p1006	30	Chorion	8.34815
	-8.27773	-9.56802	-7.60767	-6.70705	-5.78445	exe19_p1.exe19_p1008	37	Chorion	8.34815
	-7.84862	-9.28143	-7.57378	-6.24993	-5.74837	exe19_p1.exe19_p1013	32	Chorion	8.34815
	-8.12321	-9.56163	-7.49946	-7.41743	-6.23397	exe19_p1.exe19_p1014	55	Intermediate Chorion	8.34815
	-7.24214	-9.32374	-7.51048	-7.66602	-5.9537	exe19_p1.exe19_p1018	51	Chorion	8.34815
	-6.81871	-9.96578	-6.98828	-6.36493	-5.59797	exe19_p1.exe19_p1019	20	SpT-Gly	8.34815
	-7.52862	-9.5439	-7.1351	-6.77167	-7.27989	exe19_p1.exe19_p1020	25	EPC progenitors	8.34815
	-7.71971	-9.96578	-8.26697	-6.00219	-6.14778	exe19_p1.exe19_p1022	32	Chorion	8.34815
	-7.75238	-9.96578	-8.13944	-6.52992	-6.076	exe19_p1.exe19_p1023	39	Chorion	8.34815
	-7.4558	-9.61388	-7.4558	-6.2789	-7.03413	exe19_p1.exe19_p1024	4	TGC progenitors	8.34815
	-6.55805	-9.96578	-6.75202	-5.81016	-5.9225	exe19_p1.exe19_p1025	1	p-TGC	8.34815
	-7.00874	-8.23218	-7.90531	-7.17508	-7.31378	exe19_p1.exe19_p1028	121	Chorion progenitors	8.34815
	-7.83046	-9.96578	-6.70066	-6.12659	-6.12659	exe19_p1.exe19_p1029	33	Chorion	8.34815
	-7.35649	-8.72666	-7.94387	-6.82449	-6.88121	exe19_p1.exe19_p1031	39	Chorion	8.34815
	-7.12206	-9.96578	-8.68729	-6.86068	-6.63947	exe19_p1.exe19_p1035	51	Chorion	8.34815
	-7.19077	-9.62588	-7.30735	-6.49386	-5.6929	exe19_p1.exe19_p1039	30	Chorion	8.34815
	-7.81926	-9.31386	-7.15878	-6.46973	-5.49741	exe19_p1.exe19_p1042	35	Chorion	8.34815
	-8.67467	-9.18037	-8.0044	-7.20265	-6.35513	exe19_p1.exe19_p1045	32	Chorion	8.34815
	-7.79396	-9.11054	-7.883	-6.03095	-5.38543	exe19_p1.exe19_p1046	32	Chorion	8.34815
	-8.25027	-9.96578	-7.74712	-7.37479	-6.99264	exe19_p1.exe19_p1053	52	Chorion	8.34815
	-7.39211	-8.8949	-8.71731	-7.03897	-7.20476	exe19_p1.exe19_p1055	44	Chorion	8.34815
	-5.49465	-9.96578	-6.79366	-7.09858	-5.42204	exe19_p1.exe19_p1057	23	SpT-Gly	8.34815
	-7.64679	-9.96578	-8.00168	-6.74199	-5.94484	exe19_p1.exe19_p1059	39	Chorion	8.34815
	-8.09881	-9.96578	-8.1817	-6.94283	-6.53604	exe19_p1.exe19_p1060	41	Chorion	8.34815
	-8.05412	-9.02407	-8.24243	-6.90116	-5.79306	exe19_p1.exe19_p1061	39	Chorion	8.34815
	-7.91488	-9.96578	-7.23057	-6.58298	-6.49854	exe19_p1.exe19_p1063	37	Chorion	8.34815
	-8.40494	-8.98383	-8.2904	-6.8281	-7.09032	exe19_p1.exe19_p1064	39	Chorion	8.34815
	-7.10238	-8.72417	-7.47016	-7.40198	-6.76607	exe19_p1.exe19_p1067	51	Chorion	8.34815
	-6.86184	-8.67467	-7.45398	-7.64971	-6.69032	exe19_p1.exe19_p1068	98	Chorion progenitors	8.34815
	-7.58636	-9.96578	-8.08811	-6.5149	-5.69215	exe19_p1.exe19_p1069	35	Chorion	8.34815
	-8.4811	-9.67321	-7.99395	-6.8541	-5.807	exe19_p1.exe19_p1070	32	Chorion	8.34815
	-8.38165	-9.60349	-7.9161	-6.08779	-5.90394	exe19_p1.exe19_p1071	32	Chorion	8.34815
	-7.76279	-9.96578	-9.47986	-6.22002	-6.05728	exe19_p1.exe19_p1072	32	Chorion	8.34815
	-7.59857	-9.96578	-7.80673	-6.80031	-6.97803	exe19_p1.exe19_p1074	44	Chorion	8.34815
	-6.59405	-9.96578	-8.50459	-8.50459	-9.3018	exe19_p1.exe19_p1075	126	SpA-TGC	8.34815
	-7.89313	-9.96578	-7.89313	-7.37149	-6.75703	exe19_p1.exe19_p1077	39	Chorion	8.34815
	-8.53963	-9.96578	-7.83664	-6.28647	-6.28647	exe19_p1.exe19_p1078	41	Chorion	8.34815
	-7.5958	-8.58528	-8.41769	-7.5958	-6.55686	exe19_p1.exe19_p1079	51	Chorion	8.34815
	-7.59315	-9.0894	-7.99302	-7.37731	-7.71453	exe19_p1.exe19_p1080	51	Chorion	8.34815
	-7.41544	-9.53605	-8.34197	-7.50353	-7.10867	exe19_p1.exe19_p1081	39	Chorion	8.34815
	-8.02054	-9.18946	-7.89285	-6.94296	-5.93683	exe19_p1.exe19_p1083	32	Chorion	8.34815
	-7.68453	-9.33205	-7.68453	-7.68453	-7.14463	exe19_p1.exe19_p1084	44	Chorion	8.34815
	-6.34526	-9.96578	-8.35488	-9.96578	-8.62048	exe19_p1.exe19_p1086	126	SpA-TGC	8.34815
	-7.54801	-9.96578	-7.64116	-6.50329	-5.993	exe19_p1.exe19_p1087	32	Chorion	8.34815
	-7.71729	-9.38058	-7.71729	-7.26473	-7.21028	exe19_p1.exe19_p1088	37	Chorion	8.34815
	-7.69498	-8.99752	-8.4233	-7.0218	-6.56459	exe19_p1.exe19_p1089	39	Chorion	8.34815
	-8.12045	-9.36297	-7.33661	-6.9194	-5.3003	exe19_p1.exe19_p1090	32	Chorion	8.34815
	-7.634	-9.3767	-8.14962	-7.37055	-6.63277	exe19_p1.exe19_p1091	51	Chorion	8.34815
	-7.94564	-9.96578	-7.56559	-6.11304	-5.60402	exe19_p1.exe19_p1093	30	Chorion	8.34815
	-7.41314	-9.96578	-6.88039	-6.35323	-6.54164	exe19_p1.exe19_p1098	27	EPC progenitors	8.34815
	-6.9149	-9.55302	-7.09918	-6.97375	-5.36966	exe19_p1.exe19_p1099	21	SpT-Gly	8.34815
	-7.37005	-8.10496	-7.94045	-7.47874	-7.12952	exe19_p1.exe19_p1100	51	Chorion	8.34815
	-7.48716	-9.55795	-7.0524	-6.48974	-5.82327	exe19_p1.exe19_p1101	56	Chorion	8.34815
	-7.11168	-7.9248	-8.06821	-7.36592	-7.11168	exe19_p1.exe19_p1102	119	Chorion	8.34815
	-7.39709	-9.96578	-7.51048	-5.79263	-5.65587	exe19_p1.exe19_p1103	23	SpT-Gly	8.34815
	-8.16612	-9.96578	-6.51615	-7.3898	-7.3898	exe19_p1.exe19_p1105	34	Chorion	8.34815
	-7.40145	-9.23868	-7.98434	-6.76551	-6.61892	exe19_p1.exe19_p1111	39	Chorion	8.34815
	-7.43164	-9.48102	-7.6457	-6.86349	-7.00432	exe19_p1.exe19_p1114	39	Chorion	8.34815
	-7.57267	-7.69447	-7.16793	-7.69447	-7.08229	exe19_p1.exe19_p1117	104	Chorion progenitors	8.34815
	-8.33773	-8.11231	-7.32716	-6.73869	-7.00312	exe19_p1.exe19_p1118	51	Chorion	8.34815
	-8.0464	-9.96578	-7.80285	-6.20858	-6.4072	exe19_p1.exe19_p1124	32	Chorion	8.34815
	-7.4747	-9.96578	-7.75429	-5.91993	-5.83592	exe19_p1.exe19_p1125	32	Chorion	8.34815
	-8.2717	-9.96578	-7.8975	-6.5623	-6.74792	exe19_p1.exe19_p1126	37	Chorion	8.34815
	-8.55275	-8.88947	-6.83477	-6.66285	-6.58402	exe19_p1.exe19_p1127	39	Chorion	8.34815
	-7.13743	-9.96578	-7.08216	-5.73673	-6.88009	exe19_p1.exe19_p1128	4	TGC progenitors	8.34815
	-8.10519	-9.62875	-7.44553	-6.31284	-5.43563	exe19_p1.exe19_p1130	32	Chorion	8.34815
	-8.6358	-9.50268	-7.70726	-6.68698	-6.02252	exe19_p1.exe19_p1131	32	Chorion	8.34815
	-7.28649	-9.49475	-7.80393	-6.90645	-6.77863	exe19_p1.exe19_p1132	52	Chorion	8.34815
	-6.92344	-9.96578	-8.04589	-7.84784	-5.84267	exe19_p1.exe19_p1133	21	SpT-Gly	8.34815
	-7.75843	-9.96578	-7.62364	-6.77341	-6.70374	exe19_p1.exe19_p1138	32	Chorion	8.34815
	-8.80702	-9.57824	-8.30715	-6.16432	-6.0421	exe19_p1.exe19_p1140	30	Chorion	8.34815
	-7.33158	-9.27627	-7.33158	-6.27107	-5.62227	exe19_p1.exe19_p1141	32	Chorion	8.34815
	-8.29764	-9.33863	-7.7833	-6.53266	-6.4617	exe19_p1.exe19_p1143	37	Chorion	8.34815
	-7.54499	-9.96578	-6.41582	-5.81833	-7.32758	exe19_p1.exe19_p1145	1	p-TGC	8.34815
	-7.79042	-9.59497	-8.10274	-6.10961	-5.57831	exe19_p1.exe19_p1149	30	Chorion	8.34815
	-7.69865	-9.61823	-7.00044	-6.12302	-5.4553	exe19_p1.exe19_p1151	30	Chorion	8.34815
	-7.77269	-9.48347	-7.54172	-6.80556	-5.92294	exe19_p1.exe19_p1154	30	Chorion	8.34815
	-9.40874	-9.96578	-9.40874	-6.87154	-7.04025	exe19_p1.exe19_p1158	39	Chorion	8.34815
	-7.78593	-9.96578	-7.48283	-6.95462	-5.94932	exe19_p1.exe19_p1161	39	Chorion	8.34815
	-8.26547	-9.32199	-7.66215	-6.25514	-6.28647	exe19_p1.exe19_p1163	41	Chorion	8.34815
	-7.16254	-9.0505	-7.854	-7.20906	-7.35836	exe19_p1.exe19_p1164	51	Chorion	8.34815
	-7.77264	-9.96578	-6.93968	-5.94917	-5.4779	exe19_p1.exe19_p1169	56	Chorion	8.34815
	-7.48488	-9.96578	-8.3633	-6.13408	-5.5485	exe19_p1.exe19_p1170	32	Chorion	8.34815
	-7.48445	-9.96578	-7.87006	-6.44498	-6.52973	exe19_p1.exe19_p1173	32	Chorion	8.34815
	-7.69509	-9.63805	-8.24536	-6.32462	-6.18423	exe19_p1.exe19_p1174	32	Chorion	8.34815
	-8.54874	-8.88609	-8.04589	-7.02439	-5.35784	exe19_p1.exe19_p1175	30	Chorion	8.34815
	-7.74689	-8.93412	-7.74689	-6.66167	-5.90697	exe19_p1.exe19_p1177	52	Chorion	8.34815
	-8.41784	-9.39921	-8.99346	-6.76776	-6.01812	exe19_p1.exe19_p1179	32	Chorion	8.34815
	-8.54864	-9.96578	-6.90392	-6.46021	-6.41838	exe19_p1.exe19_p1183	1	p-TGC	8.34815
	-7.63543	-8.66408	-8.89615	-7.18741	-7.26656	exe19_p1.exe19_p1184	51	Chorion	8.34815
	-7.938	-9.60987	-8.04055	-7.12672	-6.17181	exe19_p1.exe19_p1185	52	Chorion	8.34815
	-8.08225	-9.96578	-7.96989	-6.48534	-5.76932	exe19_p1.exe19_p1186	40	Chorion	8.34815
	-7.14189	-9.33092	-8.28269	-7.14189	-7.03344	exe19_p1.exe19_p1192	51	Chorion	8.34815
	-7.55698	-9.03415	-7.49663	-6.84257	-7.75485	exe19_p1.exe19_p1196	51	Chorion	8.34815
	-7.82213	-9.96578	-7.68894	-6.26914	-5.42835	exe19_p1.exe19_p1197	30	Chorion	8.34815
	-7.12853	-9.00555	-8.02585	-6.94925	-7.03611	exe19_p1.exe19_p1198	44	Chorion	8.34815
	-8.18597	-9.28011	-7.65691	-6.62567	-6.38658	exe19_p1.exe19_p1200	39	Chorion	8.34815
	-7.2238	-9.40589	-7.2238	-6.17895	-6.64256	exe19_p1.exe19_p1201	4	TGC progenitors	8.34815
	-8.38274	-8.64559	-8.38274	-6.72044	-6.96831	exe19_p1.exe19_p1202	51	Chorion	8.34815
	-8.3296	-9.28554	-8.3296	-6.26001	-5.46201	exe19_p1.exe19_p1203	32	Chorion	8.34815
	-7.28555	-9.13976	-7.34473	-6.64155	-6.06754	exe19_p1.exe19_p1205	32	Chorion	8.34815
	-7.89187	-9.62377	-7.49385	-6.41724	-6.04181	exe19_p1.exe19_p1206	57	Intermediate Chorion	8.34815
	-7.9617	-9.20456	-8.23616	-6.63895	-7.35789	exe19_p1.exe19_p1208	51	Chorion	8.34815
	-7.78333	-9.56333	-8.12824	-6.42752	-5.62202	exe19_p1.exe19_p1209	32	Chorion	8.34815
	-8.17121	-9.46853	-8.80579	-6.31932	-5.40301	exe19_p1.exe19_p1210	30	Chorion	8.34815
	-7.87023	-9.96578	-8.13944	-6.39131	-6.34792	exe19_p1.exe19_p1211	32	Chorion	8.34815
	-7.24891	-8.4507	-7.72812	-6.8898	-6.18995	exe19_p1.exe19_p1212	39	Chorion	8.34815
	-7.63981	-9.37913	-9.37913	-7.26106	-6.26067	exe19_p1.exe19_p1215	119	Chorion	8.34815
	-7.89363	-9.96578	-7.38425	-6.51009	-6.06962	exe19_p1.exe19_p1217	39	Chorion	8.34815
	-7.05011	-7.87057	-8.15118	-7.05011	-6.74729	exe19_p1.exe19_p1218	51	Chorion	8.34815
	-7.98645	-8.11135	-8.39918	-7.486	-6.40613	exe19_p1.exe19_p1219	51	Chorion	8.34815
	-7.64386	-9.51833	-7.75279	-7.54257	-6.57973	exe19_p1.exe19_p1220	52	Chorion	8.34815
	-7.62049	-9.30304	-7.62049	-7.32243	-6.00441	exe19_p1.exe19_p1224	39	Chorion	8.34815
	-7.54938	-9.96578	-7.67166	-6.39946	-6.69126	exe19_p1.exe19_p1225	32	Chorion	8.34815
	-7.00767	-9.96578	-7.57845	-6.38047	-6.33048	exe19_p1.exe19_p1227	5	TGC progenitors	8.34815
	-7.15422	-9.96578	-8.19678	-6.72873	-6.1957	exe19_p1.exe19_p1229	32	Chorion	8.34815
	-7.68211	-9.53097	-7.58149	-7.68211	-6.26988	exe19_p1.exe19_p1230	51	Chorion	8.34815
	-7.57201	-9.96578	-8.13667	-6.92418	-6.78228	exe19_p1.exe19_p1234	39	Chorion	8.34815
	-7.18016	-8.8917	-7.85604	-6.61366	-6.66668	exe19_p1.exe19_p1235	39	Chorion	8.34815
	-7.81061	-9.96578	-7.1492	-6.3038	-6.51544	exe19_p1.exe19_p1239	32	Chorion	8.34815
	-7.90855	-9.25881	-7.83727	-6.54672	-5.67671	exe19_p1.exe19_p1240	39	Chorion	8.34815
	-7.85523	-9.61354	-6.98143	-6.8376	-6.51217	exe19_p1.exe19_p1241	39	Chorion	8.34815
	-9.17105	-9.96578	-6.78273	-6.37826	-5.92754	exe19_p1.exe19_p1242	31	SpT-Gly	8.34815
	-8.34413	-9.96578	-7.78584	-6.45655	-7.24143	exe19_p1.exe19_p1245	39	Chorion	8.34815
	-7.27695	-9.96578	-7.27695	-7.75416	-6.72172	exe19_p1.exe19_p1246	51	Chorion	8.34815
	-7.94797	-8.8153	-7.84322	-7.26768	-6.9632	exe19_p1.exe19_p1249	36	Chorion	8.34815
	-8.67425	-9.96578	-7.42322	-5.88456	-5.46001	exe19_p1.exe19_p1251	30	Chorion	8.34815
	-8.26266	-9.96578	-7.36263	-5.99637	-6.28272	exe19_p1.exe19_p1254	34	Chorion	8.34815
	-7.25492	-9.3767	-7.634	-6.36953	-6.14699	exe19_p1.exe19_p1255	32	Chorion	8.34815
	-8.3789	-9.96578	-7.41319	-5.97602	-6.02897	exe19_p1.exe19_p1257	32	Chorion	8.34815
	-8.1628	-9.64508	-7.883	-6.4795	-6.0646	exe19_p1.exe19_p1261	32	Chorion	8.34815
	-7.84722	-8.88567	-7.24966	-6.65637	-6.23718	exe19_p1.exe19_p1263	56	Chorion	8.34815
	-7.16664	-9.23265	-8.23552	-8.09828	-6.80438	exe19_p1.exe19_p1265	124	Chorion progenitors	8.34815
	-7.90182	-9.96578	-7.57573	-6.30302	-5.97972	exe19_p1.exe19_p1266	56	Chorion	8.34815
	-7.79972	-9.96578	-7.79972	-7.10217	-6.24246	exe19_p1.exe19_p1268	32	Chorion	8.34815
	-7.80003	-8.61541	-7.68054	-7.19777	-6.14069	exe19_p1.exe19_p1275	39	Chorion	8.34815
	-8.28565	-9.96578	-7.93495	-6.95596	-6.73659	exe19_p1.exe19_p1277	37	Chorion	8.34815
	-8.34129	-9.96578	-7.71786	-7.19319	-5.82283	exe19_p1.exe19_p1279	34	Chorion	8.34815
	-7.43717	-8.76355	-7.10027	-7.43717	-7.05798	exe19_p1.exe19_p1282	46	Chorion	8.34815
	-7.56852	-9.96578	-7.07786	-6.9204	-5.97138	exe19_p1.exe19_p1285	32	Chorion	8.34815
	-7.655	-9.96578	-8.25927	-8.534	-6.71953	exe19_p1.exe19_p1287	39	Chorion	8.34815
	-7.55311	-8.78186	-7.62374	-6.69538	-7.30081	exe19_p1.exe19_p1288	44	Chorion	8.34815
	-7.33158	-9.96578	-7.52561	-6.486	-5.88808	exe19_p1.exe19_p1289	31	SpT-Gly	8.34815
	-7.05632	-8.42194	-8.0853	-7.58324	-7.13183	exe19_p1.exe19_p1290	121	Chorion progenitors	8.34815
	-8.07384	-9.96578	-7.45906	-5.85574	-5.69974	exe19_p1.exe19_p1291	30	Chorion	8.34815
	-8.42968	-9.96578	-7.97088	-6.46564	-5.87703	exe19_p1.exe19_p1293	32	Chorion	8.34815
	-8.02168	-9.96578	-7.04245	-6.85242	-5.7747	exe19_p1.exe19_p1296	35	Chorion	8.34815
	-7.57468	-9.55807	-7.48754	-6.49017	-6.76971	exe19_p1.exe19_p1298	51	Chorion	8.34815
	-8.10298	-9.62812	-7.37829	-7.04115	-6.2509	exe19_p1.exe19_p1300	32	Chorion	8.34815
	-8.37641	-8.68178	-7.91014	-6.74487	-7.03948	exe19_p1.exe19_p1301	51	Chorion	8.34815
	-7.81743	-8.60933	-8.15972	-6.72899	-6.82783	exe19_p1.exe19_p1302	51	Chorion	8.34815
	-7.86446	-8.43942	-8.22131	-7.57861	-6.87454	exe19_p1.exe19_p1303	44	Chorion	8.34815
	-7.61609	-9.96578	-7.79206	-6.59214	-6.676	exe19_p1.exe19_p1304	52	Chorion	8.34815
	-7.16746	-9.74489	-8.03497	-6.975	-6.583	exe19_p1.exe19_p1305	55	Intermediate Chorion	8.34815
	-7.65127	-9.96578	-7.07764	-6.63626	-5.70986	exe19_p1.exe19_p1306	57	Intermediate Chorion	8.34815
	-7.94498	-9.44285	-8.50767	-6.9676	-6.55827	exe19_p1.exe19_p1307	36	Chorion	8.34815
	-7.34264	-9.03165	-7.65936	-7.34264	-6.62843	exe19_p1.exe19_p1309	44	Chorion	8.34815
	-7.72883	-9.96578	-7.72883	-7.46944	-6.53961	exe19_p1.exe19_p1311	51	Chorion	8.34815
	-7.8377	-9.63312	-7.8377	-6.42566	-5.82848	exe19_p1.exe19_p1313	32	Chorion	8.34815
	-7.58005	-9.96578	-8.10133	-5.80354	-5.36626	exe19_p1.exe19_p1318	32	Chorion	8.34815
	-8.26575	-9.96578	-7.9328	-6.22486	-5.63542	exe19_p1.exe19_p1321	30	Chorion	8.34815
	-7.92607	-9.1356	-7.79567	-7.46309	-6.65168	exe19_p1.exe19_p1322	51	Chorion	8.34815
	-7.56974	-9.96578	-7.79959	-6.60089	-6.35222	exe19_p1.exe19_p1327	32	Chorion	8.34815
	-8.09839	-9.69825	-8.09839	-6.2406	-6.26299	exe19_p1.exe19_p1328	57	Intermediate Chorion	8.34815
	-8.01458	-8.37752	-7.2771	-7.55967	-6.9359	exe19_p1.exe19_p1332	52	Chorion	8.34815
	-7.03409	-9.96578	-6.80292	-6.83376	-6.86528	exe19_p1.exe19_p1335	4	TGC progenitors	8.34815
	-7.72306	-9.96578	-8.16314	-7.38632	-5.29499	exe19_p1.exe19_p1338	30	Chorion	8.34815
	-7.97793	-8.8371	-7.30138	-7.2354	-6.99808	exe19_p1.exe19_p1339	37	Chorion	8.34815
	-9.45465	-9.45465	-7.08264	-6.22919	-6.32429	exe19_p1.exe19_p1340	32	Chorion	8.34815
	-7.68108	-9.44947	-7.559	-7.34203	-6.91007	exe19_p1.exe19_p1344	39	Chorion	8.34815
	-7.81875	-9.12474	-7.81875	-7.25662	-6.40323	exe19_p1.exe19_p1346	52	Chorion	8.34815
	-8.07175	-9.38665	-7.52071	-6.3672	-5.26843	exe19_p1.exe19_p1349	30	Chorion	8.34815
	-8.89393	-9.17105	-8.28579	-7.26298	-5.83387	exe19_p1.exe19_p1350	32	Chorion	8.34815
	-7.49582	-9.1529	-7.49582	-6.68747	-7.31112	exe19_p1.exe19_p1351	39	Chorion	8.34815
	-7.91797	-9.53463	-7.91797	-5.95219	-5.98364	exe19_p1.exe19_p1352	32	Chorion	8.34815
	-7.95677	-9.96578	-7.14813	-6.76244	-6.11812	exe19_p1.exe19_p1355	32	Chorion	8.34815
	-7.91731	-9.58868	-7.32707	-6.22191	-5.86721	exe19_p1.exe19_p1356	32	Chorion	8.34815
	-8.03338	-9.96578	-7.58026	-7.16134	-5.45286	exe19_p1.exe19_p1357	32	Chorion	8.34815
	-8.00551	-9.96578	-6.69166	-6.51777	-7.60668	exe19_p1.exe19_p1362	1	p-TGC	8.34815
	-8.77925	-9.96578	-7.42461	-6.44323	-6.05538	exe19_p1.exe19_p1363	30	Chorion	8.34815
	-7.44651	-9.22065	-7.83464	-6.36217	-6.88898	exe19_p1.exe19_p1364	52	Chorion	8.34815
	-7.982	-9.96578	-7.85318	-5.73837	-5.7671	exe19_p1.exe19_p1366	32	Chorion	8.34815
	-8.00018	-9.96578	-7.48909	-6.00891	-5.29384	exe19_p1.exe19_p1369	30	Chorion	8.34815
	-8.46251	-9.96578	-7.89162	-6.90583	-5.69163	exe19_p1.exe19_p1370	30	Chorion	8.34815
	-7.93056	-9.01744	-7.63565	-5.76779	-5.71988	exe19_p1.exe19_p1371	32	Chorion	8.34815
	-8.88694	-9.96578	-7.73072	-6.32259	-6.05029	exe19_p1.exe19_p1373	32	Chorion	8.34815
	-7.7463	-8.93373	-7.32779	-6.44859	-5.99963	exe19_p1.exe19_p1374	32	Chorion	8.34815
	-7.17073	-8.65245	-7.97654	-6.7562	-7.17073	exe19_p1.exe19_p1377	51	Chorion	8.34815
	-8.01264	-9.40146	-8.99685	-6.85156	-5.47128	exe19_p1.exe19_p1378	32	Chorion	8.34815
	-6.94025	-9.08581	-7.70832	-6.66954	-7.09739	exe19_p1.exe19_p1380	44	Chorion	8.34815
	-7.56058	-7.94098	-9.27526	-6.79901	-6.90116	exe19_p8.exe19_p8163	51	Chorion	8.33191
	-7.84181	-9.96578	-9.40034	-7.01759	-6.56021	exe19_p8.exe19_p8171	32	Chorion	8.33191
	-7.65761	-9.96578	-7.65761	-6.6389	-5.62963	exe19_p8.exe19_p8172	31	SpT-Gly	8.33191
	-7.59047	-9.35834	-8.93219	-7.10131	-5.81572	exe19_p8.exe19_p8176	30	Chorion	8.33191
	-6.9618	-9.63227	-7.27388	-6.15803	-6.21263	exe19_p8.exe19_p8183	4	TGC progenitors	8.33191
	-7.82403	-9.96578	-6.86407	-6.1306	-5.41896	exe19_p8.exe19_p8190	20	SpT-Gly	8.33191
	-7.53543	-9.96578	-8.40447	-6.90971	-6.99691	exe19_p8.exe19_p8196	32	Chorion	8.33191
	-7.26626	-9.64407	-8.26609	-6.23886	-7.05983	exe19_p8.exe19_p8199	51	Chorion	8.33191
	-6.71135	-9.96578	-6.94446	-7.70369	-6.08181	exe19_p8.exe19_p8201	21	SpT-Gly	8.33191
	-6.99123	-9.35442	-7.73499	-6.19338	-6.7265	exe19_p8.exe19_p8205	4	TGC progenitors	8.33191
	-7.17161	-8.30647	-8.57677	-7.70948	-7.28847	exe19_p8.exe19_p8218	92	Chorion progenitors	8.33191
	-7.13322	-9.96578	-7.86238	-6.72112	-5.6215	exe19_p8.exe19_p8222	22	SpT-Gly	8.33191
	-7.75731	-9.96578	-8.67374	-5.91493	-5.43637	exe19_p8.exe19_p8224	30	Chorion	8.33191
	-8.13158	-9.25083	-6.95576	-6.11077	-5.93065	exe19_p8.exe19_p8226	32	Chorion	8.33191
	-6.65695	-9.45556	-7.97669	-7.1709	-6.7861	exe19_p8.exe19_p8227	28	EPC progenitors	8.33191
	-6.43632	-8.75266	-8.75266	-6.43632	-6.8103	exe19_p8.exe19_p8228	27	EPC progenitors	8.33191
	-7.56416	-9.96578	-7.56416	-5.99421	-5.10027	exe19_p8.exe19_p8229	31	SpT-Gly	8.33191
	-6.62911	-9.96578	-7.67266	-7.18931	-6.9386	exe19_p8.exe19_p8232	28	EPC progenitors	8.33191
	-7.9516	-9.96578	-8.36821	-6.86165	-6.94925	exe19_p8.exe19_p8233	52	Chorion	8.33191
	-7.09136	-9.96578	-6.97185	-6.33356	-6.75898	exe19_p8.exe19_p8236	1	p-TGC	8.33191
	-6.92399	-9.36476	-7.22491	-7.6056	-5.03707	exe19_p8.exe19_p8237	21	SpT-Gly	8.33191
	-7.96411	-9.33697	-7.54076	-6.38975	-6.56522	exe19_p8.exe19_p8242	52	Chorion	8.33191
	-6.70357	-9.96578	-6.36619	-7.63108	-6.25061	exe19_p8.exe19_p8244	29	EPC progenitors	8.33191
	-6.79312	-9.96578	-7.7205	-6.79312	-5.83085	exe19_p8.exe19_p8246	28	EPC progenitors	8.33191
	-6.5323	-9.36552	-7.22681	-7.6074	-5.60066	exe19_p8.exe19_p8247	21	SpT-Gly	8.33191
	-6.85582	-9.25549	-8.14019	-7.21621	-5.14032	exe19_p8.exe19_p8248	23	SpT-Gly	8.33191
	-7.27782	-9.54328	-8.95089	-6.93982	-7.35608	exe19_p8.exe19_p8249	39	Chorion	8.33191
	-7.01396	-9.56435	-7.50858	-7.68784	-5.84793	exe19_p8.exe19_p8251	21	SpT-Gly	8.33191
	-7.74729	-9.58228	-8.63091	-7.33897	-7.2033	exe19_p8.exe19_p8252	37	Chorion	8.33191
	-7.70399	-9.4581	-7.09267	-5.11597	-6.28666	exe19_p8.exe19_p8254	5	TGC progenitors	8.33191
	-7.33856	-9.96578	-8.01089	-7.2101	-5.18615	exe19_p8.exe19_p8257	31	SpT-Gly	8.33191
	-7.30974	-9.96578	-7.8253	-6.74339	-5.8541	exe19_p8.exe19_p8262	26	EPC progenitors	8.33191
	-7.55001	-9.34098	-8.07435	-6.77516	-6.15759	exe19_p8.exe19_p8265	39	Chorion	8.33191
	-7.47978	-9.96578	-7.86571	-6.92453	-5.30323	exe19_p8.exe19_p8268	30	Chorion	8.33191
	-8.47046	-9.96578	-8.47046	-6.71938	-5.53159	exe19_p8.exe19_p8272	30	Chorion	8.33191
	-7.70683	-9.96578	-6.93117	-6.866	-6.93117	exe19_p8.exe19_p8277	4	TGC progenitors	8.33191
	-7.87464	-8.57048	-8.07149	-5.99549	-5.72282	exe19_p8.exe19_p8278	32	Chorion	8.33191
	-7.27929	-9.3863	-8.3918	-7.65704	-7.07318	exe19_p8.exe19_p8280	44	Chorion	8.33191
	-6.33943	-9.96578	-6.669	-6.97743	-5.25315	exe19_p8.exe19_p8282	21	SpT-Gly	8.33191
	-8.09945	-9.96578	-7.51216	-7.35969	-7.05633	exe19_p8.exe19_p8291	51	Chorion	8.33191
	-8.0645	-9.48989	-7.0316	-6.53691	-6.16922	exe19_p8.exe19_p8292	32	Chorion	8.33191
	-7.53732	-9.96578	-8.15649	-6.14309	-4.8704	exe19_p8.exe19_p8294	31	SpT-Gly	8.33191
	-7.8022	-9.96578	-7.20015	-5.71927	-4.90044	exe19_p8.exe19_p8299	31	SpT-Gly	8.33191
	-6.53294	-9.96578	-6.99137	-8.17928	-5.99321	exe19_p8.exe19_p8301	21	SpT-Gly	8.33191
	-8.09299	-9.96578	-8.09299	-7.08025	-5.67029	exe19_p8.exe19_p8302	32	Chorion	8.33191
	-7.35032	-9.96578	-8.77545	-6.64756	-5.87615	exe19_p8.exe19_p8307	31	SpT-Gly	8.33191
	-8.53938	-9.45792	-8.14544	-6.8623	-6.23936	exe19_p8.exe19_p8312	32	Chorion	8.33191
	-8.38657	-9.96578	-7.65076	-6.06695	-6.5142	exe19_p8.exe19_p8316	1	p-TGC	8.33191
	-7.51458	-9.96578	-8.16561	-6.33118	-5.84599	exe19_p8.exe19_p8321	32	Chorion	8.33191
	-7.43798	-9.96578	-8.09856	-6.36612	-6.56882	exe19_p8.exe19_p8325	32	Chorion	8.33191
	-7.84784	-8.54874	-9.32721	-7.67372	-8.04589	exe19_p8.exe19_p8326	44	Chorion	8.33191
	-7.3173	-9.96578	-7.86353	-6.52199	-5.58985	exe19_p8.exe19_p8328	34	Chorion	8.33191
	-8.29952	-9.17949	-7.54683	-7.05472	-6.74339	exe19_p8.exe19_p8334	51	Chorion	8.33191
	-7.55881	-8.22274	-8.60686	-7.18578	-7.66937	exe19_p8.exe19_p8335	115	Intermediate Chorion	8.33191
	-9.14411	-9.96578	-8.86065	-6.23467	-6.07687	exe19_p8.exe19_p8336	30	Chorion	8.33191
	-8.44075	-9.96578	-8.44075	-6.95818	-6.87633	exe19_p8.exe19_p8340	52	Chorion	8.33191
	-7.69004	-9.96578	-7.89469	-6.24684	-5.51865	exe19_p8.exe19_p8346	30	Chorion	8.33191
	-8.18078	-9.39121	-7.29187	-5.50392	-5.32351	exe19_p8.exe19_p8347	30	Chorion	8.33191
	-7.28063	-9.96578	-7.75758	-6.13016	-7.42278	exe19_p8.exe19_p8348	1	p-TGC	8.33191
	-7.75433	-9.96578	-7.38246	-7.00067	-5.92722	exe19_p8.exe19_p8349	34	Chorion	8.33191
	-8.08207	-9.96578	-7.47731	-5.89908	-5.57452	exe19_p8.exe19_p8355	30	Chorion	8.33191
	-7.99172	-9.24259	-7.40967	-7.87691	-6.58214	exe19_p8.exe19_p8359	32	Chorion	8.33191
	-7.70467	-9.50178	-8.0957	-6.57566	-5.56619	exe19_p8.exe19_p8360	32	Chorion	8.33191
	-7.5189	-9.96578	-6.89186	-6.03528	-6.61507	exe19_p8.exe19_p8363	1	p-TGC	8.33191
	-8.26687	-9.32272	-8.70029	-6.86445	-6.818	exe19_p8.exe19_p8364	32	Chorion	8.33191
	-7.13678	-9.96578	-7.13678	-8.21111	-6.0678	exe19_p8.exe19_p8367	21	SpT-Gly	8.33191
	-6.20023	-9.96578	-6.9889	-8.24728	-5.65106	exe19_p8.exe19_p8369	21	SpT-Gly	8.33191
	-8.00683	-9.96578	-8.16867	-7.03966	-7.20544	exe19_p8.exe19_p8372	44	Chorion	8.33191
	-7.99723	-8.85108	-7.62117	-6.30415	-6.37216	exe19_p8.exe19_p8377	39	Chorion	8.33191
	-8.09411	-9.23035	-7.96866	-7.03053	-7.03053	exe19_p8.exe19_p8379	51	Chorion	8.33191
	-7.33531	-9.96578	-7.24837	-6.27391	-5.29772	exe19_p9.exe19_p9002	31	SpT-Gly	8.33191
	-7.73758	-9.27492	-7.55986	-6.70282	-6.50206	exe19_p9.exe19_p9003	52	Chorion	8.33191
	-7.64386	-9.48036	-7.76415	-6.52395	-6.20734	exe19_p9.exe19_p9004	39	Chorion	8.33191
	-7.73398	-9.83824	-7.76266	-6.47268	-6.74566	exe19_p9.exe19_p9005	40	Chorion	8.33191
	-6.97968	-9.8384	-6.71899	-6.2249	-7.17754	exe19_p9.exe19_p9006	4	TGC progenitors	8.33191
	-7.66022	-9.28996	-8.25625	-7.52706	-7.06793	exe19_p9.exe19_p9007	39	Chorion	8.33191
	-6.77682	-9.33016	-7.38504	-7.21719	-5.47996	exe19_p9.exe19_p9008	21	SpT-Gly	8.33191
	-7.40524	-9.1785	-7.1609	-6.43916	-6.60764	exe19_p9.exe19_p9009	2	TGC progenitors	8.33191
	-7.01275	-9.2501	-9.56401	-9.96578	-8.58414	exe19_p9.exe19_p9012	126	SpA-TGC	8.33191
	-7.84228	-9.68291	-7.91584	-6.8375	-5.79552	exe19_p9.exe19_p9013	32	Chorion	8.33191
	-7.54154	-9.75667	-8.1602	-6.82843	-5.91283	exe19_p9.exe19_p9015	36	Chorion	8.33191
	-6.78886	-9.96578	-8.26435	-9.56333	-7.68453	exe19_p9.exe19_p9017	126	SpA-TGC	8.33191
	-7.93147	-9.96578	-7.7655	-6.87985	-6.2125	exe19_p9.exe19_p9018	40	Chorion	8.33191
	-7.72327	-9.6633	-8.22912	-7.40543	-5.89009	exe19_p9.exe19_p9019	39	Chorion	8.33191
	-6.95025	-9.62954	-9.35704	-9.62954	-8.46128	exe19_p9.exe19_p9021	126	SpA-TGC	8.33191
	-5.86439	-8.54773	-9.32663	-9.32663	-9.32663	exe19_p9.exe19_p9023	126	SpA-TGC	8.33191
	-7.245	-9.31443	-8.302	-7.29583	-6.24203	exe19_p9.exe19_p9030	35	Chorion	8.33191
	-7.64669	-9.75981	-8.53917	-7.2263	-6.70362	exe19_p9.exe19_p9031	39	Chorion	8.33191
	-7.10456	-9.96578	-6.32328	-7.74689	-6.51666	exe19_p9.exe19_p9033	29	EPC progenitors	8.33191
	-7.90604	-9.96578	-7.80964	-5.99372	-5.40409	exe19_p9.exe19_p9035	34	Chorion	8.33191
	-7.42277	-9.29568	-7.81243	-7.03947	-7.68996	exe19_p9.exe19_p9037	51	Chorion	8.33191
	-7.48774	-9.60321	-8.52521	-6.3981	-6.96578	exe19_p9.exe19_p9040	39	Chorion	8.33191
	-7.87536	-8.76196	-7.91263	-7.11947	-6.722	exe19_p9.exe19_p9042	119	Chorion	8.33191
	-8.18259	-9.45515	-7.79472	-6.9455	-6.87189	exe19_p9.exe19_p9045	38	Chorion	8.33191
	-6.14623	-9.45666	-8.78336	-9.96578	-8.5367	exe19_p9.exe19_p9046	126	SpA-TGC	8.33191
	-7.34529	-9.61149	-8.8862	-6.9482	-6.50362	exe19_p9.exe19_p9048	39	Chorion	8.33191
	-7.70291	-9.56894	-7.46912	-7.01073	-6.30935	exe19_p9.exe19_p9053	32	Chorion	8.33191
	-8.03253	-9.82738	-7.60737	-6.39606	-5.27263	exe19_p9.exe19_p9054	30	Chorion	8.33191
	-7.81	-9.56087	-7.95712	-7.36263	-7.3885	exe19_p9.exe19_p9057	39	Chorion	8.33191
	-7.98018	-9.85178	-7.58901	-6.26472	-6.55695	exe19_p9.exe19_p9059	56	Chorion	8.33191
	-7.91488	-9.00742	-8.54537	-6.48494	-6.96203	exe19_p9.exe19_p9063	52	Chorion	8.33191
	-7.93399	-9.05305	-7.93399	-6.22631	-5.41079	exe19_p9.exe19_p9065	19	EPC progenitors	8.33191
	-8.08463	-9.96578	-8.62463	-6.87156	-5.78591	exe19_p9.exe19_p9068	30	Chorion	8.33191
	-7.93846	-9.96578	-7.88753	-7.12725	-5.63012	exe19_p9.exe19_p9073	33	Chorion	8.33191
	-7.64955	-9.69139	-7.95229	-6.67321	-5.81529	exe19_p9.exe19_p9074	30	Chorion	8.33191
	-6.86193	-8.28518	-8.81176	-7.37509	-6.92498	exe19_p9.exe19_p9075	50	Chorion	8.33191
	-6.29625	-8.66387	-8.66387	-8.66387	-8.98244	exe19_p9.exe19_p9076	126	SpA-TGC	8.33191
	-7.50743	-9.67324	-8.26626	-6.50591	-7.07696	exe19_p9.exe19_p9080	52	Chorion	8.33191
	-8.38929	-9.45502	-7.82878	-6.53676	-6.01686	exe19_p9.exe19_p9081	39	Chorion	8.33191
	-7.2001	-9.96578	-7.2001	-6.71879	-6.17455	exe19_p9.exe19_p9082	31	SpT-Gly	8.33191
	-7.07955	-9.60732	-6.82768	-6.64012	-6.75263	exe19_p9.exe19_p9085	27	EPC progenitors	8.33191
	-7.97881	-9.51107	-8.19673	-6.92579	-6.38927	exe19_p9.exe19_p9087	39	Chorion	8.33191
	-8.02255	-9.7425	-8.08676	-6.16989	-5.81691	exe19_p9.exe19_p9089	30	Chorion	8.33191
	-7.19128	-9.56984	-8.4323	-6.78738	-5.81704	exe19_p9.exe19_p9091	42	Chorion	8.33191
	-7.44455	-9.76648	-7.05534	-5.96913	-5.33913	exe19_p9.exe19_p9097	30	Chorion	8.33191
	-8.04837	-9.96578	-6.12226	-5.65034	-6.65497	exe19_p9.exe19_p9099	1	p-TGC	8.33191
	-6.82675	-9.65075	-7.51316	-6.74896	-6.6396	exe19_p9.exe19_p9100	27	EPC progenitors	8.33191
	-7.06996	-9.96578	-7.43322	-5.86155	-5.17443	exe19_p9.exe19_p9101	20	SpT-Gly	8.33191
	-8.341	-9.96578	-7.86993	-6.93987	-6.04538	exe19_p9.exe19_p9103	32	Chorion	8.33191
	-7.83633	-9.8489	-7.70351	-6.75321	-5.90434	exe19_p9.exe19_p9105	32	Chorion	8.33191
	-8.14681	-9.18139	-8.09841	-6.84389	-6.5073	exe19_p9.exe19_p9106	50	Chorion	8.33191
	-7.51744	-9.75264	-7.84695	-6.59928	-6.82807	exe19_p9.exe19_p9109	50	Chorion	8.33191
	-6.71624	-9.6435	-7.71643	-6.2362	-6.44057	exe19_p9.exe19_p9110	27	EPC progenitors	8.33191
	-6.48513	-9.49745	-7.25189	-6.51013	-6.41264	exe19_p9.exe19_p9121	27	EPC progenitors	8.33191
	-8.42035	-9.96578	-8.01033	-6.662	-5.83233	exe19_p9.exe19_p9122	30	Chorion	8.33191
	-8.49121	-9.96578	-8.39208	-6.91029	-5.89424	exe19_p9.exe19_p9125	37	Chorion	8.33191
	-7.83324	-9.46551	-7.0469	-6.61704	-6.94515	exe19_p9.exe19_p9337	51	Chorion	8.33191
	-6.93261	-8.09887	-7.49627	-9.15314	-7.70813	EXE2_e3_E7.5_2.EXE2_e3_E7.5_2008	82	Chorion progenitors	7.05304
	-7.15098	-8.96144	-8.37503	-7.7891	-7.63691	EXE2_e3_E7.5_2.EXE2_e3_E7.5_2009	91	Chorion progenitors	7.05304
	-6.4795	-8.62608	-7.69451	-8.4875	-7.54953	EXE2_e3_E7.5_2.EXE2_e3_E7.5_2016	108	Chorion progenitors	7.05304
	-6.22905	-8.84517	-7.78844	-7.78844	-7.31392	EXE2_e3_E7.5_2.EXE2_e3_E7.5_2055	92	Chorion progenitors	7.05304
	-6.70483	-8.01642	-7.3448	-9.31281	-8.24785	EXE2_e3_E7.5_2.EXE2_e3_E7.5_2070	68	Chorion progenitors	7.05304
	-6.60021	-7.46662	-7.11683	-8.61461	-8.34837	EXE2_e3_E7.5_2.EXE2_e3_E7.5_2073	88	Chorion progenitors	7.05304
	-6.03024	-7.73078	-7.57696	-8.92361	-8.32487	EXE2_e3_E7.5_2.EXE2_e3_E7.5_2078	78	Chorion progenitors	7.05304
	-5.87446	-8.12261	-8.34736	-8.94062	-8.94062	EXE2_e3_E7.5_2.EXE2_e3_E7.5_2082	92	Chorion progenitors	7.05304
	-6.33574	-7.59479	-7.49269	-9.50178	-8.25377	EXE2_e3_E7.5_2.EXE2_e3_E7.5_2099	81	Chorion progenitors	7.05304
	-6.67097	-8.66188	-7.74161	-7.74161	-8.12958	EXE2_e3_E7.5_2.EXE2_e3_E7.5_2104	89	Chorion progenitors	7.05304
	-6.48082	-7.60007	-7.60007	-9.15408	-8.63777	EXE2_e3_E7.5_2.EXE2_e3_E7.5_2105	80	Chorion progenitors	7.05304
	-7.32526	-8.50887	-7.99911	-8.50887	-8.23159	EXE2_e3_E7.5_2.EXE2_e3_E7.5_2109	108	Chorion progenitors	7.05304
	-6.46004	-8.27883	-8.12191	-7.85154	-8.27883	EXE2_e3_E7.5_2.EXE2_e3_E7.5_2121	95	Chorion progenitors	7.05304
	-7.93763	-9.96578	-7.73479	-7.25608	-7.3987	EXE2_e3_E7.5_2.EXE2_e3_E7.5_2126	1	p-TGC	7.05304
	-6.4534	-8.3418	-7.10845	-7.92196	-8.93642	EXE2_e3_E7.5_2.EXE2_e3_E7.5_2137	98	Chorion progenitors	7.05304
	-6.60902	-7.15248	-7.6383	-7.8901	-7.6383	EXE2_e3_E7.5_2.EXE2_e3_E7.5_2149	79	Chorion progenitors	7.05304
	-6.87943	-7.83747	-7.60925	-8.87899	-7.96673	EXE2_e3_E7.5_2.EXE2_e3_E7.5_2150	72	Chorion progenitors	7.05304
	-6.13493	-7.17279	-7.49017	-9.42357	-8.06382	EXE2_e3_E7.5_2.EXE2_e3_E7.5_2152	75	Chorion progenitors	7.05304
	-7.44928	-9.3573	-7.91338	-7.58803	-7.74155	EXE2_e3_E7.5_2.EXE2_e3_E7.5_2155	53	Intermediate Chorion	7.05304
	-7.1859	-8.40214	-8.18129	-7.40752	-7.82076	EXE2_e3_E7.5_2.EXE2_e3_E7.5_2161	81	Chorion progenitors	7.05304
	-6.85634	-8.37696	-7.15347	-9.11521	-8.19617	EXE2_e3_E7.5_2.EXE2_e3_E7.5_2192	107	Chorion progenitors	7.05304
	-6.3426	-8.46695	-7.0447	-7.99425	-7.63881	EXE2_e3_E7.5_2.EXE2_e3_E7.5_2201	101	Chorion progenitors	7.05304
	-6.83893	-7.56051	-7.68256	-9.07089	-8.52273	EXE2_e3_E7.5_2.EXE2_e3_E7.5_2202	103	Chorion progenitors	7.05304
	-7.11555	-9.96578	-7.33912	-6.52824	-5.70908	EXE2_e3_E7.5_2.EXE2_e3_E7.5_2212	57	Intermediate Chorion	7.05304
	-6.23745	-6.61665	-7.32155	-9.05868	-8.10748	EXE2_e3_E7.5_2.EXE2_e3_E7.5_2216	79	Chorion progenitors	7.05304
	-7.22815	-9.52817	-7.78195	-8.49496	-8.49496	EXE2_e3_E7.5_2.EXE2_e3_E7.5_2218	51	Chorion	7.05304
	-6.36413	-8.31399	-6.99214	-9.07289	-8.12958	EXE2_e3_E7.5_2.EXE2_e3_E7.5_2241	96	Chorion progenitors	7.05304
	-5.89153	-6.95818	-7.61303	-7.61303	-8.84563	EXE2_e3_E7.5_2.EXE2_e3_E7.5_2252	83	Chorion progenitors	7.05304
	-7.27753	-8.22865	-7.27753	-8.22865	-8.22865	EXE2_e3_E7.5_2.EXE2_e3_E7.5_2262	86	Chorion progenitors	7.05304
	-6.12895	-8.55375	-7.854	-7.72165	-7.4886	EXE2_e3_E7.5_2.EXE2_e3_E7.5_2279	93	Chorion progenitors	7.05304
	-6.57098	-7.97504	-7.77381	-8.48829	-9.29233	EXE2_e3_E7.5_2.EXE2_e3_E7.5_2302	97	Chorion progenitors	7.05304
	-6.03764	-7.6661	-7.08301	-8.66051	-8.39934	EXE2_e3_E7.5_2.EXE2_e3_E7.5_2306	107	Chorion progenitors	7.05304
	-6.79737	-7.18433	-7.64521	-8.84471	-7.86472	EXE2_e3_E7.5_2.EXE2_e3_E7.5_2317	111	Chorion progenitors	7.05304
	-6.62508	-7.09844	-7.29843	-8.2859	-7.91315	EXE2_e4_E7.5_3.EXE2_e4_E7.5_3011	96	Chorion progenitors	6.82705
	-7.48722	-9.26019	-8.28418	-7.40781	-7.57127	EXE2_e4_E7.5_3.EXE2_e4_E7.5_3016	113	Intermediate Chorion	6.82705
	-6.7955	-7.50832	-8.39753	-8.97829	-7.79273	EXE2_e4_E7.5_3.EXE2_e4_E7.5_3017	63	Chorion progenitors	6.82705
	-6.36752	-6.71835	-7.80041	-8.29737	-8.02759	EXE2_e4_E7.5_3.EXE2_e4_E7.5_3022	78	Chorion progenitors	6.82705
	-6.3202	-6.72351	-7.71912	-9.46375	-8.21797	EXE2_e4_E7.5_3.EXE2_e4_E7.5_3030	61	Chorion progenitors	6.82705
	-6.51759	-7.26354	-7.60652	-9.61483	-7.95519	EXE2_e4_E7.5_3.EXE2_e4_E7.5_3041	72	Chorion progenitors	6.82705
	-7.44384	-8.83756	-8.09069	-7.87453	-6.99883	EXE2_e4_E7.5_3.EXE2_e4_E7.5_3062	119	Chorion	6.82705
	-6.67913	-7.27112	-7.66089	-8.62509	-7.94236	EXE2_e4_E7.5_3.EXE2_e4_E7.5_3068	120	Chorion progenitors	6.82705
	-6.34881	-6.74798	-7.77716	-9.29393	-7.77716	EXE2_e4_E7.5_3.EXE2_e4_E7.5_3077	80	Chorion progenitors	6.82705
	-6.38746	-6.73449	-7.74908	-9.1753	-8.89918	EXE2_e4_E7.5_3.EXE2_e4_E7.5_3097	82	Chorion progenitors	6.82705
	-6.22227	-7.1853	-7.66892	-8.76125	-8.40168	EXE2_e4_E7.5_3.EXE2_e4_E7.5_3105	73	Chorion progenitors	6.82705
	-6.88243	-7.79009	-7.65609	-9.96578	-7.79009	EXE2_e4_E7.5_3.EXE2_e4_E7.5_3123	71	Chorion progenitors	6.82705
	-6.05889	-7.02718	-8.74339	-8.38082	-8.38082	EXE2_e4_E7.5_3.EXE2_e4_E7.5_3135	80	Chorion progenitors	6.82705
	-7.02579	-8.54974	-8.27662	-9.32778	-7.51969	EXE2_e4_E7.5_3.EXE2_e4_E7.5_3145	105	Chorion progenitors	6.82705
	-6.55219	-6.82084	-7.58049	-8.8237	-8.19432	EXE2_e4_E7.5_3.EXE2_e4_E7.5_3174	72	Chorion progenitors	6.82705
	-7.22413	-9.72511	-7.49627	-6.44612	-6.16358	EXE22_p1_placenta_e1.EXE22_p1_placenta_e1002	2	TGC progenitors	8.10597
	-8.0654	-9.889	-7.86825	-6.23847	-5.59954	EXE22_p1_placenta_e1.EXE22_p1_placenta_e1007	34	Chorion	8.10597
	-6.95529	-7.82652	-7.97594	-8.14263	-7.91	EXE22_p1_placenta_e1.EXE22_p1_placenta_e1022	93	Chorion progenitors	8.10597
	-8.03908	-9.84469	-8.33287	-7.11446	-5.78996	EXE22_p1_placenta_e1.EXE22_p1_placenta_e1024	33	Chorion	8.10597
	-6.2498	-9.8535	-8.98666	-9.04715	-8.66895	EXE22_p1_placenta_e1.EXE22_p1_placenta_e1025	126	SpA-TGC	8.10597
	-7.23924	-8.95852	-7.63224	-7.15895	-7.59655	EXE22_p1_placenta_e1.EXE22_p1_placenta_e1026	42	Chorion	8.10597
	-6.23718	-9.7142	-8.59417	-8.49168	-7.455	EXE22_p1_placenta_e1.EXE22_p1_placenta_e1029	126	SpA-TGC	8.10597
	-7.86227	-9.96578	-7.80659	-5.88719	-5.56501	EXE22_p1_placenta_e1.EXE22_p1_placenta_e1031	30	Chorion	8.10597
	-7.2423	-8.9737	-7.95389	-7.47635	-7.18581	EXE22_p1_placenta_e1.EXE22_p1_placenta_e1034	38	Chorion	8.10597
	-8.10016	-9.75721	-9.13575	-9.13575	-6.59664	EXE22_p1_placenta_e1.EXE22_p1_placenta_e1036	128	Maternal cells	8.10597
	-7.70669	-9.64102	-7.54491	-6.56929	-5.85444	EXE22_p1_placenta_e1.EXE22_p1_placenta_e1037	34	Chorion	8.10597
	-7.70308	-9.88259	-7.95599	-6.92285	-5.61458	EXE22_p1_placenta_e1.EXE22_p1_placenta_e1038	30	Chorion	8.10597
	-5.97893	-9.32176	-8.31585	-9.54613	-8.66538	EXE22_p1_placenta_e1.EXE22_p1_placenta_e1039	126	SpA-TGC	8.10597
	-7.36477	-8.25199	-8.49408	-7.78087	-6.99481	EXE22_p1_placenta_e1.EXE22_p1_placenta_e1040	124	Chorion progenitors	8.10597
	-7.26837	-8.92659	-8.78558	-6.51719	-6.57406	EXE22_p1_placenta_e1.EXE22_p1_placenta_e1046	36	Chorion	8.10597
	-7.41423	-9.78765	-7.69936	-6.56062	-5.66844	EXE22_p1_placenta_e1.EXE22_p1_placenta_e1047	53	Intermediate Chorion	8.10597
	-7.87407	-9.80404	-7.97812	-6.65867	-6.1655	EXE22_p1_placenta_e1.EXE22_p1_placenta_e1058	33	Chorion	8.10597
	-7.3394	-9.03383	-8.42651	-7.49609	-7.01754	EXE22_p2_e1.EXE22_p2_e1025	47	Chorion	8.10597
	-7.78266	-9.19325	-7.96922	-7.00826	-7.22893	EXE22_p2_e1.EXE22_p2_e1033	51	Chorion	8.10597
	-9.96578	-9.3155	-8.25301	-7.10497	-6.5488	EXE22_p2_e1.EXE22_p2_e1040	36	Chorion	8.10597
	-8.36826	-9.96578	-7.89563	-6.11407	-5.93397	EXE22_p2_e1.EXE22_p2_e1056	33	Chorion	8.10597
	-7.77775	-9.26297	-8.15402	-6.51447	-6.69034	EXE22_p2_e1.EXE22_p2_e1061	37	Chorion	8.10597
	-7.4689	-9.68361	-8.3559	-6.2665	-6.94271	EXE22_p2_e1.EXE22_p2_e1072	38	Chorion	8.10597
	-7.73606	-9.21619	-7.58687	-6.47782	-6.47054	EXE22_p2_e1.EXE22_p2_e1144	50	Chorion	8.10597
	-7.29371	-9.72808	-8.08344	-6.758	-6.70312	EXE22_p2_e1.EXE22_p2_e1160	39	Chorion	8.10597
	-7.47822	-8.92072	-8.69201	-6.8285	-7.08202	EXE22_p2_e1.EXE22_p2_e1171	38	Chorion	8.10597
	-7.39218	-9.55414	-8.31214	-7.20483	-6.89035	EXE22_p2_e1.EXE22_p2_e1196	91	Chorion progenitors	8.10597
	-7.31193	-8.79873	-8.16212	-7.05141	-7.02192	EXE22_p2_e1.EXE22_p2_e1208	37	Chorion	8.10597
	-7.88062	-9.06671	-8.51703	-6.8669	-7.19224	EXE22_p2_e1.EXE22_p2_e1221	38	Chorion	8.10597
	-8.15184	-8.86572	-8.15184	-6.38335	-6.52812	EXE22_p2_e1.EXE22_p2_e1254	37	Chorion	8.10597
	-7.73635	-9.19219	-8.19501	-7.49565	-7.32182	EXE22_p2_e1.EXE22_p2_e1273	38	Chorion	8.10597
	-7.69717	-9.29073	-7.4973	-7.32179	-7.32179	EXE22_p2_e1.EXE22_p2_e1291	46	Chorion	8.10597
	-7.96279	-9.96578	-7.75455	-6.29653	-5.97141	EXE22_p2_e1.EXE22_p2_e1319	37	Chorion	8.10597
	-7.87476	-9.81694	-7.83842	-6.6725	-6.16531	EXE22_p2_e1.EXE22_p2_e1333	37	Chorion	8.10597
	-7.98773	-9.6241	-7.84794	-6.27738	-6.83652	EXE22_p2_e1.EXE22_p2_e1367	40	Chorion	8.10597
	-8.04336	-9.80057	-7.71445	-6.26405	-5.96174	EXE22_p2_e1.EXE22_p2_e1372	56	Chorion	8.10597
	-7.81516	-9.75618	-7.67027	-6.26084	-7.58117	EXE22_p2_e1.EXE22_p2_e1378	38	Chorion	8.10597
	-7.3359	-9.8751	-7.06136	-5.9671	-6.69855	EXE22_p5_e2b_placenta_e3.EXE22_p5_e2b_placenta_e3311	5	TGC progenitors	8.17536
	-7.23802	-9.81896	-7.13667	-6.32003	-5.54209	EXE22_p5_e2b_placenta_e3.EXE22_p5_e2b_placenta_e3337	23	SpT-Gly	8.17536
	-7.4513	-9.96578	-7.07279	-6.58341	-6.80745	EXE22_p5_e2b_placenta_e3.EXE22_p5_e2b_placenta_e3338	6	TGC progenitors	8.17536
	-6.95101	-9.82482	-6.81141	-5.7483	-6.4268	EXE22_p5_e2b_placenta_e3.EXE22_p5_e2b_placenta_e3339	5	TGC progenitors	8.17536
	-7.29458	-9.96578	-6.85085	-6.64114	-6.39976	EXE22_p5_e2b_placenta_e3.EXE22_p5_e2b_placenta_e3341	26	EPC progenitors	8.17536
	-7.48089	-9.75117	-6.79271	-6.30412	-6.95549	EXE22_p5_e2b_placenta_e3.EXE22_p5_e2b_placenta_e3343	6	TGC progenitors	8.17536
	-7.10521	-9.78885	-7.26975	-6.08161	-6.90019	EXE22_p5_e2b_placenta_e3.EXE22_p5_e2b_placenta_e3345	5	TGC progenitors	8.17536
	-7.13944	-9.68478	-7.26106	-6.08192	-6.7352	EXE22_p5_e2b_placenta_e3.EXE22_p5_e2b_placenta_e3346	4	TGC progenitors	8.17536
	-6.99351	-9.96578	-7.22583	-6.5322	-6.76877	EXE22_p5_e2b_placenta_e3.EXE22_p5_e2b_placenta_e3347	2	TGC progenitors	8.17536
	-6.97724	-9.20563	-6.183	-7.76192	-6.60188	EXE22_p5_e2b_placenta_e3.EXE22_p5_e2b_placenta_e3349	29	EPC progenitors	8.17536
	-7.14468	-9.52918	-6.79412	-6.85185	-6.81311	EXE22_p5_e2b_placenta_e3.EXE22_p5_e2b_placenta_e3350	3	TGC progenitors	8.17536
	-7.16922	-9.84813	-7.05072	-6.49183	-6.55959	EXE22_p5_e2b_placenta_e3.EXE22_p5_e2b_placenta_e3354	4	TGC progenitors	8.17536
	-7.3609	-9.5527	-7.2597	-6.9928	-6.5429	EXE22_p5_e2b_placenta_e3.EXE22_p5_e2b_placenta_e3356	17	TGC progenitors	8.17536
	-7.07999	-9.96578	-7.02558	-6.84986	-7.42257	EXE22_p5_e2b_placenta_e3.EXE22_p5_e2b_placenta_e3357	5	TGC progenitors	8.17536
	-6.25016	-9.96578	-9.22222	-9.54662	-8.73397	EXE22_p5_e2b_placenta_e3.EXE22_p5_e2b_placenta_e3361	126	SpA-TGC	8.17536
	-7.58607	-9.96578	-6.69992	-6.97716	-5.69609	EXE22_p5_e2b_placenta_e3.EXE22_p5_e2b_placenta_e3362	31	SpT-Gly	8.17536
	-6.90029	-9.75967	-7.08347	-6.28487	-6.20915	EXE22_p5_e2b_placenta_e3.EXE22_p5_e2b_placenta_e3366	3	TGC progenitors	8.17536
	-7.28603	-9.6807	-7.06946	-6.96732	-6.16409	EXE22_p5_e2b_placenta_e3.EXE22_p5_e2b_placenta_e3367	57	Intermediate Chorion	8.17536
	-7.13438	-9.75043	-6.76249	-6.34879	-6.93648	EXE22_p5_e2b_placenta_e3.EXE22_p5_e2b_placenta_e3370	3	TGC progenitors	8.17536
	-7.75091	-9.96578	-7.12309	-6.33824	-5.49088	EXE22_p5_e2b_placenta_e3.EXE22_p5_e2b_placenta_e3373	20	SpT-Gly	8.17536
	-7.03265	-9.76729	-7.27478	-7.17916	-7.2584	EXE22_p5_e2b_placenta_e3.EXE22_p5_e2b_placenta_e3375	6	TGC progenitors	8.17536
	-6.88225	-9.52638	-7.70342	-6.72909	-7.07656	EXE22_p5_e2b_placenta_e3.EXE22_p5_e2b_placenta_e3376	2	TGC progenitors	8.17536
	-7.45247	-9.84726	-7.76534	-6.56117	-6.99311	EXE22_p5_e2b_placenta_e3.EXE22_p5_e2b_placenta_e3377	4	TGC progenitors	8.17536
	-6.71999	-9.96578	-7.07626	-6.89762	-5.84291	EXE22_p5_e2b_placenta_e3.EXE22_p5_e2b_placenta_e3379	22	SpT-Gly	8.17536
	-6.09846	-9.55266	-8.38593	-9.23188	-8.55554	EXE22_p5_e2b_placenta_e3.EXE22_p5_e2b_placenta_e3380	126	SpA-TGC	8.17536
	-7.00634	-7.7131	-7.87371	-8.26117	-7.39599	EXE23_P12.EXE23_P12042	120	Chorion progenitors	7.78923
	-7.04453	-8.18146	-7.86564	-8.45254	-7.70476	EXE23_P12.EXE23_P12048	105	Chorion progenitors	7.78923
	-7.01641	-7.6727	-7.3017	-7.61349	-7.59906	EXE23_P12.EXE23_P12117	124	Chorion progenitors	7.78923
	-6.9371	-8.29467	-8.32243	-8.04304	-7.99758	EXE23_P12.EXE23_P12124	80	Chorion progenitors	7.78923
	-6.8972	-7.97148	-8.07825	-8.45615	-8.02388	EXE23_P12.EXE23_P12165	60	Chorion progenitors	7.78923
	-7.61456	-8.94741	-9.36854	-8.62183	-6.84605	EXE23_P12.EXE23_P12210	121	Chorion progenitors	7.78923
	-6.85917	-7.48859	-8.14291	-7.97998	-8.28795	EXE23_P12.EXE23_P12222	93	Chorion progenitors	7.78923
	-7.57849	-9.19577	-7.19098	-7.19098	-7.75564	EXE23_P12.EXE23_P12256	48	Chorion	7.78923
	-6.79189	-7.56527	-7.75231	-8.2667	-7.96725	EXE23_P12.EXE23_P12302	88	Chorion progenitors	7.78923
	-6.97387	-7.15172	-8.13593	-8.07945	-7.87333	EXE23_P12.EXE23_P12312	110	Chorion progenitors	7.78923
	-7.00794	-8.15428	-7.92364	-8.03435	-7.48972	EXE23_P12.EXE23_P12315	93	Chorion progenitors	7.78923
	-6.98372	-7.74137	-7.59448	-8.30106	-7.79386	EXE23_P12.EXE23_P12324	69	Chorion progenitors	7.78923
	-7.34177	-8.33439	-8.45177	-7.18109	-7.52262	EXE23_P13.EXE23_P13021	46	Chorion	7.78923
	-7.49537	-8.28983	-8.01099	-7.82615	-7.80157	EXE23_P13.EXE23_P13067	94	Chorion progenitors	7.78923
	-7.08268	-7.87043	-7.96898	-8.28725	-7.76041	EXE23_P13.EXE23_P13123	85	Chorion progenitors	7.78923
	-6.80367	-7.71766	-7.18946	-8.07807	-7.60803	EXE23_P13.EXE23_P13144	44	Chorion	7.78923
	-6.96829	-9.38856	-7.28506	-6.52754	-7.15798	EXE23_P3.EXE23_P3010	15	TGC progenitors	7.01275
	-6.9935	-9.36074	-6.6755	-6.07393	-7.02113	EXE23_P3.EXE23_P3058	3	TGC progenitors	7.01275
	-7.70072	-9.96578	-7.58711	-6.59841	-6.77381	EXE23_P3.EXE23_P3061	17	TGC progenitors	7.01275
	-7.44594	-9.64476	-6.92535	-6.57754	-6.94736	EXE23_P3.EXE23_P3146	16	TGC progenitors	7.01275
	-7.01449	-9.78685	-7.50907	-5.70105	-6.76619	EXE23_P3.EXE23_P3156	4	TGC progenitors	7.01275
	-6.95507	-9.96578	-7.39489	-6.52171	-6.80517	EXE23_P3.EXE23_P3181	15	TGC progenitors	7.01275
	-6.8602	-9.7146	-7.53971	-6.65272	-6.10748	EXE23_P3.EXE23_P3183	3	TGC progenitors	7.01275
	-6.9956	-9.96578	-7.35913	-6.72755	-6.86756	EXE23_P3.EXE23_P3210	6	TGC progenitors	7.01275
	-6.52183	-9.27187	-7.25231	-6.69566	-6.79111	EXE23_P3.EXE23_P3237	5	TGC progenitors	7.01275
	-8.18826	-9.96578	-8.18826	-7.00242	-6.75533	EXE23_P3.EXE23_P3287	1	p-TGC	7.01275
	-7.32646	-9.96578	-7.2155	-6.84128	-6.29833	EXE23_P3.EXE23_P3288	6	TGC progenitors	7.01275
	-7.34211	-9.96578	-7.5635	-7.31948	-6.59392	EXE23_P3.EXE23_P3291	17	TGC progenitors	7.01275
	-6.4012	-9.13903	-8.61677	-8.07517	-8.85439	EXE23_P3.EXE23_P3297	126	SpA-TGC	7.01275
	-7.3605	-9.96578	-7.46934	-6.69936	-6.69936	EXE23_P3.EXE23_P3316	6	TGC progenitors	7.01275
	-7.43964	-9.54353	-7.52742	-5.82329	-6.20229	EXE23_P3.EXE23_P3331	1	p-TGC	7.01275
	-7.50919	-9.51795	-7.54143	-6.8952	-6.27757	EXE23_P3.EXE23_P3347	6	TGC progenitors	7.01275
	-7.53511	-9.96578	-7.71358	-6.42167	-6.20588	EXE23_P4.EXE23_P4003	3	TGC progenitors	7.01275
	-8.16718	-9.96578	-7.49472	-6.72252	-6.57317	EXE23_P4.EXE23_P4010	6	TGC progenitors	7.01275
	-7.29957	-9.96578	-7.07493	-6.49936	-6.84468	EXE23_P4.EXE23_P4024	6	TGC progenitors	7.01275
	-7.02854	-9.96578	-7.32897	-7.28781	-7.24779	EXE23_P4.EXE23_P4039	6	TGC progenitors	7.01275
	-7.80757	-9.96578	-6.80925	-6.80925	-6.58709	EXE23_P4.EXE23_P4097	6	TGC progenitors	7.01275
	-7.56182	-9.23426	-6.78153	-6.24143	-6.41348	EXE23_P4.EXE23_P4104	10	TGC progenitors	7.01275
	-7.44651	-9.74047	-6.3032	-6.48785	-7.62756	EXE23_P4.EXE23_P4188	4	TGC progenitors	7.01275
	-7.27404	-9.36163	-7.27404	-6.25516	-6.47115	EXE23_P4.EXE23_P4198	4	TGC progenitors	7.01275
	-7.85031	-9.96578	-7.38082	-7.33158	-7.23786	EXE23_P4.EXE23_P4242	1	p-TGC	7.01275
	-7.29585	-9.58006	-6.82565	-6.37668	-6.5732	EXE23_P4.EXE23_P4252	4	TGC progenitors	7.01275
	-6.94171	-9.41952	-7.2101	-6.64735	-6.94171	EXE23_P4.EXE23_P4255	3	TGC progenitors	7.01275
	-7.05526	-9.96578	-6.96437	-6.5577	-7.1861	EXE23_P4.EXE23_P4269	29	EPC progenitors	7.01275
	-7.32972	-9.82529	-7.42794	-6.84958	-6.90155	EXE23_P4.EXE23_P4287	16	TGC progenitors	7.01275
	-7.71989	-8.5849	-8.08851	-7.07493	-6.1209	EXE23_P4.EXE23_P4323	10	TGC progenitors	7.01275
	-7.31187	-9.63439	-7.37231	-6.20831	-6.63837	EXE23_P4.EXE23_P4336	2	TGC progenitors	7.01275
	-7.35259	-9.96578	-7.06206	-7.16428	-6.63769	EXE23_P4.EXE23_P4343	15	TGC progenitors	7.01275
	-7.61553	-9.71929	-7.61553	-6.95137	-6.27372	EXE23_P4.EXE23_P4351	17	TGC progenitors	7.01275
	-7.17011	-9.55414	-6.97771	-6.27793	-7.24041	EXE23_P4.EXE23_P4359	3	TGC progenitors	7.01275
	-7.08663	-9.65557	-7.43026	-6.86873	-6.69732	EXE23_P4.EXE23_P4366	2	TGC progenitors	7.01275
	-7.27857	-9.72534	-7.56194	-6.60835	-6.88929	EXE23_P5.EXE23_P5004	2	TGC progenitors	7.79697
	-6.77516	-9.96578	-7.4849	-6.48041	-6.94869	EXE23_P5.EXE23_P5035	10	TGC progenitors	7.79697
	-7.86751	-9.60358	-8.52625	-6.68715	-7.45257	EXE23_P5.EXE23_P5060	50	Chorion	7.79697
	-6.71817	-7.54253	-7.8901	-8.14758	-7.54253	EXE23_P5.EXE23_P5063	64	Chorion progenitors	7.79697
	-7.49928	-9.96578	-6.77976	-7.77233	-6.03071	EXE23_P5.EXE23_P5076	29	EPC progenitors	7.79697
	-7.50251	-9.96578	-8.1044	-7.1544	-6.63963	EXE23_P5.EXE23_P5089	50	Chorion	7.79697
	-7.69311	-9.96578	-6.95513	-6.18897	-5.78436	EXE23_P5.EXE23_P5094	34	Chorion	7.79697
	-7.15785	-9.52951	-7.84327	-6.22607	-7.15785	EXE23_P5.EXE23_P5095	10	TGC progenitors	7.79697
	-7.61891	-8.47187	-8.2562	-6.56842	-7.68479	EXE23_P5.EXE23_P5102	37	Chorion	7.79697
	-8.49496	-9.96578	-8.40557	-7.62234	-5.82379	EXE23_P5.EXE23_P5125	56	Chorion	7.79697
	-7.66763	-8.35583	-7.81139	-7.90507	-7.84195	EXE23_P5.EXE23_P5139	49	Chorion	7.79697
	-7.57875	-8.17169	-8.38184	-7.54669	-7.34028	EXE23_P5.EXE23_P5153	95	Chorion progenitors	7.79697
	-7.47137	-8.17404	-8.36751	-7.75755	-7.6279	EXE23_P5.EXE23_P5160	123	Chorion progenitors	7.79697
	-7.92984	-9.96578	-8.14321	-6.10469	-5.49092	EXE23_P5.EXE23_P5165	57	Intermediate Chorion	7.79697
	-7.74774	-9.02983	-7.99416	-6.58651	-7.53733	EXE23_P5.EXE23_P5182	42	Chorion	7.79697
	-7.33168	-8.16513	-7.92148	-8.67761	-7.73755	EXE23_P5.EXE23_P5184	61	Chorion progenitors	7.79697
	-6.97179	-8.05166	-8.01787	-7.46893	-7.8901	EXE23_P5.EXE23_P5190	123	Chorion progenitors	7.79697
	-7.77701	-9.96578	-8.00228	-6.81047	-6.32557	EXE23_P5.EXE23_P5203	37	Chorion	7.79697
	-7.10586	-7.50087	-7.91968	-8.33977	-7.54704	EXE23_P5.EXE23_P5210	125	Chorion progenitors	7.79697
	-8.14788	-9.37589	-8.01627	-6.3875	-5.15283	EXE23_P5.EXE23_P5226	34	Chorion	7.79697
	-7.23196	-8.65646	-7.91949	-7.43406	-8.11431	EXE23_P5.EXE23_P5238	46	Chorion	7.79697
	-7.61705	-9.16312	-7.84495	-8.11573	-7.974	EXE23_P5.EXE23_P5291	125	Chorion progenitors	7.79697
	-7.26537	-8.52692	-7.99006	-7.56588	-7.37818	EXE23_P5.EXE23_P5296	95	Chorion progenitors	7.79697
	-7.32714	-9.45599	-7.36025	-6.63779	-6.95426	EXE23_P5.EXE23_P5303	10	TGC progenitors	7.79697
	-7.48435	-9.31221	-7.34342	-6.4656	-6.08279	EXE23_P5.EXE23_P5310	5	TGC progenitors	7.79697
	-7.24016	-9.12263	-7.98429	-6.59319	-7.43877	EXE23_P5.EXE23_P5311	50	Chorion	7.79697
	-7.53864	-9.1998	-7.28117	-7.85225	-7.32102	EXE23_P5.EXE23_P5312	124	Chorion progenitors	7.79697
	-7.26522	-7.86134	-8.32955	-8.20724	-7.39277	EXE23_P5.EXE23_P5324	61	Chorion progenitors	7.79697
	-8.14481	-9.35782	-7.56519	-6.36961	-6.76242	EXE23_P5.EXE23_P5355	43	Chorion	7.79697
	-6.7486	-9.67381	-7.57017	-6.61572	-6.97414	EXE23_P5.EXE23_P5358	10	TGC progenitors	7.79697
	-7.55478	-9.96578	-8.03358	-6.64207	-7.50473	EXE23_P5.EXE23_P5364	42	Chorion	7.79697
	-7.33561	-8.04163	-8.31979	-8.31979	-7.6079	EXE23_P5.EXE23_P5366	125	Chorion progenitors	7.79697
	-7.66171	-8.95401	-6.58705	-7.73792	-7.33142	EXE23_P6.EXE23_P6005	37	Chorion	7.79697
	-7.71423	-9.73804	-6.99494	-7.05929	-5.84345	EXE23_P6.EXE23_P6018	37	Chorion	7.79697
	-8.39353	-9.96578	-6.6138	-7.04379	-5.662	EXE23_P6.EXE23_P6048	31	SpT-Gly	7.79697
	-7.09088	-9.96578	-7.30544	-7.04188	-7.09088	EXE23_P6.EXE23_P6058	2	TGC progenitors	7.79697
	-8.32021	-9.79558	-6.81379	-7.4091	-6.22198	EXE23_P6.EXE23_P6070	40	Chorion	7.79697
	-7.19938	-7.83297	-7.61211	-9.17876	-7.9148	EXE23_P6.EXE23_P6079	43	Chorion	7.79697
	-6.92661	-9.96578	-7.10379	-7.03029	-7.18124	EXE23_P6.EXE23_P6090	5	TGC progenitors	7.79697
	-7.47392	-9.55397	-6.75493	-7.35212	-7.1356	EXE23_P6.EXE23_P6097	3	TGC progenitors	7.79697
	-6.66028	-9.96578	-7.04966	-6.7302	-6.19722	EXE23_P6.EXE23_P6102	9	TGC progenitors	7.79697
	-7.06874	-9.96578	-7.32428	-6.60536	-6.54982	EXE23_P6.EXE23_P6136	2	TGC progenitors	7.79697
	-7.05077	-7.87115	-6.48802	-9.55749	-7.40341	EXE23_P6.EXE23_P6147	125	Chorion progenitors	7.79697
	-7.29251	-9.43149	-5.94432	-6.93515	-6.78498	EXE23_P6.EXE23_P6150	5	TGC progenitors	7.79697
	-6.94652	-7.9336	-7.47128	-9.01937	-7.73058	EXE23_P6.EXE23_P6151	112	Chorion progenitors	7.79697
	-7.00697	-7.66646	-7.0747	-8.68704	-7.14577	EXE23_P6.EXE23_P6165	99	Chorion progenitors	7.79697
	-7.43023	-9.96578	-6.52636	-7.04632	-7.04632	EXE23_P6.EXE23_P6173	9	TGC progenitors	7.79697
	-7.42797	-8.12243	-7.66002	-9.27309	-7.33891	EXE23_P6.EXE23_P6175	93	Chorion progenitors	7.79697
	-7.26123	-7.94974	-7.30398	-8.09231	-7.88342	EXE23_P6.EXE23_P6202	94	Chorion progenitors	7.79697
	-6.92054	-9.96578	-7.23968	-6.65937	-6.03262	EXE23_P6.EXE23_P6218	10	TGC progenitors	7.79697
	-6.83954	-7.66164	-7.01897	-8.66784	-7.16234	EXE23_P6.EXE23_P6233	85	Chorion progenitors	7.79697
	-7.62765	-9.96578	-6.26455	-7.298	-7.45343	EXE23_P6.EXE23_P6237	35	Chorion	7.79697
	-7.24687	-9.37352	-8.95484	-8.14282	-7.62639	EXE23_P6.EXE23_P6255	125	Chorion progenitors	7.79697
	-7.04222	-7.42732	-7.32703	-9.26326	-7.23326	EXE23_P6.EXE23_P6265	94	Chorion progenitors	7.79697
	-7.59824	-9.7259	-6.44322	-7.50048	-8.22091	EXE23_P6.EXE23_P6271	17	TGC progenitors	7.79697
	-7.59169	-8.08693	-7.50142	-7.45832	-6.96051	EXE23_P6.EXE23_P6274	94	Chorion progenitors	7.79697
	-8.03513	-9.96578	-7.04702	-7.45808	-6.96026	EXE23_P6.EXE23_P6292	40	Chorion	7.79697
	-6.82409	-9.32519	-6.9681	-7.07278	-6.9681	EXE23_P6.EXE23_P6313	10	TGC progenitors	7.79697
	-7.11913	-9.6775	-6.8937	-7.35997	-6.78414	EXE23_P6.EXE23_P6321	17	TGC progenitors	7.79697
	-6.57983	-7.51575	-7.58681	-8.756	-7.74036	EXE23_P6.EXE23_P6328	93	Chorion progenitors	7.79697
	-7.85315	-9.96578	-7.07946	-7.41505	-6.44399	EXE23_P6.EXE23_P6346	40	Chorion	7.79697
	-7.87442	-9.96578	-7.07699	-7.43577	-6.21479	EXE23_P6.EXE23_P6356	40	Chorion	7.79697
	-7.10848	-7.54747	-7.22089	-8.30006	-7.78605	EXE23_P6.EXE23_P6365	85	Chorion progenitors	7.79697
	-6.69479	-9.79534	-7.60445	-7.83288	-6.10343	EXE24_P10.EXE24_P10004	21	SpT-Gly	8.0452
	-7.23176	-9.86228	-6.73232	-6.39777	-7.19986	EXE24_P10.EXE24_P10011	2	TGC progenitors	8.0452
	-7.22634	-9.96578	-7.03004	-7.19171	-6.41644	EXE24_P10.EXE24_P10013	28	EPC progenitors	8.0452
	-7.19794	-9.96578	-7.90588	-8.45537	-8.92558	EXE24_P10.EXE24_P10016	126	SpA-TGC	8.0452
	-7.50905	-9.96578	-7.18523	-5.84437	-5.73418	EXE24_P10.EXE24_P10020	22	SpT-Gly	8.0452
	-8.24504	-9.87151	-7.62897	-6.93752	-6.68609	EXE24_P10.EXE24_P10046	53	Intermediate Chorion	8.0452
	-7.06683	-9.77623	-6.818	-7.30231	-5.96363	EXE24_P10.EXE24_P10057	23	SpT-Gly	8.0452
	-6.14374	-9.43418	-7.1103	-7.7754	-5.43884	EXE24_P10.EXE24_P10063	21	SpT-Gly	8.0452
	-6.67157	-9.96578	-6.127	-8.44252	-6.00042	EXE24_P10.EXE24_P10070	21	SpT-Gly	8.0452
	-8.06519	-9.73375	-7.36642	-5.929	-5.77863	EXE24_P10.EXE24_P10072	33	Chorion	8.0452
	-7.02984	-7.82767	-7.57802	-8.97827	-7.95719	EXE24_P10.EXE24_P10073	66	Chorion progenitors	8.0452
	-7.70296	-9.43274	-7.92005	-7.34749	-7.37399	EXE24_P10.EXE24_P10075	49	Chorion	8.0452
	-6.97228	-7.80163	-7.33912	-7.8955	-7.86353	EXE24_P10.EXE24_P10081	123	Chorion progenitors	8.0452
	-8.03155	-9.40968	-7.45408	-6.82203	-6.54363	EXE24_P10.EXE24_P10084	38	Chorion	8.0452
	-7.13794	-9.96578	-6.97637	-6.95739	-5.94339	EXE24_P10.EXE24_P10091	22	SpT-Gly	8.0452
	-7.2058	-9.73097	-6.87131	-7.36483	-5.97428	EXE24_P10.EXE24_P10093	23	SpT-Gly	8.0452
	-8.14438	-9.78057	-7.75473	-6.12219	-5.16267	EXE24_P10.EXE24_P10095	34	Chorion	8.0452
	-7.00975	-9.96578	-7.2911	-7.42673	-6.40875	EXE24_P10.EXE24_P10105	22	SpT-Gly	8.0452
	-7.15831	-9.96578	-5.8867	-7.76404	-6.07812	EXE24_P10.EXE24_P10106	29	EPC progenitors	8.0452
	-7.92719	-9.96578	-7.42096	-6.69756	-6.68042	EXE24_P10.EXE24_P10123	55	Intermediate Chorion	8.0452
	-7.42445	-9.7796	-7.06385	-7.6654	-5.52407	EXE24_P10.EXE24_P10151	21	SpT-Gly	8.0452
	-6.87639	-9.66992	-7.12871	-7.45379	-5.69069	EXE24_P10.EXE24_P10157	21	SpT-Gly	8.0452
	-7.36019	-9.70801	-6.79252	-6.65344	-6.17434	EXE24_P10.EXE24_P10170	29	EPC progenitors	8.0452
	-8.30466	-9.96578	-5.73823	-8.11973	-6.98021	EXE24_P10.EXE24_P10171	29	EPC progenitors	8.0452
	-8.03451	-9.73206	-7.55739	-6.39241	-6.94381	EXE24_P10.EXE24_P10188	49	Chorion	8.0452
	-8.18173	-9.96578	-6.63273	-6.08771	-6.19432	EXE24_P10.EXE24_P10191	33	Chorion	8.0452
	-7.21328	-9.79617	-6.72988	-6.27487	-7.09783	EXE24_P10.EXE24_P10200	6	TGC progenitors	8.0452
	-6.75705	-7.50439	-7.47588	-8.28827	-7.53348	EXE24_P10.EXE24_P10213	125	Chorion progenitors	8.0452
	-6.93675	-8.8743	-7.96008	-7.91563	-7.75038	EXE24_P10.EXE24_P10217	87	Chorion progenitors	8.0452
	-7.23359	-9.03988	-8.07841	-7.61803	-7.89868	EXE24_P10.EXE24_P10220	125	Chorion progenitors	8.0452
	-7.07886	-7.99946	-7.64741	-7.36463	-7.40469	EXE24_P10.EXE24_P10221	100	Chorion progenitors	8.0452
	-7.42958	-9.70763	-6.90437	-6.18586	-6.71428	EXE24_P10.EXE24_P10229	4	TGC progenitors	8.0452
	-7.23131	-8.44873	-7.58536	-7.15843	-7.62409	EXE24_P10.EXE24_P10232	46	Chorion	8.0452
	-7.68894	-9.96578	-5.8098	-8.4183	-6.62456	EXE24_P10.EXE24_P10239	29	EPC progenitors	8.0452
	-7.39714	-9.36246	-6.80907	-7.52928	-5.99606	EXE24_P10.EXE24_P10242	23	SpT-Gly	8.0452
	-7.75807	-9.82381	-7.15886	-7.01684	-6.57155	EXE24_P10.EXE24_P10246	40	Chorion	8.0452
	-6.77688	-9.96578	-7.43103	-6.91475	-6.21449	EXE24_P10.EXE24_P10248	23	SpT-Gly	8.0452
	-7.05109	-9.96578	-7.13702	-6.86849	-5.85483	EXE24_P10.EXE24_P10262	22	SpT-Gly	8.0452
	-6.70815	-9.82492	-6.62548	-7.70429	-6.15579	EXE24_P10.EXE24_P10284	21	SpT-Gly	8.0452
	-7.09944	-9.67333	-6.97188	-6.74629	-6.08727	EXE24_P10.EXE24_P10289	23	SpT-Gly	8.0452
	-7.01698	-9.75163	-7.01698	-7.73909	-6.32866	EXE24_P10.EXE24_P10303	21	SpT-Gly	8.0452
	-7.60792	-8.92456	-7.41324	-6.91267	-7.26502	EXE24_P10.EXE24_P10332	44	Chorion	8.0452
	-7.13401	-9.96578	-6.75176	-5.94708	-6.22929	EXE24_P10.EXE24_P10334	27	EPC progenitors	8.0452
	-7.01963	-8.59547	-7.32341	-7.30939	-7.58532	EXE24_P10.EXE24_P10336	93	Chorion progenitors	8.0452
	-6.62897	-9.66076	-7.2843	-7.94404	-5.6788	EXE24_P10.EXE24_P10339	21	SpT-Gly	8.0452
	-7.30057	-9.84071	-6.59729	-7.09012	-5.74392	EXE24_P10.EXE24_P10344	23	SpT-Gly	8.0452
	-7.88983	-9.96578	-7.38515	-6.67804	-6.42257	EXE24_P10.EXE24_P10353	53	Intermediate Chorion	8.0452
	-6.94848	-9.73285	-6.96417	-7.94203	-5.89796	EXE24_P10.EXE24_P10371	21	SpT-Gly	8.0452
	-6.94155	-8.06979	-7.58921	-8.15797	-7.58921	EXE24_P10.EXE24_P10375	115	Intermediate Chorion	8.0452
	-7.03485	-9.43798	-6.8037	-6.09735	-6.74784	EXE24_P11.EXE24_P11002	3	TGC progenitors	8.0452
	-7.29271	-8.69362	-7.60084	-7.86071	-7.40357	EXE24_P11.EXE24_P11013	86	Chorion progenitors	8.0452
	-7.67731	-9.96578	-6.05079	-5.81557	-7.35708	EXE24_P11.EXE24_P11034	4	TGC progenitors	8.0452
	-6.80686	-7.77816	-7.65375	-8.3244	-8.03849	EXE24_P11.EXE24_P11037	94	Chorion progenitors	8.0452
	-6.82759	-7.35873	-8.12608	-9.02023	-7.9986	EXE24_P11.EXE24_P11043	80	Chorion progenitors	8.0452
	-7.26675	-8.34347	-8.21062	-7.6847	-7.47963	EXE24_P11.EXE24_P11044	124	Chorion progenitors	8.0452
	-7.14702	-9.96578	-7.60716	-6.88993	-6.09541	EXE24_P11.EXE24_P11046	22	SpT-Gly	8.0452
	-7.61337	-9.96578	-7.82098	-7.2927	-7.2927	EXE24_P11.EXE24_P11048	47	Chorion	8.0452
	-7.0748	-9.96578	-6.97199	-6.6103	-6.40499	EXE24_P11.EXE24_P11070	26	EPC progenitors	8.0452
	-6.92865	-8.05865	-7.49257	-7.76281	-7.64857	EXE24_P11.EXE24_P11078	101	Chorion progenitors	8.0452
	-7.43354	-9.96578	-6.8272	-6.40159	-6.78652	EXE24_P11.EXE24_P11080	1	p-TGC	8.0452
	-6.79871	-9.96578	-7.32098	-7.16641	-6.1549	EXE24_P11.EXE24_P11097	22	SpT-Gly	8.0452
	-7.57105	-8.72749	-7.62165	-7.01993	-7.57105	EXE24_P11.EXE24_P11098	117	Intermediate Chorion	8.0452
	-7.2923	-9.85747	-6.8809	-6.20528	-6.4293	EXE24_P11.EXE24_P11101	6	TGC progenitors	8.0452
	-7.59447	-9.76531	-7.32941	-6.35926	-6.43168	EXE24_P11.EXE24_P11109	33	Chorion	8.0452
	-7.01901	-7.73058	-7.73058	-7.75789	-8.45273	EXE24_P11.EXE24_P11115	120	Chorion progenitors	8.0452
	-7.9055	-9.49416	-7.05966	-6.78903	-6.95906	EXE24_P11.EXE24_P11120	37	Chorion	8.0452
	-7.37969	-9.96578	-7.20308	-8.09444	-6.09725	EXE24_P11.EXE24_P11127	29	EPC progenitors	8.0452
	-7.29376	-9.71252	-6.86479	-5.82832	-6.36524	EXE24_P11.EXE24_P11138	2	TGC progenitors	8.0452
	-6.99677	-9.96578	-7.07897	-7.10027	-5.81166	EXE24_P11.EXE24_P11140	23	SpT-Gly	8.0452
	-7.04214	-9.96578	-8.7532	-9.23568	-8.7532	EXE24_P11.EXE24_P11143	126	SpA-TGC	8.0452
	-7.2999	-7.89275	-8.08879	-7.80389	-6.79278	EXE24_P11.EXE24_P11156	64	Chorion progenitors	8.0452
	-7.17023	-8.40969	-7.30208	-8.24138	-7.22153	EXE24_P11.EXE24_P11170	90	Chorion progenitors	8.0452
	-7.00776	-9.96578	-7.19477	-6.16759	-6.86853	EXE24_P11.EXE24_P11181	6	TGC progenitors	8.0452
	-7.08327	-9.39736	-6.95672	-5.90867	-6.46318	EXE24_P11.EXE24_P11191	27	EPC progenitors	8.0452
	-7.3424	-9.96578	-7.29577	-7.46604	-6.2055	EXE24_P11.EXE24_P11216	22	SpT-Gly	8.0452
	-7.70206	-8.90479	-7.9703	-6.89136	-7.16359	EXE24_P11.EXE24_P11231	48	Chorion	8.0452
	-6.70556	-9.61656	-6.58686	-7.613	-5.84966	EXE24_P11.EXE24_P11249	21	SpT-Gly	8.0452
	-7.19228	-9.96578	-7.03814	-6.54723	-6.10306	EXE24_P11.EXE24_P11256	27	EPC progenitors	8.0452
	-7.33827	-9.96578	-7.05576	-6.31861	-5.72715	EXE24_P11.EXE24_P11264	23	SpT-Gly	8.0452
	-7.27431	-9.56907	-7.2053	-6.59605	-6.23628	EXE24_P11.EXE24_P11270	27	EPC progenitors	8.0452
	-7.4322	-9.80451	-7.0466	-5.91677	-6.7518	EXE24_P11.EXE24_P11283	4	TGC progenitors	8.0452
	-7.79249	-8.74091	-7.56996	-7.13763	-7.3573	EXE24_P11.EXE24_P11302	44	Chorion	8.0452
	-8.07678	-9.47463	-7.48127	-6.37057	-6.79968	EXE24_P11.EXE24_P11310	39	Chorion	8.0452
	-8.0955	-9.78589	-7.57356	-6.51159	-7.4345	EXE24_P11.EXE24_P11315	51	Chorion	8.0452
	-7.19011	-9.6731	-6.9306	-6.35154	-5.90017	EXE24_P11.EXE24_P11318	23	SpT-Gly	8.0452
	-7.83633	-8.69887	-8.53938	-6.25477	-7.01139	EXE24_P11.EXE24_P11324	50	Chorion	8.0452
	-7.02796	-9.75796	-6.943	-6.83697	-5.69651	EXE24_P11.EXE24_P11336	22	SpT-Gly	8.0452
	-8.05627	-9.96578	-7.75558	-6.24463	-5.61226	EXE24_P11.EXE24_P11339	31	SpT-Gly	8.0452
	-7.0747	-8.58474	-8.12376	-7.83241	-7.34045	EXE24_P11.EXE24_P11340	43	Chorion	8.0452
	-6.84808	-9.82862	-7.2465	-7.16164	-5.60478	EXE24_P11.EXE24_P11349	21	SpT-Gly	8.0452
	-7.99248	-9.88528	-7.77741	-6.36494	-6.78129	EXE24_P11.EXE24_P11373	41	Chorion	8.0452
	-7.33288	-8.76372	-7.181	-7.60638	-7.86481	EXE24_P12.EXE24_P12006	86	Chorion progenitors	8.08062
	-7.20298	-8.90992	-7.52911	-7.16187	-7.38023	EXE24_P12.EXE24_P12008	46	Chorion	8.08062
	-7.43902	-9.72311	-6.90793	-6.01424	-6.08424	EXE24_P12.EXE24_P12016	27	EPC progenitors	8.08062
	-6.99322	-9.96578	-7.54951	-6.33171	-6.65776	EXE24_P12.EXE24_P12019	5	TGC progenitors	8.08062
	-6.99021	-9.58893	-6.60771	-6.69425	-6.27199	EXE24_P12.EXE24_P12022	27	EPC progenitors	8.08062
	-7.6389	-9.60183	-7.61165	-7.03984	-6.45158	EXE24_P12.EXE24_P12029	37	Chorion	8.08062
	-6.6779	-8.03038	-7.76286	-8.14504	-7.61779	EXE24_P12.EXE24_P12053	88	Chorion progenitors	8.08062
	-7.2124	-8.14027	-8.14027	-8.11097	-7.2124	EXE24_P12.EXE24_P12061	114	Intermediate Chorion	8.08062
	-6.9574	-9.96578	-6.93894	-6.45955	-6.0699	EXE24_P12.EXE24_P12071	28	EPC progenitors	8.08062
	-7.84163	-9.96578	-8.11262	-6.76227	-6.70496	EXE24_P12.EXE24_P12081	1	p-TGC	8.08062
	-8.23885	-9.96578	-8.5597	-6.863	-6.00959	EXE24_P12.EXE24_P12082	56	Chorion	8.08062
	-6.52458	-8.97578	-6.81367	-8.17273	-5.7753	EXE24_P12.EXE24_P12092	21	SpT-Gly	8.08062
	-7.2628	-9.78382	-7.67348	-6.78538	-5.74779	EXE24_P12.EXE24_P12094	22	SpT-Gly	8.08062
	-6.47474	-9.96578	-7.31078	-8.03	-5.79946	EXE24_P12.EXE24_P12095	21	SpT-Gly	8.08062
	-8.09446	-9.81421	-7.03094	-6.09534	-5.50321	EXE24_P12.EXE24_P12101	22	SpT-Gly	8.08062
	-7.6685	-9.96578	-7.05399	-6.56378	-5.74148	EXE24_P12.EXE24_P12107	20	SpT-Gly	8.08062
	-7.04272	-9.51603	-7.82363	-7.18906	-7.11403	EXE24_P12.EXE24_P12118	2	TGC progenitors	8.08062
	-6.70187	-9.96578	-6.94789	-7.50162	-6.38414	EXE24_P12.EXE24_P12128	21	SpT-Gly	8.08062
	-6.81042	-9.96578	-7.45959	-5.87997	-5.17739	EXE24_P12.EXE24_P12129	20	SpT-Gly	8.08062
	-8.01744	-8.74276	-7.64298	-7.21761	-7.53703	EXE24_P12.EXE24_P12149	52	Chorion	8.08062
	-6.83122	-9.47051	-7.17106	-7.3523	-6.34948	EXE24_P12.EXE24_P12157	27	EPC progenitors	8.08062
	-6.99454	-9.96578	-7.73798	-7.31889	-5.98971	EXE24_P12.EXE24_P12176	2	TGC progenitors	8.08062
	-7.20806	-9.59222	-8.41928	-6.92296	-7.64676	EXE24_P12.EXE24_P12179	50	Chorion	8.08062
	-7.68158	-9.96578	-8.41219	-6.94844	-6.68636	EXE24_P12.EXE24_P12181	55	Intermediate Chorion	8.08062
	-7.04725	-8.94011	-6.92115	-5.85899	-5.69517	EXE24_P12.EXE24_P12184	23	SpT-Gly	8.08062
	-7.47557	-9.12275	-7.76155	-6.97884	-7.01879	EXE24_P12.EXE24_P12197	51	Chorion	8.08062
	-8.22674	-9.18386	-8.4811	-6.80976	-6.78094	EXE24_P12.EXE24_P12216	51	Chorion	8.08062
	-7.82503	-9.29401	-8.34491	-7.08312	-6.31455	EXE24_P12.EXE24_P12239	36	Chorion	8.08062
	-7.33528	-9.76074	-6.92067	-6.54657	-6.16828	EXE24_P12.EXE24_P12249	23	SpT-Gly	8.08062
	-7.1564	-7.93158	-7.86882	-7.75094	-7.1194	EXE24_P12.EXE24_P12283	94	Chorion progenitors	8.08062
	-7.15573	-9.96578	-6.98903	-6.58047	-5.27626	EXE24_P12.EXE24_P12308	20	SpT-Gly	8.08062
	-7.35535	-9.96578	-6.80486	-6.09608	-5.4579	EXE24_P12.EXE24_P12334	20	SpT-Gly	8.08062
	-7.32218	-8.0767	-7.65066	-8.3486	-7.60527	EXE24_P12.EXE24_P12339	75	Chorion progenitors	8.08062
	-7.77473	-9.71761	-7.9646	-6.69758	-6.48861	EXE24_P12.EXE24_P12362	39	Chorion	8.08062
	-7.59065	-9.27168	-7.81761	-7.22201	-7.05466	EXE24_P13.EXE24_P13015	43	Chorion	8.08062
	-6.84901	-8.27383	-8.12264	-8.23452	-7.38147	EXE24_P13.EXE24_P13016	125	Chorion progenitors	8.08062
	-6.94065	-8.6612	-7.94955	-7.77349	-7.39643	EXE24_P13.EXE24_P13019	123	Chorion progenitors	8.08062
	-7.80103	-9.57505	-8.18914	-6.54556	-6.91636	EXE24_P13.EXE24_P13023	50	Chorion	8.08062
	-7.27014	-9.89241	-7.0348	-7.18005	-5.54972	EXE24_P13.EXE24_P13065	21	SpT-Gly	8.08062
	-7.73122	-9.27184	-7.87596	-6.91266	-6.99293	EXE24_P13.EXE24_P13073	53	Intermediate Chorion	8.08062
	-7.13846	-9.96578	-7.73451	-7.29711	-5.45461	EXE24_P13.EXE24_P13079	22	SpT-Gly	8.08062
	-7.06112	-9.96578	-7.16476	-7.01196	-6.00841	EXE24_P13.EXE24_P13083	28	EPC progenitors	8.08062
	-7.08989	-7.90564	-7.95883	-8.07149	-8.25893	EXE24_P13.EXE24_P13092	125	Chorion progenitors	8.08062
	-7.15447	-9.66536	-7.06232	-6.69054	-6.30003	EXE24_P13.EXE24_P13117	27	EPC progenitors	8.08062
	-7.84808	-9.96578	-8.15637	-6.71527	-6.2443	EXE24_P13.EXE24_P13128	33	Chorion	8.08062
	-7.78716	-9.64672	-7.76757	-6.00194	-6.45532	EXE24_P13.EXE24_P13138	41	Chorion	8.08062
	-6.84881	-8.04315	-7.55265	-7.71238	-7.65039	EXE24_P13.EXE24_P13150	94	Chorion progenitors	8.08062
	-8.56894	-9.84048	-6.19895	-7.67252	-5.59494	EXE24_P13.EXE24_P13151	23	SpT-Gly	8.08062
	-7.95818	-9.45831	-7.70455	-7.1642	-7.01254	EXE24_P13.EXE24_P13154	42	Chorion	8.08062
	-7.90208	-9.44603	-8.59267	-7.23497	-6.69163	EXE24_P13.EXE24_P13167	39	Chorion	8.08062
	-7.45904	-9.47291	-8.3635	-7.13619	-7.31175	EXE24_P13.EXE24_P13180	36	Chorion	8.08062
	-7.70163	-8.4288	-8.14374	-7.62741	-7.22042	EXE24_P13.EXE24_P13185	93	Chorion progenitors	8.08062
	-7.29973	-9.03003	-8.22274	-6.86752	-7.48955	EXE24_P13.EXE24_P13192	46	Chorion	8.08062
	-7.17498	-9.81302	-7.02054	-6.53633	-6.78907	EXE24_P13.EXE24_P13198	2	TGC progenitors	8.08062
	-7.91025	-9.61851	-7.63584	-6.31115	-5.47742	EXE24_P13.EXE24_P13247	30	Chorion	8.08062
	-7.79147	-8.56539	-8.12715	-7.18838	-7.23853	EXE24_P13.EXE24_P13271	38	Chorion	8.08062
	-6.77254	-9.96578	-7.4662	-6.59975	-5.52899	EXE24_P13.EXE24_P13273	22	SpT-Gly	8.08062
	-7.61474	-8.73626	-8.03059	-7.75439	-7.73359	EXE24_P13.EXE24_P13300	49	Chorion	8.08062
	-6.69058	-9.76455	-7.13051	-6.33636	-6.25166	EXE24_P13.EXE24_P13306	27	EPC progenitors	8.08062
	-7.98008	-9.67649	-7.87608	-6.90792	-6.72737	EXE24_P13.EXE24_P13344	52	Chorion	8.08062
	-7.99907	-9.96578	-7.82701	-6.59489	-6.15877	EXE24_P13.EXE24_P13347	40	Chorion	8.08062
	-6.94268	-9.61619	-7.8193	-7.3964	-6.81471	EXE24_P13.EXE24_P13373	10	TGC progenitors	8.08062
	-7.53671	-9.6861	-7.82082	-7.1605	-6.99389	EXE24_P14.EXE24_P14007	56	Chorion	8.06847
	-7.29907	-8.35338	-8.17121	-7.20848	-7.20848	EXE24_P14.EXE24_P14063	125	Chorion progenitors	8.06847
	-7.852	-9.61263	-8.04987	-6.45472	-7.0032	EXE24_P14.EXE24_P14076	39	Chorion	8.06847
	-6.80171	-7.4515	-8.25415	-8.57334	-7.58019	EXE24_P14.EXE24_P14081	103	Chorion progenitors	8.06847
	-7.613	-9.44732	-8.11996	-6.98048	-6.90377	EXE24_P14.EXE24_P14096	38	Chorion	8.06847
	-7.85189	-9.56852	-8.08038	-6.68517	-6.57206	EXE24_P14.EXE24_P14104	40	Chorion	8.06847
	-7.24111	-8.70123	-7.83945	-7.66505	-7.43757	EXE24_P14.EXE24_P14111	46	Chorion	8.06847
	-7.59839	-9.77239	-8.37683	-7.04002	-6.48228	EXE24_P14.EXE24_P14114	39	Chorion	8.06847
	-7.6378	-9.27102	-7.77768	-7.00142	-6.86513	EXE24_P14.EXE24_P14123	37	Chorion	8.06847
	-6.29803	-9.73965	-7.00458	-5.6072	-6.88402	EXE24_P14.EXE24_P14124	5	TGC progenitors	8.06847
	-7.10703	-7.92071	-9.265	-7.38007	-6.4258	EXE24_P14.EXE24_P14127	123	Chorion progenitors	8.06847
	-7.63084	-9.96578	-8.10603	-6.62922	-5.62841	EXE24_P14.EXE24_P14128	37	Chorion	8.06847
	-8.20253	-9.96578	-7.84394	-6.02394	-6.16555	EXE24_P14.EXE24_P14139	34	Chorion	8.06847
	-7.64331	-9.09874	-7.60976	-7.1338	-7.60976	EXE24_P14.EXE24_P14145	114	Intermediate Chorion	8.06847
	-7.92932	-9.96578	-7.75807	-6.60021	-5.33439	EXE24_P14.EXE24_P14161	33	Chorion	8.06847
	-6.95216	-7.87795	-7.63923	-7.63923	-7.81446	EXE24_P14.EXE24_P14162	125	Chorion progenitors	8.06847
	-7.30444	-9.71455	-7.82043	-6.44697	-7.48931	EXE24_P14.EXE24_P14171	46	Chorion	8.06847
	-7.86179	-9.96578	-7.49692	-6.46635	-6.75673	EXE24_P14.EXE24_P14206	36	Chorion	8.06847
	-7.07939	-8.2769	-8.2769	-7.52002	-7.16314	EXE24_P14.EXE24_P14265	46	Chorion	8.06847
	-8.20025	-9.96578	-7.64386	-6.61529	-5.84477	EXE24_P14.EXE24_P14273	41	Chorion	8.06847
	-8.00285	-9.12541	-7.37924	-6.81115	-6.94526	EXE24_P14.EXE24_P14276	37	Chorion	8.06847
	-6.87474	-9.26378	-7.53621	-7.30415	-6.67673	EXE24_P14.EXE24_P14284	2	TGC progenitors	8.06847
	-8.10225	-9.35433	-7.48701	-6.50267	-5.37799	EXE24_P14.EXE24_P14313	33	Chorion	8.06847
	-6.85631	-7.88069	-7.94705	-8.16671	-7.34503	EXE24_P14.EXE24_P14316	65	Chorion progenitors	8.06847
	-7.87362	-9.96578	-7.1025	-6.2877	-5.13968	EXE24_P14.EXE24_P14345	31	SpT-Gly	8.06847
	-7.45936	-8.65628	-8.07409	-7.07688	-7.45936	EXE24_P14.EXE24_P14373	114	Intermediate Chorion	8.06847
	-7.5384	-9.83983	-8.09957	-6.03672	-6.23065	EXE24_P15.EXE24_P15029	33	Chorion	8.06847
	-7.61901	-9.37042	-7.59507	-6.76828	-7.032	EXE24_P15.EXE24_P15033	49	Chorion	8.06847
	-7.68739	-9.31835	-8.11565	-7.02406	-7.27934	EXE24_P15.EXE24_P15041	49	Chorion	8.06847
	-7.55286	-8.37959	-7.61947	-7.20719	-7.59692	EXE24_P15.EXE24_P15069	47	Chorion	8.06847
	-7.49141	-9.40319	-7.81378	-6.86518	-7.10721	EXE24_P15.EXE24_P15096	124	Chorion progenitors	8.06847
	-7.26281	-8.85907	-8.03229	-7.10176	-7.41229	EXE24_P15.EXE24_P15103	50	Chorion	8.06847
	-7.84817	-9.49553	-8.41647	-6.84359	-7.00084	EXE24_P15.EXE24_P15108	49	Chorion	8.06847
	-7.54065	-9.33692	-7.40088	-6.43437	-7.19438	EXE24_P15.EXE24_P15139	38	Chorion	8.06847
	-8.07602	-9.81167	-7.76175	-7.07317	-6.53171	EXE24_P15.EXE24_P15158	34	Chorion	8.06847
	-7.25736	-8.76933	-8.20069	-7.17811	-7.21719	EXE24_P15.EXE24_P15176	48	Chorion	8.06847
	-7.27463	-8.64055	-8.26153	-8.03098	-7.65761	EXE24_P15.EXE24_P15188	123	Chorion progenitors	8.06847
	-7.1565	-9.67587	-8.17992	-6.86694	-7.25116	EXE24_P15.EXE24_P15222	37	Chorion	8.06847
	-7.77582	-8.42961	-8.68769	-7.85295	-7.93443	EXE24_P15.EXE24_P15223	115	Intermediate Chorion	8.06847
	-7.62792	-9.96578	-7.20634	-6.18018	-5.39451	EXE24_P15.EXE24_P15231	30	Chorion	8.06847
	-7.12402	-8.69939	-8.25889	-6.98909	-7.17195	EXE24_P15.EXE24_P15237	46	Chorion	8.06847
	-7.76967	-9.82892	-7.70833	-6.60758	-6.47396	EXE24_P15.EXE24_P15240	40	Chorion	8.06847
	-8.3259	-9.83327	-7.71731	-6.27327	-5.7482	EXE24_P15.EXE24_P15247	35	Chorion	8.06847
	-7.60355	-8.83925	-8.17869	-7.46784	-7.62746	EXE24_P15.EXE24_P15256	46	Chorion	8.06847
	-7.87959	-9.96578	-7.82801	-6.81461	-6.29355	EXE24_P15.EXE24_P15263	37	Chorion	8.06847
	-7.40694	-8.91795	-7.83479	-7.83479	-7.45117	EXE24_P15.EXE24_P15286	43	Chorion	8.06847
	-6.53347	-9.52623	-8.68795	-9.52623	-8.798	EXE24_P15.EXE24_P15291	126	SpA-TGC	8.06847
	-8.86835	-9.96578	-9.66954	-9.96578	-6.20694	EXE24_P15.EXE24_P15292	128	Maternal cells	8.06847
	-7.97954	-9.57424	-8.00821	-7.14204	-6.85493	EXE24_P15.EXE24_P15296	49	Chorion	8.06847
	-7.84776	-9.82251	-7.59388	-6.33582	-6.01043	EXE24_P15.EXE24_P15302	33	Chorion	8.06847
	-6.41828	-9.63858	-8.3633	-8.95262	-8.78124	EXE24_P15.EXE24_P15303	126	SpA-TGC	8.06847
	-7.70317	-9.27124	-7.70317	-6.08012	-7.33072	EXE24_P15.EXE24_P15339	46	Chorion	8.06847
	-6.78832	-9.51354	-6.78832	-6.74699	-6.76338	EXE24_P16.EXE24_P16021	27	EPC progenitors	8.09312
	-7.30854	-9.96578	-7.50855	-6.56037	-5.73602	EXE24_P16.EXE24_P16040	20	SpT-Gly	8.09312
	-6.7004	-9.59795	-7.49333	-7.0616	-6.93658	EXE24_P16.EXE24_P16059	2	TGC progenitors	8.09312
	-7.21989	-8.90418	-8.64676	-6.90592	-7.34181	EXE24_P16.EXE24_P16069	46	Chorion	8.09312
	-7.65687	-9.07424	-8.26766	-7.1613	-7.45397	EXE24_P16.EXE24_P16078	43	Chorion	8.09312
	-8.02724	-9.96578	-7.85964	-6.9509	-6.88903	EXE24_P16.EXE24_P16089	39	Chorion	8.09312
	-6.60989	-9.45343	-6.80244	-6.84895	-6.4761	EXE24_P16.EXE24_P16096	28	EPC progenitors	8.09312
	-6.82248	-9.39075	-7.40576	-6.82248	-6.16075	EXE24_P16.EXE24_P16110	22	SpT-Gly	8.09312
	-6.75794	-9.96578	-7.50783	-7.15997	-5.96747	EXE24_P16.EXE24_P16137	23	SpT-Gly	8.09312
	-7.69488	-9.96578	-7.62912	-6.96989	-6.40464	EXE24_P16.EXE24_P16139	34	Chorion	8.09312
	-6.69643	-9.96578	-7.01383	-7.0414	-5.84432	EXE24_P16.EXE24_P16151	23	SpT-Gly	8.09312
	-7.02098	-9.96578	-7.18008	-7.09834	-5.89442	EXE24_P16.EXE24_P16154	28	EPC progenitors	8.09312
	-7.82403	-9.96578	-7.39779	-7.14458	-5.88451	EXE24_P16.EXE24_P16155	31	SpT-Gly	8.09312
	-7.70999	-9.69104	-8.06774	-6.7345	-6.97981	EXE24_P16.EXE24_P16183	38	Chorion	8.09312
	-7.48995	-9.96578	-7.53808	-5.95243	-6.22044	EXE24_P16.EXE24_P16184	30	Chorion	8.09312
	-7.59169	-9.96578	-9.01733	-6.53779	-6.97057	EXE24_P16.EXE24_P16187	38	Chorion	8.09312
	-6.72956	-9.96578	-7.30587	-6.55905	-5.67155	EXE24_P16.EXE24_P16188	23	SpT-Gly	8.09312
	-7.71052	-9.21199	-7.76331	-6.36276	-6.55882	EXE24_P16.EXE24_P16190	37	Chorion	8.09312
	-6.58036	-9.60729	-7.54023	-6.9819	-6.38065	EXE24_P16.EXE24_P16229	22	SpT-Gly	8.09312
	-6.99077	-9.96578	-7.16927	-6.62235	-6.67197	EXE24_P16.EXE24_P16297	4	TGC progenitors	8.09312
	-7.58155	-9.70157	-8.37609	-6.75783	-6.52639	EXE24_P16.EXE24_P16311	36	Chorion	8.09312
	-6.60183	-9.69487	-7.29431	-8.00529	-6.22225	EXE24_P16.EXE24_P16320	21	SpT-Gly	8.09312
	-6.88941	-9.96578	-7.32364	-6.60879	-5.70229	EXE24_P16.EXE24_P16340	22	SpT-Gly	8.09312
	-6.50277	-9.28077	-7.08196	-7.84728	-6.18316	EXE24_P16.EXE24_P16349	21	SpT-Gly	8.09312
	-6.82004	-9.57634	-6.50378	-6.73821	-6.88901	EXE24_P16.EXE24_P16379	27	EPC progenitors	8.09312
	-7.27079	-9.54683	-6.96726	-6.45972	-5.31661	EXE24_P17.EXE24_P17009	23	SpT-Gly	8.09312
	-8.3669	-9.45713	-7.60325	-6.29316	-5.99209	EXE24_P17.EXE24_P17026	40	Chorion	8.09312
	-6.87965	-9.89454	-6.77998	-6.58508	-5.5599	EXE24_P17.EXE24_P17039	22	SpT-Gly	8.09312
	-7.50662	-9.96578	-6.02892	-6.90194	-6.83305	EXE24_P17.EXE24_P17073	1	p-TGC	8.09312
	-7.46529	-9.0065	-7.8079	-6.8272	-7.03781	EXE24_P17.EXE24_P17090	45	Chorion	8.09312
	-7.1401	-9.84377	-6.90833	-6.35601	-5.87306	EXE24_P17.EXE24_P17093	26	EPC progenitors	8.09312
	-7.69452	-8.8696	-7.4401	-7.17995	-7.49289	EXE24_P17.EXE24_P17100	55	Intermediate Chorion	8.09312
	-7.26729	-9.84878	-7.07426	-7.4259	-5.62511	EXE24_P17.EXE24_P17106	29	EPC progenitors	8.09312
	-7.06198	-9.57758	-7.45265	-6.8038	-6.60643	EXE24_P17.EXE24_P17116	10	TGC progenitors	8.09312
	-8.2536	-9.849	-7.75613	-6.4585	-6.18633	EXE24_P17.EXE24_P17126	33	Chorion	8.09312
	-7.10614	-9.64347	-7.00991	-6.29158	-6.70353	EXE24_P17.EXE24_P17188	27	EPC progenitors	8.09312
	-7.99936	-9.96578	-6.53949	-6.90307	-5.72082	EXE24_P17.EXE24_P17192	20	SpT-Gly	8.09312
	-8.15412	-9.96578	-7.68178	-6.22776	-5.53938	EXE24_P17.EXE24_P17215	34	Chorion	8.09312
	-6.63048	-9.96578	-7.12905	-7.03305	-5.72238	EXE24_P17.EXE24_P17219	21	SpT-Gly	8.09312
	-8.06325	-9.79652	-7.21595	-5.37529	-4.98001	EXE24_P17.EXE24_P17240	31	SpT-Gly	8.09312
	-7.64624	-9.24872	-7.76244	-7.22902	-7.40675	EXE24_P17.EXE24_P17241	43	Chorion	8.09312
	-7.67703	-9.73592	-7.86757	-6.80464	-6.7234	EXE24_P17.EXE24_P17249	50	Chorion	8.09312
	-6.00095	-9.57638	-7.08765	-7.89477	-5.62504	EXE24_P17.EXE24_P17292	21	SpT-Gly	8.09312
	-7.21797	-9.75315	-7.47898	-6.04609	-6.00137	EXE24_P17.EXE24_P17310	26	EPC progenitors	8.09312
	-7.47077	-9.84477	-7.04697	-6.45329	-6.08441	EXE24_P17.EXE24_P17311	26	EPC progenitors	8.09312
	-7.03424	-8.24562	-8.08717	-7.99046	-7.69538	EXE24_P17.EXE24_P17333	122	Chorion progenitors	8.09312
	-7.11084	-9.83167	-7.4122	-6.99875	-5.49721	EXE24_P17.EXE24_P17341	23	SpT-Gly	8.09312
	-7.31314	-8.31408	-8.34515	-7.12615	-7.02207	EXE24_P17.EXE24_P17357	43	Chorion	8.09312
	-8.27964	-9.96578	-7.78032	-6.26791	-6.12706	EXE24_P17.EXE24_P17378	40	Chorion	8.09312
	-7.8236	-9.96578	-7.14853	-6.53883	-6.43777	EXE24_P18.EXE24_P18002	26	EPC progenitors	8.14663
	-8.13726	-9.96578	-7.65272	-7.16793	-6.25982	EXE24_P18.EXE24_P18003	56	Chorion	8.14663
	-7.67484	-9.96578	-7.10625	-6.50471	-5.23311	EXE24_P18.EXE24_P18006	30	Chorion	8.14663
	-7.08205	-9.26486	-7.13181	-6.53837	-6.2367	EXE24_P18.EXE24_P18010	26	EPC progenitors	8.14663
	-7.46688	-8.95756	-7.95347	-7.20766	-7.46688	EXE24_P18.EXE24_P18027	46	Chorion	8.14663
	-6.90931	-9.87824	-7.01041	-6.58086	-5.95889	EXE24_P18.EXE24_P18055	28	EPC progenitors	8.14663
	-7.37029	-9.79031	-7.16892	-6.21991	-7.16892	EXE24_P18.EXE24_P18069	3	TGC progenitors	8.14663
	-8.29521	-9.70456	-7.59609	-7.0877	-6.367	EXE24_P18.EXE24_P18074	33	Chorion	8.14663
	-8.07794	-9.77864	-7.85338	-6.6138	-5.32818	EXE24_P18.EXE24_P18091	30	Chorion	8.14663
	-8.0794	-9.27293	-7.59808	-7.10943	-7.17218	EXE24_P18.EXE24_P18108	40	Chorion	8.14663
	-7.27547	-8.47102	-8.47102	-7.27547	-7.57555	EXE24_P18.EXE24_P18130	92	Chorion progenitors	8.14663
	-6.80752	-8.87324	-7.8291	-7.40323	-6.935	EXE24_P18.EXE24_P18132	93	Chorion progenitors	8.14663
	-7.18264	-9.96578	-7.22434	-6.29144	-6.31377	EXE24_P18.EXE24_P18143	6	TGC progenitors	8.14663
	-7.12995	-9.58784	-6.69	-7.1149	-6.73531	EXE24_P18.EXE24_P18146	28	EPC progenitors	8.14663
	-7.72927	-9.55435	-7.07143	-7.08753	-7.29617	EXE24_P18.EXE24_P18148	37	Chorion	8.14663
	-7.82409	-9.89514	-7.0446	-6.42478	-5.38467	EXE24_P18.EXE24_P18153	20	SpT-Gly	8.14663
	-7.39362	-9.05245	-7.96451	-6.74795	-6.89188	EXE24_P18.EXE24_P18158	50	Chorion	8.14663
	-8.02878	-9.0923	-7.59829	-7.46506	-7.59829	EXE24_P18.EXE24_P18206	50	Chorion	8.14663
	-7.19642	-9.81685	-6.97303	-6.10391	-7.14001	EXE24_P18.EXE24_P18212	4	TGC progenitors	8.14663
	-6.72265	-9.96578	-6.88215	-6.02803	-7.01033	EXE24_P18.EXE24_P18237	4	TGC progenitors	8.14663
	-8.78918	-9.7547	-7.44809	-6.92182	-7.00697	EXE24_P18.EXE24_P18246	47	Chorion	8.14663
	-7.02568	-9.73786	-7.16048	-6.2867	-7.05822	EXE24_P18.EXE24_P18247	4	TGC progenitors	8.14663
	-7.58614	-8.74072	-8.08791	-7.58614	-7.53411	EXE24_P18.EXE24_P18254	46	Chorion	8.14663
	-7.16582	-9.96578	-7.34075	-6.22961	-7.08572	EXE24_P18.EXE24_P18264	4	TGC progenitors	8.14663
	-8.08696	-9.88902	-7.69515	-6.88057	-6.05462	EXE24_P18.EXE24_P18268	34	Chorion	8.14663
	-6.96807	-8.46867	-7.54505	-7.62932	-7.31828	EXE24_P18.EXE24_P18269	48	Chorion	8.14663
	-7.67935	-9.24646	-7.06581	-7.26656	-4.28152	EXE24_P18.EXE24_P18274	23	SpT-Gly	8.14663
	-7.75641	-9.96578	-6.90296	-6.30809	-5.78276	EXE24_P18.EXE24_P18294	30	Chorion	8.14663
	-7.0128	-9.79893	-6.49929	-6.36202	-6.36202	EXE24_P18.EXE24_P18295	29	EPC progenitors	8.14663
	-7.28307	-9.78026	-6.82465	-5.98829	-6.6857	EXE24_P18.EXE24_P18304	2	TGC progenitors	8.14663
	-7.81117	-8.45921	-7.60317	-7.0113	-7.36559	EXE24_P18.EXE24_P18306	43	Chorion	8.14663
	-7.61996	-9.89396	-6.80183	-6.53277	-6.35347	EXE24_P18.EXE24_P18312	4	TGC progenitors	8.14663
	-8.49404	-9.76692	-7.41062	-6.55886	-6.67389	EXE24_P18.EXE24_P18319	40	Chorion	8.14663
	-7.53552	-9.96578	-7.69463	-6.81533	-5.34958	EXE24_P18.EXE24_P18321	31	SpT-Gly	8.14663
	-7.27289	-8.05142	-7.68403	-7.48255	-7.14834	EXE24_P18.EXE24_P18333	125	Chorion progenitors	8.14663
	-7.9121	-9.24431	-7.78869	-6.75635	-6.71361	EXE24_P18.EXE24_P18341	50	Chorion	8.14663
	-7.09776	-9.6082	-6.93996	-5.93885	-6.23026	EXE24_P18.EXE24_P18353	4	TGC progenitors	8.14663
	-8.1622	-9.74414	-8.55404	-9.23093	-6.48946	EXE24_P18.EXE24_P18358	128	Maternal cells	8.14663
	-7.36633	-9.75995	-6.47079	-6.61514	-7.22724	EXE24_P18.EXE24_P18367	4	TGC progenitors	8.14663
	-8.04642	-9.62664	-7.43719	-6.44628	-7.25096	EXE24_P18.EXE24_P18371	49	Chorion	8.14663
	-7.45714	-9.60481	-7.49364	-6.82532	-7.19432	EXE24_P18.EXE24_P18377	49	Chorion	8.14663
	-8.24044	-9.96578	-7.78036	-7.04646	-6.38074	EXE24_P19.EXE24_P19011	37	Chorion	8.14663
	-7.7149	-9.83921	-6.68608	-6.82917	-6.21396	EXE24_P19.EXE24_P19018	28	EPC progenitors	8.14663
	-6.91371	-8.18701	-7.86498	-7.64254	-7.56235	EXE24_P19.EXE24_P19039	94	Chorion progenitors	8.14663
	-5.73782	-9.40699	-8.2151	-8.83974	-9.40699	EXE24_P19.EXE24_P19041	126	SpA-TGC	8.14663
	-7.5005	-7.96652	-8.00366	-8.22706	-7.79391	EXE24_P19.EXE24_P19048	124	Chorion progenitors	8.14663
	-7.07203	-7.84896	-7.5089	-7.8899	-7.37209	EXE24_P19.EXE24_P19055	125	Chorion progenitors	8.14663
	-7.3199	-8.04753	-7.67108	-7.54428	-7.83464	EXE24_P19.EXE24_P19093	125	Chorion progenitors	8.14663
	-7.47064	-8.71392	-7.32657	-6.797	-7.01904	EXE24_P19.EXE24_P19112	50	Chorion	8.14663
	-7.29357	-8.25969	-7.46321	-7.42765	-7.53708	EXE24_P19.EXE24_P19119	120	Chorion progenitors	8.14663
	-8.34467	-9.53708	-7.70088	-6.66954	-7.41876	EXE24_P19.EXE24_P19131	43	Chorion	8.14663
	-8.0666	-9.82682	-7.49328	-6.50503	-6.10293	EXE24_P19.EXE24_P19138	30	Chorion	8.14663
	-7.97076	-9.36233	-7.67445	-6.70739	-6.36101	EXE24_P19.EXE24_P19142	37	Chorion	8.14663
	-7.28969	-9.66589	-6.80667	-7.00646	-5.58772	EXE24_P19.EXE24_P19148	21	SpT-Gly	8.14663
	-7.69158	-8.38304	-7.8874	-7.78617	-7.47913	EXE24_P19.EXE24_P19171	45	Chorion	8.14663
	-8.47335	-9.81954	-7.85904	-6.01075	-5.82479	EXE24_P19.EXE24_P19195	33	Chorion	8.14663
	-7.61667	-8.38974	-7.44081	-7.06411	-7.37607	EXE24_P19.EXE24_P19222	49	Chorion	8.14663
	-8.35117	-9.81712	-7.73606	-6.72298	-7.05648	EXE24_P19.EXE24_P19237	50	Chorion	8.14663
	-7.80698	-9.96578	-6.88444	-6.63473	-6.59701	EXE24_P19.EXE24_P19242	26	EPC progenitors	8.14663
	-7.88787	-8.36412	-7.57637	-7.35997	-7.57637	EXE24_P19.EXE24_P19255	50	Chorion	8.14663
	-7.2014	-8.00331	-8.05796	-8.17389	-7.50877	EXE24_P19.EXE24_P19258	93	Chorion progenitors	8.14663
	-7.97309	-9.13996	-7.8578	-6.63669	-7.2371	EXE24_P19.EXE24_P19264	49	Chorion	8.14663
	-7.40459	-9.21661	-7.40459	-7.47274	-7.54428	EXE24_P19.EXE24_P19274	50	Chorion	8.14663
	-7.30396	-9.96578	-7.18404	-6.20692	-7.1041	EXE24_P19.EXE24_P19290	4	TGC progenitors	8.14663
	-7.43171	-8.10897	-8.10897	-7.8463	-7.70351	EXE24_P19.EXE24_P19295	45	Chorion	8.14663
	-8.1666	-9.75787	-7.18116	-6.53738	-6.06358	EXE24_P19.EXE24_P19301	38	Chorion	8.14663
	-7.12435	-7.72307	-7.51604	-8.36707	-7.4738	EXE24_P19.EXE24_P19328	125	Chorion progenitors	8.14663
	-8.0375	-9.30167	-7.68533	-6.92158	-6.90127	EXE24_P19.EXE24_P19331	36	Chorion	8.14663
	-6.98404	-9.85058	-7.32495	-6.58822	-6.92456	EXE24_P3.EXE24_P3001	6	TGC progenitors	7.80482
	-7.05087	-9.96578	-7.73789	-7.07993	-7.02238	EXE24_P3.EXE24_P3012	6	TGC progenitors	7.80482
	-6.76664	-7.63838	-7.16009	-8.42979	-7.81704	EXE24_P3.EXE24_P3013	60	Chorion progenitors	7.80482
	-7.363	-8.631	-7.94973	-7.65597	-7.65597	EXE24_P3.EXE24_P3029	96	Chorion progenitors	7.80482
	-7.32111	-9.11823	-7.21939	-7.66123	-7.45926	EXE24_P3.EXE24_P3053	44	Chorion	7.80482
	-7.37114	-8.0281	-7.7244	-8.67302	-7.85668	EXE24_P3.EXE24_P3058	81	Chorion progenitors	7.80482
	-7.36189	-8.91099	-7.88436	-7.36189	-7.64332	EXE24_P3.EXE24_P3066	118	Chorion	7.80482
	-7.23249	-8.36461	-7.7592	-7.40594	-7.56148	EXE24_P3.EXE24_P3079	49	Chorion	7.80482
	-7.15259	-9.82543	-6.77627	-6.34033	-7.10108	EXE24_P3.EXE24_P3081	6	TGC progenitors	7.80482
	-7.09871	-8.648	-7.20522	-8.25575	-7.58205	EXE24_P3.EXE24_P3091	46	Chorion	7.80482
	-7.3921	-9.77482	-6.42797	-7.3582	-5.73068	EXE24_P3.EXE24_P3100	23	SpT-Gly	7.80482
	-7.23164	-8.55793	-7.65927	-8.09126	-7.67491	EXE24_P3.EXE24_P3128	47	Chorion	7.80482
	-6.83607	-8.0887	-7.95509	-8.79743	-7.66687	EXE24_P3.EXE24_P3131	100	Chorion progenitors	7.80482
	-7.78016	-9.96578	-5.85581	-7.98112	-7.23903	EXE24_P3.EXE24_P3143	29	EPC progenitors	7.80482
	-7.24164	-9.73723	-6.89857	-7.16856	-7.34522	EXE24_P3.EXE24_P3145	17	TGC progenitors	7.80482
	-7.00996	-8.64911	-7.08584	-8.08466	-7.53997	EXE24_P3.EXE24_P3148	91	Chorion progenitors	7.80482
	-7.01818	-9.50528	-7.53154	-6.82129	-6.73621	EXE24_P3.EXE24_P3156	2	TGC progenitors	7.80482
	-7.13299	-8.72638	-8.20801	-6.7169	-7.43883	EXE24_P3.EXE24_P3158	48	Chorion	7.80482
	-6.70097	-7.66097	-7.89155	-8.29247	-7.70423	EXE24_P3.EXE24_P3159	61	Chorion progenitors	7.80482
	-7.34411	-9.25987	-7.80503	-7.91062	-7.52795	EXE24_P3.EXE24_P3183	45	Chorion	7.80482
	-7.06743	-9.96578	-5.97953	-7.50137	-7.13128	EXE24_P3.EXE24_P3192	29	EPC progenitors	7.80482
	-8.09868	-9.71586	-7.70791	-8.09868	-7.22717	EXE24_P3.EXE24_P3238	51	Chorion	7.80482
	-7.46252	-8.88557	-7.64969	-6.99395	-7.12674	EXE24_P3.EXE24_P3246	49	Chorion	7.80482
	-7.44116	-9.14688	-7.35844	-7.69664	-7.74838	EXE24_P3.EXE24_P3248	100	Chorion progenitors	7.80482
	-7.48224	-8.46138	-7.99205	-8.05674	-7.55826	EXE24_P3.EXE24_P3277	89	Chorion progenitors	7.80482
	-7.19183	-7.75941	-7.94468	-8.15728	-8.40673	EXE24_P3.EXE24_P3298	47	Chorion	7.80482
	-6.83259	-7.91108	-7.79825	-8.31474	-7.66033	EXE24_P3.EXE24_P3304	124	Chorion progenitors	7.80482
	-7.14077	-8.41724	-7.70626	-8.11444	-7.74417	EXE24_P3.EXE24_P3332	108	Chorion progenitors	7.80482
	-7.6604	-9.35151	-7.09915	-6.81426	-6.95646	EXE24_P3.EXE24_P3354	49	Chorion	7.80482
	-7.7003	-9.82445	-6.8936	-6.30697	-5.47984	EXE24_P3.EXE24_P3357	20	SpT-Gly	7.80482
	-6.98338	-7.56299	-7.59181	-8.72719	-7.84579	EXE24_P4.EXE24_P4080	65	Chorion progenitors	7.80482
[truncated: 2,558 more rows]
[truncated: 39 more columns]

## Sheet: EDF4b
Extended Data Figure 4b - projected principal curve coordinates of each cell
Principal curve x and y coordinates										Single cell chorion and chorion progenitor scores
principal_curve_x	principal_curve_y	cell								cell	chorion_progenitor_score	chorion_score	principal_curve_coordinate	principal_curve_bin	metacell	cell_type
-5.49571	-8.17168	EXE29_P2.EXE29_P2114								EXE29_P2.EXE29_P2114	-6.04875	-8.81951	0	1	78	Chorion progenitors
-5.49571	-8.17168	EXE_EXP12_E7.5_1.EXE_EXP12_E7.5_1009								EXE_EXP12_E7.5_1.EXE_EXP12_E7.5_1009	-6.26608	-8.80184	0	1	105	Chorion progenitors
-5.49571	-8.17168	EXE3_e4-e5_E6.5_3.EXE3_e4-e5_E6.5_3110								EXE3_e4-e5_E6.5_3.EXE3_e4-e5_E6.5_3110	-5.34419	-8.80035	0	1	66	Chorion progenitors
-5.49571	-8.17168	EXE5_E4cont-E6_E6.5_2.EXE5_E4cont-E6_E6.5_2217								EXE5_E4cont-E6_E6.5_2.EXE5_E4cont-E6_E6.5_2217	-5.70326	-8.79285	0	1	74	Chorion progenitors
-5.49571	-8.17168	EXE_EXP8_E6.5_NOVA.EXE_EXP8_E6.5_NOVA015								EXE_EXP8_E6.5_NOVA.EXE_EXP8_E6.5_NOVA015	-6.1788	-8.7559	0	1	111	Chorion progenitors
-5.49571	-8.17168	EXE3_e4-e5_E6.5_3.EXE3_e4-e5_E6.5_3037								EXE3_e4-e5_E6.5_3.EXE3_e4-e5_E6.5_3037	-5.18495	-8.62763	0	1	67	Chorion progenitors
-5.49571	-8.17168	EXE_EXP12_E7.5_2.EXE_EXP12_E7.5_2088								EXE_EXP12_E7.5_2.EXE_EXP12_E7.5_2088	-6.17498	-8.62048	0	1	125	Chorion progenitors
-5.49571	-8.17168	EXE_exp15_spatial_p1_E6.5_e1_e2_e3_m1e2.EXE_exp15_spatial_p1_E6.5_e1_e2_e3_m1e2022								EXE_exp15_spatial_p1_E6.5_e1_e2_e3_m1e2.EXE_exp15_spatial_p1_E6.5_e1_e2_e3_m1e2022	-5.41028	-8.53323	0	1	77	Chorion progenitors
-5.57129	-8.01451	EXE25_P10.EXE25_P10272								EXE_exp15_spatial_p1_E6.5_e1_e2_e3_m1e2.EXE_exp15_spatial_p1_E6.5_e1_e2_e3_m1e2194	-5.74209	-8.49676	0	1	58	Chorion progenitors
-5.49571	-8.17168	EXE_exp15_spatial_p1_E6.5_e1_e2_e3_m1e2.EXE_exp15_spatial_p1_E6.5_e1_e2_e3_m1e2194								EXE29_P2.EXE29_P2140	-6.03552	-8.48355	0	1	62	Chorion progenitors
-5.49571	-8.17168	EXE29_P2.EXE29_P2140								EXE2_e4_E7.5_3.EXE2_e4_E7.5_3097	-5.61982	-8.46797	0	1	82	Chorion progenitors
-5.49571	-8.17168	EXE2_e4_E7.5_3.EXE2_e4_E7.5_3097								P1_EXE16_E6.5.P1_EXE16_E6.5256	-5.61056	-8.4528	0	1	84	Chorion progenitors
-5.49571	-8.17168	P1_EXE16_E6.5.P1_EXE16_E6.5256								EXE3_e2-3_E6.5_2.EXE3_e2-3_E6.5_2071	-5.53223	-8.44296	0	1	66	Chorion progenitors
-5.49571	-8.17168	EXE3_e2-3_E6.5_2.EXE3_e2-3_E6.5_2071								EXE5_E4cont-E6_E6.5_2.EXE5_E4cont-E6_E6.5_2134	-5.58494	-8.42012	0	1	66	Chorion progenitors
-5.49571	-8.17168	EXE5_E4cont-E6_E6.5_2.EXE5_E4cont-E6_E6.5_2134								EXE3_m2e1-e3_E6.5_4.EXE3_m2e1-e3_E6.5_4067	-5.71482	-8.40494	0	1	66	Chorion progenitors
-5.55478	-8.04856	EXE3_e4-e5_E6.5_3.EXE3_e4-e5_E6.5_3068								EXE_EXP10_E7.0_1.EXE_EXP10_E7.0_1013	-5.62195	-8.40261	0	1	78	Chorion progenitors
-5.49571	-8.17168	EXE3_m2e1-e3_E6.5_4.EXE3_m2e1-e3_E6.5_4067								P4_EXE16_E6.5.P4_EXE16_E6.5291	-5.44636	-8.3837	0	1	62	Chorion progenitors
-5.49571	-8.17168	EXE_EXP10_E7.0_1.EXE_EXP10_E7.0_1013								EXE_EXP12_E7.5_2.EXE_EXP12_E7.5_2173	-5.73708	-8.36723	0	1	82	Chorion progenitors
-5.57208	-8.01288	EXE5_E4cont-E6_E6.5_2.EXE5_E4cont-E6_E6.5_2249								EXE31_p1.EXE31_p1347	-5.86821	-8.35623	0	1	66	Chorion progenitors
-5.49571	-8.17168	P4_EXE16_E6.5.P4_EXE16_E6.5291								EXE2_e3_E7.5_2.EXE2_e3_E7.5_2082	-5.67054	-8.34736	0	1	92	Chorion progenitors
-5.53798	-8.08342	EXE_exp14_spatial_p1_E6.5_e1_e2_e3_NOVA.EXE_exp14_spatial_p1_E6.5_e1_e2_e3_NOVA222								P4_EXE16_E6.5.P4_EXE16_E6.5036	-5.50124	-8.34602	0	1	75	Chorion progenitors
-5.49571	-8.17168	EXE_EXP12_E7.5_2.EXE_EXP12_E7.5_2173								EXE31_p1.EXE31_p1076	-5.71468	-8.30357	0	1	112	Chorion progenitors
-5.49571	-8.17168	EXE31_p1.EXE31_p1347								P3_EXE16_E6.5_NOVA.P3_EXE16_E6.5_NOVA095	-5.58336	-8.29532	0	1	79	Chorion progenitors
-5.49571	-8.17168	EXE2_e3_E7.5_2.EXE2_e3_E7.5_2082								P4_EXE16_E6.5.P4_EXE16_E6.5228	-4.826	-8.28957	0	1	67	Chorion progenitors
-5.49571	-8.17168	P4_EXE16_E6.5.P4_EXE16_E6.5036								EXE3_e4-e5_E6.5_3.EXE3_e4-e5_E6.5_3064	-5.21474	-8.21857	0	1	78	Chorion progenitors
-5.49808	-8.16672	EXE_exp14_spatial_p1_E6.5_e1_e2_e3_NOVA.EXE_exp14_spatial_p1_E6.5_e1_e2_e3_NOVA084								P3_EXE16_E6.5_NOVA.P3_EXE16_E6.5_NOVA288	-5.40774	-8.15585	0	1	74	Chorion progenitors
-5.49571	-8.17168	EXE31_p1.EXE31_p1076								EXE_exp15_spatial_p1_E6.5_e1_e2_e3_m1e2.EXE_exp15_spatial_p1_E6.5_e1_e2_e3_m1e2202	-5.25691	-8.14177	0	1	69	Chorion progenitors
-5.49571	-8.17168	P3_EXE16_E6.5_NOVA.P3_EXE16_E6.5_NOVA095								EXE_EXP10_E7.0_2.EXE_EXP10_E7.0_2082	-5.35716	-8.11793	0	1	82	Chorion progenitors
-5.49571	-8.17168	P4_EXE16_E6.5.P4_EXE16_E6.5228								EXE_exp14_spatial_p1_E6.5_e1_e2_e3_NOVA.EXE_exp14_spatial_p1_E6.5_e1_e2_e3_NOVA084	-5.85704	-8.33835	0.00122014	1	76	Chorion progenitors
-5.51056	-8.14061	EXE29_P2.EXE29_P2138								EXE3_m2e1-e3_E6.5_4.EXE3_m2e1-e3_E6.5_4217	-5.31476	-8.06903	0.00322549	1	82	Chorion progenitors
-5.59271	-7.9708	EXE_exp14_spatial_p1_E6.5_e1_e2_e3_NOVA.EXE_exp14_spatial_p1_E6.5_e1_e2_e3_NOVA130								P2_EXE16_E6.5.P2_EXE16_E6.5228	-5.45956	-8.13557	0.00376639	1	74	Chorion progenitors
-6.14403	-7.27405	EXE25_P6.EXE25_P6128								EXE29_P2.EXE29_P2195	-5.64096	-8.21926	0.00437607	1	58	Chorion progenitors
-5.56199	-8.03367	EXE2_e3_E7.5_2.EXE2_e3_E7.5_2105								EXE29_P2.EXE29_P2138	-5.76985	-8.26464	0.00763404	1	58	Chorion progenitors
-5.51273	-8.13609	EXE3_m2e1-e3_E6.5_4.EXE3_m2e1-e3_E6.5_4002								EXE3_m2e1-e3_E6.5_4.EXE3_m2e1-e3_E6.5_4002	-5.72085	-8.23569	0.00874603	1	73	Chorion progenitors
-5.6668	-7.82632	EXE3_m2e1-e3_E6.5_4.EXE3_m2e1-e3_E6.5_4261								EXE5_E6cont-E7_E6.5_3.EXE5_E6cont-E7_E6.5_3010	-5.51514	-8.12443	0.0113069	1	66	Chorion progenitors
-5.50422	-8.15387	EXE29_P2.EXE29_P2195								EXE5_E4cont-E6_E6.5_2.EXE5_E4cont-E6_E6.5_2360	-5.64009	-8.18229	0.0117131	1	66	Chorion progenitors
-5.49571	-8.17168	EXE3_e4-e5_E6.5_3.EXE3_e4-e5_E6.5_3064								P3_EXE16_E6.5_NOVA.P3_EXE16_E6.5_NOVA208	-5.71147	-8.20674	0.0136638	1	74	Chorion progenitors
-5.58859	-7.97915	EXE_EXP8_E6.5_NOVA.EXE_EXP8_E6.5_NOVA003								EXE_exp14_spatial_p1_E6.5_e1_e2_e3_NOVA.EXE_exp14_spatial_p1_E6.5_e1_e2_e3_NOVA222	-6.16177	-8.38322	0.0216928	1	72	Chorion progenitors
-5.62304	-7.91016	EXE2_e3_E7.5_2.EXE2_e3_E7.5_2302								EXE_EXP10_E7.0_1.EXE_EXP10_E7.0_1033	-5.53463	-8.08146	0.0217617	1	67	Chorion progenitors
-5.52231	-8.11608	P3_EXE16_E6.5_NOVA.P3_EXE16_E6.5_NOVA208								EXE3_e4-e5_E6.5_3.EXE3_e4-e5_E6.5_3150	-5.72739	-8.16561	0.0234923	1	77	Chorion progenitors
-5.61487	-7.92632	EXE_EXP11_E7.5_1.EXE_EXP11_E7.5_1288								EXE_EXP8_E6.5_NOVA.EXE_EXP8_E6.5_NOVA089	-5.68076	-8.13755	0.0246121	1	66	Chorion progenitors
-5.51851	-8.12401	EXE5_E4cont-E6_E6.5_2.EXE5_E4cont-E6_E6.5_2360								EXE_EXP8_E6.5_NOVA.EXE_EXP8_E6.5_NOVA034	-5.64856	-8.11637	0.0257465	1	77	Chorion progenitors
-5.56728	-8.02275	EXE29_P2.EXE29_P2180								EXE3_e4-e5_E6.5_3.EXE3_e4-e5_E6.5_3144	-5.48098	-8.02016	0.0288258	1	73	Chorion progenitors
-5.58188	-7.99283	P2_EXE16_E6.5.P2_EXE16_E6.5178								EXE3_e4-e5_E6.5_3.EXE3_e4-e5_E6.5_3068	-6.31302	-8.4151	0.0302702	1	90	Chorion progenitors
-5.5415	-8.0761	EXE3_e4-e5_E6.5_3.EXE3_e4-e5_E6.5_3150								EXE3_m2e1-e3_E6.5_4.EXE3_m2e1-e3_E6.5_4232	-5.70483	-8.11937	0.0306139	1	77	Chorion progenitors
-6.51015	-7.03619	EXE_EXP8_E6.5_NOVA.EXE_EXP8_E6.5_NOVA014								EXE5_E4cont-E6_E6.5_2.EXE5_E4cont-E6_E6.5_2153	-5.28948	-7.9174	0.0308514	1	82	Chorion progenitors
-5.56885	-8.01953	P2_EXE16_E6.5.P2_EXE16_E6.5142								EXE2_e4_E7.5_3.EXE2_e4_E7.5_3030	-5.57499	-8.04942	0.0320493	1	61	Chorion progenitors
-5.49571	-8.17168	P3_EXE16_E6.5_NOVA.P3_EXE16_E6.5_NOVA288								EXE2_e3_E7.5_2.EXE2_e3_E7.5_2105	-6.02557	-8.25832	0.0339372	1	80	Chorion progenitors
-5.58277	-7.99101	EXE5_E1-E4_E6.5_1.EXE5_E1-E4_E6.5_1093								EXE3_e4-e5_E6.5_3.EXE3_e4-e5_E6.5_3079	-5.62504	-8.05821	0.0351435	1	62	Chorion progenitors
-5.66742	-7.82516	EXE29_P2.EXE29_P2194								EXE29_P2.EXE29_P2180	-5.88592	-8.17756	0.0366273	1	68	Chorion progenitors
-5.49571	-8.17168	EXE_exp15_spatial_p1_E6.5_e1_e2_e3_m1e2.EXE_exp15_spatial_p1_E6.5_e1_e2_e3_m1e2202								P2_EXE16_E6.5.P2_EXE16_E6.5142	-5.86235	-8.16228	0.0374208	1	78	Chorion progenitors
-5.54369	-8.07155	EXE_EXP8_E6.5_NOVA.EXE_EXP8_E6.5_NOVA089								EXE3_e2-3_E6.5_2.EXE3_e2-3_E6.5_2284	-5.57973	-8.02312	0.0377595	1	67	Chorion progenitors
-5.50304	-8.15635	P2_EXE16_E6.5.P2_EXE16_E6.5228								EXE_exp15_spatial_p1_E6.5_e1_e2_e3_m1e2.EXE_exp15_spatial_p1_E6.5_e1_e2_e3_m1e2249	-5.78799	-8.12153	0.0383354	1	58	Chorion progenitors
-5.67772	-7.80622	EXE2_e3_E7.5_2.EXE2_e3_E7.5_2202								EXE25_P10.EXE25_P10272	-6.63154	-8.53091	0.0386574	1	110	Chorion progenitors
-5.51772	-8.12567	EXE5_E6cont-E7_E6.5_3.EXE5_E6cont-E7_E6.5_3010								EXE5_E4cont-E6_E6.5_2.EXE5_E4cont-E6_E6.5_2249	-6.36969	-8.40136	0.0390585	1	72	Chorion progenitors
-5.59639	-7.96336	P3_EXE16_E6.5_NOVA.P3_EXE16_E6.5_NOVA129								EXE_EXP8_E6.5_NOVA.EXE_EXP8_E6.5_NOVA011	-5.63082	-8.03474	0.0404109	1	66	Chorion progenitors
-5.57686	-8.00309	P4_EXE16_E6.5.P4_EXE16_E6.5031								P4_EXE16_E6.5.P4_EXE16_E6.5031	-5.82244	-8.12303	0.0414752	1	78	Chorion progenitors
-5.57065	-8.01582	EXE_exp15_spatial_p1_E6.5_e1_e2_e3_m1e2.EXE_exp15_spatial_p1_E6.5_e1_e2_e3_m1e2249								EXE3_e4-e5_E6.5_3.EXE3_e4-e5_E6.5_3131	-5.5967	-8.00533	0.0429608	1	103	Chorion progenitors
-5.55545	-8.04716	EXE3_m2e1-e3_E6.5_4.EXE3_m2e1-e3_E6.5_4232								EXE29_P2.EXE29_P2142	-5.73965	-8.07139	0.0437589	1	68	Chorion progenitors
-5.49571	-8.17168	EXE_EXP10_E7.0_2.EXE_EXP10_E7.0_2082								P2_EXE16_E6.5.P2_EXE16_E6.5178	-5.93549	-8.16612	0.044006	1	69	Chorion progenitors
-5.54591	-8.06694	EXE_EXP8_E6.5_NOVA.EXE_EXP8_E6.5_NOVA034								EXE5_E1-E4_E6.5_1.EXE5_E1-E4_E6.5_1093	-5.91596	-8.1543	0.044454	1	65	Chorion progenitors
-5.79963	-7.60922	P2_EXE16_E6.5.P2_EXE16_E6.5159								P3_EXE16_E6.5_NOVA.P3_EXE16_E6.5_NOVA156	-5.69858	-8.04395	0.0452294	1	74	Chorion progenitors
-5.66354	-7.83239	EXE24_P5.EXE24_P5278								EXE3_e4-e5_E6.5_3.EXE3_e4-e5_E6.5_3081	-5.75441	-8.06343	0.0468369	1	66	Chorion progenitors
-5.60753	-7.94095	EXE2_e3_E7.5_2.EXE2_e3_E7.5_2099								EXE_EXP8_E6.5_NOVA.EXE_EXP8_E6.5_NOVA003	-6.07081	-8.21648	0.0473826	1	77	Chorion progenitors
-5.65729	-7.8441	EXE5_E4cont-E6_E6.5_2.EXE5_E4cont-E6_E6.5_2105								EXE3_e4-e5_E6.5_3.EXE3_e4-e5_E6.5_3025	-5.50801	-7.93562	0.0481461	1	67	Chorion progenitors
-5.62641	-7.90353	EXE5_E4cont-E6_E6.5_2.EXE5_E4cont-E6_E6.5_2229								EXE_EXP11_E7.5_2.EXE_EXP11_E7.5_2161	-5.19807	-7.78116	0.0484826	1	76	Chorion progenitors
-6.14013	-7.27683	P3_EXE16_E6.5_NOVA.P3_EXE16_E6.5_NOVA078								EXE_exp14_spatial_p1_E6.5_e1_e2_e3_NOVA.EXE_exp14_spatial_p1_E6.5_e1_e2_e3_NOVA130	-6.18755	-8.26421	0.0494467	1	120	Chorion progenitors
-5.53811	-8.08314	EXE_EXP10_E7.0_1.EXE_EXP10_E7.0_1033								EXE3_e4-e5_E6.5_3.EXE3_e4-e5_E6.5_3196	-5.43132	-7.88892	0.0498387	1	67	Chorion progenitors
-5.61359	-7.92887	EXE25_P10.EXE25_P10311								EXE_EXP10_E7.0_NOVA.EXE_EXP10_E7.0_NOVA118	-5.73834	-8.03986	0.0500523	1	62	Chorion progenitors
-5.58139	-7.99383	EXE29_P2.EXE29_P2142								EXE_EXP8_E6.5_NOVA.EXE_EXP8_E6.5_NOVA019	-5.31674	-7.82696	0.050879	1	74	Chorion progenitors
-5.50198	-8.15855	EXE3_m2e1-e3_E6.5_4.EXE3_m2e1-e3_E6.5_4217								P3_EXE16_E6.5_NOVA.P3_EXE16_E6.5_NOVA129	-5.92061	-8.12389	0.0512866	1	68	Chorion progenitors
-5.5875	-7.98136	EXE3_e4-e5_E6.5_3.EXE3_e4-e5_E6.5_3081								P2_EXE16_E6.5.P2_EXE16_E6.5158	-5.22593	-7.76389	0.0542971	1	112	Chorion progenitors
-5.56436	-8.02877	EXE3_e4-e5_E6.5_3.EXE3_e4-e5_E6.5_3079								EXE2_e3_E7.5_2.EXE2_e3_E7.5_2099	-5.91669	-8.0957	0.0568357	1	81	Chorion progenitors
-6.24636	-7.20459	EXE25_P6.EXE25_P6104								EXE_exp15_spatial_p1_E6.5_e1_e2_e3_m1e2.EXE_exp15_spatial_p1_E6.5_e1_e2_e3_m1e2186	-5.61569	-7.9435	0.0571383	1	73	Chorion progenitors
-5.62373	-7.90879	EXE_exp15_spatial_p1_E6.5_e1_e2_e3_m1e2.EXE_exp15_spatial_p1_E6.5_e1_e2_e3_m1e2095								EXE3_m2e1-e3_E6.5_4.EXE3_m2e1-e3_E6.5_4221	-5.30633	-7.78613	0.0576359	1	67	Chorion progenitors
-5.55827	-8.04133	EXE2_e4_E7.5_3.EXE2_e4_E7.5_3030								EXE_exp14_spatial_p1_E6.5_e1_e2_e3_NOVA.EXE_exp14_spatial_p1_E6.5_e1_e2_e3_NOVA313	-5.52227	-7.8926	0.0579587	1	60	Chorion progenitors
-6.04759	-7.34697	EXE31_p1.EXE31_p1288								EXE5_E1-E4_E6.5_1.EXE5_E1-E4_E6.5_1064	-5.63856	-7.94239	0.0596398	1	79	Chorion progenitors
-5.58431	-7.98787	P3_EXE16_E6.5_NOVA.P3_EXE16_E6.5_NOVA156								EXE25_P10.EXE25_P10311	-5.9017	-8.07378	0.0598292	1	120	Chorion progenitors
-5.59392	-7.96835	EXE_EXP10_E7.0_NOVA.EXE_EXP10_E7.0_NOVA118								EXE_EXP11_E7.5_1.EXE_EXP11_E7.5_1288	-6.16854	-8.2048	0.0604614	1	63	Chorion progenitors
-5.57476	-8.0074	EXE_EXP8_E6.5_NOVA.EXE_EXP8_E6.5_NOVA011								EXE3_e2-3_E6.5_2.EXE3_e2-3_E6.5_2238	-5.47589	-7.84819	0.0620239	1	69	Chorion progenitors
-5.63838	-7.88022	EXE29_P2.EXE29_P2145								EXE3_m2e3cont-m3e1-e2_E6.5_5.EXE3_m2e3cont-m3e1-e2_E6.5_5143	-5.82994	-8.02383	0.0626736	1	71	Chorion progenitors
-5.61936	-7.91741	EXE3_m2e3cont-m3e1-e2_E6.5_5.EXE3_m2e3cont-m3e1-e2_E6.5_5143								P3_EXE16_E6.5_NOVA.P3_EXE16_E6.5_NOVA060	-5.51641	-7.85841	0.0640072	1	76	Chorion progenitors
-5.56952	-8.01815	EXE3_e2-3_E6.5_2.EXE3_e2-3_E6.5_2284								EXE_EXP10_E7.0_2.EXE_EXP10_E7.0_2259	-5.69163	-7.94498	0.0644753	1	79	Chorion progenitors
-5.72403	-7.7252	EXE_EXP8_E6.5_NOVA.EXE_EXP8_E6.5_NOVA040								EXE2_e3_E7.5_2.EXE2_e3_E7.5_2302	-6.21169	-8.20896	0.0644764	1	97	Chorion progenitors
-5.55195	-8.05443	EXE3_e4-e5_E6.5_3.EXE3_e4-e5_E6.5_3144								EXE_exp15_spatial_p1_E6.5_e1_e2_e3_m1e2.EXE_exp15_spatial_p1_E6.5_e1_e2_e3_m1e2095	-5.90426	-8.05119	0.0648156	1	74	Chorion progenitors
-5.68136	-7.79958	EXE3_e4-e5_E6.5_3.EXE3_e4-e5_E6.5_3160								EXE3_e4-e5_E6.5_3.EXE3_e4-e5_E6.5_3124	-5.46655	-7.82403	0.0657288	1	76	Chorion progenitors
-5.77479	-7.64506	EXE2_e3_E7.5_2.EXE2_e3_E7.5_2070								EXE5_E4cont-E6_E6.5_2.EXE5_E4cont-E6_E6.5_2229	-5.99886	-8.09341	0.0661239	1	96	Chorion progenitors
-6.17733	-7.25077	EXE25_P6.EXE25_P6125								P3_EXE16_E6.5_NOVA.P3_EXE16_E6.5_NOVA017	-5.54456	-7.86111	0.0662618	1	74	Chorion progenitors
-6.10266	-7.30419	EXE_EXP12_E7.5_2.EXE_EXP12_E7.5_2022								EXE_EXP11_E7.5_2.EXE_EXP11_E7.5_2005	-5.55483	-7.85813	0.0678399	1	87	Chorion progenitors
-5.65531	-7.84784	EXE_EXP11_E7.5_1.EXE_EXP11_E7.5_1340								EXE2_e3_E7.5_2.EXE2_e3_E7.5_2152	-5.63232	-7.89765	0.0678814	1	75	Chorion progenitors
-5.5798	-7.99706	EXE3_e4-e5_E6.5_3.EXE3_e4-e5_E6.5_3131								EXE_EXP10_E7.0_NOVA.EXE_EXP10_E7.0_NOVA023	-5.62672	-7.89316	0.0682005	1	84	Chorion progenitors
-5.70171	-7.76335	EXE31_p1.EXE31_p1064								EXE3_m2e1-e3_E6.5_4.EXE3_m2e1-e3_E6.5_4160	-5.48277	-7.80738	0.0704979	1	77	Chorion progenitors
-5.69132	-7.78169	EXE3_m2e1-e3_E6.5_4.EXE3_m2e1-e3_E6.5_4242								EXE_exp15_spatial_p1_E6.5_e1_e2_e3_m1e2.EXE_exp15_spatial_p1_E6.5_e1_e2_e3_m1e2176	-5.44975	-7.78539	0.071429	1	58	Chorion progenitors
-5.65469	-7.84902	EXE_EXP8_E6.5_NOVA.EXE_EXP8_E6.5_NOVA053								EXE29_P2.EXE29_P2145	-5.92327	-8.0279	0.0719339	1	58	Chorion progenitors
-5.73626	-7.70504	EXE_EXP12_E7.5_1.EXE_EXP12_E7.5_1138								EXE2_e3_E7.5_2.EXE2_e3_E7.5_2216	-5.47751	-7.79551	0.0721928	1	79	Chorion progenitors
-5.65802	-7.84274	EXE5_E1-E4_E6.5_1.EXE5_E1-E4_E6.5_1205								EXE_EXP8_E6.5_NOVA.EXE_EXP8_E6.5_NOVA039	-5.51982	-7.81659	0.0723598	1	76	Chorion progenitors
-5.71386	-7.74237	EXE31_p1.EXE31_p1063								EXE3_m2e1-e3_E6.5_4.EXE3_m2e1-e3_E6.5_4276	-5.45178	-7.76991	0.0745156	1	69	Chorion progenitors
-5.66511	-7.82945	EXE5_E4cont-E6_E6.5_2.EXE5_E4cont-E6_E6.5_2048								EXE_exp14_spatial_p1_E6.5_e1_e2_e3_NOVA.EXE_exp14_spatial_p1_E6.5_e1_e2_e3_NOVA326	-5.4742	-7.77896	0.0750008	1	79	Chorion progenitors
-5.62304	-7.91016	EXE_EXP10_E7.0_2.EXE_EXP10_E7.0_2259								P1_EXE16_E6.5.P1_EXE16_E6.5326	-5.77738	-7.93594	0.0752349	1	75	Chorion progenitors
-5.60815	-7.93972	EXE_exp15_spatial_p1_E6.5_e1_e2_e3_m1e2.EXE_exp15_spatial_p1_E6.5_e1_e2_e3_m1e2186								EXE2_e3_E7.5_2.EXE2_e3_E7.5_2078	-5.71721	-7.90298	0.0755553	1	78	Chorion progenitors
-5.6132	-7.92964	EXE5_E1-E4_E6.5_1.EXE5_E1-E4_E6.5_1064								EXE_EXP8_E6.5_NOVA.EXE_EXP8_E6.5_NOVA309	-5.37201	-7.72061	0.0759384	1	77	Chorion progenitors
-5.73334	-7.7098	EXE5_E6cont-E7_E6.5_3.EXE5_E6cont-E7_E6.5_3034								EXE24_P5.EXE24_P5233	-5.43282	-7.74848	0.0766309	1	77	Chorion progenitors
-5.64524	-7.867	P1_EXE16_E6.5.P1_EXE16_E6.5326								EXE3_m2e1-e3_E6.5_4.EXE3_m2e1-e3_E6.5_4149	-5.55449	-7.8035	0.0783205	1	82	Chorion progenitors
-5.59011	-7.97606	EXE3_e4-e5_E6.5_3.EXE3_e4-e5_E6.5_3025								EXE_EXP8_E6.5_NOVA.EXE_EXP8_E6.5_NOVA010	-5.69833	-7.87476	0.0792086	1	74	Chorion progenitors
-5.72992	-7.71542	EXE_EXP12_E7.5_3.EXE_EXP12_E7.5_3321								EXE2_e4_E7.5_3.EXE2_e4_E7.5_3105	-5.69789	-7.8744	0.079233	1	73	Chorion progenitors
-5.76524	-7.65943	EXE24_P5.EXE24_P5231								EXE_EXP8_E6.5_NOVA.EXE_EXP8_E6.5_NOVA053	-5.8691	-7.9624	0.0797362	1	74	Chorion progenitors
-5.7695	-7.65299	EXE_EXP8_E6.5_NOVA.EXE_EXP8_E6.5_NOVA025								EXE_EXP11_E7.5_1.EXE_EXP11_E7.5_1340	-5.957	-8.00738	0.0800325	1	78	Chorion progenitors
-6.13452	-7.28085	P2_EXE16_E6.5.P2_EXE16_E6.5189								P2_EXE16_E6.5.P2_EXE16_E6.5215	-5.74272	-7.89069	0.0807104	1	75	Chorion progenitors
-5.66876	-7.82268	EXE29_P2.EXE29_P2086								EXE5_E4cont-E6_E6.5_2.EXE5_E4cont-E6_E6.5_2105	-6.12716	-8.09341	0.0809712	1	96	Chorion progenitors
-5.71508	-7.7403	EXE17_E5.5_P1.EXE17_E5.5_P1210								EXE3_e2-3_E6.5_2.EXE3_e2-3_E6.5_2274	-5.29958	-7.65239	0.0812397	1	67	Chorion progenitors
-5.80122	-7.60699	P3_EXE16_E6.5_NOVA.P3_EXE16_E6.5_NOVA359								EXE5_E1-E4_E6.5_1.EXE5_E1-E4_E6.5_1205	-5.85641	-7.9483	0.081313	1	78	Chorion progenitors
-5.55592	-8.0462	EXE5_E4cont-E6_E6.5_2.EXE5_E4cont-E6_E6.5_2153								EXE_exp14_spatial_p1_E6.5_e1_e2_e3_NOVA.EXE_exp14_spatial_p1_E6.5_e1_e2_e3_NOVA294	-5.58505	-7.79593	0.0828488	1	67	Chorion progenitors
-5.79956	-7.6093	EXE29_P2.EXE29_P2134								EXE3_e4-e5_E6.5_3.EXE3_e4-e5_E6.5_3089	-5.35138	-7.66836	0.0833126	1	81	Chorion progenitors
-5.95829	-7.42541	EXE29_P2.EXE29_P2072								EXE24_P5.EXE24_P5278	-6.18275	-8.11033	0.0839122	1	96	Chorion progenitors
-5.67583	-7.80965	EXE_EXP12_E7.5_3.EXE_EXP12_E7.5_3282								EXE5_E4cont-E6_E6.5_2.EXE5_E4cont-E6_E6.5_2048	-5.88224	-7.94609	0.0846503	1	66	Chorion progenitors
-5.69478	-7.77554	EXE_EXP8_E6.5_NOVA.EXE_EXP8_E6.5_NOVA357								EXE3_m2e1-e3_E6.5_4.EXE3_m2e1-e3_E6.5_4261	-6.41148	-8.22747	0.0854399	1	99	Chorion progenitors
-5.81868	-7.58318	EXE25_P7.EXE25_P7294								EXE_EXP8_E6.5_NOVA.EXE_EXP8_E6.5_NOVA088	-5.71045	-7.84903	0.0855972	1	79	Chorion progenitors
-5.64591	-7.86572	EXE2_e3_E7.5_2.EXE2_e3_E7.5_2078								EXE29_P2.EXE29_P2194	-6.2638	-8.14642	0.0857311	1	58	Chorion progenitors
-5.72097	-7.73033	P2_EXE16_E6.5.P2_EXE16_E6.5110								EXE29_P2.EXE29_P2086	-5.86064	-7.92632	0.086357	1	58	Chorion progenitors
-5.63002	-7.89647	EXE2_e3_E7.5_2.EXE2_e3_E7.5_2152								EXE17_E5.5_P1.EXE17_E5.5_P1176	-5.79555	-7.88688	0.0872355	1	58	Chorion progenitors
-5.71267	-7.7444	EXE3_e4-e5_E6.5_3.EXE3_e4-e5_E6.5_3080								EXE3_m2e3cont-m3e1-e2_E6.5_5.EXE3_m2e3cont-m3e1-e2_E6.5_5123	-5.60616	-7.77966	0.0881086	1	67	Chorion progenitors
-5.69658	-7.77236	EXE_exp14_spatial_p1_E6.5_e1_e2_e3_NOVA.EXE_exp14_spatial_p1_E6.5_e1_e2_e3_NOVA121								P4_EXE16_E6.5.P4_EXE16_E6.5047	-5.8237	-7.89434	0.0888313	1	74	Chorion progenitors
-5.67408	-7.81286	P4_EXE16_E6.5.P4_EXE16_E6.5047								P4_EXE16_E6.5.P4_EXE16_E6.5211	-5.72981	-7.84087	0.0893007	1	66	Chorion progenitors
-5.63067	-7.89519	EXE_EXP10_E7.0_NOVA.EXE_EXP10_E7.0_NOVA023								P3_EXE16_E6.5_NOVA.P3_EXE16_E6.5_NOVA197	-5.58232	-7.76008	0.0893556	1	67	Chorion progenitors
-5.6098	-7.93641	EXE_exp14_spatial_p1_E6.5_e1_e2_e3_NOVA.EXE_exp14_spatial_p1_E6.5_e1_e2_e3_NOVA313								EXE_EXP12_E7.5_3.EXE_EXP12_E7.5_3282	-5.85518	-7.90762	0.0896417	1	72	Chorion progenitors
-6.11602	-7.29429	EXE2_e3_E7.5_2.EXE2_e3_E7.5_2192								EXE_EXP8_E6.5_NOVA.EXE_EXP8_E6.5_NOVA048	-5.72598	-7.83614	0.0898224	1	58	Chorion progenitors
-5.65674	-7.84514	P2_EXE16_E6.5.P2_EXE16_E6.5215								P4_EXE16_E6.5.P4_EXE16_E6.5305	-5.32919	-7.61733	0.0901343	1	77	Chorion progenitors
-5.59349	-7.96922	EXE3_e4-e5_E6.5_3.EXE3_e4-e5_E6.5_3196								EXE3_e2-3_E6.5_2.EXE3_e2-3_E6.5_2226	-5.82283	-7.88656	0.0903608	1	87	Chorion progenitors
-5.67065	-7.81919	EXE17_E5.5_P1.EXE17_E5.5_P1176								EXE2_e3_E7.5_2.EXE2_e3_E7.5_2202	-6.26172	-8.12646	0.0905106	1	103	Chorion progenitors
-5.67739	-7.80681	EXE3_e2-3_E6.5_2.EXE3_e2-3_E6.5_2226								EXE2_e3_E7.5_2.EXE2_e3_E7.5_2306	-5.7068	-7.81748	0.0914274	1	107	Chorion progenitors
-5.81689	-7.58558	EXE25_P10.EXE25_P10054								EXE5_E1-E4_E6.5_1.EXE5_E1-E4_E6.5_1199	-5.66548	-7.79371	0.0916322	1	66	Chorion progenitors
-5.74748	-7.68702	EXE3_e4-e5_E6.5_3.EXE3_e4-e5_E6.5_3099								EXE3_e4-e5_E6.5_3.EXE3_e4-e5_E6.5_3160	-6.07541	-8.01672	0.0921886	1	104	Chorion progenitors
-5.68975	-7.78449	EXE_EXP12_E7.5_2.EXE_EXP12_E7.5_2283								EXE_EXP8_E6.5_NOVA.EXE_EXP8_E6.5_NOVA065	-5.35463	-7.6186	0.0923332	1	67	Chorion progenitors
-5.65357	-7.85113	EXE_EXP8_E6.5_NOVA.EXE_EXP8_E6.5_NOVA010								EXE_EXP10_E7.0_2.EXE_EXP10_E7.0_2003	-5.63224	-7.76641	0.0933388	1	81	Chorion progenitors
-5.65363	-7.85103	EXE2_e4_E7.5_3.EXE2_e4_E7.5_3105								EXE3_e2-3_E6.5_2.EXE3_e2-3_E6.5_2233	-5.65202	-7.77256	0.0942527	1	83	Chorion progenitors
-5.75407	-7.67665	EXE5_E4cont-E6_E6.5_2.EXE5_E4cont-E6_E6.5_2016								EXE_EXP12_E7.5_2.EXE_EXP12_E7.5_2283	-5.85685	-7.87799	0.0960155	1	66	Chorion progenitors
-5.62669	-7.90298	P3_EXE16_E6.5_NOVA.P3_EXE16_E6.5_NOVA017								EXE5_E4cont-E6_E6.5_2.EXE5_E4cont-E6_E6.5_2334	-5.76553	-7.82556	0.096313	1	72	Chorion progenitors
-5.7179	-7.73551	EXE2_e4_E7.5_3.EXE2_e4_E7.5_3041								EXE3_m2e1-e3_E6.5_4.EXE3_m2e1-e3_E6.5_4242	-6.02604	-7.96989	0.0967262	1	104	Chorion progenitors
-5.62208	-7.91205	P3_EXE16_E6.5_NOVA.P3_EXE16_E6.5_NOVA060								EXE_EXP8_E6.5_NOVA.EXE_EXP8_E6.5_NOVA357	-5.92562	-7.90588	0.09829	1	60	Chorion progenitors
-5.62993	-7.89664	EXE_EXP11_E7.5_2.EXE_EXP11_E7.5_2005								EXE4_M1E1-E4,M2E1-E2_E5.5_1.EXE4_M1E1-E4,M2E1-E2_E5.5_1033	-5.66751	-7.75962	0.0983872	1	58	Chorion progenitors
-5.73786	-7.70244	EXE_exp14_spatial_p2_E6.5_e5_e6_NOVA.EXE_exp14_spatial_p2_E6.5_e5_e6_NOVA307								EXE_EXP11_E7.5_1.EXE_EXP11_E7.5_1357	-5.57015	-7.70206	0.0988535	1	85	Chorion progenitors
-6.44743	-7.07659	EXE_EXP12_E7.5_3.EXE_EXP12_E7.5_3029								EXE_exp14_spatial_p1_E6.5_e1_e2_e3_NOVA.EXE_exp14_spatial_p1_E6.5_e1_e2_e3_NOVA121	-5.91159	-7.89452	0.0991016	1	74	Chorion progenitors
-6.02723	-7.36374	EXE3_m2e1-e3_E6.5_4.EXE3_m2e1-e3_E6.5_4220								P1_EXE16_E6.5.P1_EXE16_E6.5305	-5.61124	-7.71637	0.100523	1	67	Chorion progenitors
-5.66713	-7.82569	EXE_EXP8_E6.5_NOVA.EXE_EXP8_E6.5_NOVA088								P4_EXE16_E6.5.P4_EXE16_E6.5152	-5.72875	-7.78248	0.100687	1	72	Chorion progenitors
-5.61804	-7.92003	EXE3_e2-3_E6.5_2.EXE3_e2-3_E6.5_2238								EXE31_p1.EXE31_p1064	-6.06784	-7.97297	0.1014	1	72	Chorion progenitors
-5.82225	-7.57844	EXE3_m2e3cont-m3e1-e2_E6.5_5.EXE3_m2e3cont-m3e1-e2_E6.5_5062								EXE_exp15_spatial_p1_E6.5_e1_e2_e3_m1e2.EXE_exp15_spatial_p1_E6.5_e1_e2_e3_m1e2158	-5.32695	-7.54683	0.101776	1	74	Chorion progenitors
-6.18684	-7.24426	P3_EXE16_E6.5_NOVA.P3_EXE16_E6.5_NOVA048								EXE_exp14_spatial_p1_E6.5_e1_e2_e3_NOVA.EXE_exp14_spatial_p1_E6.5_e1_e2_e3_NOVA057	-5.64405	-7.72666	0.102092	1	62	Chorion progenitors
-5.6751	-7.811	P4_EXE16_E6.5.P4_EXE16_E6.5211								EXE_EXP10_E7.0_2.EXE_EXP10_E7.0_2199	-5.5439	-7.66917	0.102094	1	61	Chorion progenitors
-6.12352	-7.28881	EXE29_P2.EXE29_P2020								EXE_exp14_spatial_p1_E6.5_e1_e2_e3_NOVA.EXE_exp14_spatial_p1_E6.5_e1_e2_e3_NOVA257	-5.33697	-7.55023	0.10212	1	112	Chorion progenitors
-6.17121	-7.255	P3_EXE16_E6.5_NOVA.P3_EXE16_E6.5_NOVA191								P3_EXE16_E6.5_NOVA.P3_EXE16_E6.5_NOVA215	-5.24569	-7.49167	0.103063	1	67	Chorion progenitors
-5.67623	-7.80894	EXE_EXP8_E6.5_NOVA.EXE_EXP8_E6.5_NOVA048								EXE_EXP8_E6.5_NOVA.EXE_EXP8_E6.5_NOVA062	-5.38785	-7.57353	0.103088	1	74	Chorion progenitors
-5.70553	-7.75669	EXE_EXP10_E7.0_2.EXE_EXP10_E7.0_2129								EXE_EXP10_E7.0_2.EXE_EXP10_E7.0_2129	-5.8398	-7.83413	0.103101	1	74	Chorion progenitors
-5.80991	-7.59502	EXE29_P2.EXE29_P2166								EXE3_e4-e5_E6.5_3.EXE3_e4-e5_E6.5_3091	-5.49436	-7.6338	0.103311	1	69	Chorion progenitors
-5.59557	-7.96501	EXE_EXP8_E6.5_NOVA.EXE_EXP8_E6.5_NOVA019								EXE_EXP12_E7.5_2.EXE_EXP12_E7.5_2313	-5.68223	-7.73466	0.104739	1	80	Chorion progenitors
-5.6904	-7.78332	EXE5_E4cont-E6_E6.5_2.EXE5_E4cont-E6_E6.5_2334								EXE2_e4_E7.5_3.EXE2_e4_E7.5_3135	-5.52838	-7.64386	0.104987	1	80	Chorion progenitors
-5.81396	-7.58951	EXE3_e2-3_E6.5_2.EXE3_e2-3_E6.5_2260								P4_EXE16_E6.5.P4_EXE16_E6.5266	-5.54881	-7.65565	0.105002	1	73	Chorion progenitors
-5.6256	-7.90512	EXE3_e4-e5_E6.5_3.EXE3_e4-e5_E6.5_3124								EXE3_e4-e5_E6.5_3.EXE3_e4-e5_E6.5_3080	-5.97445	-7.89754	0.106251	1	64	Chorion progenitors
-5.73986	-7.69921	EXE24_P5.EXE24_P5321								EXE_exp15_spatial_p1_E6.5_e1_e2_e3_m1e2.EXE_exp15_spatial_p1_E6.5_e1_e2_e3_m1e2034	-5.74691	-7.76279	0.106565	1	77	Chorion progenitors
-5.81685	-7.58563	EXE2_e3_E7.5_2.EXE2_e3_E7.5_2241								EXE31_p1.EXE31_p1063	-6.06435	-7.94782	0.106772	1	69	Chorion progenitors
-5.67971	-7.80259	EXE2_e3_E7.5_2.EXE2_e3_E7.5_2306								EXE5_E4cont-E6_E6.5_2.EXE5_E4cont-E6_E6.5_2110	-5.79355	-7.78844	0.106904	1	67	Chorion progenitors
-5.9282	-7.45518	EXE_EXP10_E7.0_2.EXE_EXP10_E7.0_2145								EXE17_E5.5_P1.EXE17_E5.5_P1210	-6.02495	-7.92276	0.107305	1	58	Chorion progenitors
-5.63926	-7.87851	EXE_EXP8_E6.5_NOVA.EXE_EXP8_E6.5_NOVA039								EXE2_e4_E7.5_3.EXE2_e4_E7.5_3041	-5.92816	-7.85981	0.108537	1	72	Chorion progenitors
-6.37614	-7.12176	roni2_p.roni2_p033								EXE2_e4_E7.5_3.EXE2_e4_E7.5_3174	-5.75621	-7.75758	0.108649	1	72	Chorion progenitors
-5.63541	-7.88597	EXE3_m2e1-e3_E6.5_4.EXE3_m2e1-e3_E6.5_4160								EXE_EXP12_E7.5_1.EXE_EXP12_E7.5_1047	-5.49121	-7.59372	0.109856	1	111	Chorion progenitors
-5.65171	-7.85467	EXE3_m2e1-e3_E6.5_4.EXE3_m2e1-e3_E6.5_4149								P2_EXE16_E6.5.P2_EXE16_E6.5110	-6.00306	-7.89815	0.109874	1	71	Chorion progenitors
-6.51252	-7.03465	EXE_EXP8_E6.5_NOVA_701.EXE_EXP8_E6.5_NOVA_701235								EXE_EXP8_E6.5_NOVA.EXE_EXP8_E6.5_NOVA371	-5.51259	-7.6054	0.110055	1	74	Chorion progenitors
-5.79824	-7.61116	EXE30_P1.EXE30_P1200								EXE_EXP12_E7.5_2.EXE_EXP12_E7.5_2335	-5.77336	-7.75872	0.110416	1	60	Chorion progenitors
-6.28639	-7.1787	EXE25_P6.EXE25_P6358								EXE_exp14_spatial_p2_E6.5_e5_e6_NOVA.EXE_exp14_spatial_p2_E6.5_e5_e6_NOVA327	-5.47412	-7.57826	0.110727	1	66	Chorion progenitors
-5.66127	-7.83662	EXE_exp14_spatial_p1_E6.5_e1_e2_e3_NOVA.EXE_exp14_spatial_p1_E6.5_e1_e2_e3_NOVA294								EXE_EXP8_E6.5_NOVA.EXE_EXP8_E6.5_NOVA040	-6.21783	-8.02102	0.111197	1	94	Chorion progenitors
-5.63892	-7.87918	EXE2_e3_E7.5_2.EXE2_e3_E7.5_2216								EXE24_P5.EXE24_P5148	-5.74215	-7.73469	0.111456	1	104	Chorion progenitors
-5.68015	-7.80178	EXE5_E1-E4_E6.5_1.EXE5_E1-E4_E6.5_1199								EXE_exp15_spatial_p1_E6.5_e1_e2_e3_m1e2.EXE_exp15_spatial_p1_E6.5_e1_e2_e3_m1e2182	-5.42785	-7.54001	0.112521	1	74	Chorion progenitors
-6.02451	-7.36602	EXE2_e4_E7.5_3.EXE2_e4_E7.5_3123								EXE_EXP8_E6.5_NOVA_701.EXE_EXP8_E6.5_NOVA_701175	-5.46271	-7.5586	0.112853	1	84	Chorion progenitors
-5.73934	-7.70004	EXE24_P5.EXE24_P5110								P3_EXE16_E6.5_NOVA.P3_EXE16_E6.5_NOVA281	-5.73404	-7.72148	0.113049	1	66	Chorion progenitors
-5.71416	-7.74186	EXE5_E4cont-E6_E6.5_2.EXE5_E4cont-E6_E6.5_2110								EXE_EXP12_E7.5_3.EXE_EXP12_E7.5_3321	-6.08996	-7.93399	0.113727	1	108	Chorion progenitors
-6.41672	-7.0961	EXE_EXP11_E7.5_2.EXE_EXP11_E7.5_2159								EXE17_E5.5_P1.EXE17_E5.5_P1042	-5.73623	-7.71578	0.114384	1	58	Chorion progenitors
-5.73741	-7.70318	EXE30_P1.EXE30_P1119								EXE25_P9.EXE25_P9342	-5.74781	-7.71975	0.114974	1	75	Chorion progenitors
-5.60915	-7.93772	EXE3_m2e1-e3_E6.5_4.EXE3_m2e1-e3_E6.5_4221								EXE5_E6cont-E7_E6.5_3.EXE5_E6cont-E7_E6.5_3034	-6.10853	-7.93923	0.115186	1	68	Chorion progenitors
-5.63733	-7.88224	EXE_exp15_spatial_p1_E6.5_e1_e2_e3_m1e2.EXE_exp15_spatial_p1_E6.5_e1_e2_e3_m1e2176								EXE_EXP10_E7.0_2.EXE_EXP10_E7.0_2043	-5.43651	-7.52795	0.115247	1	78	Chorion progenitors
-5.70011	-7.76614	P4_EXE16_E6.5.P4_EXE16_E6.5152								EXE29_P2.EXE29_P2149	-5.71705	-7.69662	0.11579	1	69	Chorion progenitors
-6.60166	-6.97517	EXE2_e3_E7.5_2.EXE2_e3_E7.5_2218								EXE3_e2-3_E6.5_2.EXE3_e2-3_E6.5_2201	-5.41258	-7.50753	0.116156	1	67	Chorion progenitors
-5.59078	-7.9747	EXE_EXP11_E7.5_2.EXE_EXP11_E7.5_2161								EXE_EXP12_E7.5_1.EXE_EXP12_E7.5_1138	-6.15171	-7.96036	0.116424	1	109	Chorion progenitors
-5.67253	-7.81573	EXE3_m2e3cont-m3e1-e2_E6.5_5.EXE3_m2e3cont-m3e1-e2_E6.5_5123								EXE30_P1.EXE30_P1119	-5.87337	-7.78692	0.116908	1	63	Chorion progenitors
-5.64476	-7.86794	EXE_exp14_spatial_p1_E6.5_e1_e2_e3_NOVA.EXE_exp14_spatial_p1_E6.5_e1_e2_e3_NOVA326								EXE_exp14_spatial_p1_E6.5_e1_e2_e3_NOVA.EXE_exp14_spatial_p1_E6.5_e1_e2_e3_NOVA283	-5.63028	-7.63709	0.11693	1	74	Chorion progenitors
-5.7856	-7.62919	EXE5_E4cont-E6_E6.5_2.EXE5_E4cont-E6_E6.5_2193								EXE_exp15_spatial_p1_E6.5_e1_e2_e3_m1e2.EXE_exp15_spatial_p1_E6.5_e1_e2_e3_m1e2169	-5.39344	-7.49117	0.116935	1	67	Chorion progenitors
-5.7756	-7.64386	EXE24_P5.EXE24_P5266								EXE_exp14_spatial_p2_E6.5_e5_e6_NOVA.EXE_exp14_spatial_p2_E6.5_e5_e6_NOVA307	-5.98544	-7.85517	0.1171	1	64	Chorion progenitors
-6.35184	-7.13711	EXE25_P7.EXE25_P7142								EXE_EXP8_E6.5_NOVA.EXE_EXP8_E6.5_NOVA313	-5.42835	-7.50783	0.117706	1	77	Chorion progenitors
-5.68587	-7.79143	EXE3_e2-3_E6.5_2.EXE3_e2-3_E6.5_2233								EXE24_P5.EXE24_P5110	-5.88437	-7.78973	0.117725	1	78	Chorion progenitors
-6.41745	-7.09564	EXE_exp14_spatial_p2_E6.5_e5_e6_NOVA.EXE_exp14_spatial_p2_E6.5_e5_e6_NOVA285								EXE24_P5.EXE24_P5321	-5.94035	-7.82349	0.117942	1	96	Chorion progenitors
-5.64374	-7.86988	EXE3_m2e1-e3_E6.5_4.EXE3_m2e1-e3_E6.5_4276								EXE_exp15_spatial_p1_E6.5_e1_e2_e3_m1e2.EXE_exp15_spatial_p1_E6.5_e1_e2_e3_m1e2070	-5.5585	-7.58386	0.118445	1	66	Chorion progenitors
-5.74443	-7.69187	EXE17_E5.5_P1.EXE17_E5.5_P1244								EXE_EXP10_E7.0_2.EXE_EXP10_E7.0_2263	-5.3449	-7.44951	0.118735	1	78	Chorion progenitors
-5.68387	-7.79504	EXE_EXP10_E7.0_2.EXE_EXP10_E7.0_2003								EXE_exp14_spatial_p1_E6.5_e1_e2_e3_NOVA.EXE_exp14_spatial_p1_E6.5_e1_e2_e3_NOVA014	-5.77152	-7.71415	0.118841	1	75	Chorion progenitors
-6.14384	-7.27419	P3_EXE16_E6.5_NOVA.P3_EXE16_E6.5_NOVA128								EXE_exp14_spatial_p1_E6.5_e1_e2_e3_NOVA.EXE_exp14_spatial_p1_E6.5_e1_e2_e3_NOVA027	-5.60151	-7.60812	0.118871	1	81	Chorion progenitors
-5.77341	-7.64711	P4_EXE16_E6.5.P4_EXE16_E6.5338								EXE_EXP10_E7.0_NOVA.EXE_EXP10_E7.0_NOVA098	-5.68893	-7.66139	0.119083	1	64	Chorion progenitors
-5.60243	-7.9512	P2_EXE16_E6.5.P2_EXE16_E6.5158								EXE_EXP8_E6.5_NOVA.EXE_EXP8_E6.5_NOVA096	-5.75274	-7.69844	0.1196	1	69	Chorion progenitors
-5.71338	-7.74318	EXE_exp15_spatial_p1_E6.5_e1_e2_e3_m1e2.EXE_exp15_spatial_p1_E6.5_e1_e2_e3_m1e2034								EXE17_E5.5_P1.EXE17_E5.5_P1244	-5.86619	-7.76809	0.119859	1	58	Chorion progenitors
-5.67522	-7.81079	P3_EXE16_E6.5_NOVA.P3_EXE16_E6.5_NOVA197								EXE3_e2-3_E6.5_2.EXE3_e2-3_E6.5_2172	-5.13106	-7.30723	0.119886	1	83	Chorion progenitors
-5.69499	-7.77516	EXE4_M1E1-E4,M2E1-E2_E5.5_1.EXE4_M1E1-E4,M2E1-E2_E5.5_1033								EXE29_P2.EXE29_P2135	-5.54614	-7.56727	0.119913	1	61	Chorion progenitors
-5.72222	-7.72822	EXE_EXP12_E7.5_2.EXE_EXP12_E7.5_2335								P1_EXE16_E6.5.P1_EXE16_E6.5345	-5.75107	-7.69411	0.12022	1	64	Chorion progenitors
-5.82386	-7.57631	EXE2_e3_E7.5_2.EXE2_e3_E7.5_2073								EXE2_e4_E7.5_3.EXE2_e4_E7.5_3077	-5.60311	-7.6007	0.120321	1	80	Chorion progenitors
-5.71815	-7.73508	EXE2_e4_E7.5_3.EXE2_e4_E7.5_3174								EXE3_e4-e5_E6.5_3.EXE3_e4-e5_E6.5_3099	-6.05128	-7.87863	0.121127	1	86	Chorion progenitors
-6.7709	-6.85254	EXE25_P6.EXE25_P6348								P3_EXE16_E6.5_NOVA.P3_EXE16_E6.5_NOVA223	-5.82961	-7.73765	0.121348	1	77	Chorion progenitors
-5.94336	-7.43994	EXE25_P6.EXE25_P6296								EXE5_E1-E4_E6.5_1.EXE5_E1-E4_E6.5_1063	-5.6749	-7.63923	0.121487	1	78	Chorion progenitors
-5.79294	-7.61865	EXE25_P10.EXE25_P10228								P2_EXE16_E6.5.P2_EXE16_E6.5203	-5.56762	-7.57058	0.121644	1	78	Chorion progenitors
-6.36568	-7.12837	EXE24_P4.EXE24_P4314								EXE_exp15_spatial_p1_E6.5_e1_e2_e3_m1e2.EXE_exp15_spatial_p1_E6.5_e1_e2_e3_m1e2017	-5.4873	-7.51092	0.123111	1	67	Chorion progenitors
-5.64816	-7.86142	EXE24_P5.EXE24_P5233								P3_EXE16_E6.5_NOVA.P3_EXE16_E6.5_NOVA031	-5.61189	-7.58589	0.123805	1	73	Chorion progenitors
-5.80313	-7.60433	EXE3_m2e3cont-m3e1-e2_E6.5_5.EXE3_m2e3cont-m3e1-e2_E6.5_5101								EXE5_E4cont-E6_E6.5_2.EXE5_E4cont-E6_E6.5_2016	-6.05395	-7.86862	0.123852	1	58	Chorion progenitors
-6.36285	-7.13016	lin_trace_p4_exp1.lin_trace_p4_exp1291								EXE3_e4-e5_E6.5_3.EXE3_e4-e5_E6.5_3021	-5.55767	-7.55023	0.123983	1	79	Chorion progenitors
-6.26339	-7.19351	EXE_EXP8_E6.5_NOVA.EXE_EXP8_E6.5_NOVA230								EXE_EXP10_E7.0_2.EXE_EXP10_E7.0_2077	-5.32498	-7.39178	0.12538	1	83	Chorion progenitors
-6.02581	-7.36493	EXE25_P10.EXE25_P10065								EXE_EXP10_E7.0_2.EXE_EXP10_E7.0_2350	-5.47973	-7.48795	0.125924	1	81	Chorion progenitors
-5.86202	-7.52839	EXE3_m2e3cont-m3e1-e2_E6.5_5.EXE3_m2e3cont-m3e1-e2_E6.5_5096								EXE_EXP10_E7.0_NOVA.EXE_EXP10_E7.0_NOVA151	-5.75145	-7.6605	0.126537	1	103	Chorion progenitors
-5.74801	-7.68618	P3_EXE16_E6.5_NOVA.P3_EXE16_E6.5_NOVA223								EXE_EXP10_E7.0_2.EXE_EXP10_E7.0_2008	-5.47966	-7.48344	0.126605	1	67	Chorion progenitors
-5.72463	-7.7242	EXE24_P5.EXE24_P5148								EXE_EXP8_E6.5_NOVA.EXE_EXP8_E6.5_NOVA227	-5.48647	-7.48431	0.127127	1	74	Chorion progenitors
-5.70923	-7.7503	EXE_EXP12_E7.5_2.EXE_EXP12_E7.5_2313								EXE5_E4cont-E6_E6.5_2.EXE5_E4cont-E6_E6.5_2126	-5.49701	-7.48774	0.127676	1	103	Chorion progenitors
-5.76599	-7.65829	EXE24_P5.EXE24_P5023								EXE17_E5.5_P1.EXE17_E5.5_P1128	-5.73935	-7.64587	0.127773	1	58	Chorion progenitors
-6.48094	-7.05512	EXE25_P10.EXE25_P10132								EXE24_P5.EXE24_P5231	-6.18064	-7.93248	0.128401	1	61	Chorion progenitors
-5.96535	-7.4187	EXE3_e2-3_E6.5_2.EXE3_e2-3_E6.5_2099								EXE24_P5.EXE24_P5023	-5.87913	-7.73266	0.128703	1	105	Chorion progenitors
-5.8512	-7.54152	EXE17_E5.5_P1.EXE17_E5.5_P1150								P4_EXE16_E6.5.P4_EXE16_E6.5219	-5.47803	-7.46893	0.128718	1	78	Chorion progenitors
-6.00406	-7.38357	EXE_EXP10_E7.0_NOVA.EXE_EXP10_E7.0_NOVA145								EXE_EXP8_E6.5_NOVA.EXE_EXP8_E6.5_NOVA025	-6.18909	-7.93193	0.130114	1	80	Chorion progenitors
-6.48589	-7.05192	EXE25_P8.EXE25_P8324								EXE3_m2e1-e3_E6.5_4.EXE3_m2e1-e3_E6.5_4105	-5.56735	-7.51575	0.130638	1	83	Chorion progenitors
-5.70326	-7.76064	EXE_exp14_spatial_p1_E6.5_e1_e2_e3_NOVA.EXE_exp14_spatial_p1_E6.5_e1_e2_e3_NOVA057								EXE24_P5.EXE24_P5053	-5.60367	-7.53915	0.130776	1	77	Chorion progenitors
-5.72834	-7.71804	P3_EXE16_E6.5_NOVA.P3_EXE16_E6.5_NOVA281								EXE3_m2e3cont-m3e1-e2_E6.5_5.EXE3_m2e3cont-m3e1-e2_E6.5_5104	-5.63257	-7.55698	0.130966	1	64	Chorion progenitors
-5.64671	-7.86419	EXE_EXP8_E6.5_NOVA.EXE_EXP8_E6.5_NOVA309								EXE_exp15_spatial_p1_E6.5_e1_e2_e3_m1e2.EXE_exp15_spatial_p1_E6.5_e1_e2_e3_m1e2007	-5.45774	-7.44005	0.131013	1	76	Chorion progenitors
-5.73284	-7.71062	EXE25_P9.EXE25_P9342								P4_EXE16_E6.5.P4_EXE16_E6.5338	-5.9484	-7.7646	0.131678	1	91	Chorion progenitors
-5.87619	-7.51173	EXE_EXP8_E6.5_NOVA.EXE_EXP8_E6.5_NOVA056								EXE_EXP10_E7.0_2.EXE_EXP10_E7.0_2029	-5.75682	-7.63322	0.132186	1	78	Chorion progenitors
-5.69975	-7.76678	P1_EXE16_E6.5.P1_EXE16_E6.5305								EXE2_e3_E7.5_2.EXE2_e3_E7.5_2070	-6.32792	-8.01642	0.132227	1	68	Chorion progenitors
-6.20061	-7.23492	EXE25_P6.EXE25_P6138								EXE24_P5.EXE24_P5266	-5.96918	-7.77448	0.132547	1	61	Chorion progenitors
-5.73146	-7.71289	EXE17_E5.5_P1.EXE17_E5.5_P1042								EXE30_P1.EXE30_P1132	-5.53829	-7.48303	0.132676	1	58	Chorion progenitors
-5.742	-7.69576	EXE_exp14_spatial_p1_E6.5_e1_e2_e3_NOVA.EXE_exp14_spatial_p1_E6.5_e1_e2_e3_NOVA014								EXE_exp14_spatial_p2_E6.5_e5_e6_NOVA.EXE_exp14_spatial_p2_E6.5_e5_e6_NOVA259	-5.7022	-7.58681	0.133883	1	112	Chorion progenitors
-5.78082	-7.63616	EXE3_e4-e5_E6.5_3.EXE3_e4-e5_E6.5_3010								EXE_EXP8_E6.5_NOVA_701.EXE_EXP8_E6.5_NOVA_701147	-5.14657	-7.20785	0.134121	1	67	Chorion progenitors
-5.80569	-7.60079	EXE17_E5.5_P1.EXE17_E5.5_P1076								EXE3_e4-e5_E6.5_3.EXE3_e4-e5_E6.5_3010	-5.89528	-7.71415	0.134609	1	105	Chorion progenitors
-5.81986	-7.5816	EXE3_m2e3cont-m3e1-e2_E6.5_5.EXE3_m2e3cont-m3e1-e2_E6.5_5025								EXE_exp15_spatial_p1_E6.5_e1_e2_e3_m1e2.EXE_exp15_spatial_p1_E6.5_e1_e2_e3_m1e2175	-5.63335	-7.53324	0.134988	1	58	Chorion progenitors
-5.81398	-7.58949	P4_EXE16_E6.5.P4_EXE16_E6.5200								EXE_EXP8_E6.5_NOVA.EXE_EXP8_E6.5_NOVA277	-5.50773	-7.44711	0.135029	1	78	Chorion progenitors
-5.83548	-7.56123	EXE_EXP12_E7.5_1.EXE_EXP12_E7.5_1093								P3_EXE16_E6.5_NOVA.P3_EXE16_E6.5_NOVA055	-5.82648	-7.66359	0.135317	1	72	Chorion progenitors
-5.83017	-7.56806	EXE5_E4cont-E6_E6.5_2.EXE5_E4cont-E6_E6.5_2241								EXE_EXP8_E6.5_NOVA.EXE_EXP8_E6.5_NOVA233	-5.39475	-7.3665	0.135442	1	74	Chorion progenitors
-6.19709	-7.2373	EXE_EXP12_E7.5_3.EXE_EXP12_E7.5_3296								EXE5_E4cont-E6_E6.5_2.EXE5_E4cont-E6_E6.5_2193	-5.99898	-7.77671	0.136483	1	108	Chorion progenitors
-5.79463	-7.61625	P4_EXE16_E6.5.P4_EXE16_E6.5378								EXE_EXP12_E7.5_1.EXE_EXP12_E7.5_1096	-5.87295	-7.68625	0.13709	1	66	Chorion progenitors
-5.69603	-7.77333	EXE_EXP11_E7.5_1.EXE_EXP11_E7.5_1357								EXE17_E5.5_P1.EXE17_E5.5_P1245	-5.72011	-7.57943	0.137267	1	58	Chorion progenitors
-5.823	-7.57744	EXE17_E5.5_P1.EXE17_E5.5_P1087								EXE_EXP8_E6.5_NOVA.EXE_EXP8_E6.5_NOVA103	-5.74374	-7.59431	0.137534	1	74	Chorion progenitors
-6.27706	-7.1847	EXE_EXP8_E6.5_NOVA.EXE_EXP8_E6.5_NOVA057								P3_EXE16_E6.5_NOVA.P3_EXE16_E6.5_NOVA090	-5.71478	-7.57084	0.138117	1	58	Chorion progenitors
-6.09992	-7.30623	EXE3_m2e1-e3_E6.5_4.EXE3_m2e1-e3_E6.5_4254								EXE_exp14_spatial_p1_E6.5_e1_e2_e3_NOVA.EXE_exp14_spatial_p1_E6.5_e1_e2_e3_NOVA143	-5.49918	-7.4156	0.138852	1	84	Chorion progenitors
-5.74381	-7.69286	EXE_EXP8_E6.5_NOVA.EXE_EXP8_E6.5_NOVA096								EXE25_P10.EXE25_P10228	-5.98346	-7.75279	0.139329	1	103	Chorion progenitors
-5.73477	-7.70748	EXE29_P2.EXE29_P2149								P4_EXE16_E6.5.P4_EXE16_E6.5378	-5.91895	-7.70404	0.139979	1	75	Chorion progenitors
-6.35916	-7.13248	EXE25_P9.EXE25_P9327								EXE3_e2-3_E6.5_2.EXE3_e2-3_E6.5_2186	-5.39462	-7.33237	0.140147	1	69	Chorion progenitors
-5.9996	-7.38748	EXE3_e4-e5_E6.5_3.EXE3_e4-e5_E6.5_3077								EXE_exp15_spatial_p1_E6.5_e1_e2_e3_m1e2.EXE_exp15_spatial_p1_E6.5_e1_e2_e3_m1e2083	-5.39372	-7.33158	0.140174	1	83	Chorion progenitors
-5.7453	-7.69049	P1_EXE16_E6.5.P1_EXE16_E6.5345								EXE30_P1.EXE30_P1112	-5.79001	-7.61081	0.140373	1	58	Chorion progenitors
-5.92728	-7.45613	EXE24_P11.EXE24_P11043								EXE17_E5.5_P1.EXE17_E5.5_P1303	-5.82351	-7.63283	0.140686	1	58	Chorion progenitors
-5.89385	-7.49174	EXE3_e2-3_E6.5_2.EXE3_e2-3_E6.5_2175								EXE_exp14_spatial_p1_E6.5_e1_e2_e3_NOVA.EXE_exp14_spatial_p1_E6.5_e1_e2_e3_NOVA180	-5.47875	-7.38502	0.141162	1	77	Chorion progenitors
-5.96154	-7.42231	EXE25_P7.EXE25_P7242								EXE30_P1.EXE30_P1200	-6.06728	-7.80285	0.141363	1	58	Chorion progenitors
-5.78716	-7.62694	EXE_EXP12_E7.5_1.EXE_EXP12_E7.5_1096								EXE_EXP10_E7.0_NOVA.EXE_EXP10_E7.0_NOVA124	-5.87677	-7.66629	0.141511	1	110	Chorion progenitors
-6.29223	-7.17496	EXE23_P6.EXE23_P6079								P3_EXE16_E6.5_NOVA.P3_EXE16_E6.5_NOVA320	-5.59014	-7.46098	0.141661	1	74	Chorion progenitors
-5.94657	-7.43678	EXE3_m2e1-e3_E6.5_4.EXE3_m2e1-e3_E6.5_4003								EXE3_m2e3cont-m3e1-e2_E6.5_5.EXE3_m2e3cont-m3e1-e2_E6.5_5004	-5.54156	-7.42566	0.141777	1	84	Chorion progenitors
-6.31155	-7.16264	EXE_exp14_spatial_p2_E6.5_e5_e6_NOVA.EXE_exp14_spatial_p2_E6.5_e5_e6_NOVA294								P3_EXE16_E6.5_NOVA.P3_EXE16_E6.5_NOVA063	-5.80679	-7.61469	0.141826	1	79	Chorion progenitors
-5.70327	-7.76063	EXE_EXP10_E7.0_2.EXE_EXP10_E7.0_2199								EXE29_P2.EXE29_P2134	-6.22568	-7.91379	0.141868	1	59	Chorion progenitors
-5.66226	-7.83477	EXE3_e4-e5_E6.5_3.EXE3_e4-e5_E6.5_3089								P2_EXE16_E6.5.P2_EXE16_E6.5159	-6.50521	-8.1134	0.141893	1	71	Chorion progenitors
-5.79863	-7.61062	EXE_EXP10_E7.0_NOVA.EXE_EXP10_E7.0_NOVA124								EXE2_e3_E7.5_2.EXE2_e3_E7.5_2252	-5.38761	-7.31463	0.141924	1	83	Chorion progenitors
-5.78262	-7.63352	P3_EXE16_E6.5_NOVA.P3_EXE16_E6.5_NOVA055								EXE_EXP11_E7.5_2.EXE_EXP11_E7.5_2214	-5.73378	-7.5613	0.14204	1	66	Chorion progenitors
-5.74258	-7.69484	EXE_EXP10_E7.0_NOVA.EXE_EXP10_E7.0_NOVA098								EXE3_m2e1-e3_E6.5_4.EXE3_m2e1-e3_E6.5_4056	-5.60578	-7.46724	0.142407	1	66	Chorion progenitors
-5.76063	-7.66647	EXE_EXP10_E7.0_NOVA.EXE_EXP10_E7.0_NOVA151								P4_EXE16_E6.5.P4_EXE16_E6.5284	-5.54082	-7.42033	0.142459	1	75	Chorion progenitors
-6.07893	-7.3222	EXE_EXP12_E7.5_2.EXE_EXP12_E7.5_2180								P3_EXE16_E6.5_NOVA.P3_EXE16_E6.5_NOVA359	-6.23691	-7.91968	0.1425	1	65	Chorion progenitors
-6.21055	-7.22825	P4_EXE16_E6.5.P4_EXE16_E6.5223								P4_EXE16_E6.5.P4_EXE16_E6.5198	-5.81592	-7.61676	0.14264	1	77	Chorion progenitors
-5.70983	-7.74927	P4_EXE16_E6.5.P4_EXE16_E6.5266								EXE3_m2e3cont-m3e1-e2_E6.5_5.EXE3_m2e3cont-m3e1-e2_E6.5_5101	-5.99916	-7.74591	0.143225	1	88	Chorion progenitors
-6.00335	-7.38419	P3_EXE16_E6.5_NOVA.P3_EXE16_E6.5_NOVA291								EXE3_m2e3cont-m3e1-e2_E6.5_5.EXE3_m2e3cont-m3e1-e2_E6.5_5102	-5.41721	-7.32352	0.143599	1	81	Chorion progenitors
-5.90819	-7.47612	EXE5_E1-E4_E6.5_1.EXE5_E1-E4_E6.5_1086								P4_EXE16_E6.5.P4_EXE16_E6.5209	-5.62779	-7.47317	0.144006	1	77	Chorion progenitors
-5.65786	-7.84303	EXE3_e2-3_E6.5_2.EXE3_e2-3_E6.5_2274								EXE_exp14_spatial_p2_E6.5_e5_e6_NOVA.EXE_exp14_spatial_p2_E6.5_e5_e6_NOVA286	-5.74481	-7.55722	0.144095	1	81	Chorion progenitors
-5.96737	-7.4168	EXE_exp15_spatial_p1_E6.5_e1_e2_e3_m1e2.EXE_exp15_spatial_p1_E6.5_e1_e2_e3_m1e2064								P3_EXE16_E6.5_NOVA.P3_EXE16_E6.5_NOVA345	-5.21005	-7.1695	0.144096	1	66	Chorion progenitors
-5.83326	-7.56408	EXE3_m2e1-e3_E6.5_4.EXE3_m2e1-e3_E6.5_4294								EXE17_E5.5_P1.EXE17_E5.5_P1076	-5.95777	-7.7111	0.144193	1	58	Chorion progenitors
-5.76368	-7.6618	EXE17_E5.5_P1.EXE17_E5.5_P1128								EXE17_E5.5_P1.EXE17_E5.5_P1141	-5.68355	-7.50741	0.144974	1	58	Chorion progenitors
-5.7098	-7.74933	EXE2_e4_E7.5_3.EXE2_e4_E7.5_3135								EXE_EXP8_E6.5_NOVA.EXE_EXP8_E6.5_NOVA063	-5.56236	-7.41878	0.145025	1	76	Chorion progenitors
-6.2202	-7.22181	EXE24_P10.EXE24_P10073								EXE29_P2.EXE29_P2166	-6.1336	-7.83231	0.145778	1	105	Chorion progenitors
-5.74834	-7.68565	EXE5_E1-E4_E6.5_1.EXE5_E1-E4_E6.5_1063								EXE17_E5.5_P1.EXE17_E5.5_P1196	-5.59576	-7.43711	0.145944	1	118	Chorion
-5.99535	-7.39124	EXE25_P7.EXE25_P7238								EXE17_E5.5_P1.EXE17_E5.5_P1199	-5.47359	-7.34694	0.146054	1	58	Chorion progenitors
-5.73746	-7.70309	EXE_exp14_spatial_p1_E6.5_e1_e2_e3_NOVA.EXE_exp14_spatial_p1_E6.5_e1_e2_e3_NOVA283								P3_EXE16_E6.5_NOVA.P3_EXE16_E6.5_NOVA123	-5.01429	-7.00952	0.146184	1	66	Chorion progenitors
-6.06151	-7.33582	EXE_EXP12_E7.5_2.EXE_EXP12_E7.5_2001								P4_EXE16_E6.5.P4_EXE16_E6.5224	-5.7245	-7.52928	0.146296	1	62	Chorion progenitors
-5.94151	-7.44177	EXE3_m2e1-e3_E6.5_4.EXE3_m2e1-e3_E6.5_4116								P4_EXE16_E6.5.P4_EXE16_E6.5379	-5.69536	-7.50783	0.1463	1	58	Chorion progenitors
-5.70601	-7.75587	EXE3_e4-e5_E6.5_3.EXE3_e4-e5_E6.5_3091								EXE_exp15_spatial_p1_E6.5_e1_e2_e3_m1e2.EXE_exp15_spatial_p1_E6.5_e1_e2_e3_m1e2057	-5.83973	-7.61099	0.146855	1	58	Chorion progenitors
-6.38117	-7.11859	EXE25_P7.EXE25_P7227								EXE3_e2-3_E6.5_2.EXE3_e2-3_E6.5_2260	-6.13162	-7.82488	0.147293	1	112	Chorion progenitors
-5.77469	-7.64521	EXE_EXP10_E7.0_2.EXE_EXP10_E7.0_2029								P4_EXE16_E6.5.P4_EXE16_E6.5200	-5.97554	-7.70919	0.147301	1	64	Chorion progenitors
-5.79647	-7.61365	EXE17_E5.5_P1.EXE17_E5.5_P1303								EXE3_m2e3cont-m3e1-e2_E6.5_5.EXE3_m2e3cont-m3e1-e2_E6.5_5088	-5.79125	-7.56952	0.14785	1	61	Chorion progenitors
-6.02502	-7.36559	EXE3_e4-e5_E6.5_3.EXE3_e4-e5_E6.5_3103								P4_EXE16_E6.5.P4_EXE16_E6.5149	-5.58192	-7.414	0.147857	1	72	Chorion progenitors
-6.5571	-7.00526	EXE2_e3_E7.5_2.EXE2_e3_E7.5_2109								P4_EXE16_E6.5.P4_EXE16_E6.5193	-5.77468	-7.55529	0.148173	1	66	Chorion progenitors
-6.08946	-7.31413	EXE_exp14_spatial_p1_E6.5_e1_e2_e3_NOVA.EXE_exp14_spatial_p1_E6.5_e1_e2_e3_NOVA122								EXE_exp14_spatial_p1_E6.5_e1_e2_e3_NOVA.EXE_exp14_spatial_p1_E6.5_e1_e2_e3_NOVA308	-5.27425	-7.1813	0.148279	1	67	Chorion progenitors
-5.68168	-7.79901	EXE_EXP8_E6.5_NOVA.EXE_EXP8_E6.5_NOVA065								EXE2_e3_E7.5_2.EXE2_e3_E7.5_2241	-6.12967	-7.81926	0.148365	1	96	Chorion progenitors
-5.96271	-7.4212	P4_EXE16_E6.5.P4_EXE16_E6.5297								EXE25_P10.EXE25_P10054	-6.20945	-7.87876	0.148381	1	77	Chorion progenitors
-6.5717	-6.99548	EXE25_P7.EXE25_P7223								EXE3_e4-e5_E6.5_3.EXE3_e4-e5_E6.5_3128	-5.56306	-7.3946	0.14863	1	112	Chorion progenitors
-5.6769	-7.8077	P4_EXE16_E6.5.P4_EXE16_E6.5305								EXE25_P7.EXE25_P7294	-6.24597	-7.90356	0.149043	1	87	Chorion progenitors
-5.80159	-7.60648	P4_EXE16_E6.5.P4_EXE16_E6.5198								EXE3_e2-3_E6.5_2.EXE3_e2-3_E6.5_2060	-5.45625	-7.31107	0.149109	1	70	Chorion progenitors
-5.79945	-7.60946	P3_EXE16_E6.5_NOVA.P3_EXE16_E6.5_NOVA063								EXE25_P10.EXE25_P10083	-5.70515	-7.49537	0.149473	1	66	Chorion progenitors
-5.81279	-7.5911	EXE_exp15_spatial_p1_E6.5_e1_e2_e3_m1e2.EXE_exp15_spatial_p1_E6.5_e1_e2_e3_m1e2057								EXE3_m2e3cont-m3e1-e2_E6.5_5.EXE3_m2e3cont-m3e1-e2_E6.5_5025	-5.99153	-7.71071	0.149482	1	73	Chorion progenitors
-5.79565	-7.6148	EXE30_P1.EXE30_P1112								EXE17_E5.5_P1.EXE17_E5.5_P1083	-5.25652	-7.15673	0.149651	1	58	Chorion progenitors
-6.15599	-7.2656	EXE2_e3_E7.5_2.EXE2_e3_E7.5_2150								EXE_exp15_spatial_p1_E6.5_e1_e2_e3_m1e2.EXE_exp15_spatial_p1_E6.5_e1_e2_e3_m1e2062	-5.50672	-7.34367	0.149825	1	103	Chorion progenitors
-6.04269	-7.35095	EXE25_P5.EXE25_P5085								EXE3_m2e3cont-m3e1-e2_E6.5_5.EXE3_m2e3cont-m3e1-e2_E6.5_5062	-6.17705	-7.8466	0.15036	1	112	Chorion progenitors
-6.31827	-7.15837	EXE_EXP12_E7.5_1.EXE_EXP12_E7.5_1144								EXE_EXP11_E7.5_2.EXE_EXP11_E7.5_2168	-5.5177	-7.34771	0.150424	1	82	Chorion progenitors
-5.74207	-7.69565	EXE_exp14_spatial_p1_E6.5_e1_e2_e3_NOVA.EXE_exp14_spatial_p1_E6.5_e1_e2_e3_NOVA027								EXE_EXP8_E6.5_NOVA.EXE_EXP8_E6.5_NOVA058	-5.55365	-7.37457	0.15047	1	74	Chorion progenitors
-5.89092	-7.495	EXE3_m2e1-e3_E6.5_4.EXE3_m2e1-e3_E6.5_4257								EXE17_E5.5_P1.EXE17_E5.5_P1087	-5.98652	-7.7013	0.150636	1	58	Chorion progenitors
-5.72139	-7.72962	EXE_EXP8_E6.5_NOVA.EXE_EXP8_E6.5_NOVA371								EXE2_e3_E7.5_2.EXE2_e3_E7.5_2073	-6.06268	-7.75807	0.150951	1	88	Chorion progenitors
-6.00827	-7.3799	EXE_exp14_spatial_p1_E6.5_e1_e2_e3_NOVA.EXE_exp14_spatial_p1_E6.5_e1_e2_e3_NOVA303								EXE_exp14_spatial_p2_E6.5_e5_e6_NOVA.EXE_exp14_spatial_p2_E6.5_e5_e6_NOVA323	-5.50488	-7.33036	0.151514	1	66	Chorion progenitors
-5.88698	-7.49942	P3_EXE16_E6.5_NOVA.P3_EXE16_E6.5_NOVA041								EXE3_m2e3cont-m3e1-e2_E6.5_5.EXE3_m2e3cont-m3e1-e2_E6.5_5124	-5.48919	-7.30681	0.153	1	74	Chorion progenitors
-6.01972	-7.37008	EXE_EXP8_E6.5_NOVA.EXE_EXP8_E6.5_NOVA090								EXE_exp14_spatial_p1_E6.5_e1_e2_e3_NOVA.EXE_exp14_spatial_p1_E6.5_e1_e2_e3_NOVA163	-5.25062	-7.12254	0.153084	1	67	Chorion progenitors
-5.74554	-7.6901	EXE2_e4_E7.5_3.EXE2_e4_E7.5_3077								EXE25_P2.EXE25_P2312	-5.86281	-7.59382	0.153151	1	110	Chorion progenitors
-6.01898	-7.3707	EXE2_e3_E7.5_2.EXE2_e3_E7.5_2137								EXE5_E4cont-E6_E6.5_2.EXE5_E4cont-E6_E6.5_2241	-6.01141	-7.70784	0.153254	1	104	Chorion progenitors
-6.08375	-7.31849	EXE_EXP11_E7.5_1.EXE_EXP11_E7.5_1319								P4_EXE16_E6.5.P4_EXE16_E6.5349	-5.82214	-7.56113	0.153382	1	62	Chorion progenitors
-5.94433	-7.43899	EXE_exp14_spatial_p1_E6.5_e1_e2_e3_NOVA.EXE_exp14_spatial_p1_E6.5_e1_e2_e3_NOVA212								EXE3_m2e1-e3_E6.5_4.EXE3_m2e1-e3_E6.5_4294	-5.93874	-7.64616	0.154371	1	66	Chorion progenitors
-5.94069	-7.44259	EXE_exp14_spatial_p1_E6.5_e1_e2_e3_NOVA.EXE_exp14_spatial_p1_E6.5_e1_e2_e3_NOVA262								EXE17_E5.5_P1.EXE17_E5.5_P1156	-5.53404	-7.33025	0.154542	1	97	Chorion progenitors
-5.7883	-7.62529	EXE_EXP8_E6.5_NOVA.EXE_EXP8_E6.5_NOVA103								EXE2_e4_E7.5_3.EXE2_e4_E7.5_3022	-5.60066	-7.3782	0.155093	1	78	Chorion progenitors
-5.82989	-7.56843	EXE25_P2.EXE25_P2312								EXE_EXP12_E7.5_1.EXE_EXP12_E7.5_1093	-6.02405	-7.70856	0.155172	1	90	Chorion progenitors
-5.72093	-7.73039	EXE_EXP12_E7.5_1.EXE_EXP12_E7.5_1047								P4_EXE16_E6.5.P4_EXE16_E6.5276	-5.72401	-7.47412	0.155175	1	70	Chorion progenitors
-5.93384	-7.44945	P4_EXE16_E6.5.P4_EXE16_E6.5203								EXE_EXP10_E7.0_2.EXE_EXP10_E7.0_2285	-5.6896	-7.44419	0.155644	1	77	Chorion progenitors
-6.05992	-7.33708	P3_EXE16_E6.5_NOVA.P3_EXE16_E6.5_NOVA110								EXE31_p1.EXE31_p1348	-5.86102	-7.57824	0.155701	1	77	Chorion progenitors
-6.28976	-7.17654	EXE3_e2-3_E6.5_2.EXE3_e2-3_E6.5_2228								EXE_EXP8_E6.5_NOVA.EXE_EXP8_E6.5_NOVA300	-5.43072	-7.23806	0.155994	1	69	Chorion progenitors
-5.8557	-7.53602	EXE_EXP8_E6.5_NOVA_701.EXE_EXP8_E6.5_NOVA_701112								EXE3_m2e1-e3_E6.5_4.EXE3_m2e1-e3_E6.5_4017	-5.45486	-7.25452	0.156371	1	79	Chorion progenitors
-5.77897	-7.63887	EXE_exp14_spatial_p2_E6.5_e5_e6_NOVA.EXE_exp14_spatial_p2_E6.5_e5_e6_NOVA259								EXE_EXP8_E6.5_NOVA_701.EXE_EXP8_E6.5_NOVA_701194	-5.7626	-7.49478	0.15671	1	77	Chorion progenitors
-5.75395	-7.67683	P3_EXE16_E6.5_NOVA.P3_EXE16_E6.5_NOVA031								EXE_exp14_spatial_p1_E6.5_e1_e2_e3_NOVA.EXE_exp14_spatial_p1_E6.5_e1_e2_e3_NOVA010	-5.57326	-7.34466	0.156763	1	91	Chorion progenitors
-5.74106	-7.69728	EXE_exp15_spatial_p1_E6.5_e1_e2_e3_m1e2.EXE_exp15_spatial_p1_E6.5_e1_e2_e3_m1e2070								EXE5_E4cont-E6_E6.5_2.EXE5_E4cont-E6_E6.5_2147	-5.80925	-7.53047	0.156908	1	72	Chorion progenitors
-6.01589	-7.37334	EXE4_M1E1-E4,M2E1-E2_E5.5_1.EXE4_M1E1-E4,M2E1-E2_E5.5_1040								P3_EXE16_E6.5_NOVA.P3_EXE16_E6.5_NOVA077	-5.79107	-7.51248	0.157504	1	80	Chorion progenitors
-5.78761	-7.62628	EXE17_E5.5_P1.EXE17_E5.5_P1245								P3_EXE16_E6.5_NOVA.P3_EXE16_E6.5_NOVA027	-5.59634	-7.35708	0.15758	1	67	Chorion progenitors
-5.72294	-7.72702	EXE_exp14_spatial_p2_E6.5_e5_e6_NOVA.EXE_exp14_spatial_p2_E6.5_e5_e6_NOVA327								EXE_exp15_spatial_p1_E6.5_e1_e2_e3_m1e2.EXE_exp15_spatial_p1_E6.5_e1_e2_e3_m1e2031	-5.57041	-7.33428	0.157883	1	82	Chorion progenitors
-5.83695	-7.55935	EXE31_p1.EXE31_p1348								EXE_EXP10_E7.0_NOVA.EXE_EXP10_E7.0_NOVA013	-5.60278	-7.36003	0.157892	1	70	Chorion progenitors
-5.84826	-7.54515	EXE_exp14_spatial_p1_E6.5_e1_e2_e3_NOVA.EXE_exp14_spatial_p1_E6.5_e1_e2_e3_NOVA015								EXE_EXP10_E7.0_2.EXE_EXP10_E7.0_2118	-5.68683	-7.42416	0.158327	1	86	Chorion progenitors
-5.91901	-7.46469	EXE25_P10.EXE25_P10365								EXE17_E5.5_P1.EXE17_E5.5_P1158	-5.83008	-7.53842	0.158373	1	82	Chorion progenitors
-6.08576	-7.31695	EXE25_P7.EXE25_P7276								P3_EXE16_E6.5_NOVA.P3_EXE16_E6.5_NOVA072	-5.60341	-7.35354	0.158905	1	62	Chorion progenitors
-6.19581	-7.23817	EXE25_P7.EXE25_P7353								EXE_exp14_spatial_p1_E6.5_e1_e2_e3_NOVA.EXE_exp14_spatial_p1_E6.5_e1_e2_e3_NOVA015	-5.88914	-7.5782	0.159725	1	122	Chorion progenitors
-5.7055	-7.75674	EXE_EXP8_E6.5_NOVA.EXE_EXP8_E6.5_NOVA062								P4_EXE16_E6.5.P4_EXE16_E6.5232	-5.61848	-7.35301	0.160664	1	60	Chorion progenitors
-5.7898	-7.62313	P3_EXE16_E6.5_NOVA.P3_EXE16_E6.5_NOVA090								EXE17_E5.5_P1.EXE17_E5.5_P1150	-6.08319	-7.73001	0.160759	1	58	Chorion progenitors
-5.74872	-7.68505	P2_EXE16_E6.5.P2_EXE16_E6.5203								EXE_EXP8_E6.5_NOVA_701.EXE_EXP8_E6.5_NOVA_701203	-5.54847	-7.29414	0.160938	1	80	Chorion progenitors
-5.81546	-7.5875	EXE3_m2e3cont-m3e1-e2_E6.5_5.EXE3_m2e3cont-m3e1-e2_E6.5_5088								EXE_EXP8_E6.5_NOVA.EXE_EXP8_E6.5_NOVA078	-5.73793	-7.44725	0.161091	1	103	Chorion progenitors
-6.07358	-7.32634	EXE3_e4-e5_E6.5_3.EXE3_e4-e5_E6.5_3096								EXE_EXP12_E7.5_1.EXE_EXP12_E7.5_1186	-5.71567	-7.42782	0.161293	1	107	Chorion progenitors
-6.3438	-7.14219	P4_EXE16_E6.5.P4_EXE16_E6.5315								EXE_EXP10_E7.0_NOVA.EXE_EXP10_E7.0_NOVA106	-5.63868	-7.36033	0.161995	1	74	Chorion progenitors
-5.74456	-7.69166	EXE29_P2.EXE29_P2135								P1_EXE16_E6.5.P1_EXE16_E6.5126	-5.83372	-7.51796	0.162321	1	82	Chorion progenitors
-5.90642	-7.47803	EXE_EXP12_E7.5_2.EXE_EXP12_E7.5_2287								EXE_EXP8_E6.5_NOVA_701.EXE_EXP8_E6.5_NOVA_701112	-5.91992	-7.58901	0.162335	1	61	Chorion progenitors
-5.80001	-7.60868	EXE_EXP11_E7.5_2.EXE_EXP11_E7.5_2214								P3_EXE16_E6.5_NOVA.P3_EXE16_E6.5_NOVA323	-5.63928	-7.35147	0.163349	1	72	Chorion progenitors
-5.83053	-7.5676	P4_EXE16_E6.5.P4_EXE16_E6.5349								EXE_EXP10_E7.0_2.EXE_EXP10_E7.0_2013	-5.84682	-7.52198	0.163472	1	103	Chorion progenitors
-5.9602	-7.42359	EXE3_m2e1-e3_E6.5_4.EXE3_m2e1-e3_E6.5_4279								EXE5_E1-E4_E6.5_1.EXE5_E1-E4_E6.5_1254	-5.29613	-7.06139	0.164022	1	67	Chorion progenitors
-6.12739	-7.286	EXE24_P5.EXE24_P5234								EXE_EXP10_E7.0_NOVA.EXE_EXP10_E7.0_NOVA086	-5.56647	-7.28223	0.164428	1	84	Chorion progenitors
-6.27877	-7.18359	EXE25_P9.EXE25_P9289								EXE3_m2e3cont-m3e1-e2_E6.5_5.EXE3_m2e3cont-m3e1-e2_E6.5_5096	-6.11291	-7.73786	0.164532	1	72	Chorion progenitors
-5.72788	-7.7188	EXE_EXP8_E6.5_NOVA_701.EXE_EXP8_E6.5_NOVA_701175								EXE_exp14_spatial_p1_E6.5_e1_e2_e3_NOVA.EXE_exp14_spatial_p1_E6.5_e1_e2_e3_NOVA079	-5.74855	-7.42973	0.165102	1	78	Chorion progenitors
-6.05161	-7.34372	EXE_EXP10_E7.0_2.EXE_EXP10_E7.0_2117								EXE5_E1-E4_E6.5_1.EXE5_E1-E4_E6.5_1061	-5.69542	-7.38316	0.165433	1	77	Chorion progenitors
-5.96812	-7.41609	EXE_EXP10_E7.0_2.EXE_EXP10_E7.0_2107								EXE_EXP10_E7.0_NOVA.EXE_EXP10_E7.0_NOVA019	-5.28865	-7.02718	0.167073	2	67	Chorion progenitors
-5.80543	-7.60115	EXE_exp14_spatial_p2_E6.5_e5_e6_NOVA.EXE_exp14_spatial_p2_E6.5_e5_e6_NOVA286								EXE_exp14_spatial_p1_E6.5_e1_e2_e3_NOVA.EXE_exp14_spatial_p1_E6.5_e1_e2_e3_NOVA200	-5.75923	-7.42542	0.167144	2	77	Chorion progenitors
-5.77163	-7.64978	EXE3_m2e3cont-m3e1-e2_E6.5_5.EXE3_m2e3cont-m3e1-e2_E6.5_5104								EXE3_m2e1-e3_E6.5_4.EXE3_m2e1-e3_E6.5_4356	-5.52294	-7.22255	0.167368	2	103	Chorion progenitors
-6.12605	-7.28697	EXE_EXP12_E7.5_2.EXE_EXP12_E7.5_2372								EXE_EXP8_E6.5_NOVA.EXE_EXP8_E6.5_NOVA075	-5.83722	-7.49034	0.167381	2	76	Chorion progenitors
-5.81633	-7.58633	P4_EXE16_E6.5.P4_EXE16_E6.5193								EXE30_P1.EXE30_P1142	-5.79957	-7.45753	0.167497	2	67	Chorion progenitors
-5.91584	-7.46801	EXE30_P1.EXE30_P1213								EXE_exp14_spatial_p1_E6.5_e1_e2_e3_NOVA.EXE_exp14_spatial_p1_E6.5_e1_e2_e3_NOVA320	-5.89432	-7.5377	0.167618	2	97	Chorion progenitors
-5.70333	-7.76053	EXE_exp14_spatial_p1_E6.5_e1_e2_e3_NOVA.EXE_exp14_spatial_p1_E6.5_e1_e2_e3_NOVA257								EXE3_m2e1-e3_E6.5_4.EXE3_m2e1-e3_E6.5_4158	-5.61263	-7.29305	0.168221	2	76	Chorion progenitors
-5.75439	-7.67615	EXE3_e4-e5_E6.5_3.EXE3_e4-e5_E6.5_3021								EXE3_e4-e5_E6.5_3.EXE3_e4-e5_E6.5_3036	-5.70825	-7.37237	0.168531	2	109	Chorion progenitors
-5.70255	-7.76188	EXE_exp15_spatial_p1_E6.5_e1_e2_e3_m1e2.EXE_exp15_spatial_p1_E6.5_e1_e2_e3_m1e2158								EXE3_m2e3cont-m3e1-e2_E6.5_5.EXE3_m2e3cont-m3e1-e2_E6.5_5065	-5.68603	-7.35279	0.168597	2	69	Chorion progenitors
-5.92847	-7.45491	EXE_EXP8_E6.5_NOVA.EXE_EXP8_E6.5_NOVA380								EXE_EXP11_E7.5_2.EXE_EXP11_E7.5_2255	-5.54903	-7.23373	0.168747	2	68	Chorion progenitors
-6.45675	-7.07064	EXE25_P2.EXE25_P2318								EXE_EXP10_E7.0_NOVA.EXE_EXP10_E7.0_NOVA045	-5.86277	-7.50297	0.168905	2	67	Chorion progenitors
-6.23401	-7.21268	EXE25_P10.EXE25_P10193								EXE30_P1.EXE30_P1135	-5.73467	-7.38913	0.169374	2	58	Chorion progenitors
-6.56213	-7.0019	EXE_exp14_spatial_p1_E6.5_e1_e2_e3_NOVA.EXE_exp14_spatial_p1_E6.5_e1_e2_e3_NOVA045								EXE_EXP8_E6.5_NOVA.EXE_EXP8_E6.5_NOVA056	-6.11592	-7.71946	0.169379	2	64	Chorion progenitors
-5.8897	-7.49636	EXE_EXP10_E7.0_2.EXE_EXP10_E7.0_2081								EXE_EXP8_E6.5_NOVA_701.EXE_EXP8_E6.5_NOVA_701178	-5.63644	-7.30076	0.169919	2	80	Chorion progenitors
-5.72711	-7.72008	EXE_exp15_spatial_p1_E6.5_e1_e2_e3_m1e2.EXE_exp15_spatial_p1_E6.5_e1_e2_e3_m1e2182								EXE_EXP12_E7.5_2.EXE_EXP12_E7.5_2203	-5.83903	-7.47213	0.170566	2	84	Chorion progenitors
-5.77115	-7.6505	EXE24_P5.EXE24_P5053								EXE3_e4-e5_E6.5_3.EXE3_e4-e5_E6.5_3048	-5.74164	-7.38682	0.170599	2	72	Chorion progenitors
-5.91256	-7.47147	EXE_EXP11_E7.5_2.EXE_EXP11_E7.5_2252								EXE_EXP8_E6.5_NOVA.EXE_EXP8_E6.5_NOVA366	-5.77721	-7.41378	0.171238	2	74	Chorion progenitors
-5.84444	-7.5499	EXE17_E5.5_P1.EXE17_E5.5_P1158								EXE17_E5.5_P1.EXE17_E5.5_P1125	-5.7052	-7.34889	0.171488	2	58	Chorion progenitors
-5.87101	-7.51775	EXE_exp14_spatial_p1_E6.5_e1_e2_e3_NOVA.EXE_exp14_spatial_p1_E6.5_e1_e2_e3_NOVA320								EXE31_p1.EXE31_p1357	-5.84573	-7.47054	0.171775	2	68	Chorion progenitors
-6.06056	-7.33657	EXE25_P7.EXE25_P7097								EXE_EXP10_E7.0_NOVA.EXE_EXP10_E7.0_NOVA112	-5.40321	-7.08025	0.171834	2	78	Chorion progenitors
-6.50261	-7.0411	EXE25_P5.EXE25_P5128								EXE24_P5.EXE24_P5217	-5.90697	-7.52254	0.1721	2	104	Chorion progenitors
-5.78178	-7.63475	EXE_exp15_spatial_p1_E6.5_e1_e2_e3_m1e2.EXE_exp15_spatial_p1_E6.5_e1_e2_e3_m1e2175								P3_EXE16_E6.5_NOVA.P3_EXE16_E6.5_NOVA041	-6.00334	-7.60274	0.173007	2	79	Chorion progenitors
-6.14861	-7.27081	EXE25_P7.EXE25_P7047								P4_EXE16_E6.5.P4_EXE16_E6.5139	-5.47932	-7.13413	0.173424	2	82	Chorion progenitors
-5.84033	-7.55507	EXE5_E4cont-E6_E6.5_2.EXE5_E4cont-E6_E6.5_2147								P3_EXE16_E6.5_NOVA.P3_EXE16_E6.5_NOVA028	-5.92094	-7.52482	0.173833	2	58	Chorion progenitors
-5.81129	-7.59313	P4_EXE16_E6.5.P4_EXE16_E6.5224								EXE_EXP10_E7.0_2.EXE_EXP10_E7.0_2081	-5.93894	-7.54044	0.173915	2	96	Chorion progenitors
-6.28967	-7.1766	EXE_EXP12_E7.5_2.EXE_EXP12_E7.5_2057								EXE3_m2e1-e3_E6.5_4.EXE3_m2e1-e3_E6.5_4257	-6.01714	-7.608	0.17432	2	75	Chorion progenitors
-5.92185	-7.46172	EXE3_m2e1-e3_E6.5_4.EXE3_m2e1-e3_E6.5_4241								P4_EXE16_E6.5.P4_EXE16_E6.5215	-5.52556	-7.16525	0.174588	2	69	Chorion progenitors
-6.19514	-7.23862	EXE_EXP12_E7.5_1.EXE_EXP12_E7.5_1002								P3_EXE16_E6.5_NOVA.P3_EXE16_E6.5_NOVA073	-5.70698	-7.32568	0.174911	2	72	Chorion progenitors
-5.73349	-7.70956	EXE_EXP10_E7.0_2.EXE_EXP10_E7.0_2043								EXE_EXP8_E6.5_NOVA_701.EXE_EXP8_E6.5_NOVA_701100	-5.7231	-7.33995	0.174953	2	78	Chorion progenitors
-5.96418	-7.41981	EXE_exp14_spatial_p2_E6.5_e5_e6_NOVA.EXE_exp14_spatial_p2_E6.5_e5_e6_NOVA326								EXE3_e2-3_E6.5_2.EXE3_e2-3_E6.5_2175	-6.11422	-7.69114	0.175293	2	72	Chorion progenitors
-5.88945	-7.49663	P3_EXE16_E6.5_NOVA.P3_EXE16_E6.5_NOVA028								EXE_EXP8_E6.5_NOVA.EXE_EXP8_E6.5_NOVA022	-5.85242	-7.45293	0.175507	2	64	Chorion progenitors
-6.1448	-7.27351	EXE17_E5.5_P1.EXE17_E5.5_P1028								P4_EXE16_E6.5.P4_EXE16_E6.5185	-5.69571	-7.30631	0.176148	2	62	Chorion progenitors
-6.39933	-7.10711	lin_trace_p2_exp1.lin_trace_p2_exp1013								EXE_EXP8_E6.5_NOVA.EXE_EXP8_E6.5_NOVA023	-5.86041	-7.45501	0.176313	2	70	Chorion progenitors
-6.46481	-7.06548	EXE5_E4cont-E6_E6.5_2.EXE5_E4cont-E6_E6.5_2168								EXE_EXP10_E7.0_NOVA.EXE_EXP10_E7.0_NOVA003	-5.82429	-7.42142	0.176422	2	74	Chorion progenitors
-6.11594	-7.29435	EXE30_P1.EXE30_P1252								P3_EXE16_E6.5_NOVA.P3_EXE16_E6.5_NOVA195	-5.4434	-7.06896	0.177151	2	75	Chorion progenitors
-5.88426	-7.50248	EXE24_P5.EXE24_P5217								P2_EXE16_E6.5.P2_EXE16_E6.5243	-5.71096	-7.30985	0.177585	2	75	Chorion progenitors
-5.85896	-7.53206	EXE_EXP10_E7.0_2.EXE_EXP10_E7.0_2013								EXE_exp14_spatial_p1_E6.5_e1_e2_e3_NOVA.EXE_exp14_spatial_p1_E6.5_e1_e2_e3_NOVA306	-5.89243	-7.47562	0.177711	2	62	Chorion progenitors
-6.35779	-7.13335	EXE_EXP12_E7.5_2.EXE_EXP12_E7.5_2053								EXE_exp14_spatial_p1_E6.5_e1_e2_e3_NOVA.EXE_exp14_spatial_p1_E6.5_e1_e2_e3_NOVA279	-5.87668	-7.45865	0.178102	2	100	Chorion progenitors
-6.34172	-7.14351	EXE24_P3.EXE24_P3298								EXE_exp14_spatial_p1_E6.5_e1_e2_e3_NOVA.EXE_exp14_spatial_p1_E6.5_e1_e2_e3_NOVA087	-5.58373	-7.18059	0.179091	2	84	Chorion progenitors
-5.99031	-7.39574	P3_EXE16_E6.5_NOVA.P3_EXE16_E6.5_NOVA142								EXE_EXP12_E7.5_2.EXE_EXP12_E7.5_2287	-6.00124	-7.56619	0.179414	2	64	Chorion progenitors
-5.85566	-7.53607	P1_EXE16_E6.5.P1_EXE16_E6.5126								EXE_exp14_spatial_p1_E6.5_e1_e2_e3_NOVA.EXE_exp14_spatial_p1_E6.5_e1_e2_e3_NOVA083	-5.76871	-7.34929	0.179498	2	66	Chorion progenitors
-6.19486	-7.23881	EXE25_P9.EXE25_P9292								EXE5_E1-E4_E6.5_1.EXE5_E1-E4_E6.5_1076	-5.6576	-7.24501	0.179632	2	84	Chorion progenitors
-5.77081	-7.65101	EXE3_m2e1-e3_E6.5_4.EXE3_m2e1-e3_E6.5_4105								EXE_EXP8_E6.5_NOVA.EXE_EXP8_E6.5_NOVA018	-5.28835	-6.89942	0.179794	2	83	Chorion progenitors
-5.97445	-7.4102	EXE2_e3_E7.5_2.EXE2_e3_E7.5_2317								EXE5_E1-E4_E6.5_1.EXE5_E1-E4_E6.5_1086	-6.09811	-7.6537	0.179991	2	101	Chorion progenitors
-5.842	-7.55296	P3_EXE16_E6.5_NOVA.P3_EXE16_E6.5_NOVA077								EXE_EXP8_E6.5_NOVA.EXE_EXP8_E6.5_NOVA024	-5.9275	-7.49331	0.180131	2	66	Chorion progenitors
-5.75227	-7.67947	EXE_exp15_spatial_p1_E6.5_e1_e2_e3_m1e2.EXE_exp15_spatial_p1_E6.5_e1_e2_e3_m1e2017								EXE_EXP10_E7.0_NOVA.EXE_EXP10_E7.0_NOVA088	-5.74298	-7.32013	0.180237	2	101	Chorion progenitors
-6.65383	-6.93887	EXE25_P10.EXE25_P10016								EXE_EXP12_E7.5_1.EXE_EXP12_E7.5_1030	-5.91098	-7.47654	0.180346	2	82	Chorion progenitors
-6.07101	-7.32834	EXE2_e4_E7.5_3.EXE2_e4_E7.5_3017								EXE_exp14_spatial_p1_E6.5_e1_e2_e3_NOVA.EXE_exp14_spatial_p1_E6.5_e1_e2_e3_NOVA248	-5.92875	-7.49021	0.180837	2	74	Chorion progenitors
-5.7393	-7.70011	EXE_EXP8_E6.5_NOVA.EXE_EXP8_E6.5_NOVA313								P1_EXE16_E6.5.P1_EXE16_E6.5068	-5.8268	-7.39138	0.181302	2	89	Chorion progenitors
-5.8113	-7.59312	P4_EXE16_E6.5.P4_EXE16_E6.5379								EXE_EXP11_E7.5_2.EXE_EXP11_E7.5_2252	-5.98357	-7.53854	0.181406	2	63	Chorion progenitors
-5.73563	-7.70607	EXE3_e2-3_E6.5_2.EXE3_e2-3_E6.5_2201								EXE17_E5.5_P1.EXE17_E5.5_P1202	-5.6327	-7.2067	0.181473	2	58	Chorion progenitors
-5.80776	-7.59795	EXE17_E5.5_P1.EXE17_E5.5_P1141								EXE30_P1.EXE30_P1213	-6.00552	-7.55325	0.182463	2	58	Chorion progenitors
-6.16169	-7.26161	EXE25_P8.EXE25_P8190								EXE3_e4-e5_E6.5_3.EXE3_e4-e5_E6.5_3065	-5.85272	-7.4072	0.182594	2	68	Chorion progenitors
-5.87479	-7.51334	EXE_EXP10_E7.0_NOVA.EXE_EXP10_E7.0_NOVA045								EXE25_P10.EXE25_P10365	-6.03579	-7.57657	0.18348	2	110	Chorion progenitors
-6.1523	-7.2682	EXE_exp14_spatial_p2_E6.5_e5_e6_NOVA.EXE_exp14_spatial_p2_E6.5_e5_e6_NOVA273								EXE17_E5.5_P1.EXE17_E5.5_P1107	-5.707	-7.26048	0.183656	2	58	Chorion progenitors
-6.18214	-7.24747	P3_EXE16_E6.5_NOVA.P3_EXE16_E6.5_NOVA376								EXE3_e2-3_E6.5_2.EXE3_e2-3_E6.5_2064	-5.50253	-7.06285	0.183782	2	103	Chorion progenitors
-6.65479	-6.9382	EXE25_P6.EXE25_P6326								EXE3_m2e1-e3_E6.5_4.EXE3_m2e1-e3_E6.5_4241	-5.99106	-7.52839	0.184391	2	101	Chorion progenitors
-6.09231	-7.31196	EXE30_P1.EXE30_P1149								P4_EXE16_E6.5.P4_EXE16_E6.5329	-5.79793	-7.34144	0.184506	2	75	Chorion progenitors
-6.27884	-7.18355	EXE25_P7.EXE25_P7166								EXE_EXP10_E7.0_1.EXE_EXP10_E7.0_1029	-5.73421	-7.27768	0.184819	2	84	Chorion progenitors
-5.92826	-7.45512	P4_EXE16_E6.5.P4_EXE16_E6.5217								EXE3_e2-3_E6.5_2.EXE3_e2-3_E6.5_2193	-5.89889	-7.43583	0.184982	2	64	Chorion progenitors
-6.31492	-7.1605	EXE2_e3_E7.5_2.EXE2_e3_E7.5_2008								EXE3_m2e3cont-m3e1-e2_E6.5_5.EXE3_m2e3cont-m3e1-e2_E6.5_5086	-5.52368	-7.06823	0.185419	2	75	Chorion progenitors
-5.81984	-7.58163	EXE25_P10.EXE25_P10083								EXE24_P11.EXE24_P11043	-6.1691	-7.69198	0.186118	2	80	Chorion progenitors
-5.83977	-7.55577	EXE_EXP8_E6.5_NOVA_701.EXE_EXP8_E6.5_NOVA_701194								EXE_EXP10_E7.0_2.EXE_EXP10_E7.0_2145	-6.29856	-7.81743	0.186411	2	78	Chorion progenitors
-5.90862	-7.47566	EXE_EXP8_E6.5_NOVA.EXE_EXP8_E6.5_NOVA024								P4_EXE16_E6.5.P4_EXE16_E6.5217	-5.97109	-7.497	0.186431	2	74	Chorion progenitors
-5.70545	-7.75684	P3_EXE16_E6.5_NOVA.P3_EXE16_E6.5_NOVA215								EXE_EXP8_E6.5_NOVA.EXE_EXP8_E6.5_NOVA380	-6.02057	-7.545	0.186496	2	62	Chorion progenitors
-5.73747	-7.70308	EXE_exp15_spatial_p1_E6.5_e1_e2_e3_m1e2.EXE_exp15_spatial_p1_E6.5_e1_e2_e3_m1e2169								EXE_EXP8_E6.5_NOVA_701.EXE_EXP8_E6.5_NOVA_701252	-5.71649	-7.24647	0.186594	2	64	Chorion progenitors
-6.10688	-7.30104	P2_EXE16_E6.5.P2_EXE16_E6.5129								EXE3_m2e1-e3_E6.5_4.EXE3_m2e1-e3_E6.5_4096	-5.72565	-7.25523	0.186619	2	77	Chorion progenitors
-6.0178	-7.37171	P3_EXE16_E6.5_NOVA.P3_EXE16_E6.5_NOVA040								EXE_EXP11_E7.5_1.EXE_EXP11_E7.5_1269	-5.60318	-7.13468	0.186689	2	86	Chorion progenitors
-5.87031	-7.51856	EXE_EXP8_E6.5_NOVA.EXE_EXP8_E6.5_NOVA075								EXE17_E5.5_P1.EXE17_E5.5_P1299	-5.9616	-7.48437	0.186977	2	58	Chorion progenitors
-5.9108	-7.47334	EXE_exp14_spatial_p1_E6.5_e1_e2_e3_NOVA.EXE_exp14_spatial_p1_E6.5_e1_e2_e3_NOVA248								EXE31_p1.EXE31_p1287	-5.91783	-7.44037	0.18714	2	62	Chorion progenitors
-5.75913	-7.66879	EXE_EXP10_E7.0_2.EXE_EXP10_E7.0_2350								EXE_EXP10_E7.0_NOVA.EXE_EXP10_E7.0_NOVA091	-5.73712	-7.26056	0.187395	2	67	Chorion progenitors
-5.76344	-7.66217	EXE5_E4cont-E6_E6.5_2.EXE5_E4cont-E6_E6.5_2126								P4_EXE16_E6.5.P4_EXE16_E6.5203	-6.07696	-7.5912	0.188192	2	71	Chorion progenitors
-6.25621	-7.19817	EXE25_P10.EXE25_P10263								EXE_EXP11_E7.5_2.EXE_EXP11_E7.5_2079	-5.48899	-7.00851	0.188252	2	107	Chorion progenitors
-6.26122	-7.19492	EXE_EXP12_E7.5_3.EXE_EXP12_E7.5_3238								EXE30_P1.EXE30_P1164	-5.83389	-7.34977	0.188263	2	58	Chorion progenitors
-6.06349	-7.33425	EXE_exp14_spatial_p1_E6.5_e1_e2_e3_NOVA.EXE_exp14_spatial_p1_E6.5_e1_e2_e3_NOVA091								EXE_EXP12_E7.5_1.EXE_EXP12_E7.5_1070	-5.77149	-7.28584	0.188567	2	83	Chorion progenitors
-5.92999	-7.45336	EXE17_E5.5_P1.EXE17_E5.5_P1299								EXE_EXP11_E7.5_1.EXE_EXP11_E7.5_1232	-5.75098	-7.26505	0.188633	2	90	Chorion progenitors
-5.76209	-7.66424	EXE_EXP8_E6.5_NOVA.EXE_EXP8_E6.5_NOVA227								EXE_exp14_spatial_p2_E6.5_e5_e6_NOVA.EXE_exp14_spatial_p2_E6.5_e5_e6_NOVA320	-5.85781	-7.37098	0.188659	2	80	Chorion progenitors
-6.14383	-7.2742	EXE25_P6.EXE25_P6149								EXE_EXP11_E7.5_2.EXE_EXP11_E7.5_2024	-5.89292	-7.40024	0.189495	2	83	Chorion progenitors
-5.7608	-7.66621	EXE_EXP10_E7.0_2.EXE_EXP10_E7.0_2008								P1_EXE16_E6.5.P1_EXE16_E6.5307	-5.73993	-7.24483	0.189821	2	108	Chorion progenitors
-5.96893	-7.41534	EXE_EXP12_E7.5_3.EXE_EXP12_E7.5_3290								EXE_exp14_spatial_p1_E6.5_e1_e2_e3_NOVA.EXE_exp14_spatial_p1_E6.5_e1_e2_e3_NOVA176	-5.74008	-7.24156	0.190264	2	80	Chorion progenitors
-5.77592	-7.64338	EXE30_P1.EXE30_P1132								EXE_exp14_spatial_p1_E6.5_e1_e2_e3_NOVA.EXE_exp14_spatial_p1_E6.5_e1_e2_e3_NOVA262	-6.09175	-7.59434	0.190342	2	61	Chorion progenitors
-6.58873	-6.98398	EXE25_P2.EXE25_P2362								EXE_exp15_spatial_p1_E6.5_e1_e2_e3_m1e2.EXE_exp15_spatial_p1_E6.5_e1_e2_e3_m1e2009	-5.83058	-7.33158	0.190405	2	72	Chorion progenitors
-6.18158	-7.24785	EXE25_P7.EXE25_P7232								EXE_EXP10_E7.0_2.EXE_EXP10_E7.0_2150	-5.83315	-7.33387	0.190451	2	112	Chorion progenitors
-5.97259	-7.41192	EXE2_e4_E7.5_3.EXE2_e4_E7.5_3068								EXE3_m2e1-e3_E6.5_4.EXE3_m2e1-e3_E6.5_4348	-5.83444	-7.33501	0.190474	2	58	Chorion progenitors
-6.00427	-7.38338	EXE_EXP8_E6.5_NOVA.EXE_EXP8_E6.5_NOVA095								EXE3_m2e1-e3_E6.5_4.EXE3_m2e1-e3_E6.5_4116	-6.13224	-7.63391	0.1906	2	63	Chorion progenitors
-5.99707	-7.38972	EXE_EXP11_E7.5_2.EXE_EXP11_E7.5_2016								P2_EXE16_E6.5.P2_EXE16_E6.5163	-5.52238	-7.01802	0.190768	2	78	Chorion progenitors
-5.90928	-7.47495	EXE_EXP12_E7.5_1.EXE_EXP12_E7.5_1030								EXE17_E5.5_P1.EXE17_E5.5_P1096	-5.80033	-7.29546	0.191126	2	58	Chorion progenitors
-5.95057	-7.43286	EXE_EXP8_E6.5_NOVA.EXE_EXP8_E6.5_NOVA098								EXE25_P6.EXE25_P6296	-6.25464	-7.75507	0.191176	2	123	Chorion progenitors
-5.9012	-7.48367	EXE_exp14_spatial_p1_E6.5_e1_e2_e3_NOVA.EXE_exp14_spatial_p1_E6.5_e1_e2_e3_NOVA306								EXE_EXP11_E7.5_2.EXE_EXP11_E7.5_2191	-5.7736	-7.26781	0.191219	2	90	Chorion progenitors
-5.98287	-7.40247	P4_EXE16_E6.5.P4_EXE16_E6.5206								EXE_EXP12_E7.5_3.EXE_EXP12_E7.5_3256	-5.53732	-7.02858	0.191224	2	112	Chorion progenitors
-5.94711	-7.43625	EXE_EXP12_E7.5_1.EXE_EXP12_E7.5_1141								P4_EXE16_E6.5.P4_EXE16_E6.5301	-5.97451	-7.46956	0.191475	2	62	Chorion progenitors
-5.83549	-7.56122	P4_EXE16_E6.5.P4_EXE16_E6.5276								EXE_exp14_spatial_p1_E6.5_e1_e2_e3_NOVA.EXE_exp14_spatial_p1_E6.5_e1_e2_e3_NOVA212	-6.0978	-7.59436	0.191477	2	104	Chorion progenitors
-5.96172	-7.42214	P3_EXE16_E6.5_NOVA.P3_EXE16_E6.5_NOVA006								EXE3_m2e1-e3_E6.5_4.EXE3_m2e1-e3_E6.5_4003	-6.18374	-7.67819	0.192175	2	81	Chorion progenitors
-5.8052	-7.60148	P4_EXE16_E6.5.P4_EXE16_E6.5209								EXE_EXP12_E7.5_1.EXE_EXP12_E7.5_1141	-5.98539	-7.47521	0.192343	2	107	Chorion progenitors
-5.8797	-7.50768	EXE_EXP12_E7.5_2.EXE_EXP12_E7.5_2203								EXE_EXP10_E7.0_NOVA.EXE_EXP10_E7.0_NOVA054	-5.51428	-6.98797	0.193082	2	83	Chorion progenitors
-6.29137	-7.17551	EXE23_P6.EXE23_P6151								EXE_EXP8_E6.5_NOVA.EXE_EXP8_E6.5_NOVA083	-5.84951	-7.33101	0.19312	2	109	Chorion progenitors
-6.26915	-7.18979	P4_EXE16_E6.5.P4_EXE16_E6.5325								P3_EXE16_E6.5_NOVA.P3_EXE16_E6.5_NOVA252	-5.69873	-7.175	0.193306	2	66	Chorion progenitors
-5.8833	-7.50358	EXE31_p1.EXE31_p1357								EXE_EXP10_E7.0_2.EXE_EXP10_E7.0_2140	-5.96086	-7.44392	0.193341	2	65	Chorion progenitors
-5.94432	-7.43899	P4_EXE16_E6.5.P4_EXE16_E6.5301								EXE_EXP8_E6.5_NOVA.EXE_EXP8_E6.5_NOVA098	-5.99278	-7.4762	0.193417	2	64	Chorion progenitors
-6.33837	-7.14563	EXE25_P7.EXE25_P7090								EXE3_e4-e5_E6.5_3.EXE3_e4-e5_E6.5_3194	-5.98515	-7.46824	0.193436	2	109	Chorion progenitors
-5.76602	-7.65824	P4_EXE16_E6.5.P4_EXE16_E6.5219								EXE17_E5.5_P1.EXE17_E5.5_P1097	-5.6731	-7.14706	0.193556	2	58	Chorion progenitors
-6.36716	-7.12743	EXE25_P10.EXE25_P10159								P1_EXE16_E6.5.P1_EXE16_E6.5216	-5.85947	-7.33803	0.193607	2	86	Chorion progenitors
-5.95064	-7.4328	EXE3_e4-e5_E6.5_3.EXE3_e4-e5_E6.5_3194								EXE_exp14_spatial_p1_E6.5_e1_e2_e3_NOVA.EXE_exp14_spatial_p1_E6.5_e1_e2_e3_NOVA276	-5.959	-7.43955	0.193726	2	77	Chorion progenitors
-5.99581	-7.39083	EXE_EXP8_E6.5_NOVA.EXE_EXP8_E6.5_NOVA055								EXE_EXP8_E6.5_NOVA.EXE_EXP8_E6.5_NOVA028	-5.60596	-7.07338	0.194017	2	58	Chorion progenitors
-5.80098	-7.60733	EXE3_m2e1-e3_E6.5_4.EXE3_m2e1-e3_E6.5_4056								EXE_EXP11_E7.5_1.EXE_EXP11_E7.5_1205	-5.5221	-6.98021	0.194669	2	66	Chorion progenitors
-5.97916	-7.40586	P4_EXE16_E6.5.P4_EXE16_E6.5147								EXE_EXP8_E6.5_NOVA.EXE_EXP8_E6.5_NOVA016	-5.93991	-7.41006	0.195217	2	67	Chorion progenitors
-6.34662	-7.14041	EXE_EXP11_E7.5_1.EXE_EXP11_E7.5_1364								EXE3_m2e1-e3_E6.5_4.EXE3_m2e1-e3_E6.5_4295	-5.83624	-7.29849	0.195732	2	64	Chorion progenitors
-6.53778	-7.01807	EXE2_e3_E7.5_2.EXE2_e3_E7.5_2262								EXE_EXP8_E6.5_NOVA.EXE_EXP8_E6.5_NOVA376	-5.83555	-7.29733	0.195776	2	111	Chorion progenitors
-6.47913	-7.05628	EXE25_P1.EXE25_P1189								EXE29_P2.EXE29_P2072	-6.42081	-7.90849	0.195795	2	104	Chorion progenitors
-5.79902	-7.61007	P3_EXE16_E6.5_NOVA.P3_EXE16_E6.5_NOVA320								EXE_EXP8_E6.5_NOVA.EXE_EXP8_E6.5_NOVA081	-5.63542	-7.08364	0.196281	2	69	Chorion progenitors
-6.29053	-7.17605	EXE25_P5.EXE25_P5219								EXE3_m2e1-e3_E6.5_4.EXE3_m2e1-e3_E6.5_4279	-6.09133	-7.5611	0.196379	2	58	Chorion progenitors
-6.65947	-6.93487	EXE25_P8.EXE25_P8299								EXE30_P1.EXE30_P1194	-5.98956	-7.45339	0.19653	2	58	Chorion progenitors
-5.9024	-7.48237	EXE_exp14_spatial_p1_E6.5_e1_e2_e3_NOVA.EXE_exp14_spatial_p1_E6.5_e1_e2_e3_NOVA279								P4_EXE16_E6.5.P4_EXE16_E6.5169	-5.86137	-7.3184	0.196592	2	97	Chorion progenitors
-5.99441	-7.39208	EXE25_P6.EXE25_P6099								EXE_exp15_spatial_p1_E6.5_e1_e2_e3_m1e2.EXE_exp15_spatial_p1_E6.5_e1_e2_e3_m1e2040	-5.65649	-7.10279	0.196657	2	69	Chorion progenitors
-5.87065	-7.51816	EXE30_P1.EXE30_P1142								EXE17_E5.5_P1.EXE17_E5.5_P1063	-5.92274	-7.38202	0.196713	2	58	Chorion progenitors
-6.28126	-7.18199	EXE23_P12.EXE23_P12165								EXE25_P7.EXE25_P7242	-6.21563	-7.68947	0.196788	2	74	Chorion progenitors
-5.89695	-7.48832	EXE_EXP8_E6.5_NOVA.EXE_EXP8_E6.5_NOVA023								P3_EXE16_E6.5_NOVA.P3_EXE16_E6.5_NOVA006	-6.01056	-7.47349	0.196845	2	66	Chorion progenitors
-5.96069	-7.42312	EXE30_P1.EXE30_P1194								P4_EXE16_E6.5.P4_EXE16_E6.5297	-6.14994	-7.6186	0.197147	2	58	Chorion progenitors
-6.20831	-7.22975	EXE24_P4.EXE24_P4080								EXE_EXP8_E6.5_NOVA.EXE_EXP8_E6.5_NOVA104	-5.5949	-7.03275	0.197252	2	83	Chorion progenitors
-5.8945	-7.49102	EXE_EXP8_E6.5_NOVA.EXE_EXP8_E6.5_NOVA022								EXE_EXP10_E7.0_2.EXE_EXP10_E7.0_2326	-5.48976	-6.92005	0.197409	2	78	Chorion progenitors
-6.51195	-7.03502	P4_EXE16_E6.5.P4_EXE16_E6.5184								EXE_exp14_spatial_p2_E6.5_e5_e6_NOVA.EXE_exp14_spatial_p2_E6.5_e5_e6_NOVA326	-6.06457	-7.52596	0.197595	2	110	Chorion progenitors
-6.32722	-7.15269	EXE25_P10.EXE25_P10238								EXE17_E5.5_P1.EXE17_E5.5_P1113	-5.49064	-6.91849	0.197689	2	68	Chorion progenitors
-6.12006	-7.29133	EXE25_P10.EXE25_P10345								P3_EXE16_E6.5_NOVA.P3_EXE16_E6.5_NOVA085	-5.87045	-7.32005	0.197694	2	99	Chorion progenitors
-5.74175	-7.69617	EXE_EXP10_E7.0_2.EXE_EXP10_E7.0_2263								P4_EXE16_E6.5.P4_EXE16_E6.5195	-5.72195	-7.16213	0.197793	2	109	Chorion progenitors
-6.37467	-7.12269	EXE_exp15_spatial_p1_E6.5_e1_e2_e3_m1e2.EXE_exp15_spatial_p1_E6.5_e1_e2_e3_m1e2063								EXE_EXP11_E7.5_2.EXE_EXP11_E7.5_2084	-5.55979	-6.9905	0.197793	2	70	Chorion progenitors
-5.85214	-7.54036	EXE_EXP8_E6.5_NOVA.EXE_EXP8_E6.5_NOVA078								EXE3_e2-3_E6.5_2.EXE3_e2-3_E6.5_2099	-6.25939	-7.73041	0.197952	2	74	Chorion progenitors
-5.78189	-7.63459	EXE_EXP8_E6.5_NOVA.EXE_EXP8_E6.5_NOVA277								EXE_exp15_spatial_p1_E6.5_e1_e2_e3_m1e2.EXE_exp15_spatial_p1_E6.5_e1_e2_e3_m1e2064	-6.18613	-7.64984	0.198568	2	99	Chorion progenitors
-6.04247	-7.35113	EXE_EXP11_E7.5_1.EXE_EXP11_E7.5_1291								EXE_EXP10_E7.0_2.EXE_EXP10_E7.0_2107	-6.10155	-7.55824	0.198796	2	96	Chorion progenitors
-6.17886	-7.24972	EXE17_E5.5_P1.EXE17_E5.5_P1313								EXE_EXP12_E7.5_2.EXE_EXP12_E7.5_2164	-5.5497	-6.96998	0.198852	2	87	Chorion progenitors
-5.83679	-7.55955	EXE_EXP10_E7.0_2.EXE_EXP10_E7.0_2285								EXE_EXP12_E7.5_3.EXE_EXP12_E7.5_3290	-6.03236	-7.48307	0.199041	2	60	Chorion progenitors
-5.95033	-7.4331	EXE_EXP10_E7.0_2.EXE_EXP10_E7.0_2140								EXE_EXP10_E7.0_2.EXE_EXP10_E7.0_2092	-5.81342	-7.24461	0.19966	2	60	Chorion progenitors
-5.99228	-7.39398	EXE3_m2e3cont-m3e1-e2_E6.5_5.EXE3_m2e3cont-m3e1-e2_E6.5_5033								EXE_EXP11_E7.5_1.EXE_EXP11_E7.5_1378	-5.99205	-7.43442	0.199912	2	79	Chorion progenitors
-6.81099	-6.82132	EXE5_E4cont-E6_E6.5_2.EXE5_E4cont-E6_E6.5_2313								EXE_exp14_spatial_p1_E6.5_e1_e2_e3_NOVA.EXE_exp14_spatial_p1_E6.5_e1_e2_e3_NOVA284	-5.83208	-7.26138	0.200083	2	67	Chorion progenitors
-6.03228	-7.35953	P3_EXE16_E6.5_NOVA.P3_EXE16_E6.5_NOVA035								EXE2_e4_E7.5_3.EXE2_e4_E7.5_3068	-6.0367	-7.48082	0.200151	2	120	Chorion progenitors
-5.9305	-7.45283	EXE31_p1.EXE31_p1287								EXE2_e3_E7.5_2.EXE2_e3_E7.5_2317	-6.07184	-7.51547	0.200713	2	111	Chorion progenitors
-5.77174	-7.64961	EXE_exp15_spatial_p1_E6.5_e1_e2_e3_m1e2.EXE_exp15_spatial_p1_E6.5_e1_e2_e3_m1e2007								EXE5_E4cont-E6_E6.5_2.EXE5_E4cont-E6_E6.5_2106	-5.64531	-7.05422	0.20074	2	72	Chorion progenitors
-5.95157	-7.43189	EXE_exp14_spatial_p1_E6.5_e1_e2_e3_NOVA.EXE_exp14_spatial_p1_E6.5_e1_e2_e3_NOVA276								P4_EXE16_E6.5.P4_EXE16_E6.5205	-5.72875	-7.14167	0.201153	2	78	Chorion progenitors
-5.99167	-7.39452	EXE_exp14_spatial_p1_E6.5_e1_e2_e3_NOVA.EXE_exp14_spatial_p1_E6.5_e1_e2_e3_NOVA188								P4_EXE16_E6.5.P4_EXE16_E6.5147	-6.03481	-7.46655	0.202132	2	72	Chorion progenitors
-6.4345	-7.08482	P3_EXE16_E6.5_NOVA.P3_EXE16_E6.5_NOVA165								P4_EXE16_E6.5.P4_EXE16_E6.5369	-5.67682	-7.07598	0.202167	2	69	Chorion progenitors
-6.49526	-7.04586	lin_trace_p6_exp1.lin_trace_p6_exp1131								EXE_EXP8_E6.5_NOVA.EXE_EXP8_E6.5_NOVA070	-5.51732	-6.90025	0.202311	2	70	Chorion progenitors
-6.37136	-7.12478	EXE3_m2e1-e3_E6.5_4.EXE3_m2e1-e3_E6.5_4093								EXE3_m2e1-e3_E6.5_4.EXE3_m2e1-e3_E6.5_4325	-5.6365	-7.02359	0.202958	2	103	Chorion progenitors
-6.53851	-7.01759	EXE24_P3.EXE24_P3058								P4_EXE16_E6.5.P4_EXE16_E6.5206	-6.04915	-7.47534	0.203247	2	97	Chorion progenitors
-6.01659	-7.37274	EXE25_P9.EXE25_P9378								EXE_EXP8_E6.5_NOVA_701.EXE_EXP8_E6.5_NOVA_701249	-5.84308	-7.24706	0.203504	2	76	Chorion progenitors
-6.84969	-6.79041	P3_EXE16_E6.5_NOVA.P3_EXE16_E6.5_NOVA094								P4_EXE16_E6.5.P4_EXE16_E6.5180	-5.93016	-7.33352	0.204799	2	74	Chorion progenitors
-5.81035	-7.59441	EXE17_E5.5_P1.EXE17_E5.5_P1196								EXE_exp14_spatial_p2_E6.5_e5_e6_NOVA.EXE_exp14_spatial_p2_E6.5_e5_e6_NOVA215	-5.60546	-6.96969	0.205097	2	78	Chorion progenitors
-6.67009	-6.9273	EXE_EXP11_E7.5_2.EXE_EXP11_E7.5_2182								EXE_EXP8_E6.5_NOVA_701.EXE_EXP8_E6.5_NOVA_701262	-5.66092	-7.03017	0.205287	2	61	Chorion progenitors
-5.9237	-7.45981	EXE3_e2-3_E6.5_2.EXE3_e2-3_E6.5_2193								EXE_exp14_spatial_p1_E6.5_e1_e2_e3_NOVA.EXE_exp14_spatial_p1_E6.5_e1_e2_e3_NOVA171	-5.79617	-7.17989	0.205418	2	62	Chorion progenitors
-6.32814	-7.15211	EXE25_P4.EXE25_P4370								EXE_EXP11_E7.5_1.EXE_EXP11_E7.5_1331	-6.01963	-7.42858	0.205442	2	105	Chorion progenitors
-5.9718	-7.41266	EXE_EXP11_E7.5_1.EXE_EXP11_E7.5_1378								P3_EXE16_E6.5_NOVA.P3_EXE16_E6.5_NOVA142	-6.10077	-7.51875	0.205471	2	63	Chorion progenitors
-6.11505	-7.295	EXE_EXP12_E7.5_1.EXE_EXP12_E7.5_1127								EXE_exp14_spatial_p1_E6.5_e1_e2_e3_NOVA.EXE_exp14_spatial_p1_E6.5_e1_e2_e3_NOVA188	-6.03167	-7.43924	0.205875	2	112	Chorion progenitors
-6.3359	-7.14719	EXE_exp14_spatial_p1_E6.5_e1_e2_e3_NOVA.EXE_exp14_spatial_p1_E6.5_e1_e2_e3_NOVA289								EXE3_m2e3cont-m3e1-e2_E6.5_5.EXE3_m2e3cont-m3e1-e2_E6.5_5033	-6.03648	-7.44349	0.206056	2	72	Chorion progenitors
-6.64266	-6.94675	P4_EXE16_E6.5.P4_EXE16_E6.5298								EXE_EXP12_E7.5_2.EXE_EXP12_E7.5_2339	-5.83318	-7.21236	0.206515	2	108	Chorion progenitors
-5.86367	-7.52642	EXE_exp14_spatial_p1_E6.5_e1_e2_e3_NOVA.EXE_exp14_spatial_p1_E6.5_e1_e2_e3_NOVA079								EXE25_P6.EXE25_P6099	-6.05342	-7.45845	0.206689	2	73	Chorion progenitors
-5.99021	-7.39583	EXE_EXP11_E7.5_1.EXE_EXP11_E7.5_1331								EXE25_P7.EXE25_P7238	-6.21439	-7.6376	0.20697	2	89	Chorion progenitors
-5.85272	-7.53965	EXE_EXP12_E7.5_1.EXE_EXP12_E7.5_1186								EXE_EXP8_E6.5_NOVA.EXE_EXP8_E6.5_NOVA055	-6.06372	-7.46754	0.207104	2	74	Chorion progenitors
-6.16605	-7.25857	EXE_EXP12_E7.5_2.EXE_EXP12_E7.5_2329								EXE_exp15_spatial_p1_E6.5_e1_e2_e3_m1e2.EXE_exp15_spatial_p1_E6.5_e1_e2_e3_m1e2014	-5.90097	-7.28188	0.207374	2	67	Chorion progenitors
-6.02814	-7.36298	EXE29_P2.EXE29_P2167								EXE_EXP11_E7.5_2.EXE_EXP11_E7.5_2016	-6.07397	-7.47658	0.207477	2	105	Chorion progenitors
-5.79932	-7.60964	EXE3_m2e3cont-m3e1-e2_E6.5_5.EXE3_m2e3cont-m3e1-e2_E6.5_5004								EXE_exp14_spatial_p2_E6.5_e5_e6_NOVA.EXE_exp14_spatial_p2_E6.5_e5_e6_NOVA345	-5.90457	-7.28243	0.207891	2	64	Chorion progenitors
-5.86962	-7.51938	EXE_exp14_spatial_p1_E6.5_e1_e2_e3_NOVA.EXE_exp14_spatial_p1_E6.5_e1_e2_e3_NOVA200								EXE30_P1.EXE30_P1114	-5.98137	-7.36853	0.207976	2	98	Chorion progenitors
-5.84431	-7.55006	EXE_EXP10_E7.0_2.EXE_EXP10_E7.0_2118								EXE3_e4-e5_E6.5_3.EXE3_e4-e5_E6.5_3077	-6.27151	-7.69607	0.208228	2	58	Chorion progenitors
-5.89728	-7.48796	EXE_EXP10_E7.0_NOVA.EXE_EXP10_E7.0_NOVA003								P2_EXE16_E6.5.P2_EXE16_E6.5275	-5.95289	-7.32842	0.209071	2	111	Chorion progenitors
-5.80112	-7.60714	P4_EXE16_E6.5.P4_EXE16_E6.5284								EXE_EXP10_E7.0_2.EXE_EXP10_E7.0_2042	-5.79956	-7.1533	0.209101	2	82	Chorion progenitors
-5.8079	-7.59776	EXE_EXP8_E6.5_NOVA.EXE_EXP8_E6.5_NOVA063								EXE2_e4_E7.5_3.EXE2_e4_E7.5_3011	-5.92768	-7.29843	0.209251	2	96	Chorion progenitors
-6.15581	-7.26573	EXE_EXP11_E7.5_1.EXE_EXP11_E7.5_1362								P3_EXE16_E6.5_NOVA.P3_EXE16_E6.5_NOVA291	-6.24099	-7.65526	0.209333	2	75	Chorion progenitors
-6.07517	-7.32511	P3_EXE16_E6.5_NOVA.P3_EXE16_E6.5_NOVA004								EXE_EXP10_E7.0_NOVA.EXE_EXP10_E7.0_NOVA061	-5.66316	-6.99577	0.209384	2	83	Chorion progenitors
-6.48961	-7.04952	lin_trace_p11_exp1.lin_trace_p11_exp1287								EXE_EXP10_E7.0_NOVA.EXE_EXP10_E7.0_NOVA145	-6.30657	-7.72982	0.209542	2	89	Chorion progenitors
-6.5922	-6.98162	EXE_EXP12_E7.5_3.EXE_EXP12_E7.5_3335								EXE_EXP8_E6.5_NOVA.EXE_EXP8_E6.5_NOVA095	-6.08627	-7.47724	0.209603	2	121	Chorion progenitors
-5.7917	-7.62041	EXE_exp14_spatial_p1_E6.5_e1_e2_e3_NOVA.EXE_exp14_spatial_p1_E6.5_e1_e2_e3_NOVA143								EXE_EXP10_E7.0_2.EXE_EXP10_E7.0_2015	-5.70884	-7.03696	0.210516	2	109	Chorion progenitors
-5.81548	-7.58747	P4_EXE16_E6.5.P4_EXE16_E6.5149								EXE17_E5.5_P1.EXE17_E5.5_P1045	-5.95237	-7.31611	0.210683	2	105	Chorion progenitors
-5.8817	-7.5054	EXE_EXP8_E6.5_NOVA.EXE_EXP8_E6.5_NOVA366								EXE_exp14_spatial_p1_E6.5_e1_e2_e3_NOVA.EXE_exp14_spatial_p1_E6.5_e1_e2_e3_NOVA303	-6.20326	-7.60472	0.210778	2	80	Chorion progenitors
-6.05292	-7.34267	EXE_EXP11_E7.5_1.EXE_EXP11_E7.5_1230								EXE_EXP10_E7.0_NOVA.EXE_EXP10_E7.0_NOVA011	-6.01962	-7.38994	0.211224	2	70	Chorion progenitors
-5.95641	-7.42721	EXE_EXP8_E6.5_NOVA.EXE_EXP8_E6.5_NOVA016								EXE30_P1.EXE30_P1138	-5.95139	-7.31071	0.211261	2	67	Chorion progenitors
-6.03055	-7.36096	EXE_EXP12_E7.5_3.EXE_EXP12_E7.5_3196								P1_EXE16_E6.5.P1_EXE16_E6.5223	-6.01765	-7.38622	0.211437	2	61	Chorion progenitors
-6.29513	-7.17311	EXE5_E1-E4_E6.5_1.EXE5_E1-E4_E6.5_1057								EXE_EXP8_E6.5_NOVA.EXE_EXP8_E6.5_NOVA077	-5.67867	-6.9929	0.211554	2	78	Chorion progenitors
-6.08521	-7.31737	EXE_exp15_spatial_p1_E6.5_e1_e2_e3_m1e2.EXE_exp15_spatial_p1_E6.5_e1_e2_e3_m1e2012								EXE_EXP8_E6.5_NOVA.EXE_EXP8_E6.5_NOVA006	-5.96203	-7.32065	0.211606	2	69	Chorion progenitors
-5.91624	-7.46758	EXE3_e4-e5_E6.5_3.EXE3_e4-e5_E6.5_3065								EXE_EXP10_E7.0_NOVA.EXE_EXP10_E7.0_NOVA032	-5.71468	-7.03352	0.211626	2	71	Chorion progenitors
-6.4082	-7.1015	EXE24_P4.EXE24_P4177								EXE3_m2e1-e3_E6.5_4.EXE3_m2e1-e3_E6.5_4237	-6.01527	-7.37949	0.212014	2	65	Chorion progenitors
-6.6179	-6.964	EXE24_P7.EXE24_P7301								EXE24_P5.EXE24_P5365	-5.86958	-7.20971	0.21207	2	94	Chorion progenitors
-6.39062	-7.11262	EXE25_P10.EXE25_P10348								EXE4_M1E1-E4,M2E1-E2_E5.5_1.EXE4_M1E1-E4,M2E1-E2_E5.5_1040	-6.19503	-7.58272	0.213008	2	58	Chorion progenitors
-5.93798	-7.44529	EXE_EXP11_E7.5_2.EXE_EXP11_E7.5_2024								EXE25_P9.EXE25_P9378	-6.07265	-7.43839	0.213212	2	88	Chorion progenitors
-6.02769	-7.36335	EXE_EXP8_E6.5_NOVA.EXE_EXP8_E6.5_NOVA068								EXE_EXP8_E6.5_NOVA_701.EXE_EXP8_E6.5_NOVA_701243	-5.86153	-7.19073	0.21327	2	97	Chorion progenitors
-6.20933	-7.22906	EXE24_P11.EXE24_P11037								EXE3_e2-3_E6.5_2.EXE3_e2-3_E6.5_2240	-6.03251	-7.38905	0.213552	2	65	Chorion progenitors
-6.49673	-7.04492	EXE25_P8.EXE25_P8028								P3_EXE16_E6.5_NOVA.P3_EXE16_E6.5_NOVA040	-6.11916	-7.49066	0.213565	2	104	Chorion progenitors
-6.46526	-7.06519	EXE25_P6.EXE25_P6343								EXE2_e3_E7.5_2.EXE2_e3_E7.5_2137	-6.21159	-7.59716	0.213908	2	98	Chorion progenitors
-6.35736	-7.13362	EXE3_m2e1-e3_E6.5_4.EXE3_m2e1-e3_E6.5_4249								EXE17_E5.5_P1.EXE17_E5.5_P1195	-5.82457	-7.14164	0.213979	2	58	Chorion progenitors
-6.21654	-7.22425	EXE25_P4.EXE25_P4272								EXE_EXP8_E6.5_NOVA.EXE_EXP8_E6.5_NOVA090	-6.21566	-7.6007	0.214123	2	63	Chorion progenitors
-6.021	-7.36899	EXE_exp15_spatial_p1_E6.5_e1_e2_e3_m1e2.EXE_exp15_spatial_p1_E6.5_e1_e2_e3_m1e2043								EXE_EXP11_E7.5_1.EXE_EXP11_E7.5_1335	-5.73432	-7.03176	0.21431	2	85	Chorion progenitors
-6.15036	-7.26956	EXE24_P5.EXE24_P5345								EXE_exp15_spatial_p1_E6.5_e1_e2_e3_m1e2.EXE_exp15_spatial_p1_E6.5_e1_e2_e3_m1e2043	-6.04282	-7.39475	0.214496	2	77	Chorion progenitors
-5.81756	-7.58468	EXE3_e4-e5_E6.5_3.EXE3_e4-e5_E6.5_3128								EXE_EXP8_E6.5_NOVA.EXE_EXP8_E6.5_NOVA027	-5.73863	-7.03527	0.214536	2	58	Chorion progenitors
-6.493	-7.04733	EXE25_P10.EXE25_P10004								P3_EXE16_E6.5_NOVA.P3_EXE16_E6.5_NOVA054	-5.96759	-7.30444	0.214707	2	69	Chorion progenitors
-5.7578	-7.67085	EXE_EXP10_E7.0_2.EXE_EXP10_E7.0_2077								EXE_EXP8_E6.5_NOVA.EXE_EXP8_E6.5_NOVA072	-5.76087	-7.05929	0.214859	2	62	Chorion progenitors
-5.91224	-7.47181	P1_EXE16_E6.5.P1_EXE16_E6.5068								EXE_EXP8_E6.5_NOVA.EXE_EXP8_E6.5_NOVA308	-5.96838	-7.30307	0.215015	2	81	Chorion progenitors
-6.00979	-7.37859	EXE_EXP10_E7.0_NOVA.EXE_EXP10_E7.0_NOVA011								EXE_EXP11_E7.5_2.EXE_EXP11_E7.5_2104	-5.82432	-7.13115	0.215176	2	112	Chorion progenitors
-5.87617	-7.51174	EXE30_P1.EXE30_P1135								EXE2_e4_E7.5_3.EXE2_e4_E7.5_3123	-6.38156	-7.79009	0.215514	2	71	Chorion progenitors
-6.01776	-7.37174	EXE3_e2-3_E6.5_2.EXE3_e2-3_E6.5_2240								EXE17_E5.5_P1.EXE17_E5.5_P1231	-5.6601	-6.93264	0.215596	2	58	Chorion progenitors
-5.8798	-7.50757	EXE3_e4-e5_E6.5_3.EXE3_e4-e5_E6.5_3048								EXE3_e4-e5_E6.5_3.EXE3_e4-e5_E6.5_3103	-6.24295	-7.62443	0.215662	2	72	Chorion progenitors
-6.01051	-7.37796	P1_EXE16_E6.5.P1_EXE16_E6.5223								EXE25_P10.EXE25_P10065	-6.34222	-7.74141	0.215891	2	121	Chorion progenitors
-6.39708	-7.10853	EXE24_P13.EXE24_P13092								EXE_EXP8_E6.5_NOVA_701.EXE_EXP8_E6.5_NOVA_701212	-5.8888	-7.20102	0.215993	2	61	Chorion progenitors
-6.82092	-6.81347	EXE25_P10.EXE25_P10063								EXE3_m2e1-e3_E6.5_4.EXE3_m2e1-e3_E6.5_4220	-6.43454	-7.84969	0.216302	2	58	Chorion progenitors
-5.79771	-7.6119	EXE_exp14_spatial_p1_E6.5_e1_e2_e3_NOVA.EXE_exp14_spatial_p1_E6.5_e1_e2_e3_NOVA180								EXE_EXP8_E6.5_NOVA.EXE_EXP8_E6.5_NOVA068	-6.05846	-7.40006	0.216434	2	99	Chorion progenitors
-6.09468	-7.31017	EXE25_P7.EXE25_P7367								EXE25_P7.EXE25_P7221	-5.80425	-7.09539	0.216533	2	78	Chorion progenitors
-6.04125	-7.35213	EXE23_P6.EXE23_P6328								EXE29_P2.EXE29_P2167	-6.08051	-7.42568	0.216564	2	72	Chorion progenitors
-5.86463	-7.52527	EXE5_E1-E4_E6.5_1.EXE5_E1-E4_E6.5_1061								EXE_EXP10_E7.0_2.EXE_EXP10_E7.0_2114	-5.64589	-6.90506	0.216604	2	78	Chorion progenitors
-5.96129	-7.42255	EXE17_E5.5_P1.EXE17_E5.5_P1063								EXE_EXP12_E7.5_3.EXE_EXP12_E7.5_3196	-6.071	-7.40952	0.21726	2	90	Chorion progenitors
-6.51538	-7.03278	EXE2_e4_E7.5_3.EXE2_e4_E7.5_3145								P3_EXE16_E6.5_NOVA.P3_EXE16_E6.5_NOVA035	-6.10191	-7.44329	0.217759	2	64	Chorion progenitors
-6.01249	-7.37626	EXE3_m2e1-e3_E6.5_4.EXE3_m2e1-e3_E6.5_4237								P4_EXE16_E6.5.P4_EXE16_E6.5280	-5.76615	-7.03621	0.218026	2	80	Chorion progenitors
-5.83526	-7.56151	EXE2_e4_E7.5_3.EXE2_e4_E7.5_3022								EXE_exp14_spatial_p1_E6.5_e1_e2_e3_NOVA.EXE_exp14_spatial_p1_E6.5_e1_e2_e3_NOVA046	-5.81596	-7.09372	0.2184	2	107	Chorion progenitors
-6.47293	-7.06027	EXE25_P1.EXE25_P1212								EXE_EXP8_E6.5_NOVA.EXE_EXP8_E6.5_NOVA082	-6.0107	-7.32807	0.21852	2	74	Chorion progenitors
-6.04193	-7.35157	EXE_EXP11_E7.5_1.EXE_EXP11_E7.5_1233								EXE_exp14_spatial_p1_E6.5_e1_e2_e3_NOVA.EXE_exp14_spatial_p1_E6.5_e1_e2_e3_NOVA101	-5.85134	-7.13383	0.21877	2	78	Chorion progenitors
-5.82255	-7.57804	EXE_EXP8_E6.5_NOVA.EXE_EXP8_E6.5_NOVA058								P4_EXE16_E6.5.P4_EXE16_E6.5155	-5.55932	-6.76745	0.220007	2	67	Chorion progenitors
-5.87369	-7.51462	EXE3_e4-e5_E6.5_3.EXE3_e4-e5_E6.5_3036								P1_EXE16_E6.5.P1_EXE16_E6.5304	-5.82714	-7.09215	0.220195	2	67	Chorion progenitors
-6.16117	-7.26198	EXE25_P7.EXE25_P7225								EXE23_P6.EXE23_P6328	-6.0668	-7.38335	0.220336	2	93	Chorion progenitors
-6.62826	-6.95682	EXE25_P7.EXE25_P7319								EXE3_m2e1-e3_E6.5_4.EXE3_m2e1-e3_E6.5_4030	-5.94457	-7.23388	0.22035	2	78	Chorion progenitors
-6.10206	-7.30463	EXE_EXP8_E6.5_NOVA.EXE_EXP8_E6.5_NOVA087								EXE_EXP11_E7.5_1.EXE_EXP11_E7.5_1233	-6.062	-7.37611	0.22053	2	106	Chorion progenitors
-6.51319	-7.03421	EXE25_P5.EXE25_P5294								EXE_EXP11_E7.5_1.EXE_EXP11_E7.5_1291	-6.12062	-7.44686	0.220686	2	107	Chorion progenitors
-5.93532	-7.44796	EXE_exp14_spatial_p2_E6.5_e5_e6_NOVA.EXE_exp14_spatial_p2_E6.5_e5_e6_NOVA320								EXE25_P5.EXE25_P5085	-6.2535	-7.60919	0.220748	2	90	Chorion progenitors
-6.58245	-6.98823	EXE25_P5.EXE25_P5181								EXE3_e4-e5_E6.5_3.EXE3_e4-e5_E6.5_3178	-5.91842	-7.1949	0.22123	2	58	Chorion progenitors
-6.69242	-6.91119	P3_EXE16_E6.5_NOVA.P3_EXE16_E6.5_NOVA249								EXE_EXP11_E7.5_1.EXE_EXP11_E7.5_1284	-5.85206	-7.11146	0.221432	2	108	Chorion progenitors
-6.66665	-6.92976	EXE_EXP12_E7.5_2.EXE_EXP12_E7.5_2243								EXE_exp15_spatial_p1_E6.5_e1_e2_e3_m1e2.EXE_exp15_spatial_p1_E6.5_e1_e2_e3_m1e2075	-5.96877	-7.25009	0.222079	2	77	Chorion progenitors
-5.99875	-7.38823	EXE30_P1.EXE30_P1114								EXE31_p1.EXE31_p1288	-6.61197	-8.04416	0.222148	2	100	Chorion progenitors
-5.78294	-7.63306	EXE_EXP8_E6.5_NOVA.EXE_EXP8_E6.5_NOVA233								EXE_EXP13_E7.5_P1_E4_e5.EXE_EXP13_E7.5_P1_E4_e5109	-5.8693	-7.12497	0.222393	2	96	Chorion progenitors
-6.07752	-7.32329	EXE25_P7.EXE25_P7285								EXE_EXP8_E6.5_NOVA.EXE_EXP8_E6.5_NOVA009	-5.86376	-7.11375	0.222868	2	67	Chorion progenitors
-6.14143	-7.2759	EXE25_P9.EXE25_P9231								EXE_EXP8_E6.5_NOVA.EXE_EXP8_E6.5_NOVA073	-5.96017	-7.23278	0.222947	2	112	Chorion progenitors
-6.10068	-7.30566	EXE25_P10.EXE25_P10314								EXE17_E5.5_P1.EXE17_E5.5_P1180	-5.92645	-7.18982	0.223104	2	58	Chorion progenitors
-5.85472	-7.5372	EXE_EXP10_E7.0_NOVA.EXE_EXP10_E7.0_NOVA106								P4_EXE16_E6.5.P4_EXE16_E6.5333	-5.94477	-7.21213	0.223163	2	81	Chorion progenitors
-5.84309	-7.55159	EXE_EXP10_E7.0_NOVA.EXE_EXP10_E7.0_NOVA013								EXE_EXP10_E7.0_2.EXE_EXP10_E7.0_2117	-6.22426	-7.55855	0.223295	2	102	Chorion progenitors
-6.6202	-6.96241	P2_EXE16_E6.5.P2_EXE16_E6.5240								EXE_EXP11_E7.5_1.EXE_EXP11_E7.5_1230	-6.10847	-7.41179	0.223667	2	86	Chorion progenitors
-6.06924	-7.32973	EXE_EXP10_E7.0_NOVA.EXE_EXP10_E7.0_NOVA012								EXE_EXP10_E7.0_NOVA.EXE_EXP10_E7.0_NOVA092	-6.02277	-7.30311	0.223935	2	68	Chorion progenitors
-5.84221	-7.5527	P3_EXE16_E6.5_NOVA.P3_EXE16_E6.5_NOVA027								EXE25_P9.EXE25_P9129	-6.03605	-7.31643	0.22437	2	125	Chorion progenitors
-6.1511	-7.26904	EXE_EXP12_E7.5_3.EXE_EXP12_E7.5_3343								EXE17_E5.5_P1.EXE17_E5.5_P1024	-5.52661	-6.67379	0.224949	2	58	Chorion progenitors
-5.84594	-7.54803	P3_EXE16_E6.5_NOVA.P3_EXE16_E6.5_NOVA072								P3_EXE16_E6.5_NOVA.P3_EXE16_E6.5_NOVA110	-6.26001	-7.58986	0.225652	2	91	Chorion progenitors
-5.85093	-7.54185	P4_EXE16_E6.5.P4_EXE16_E6.5232								EXE25_P7.EXE25_P7097	-6.21922	-7.53701	0.225834	2	72	Chorion progenitors
-5.87388	-7.5144	EXE3_m2e3cont-m3e1-e2_E6.5_5.EXE3_m2e3cont-m3e1-e2_E6.5_5065								EXE_EXP12_E7.5_2.EXE_EXP12_E7.5_2001	-6.29886	-7.63569	0.2261	2	110	Chorion progenitors
-6.70144	-6.90462	P4_EXE16_E6.5.P4_EXE16_E6.5135								EXE_exp14_spatial_p1_E6.5_e1_e2_e3_NOVA.EXE_exp14_spatial_p1_E6.5_e1_e2_e3_NOVA226	-5.80831	-7.0138	0.226394	2	83	Chorion progenitors
-5.85861	-7.53249	P3_EXE16_E6.5_NOVA.P3_EXE16_E6.5_NOVA323								EXE_EXP8_E6.5_NOVA_701.EXE_EXP8_E6.5_NOVA_701200	-5.9354	-7.17258	0.226639	2	79	Chorion progenitors
-6.59401	-6.98039	EXE23_P5.EXE23_P5184								EXE_EXP8_E6.5_NOVA.EXE_EXP8_E6.5_NOVA064	-5.87948	-7.10178	0.226661	2	58	Chorion progenitors
-5.93406	-7.44923	EXE30_P1.EXE30_P1164								EXE_exp14_spatial_p1_E6.5_e1_e2_e3_NOVA.EXE_exp14_spatial_p1_E6.5_e1_e2_e3_NOVA091	-6.18253	-7.48464	0.226662	2	112	Chorion progenitors
-5.90667	-7.47775	EXE_exp14_spatial_p1_E6.5_e1_e2_e3_NOVA.EXE_exp14_spatial_p1_E6.5_e1_e2_e3_NOVA083								EXE_EXP10_E7.0_2.EXE_EXP10_E7.0_2040	-5.71098	-6.87584	0.227909	2	86	Chorion progenitors
-5.88244	-7.50455	EXE17_E5.5_P1.EXE17_E5.5_P1125								EXE_EXP10_E7.0_NOVA.EXE_EXP10_E7.0_NOVA012	-6.09129	-7.35789	0.228281	2	91	Chorion progenitors
-6.21304	-7.22659	EXE_EXP11_E7.5_1.EXE_EXP11_E7.5_1343								EXE17_E5.5_P1.EXE17_E5.5_P1211	-5.82283	-7.01316	0.228482	2	58	Chorion progenitors
-6.16661	-7.25819	EXE_exp14_spatial_p2_E6.5_e5_e6_NOVA.EXE_exp14_spatial_p2_E6.5_e5_e6_NOVA265								EXE2_e4_E7.5_3.EXE2_e4_E7.5_3017	-6.21146	-7.50832	0.228781	2	63	Chorion progenitors
-6.11684	-7.29368	EXE25_P4.EXE25_P4271								EXE_EXP8_E6.5_NOVA.EXE_EXP8_E6.5_NOVA071	-5.87276	-7.07315	0.228937	2	64	Chorion progenitors
-5.82243	-7.57821	EXE_EXP11_E7.5_2.EXE_EXP11_E7.5_2168								P3_EXE16_E6.5_NOVA.P3_EXE16_E6.5_NOVA173	-6.06337	-7.31702	0.228991	2	62	Chorion progenitors
-6.46401	-7.06599	EXE25_P9.EXE25_P9235								EXE3_e4-e5_E6.5_3.EXE3_e4-e5_E6.5_3096	-6.26156	-7.56793	0.229504	2	80	Chorion progenitors
-5.81064	-7.59401	EXE17_E5.5_P1.EXE17_E5.5_P1199								P3_EXE16_E6.5_NOVA.P3_EXE16_E6.5_NOVA341	-6.01976	-7.25578	0.229669	2	111	Chorion progenitors
-5.83992	-7.55558	EXE_exp14_spatial_p1_E6.5_e1_e2_e3_NOVA.EXE_exp14_spatial_p1_E6.5_e1_e2_e3_NOVA010								P3_EXE16_E6.5_NOVA.P3_EXE16_E6.5_NOVA004	-6.14659	-7.41713	0.229949	2	99	Chorion progenitors
-5.82079	-7.58036	EXE_exp15_spatial_p1_E6.5_e1_e2_e3_m1e2.EXE_exp15_spatial_p1_E6.5_e1_e2_e3_m1e2062								EXE25_P7.EXE25_P7285	-6.1082	-7.36302	0.230607	2	88	Chorion progenitors
-6.17326	-7.25358	EXE_EXP12_E7.5_2.EXE_EXP12_E7.5_2045								EXE_exp14_spatial_p1_E6.5_e1_e2_e3_NOVA.EXE_exp14_spatial_p1_E6.5_e1_e2_e3_NOVA286	-6.00257	-7.22438	0.23086	2	83	Chorion progenitors
-6.18066	-7.24849	EXE23_P12.EXE23_P12222								EXE_EXP12_E7.5_2.EXE_EXP12_E7.5_2180	-6.33841	-7.65818	0.231003	2	121	Chorion progenitors
-6.40168	-7.10562	EXE25_P1.EXE25_P1208								EXE17_E5.5_P1.EXE17_E5.5_P1200	-5.70759	-6.83908	0.231213	2	58	Chorion progenitors
-5.92221	-7.46135	P4_EXE16_E6.5.P4_EXE16_E6.5329								EXE_EXP11_E7.5_1.EXE_EXP11_E7.5_1319	-6.29586	-7.59564	0.232351	2	87	Chorion progenitors
-6.33086	-7.15038	EXE24_P3.EXE24_P3131								EXE_EXP10_E7.0_2.EXE_EXP10_E7.0_2153	-5.98839	-7.1935	0.232403	2	74	Chorion progenitors
-6.32208	-7.15595	EXE25_P4.EXE25_P4291								EXE17_E5.5_P1.EXE17_E5.5_P1259	-5.83604	-6.99423	0.23243	2	58	Chorion progenitors
-5.89283	-7.49287	EXE_EXP8_E6.5_NOVA_701.EXE_EXP8_E6.5_NOVA_701100								EXE_exp15_spatial_p1_E6.5_e1_e2_e3_m1e2.EXE_exp15_spatial_p1_E6.5_e1_e2_e3_m1e2012	-6.15396	-7.4072	0.232758	2	97	Chorion progenitors
-6.29919	-7.17052	P3_EXE16_E6.5_NOVA.P3_EXE16_E6.5_NOVA214								EXE_exp14_spatial_p1_E6.5_e1_e2_e3_NOVA.EXE_exp14_spatial_p1_E6.5_e1_e2_e3_NOVA213	-5.84151	-6.99851	0.232817	2	88	Chorion progenitors
-5.95119	-7.43226	P1_EXE16_E6.5.P1_EXE16_E6.5216								EXE25_P7.EXE25_P7276	-6.28326	-7.57501	0.232911	2	111	Chorion progenitors
-5.94111	-7.44217	EXE3_m2e1-e3_E6.5_4.EXE3_m2e1-e3_E6.5_4348								EXE17_E5.5_P1.EXE17_E5.5_P1134	-5.91352	-7.08854	0.233271	2	58	Chorion progenitors
-5.84306	-7.55163	EXE_exp15_spatial_p1_E6.5_e1_e2_e3_m1e2.EXE_exp15_spatial_p1_E6.5_e1_e2_e3_m1e2031								EXE_EXP8_E6.5_NOVA_701.EXE_EXP8_E6.5_NOVA_701134	-6.00725	-7.21068	0.233365	2	64	Chorion progenitors
-5.94104	-7.44224	EXE_EXP10_E7.0_2.EXE_EXP10_E7.0_2150								EXE_EXP11_E7.5_1.EXE_EXP11_E7.5_1228	-5.94348	-7.12616	0.233443	2	80	Chorion progenitors
-5.98806	-7.39777	P4_EXE16_E6.5.P4_EXE16_E6.5180								EXE_exp14_spatial_p1_E6.5_e1_e2_e3_NOVA.EXE_exp14_spatial_p1_E6.5_e1_e2_e3_NOVA122	-6.32407	-7.62264	0.233944	2	79	Chorion progenitors
-6.09985	-7.30628	P4_EXE16_E6.5.P4_EXE16_E6.5324								EXE_EXP10_E7.0_2.EXE_EXP10_E7.0_2121	-5.7259	-6.8358	0.233963	2	108	Chorion progenitors
-5.79507	-7.61564	EXE3_e2-3_E6.5_2.EXE3_e2-3_E6.5_2186								EXE25_P1.EXE25_P1090	-5.99731	-7.18723	0.23464	2	87	Chorion progenitors
-5.94089	-7.44239	EXE_exp15_spatial_p1_E6.5_e1_e2_e3_m1e2.EXE_exp15_spatial_p1_E6.5_e1_e2_e3_m1e2009								EXE30_P1.EXE30_P1149	-6.23492	-7.5003	0.234737	2	58	Chorion progenitors
-5.79513	-7.61554	EXE_exp15_spatial_p1_E6.5_e1_e2_e3_m1e2.EXE_exp15_spatial_p1_E6.5_e1_e2_e3_m1e2083								P3_EXE16_E6.5_NOVA.P3_EXE16_E6.5_NOVA032	-5.84085	-6.97584	0.235187	2	79	Chorion progenitors
-5.94962	-7.43379	EXE_EXP8_E6.5_NOVA.EXE_EXP8_E6.5_NOVA083								P3_EXE16_E6.5_NOVA.P3_EXE16_E6.5_NOVA148	-6.06192	-7.26809	0.235226	2	75	Chorion progenitors
-6.28382	-7.18035	P3_EXE16_E6.5_NOVA.P3_EXE16_E6.5_NOVA121								EXE25_P7.EXE25_P7367	-6.15072	-7.38433	0.235396	2	110	Chorion progenitors
-5.8254	-7.57429	EXE_exp14_spatial_p2_E6.5_e5_e6_NOVA.EXE_exp14_spatial_p2_E6.5_e5_e6_NOVA323								P4_EXE16_E6.5.P4_EXE16_E6.5039	-5.87706	-7.02019	0.235602	2	67	Chorion progenitors
-5.83374	-7.56347	EXE17_E5.5_P1.EXE17_E5.5_P1156								EXE25_P7.EXE25_P7108	-6.0985	-7.31081	0.235988	2	85	Chorion progenitors
-6.58897	-6.98381	EXE25_P8.EXE25_P8317								EXE_EXP12_E7.5_1.EXE_EXP12_E7.5_1043	-5.63829	-6.69204	0.236676	2	79	Chorion progenitors
-6.00246	-7.38497	P2_EXE16_E6.5.P2_EXE16_E6.5275								P4_EXE16_E6.5.P4_EXE16_E6.5324	-6.1195	-7.33248	0.23683	2	91	Chorion progenitors
-6.03493	-7.35733	EXE_EXP8_E6.5_NOVA.EXE_EXP8_E6.5_NOVA082								EXE3_m2e1-e3_E6.5_4.EXE3_m2e1-e3_E6.5_4254	-6.39587	-7.70082	0.236848	2	99	Chorion progenitors
-5.8927	-7.49301	P3_EXE16_E6.5_NOVA.P3_EXE16_E6.5_NOVA073								EXE25_P10.EXE25_P10314	-6.14261	-7.36164	0.237058	2	112	Chorion progenitors
-6.39472	-7.11003	EXE23_P6.EXE23_P6147								EXE_EXP10_E7.0_NOVA.EXE_EXP10_E7.0_NOVA131	-6.00121	-7.17167	0.237203	2	71	Chorion progenitors
-6.18623	-7.24468	EXE18_P1.EXE18_P1354								EXE_EXP8_E6.5_NOVA.EXE_EXP8_E6.5_NOVA087	-6.15204	-7.37165	0.237442	2	85	Chorion progenitors
-6.1805	-7.24859	EXE23_P12.EXE23_P12302								EXE_EXP12_E7.5_2.EXE_EXP12_E7.5_2022	-6.63204	-8.01417	0.237606	2	65	Chorion progenitors
-5.80412	-7.60297	EXE3_m2e3cont-m3e1-e2_E6.5_5.EXE3_m2e3cont-m3e1-e2_E6.5_5102								EXE25_P5.EXE25_P5163	-6.06024	-7.24454	0.237971	2	93	Chorion progenitors
-6.13249	-7.28231	EXE25_P1.EXE25_P1365								EXE_EXP11_E7.5_2.EXE_EXP11_E7.5_2133	-5.98323	-7.14018	0.238115	2	105	Chorion progenitors
-6.01109	-7.37746	EXE_EXP8_E6.5_NOVA.EXE_EXP8_E6.5_NOVA006								EXE_EXP8_E6.5_NOVA.EXE_EXP8_E6.5_NOVA289	-6.11269	-7.31223	0.238324	2	97	Chorion progenitors
-5.90895	-7.47531	EXE_EXP10_E7.0_NOVA.EXE_EXP10_E7.0_NOVA088								EXE_exp15_spatial_p1_E6.5_e1_e2_e3_m1e2.EXE_exp15_spatial_p1_E6.5_e1_e2_e3_m1e2021	-6.01466	-7.17816	0.23866	2	58	Chorion progenitors
-5.9645	-7.4195	P3_EXE16_E6.5_NOVA.P3_EXE16_E6.5_NOVA085								P2_EXE16_E6.5.P2_EXE16_E6.5129	-6.24791	-7.49089	0.238772	2	98	Chorion progenitors
-6.30864	-7.16449	EXE25_P7.EXE25_P7341								EXE_EXP8_E6.5_NOVA.EXE_EXP8_E6.5_NOVA054	-5.76713	-6.83254	0.239913	2	98	Chorion progenitors
-5.96089	-7.42292	P4_EXE16_E6.5.P4_EXE16_E6.5169								EXE17_E5.5_P1.EXE17_E5.5_P1135	-6.12597	-7.31688	0.240094	2	58	Chorion progenitors
-6.80361	-6.82713	lin_trace_p11_exp1.lin_trace_p11_exp1380								EXE_exp14_spatial_p1_E6.5_e1_e2_e3_NOVA.EXE_exp14_spatial_p1_E6.5_e1_e2_e3_NOVA272	-6.02029	-7.17247	0.240252	2	111	Chorion progenitors
-6.35065	-7.13786	EXE_EXP10_E7.0_2.EXE_EXP10_E7.0_2133								EXE25_P7.EXE25_P7030	-5.94998	-7.07422	0.240591	2	83	Chorion progenitors
-6.30051	-7.16967	EXE25_P9.EXE25_P9350								EXE_EXP8_E6.5_NOVA.EXE_EXP8_E6.5_NOVA035	-5.69122	-6.71994	0.240811	2	74	Chorion progenitors
-6.07176	-7.32776	P3_EXE16_E6.5_NOVA.P3_EXE16_E6.5_NOVA173								EXE_EXP12_E7.5_1.EXE_EXP12_E7.5_1127	-6.21602	-7.4324	0.241024	2	101	Chorion progenitors
-6.11167	-7.29749	EXE17_E5.5_P1.EXE17_E5.5_P1135								EXE30_P1.EXE30_P1252	-6.28369	-7.5226	0.241269	2	58	Chorion progenitors
-6.0554	-7.34068	EXE25_P9.EXE25_P9129								EXE2_e3_E7.5_2.EXE2_e3_E7.5_2192	-6.55455	-7.89099	0.241292	2	107	Chorion progenitors
-6.19734	-7.23713	EXE3_e4-e5_E6.5_3.EXE3_e4-e5_E6.5_3093								EXE25_P4.EXE25_P4271	-6.15656	-7.34784	0.241519	2	125	Chorion progenitors
-6.00795	-7.38018	EXE17_E5.5_P1.EXE17_E5.5_P1045								EXE5_E4cont-E6_E6.5_2.EXE5_E4cont-E6_E6.5_2300	-5.96332	-7.0831	0.241681	2	123	Chorion progenitors
-5.79971	-7.6091	EXE2_e3_E7.5_2.EXE2_e3_E7.5_2252								EXE25_P9.EXE25_P9297	-6.02932	-7.17216	0.241776	2	125	Chorion progenitors
-6.10525	-7.30225	EXE_EXP8_E6.5_NOVA.EXE_EXP8_E6.5_NOVA289								EXE_EXP12_E7.5_1.EXE_EXP12_E7.5_1124	-6.13304	-7.31057	0.242205	2	105	Chorion progenitors
-6.31313	-7.16163	EXE25_P9.EXE25_P9086								EXE25_P10.EXE25_P10345	-6.23648	-7.45067	0.242401	2	89	Chorion progenitors
-5.81885	-7.58295	EXE3_e2-3_E6.5_2.EXE3_e2-3_E6.5_2060								EXE17_E5.5_P1.EXE17_E5.5_P1228	-5.72657	-6.74792	0.242794	2	58	Chorion progenitors
-6.09682	-7.30856	EXE25_P7.EXE25_P7108								P3_EXE16_E6.5_NOVA.P3_EXE16_E6.5_NOVA257	-6.04013	-7.17602	0.243124	2	68	Chorion progenitors
-6.00992	-7.37848	EXE30_P1.EXE30_P1138								EXE29_P2.EXE29_P2020	-6.52518	-7.84043	0.243351	2	88	Chorion progenitors
-6.11934	-7.29185	EXE_EXP12_E7.5_1.EXE_EXP12_E7.5_1124								P4_EXE16_E6.5.P4_EXE16_E6.5282	-6.124	-7.28606	0.243796	2	71	Chorion progenitors
-5.90081	-7.48409	P2_EXE16_E6.5.P2_EXE16_E6.5243								EXE_EXP12_E7.5_2.EXE_EXP12_E7.5_2372	-6.32068	-7.55529	0.244044	2	105	Chorion progenitors
-6.1343	-7.28101	EXE_EXP11_E7.5_2.EXE_EXP11_E7.5_2149								EXE24_P5.EXE24_P5234	-6.32534	-7.55941	0.244411	2	75	Chorion progenitors
-5.7445	-7.69177	EXE3_e2-3_E6.5_2.EXE3_e2-3_E6.5_2172								EXE17_E5.5_P1.EXE17_E5.5_P1287	-5.93372	-7.01179	0.2452	2	58	Chorion progenitors
-5.82948	-7.56897	EXE3_m2e3cont-m3e1-e2_E6.5_5.EXE3_m2e3cont-m3e1-e2_E6.5_5124								P4_EXE16_E6.5.P4_EXE16_E6.5001	-6.00357	-7.10754	0.245307	2	101	Chorion progenitors
-5.89644	-7.48888	P4_EXE16_E6.5.P4_EXE16_E6.5185								EXE_exp14_spatial_p1_E6.5_e1_e2_e3_NOVA.EXE_exp14_spatial_p1_E6.5_e1_e2_e3_NOVA092	-6.02312	-7.13234	0.245583	2	108	Chorion progenitors
-6.36178	-7.13083	EXE25_P1.EXE25_P1135								EXE25_P1.EXE25_P1365	-6.16018	-7.32077	0.245805	2	66	Chorion progenitors
-6.02173	-7.36837	P3_EXE16_E6.5_NOVA.P3_EXE16_E6.5_NOVA054								EXE_exp15_spatial_p1_E6.5_e1_e2_e3_m1e2.EXE_exp15_spatial_p1_E6.5_e1_e2_e3_m1e2247	-6.01877	-7.12154	0.246157	2	58	Chorion progenitors
-6.13763	-7.27862	EXE25_P9.EXE25_P9306								EXE25_P9.EXE25_P9067	-5.74533	-6.73981	0.246266	2	111	Chorion progenitors
-6.05386	-7.34191	EXE_EXP10_E7.0_NOVA.EXE_EXP10_E7.0_NOVA092								EXE_EXP11_E7.5_2.EXE_EXP11_E7.5_2149	-6.15359	-7.30788	0.246299	2	112	Chorion progenitors
-6.02279	-7.36747	EXE_EXP8_E6.5_NOVA.EXE_EXP8_E6.5_NOVA308								EXE_EXP8_E6.5_NOVA.EXE_EXP8_E6.5_NOVA362	-6.00719	-7.10375	0.246341	2	90	Chorion progenitors
-6.25004	-7.20219	EXE25_P5.EXE25_P5261								P2_EXE16_E6.5.P2_EXE16_E6.5189	-6.6006	-7.92965	0.246362	2	98	Chorion progenitors
-6.27752	-7.18439	EXE_EXP11_E7.5_2.EXE_EXP11_E7.5_2164								P3_EXE16_E6.5_NOVA.P3_EXE16_E6.5_NOVA372	-6.10929	-7.23922	0.247188	2	58	Chorion progenitors
-6.19831	-7.23647	EXE24_P3.EXE24_P3013								EXE25_P9.EXE25_P9306	-6.15561	-7.30372	0.247208	2	93	Chorion progenitors
-6.42741	-7.08932	EXE25_P7.EXE25_P7014								EXE_EXP8_E6.5_NOVA.EXE_EXP8_E6.5_NOVA067	-5.67705	-6.63567	0.247218	2	69	Chorion progenitors
-6.55664	-7.00556	EXE25_P5.EXE25_P5102								P3_EXE16_E6.5_NOVA.P3_EXE16_E6.5_NOVA078	-6.71595	-8.08288	0.24789	2	87	Chorion progenitors
-6.28725	-7.17815	EXE25_P9.EXE25_P9162								EXE25_P9.EXE25_P9231	-6.20284	-7.36205	0.248245	2	107	Chorion progenitors
-6.20429	-7.23245	EXE17_E5.5_P1.EXE17_E5.5_P1181								EXE25_P6.EXE25_P6149	-6.29284	-7.48367	0.248897	2	83	Chorion progenitors
-5.87778	-7.50988	EXE_EXP8_E6.5_NOVA_701.EXE_EXP8_E6.5_NOVA_701178								P3_EXE16_E6.5_NOVA.P3_EXE16_E6.5_NOVA128	-6.49384	-7.76621	0.248899	2	101	Chorion progenitors
-6.19818	-7.23656	EXE_EXP12_E7.5_3.EXE_EXP12_E7.5_3310								EXE25_P6.EXE25_P6128	-6.84431	-8.25847	0.248953	2	99	Chorion progenitors
-5.95809	-7.42561	EXE3_m2e1-e3_E6.5_4.EXE3_m2e1-e3_E6.5_4295								EXE17_E5.5_P1.EXE17_E5.5_P1028	-6.32281	-7.5241	0.24916	2	58	Chorion progenitors
-6.00307	-7.38443	EXE2_e4_E7.5_3.EXE2_e4_E7.5_3011								EXE3_m2e1-e3_E6.5_4.EXE3_m2e1-e3_E6.5_4215	-6.07849	-7.17642	0.249623	2	69	Chorion progenitors
-6.26526	-7.19231	EXE_exp14_spatial_p1_E6.5_e1_e2_e3_NOVA.EXE_exp14_spatial_p1_E6.5_e1_e2_e3_NOVA181								EXE_EXP8_E6.5_NOVA.EXE_EXP8_E6.5_NOVA093	-6.15681	-7.28677	0.249632	2	70	Chorion progenitors
-5.95823	-7.42547	EXE_EXP8_E6.5_NOVA.EXE_EXP8_E6.5_NOVA376								EXE3_e4-e5_E6.5_3.EXE3_e4-e5_E6.5_3071	-5.84957	-6.85317	0.249689	2	97	Chorion progenitors
-6.50262	-7.04109	EXE5_E1-E4_E6.5_1.EXE5_E1-E4_E6.5_1092								EXE_EXP12_E7.5_2.EXE_EXP12_E7.5_2255	-6.08466	-7.18208	0.249997	2	98	Chorion progenitors
-5.9432	-7.4401	EXE17_E5.5_P1.EXE17_E5.5_P1096								P3_EXE16_E6.5_NOVA.P3_EXE16_E6.5_NOVA093	-6.11374	-7.22214	0.250123	2	65	Chorion progenitors
-5.85171	-7.54089	EXE_EXP8_E6.5_NOVA_701.EXE_EXP8_E6.5_NOVA_701203								EXE25_P7.EXE25_P7047	-6.33387	-7.53261	0.250195	2	125	Chorion progenitors
-6.65795	-6.93595	EXE25_P10.EXE25_P10310								EXE25_P6.EXE25_P6235	-6.09255	-7.18931	0.250476	2	76	Chorion progenitors
-5.87278	-7.51568	EXE3_m2e1-e3_E6.5_4.EXE3_m2e1-e3_E6.5_4158								EXE24_P5.EXE24_P5345	-6.23869	-7.39469	0.250672	2	97	Chorion progenitors
-6.75654	-6.86351	EXE_EXP10_E7.0_NOVA.EXE_EXP10_E7.0_NOVA047								EXE_EXP12_E7.5_3.EXE_EXP12_E7.5_3343	-6.2109	-7.35375	0.250872	2	101	Chorion progenitors
-6.25172	-7.20109	EXE_exp15_spatial_p1_E6.5_e1_e2_e3_m1e2.EXE_exp15_spatial_p1_E6.5_e1_e2_e3_m1e2058								EXE3_m2e3cont-m3e1-e2_E6.5_5.EXE3_m2e3cont-m3e1-e2_E6.5_5032	-6.01139	-7.06944	0.251088	2	91	Chorion progenitors
-6.25793	-7.19705	EXE25_P10.EXE25_P10115								EXE_exp14_spatial_p2_E6.5_e5_e6_NOVA.EXE_exp14_spatial_p2_E6.5_e5_e6_NOVA273	-6.31705	-7.50202	0.251198	2	63	Chorion progenitors
-6.15501	-7.26629	EXE25_P5.EXE25_P5030								EXE_exp14_spatial_p2_E6.5_e5_e6_NOVA.EXE_exp14_spatial_p2_E6.5_e5_e6_NOVA370	-6.01041	-7.06432	0.251474	2	60	Chorion progenitors
-6.54728	-7.01179	EXE25_P10.EXE25_P10293								P3_EXE16_E6.5_NOVA.P3_EXE16_E6.5_NOVA260	-6.05171	-7.12196	0.251611	2	62	Chorion progenitors
-6.14653	-7.27228	EXE_EXP8_E6.5_NOVA.EXE_EXP8_E6.5_NOVA093								EXE25_P5.EXE25_P5030	-6.17156	-7.28983	0.251931	2	93	Chorion progenitors
-6.12514	-7.28763	P4_EXE16_E6.5.P4_EXE16_E6.5282								EXE_EXP11_E7.5_1.EXE_EXP11_E7.5_1362	-6.26208	-7.4172	0.252148	2	103	Chorion progenitors
-5.93503	-7.44825	EXE_EXP12_E7.5_1.EXE_EXP12_E7.5_1070								EXE2_e3_E7.5_2.EXE2_e3_E7.5_2150	-6.39708	-7.60925	0.252197	2	72	Chorion progenitors
-6.6177	-6.96413	EXE25_P6.EXE25_P6170								EXE_exp14_spatial_p1_E6.5_e1_e2_e3_NOVA.EXE_exp14_spatial_p1_E6.5_e1_e2_e3_NOVA128	-6.10811	-7.19427	0.252589	2	47	Chorion
-6.93438	-6.72032	EXE25_P6.EXE25_P6172								EXE17_E5.5_P1.EXE17_E5.5_P1190	-6.14514	-7.24415	0.252954	2	58	Chorion progenitors
-5.99847	-7.38848	EXE_exp14_spatial_p2_E6.5_e5_e6_NOVA.EXE_exp14_spatial_p2_E6.5_e5_e6_NOVA345								EXE25_P7.EXE25_P7225	-6.23806	-7.37204	0.253599	2	85	Chorion progenitors
-5.86172	-7.52875	EXE_EXP10_E7.0_NOVA.EXE_EXP10_E7.0_NOVA086								EXE25_P8.EXE25_P8190	-6.33308	-7.50707	0.253739	2	111	Chorion progenitors
-5.99672	-7.39003	EXE_exp15_spatial_p1_E6.5_e1_e2_e3_m1e2.EXE_exp15_spatial_p1_E6.5_e1_e2_e3_m1e2014								EXE_exp15_spatial_p1_E6.5_e1_e2_e3_m1e2.EXE_exp15_spatial_p1_E6.5_e1_e2_e3_m1e2015	-6.03552	-7.07626	0.254279	2	59	Chorion progenitors
-6.76603	-6.85627	EXE25_P2.EXE25_P2072								P3_EXE16_E6.5_NOVA.P3_EXE16_E6.5_NOVA010	-6.17318	-7.27325	0.254356	2	109	Chorion progenitors
-6.54693	-7.01202	EXE_EXP8_E6.5_NOVA.EXE_EXP8_E6.5_NOVA069								EXE3_e4-e5_E6.5_3.EXE3_e4-e5_E6.5_3004	-6.10873	-7.17873	0.254602	2	103	Chorion progenitors
-5.92319	-7.46033	EXE_EXP10_E7.0_1.EXE_EXP10_E7.0_1029								EXE_EXP12_E7.5_2.EXE_EXP12_E7.5_2329	-6.28336	-7.42738	0.254918	2	121	Chorion progenitors
-6.6378	-6.95016	EXE25_P10.EXE25_P10030								EXE_exp14_spatial_p2_E6.5_e5_e6_NOVA.EXE_exp14_spatial_p2_E6.5_e5_e6_NOVA265	-6.22901	-7.34798	0.255068	2	75	Chorion progenitors
-6.16397	-7.26002	P3_EXE16_E6.5_NOVA.P3_EXE16_E6.5_NOVA010								P4_EXE16_E6.5.P4_EXE16_E6.5322	-6.13503	-7.21215	0.255144	2	95	Chorion progenitors
-6.76689	-6.85561	EXE_exp14_spatial_p1_E6.5_e1_e2_e3_NOVA.EXE_exp14_spatial_p1_E6.5_e1_e2_e3_NOVA098								EXE3_e4-e5_E6.5_3.EXE3_e4-e5_E6.5_3106	-6.08133	-7.13404	0.25525	2	105	Chorion progenitors
-6.36329	-7.12988	EXE24_P11.EXE24_P11115								EXE17_E5.5_P1.EXE17_E5.5_P1123	-5.76049	-6.66393	0.25598	2	58	Chorion progenitors
-6.57506	-6.99322	EXE_EXP10_E7.0_NOVA.EXE_EXP10_E7.0_NOVA039								EXE2_e3_E7.5_2.EXE2_e3_E7.5_2149	-5.94135	-6.92406	0.256142	2	79	Chorion progenitors
-6.49836	-7.04386	EXE25_P1.EXE25_P1296								EXE25_P7.EXE25_P7059	-6.08459	-7.13104	0.256152	2	106	Chorion progenitors
-6.24782	-7.20363	EXE25_P7.EXE25_P7155								P3_EXE16_E6.5_NOVA.P3_EXE16_E6.5_NOVA191	-6.5758	-7.83982	0.256309	2	95	Chorion progenitors
-6.48428	-7.05296	EXE25_P6.EXE25_P6077								EXE_EXP12_E7.5_1.EXE_EXP12_E7.5_1022	-5.99892	-7.00312	0.256656	2	109	Chorion progenitors
-6.50654	-7.03854	lin_trace_p11_exp1.lin_trace_p11_exp1138								EXE_EXP12_E7.5_2.EXE_EXP12_E7.5_2045	-6.23486	-7.34282	0.256862	2	107	Chorion progenitors
-6.09407	-7.31063	P3_EXE16_E6.5_NOVA.P3_EXE16_E6.5_NOVA148								EXE25_P6.EXE25_P6125	-6.70335	-8.01519	0.257958	2	123	Chorion progenitors
-5.9435	-7.43981	EXE_EXP11_E7.5_2.EXE_EXP11_E7.5_2191								EXE17_E5.5_P1.EXE17_E5.5_P1313	-6.31424	-7.44678	0.258368	2	58	Chorion progenitors
-6.27458	-7.18629	EXE25_P2.EXE25_P2087								EXE_EXP12_E7.5_1.EXE_EXP12_E7.5_1191	-6.15838	-7.21727	0.258695	2	68	Chorion progenitors
-6.22449	-7.21897	EXE_exp15_spatial_p1_E6.5_e1_e2_e3_m1e2.EXE_exp15_spatial_p1_E6.5_e1_e2_e3_m1e2019								EXE23_P12.EXE23_P12302	-6.23192	-7.32357	0.258811	2	88	Chorion progenitors
-6.61366	-6.96692	EXE25_P10.EXE25_P10110								EXE23_P12.EXE23_P12222	-6.24532	-7.34278	0.258852	2	93	Chorion progenitors
-6.26315	-7.19367	EXE_EXP8_E6.5_NOVA.EXE_EXP8_E6.5_NOVA026								EXE25_P7.EXE25_P7232	-6.34144	-7.48114	0.259101	2	93	Chorion progenitors
-6.32448	-7.15443	EXE25_P7.EXE25_P7299								P3_EXE16_E6.5_NOVA.P3_EXE16_E6.5_NOVA376	-6.35585	-7.50112	0.259251	2	95	Chorion progenitors
-6.19345	-7.23976	EXE_EXP10_E7.0_2.EXE_EXP10_E7.0_2019								EXE_EXP10_E7.0_NOVA.EXE_EXP10_E7.0_NOVA062	-5.9633	-6.92516	0.259538	2	58	Chorion progenitors
-5.93524	-7.44804	EXE_EXP11_E7.5_1.EXE_EXP11_E7.5_1232								EXE_EXP8_E6.5_NOVA.EXE_EXP8_E6.5_NOVA315	-5.97715	-6.943	0.25984	2	64	Chorion progenitors
-6.18766	-7.24371	EXE3_m2e1-e3_E6.5_4.EXE3_m2e1-e3_E6.5_4243								EXE25_P4.EXE25_P4276	-6.16037	-7.20943	0.260019	2	103	Chorion progenitors
-5.97236	-7.41213	EXE_exp14_spatial_p1_E6.5_e1_e2_e3_NOVA.EXE_exp14_spatial_p1_E6.5_e1_e2_e3_NOVA284								EXE18_P1.EXE18_P1354	-6.24075	-7.32455	0.260349	2	105	Chorion progenitors
-5.93131	-7.45201	EXE_EXP10_E7.0_NOVA.EXE_EXP10_E7.0_NOVA091								EXE_EXP8_E6.5_NOVA_701.EXE_EXP8_E6.5_NOVA_701242	-5.91964	-6.85405	0.260353	2	93	Chorion progenitors
-5.91956	-7.46411	EXE17_E5.5_P1.EXE17_E5.5_P1107								P3_EXE16_E6.5_NOVA.P3_EXE16_E6.5_NOVA048	-6.59668	-7.84474	0.260512	2	105	Chorion progenitors
-6.20139	-7.2344	EXE25_P6.EXE25_P6380								EXE_EXP12_E7.5_2.EXE_EXP12_E7.5_2302	-5.60304	-6.38825	0.260555	2	78	Chorion progenitors
-6.19336	-7.23982	EXE_EXP12_E7.5_2.EXE_EXP12_E7.5_2282								EXE3_m2e1-e3_E6.5_4.EXE3_m2e1-e3_E6.5_4243	-6.20094	-7.26321	0.260731	2	64	Chorion progenitors
-6.07417	-7.32588	P3_EXE16_E6.5_NOVA.P3_EXE16_E6.5_NOVA341								EXE_EXP12_E7.5_2.EXE_EXP12_E7.5_2332	-5.95583	-6.89754	0.261397	2	103	Chorion progenitors
-6.8996	-6.74949	EXE29_P2.EXE29_P2098								EXE17_E5.5_P1.EXE17_E5.5_P1053	-6.0429	-7.0249	0.261467	2	58	Chorion progenitors
-5.92886	-7.45451	EXE3_m2e1-e3_E6.5_4.EXE3_m2e1-e3_E6.5_4096								EXE2_e3_E7.5_2.EXE2_e3_E7.5_2121	-6.20252	-7.25442	0.262124	2	95	Chorion progenitors
-5.83882	-7.55697	EXE3_m2e1-e3_E6.5_4.EXE3_m2e1-e3_E6.5_4017								EXE_EXP12_E7.5_2.EXE_EXP12_E7.5_2282	-6.2045	-7.25623	0.262261	2	81	Chorion progenitors
-6.19285	-7.24017	EXE2_e3_E7.5_2.EXE2_e3_E7.5_2121								EXE_EXP10_E7.0_2.EXE_EXP10_E7.0_2019	-6.21067	-7.26514	0.262285	2	108	Chorion progenitors
-6.80249	-6.82801	roni2_p.roni2_p196								EXE_EXP11_E7.5_2.EXE_EXP11_E7.5_2119	-6.1729	-7.2077	0.262499	2	99	Chorion progenitors
-6.54156	-7.01557	roni2_p.roni2_p131								EXE3_e2-3_E6.5_2.EXE3_e2-3_E6.5_2286	-5.82826	-6.69793	0.262638	2	68	Chorion progenitors
-6.29533	-7.17298	EXE_EXP12_E7.5_1.EXE_EXP12_E7.5_1048								EXE25_P9.EXE25_P9292	-6.38305	-7.51656	0.262662	2	87	Chorion progenitors
-6.04735	-7.34716	EXE_exp15_spatial_p1_E6.5_e1_e2_e3_m1e2.EXE_exp15_spatial_p1_E6.5_e1_e2_e3_m1e2075								EXE_EXP12_E7.5_1.EXE_EXP12_E7.5_1002	-6.39145	-7.52836	0.262736	2	109	Chorion progenitors
-6.45359	-7.07265	EXE25_P7.EXE25_P7114								P4_EXE16_E6.5.P4_EXE16_E6.5373	-5.76917	-6.60881	0.262828	2	72	Chorion progenitors
-6.95517	-6.70264	EXE23_P5.EXE23_P5291								EXE25_P7.EXE25_P7353	-6.42341	-7.57471	0.262916	2	110	Chorion progenitors
-5.98373	-7.40169	EXE_EXP8_E6.5_NOVA_701.EXE_EXP8_E6.5_NOVA_701249								EXE_EXP12_E7.5_3.EXE_EXP12_E7.5_3296	-6.51506	-7.70748	0.26326	2	108	Chorion progenitors
-5.92878	-7.45459	EXE_EXP8_E6.5_NOVA_701.EXE_EXP8_E6.5_NOVA_701252								EXE3_e4-e5_E6.5_3.EXE3_e4-e5_E6.5_3093	-6.2509	-7.31634	0.263325	2	58	Chorion progenitors
-6.6495	-6.94193	EXE25_P6.EXE25_P6093								EXE_EXP12_E7.5_3.EXE_EXP12_E7.5_3310	-6.2408	-7.29957	0.263551	2	82	Chorion progenitors
-5.90708	-7.47731	EXE5_E1-E4_E6.5_1.EXE5_E1-E4_E6.5_1076								EXE24_P3.EXE24_P3013	-6.24297	-7.3026	0.263585	2	60	Chorion progenitors
-5.93902	-7.44425	P1_EXE16_E6.5.P1_EXE16_E6.5307								P4_EXE16_E6.5.P4_EXE16_E6.5186	-6.11109	-7.10508	0.263857	2	99	Chorion progenitors
-5.97097	-7.41343	EXE_EXP10_E7.0_2.EXE_EXP10_E7.0_2092								EXE25_P6.EXE25_P6138	-6.52494	-7.71608	0.2642	2	46	Chorion
-6.10398	-7.3032	EXE25_P5.EXE25_P5163								EXE25_P6.EXE25_P6380	-6.21891	-7.2604	0.264407	2	106	Chorion progenitors
-6.15879	-7.26364	EXE17_E5.5_P1.EXE17_E5.5_P1190								EXE23_P12.EXE23_P12312	-6.15967	-7.16635	0.265147	2	110	Chorion progenitors
-5.94044	-7.44284	EXE_exp14_spatial_p1_E6.5_e1_e2_e3_NOVA.EXE_exp14_spatial_p1_E6.5_e1_e2_e3_NOVA176								EXE17_E5.5_P1.EXE17_E5.5_P1181	-6.25099	-7.30194	0.265183	2	58	Chorion progenitors
-6.35233	-7.1368	EXE24_P4.EXE24_P4320								P3_EXE16_E6.5_NOVA.P3_EXE16_E6.5_NOVA169	-6.10594	-7.08351	0.265504	2	61	Chorion progenitors
-6.13756	-7.27867	P3_EXE16_E6.5_NOVA.P3_EXE16_E6.5_NOVA372								EXE24_P4.EXE24_P4080	-6.358	-7.45315	0.266257	2	65	Chorion progenitors
-5.83777	-7.55831	EXE_EXP8_E6.5_NOVA.EXE_EXP8_E6.5_NOVA300								EXE25_P7.EXE25_P7198	-6.13856	-7.12383	0.266482	2	79	Chorion progenitors
-6.22963	-7.21557	EXE5_E1-E4_E6.5_1.EXE5_E1-E4_E6.5_1082								EXE_EXP12_E7.5_2.EXE_EXP12_E7.5_2293	-5.98836	-6.89956	0.266496	2	72	Chorion progenitors
-6.64342	-6.94622	EXE25_P6.EXE25_P6263								EXE24_P11.EXE24_P11037	-6.32341	-7.39944	0.26653	2	94	Chorion progenitors
-6.0413	-7.35209	EXE3_m2e1-e3_E6.5_4.EXE3_m2e1-e3_E6.5_4030								P4_EXE16_E6.5.P4_EXE16_E6.5223	-6.49695	-7.65637	0.266855	2	98	Chorion progenitors
-5.87432	-7.51389	EXE_EXP11_E7.5_2.EXE_EXP11_E7.5_2255								EXE_EXP11_E7.5_1.EXE_EXP11_E7.5_1325	-5.9978	-6.90843	0.267028	2	80	Chorion progenitors
-6.51196	-7.03502	EXE23_P12.EXE23_P12048								EXE_EXP11_E7.5_1.EXE_EXP11_E7.5_1343	-6.29438	-7.34833	0.267517	2	77	Chorion progenitors
-6.05039	-7.3447	EXE_EXP8_E6.5_NOVA.EXE_EXP8_E6.5_NOVA073								EXE_EXP12_E7.5_3.EXE_EXP12_E7.5_3008	-6.08563	-7.03492	0.267614	2	90	Chorion progenitors
-6.35699	-7.13386	EXE25_P6.EXE25_P6078								EXE5_E4cont-E6_E6.5_2.EXE5_E4cont-E6_E6.5_2088	-6.09135	-7.04025	0.267974	2	58	Chorion progenitors
-6.30261	-7.16833	P4_EXE16_E6.5.P4_EXE16_E6.5183								EXE24_P14.EXE24_P14081	-6.19213	-7.18951	0.268218	2	103	Chorion progenitors
-6.36939	-7.12603	EXE23_P12.EXE23_P12324								EXE25_P4.EXE25_P4272	-6.3302	-7.39482	0.26845	2	84	Chorion progenitors
-6.2687	-7.19008	EXE25_P6.EXE25_P6223								EXE25_P4.EXE25_P4306	-6.16048	-7.13945	0.268533	2	60	Chorion progenitors
-6.07842	-7.32259	EXE_exp14_spatial_p1_E6.5_e1_e2_e3_NOVA.EXE_exp14_spatial_p1_E6.5_e1_e2_e3_NOVA286								EXE24_P10.EXE24_P10073	-6.49923	-7.64194	0.269426	2	66	Chorion progenitors
-6.66718	-6.92938	EXE25_P9.EXE25_P9241								EXE_exp15_spatial_p1_E6.5_e1_e2_e3_m1e2.EXE_exp15_spatial_p1_E6.5_e1_e2_e3_m1e2019	-6.2566	-7.26746	0.270567	2	63	Chorion progenitors
-6.66895	-6.92811	lin_trace_p11_exp1.lin_trace_p11_exp1134								EXE25_P2.EXE25_P2061	-6.10727	-7.03928	0.270887	2	93	Chorion progenitors
-6.63469	-6.95234	EXE_EXP11_E7.5_1.EXE_EXP11_E7.5_1330								EXE17_E5.5_P1.EXE17_E5.5_P1072	-5.94732	-6.79535	0.271106	2	58	Chorion progenitors
-5.87028	-7.51861	EXE3_m2e1-e3_E6.5_4.EXE3_m2e1-e3_E6.5_4356								EXE17_E5.5_P1.EXE17_E5.5_P1008	-5.6446	-6.33423	0.271383	2	58	Chorion progenitors
-6.38118	-7.11858	EXE22_p1_placenta_e1.EXE22_p1_placenta_e1022								EXE5_E1-E4_E6.5_1.EXE5_E1-E4_E6.5_1094	-6.06845	-6.97474	0.271537	2	58	Chorion progenitors
-6.14834	-7.27099	P3_EXE16_E6.5_NOVA.P3_EXE16_E6.5_NOVA093								EXE25_P2.EXE25_P2094	-6.16122	-7.11454	0.271619	2	112	Chorion progenitors
-6.37041	-7.12538	EXE23_P6.EXE23_P6365								EXE5_E1-E4_E6.5_1.EXE5_E1-E4_E6.5_1082	-6.24385	-7.2371	0.271933	2	86	Chorion progenitors
-6.48594	-7.05189	EXE23_P12.EXE23_P12124								EXE25_P8.EXE25_P8262	-6.12572	-7.05221	0.272623	2	85	Chorion progenitors
-6.66116	-6.93367	EXE25_P7.EXE25_P7270								EXE25_P10.EXE25_P10193	-6.45222	-7.54417	0.273096	2	100	Chorion progenitors
-6.29926	-7.17047	EXE25_P8.EXE25_P8318								EXE_EXP11_E7.5_1.EXE_EXP11_E7.5_1255	-6.1645	-7.10293	0.273575	2	84	Chorion progenitors
-6.72915	-6.88414	EXE25_P9.EXE25_P9310								EXE24_P3.EXE24_P3159	-6.20525	-7.16162	0.273982	2	61	Chorion progenitors
-6.18007	-7.24889	EXE_EXP12_E7.5_1.EXE_EXP12_E7.5_1191								EXE24_P5.EXE24_P5379	-6.23638	-7.20825	0.274075	2	96	Chorion progenitors
-6.26575	-7.19199	EXE25_P9.EXE25_P9174								EXE3_e4-e5_E6.5_3.EXE3_e4-e5_E6.5_3251	-6.10873	-7.01245	0.274255	2	121	Chorion progenitors
-6.29893	-7.17068	EXE_EXP11_E7.5_2.EXE_EXP11_E7.5_2043								EXE_exp14_spatial_p1_E6.5_e1_e2_e3_NOVA.EXE_exp14_spatial_p1_E6.5_e1_e2_e3_NOVA047	-6.07584	-6.95716	0.274828	2	112	Chorion progenitors
-6.3482	-7.13941	EXE25_P9.EXE25_P9029								EXE_EXP10_E7.0_2.EXE_EXP10_E7.0_2046	-6.07693	-6.95818	0.274897	2	105	Chorion progenitors
-6.54898	-7.01065	EXE_EXP8_E6.5_NOVA.EXE_EXP8_E6.5_NOVA045								EXE30_P1.EXE30_P1193	-6.18055	-7.10816	0.275854	2	58	Chorion progenitors
-6.80031	-6.82972	EXE25_P8.EXE25_P8358								EXE17_E5.5_P1.EXE17_E5.5_P1103	-6.05625	-6.91554	0.276159	2	58	Chorion progenitors
-6.45697	-7.0705	EXE5_E6cont-E7_E6.5_3.EXE5_E6cont-E7_E6.5_3029								P3_EXE16_E6.5_NOVA.P3_EXE16_E6.5_NOVA261	-5.93517	-6.72848	0.276322	2	58	Chorion progenitors
-5.99382	-7.3926	EXE_EXP12_E7.5_2.EXE_EXP12_E7.5_2339								EXE_EXP12_E7.5_3.EXE_EXP12_E7.5_3198	-6.13984	-7.04154	0.276362	2	105	Chorion progenitors
-6.16689	-7.25799	P4_EXE16_E6.5.P4_EXE16_E6.5322								EXE25_P6.EXE25_P6104	-6.80372	-8.05801	0.276368	2	62	Chorion progenitors
-6.05115	-7.34409	P4_EXE16_E6.5.P4_EXE16_E6.5333								EXE25_P7.EXE25_P7155	-6.29116	-7.27004	0.276755	2	125	Chorion progenitors
-6.08739	-7.31571	EXE_EXP8_E6.5_NOVA_701.EXE_EXP8_E6.5_NOVA_701134								EXE17_E5.5_P1.EXE17_E5.5_P1335	-6.00769	-6.83556	0.276765	2	58	Chorion progenitors
-6.01268	-7.37609	EXE24_P5.EXE24_P5365								EXE25_P5.EXE25_P5261	-6.31573	-7.303	0.277342	2	125	Chorion progenitors
-6.185	-7.24552	EXE25_P4.EXE25_P4276								EXE_exp15_spatial_p1_E6.5_e1_e2_e3_m1e2.EXE_exp15_spatial_p1_E6.5_e1_e2_e3_m1e2058	-6.31	-7.29054	0.277786	2	86	Chorion progenitors
-6.2377	-7.21026	EXE24_P5.EXE24_P5379								EXE_EXP11_E7.5_1.EXE_EXP11_E7.5_1324	-6.1209	-6.99621	0.278247	2	96	Chorion progenitors
-5.77958	-7.63798	EXE_EXP8_E6.5_NOVA_701.EXE_EXP8_E6.5_NOVA_701147								EXE17_E5.5_P1.EXE17_E5.5_P1213	-6.22104	-7.14787	0.278517	2	58	Chorion progenitors
-6.19425	-7.23922	EXE_EXP11_E7.5_2.EXE_EXP11_E7.5_2119								EXE3_m2e3cont-m3e1-e2_E6.5_5.EXE3_m2e3cont-m3e1-e2_E6.5_5056	-6.24986	-7.19067	0.2787	2	86	Chorion progenitors
-5.91277	-7.47125	EXE17_E5.5_P1.EXE17_E5.5_P1202								EXE25_P10.EXE25_P10263	-6.44434	-7.48769	0.278973	2	89	Chorion progenitors
-6.33744	-7.14622	EXE25_P8.EXE25_P8077								EXE25_P10.EXE25_P10115	-6.31827	-7.29001	0.279429	2	87	Chorion progenitors
-6.59357	-6.98069	EXE25_P8.EXE25_P8144								EXE_EXP12_E7.5_2.EXE_EXP12_E7.5_2360	-6.10646	-6.96092	0.279748	2	110	Chorion progenitors
-6.36523	-7.12865	EXE25_P5.EXE25_P5215								EXE3_m2e3cont-m3e1-e2_E6.5_5.EXE3_m2e3cont-m3e1-e2_E6.5_5084	-6.18914	-7.08754	0.279845	2	65	Chorion progenitors
-6.60583	-6.97231	EXE_EXP12_E7.5_3.EXE_EXP12_E7.5_3001								EXE2_e3_E7.5_2.EXE2_e3_E7.5_2279	-5.97028	-6.74768	0.280084	2	93	Chorion progenitors
-6.731	-6.88276	EXE25_P1.EXE25_P1085								EXE_EXP12_E7.5_3.EXE_EXP12_E7.5_3238	-6.44958	-7.48562	0.280298	2	103	Chorion progenitors
-6.68789	-6.91448	EXE23_P6.EXE23_P6175								P3_EXE16_E6.5_NOVA.P3_EXE16_E6.5_NOVA074	-6.21728	-7.12312	0.280768	2	99	Chorion progenitors
-6.02616	-7.36463	EXE_EXP8_E6.5_NOVA_701.EXE_EXP8_E6.5_NOVA_701212								EXE_EXP8_E6.5_NOVA.EXE_EXP8_E6.5_NOVA026	-6.31008	-7.26619	0.280806	2	111	Chorion progenitors
-6.46729	-7.06389	EXE23_P13.EXE23_P13123								EXE_EXP8_E6.5_NOVA.EXE_EXP8_E6.5_NOVA230	-6.61833	-7.74193	0.280871	2	64	Chorion progenitors
-6.37051	-7.12532	P4_EXE16_E6.5.P4_EXE16_E6.5192								EXE_EXP11_E7.5_1.EXE_EXP11_E7.5_1268	-6.20795	-7.10506	0.281207	2	106	Chorion progenitors
-6.57832	-6.99102	P3_EXE16_E6.5_NOVA.P3_EXE16_E6.5_NOVA373								P4_EXE16_E6.5.P4_EXE16_E6.5181	-6.16324	-7.03588	0.28122	2	99	Chorion progenitors
-6.04437	-7.34958	EXE3_e4-e5_E6.5_3.EXE3_e4-e5_E6.5_3178								EXE_exp14_spatial_p1_E6.5_e1_e2_e3_NOVA.EXE_exp14_spatial_p1_E6.5_e1_e2_e3_NOVA181	-6.33364	-7.29811	0.281363	2	88	Chorion progenitors
-6.15744	-7.26459	EXE_exp14_spatial_p1_E6.5_e1_e2_e3_NOVA.EXE_exp14_spatial_p1_E6.5_e1_e2_e3_NOVA128								EXE25_P9.EXE25_P9174	-6.28195	-7.21705	0.281494	2	97	Chorion progenitors
-6.08394	-7.31835	EXE_EXP10_E7.0_2.EXE_EXP10_E7.0_2153								EXE24_P5.EXE24_P5090	-6.14225	-7.00005	0.281597	2	107	Chorion progenitors
-6.44424	-7.07862	P4_EXE16_E6.5.P4_EXE16_E6.5279								EXE25_P6.EXE25_P6223	-6.29224	-7.22654	0.282271	2	86	Chorion progenitors
-6.5795	-6.99023	lin_trace_p4_exp1.lin_trace_p4_exp1075								P4_EXE16_E6.5.P4_EXE16_E6.5325	-6.45058	-7.47082	0.282392	2	101	Chorion progenitors
-6.68403	-6.91727	EXE25_P8.EXE25_P8242								EXE3_m2e1-e3_E6.5_4.EXE3_m2e1-e3_E6.5_4164	-6.22973	-7.12533	0.282794	2	69	Chorion progenitors
-6.32199	-7.15601	EXE_EXP11_E7.5_2.EXE_EXP11_E7.5_2200								EXE_EXP8_E6.5_NOVA.EXE_EXP8_E6.5_NOVA044	-6.10492	-6.92299	0.283809	2	94	Chorion progenitors
-6.67981	-6.92032	EXE24_P19.EXE24_P19048								EXE25_P2.EXE25_P2087	-6.32703	-7.26773	0.283823	2	93	Chorion progenitors
-6.01679	-7.37257	EXE_EXP8_E6.5_NOVA_701.EXE_EXP8_E6.5_NOVA_701243								EXE_EXP12_E7.5_3.EXE_EXP12_E7.5_3017	-6.22967	-7.11433	0.284084	2	112	Chorion progenitors
-6.25517	-7.19884	EXE3_m2e3cont-m3e1-e2_E6.5_5.EXE3_m2e3cont-m3e1-e2_E6.5_5056								EXE_EXP13_E7.5_P1_E4_e5.EXE_EXP13_E7.5_P1_E4_e5034	-6.04554	-6.8281	0.284098	2	85	Chorion progenitors
-6.05095	-7.34426	EXE17_E5.5_P1.EXE17_E5.5_P1180								EXE24_P10.EXE24_P10213	-6.18412	-7.04049	0.284452	2	125	Chorion progenitors
-6.21567	-7.22483	EXE24_P14.EXE24_P14081								EXE2_e3_E7.5_2.EXE2_e3_E7.5_2201	-6.14323	-6.97676	0.284474	2	101	Chorion progenitors
-6.14964	-7.27008	EXE25_P6.EXE25_P6235								EXE_EXP8_E6.5_NOVA.EXE_EXP8_E6.5_NOVA057	-6.60941	-7.70113	0.284475	2	58	Chorion progenitors
-6.73544	-6.87944	EXE25_P2.EXE25_P2096								EXE_EXP11_E7.5_2.EXE_EXP11_E7.5_2164	-6.35385	-7.30299	0.284599	2	104	Chorion progenitors
-6.09196	-7.31223	EXE25_P1.EXE25_P1090								EXE25_P9.EXE25_P9289	-6.52031	-7.55931	0.284927	2	88	Chorion progenitors
-6.33845	-7.14558	EXE_EXP8_E6.5_NOVA.EXE_EXP8_E6.5_NOVA085								EXE25_P7.EXE25_P7166	-6.48132	-7.4985	0.284946	2	96	Chorion progenitors
-6.14788	-7.27132	EXE_EXP12_E7.5_2.EXE_EXP12_E7.5_2255								EXE30_P1.EXE30_P1120	-5.98423	-6.72466	0.285021	2	58	Chorion progenitors
-6.49818	-7.04398	EXE25_P1.EXE25_P1111								EXE_EXP10_E7.0_2.EXE_EXP10_E7.0_2070	-6.02974	-6.79403	0.285193	2	106	Chorion progenitors
-5.81661	-7.58594	EXE_exp14_spatial_p1_E6.5_e1_e2_e3_NOVA.EXE_exp14_spatial_p1_E6.5_e1_e2_e3_NOVA308								EXE23_P12.EXE23_P12165	-6.45815	-7.45748	0.285583	2	60	Chorion progenitors
-5.90542	-7.47909	EXE_exp14_spatial_p1_E6.5_e1_e2_e3_NOVA.EXE_exp14_spatial_p1_E6.5_e1_e2_e3_NOVA087								EXE25_P6.EXE25_P6130	-6.05123	-6.81871	0.286167	2	107	Chorion progenitors
-5.99014	-7.3959	EXE_exp14_spatial_p1_E6.5_e1_e2_e3_NOVA.EXE_exp14_spatial_p1_E6.5_e1_e2_e3_NOVA171								P3_EXE16_E6.5_NOVA.P3_EXE16_E6.5_NOVA121	-6.3801	-7.33041	0.286258	2	105	Chorion progenitors
-6.58009	-6.98983	EXE23_P6.EXE23_P6202								EXE25_P6.EXE25_P6358	-6.68394	-7.79894	0.286935	2	105	Chorion progenitors
-6.16488	-7.25939	EXE3_e4-e5_E6.5_3.EXE3_e4-e5_E6.5_3004								EXE17_E5.5_P1.EXE17_E5.5_P1119	-6.17895	-7.01033	0.287024	2	58	Chorion progenitors
-6.49505	-7.046	EXE_EXP13_E7.5_P1_E4_e5.EXE_EXP13_E7.5_P1_E4_e5061								EXE25_P9.EXE25_P9162	-6.36664	-7.30201	0.287162	2	120	Chorion progenitors
-6.10647	-7.30134	EXE_exp15_spatial_p1_E6.5_e1_e2_e3_m1e2.EXE_exp15_spatial_p1_E6.5_e1_e2_e3_m1e2021								EXE_exp14_spatial_p1_E6.5_e1_e2_e3_NOVA.EXE_exp14_spatial_p1_E6.5_e1_e2_e3_NOVA267	-6.22635	-7.07999	0.287529	2	95	Chorion progenitors
-6.4747	-7.05913	EXE25_P10.EXE25_P10256								EXE_EXP12_E7.5_2.EXE_EXP12_E7.5_2057	-6.51506	-7.52882	0.287797	2	107	Chorion progenitors
-6.1465	-7.2723	EXE3_m2e1-e3_E6.5_4.EXE3_m2e1-e3_E6.5_4215								EXE3_e2-3_E6.5_2.EXE3_e2-3_E6.5_2228	-6.55387	-7.58925	0.287821	2	103	Chorion progenitors
-6.90317	-6.74652	EXE_exp14_spatial_p1_E6.5_e1_e2_e3_NOVA.EXE_exp14_spatial_p1_E6.5_e1_e2_e3_NOVA085								EXE25_P5.EXE25_P5219	-6.47208	-7.45975	0.288025	2	90	Chorion progenitors
-6.12269	-7.28941	P3_EXE16_E6.5_NOVA.P3_EXE16_E6.5_NOVA257								EXE17_E5.5_P1.EXE17_E5.5_P1091	-6.18368	-7.00804	0.288149	2	58	Chorion progenitors
-5.95022	-7.43321	P3_EXE16_E6.5_NOVA.P3_EXE16_E6.5_NOVA252								EXE23_P6.EXE23_P6151	-6.48064	-7.47128	0.288245	2	112	Chorion progenitors
-6.06341	-7.33431	EXE_EXP8_E6.5_NOVA_701.EXE_EXP8_E6.5_NOVA_701200								EXE23_P6.EXE23_P6079	-6.61672	-7.68204	0.288471	2	43	Chorion
-6.11224	-7.29707	EXE_exp14_spatial_p1_E6.5_e1_e2_e3_NOVA.EXE_exp14_spatial_p1_E6.5_e1_e2_e3_NOVA272								EXE23_P5.EXE23_P5063	-6.17275	-6.98572	0.288758	2	64	Chorion progenitors
-6.11778	-7.293	EXE25_P9.EXE25_P9297								EXE25_P9.EXE25_P9028	-6.20755	-7.03838	0.288966	2	112	Chorion progenitors
-6.1012	-7.30527	EXE_EXP10_E7.0_NOVA.EXE_EXP10_E7.0_NOVA131								EXE5_E1-E4_E6.5_1.EXE5_E1-E4_E6.5_1057	-6.44492	-7.40752	0.289235	2	105	Chorion progenitors
-5.80544	-7.60115	P3_EXE16_E6.5_NOVA.P3_EXE16_E6.5_NOVA345								EXE_EXP12_E7.5_1.EXE_EXP12_E7.5_1048	-6.34493	-7.25059	0.289288	2	75	Chorion progenitors
-6.54493	-7.01334	EXE25_P5.EXE25_P5273								EXE_EXP11_E7.5_2.EXE_EXP11_E7.5_2043	-6.32845	-7.21693	0.290234	2	110	Chorion progenitors
-6.20415	-7.23254	EXE23_P12.EXE23_P12312								P3_EXE16_E6.5_NOVA.P3_EXE16_E6.5_NOVA214	-6.40632	-7.33839	0.290301	2	101	Chorion progenitors
-6.43779	-7.08273	EXE_EXP10_E7.0_NOVA.EXE_EXP10_E7.0_NOVA066								EXE25_P8.EXE25_P8318	-6.32956	-7.21797	0.29032	2	93	Chorion progenitors
-6.39418	-7.11036	EXE25_P10.EXE25_P10340								EXE5_E1-E4_E6.5_1.EXE5_E1-E4_E6.5_1237	-6.26641	-7.11878	0.290346	2	70	Chorion progenitors
-5.89173	-7.4941	P4_EXE16_E6.5.P4_EXE16_E6.5215								EXE25_P9.EXE25_P9350	-6.39488	-7.31753	0.290651	2	105	Chorion progenitors
-6.37192	-7.12443	EXE25_P10.EXE25_P10145								P4_EXE16_E6.5.P4_EXE16_E6.5183	-6.3411	-7.22864	0.291202	2	98	Chorion progenitors
-6.39376	-7.11063	P2_EXE16_E6.5.P2_EXE16_E6.5176								EXE25_P7.EXE25_P7341	-6.40663	-7.31843	0.292788	2	89	Chorion progenitors
-5.96483	-7.4192	P4_EXE16_E6.5.P4_EXE16_E6.5195								EXE_EXP12_E7.5_1.EXE_EXP12_E7.5_1182	-6.28282	-7.12196	0.293018	2	111	Chorion progenitors
-6.23736	-7.21049	EXE24_P3.EXE24_P3159								EXE_exp14_spatial_p2_E6.5_e5_e6_NOVA.EXE_exp14_spatial_p2_E6.5_e5_e6_NOVA294	-6.63404	-7.66953	0.29355	2	112	Chorion progenitors
-6.6925	-6.91114	EXE_exp14_spatial_p1_E6.5_e1_e2_e3_NOVA.EXE_exp14_spatial_p1_E6.5_e1_e2_e3_NOVA105								EXE2_e3_E7.5_2.EXE2_e3_E7.5_2016	-6.29475	-7.13309	0.293922	2	108	Chorion progenitors
-6.41709	-7.09587	EXE25_P7.EXE25_P7079								EXE25_P9.EXE25_P9086	-6.40846	-7.31161	0.293966	2	91	Chorion progenitors
-6.54668	-7.01218	EXE_EXP8_E6.5_NOVA.EXE_EXP8_E6.5_NOVA036								EXE24_P5.EXE24_P5095	-6.18142	-6.95338	0.294089	2	105	Chorion progenitors
-6.33661	-7.14674	EXE25_P7.EXE25_P7282								EXE_EXP12_E7.5_3.EXE_EXP12_E7.5_3141	-6.22971	-7.02802	0.294248	2	86	Chorion progenitors
-5.82032	-7.58099	EXE17_E5.5_P1.EXE17_E5.5_P1083								EXE2_e3_E7.5_2.EXE2_e3_E7.5_2008	-6.52835	-7.49627	0.294436	2	82	Chorion progenitors
-6.6446	-6.94538	EXE25_P6.EXE25_P6234								EXE_EXP12_E7.5_1.EXE_EXP12_E7.5_1144	-6.60425	-7.6086	0.295316	2	92	Chorion progenitors
-6.00257	-7.38487	EXE_EXP10_E7.0_2.EXE_EXP10_E7.0_2042								EXE_EXP11_E7.5_2.EXE_EXP11_E7.5_2011	-6.1949	-6.96378	0.295359	2	119	Chorion
-6.40962	-7.1006	EXE3_m2e3cont-m3e1-e2_E6.5_5.EXE3_m2e3cont-m3e1-e2_E6.5_5048								P4_EXE16_E6.5.P4_EXE16_E6.5237	-6.30068	-7.12989	0.295408	2	80	Chorion progenitors
-6.59553	-6.97935	EXE_EXP11_E7.5_1.EXE_EXP11_E7.5_1313								EXE17_E5.5_P1.EXE17_E5.5_P1161	-5.88648	-6.47054	0.296195	2	58	Chorion progenitors
-6.25448	-7.19929	EXE17_E5.5_P1.EXE17_E5.5_P1213								EXE_EXP11_E7.5_2.EXE_EXP11_E7.5_2200	-6.34452	-7.19151	0.296292	2	96	Chorion progenitors
-5.95103	-7.43242	EXE17_E5.5_P1.EXE17_E5.5_P1097								EXE25_P4.EXE25_P4291	-6.43929	-7.34066	0.296316	2	125	Chorion progenitors
-6.55989	-7.00339	EXE25_P7.EXE25_P7147								EXE25_P7.EXE25_P7299	-6.39508	-7.26573	0.296945	2	87	Chorion progenitors
-6.44836	-7.076	EXE25_P7.EXE25_P7121								EXE_exp15_spatial_p1_E6.5_e1_e2_e3_m1e2.EXE_exp15_spatial_p1_E6.5_e1_e2_e3_m1e2092	-6.07081	-6.7537	0.297046	2	103	Chorion progenitors
-6.94857	-6.70827	P4_EXE16_E6.5.P4_EXE16_E6.5274								EXE18_P3.EXE18_P3358	-6.20795	-6.96565	0.297537	2	105	Chorion progenitors
-6.35378	-7.13588	EXE25_P5.EXE25_P5355								EXE25_P10.EXE25_P10238	-6.5168	-7.45171	0.297664	2	93	Chorion progenitors
-6.44095	-7.08071	EXE25_P8.EXE25_P8338								EXE25_P4.EXE25_P4370	-6.50749	-7.4351	0.297907	2	88	Chorion progenitors
-5.9759	-7.40885	P4_EXE16_E6.5.P4_EXE16_E6.5205								EXE24_P3.EXE24_P3131	-6.45154	-7.34088	0.298622	2	100	Chorion progenitors
-6.01923	-7.37049	EXE17_E5.5_P1.EXE17_E5.5_P1195								EXE_EXP12_E7.5_3.EXE_EXP12_E7.5_3258	-6.09561	-6.77849	0.298682	2	107	Chorion progenitors
-6.37686	-7.12131	EXE24_P3.EXE24_P3304								EXE25_P5.EXE25_P5109	-6.18605	-6.9167	0.299216	2	87	Chorion progenitors
-6.1045	-7.30281	EXE_EXP11_E7.5_2.EXE_EXP11_E7.5_2133								EXE5_E1-E4_E6.5_1.EXE5_E1-E4_E6.5_1234	-6.13601	-6.83221	0.299855	2	104	Chorion progenitors
-6.21685	-7.22404	EXE25_P4.EXE25_P4306								EXE_exp14_spatial_p1_E6.5_e1_e2_e3_NOVA.EXE_exp14_spatial_p1_E6.5_e1_e2_e3_NOVA289	-6.51604	-7.43171	0.299943	2	122	Chorion progenitors
-6.40771	-7.10181	EXE25_P1.EXE25_P1222								EXE25_P7.EXE25_P7282	-6.34358	-7.15776	0.300128	2	112	Chorion progenitors
-6.99867	-6.66515	EXE25_P6.EXE25_P6156								EXE25_P8.EXE25_P8077	-6.37412	-7.20418	0.300346	2	87	Chorion progenitors
-5.92908	-7.45429	EXE_EXP11_E7.5_1.EXE_EXP11_E7.5_1269								EXE25_P7.EXE25_P7090	-6.54298	-7.46896	0.300592	2	120	Chorion progenitors
-5.88822	-7.49801	P4_EXE16_E6.5.P4_EXE16_E6.5139								EXE_EXP8_E6.5_NOVA.EXE_EXP8_E6.5_NOVA085	-6.3619	-7.18263	0.300612	2	65	Chorion progenitors
-6.16728	-7.25772	EXE3_e4-e5_E6.5_3.EXE3_e4-e5_E6.5_3106								EXE25_P5.EXE25_P5231	-6.06049	-6.70481	0.300782	2	74	Chorion progenitors
-6.03579	-7.35662	EXE_exp14_spatial_p1_E6.5_e1_e2_e3_NOVA.EXE_exp14_spatial_p1_E6.5_e1_e2_e3_NOVA101								EXE24_P3.EXE24_P3298	-6.57967	-7.51969	0.30147	2	47	Chorion
-7.01002	-6.65527	EXE25_P6.EXE25_P6186								EXE_EXP10_E7.0_2.EXE_EXP10_E7.0_2076	-6.13699	-6.8194	0.301523	2	105	Chorion progenitors
-6.31296	-7.16174	EXE2_e3_E7.5_2.EXE2_e3_E7.5_2016								P4_EXE16_E6.5.P4_EXE16_E6.5315	-6.6128	-7.56755	0.302016	2	98	Chorion progenitors
-6.13167	-7.2829	EXE_exp14_spatial_p1_E6.5_e1_e2_e3_NOVA.EXE_exp14_spatial_p1_E6.5_e1_e2_e3_NOVA092								EXE24_P5.EXE24_P5337	-6.28151	-7.04241	0.302167	2	85	Chorion progenitors
-6.02335	-7.36701	EXE_EXP11_E7.5_2.EXE_EXP11_E7.5_2104								EXE_EXP11_E7.5_1.EXE_EXP11_E7.5_1364	-6.55075	-7.46328	0.302755	2	87	Chorion progenitors
-6.17063	-7.2554	EXE25_P7.EXE25_P7059								EXE25_P9.EXE25_P9029	-6.39716	-7.21686	0.30317	2	46	Chorion
-6.53942	-7.01699	EXE25_P6.EXE25_P6146								EXE17_E5.5_P1.EXE17_E5.5_P1115	-6.16306	-6.84426	0.303433	2	58	Chorion progenitors
-6.62361	-6.96005	EXE_exp14_spatial_p2_E6.5_e5_e6_NOVA.EXE_exp14_spatial_p2_E6.5_e5_e6_NOVA336								EXE4_M1E1-E4,M2E1-E2_E5.5_1.EXE4_M1E1-E4,M2E1-E2_E5.5_1008	-6.31362	-7.08125	0.303576	2	58	Chorion progenitors
-6.31862	-7.15814	P4_EXE16_E6.5.P4_EXE16_E6.5237								EXE17_E5.5_P1.EXE17_E5.5_P1145	-6.00003	-6.58384	0.303724	2	58	Chorion progenitors
-6.79317	-6.8353	EXE_EXP13_E7.5_P1_E4_e5.EXE_EXP13_E7.5_P1_E4_e5138								EXE_EXP10_E7.0_2.EXE_EXP10_E7.0_2133	-6.46441	-7.31787	0.303811	2	101	Chorion progenitors
-6.64111	-6.94784	EXE25_P9.EXE25_P9144								EXE25_P7.EXE25_P7142	-6.75456	-7.77441	0.304123	2	124	Chorion progenitors
-6.08766	-7.3155	EXE_EXP11_E7.5_1.EXE_EXP11_E7.5_1228								EXE24_P4.EXE24_P4320	-6.41852	-7.24154	0.304253	2	108	Chorion progenitors
-6.27068	-7.18881	EXE3_m2e1-e3_E6.5_4.EXE3_m2e1-e3_E6.5_4164								EXE25_P5.EXE25_P5355	-6.35867	-7.14362	0.304632	2	62	Chorion progenitors
-6.04845	-7.34627	EXE_EXP13_E7.5_P1_E4_e5.EXE_EXP13_E7.5_P1_E4_e5109								EXE23_P6.EXE23_P6265	-6.33388	-7.10313	0.30478	2	94	Chorion progenitors
-6.6794	-6.92062	EXE_EXP11_E7.5_2.EXE_EXP11_E7.5_2150								EXE25_P2.EXE25_P2211	-6.34669	-7.12157	0.304998	2	125	Chorion progenitors
-6.20916	-7.22918	EXE25_P7.EXE25_P7198								EXE_EXP12_E7.5_3.EXE_EXP12_E7.5_3340	-6.17016	-6.83948	0.305313	2	125	Chorion progenitors
-6.65382	-6.93888	EXE25_P6.EXE25_P6220								EXE25_P6.EXE25_P6078	-6.41711	-7.22902	0.305474	2	58	Chorion progenitors
-6.263	-7.19376	P3_EXE16_E6.5_NOVA.P3_EXE16_E6.5_NOVA074								EXE3_m2e1-e3_E6.5_4.EXE3_m2e1-e3_E6.5_4249	-6.52338	-7.39642	0.305571	2	99	Chorion progenitors
-5.82971	-7.56867	EXE_exp14_spatial_p1_E6.5_e1_e2_e3_NOVA.EXE_exp14_spatial_p1_E6.5_e1_e2_e3_NOVA163								EXE_EXP12_E7.5_2.EXE_EXP12_E7.5_2053	-6.60325	-7.52195	0.305683	2	124	Chorion progenitors
-7.00943	-6.65578	EXE25_P6.EXE25_P6291								EXE_exp14_spatial_p2_E6.5_e5_e6_NOVA.EXE_exp14_spatial_p2_E6.5_e5_e6_NOVA316	-6.32436	-7.07747	0.306033	2	80	Chorion progenitors
-6.30952	-7.16393	EXE_EXP12_E7.5_1.EXE_EXP12_E7.5_1182								EXE25_P9.EXE25_P9327	-6.71526	-7.69621	0.306044	2	85	Chorion progenitors
-6.15383	-7.26712	P3_EXE16_E6.5_NOVA.P3_EXE16_E6.5_NOVA260								EXE25_P1.EXE25_P1135	-6.47186	-7.30513	0.306729	2	97	Chorion progenitors
-6.35518	-7.135	EXE25_P2.EXE25_P2211								lin_trace_p4_exp1.lin_trace_p4_exp1291	-6.75018	-7.74344	0.307009	2	87	Chorion progenitors
-6.13378	-7.28139	EXE_exp15_spatial_p1_E6.5_e1_e2_e3_m1e2.EXE_exp15_spatial_p1_E6.5_e1_e2_e3_m1e2247								EXE24_P11.EXE24_P11115	-6.45248	-7.2711	0.307126	2	120	Chorion progenitors
-6.29936	-7.17041	EXE5_E1-E4_E6.5_1.EXE5_E1-E4_E6.5_1237								EXE25_P5.EXE25_P5215	-6.41175	-7.2023	0.307635	2	94	Chorion progenitors
-6.66843	-6.92849	EXE24_P12.EXE24_P12339								EXE24_P4.EXE24_P4314	-6.75791	-7.74943	0.307753	2	125	Chorion progenitors
-6.69328	-6.91057	EXE25_P7.EXE25_P7096								EXE25_P10.EXE25_P10359	-6.30515	-7.03131	0.307895	2	121	Chorion progenitors
-6.22845	-7.21635	EXE25_P2.EXE25_P2094								EXE25_P5.EXE25_P5147	-6.31051	-7.03902	0.307986	2	94	Chorion progenitors
-6.27557	-7.18565	EXE_EXP12_E7.5_3.EXE_EXP12_E7.5_3017								EXE25_P10.EXE25_P10159	-6.58239	-7.46824	0.308141	2	124	Chorion progenitors
-6.05012	-7.34493	EXE_EXP8_E6.5_NOVA.EXE_EXP8_E6.5_NOVA009								EXE24_P12.EXE24_P12053	-6.31139	-7.03527	0.308595	2	88	Chorion progenitors
-6.04508	-7.349	EXE_EXP11_E7.5_1.EXE_EXP11_E7.5_1284								EXE23_P12.EXE23_P12324	-6.43292	-7.22664	0.308724	2	69	Chorion progenitors
-6.44851	-7.0759	EXE2_e3_E7.5_2.EXE2_e3_E7.5_2104								EXE23_P6.EXE23_P6365	-6.43072	-7.22089	0.308991	2	85	Chorion progenitors
-6.24442	-7.20585	EXE30_P1.EXE30_P1193								P4_EXE16_E6.5.P4_EXE16_E6.5192	-6.41572	-7.19692	0.309018	2	101	Chorion progenitors
-6.13066	-7.28363	P4_EXE16_E6.5.P4_EXE16_E6.5001								EXE3_m2e1-e3_E6.5_4.EXE3_m2e1-e3_E6.5_4093	-6.56958	-7.43867	0.309241	2	125	Chorion progenitors
-6.66986	-6.92747	EXE23_P5.EXE23_P5366								EXE25_P10.EXE25_P10145	-6.39703	-7.16418	0.309388	2	125	Chorion progenitors
-6.19933	-7.23579	P4_EXE16_E6.5.P4_EXE16_E6.5186								EXE_exp14_spatial_p1_E6.5_e1_e2_e3_NOVA.EXE_exp14_spatial_p1_E6.5_e1_e2_e3_NOVA327	-6.33032	-7.05313	0.310029	2	109	Chorion progenitors
-6.26466	-7.19269	EXE_EXP11_E7.5_1.EXE_EXP11_E7.5_1268								EXE_exp15_spatial_p1_E6.5_e1_e2_e3_m1e2.EXE_exp15_spatial_p1_E6.5_e1_e2_e3_m1e2063	-6.58052	-7.44866	0.310109	2	99	Chorion progenitors
-6.13445	-7.2809	EXE_EXP8_E6.5_NOVA.EXE_EXP8_E6.5_NOVA362								EXE3_e4-e5_E6.5_3.EXE3_e4-e5_E6.5_3119	-6.259	-6.93739	0.310361	2	72	Chorion progenitors
-6.50467	-7.03976	EXE25_P2.EXE25_P2146								roni2_p.roni2_p033	-6.80925	-7.80757	0.310495	2	120	Chorion progenitors
-6.66875	-6.92826	EXE24_P3.EXE24_P3332								EXE24_P3.EXE24_P3304	-6.38946	-7.14126	0.310684	2	124	Chorion progenitors
-6.35435	-7.13553	EXE23_P6.EXE23_P6265								EXE23_P13.EXE23_P13144	-6.2988	-6.99747	0.310709	2	44	Chorion
-6.23582	-7.21149	EXE_EXP11_E7.5_1.EXE_EXP11_E7.5_1255								lin_trace_p11_exp1.lin_trace_p11_exp1063	-6.20328	-6.84505	0.310847	2	102	Chorion progenitors
-5.96111	-7.42272	EXE_exp15_spatial_p1_E6.5_e1_e2_e3_m1e2.EXE_exp15_spatial_p1_E6.5_e1_e2_e3_m1e2040								EXE25_P7.EXE25_P7227	-6.70651	-7.6337	0.311813	2	99	Chorion progenitors
-6.54021	-7.01647	EXE25_P1.EXE25_P1178								EXE22_p1_placenta_e1.EXE22_p1_placenta_e1022	-6.44678	-7.22243	0.311816	2	93	Chorion progenitors
-6.06349	-7.33425	EXE_EXP8_E6.5_NOVA.EXE_EXP8_E6.5_NOVA064								EXE25_P5.EXE25_P5172	-6.34876	-7.06156	0.312489	2	110	Chorion progenitors
-6.77642	-6.84829	EXE25_P10.EXE25_P10032								EXE_EXP13_E7.5_P1_E4_e5.EXE_EXP13_E7.5_P1_E4_e5074	-6.35002	-7.06228	0.312641	2	68	Chorion progenitors
-6.73364	-6.88079	EXE5_E6cont-E7_E6.5_3.EXE5_E6cont-E7_E6.5_3013								EXE17_E5.5_P1.EXE17_E5.5_P1077	-6.12687	-6.70616	0.31298	2	58	Chorion progenitors
-6.02803	-7.36307	EXE25_P7.EXE25_P7221								EXE2_e3_E7.5_2.EXE2_e3_E7.5_2055	-6.10725	-6.67183	0.313371	2	92	Chorion progenitors
-6.03451	-7.35768	EXE_exp14_spatial_p1_E6.5_e1_e2_e3_NOVA.EXE_exp14_spatial_p1_E6.5_e1_e2_e3_NOVA046								EXE24_P5.EXE24_P5188	-6.36413	-7.07306	0.31401	2	92	Chorion progenitors
-6.04076	-7.35253	P1_EXE16_E6.5.P1_EXE16_E6.5304								P3_EXE16_E6.5_NOVA.P3_EXE16_E6.5_NOVA018	-6.19263	-6.80144	0.314036	2	98	Chorion progenitors
-6.8793	-6.76627	EXE_EXP11_E7.5_1.EXE_EXP11_E7.5_1199								EXE25_P5.EXE25_P5083	-6.34971	-7.0479	0.314288	2	111	Chorion progenitors
-6.83002	-6.80622	EXE25_P2.EXE25_P2277								EXE25_P10.EXE25_P10348	-6.57438	-7.40344	0.31429	2	92	Chorion progenitors
-6.82938	-6.80673	P3_EXE16_E6.5_NOVA.P3_EXE16_E6.5_NOVA294								EXE25_P9.EXE25_P9128	-6.33198	-7.01837	0.314461	2	111	Chorion progenitors
-6.73061	-6.88305	EXE18_P3.EXE18_P3152								EXE3_e4-e5_E6.5_3.EXE3_e4-e5_E6.5_3252	-6.30027	-6.96336	0.315035	2	105	Chorion progenitors
-7.06722	-6.60483	P4_EXE16_E6.5.P4_EXE16_E6.5167								P2_EXE16_E6.5.P2_EXE16_E6.5176	-6.4276	-7.16418	0.315114	2	106	Chorion progenitors
-6.08705	-7.31597	EXE17_E5.5_P1.EXE17_E5.5_P1134								EXE25_P10.EXE25_P10340	-6.42906	-7.16555	0.315225	2	85	Chorion progenitors
-6.91985	-6.73256	EXE18_P3.EXE18_P3098								EXE23_P6.EXE23_P6147	-6.53102	-7.32565	0.315365	2	125	Chorion progenitors
-6.25951	-7.19603	EXE3_m2e3cont-m3e1-e2_E6.5_5.EXE3_m2e3cont-m3e1-e2_E6.5_5084								EXE24_P13.EXE24_P13092	-6.57197	-7.38518	0.315985	2	125	Chorion progenitors
-7.01629	-6.64978	lin_trace_p1_exp1.lin_trace_p1_exp1252								lin_trace_p2_exp1.lin_trace_p2_exp1013	-6.66253	-7.52332	0.316574	2	87	Chorion progenitors
-5.95988	-7.42389	EXE_EXP8_E6.5_NOVA.EXE_EXP8_E6.5_NOVA081								EXE25_P1.EXE25_P1208	-6.55149	-7.34251	0.317191	2	125	Chorion progenitors
-6.20549	-7.23164	P3_EXE16_E6.5_NOVA.P3_EXE16_E6.5_NOVA169								EXE25_P7.EXE25_P7165	-6.37908	-7.06973	0.317208	2	93	Chorion progenitors
-6.11743	-7.29325	EXE5_E4cont-E6_E6.5_2.EXE5_E4cont-E6_E6.5_2300								EXE_exp14_spatial_p2_E6.5_e5_e6_NOVA.EXE_exp14_spatial_p2_E6.5_e5_e6_NOVA347	-6.30614	-6.95399	0.317259	2	98	Chorion progenitors
-6.68183	-6.91887	EXE25_P6.EXE25_P6271								EXE_EXP12_E7.5_3.EXE_EXP12_E7.5_3018	-6.37813	-7.06633	0.317434	2	94	Chorion progenitors
-6.34975	-7.13843	EXE4_M1E1-E4,M2E1-E2_E5.5_1.EXE4_M1E1-E4,M2E1-E2_E5.5_1008								EXE25_P9.EXE25_P9365	-6.28391	-6.91336	0.317918	2	93	Chorion progenitors
-5.88347	-7.50338	EXE_EXP10_E7.0_NOVA.EXE_EXP10_E7.0_NOVA112								EXE_EXP12_E7.5_3.EXE_EXP12_E7.5_3002	-6.37817	-7.05639	0.318623	2	108	Chorion progenitors
-6.28865	-7.17726	EXE_exp14_spatial_p1_E6.5_e1_e2_e3_NOVA.EXE_exp14_spatial_p1_E6.5_e1_e2_e3_NOVA267								EXE_EXP8_E6.5_NOVA.EXE_EXP8_E6.5_NOVA029	-6.33424	-6.9859	0.318753	2	95	Chorion progenitors
-6.50887	-7.03703	lin_trace_p6_exp1.lin_trace_p6_exp1132								EXE25_P1.EXE25_P1222	-6.43091	-7.13846	0.318774	2	94	Chorion progenitors
-6.41412	-7.09775	EXE_EXP10_E7.0_NOVA.EXE_EXP10_E7.0_NOVA010								EXE25_P5.EXE25_P5280	-6.19903	-6.7718	0.318807	2	93	Chorion progenitors
-6.35912	-7.13251	EXE_exp14_spatial_p2_E6.5_e5_e6_NOVA.EXE_exp14_spatial_p2_E6.5_e5_e6_NOVA316								EXE24_P4.EXE24_P4177	-6.60105	-7.4062	0.3189	2	81	Chorion progenitors
-6.48899	-7.04993	EXE25_P10.EXE25_P10358								EXE3_m2e3cont-m3e1-e2_E6.5_5.EXE3_m2e3cont-m3e1-e2_E6.5_5048	-6.44187	-7.15154	0.319274	2	101	Chorion progenitors
-6.16369	-7.26022	EXE_exp15_spatial_p1_E6.5_e1_e2_e3_m1e2.EXE_exp15_spatial_p1_E6.5_e1_e2_e3_m1e2015								EXE_exp14_spatial_p2_E6.5_e5_e6_NOVA.EXE_exp14_spatial_p2_E6.5_e5_e6_NOVA284	-6.2696	-6.87224	0.320141	2	63	Chorion progenitors
-5.97927	-7.40575	P4_EXE16_E6.5.P4_EXE16_E6.5369								EXE25_P4.EXE25_P4232	-6.35312	-7.00255	0.320324	2	122	Chorion progenitors
-6.11347	-7.29616	EXE25_P7.EXE25_P7030								EXE_EXP10_E7.0_NOVA.EXE_EXP10_E7.0_NOVA010	-6.40245	-7.07933	0.320453	2	101	Chorion progenitors
-5.95252	-7.43098	EXE_EXP8_E6.5_NOVA.EXE_EXP8_E6.5_NOVA028								EXE25_P1.EXE25_P1314	-6.27566	-6.87879	0.320499	2	125	Chorion progenitors
-6.07157	-7.32791	EXE_EXP8_E6.5_NOVA.EXE_EXP8_E6.5_NOVA071								EXE_EXP11_E7.5_2.EXE_EXP11_E7.5_2159	-6.85507	-7.78778	0.321137	2	61	Chorion progenitors
-6.38955	-7.11329	EXE24_P5.EXE24_P5188								EXE25_P8.EXE25_P8230	-6.30695	-6.92286	0.321141	2	110	Chorion progenitors
-6.42113	-7.09331	EXE23_P5.EXE23_P5210								EXE25_P7.EXE25_P7079	-6.45732	-7.15935	0.321232	2	47	Chorion
-6.80717	-6.82433	EXE_EXP13_E7.5_P1_E4_e5.EXE_EXP13_E7.5_P1_E4_e5013								EXE_exp14_spatial_p2_E6.5_e5_e6_NOVA.EXE_exp14_spatial_p2_E6.5_e5_e6_NOVA285	-6.8449	-7.77012	0.321329	2	63	Chorion progenitors
-6.65434	-6.93851	EXE24_P4.EXE24_P4313								EXE23_P5.EXE23_P5210	-6.40743	-7.07171	0.322292	2	125	Chorion progenitors
-6.5629	-7.00138	EXE25_P1.EXE25_P1283								EXE25_P8.EXE25_P8026	-6.36391	-6.9964	0.323094	2	72	Chorion progenitors
-6.40175	-7.10558	EXE25_P7.EXE25_P7165								EXE25_P1.EXE25_P1140	-6.40013	-7.04997	0.32351	2	125	Chorion progenitors
-6.1519	-7.26848	EXE3_m2e3cont-m3e1-e2_E6.5_5.EXE3_m2e3cont-m3e1-e2_E6.5_5032								EXE25_P7.EXE25_P7014	-6.56278	-7.30252	0.323943	2	93	Chorion progenitors
-5.89949	-7.48553	P3_EXE16_E6.5_NOVA.P3_EXE16_E6.5_NOVA195								EXE23_P6.EXE23_P6233	-6.3024	-6.88857	0.324401	2	85	Chorion progenitors
-6.58287	-6.98795	EXE25_P1.EXE25_P1379								EXE_exp15_spatial_p1_E6.5_e1_e2_e3_m1e2.EXE_exp15_spatial_p1_E6.5_e1_e2_e3_m1e2072	-6.34931	-6.95848	0.324881	2	104	Chorion progenitors
-5.92508	-7.45839	EXE3_m2e3cont-m3e1-e2_E6.5_5.EXE3_m2e3cont-m3e1-e2_E6.5_5086								EXE25_P4.EXE25_P4346	-6.4062	-7.04725	0.324976	2	83	Chorion progenitors
-6.40261	-7.10504	EXE_EXP12_E7.5_3.EXE_EXP12_E7.5_3018								P3_EXE16_E6.5_NOVA.P3_EXE16_E6.5_NOVA165	-6.65956	-7.43886	0.325803	2	64	Chorion progenitors
-6.15332	-7.26748	EXE_exp14_spatial_p2_E6.5_e5_e6_NOVA.EXE_exp14_spatial_p2_E6.5_e5_e6_NOVA370								EXE25_P10.EXE25_P10104	-6.39612	-7.02255	0.326029	2	63	Chorion progenitors
-6.45103	-7.07429	EXE_EXP10_E7.0_NOVA.EXE_EXP10_E7.0_NOVA103								EXE_exp14_spatial_p2_E6.5_e5_e6_NOVA.EXE_exp14_spatial_p2_E6.5_e5_e6_NOVA367	-6.33167	-6.91883	0.326317	2	87	Chorion progenitors
-6.64129	-6.94771	EXE18_P4.EXE18_P4198								P3_EXE16_E6.5_NOVA.P3_EXE16_E6.5_NOVA089	-6.26405	-6.81205	0.326371	2	58	Chorion progenitors
-5.91995	-7.4637	EXE3_e2-3_E6.5_2.EXE3_e2-3_E6.5_2064								EXE_EXP10_E7.0_NOVA.EXE_EXP10_E7.0_NOVA066	-6.4908	-7.16605	0.326667	2	111	Chorion progenitors
-6.38433	-7.11659	EXE_EXP13_E7.5_P1_E4_e5.EXE_EXP13_E7.5_P1_E4_e5074								EXE25_P8.EXE25_P8338	-6.48054	-7.14291	0.3275	2	124	Chorion progenitors
-6.38375	-7.11696	EXE25_P5.EXE25_P5172								lin_trace_p1_exp1.lin_trace_p1_exp1061	-6.38879	-6.99609	0.327821	2	45	Chorion
-5.86055	-7.53015	EXE5_E1-E4_E6.5_1.EXE5_E1-E4_E6.5_1254								P4_EXE16_E6.5.P4_EXE16_E6.5279	-6.51711	-7.19299	0.328362	2	101	Chorion progenitors
-6.71034	-6.89809	EXE24_P3.EXE24_P3091								EXE_EXP10_E7.0_NOVA.EXE_EXP10_E7.0_NOVA089	-6.33541	-6.90639	0.328532	2	97	Chorion progenitors
-6.45601	-7.07111	EXE24_P10.EXE24_P10081								EXE17_E5.5_P1.EXE17_E5.5_P1092	-6.27066	-6.80098	0.329009	2	58	Chorion progenitors
-6.02225	-7.36793	EXE_EXP8_E6.5_NOVA.EXE_EXP8_E6.5_NOVA072								EXE_EXP12_E7.5_3.EXE_EXP12_E7.5_3029	-6.94145	-7.85136	0.329202	2	108	Chorion progenitors
-6.40714	-7.10217	EXE_EXP12_E7.5_3.EXE_EXP12_E7.5_3002								EXE25_P6.EXE25_P6176	-6.31494	-6.86836	0.329255	2	93	Chorion progenitors
-6.75914	-6.86153	P1_EXE16_E6.5.P1_EXE16_E6.5199								EXE25_P7.EXE25_P7121	-6.49272	-7.14558	0.329445	2	104	Chorion progenitors
-5.97454	-7.41012	EXE5_E4cont-E6_E6.5_2.EXE5_E4cont-E6_E6.5_2106								EXE2_e3_E7.5_2.EXE2_e3_E7.5_2104	-6.46973	-7.10917	0.329487	2	89	Chorion progenitors
-6.60413	-6.97348	EXE25_P5.EXE25_P5260								EXE3_e4-e5_E6.5_3.EXE3_e4-e5_E6.5_3022	-6.39971	-6.99559	0.329941	2	88	Chorion progenitors
-6.37436	-7.12288	EXE_exp14_spatial_p1_E6.5_e1_e2_e3_NOVA.EXE_exp14_spatial_p1_E6.5_e1_e2_e3_NOVA327								EXE_EXP10_E7.0_NOVA.EXE_EXP10_E7.0_NOVA103	-6.44422	-7.06362	0.330147	2	125	Chorion progenitors
-6.90645	-6.74379	EXE23_P5.EXE23_P5139								EXE_exp15_spatial_p1_E6.5_e1_e2_e3_m1e2.EXE_exp15_spatial_p1_E6.5_e1_e2_e3_m1e2042	-6.37222	-6.95037	0.330203	2	58	Chorion progenitors
-6.23223	-7.21385	EXE25_P8.EXE25_P8262								EXE25_P7.EXE25_P7114	-6.56683	-7.24991	0.330822	2	125	Chorion progenitors
-6.42577	-7.09037	EXE25_P1.EXE25_P1140								EXE_exp14_spatial_p1_E6.5_e1_e2_e3_NOVA.EXE_exp14_spatial_p1_E6.5_e1_e2_e3_NOVA309	-6.29627	-6.82563	0.330912	2	121	Chorion progenitors
-6.39061	-7.11262	EXE25_P5.EXE25_P5083								EXE24_P10.EXE24_P10081	-6.449	-7.06014	0.331458	2	123	Chorion progenitors
-6.76548	-6.85669	EXE24_P3.EXE24_P3128								EXE25_P2.EXE25_P2318	-6.75969	-7.54456	0.331652	2	94	Chorion progenitors
-6.43135	-7.08682	EXE25_P4.EXE25_P4346								EXE5_E6cont-E7_E6.5_3.EXE5_E6cont-E7_E6.5_3029	-6.54804	-7.21298	0.331709	2	101	Chorion progenitors
-6.55848	-7.00433	P4_EXE16_E6.5.P4_EXE16_E6.5157								EXE_EXP11_E7.5_2.EXE_EXP11_E7.5_2153	-6.31201	-6.84077	0.332076	2	108	Chorion progenitors
-6.69782	-6.90726	EXE3_m2e1-e3_E6.5_4.EXE3_m2e1-e3_E6.5_4010								EXE4_M1E1-E4,M2E1-E2_E5.5_1.EXE4_M1E1-E4,M2E1-E2_E5.5_1031	-6.35412	-6.90127	0.332734	2	58	Chorion progenitors
-6.34438	-7.14183	EXE24_P5.EXE24_P5337								EXE_exp14_spatial_p1_E6.5_e1_e2_e3_NOVA.EXE_exp14_spatial_p1_E6.5_e1_e2_e3_NOVA055	-6.34873	-6.89168	0.332873	2	80	Chorion progenitors
[truncated: 1,758 more rows]

## Sheet: EDF4c
Extended Data Figure 4c - temporal distribution of ExE cell types
[truncated: 4,436 more rows]

[truncated: 3 more sheets: EDF4d, EDF4e, EDF4f]
