# Supplementary material for: Temporal BMP4 effects on mouse embryonic and extraembryonic development
Source: Nature. 2024 Sep 18;634(8034):652–61. doi: 10.1038/s41586-024-07937-5 (PMC11485214; doi:10.1038/s41586-024-07937-5)
Supplement: Supplementary file 19 — Source Data Extended Data Fig. 5 [file 41586_2024_7937_MOESM19_ESM.xlsx]

## Sheet: EDF5a
Extended Data Figure 5a
metacell	metacell_time	cell_type	Fgfr2	Eomes	Sox2	Bmp4	Adm	Fosl1	Hand1	Ascl2	Chsy1	Pcdh12
1	7.99618	p-TGC	-16.6096	-15.6584	-16.6096	-16.0633	-10.9645	-10.7931	-8.60896	-14.3531	-16.0633	-16.6096
2	7.74236	TGC progenitors	-16.4328	-15.7533	-16.2731	-16.1275	-7.00223	-10.5542	-8.435	-14.9076	-15.542	-16.6096
3	7.62513	TGC progenitors	-16.4572	-16.1901	-16.4572	-16.4572	-7.85333	-11.2441	-8.07981	-12.1737	-14.7106	-16.4572
4	7.80581	TGC progenitors	-16.1828	-15.9238	-16.6096	-16.3819	-9.38265	-10.9882	-8.00775	-13.3697	-13.9773	-16.6096
5	7.5838	TGC progenitors	-16.1832	-15.0769	-16.4917	-16.2795	-9.27484	-11.0552	-8.15975	-14.4093	-14.8138	-16.6096
6	7.56761	TGC progenitors	-16.479	-14.9685	-16.3583	-16.479	-8.08846	-10.486	-8.48505	-15.1213	-15.7773	-16.479
7	6.51756	TGC progenitors	-16.4151	-14.442	-16.6096	-16.6096	-8.15743	-10.7825	-9.7339	-14.7695	-15.3656	-16.4151
8	6.83554	TGC progenitors	-16.3186	-15.0143	-16.3186	-16.3186	-8.28132	-10.8493	-9.10504	-15.5062	-15.5062	-16.6096
9	7.04203	TGC progenitors	-16.3686	-15.7186	-16.6096	-16.6096	-7.40813	-10.948	-9.02703	-14.1208	-15.0564	-16.6096
10	7.52987	TGC progenitors	-16.2087	-15.7769	-16.4872	-16.3107	-7.0985	-11.039	-8.58149	-14.1489	-15.9859	-16.3736
11	6.20389	EPC progenitors	-16.2541	-14.6049	-16.6096	-16.6096	-9.11998	-11.4047	-8.43976	-13.1051	-13.4541	-16.6096
12	6.27937	TGC progenitors	-16.6096	-13.924	-16.6096	-16.6096	-10.5758	-11.1092	-8.87548	-13.9061	-14.3339	-16.6096
13	6.40071	EPC progenitors	-16.1404	-15.9505	-16.1404	-16.357	-10.4636	-12.3058	-8.04609	-11.3613	-12.4759	-16.6096
14	6.42739	EPC progenitors	-15.7428	-15.8132	-16.6096	-16.6096	-9.56353	-11.3081	-8.38916	-12.8646	-13.7132	-16.6096
15	7.1174	TGC progenitors	-16.6096	-15.3636	-16.6096	-16.3581	-8.08554	-10.9344	-8.3237	-13.8715	-15.1341	-16.6096
16	6.76252	TGC progenitors	-16.0791	-15.8029	-16.4124	-16.6096	-8.53176	-10.6987	-8.48563	-13.5772	-14.5065	-16.6096
17	7.2871	TGC progenitors	-16.3963	-15.802	-16.6096	-16.3963	-7.92349	-10.9176	-8.62701	-14.2114	-15.118	-16.6096
18	5.83077	EPC progenitors	-13.8486	-12.3895	-16.346	-16.1216	-14.6952	-13.0085	-8.12793	-12.4649	-11.7386	-16.6096
19	6.75633	EPC progenitors	-13.7729	-14.0818	-16.3256	-16.6096	-14.278	-14.5083	-8.80787	-11.3051	-12.2724	-16.6096
20	7.50266	SpT-Gly	-16.2421	-15.807	-16.6096	-16.4773	-15.0997	-15.6488	-13.6112	-10.7004	-13.3743	-16.1366
21	7.93068	SpT-Gly	-15.9169	-15.7747	-16.6096	-16.471	-13.7518	-15.8258	-12.4505	-10.449	-12.062	-13.5714
22	7.85824	SpT-Gly	-15.6792	-16.236	-16.6096	-16.236	-14.7301	-16.4117	-12.3382	-10.5055	-12.3119	-15.9338
23	7.71751	SpT-Gly	-15.7178	-16.262	-16.6096	-16.262	-14.3727	-16.4261	-15.1274	-11.7947	-13.8006	-15.5683
24	6.12306	EPC progenitors	-15.1162	-15.0637	-16.0617	-16.6096	-12.8682	-13.1924	-7.80572	-11.4324	-11.995	-16.6096
25	6.4299	EPC progenitors	-15.5914	-16.2017	-16.3921	-16.6096	-12.6937	-13.1599	-7.83874	-11.0826	-12.1504	-16.6096
26	7.32261	EPC progenitors	-15.5021	-16.1319	-16.1319	-16.6096	-13.3343	-13.9031	-8.29402	-10.8253	-11.9275	-16.4339
27	8.04119	EPC progenitors	-15.9365	-16.0793	-16.2476	-16.0793	-12.3747	-13.3294	-7.82191	-12.2634	-12.2088	-16.4596
28	8.04296	EPC progenitors	-15.5603	-15.7313	-16.6096	-16.112	-12.6449	-14.9754	-8.59728	-11.2507	-11.9324	-14.7113
29	7.99135	EPC progenitors	-16.0469	-16.3028	-16.6096	-16.3028	-13.6888	-15.711	-10.7234	-11.2208	-12.5514	-15.8269
30	8.30703	Chorion	-15.2475	-16.4531	-16.5294	-16.2443	-16.3109	-16.3109	-12.2544	-11.9235	-14.3574	-16.6096
31	8.04359	SpT-Gly	-15.4532	-15.7461	-16.4888	-16.1741	-15.8655	-15.7891	-12.6889	-10.9442	-14.1468	-16.6096
32	8.31056	Chorion	-14.2889	-15.6123	-16.3733	-15.9055	-16.4868	-16.4868	-10.322	-12.3003	-14.3163	-16.6096
33	8.25166	Chorion	-14.9365	-15.5427	-16.4168	-15.8173	-16.5103	-16.3285	-10.3928	-11.696	-14.3161	-16.6096
34	8.03623	Chorion	-14.8143	-15.7625	-16.6096	-15.9982	-16.0518	-16.6096	-11.51	-10.9835	-14.6241	-16.4331
35	8.18035	Chorion	-14.3623	-15.0228	-16.0014	-15.6965	-16.3794	-16.6096	-11.1157	-11.8878	-14.2683	-16.6096
36	8.12753	Chorion	-12.9631	-13.4653	-14.9507	-14.9507	-16.1716	-16.6096	-10.1401	-12.0465	-13.9864	-16.6096
37	8.12812	Chorion	-13.4854	-14.0568	-15.3058	-15.1169	-16.4119	-16.0785	-10.0099	-12.3264	-14.3278	-16.6096
38	8.14323	Chorion	-12.9949	-14.0879	-15.0985	-14.7601	-15.8788	-16.2029	-9.98847	-12.2757	-14.5014	-16.6096
39	8.29464	Chorion	-13.2487	-14.3622	-15.2364	-15.0935	-16.3227	-16.6096	-10.175	-12.5514	-14.2687	-16.4224
40	8.07376	Chorion	-13.9953	-14.7316	-15.5398	-15.4405	-16.0964	-16.3032	-10.3837	-12.874	-14.5934	-16.6096
41	8.32926	Chorion	-13.5554	-14.6667	-16.2963	-14.7027	-16.2153	-16.6096	-10.0474	-12.7814	-14.0943	-16.2963
42	8.24251	Chorion	-13.2239	-13.9482	-15.6352	-14.4862	-15.9873	-16.1166	-9.92915	-12.3616	-14.5927	-16.6096
43	7.82885	Chorion	-12.0185	-12.2972	-13.7976	-13.7822	-15.7884	-15.8728	-10.8092	-12.77	-14.5985	-16.6096
44	8.13514	Chorion	-12.4633	-12.8367	-13.8251	-14.0523	-15.5323	-16.1642	-10.7101	-13.1778	-13.8942	-16.6096
45	7.86764	Chorion	-12.0114	-12.7305	-14.4217	-14.3079	-15.5366	-15.7386	-10.9173	-12.8682	-14.4646	-16.6096
46	7.96419	Chorion	-12.0357	-11.8567	-13.8019	-13.621	-15.8986	-16.3012	-10.4522	-12.4373	-13.9089	-16.6096
47	7.66575	Chorion	-12.2064	-11.9581	-13.9225	-13.6062	-15.9226	-15.4413	-10.6864	-13.1952	-13.7133	-16.6096
48	7.85885	Chorion	-12.7022	-12.5669	-14.2776	-13.9328	-15.7181	-16.1825	-10.4474	-12.76	-14.0862	-16.6096
49	7.91979	Chorion	-12.4468	-12.7382	-14.7154	-14.5746	-16.0696	-16.3517	-10.2456	-12.2975	-14.545	-16.6096
50	8.08693	Chorion	-13.0518	-13.1001	-14.5556	-14.4387	-16.1694	-16.0457	-9.75669	-12.3965	-14.3642	-16.6096
51	8.18635	Chorion	-12.5256	-13.0721	-14.3076	-14.9542	-16.3765	-16.6096	-9.88473	-12.6108	-14.2017	-16.6096
52	8.2219	Chorion	-12.4946	-13.8666	-14.876	-14.452	-16.6096	-15.9827	-10.0322	-13.0345	-14.0046	-16.6096
53	6.84453	Intermediate Chorion	-12.8907	-13.624	-16.2207	-16.6096	-15.5617	-16.4687	-10.8671	-11.0319	-14.5871	-16.6096
54	6.57814	Intermediate Chorion	-12.9079	-12.5023	-15.7653	-15.4541	-15.9989	-16.2741	-10.9786	-12.0736	-14.3316	-16.6096
55	6.98365	Intermediate Chorion	-12.5988	-12.992	-16.3746	-15.6844	-16.1711	-16.3746	-10.5867	-11.7345	-14.4183	-16.6096
56	8.02594	Chorion	-13.712	-14.7849	-16.4111	-15.8004	-16.0766	-16.235	-10.9891	-11.5478	-14.5758	-16.6096
57	6.72423	Intermediate Chorion	-13.5931	-14.2833	-16.1893	-16.4563	-15.6584	-16.4563	-11.7396	-10.8845	-14.6184	-16.4563
58	5.97896	Chorion progenitors	-12.6555	-10.1549	-12.8785	-12.0088	-15.3266	-14.741	-11.3511	-15.019	-13.8169	-16.2813
59	6.71023	Chorion progenitors	-12.6352	-10.7167	-13.765	-12.9643	-16.6096	-15.4991	-11.97	-14.3962	-13.4177	-16.2111
60	7.15135	Chorion progenitors	-11.9356	-10.8594	-12.7821	-11.8528	-16.6096	-14.8593	-12.6773	-15.3485	-13.7266	-15.9339
61	6.80563	Chorion progenitors	-12.4692	-10.2694	-12.3534	-11.4245	-16.0628	-14.7471	-11.9251	-15.2616	-13.9113	-16.2429
62	6.6227	Chorion progenitors	-11.6918	-10.22	-11.8386	-12.0404	-16.1792	-15.1242	-12.3188	-15.0146	-13.499	-16.6096
63	6.70757	Chorion progenitors	-12.1381	-10.6404	-12.8963	-12.7593	-15.8987	-15.4133	-12.3327	-15.2169	-13.8673	-16.2133
64	6.64676	Chorion progenitors	-12.274	-10.1679	-12.8833	-12.4166	-15.8822	-15.389	-11.8398	-14.6829	-13.8768	-16.6096
65	6.83828	Chorion progenitors	-12.3771	-10.8872	-12.0739	-12.207	-16.6096	-14.8134	-12.0331	-14.4686	-13.5403	-16.6096
66	6.68343	Chorion progenitors	-12.1522	-10.1796	-12.5184	-11.6178	-16.0589	-15.0512	-12.996	-15.9119	-14.0161	-16.4031
67	6.44982	Chorion progenitors	-12.8829	-10.1869	-12.3029	-11.3792	-16.2431	-14.9208	-12.8112	-15.6339	-13.7829	-15.9476
68	6.54938	Chorion progenitors	-12.5186	-10.2267	-12.6501	-11.9134	-15.3893	-14.4985	-12.7628	-15.27	-13.1299	-16.2033
69	6.50316	Chorion progenitors	-12.0896	-10.3752	-11.784	-12.0656	-15.9989	-14.9902	-12.6451	-15.7651	-14.1049	-16.2741
70	6.54729	Chorion progenitors	-11.8984	-10.485	-11.3529	-11.6831	-16.6096	-15.1601	-12.3908	-15.2859	-13.9037	-16.6096
71	6.65176	Chorion progenitors	-12.6972	-10.446	-13.3541	-12.2905	-16.6096	-14.8734	-12.5276	-15.8916	-13.6554	-15.4039
72	6.61396	Chorion progenitors	-12.2985	-10.2724	-11.9747	-12.696	-15.3706	-14.8303	-12.8541	-15.4354	-13.9419	-16.6096
73	6.60489	Chorion progenitors	-12.3057	-10.2213	-12.4445	-12.2673	-16.6096	-14.7823	-12.2485	-15.0524	-13.7406	-16.6096
74	6.547	Chorion progenitors	-11.8883	-10.1974	-12.0792	-11.3326	-15.7966	-15.1374	-12.2977	-15.5085	-13.5172	-16.6096
75	6.70667	Chorion progenitors	-12.4185	-10.2927	-12.1816	-12.0468	-16.2106	-15.2111	-12.9692	-14.8521	-13.7473	-15.8946
76	6.62611	Chorion progenitors	-11.9623	-10.2698	-11.852	-11.4769	-15.9226	-15.5054	-12.6716	-15.5906	-14.5011	-16.6096
77	6.52747	Chorion progenitors	-12.2233	-10.2822	-12.5351	-11.2118	-15.9295	-14.975	-12.519	-15.7565	-13.6753	-16.6096
78	6.64145	Chorion progenitors	-12.3546	-10.3183	-12.3732	-11.5741	-16.1511	-14.579	-12.8059	-16.2356	-13.507	-15.8654
79	6.71664	Chorion progenitors	-12.4395	-10.4812	-12.38	-12.2208	-16.6096	-14.764	-12.8196	-15.3437	-13.6828	-16.2604
80	6.89594	Chorion progenitors	-11.84	-10.3211	-12.5032	-12.3418	-16.2353	-15.4655	-12.5229	-15.2743	-13.3484	-16.6096
81	6.96628	Chorion progenitors	-11.9327	-10.5401	-12.609	-12.2718	-15.7893	-15.0193	-13.1205	-14.8484	-14.35	-16.6096
82	6.71666	Chorion progenitors	-11.8524	-10.2908	-11.9776	-11.8776	-15.769	-15.257	-13.0904	-14.9298	-13.4634	-16.6096
83	6.84014	Chorion progenitors	-11.9662	-10.1049	-12.6068	-11.2104	-16.3159	-15.8577	-12.709	-15.8577	-13.2537	-16.6096
84	6.78372	Chorion progenitors	-12.2564	-10.4345	-12.3577	-11.8514	-16.6096	-14.9577	-12.6137	-15.1115	-14.0146	-16.2371
85	7.42793	Chorion progenitors	-12.5961	-11.3061	-12.7225	-12.7183	-15.6622	-15.3595	-12.2606	-14.0055	-13.6732	-16.6096
86	6.96697	Chorion progenitors	-11.5926	-11.2249	-13.2524	-14.1764	-15.8338	-15.3191	-11.8465	-13.6354	-13.7541	-16.6096
87	7.49644	Chorion progenitors	-12.0084	-11.279	-12.9071	-12.5869	-15.533	-15.6796	-11.8448	-14.473	-14.3513	-16.3545
88	7.40708	Chorion progenitors	-12.4079	-11.1713	-12.7155	-12.4834	-15.5515	-15.3275	-12.1683	-14.5607	-13.7725	-16.6096
89	7.50837	Chorion progenitors	-11.8529	-11.2447	-13.2373	-12.019	-15.4161	-15.3803	-12.1232	-13.867	-13.7859	-16.6096
90	7.51928	Chorion progenitors	-12.236	-11.4571	-13.3736	-13.1771	-15.1828	-16.0047	-11.9393	-13.9335	-13.6742	-16.2013
91	7.29567	Chorion progenitors	-12.1245	-11.3163	-13.039	-13.1001	-16.2618	-16.2618	-11.6301	-13.4481	-13.8469	-16.6096
92	7.62913	Chorion progenitors	-12.4436	-11.5482	-12.7415	-12.931	-16.2273	-16.6096	-11.4351	-13.5804	-13.3906	-16.6096
93	7.66154	Chorion progenitors	-12.0181	-10.8871	-13.2285	-12.0577	-15.8241	-15.6286	-12.1152	-13.9799	-13.6824	-16.4489
94	7.45664	Chorion progenitors	-12.2981	-11.3121	-13.6578	-11.9942	-16.1431	-15.4102	-11.3723	-13.9092	-14.1664	-16.1431
95	6.79598	Chorion progenitors	-12.7941	-11.2361	-13.5113	-12.8414	-16.2079	-15.8895	-11.8065	-14.15	-13.6184	-16.6096
96	7.03119	Chorion progenitors	-12.4994	-11.1693	-12.6334	-12.6562	-16.6096	-15.2234	-12.212	-14.1493	-13.7	-16.6096
97	6.72746	Chorion progenitors	-12.1423	-10.7662	-12.8741	-12.9044	-15.4474	-15.5346	-12.3227	-14.3594	-13.8843	-16.6096
98	6.6589	Chorion progenitors	-11.9969	-10.9389	-12.955	-13.1922	-16.2627	-15.5344	-12.0146	-14.4688	-14.1246	-16.6096
99	6.80498	Chorion progenitors	-12.2721	-10.8372	-13.3245	-12.8486	-15.9469	-15.9469	-11.9947	-14.2787	-13.9668	-16.6096
100	7.53841	Chorion progenitors	-12.7918	-11.481	-12.7599	-12.5124	-15.5884	-15.7163	-12.0577	-13.9673	-13.5932	-16.6096
101	6.69454	Chorion progenitors	-11.9621	-11.1016	-14.3493	-13.7081	-16.3134	-15.8523	-11.7198	-13.3884	-13.7495	-16.0656
102	7.51043	Chorion progenitors	-12.5505	-10.9032	-13.0449	-12.86	-16.6096	-15.5634	-12.0143	-14.8793	-13.2541	-16.3125
103	6.79461	Chorion progenitors	-12.229	-10.634	-12.8551	-12.1302	-16.2111	-15.1797	-12.2549	-15.1058	-14.0194	-16.6096
104	6.98394	Chorion progenitors	-12.0392	-10.8729	-12.0928	-12.4122	-16.6096	-15.542	-11.6314	-14.9337	-14.2544	-16.6096
105	6.95925	Chorion progenitors	-12.3233	-10.7732	-12.9871	-12.2613	-16.0234	-15.3258	-12.069	-14.2762	-13.9281	-16.6096
106	7.35067	Chorion progenitors	-12.425	-11.0696	-13.4604	-12.8509	-15.8447	-15.2469	-11.9767	-14.4212	-13.417	-16.6096
107	7.19987	Chorion progenitors	-12.1003	-10.8113	-12.4496	-12.4781	-16.1851	-15.5793	-12.2842	-14.3158	-13.5422	-15.5793
108	7.10354	Chorion progenitors	-11.8737	-10.7798	-12.7596	-12.7983	-16.6096	-15.5372	-12.4639	-14.146	-13.8124	-16.6096
109	6.86422	Chorion progenitors	-12.3317	-10.5065	-12.4745	-12.9925	-16.2112	-16.2112	-12.1452	-15.1799	-13.4902	-16.2112
110	7.45319	Chorion progenitors	-12.4803	-10.8379	-12.6061	-11.8194	-15.7002	-14.6516	-12.4573	-14.015	-13.4244	-16.6096
111	7.12483	Chorion progenitors	-12.58	-10.5977	-12.6252	-12.1552	-15.8719	-15.8719	-12.4908	-14.6024	-14.0303	-16.197
112	6.98732	Chorion progenitors	-11.967	-10.6333	-12.7379	-12.229	-15.7045	-15.7045	-12.4262	-14.1743	-13.327	-16.6096
113	6.81979	Intermediate Chorion	-12.6096	-11.9823	-14.8566	-15.0847	-15.5899	-15.5899	-11.1371	-12.6532	-15.1056	-16.6096
114	6.75423	Intermediate Chorion	-12.228	-12.2137	-15.2311	-15.1221	-16.1362	-15.9448	-10.3366	-11.6193	-14.0984	-16.6096
115	7.20984	Intermediate Chorion	-12.4651	-11.3286	-14.2251	-13.6064	-15.9986	-15.5613	-11.5342	-13.6145	-13.8356	-16.2739
116	6.57475	Intermediate Chorion	-12.3534	-11.3829	-14.6251	-14.3796	-16.3737	-15.9896	-10.758	-13.259	-13.6948	-16.6096
117	6.58225	Intermediate Chorion	-12.3113	-11.6531	-14.8547	-14.7643	-15.9414	-16.3533	-10.9823	-13.2552	-14.3718	-16.6096
118	6.8176	Chorion	-11.8522	-11.736	-13.9213	-14.3093	-16.2404	-16.2404	-11.4413	-13.6487	-14.2844	-16.6096
119	7.42895	Chorion	-11.7969	-12.6433	-13.9104	-14.704	-15.7704	-15.9245	-10.7637	-13.291	-14.459	-16.6096
120	7.71897	Chorion progenitors	-12.5483	-11.3529	-13.1331	-12.7279	-15.7837	-15.1866	-11.7274	-13.9095	-13.7309	-16.6096
121	7.58197	Chorion progenitors	-11.8541	-11.1891	-12.9106	-12.3904	-16.1206	-15.7485	-11.4868	-13.5911	-13.92	-16.6096
122	7.45391	Chorion progenitors	-12.1622	-11.5203	-13.3992	-13.4811	-15.9397	-15.7883	-11.6463	-13.4478	-13.7503	-16.6096
123	7.65993	Chorion progenitors	-12.0998	-11.4147	-12.5743	-12.3583	-15.7529	-15.2963	-11.4781	-13.8954	-13.7931	-16.6096
124	7.72726	Chorion progenitors	-12.2032	-11.7267	-14.1444	-12.9653	-15.49	-16.1375	-11.5193	-13.9046	-13.8811	-16.3558
125	7.65027	Chorion progenitors	-12.0432	-11.4949	-13.4074	-12.1371	-15.5404	-15.4951	-11.6981	-13.5045	-13.7577	-16.6096
126	8.11544	SpA-TGC	-16.6096	-15.9075	-16.6096	-15.4276	-12.2023	-14.8193	-14.7617	-15.6491	-14.6836	-15.0328
127	8.33753	Maternal cells	-16.6096	-16.6096	-16.6096	-16.6096	-12.276	-16.6096	-16.6096	-16.6096	-16.6096	-16.6096
128	7.56335	Maternal cells	-14.868	-16.6096	-16.6096	-16.1664	-13.5118	-13.5988	-15.2964	-16.1664	-16.6096	-16.1664
