# Supplementary material for: Temporal BMP4 effects on mouse embryonic and extraembryonic development
Source: Nature. 2024 Sep 18;634(8034):652–61. doi: 10.1038/s41586-024-07937-5 (PMC11485214; doi:10.1038/s41586-024-07937-5)
Supplement: Supplementary file 20 — Source Data Extended Data Fig. 6 [file 41586_2024_7937_MOESM20_ESM.xlsx]

## Sheet: EDF6c
Extended Data Figure 6 - Analysis of ex utero cultured embryos
				UMAP coordinates of embryonic WT metacells						UMAP coordinates of ExE WT metacells
exutero_metacell	matched_wt_metacell	exutero_projected_cell_type		wt_metacell_id	metacell_x	metacell_y	metacell_color	metacell_type		wt_metacell_id	metacell_x	metacell_y	metacell_color	metacell_type
1	162	Definitive ectoderm		1	5.5191	6.95449	#DABE99	Primitive streak		286	4.28593	-5.56599	#2e7ebc	p-TGC
2	169	Definitive ectoderm		2	5.50065	8.10212	#DABE99	Primitive streak		287	4.12319	-5.76242	#67000d	TGC progenitors
3	99	Epiblast		3	6.33394	6.73477	#DABE99	Primitive streak		288	4.23897	-7.2451	#67000d	TGC progenitors
4	99	Epiblast		4	5.93379	6.265	#DABE99	Primitive streak		289	2.17341	-5.9351	#67000d	TGC progenitors
5	99	Epiblast		5	5.76626	7.43984	#DABE99	Primitive streak		290	2.66127	-5.29587	#67000d	TGC progenitors
6	78	Epiblast		6	4.85875	7.89671	#DABE99	Primitive streak		291	3.31464	-5.78106	#67000d	TGC progenitors
7	99	Epiblast		7	9.46008	3.70444	#635547	Epiblast		292	3.96698	-7.56994	#67000d	TGC progenitors
8	99	Epiblast		8	7.02837	7.24781	#DABE99	Primitive streak		293	2.81803	-5.07808	#67000d	TGC progenitors
9	169	Definitive ectoderm		9	5.60006	7.41602	#DABE99	Primitive streak		294	2.91051	-7.45842	#67000d	TGC progenitors
10	44	Epiblast		10	6.08554	7.91218	#DABE99	Primitive streak		295	4.3974	-6.41318	#67000d	TGC progenitors
11	99	Epiblast		11	5.26856	7.56875	#DABE99	Primitive streak		296	1.71983	-7.67888	#d6616b	EPC progenitors
12	99	Epiblast		12	4.02639	6.45802	#DABE99	Primitive streak		297	1.95798	-7.63228	#67000d	TGC progenitors
13	111	Primitive streak		13	3.70025	6.11606	#DABE99	Primitive streak		298	0.0344539	-6.77663	#d6616b	EPC progenitors
14	111	Primitive streak		14	4.34102	6.342	#DABE99	Primitive streak		299	1.23503	-7.11864	#d6616b	EPC progenitors
15	176	Definitive ectoderm		15	4.10891	7.25374	#DABE99	Primitive streak		300	3.62262	-6.70878	#67000d	TGC progenitors
16	166	Definitive ectoderm		16	4.09699	7.67834	#DABE99	Primitive streak		301	2.36219	-6.73753	#67000d	TGC progenitors
17	111	Primitive streak		17	3.92354	6.91623	#DABE99	Primitive streak		302	3.27924	-6.91899	#67000d	TGC progenitors
18	205	Caudal epiblast		18	4.19372	6.96721	#DABE99	Primitive streak		303	-0.495833	-6.74214	#d6616b	EPC progenitors
19	193	Anterior Primitive Streak		19	5.04926	5.87948	#c19f70	Anterior Primitive Streak		304	-1.36377	-5.09684	#d6616b	EPC progenitors
20	194	Primitive streak		20	3.47672	5.65316	#DABE99	Primitive streak		305	-1.29069	-3.75304	#19ce5b	SpT-Gly
21	192	Anterior Primitive Streak		21	5.48215	7.96243	#DABE99	Primitive streak		306	0.529319	-4.25524	#19ce5b	SpT-Gly
22	15	Primitive streak		22	5.13641	6.61584	#DABE99	Primitive streak		307	-0.585553	-4.01198	#19ce5b	SpT-Gly
23	15	Primitive streak		23	4.74693	7.67802	#DABE99	Primitive streak		308	-0.2439	-3.11737	#19ce5b	SpT-Gly
24	913	Early nascent mesoderm		24	5.35328	7.66155	#DABE99	Primitive streak		309	-0.827507	-6.15033	#d6616b	EPC progenitors
25	890	Early nascent mesoderm		25	4.83769	7.86963	#DABE99	Primitive streak		310	-0.334183	-5.96856	#d6616b	EPC progenitors
26	911	Early nascent mesoderm		26	4.6926	7.39468	#DABE99	Primitive streak		311	-0.222932	-5.02012	#d6616b	EPC progenitors
27	883	Early nascent mesoderm		27	4.66251	7.78319	#DABE99	Primitive streak		312	1.05573	-5.16758	#d6616b	EPC progenitors
28	883	Early nascent mesoderm		28	4.85158	8.07596	#DABE99	Primitive streak		313	0.959489	-4.48623	#d6616b	EPC progenitors
29	883	Early nascent mesoderm		29	4.31809	8.03229	#DABE99	Primitive streak		314	0.131511	-4.08449	#d6616b	EPC progenitors
30	528	Anterior Primitive Streak		30	11.374	6.62545	#635547	Epiblast		315	-3.76092	-4.47497	#ffad1e	Chorion
31	887	Early nascent mesoderm		31	11.2766	6.72417	#635547	Epiblast		316	-2.65803	-3.94609	#19ce5b	SpT-Gly
32	885	Early nascent mesoderm		32	11.1354	6.46068	#635547	Epiblast		317	-5.02405	-4.08955	#ffad1e	Chorion
33	803	Cardiopharyngeal mesoderm		33	10.364	4.18722	#635547	Epiblast		318	-4.65357	-4.44217	#ffad1e	Chorion
34	773	ExE mesoderm		34	10.7181	6.6212	#635547	Epiblast		319	-3.52575	-3.82993	#ffad1e	Chorion
35	743	Early nascent mesoderm		35	10.0059	4.84194	#635547	Epiblast		320	-4.2986	-3.77055	#ffad1e	Chorion
36	802	Cardiopharyngeal mesoderm		36	10.5622	6.44921	#635547	Epiblast		321	-5.3425	-1.4119	#ffad1e	Chorion
37	782	ExE mesoderm		37	8.00386	4.97303	#635547	Epiblast		322	-5.4973	-2.78492	#ffad1e	Chorion
38	905	Early nascent mesoderm		38	7.96388	4.7455	#635547	Epiblast		323	-5.23136	-1.89986	#ffad1e	Chorion
39	746	Early nascent mesoderm		39	8.26939	5.19837	#635547	Epiblast		324	-6.07913	-3.21325	#ffad1e	Chorion
40	753	Late nascent mesoderm		40	8.57933	5.30201	#635547	Epiblast		325	-4.86643	-2.60719	#ffad1e	Chorion
41	919	Early nascent mesoderm		41	6.64841	4.90747	#635547	Epiblast		326	-5.53564	-3.60439	#ffad1e	Chorion
42	741	Early nascent mesoderm		42	8.51309	3.79495	#635547	Epiblast		327	-5.75243	-2.19116	#ffad1e	Chorion
43	903	Early nascent mesoderm		43	6.96321	4.40296	#635547	Epiblast		328	-4.00121	1.45342	#ffad1e	Chorion
44	905	Early nascent mesoderm		44	8.11782	4.28767	#635547	Epiblast		329	-4.94006	0.194996	#ffad1e	Chorion
45	905	Early nascent mesoderm		45	8.03489	3.89734	#635547	Epiblast		330	-4.71754	1.14706	#ffad1e	Chorion
46	665	Amnion/Chorion progenitor		46	6.37488	5.48335	#635547	Epiblast		331	-4.1013	2.615	#ffad1e	Chorion
47	665	Amnion/Chorion progenitor		47	6.33995	4.30188	#635547	Epiblast		332	-3.81484	2.52021	#ffad1e	Chorion
48	661	Allantois		48	6.47972	6.03296	#635547	Epiblast		333	-4.79013	0.132528	#ffad1e	Chorion
49	634	Amnion/Chorion progenitor		49	7.07986	5.34442	#635547	Epiblast		334	-4.28122	0.357722	#ffad1e	Chorion
50	563	Surface ectoderm		50	6.17131	4.87636	#635547	Epiblast		335	-5.04521	-0.854164	#ffad1e	Chorion
51	612	Amnion/Chorion		51	7.2349	5.92931	#635547	Epiblast		336	-5.87237	0.122131	#ffad1e	Chorion
52	614	Amnion/Chorion		52	6.12177	5.04524	#635547	Epiblast		337	-5.66575	-0.44381	#ffad1e	Chorion
53	614	Amnion/Chorion		53	6.6224	4.30364	#635547	Epiblast		338	-2.26783	-2.04622	#b2b2b2	Intermediate Chorion
54	612	Amnion/Chorion		54	6.72079	4.44677	#635547	Epiblast		339	-2.30733	-1.0105	#b2b2b2	Intermediate Chorion
55	607	Amnion/Chorion		55	6.89548	4.76165	#635547	Epiblast		340	-2.12391	-0.998286	#b2b2b2	Intermediate Chorion
56	864	Paraxial mesoderm		56	7.8186	4.35846	#635547	Epiblast		341	-3.98311	-2.87388	#ffad1e	Chorion
57	725	Lateral & intermediate mesoderm		57	7.25271	4.99308	#635547	Epiblast		342	-2.66678	-3.25439	#b2b2b2	Intermediate Chorion
58	699	Caudal mesoderm		58	7.29967	5.14643	#635547	Epiblast		343	2.13649	1.59302	#ffd854	Chorion progenitors
59	592	Endothelial cells		59	7.66994	6.20699	#635547	Epiblast		344	1.9089	2.62858	#ffd854	Chorion progenitors
60	454	Blood progenitors		60	7.3417	5.61584	#635547	Epiblast		345	6.0288	4.04051	#ffd854	Chorion progenitors
61	582	Haematoendothelial progenitors		61	6.6862	3.80334	#635547	Epiblast		346	1.74934	4.73892	#ffd854	Chorion progenitors
62	663	ExE mesoderm		62	6.87034	5.04642	#635547	Epiblast		347	3.9726	1.49689	#ffd854	Chorion progenitors
63	663	ExE mesoderm		63	7.64898	5.67446	#635547	Epiblast		348	1.57183	1.90826	#ffd854	Chorion progenitors
64	643	Cardiopharyngeal mesoderm		64	7.37376	3.64044	#635547	Epiblast		349	2.3909	2.65788	#ffd854	Chorion progenitors
65	777	ExE mesoderm		65	6.40703	5.04759	#635547	Epiblast		350	1.56312	3.31174	#ffd854	Chorion progenitors
66	808	Cardiopharyngeal mesoderm		66	6.29037	4.1275	#635547	Epiblast		351	6.22618	2.58776	#ffd854	Chorion progenitors
67	425	Erythroid 3		67	6.95317	2.59777	#635547	Epiblast		352	5.48204	2.88888	#ffd854	Chorion progenitors
68	426	Erythroid 3		68	6.08507	3.86899	#635547	Epiblast		353	5.80896	3.36794	#ffd854	Chorion progenitors
69	421	Erythroid 3		69	8.2731	4.33829	#635547	Epiblast		354	6.49355	2.22533	#ffd854	Chorion progenitors
70	421	Erythroid 3		70	8.56415	4.89541	#635547	Epiblast		355	4.81833	2.26516	#ffd854	Chorion progenitors
71	421	Erythroid 3		71	7.29941	6.06627	#635547	Epiblast		356	3.2591	2.16415	#ffd854	Chorion progenitors
72	414	Erythroid 2		72	9.13661	4.2714	#635547	Epiblast		357	4.58314	1.61608	#ffd854	Chorion progenitors
73	414	Erythroid 2		73	8.34411	4.44524	#635547	Epiblast		358	4.43009	2.691	#ffd854	Chorion progenitors
74	973	Surface ectoderm		74	9.36675	4.62436	#635547	Epiblast		359	5.62921	1.8626	#ffd854	Chorion progenitors
75	963	Caudal neural plate		75	9.0976	4.56838	#635547	Epiblast		360	5.20995	2.02477	#ffd854	Chorion progenitors
76	944	Tail bud - neural		76	8.2709	4.59851	#635547	Epiblast		361	4.53258	3.5803	#ffd854	Chorion progenitors
77	226	Forebrain/Midbrain/Hindbrain		77	7.88443	4.86838	#635547	Epiblast		362	6.02641	3.27141	#ffd854	Chorion progenitors
78	265	Rostral neural plate		78	9.60974	4.7137	#635547	Epiblast		363	5.11158	4.21167	#ffd854	Chorion progenitors
79	975	PGC		79	8.06579	3.6154	#635547	Epiblast		364	5.28332	3.78942	#ffd854	Chorion progenitors
80	520	Definitive endoderm		80	7.19805	5.01826	#635547	Epiblast		365	2.86496	3.19349	#ffd854	Chorion progenitors
81	526	Node/Notochord		81	8.14688	5.49362	#635547	Epiblast		366	3.65743	2.24905	#ffd854	Chorion progenitors
82	472	Visceral endoderm		82	10.1344	5.13355	#635547	Epiblast		367	2.50112	3.61209	#ffd854	Chorion progenitors
83	481	Visceral endoderm		83	9.94304	5.07406	#635547	Epiblast		368	5.57183	4.23987	#ffd854	Chorion progenitors
84	484	ExE visceral endoderm		84	9.24118	5.33047	#635547	Epiblast		369	4.68021	4.58466	#ffd854	Chorion progenitors
85	501	ExE visceral endoderm		85	7.69662	4.71906	#635547	Epiblast		370	0.011217	4.8045	#ffd854	Chorion progenitors
86	501	ExE visceral endoderm		86	7.20967	4.67709	#635547	Epiblast		371	-0.664984	3.06129	#ffd854	Chorion progenitors
87	495	ExE visceral endoderm		87	7.94675	5.67901	#635547	Epiblast		372	-1.27693	5.31604	#ffd854	Chorion progenitors
88	501	ExE visceral endoderm		88	8.96585	4.17036	#635547	Epiblast		373	-1.83722	5.15788	#ffd854	Chorion progenitors
89	503	ExE visceral endoderm		89	9.15933	4.34428	#635547	Epiblast		374	-2.26265	5.0012	#ffd854	Chorion progenitors
90	503	ExE visceral endoderm		90	9.76762	3.86067	#635547	Epiblast		375	-2.21466	5.64025	#ffd854	Chorion progenitors
91	498	ExE visceral endoderm		91	9.20633	3.20526	#635547	Epiblast		376	-0.719412	5.19133	#ffd854	Chorion progenitors
92	495	ExE visceral endoderm		92	9.39347	3.94727	#635547	Epiblast		377	-1.54583	3.49676	#ffd854	Chorion progenitors
93	486	ExE visceral endoderm		93	8.50179	3.72281	#635547	Epiblast		378	-0.988739	5.00699	#ffd854	Chorion progenitors
94	497	ExE visceral endoderm		94	8.21595	4.44773	#635547	Epiblast		379	-2.53802	4.70947	#ffd854	Chorion progenitors
95	482	ExE visceral endoderm		95	9.75883	4.93193	#635547	Epiblast		380	-1.75726	2.90582	#ffd854	Chorion progenitors
96	503	ExE visceral endoderm		96	9.31185	4.81434	#635547	Epiblast		381	0.105218	5.27233	#ffd854	Chorion progenitors
97	494	ExE visceral endoderm		97	9.69906	3.538	#635547	Epiblast		382	1.64402	2.30483	#ffd854	Chorion progenitors
98	495	ExE visceral endoderm		98	10.3077	3.36267	#635547	Epiblast		383	0.653845	2.13717	#ffd854	Chorion progenitors
99	495	ExE visceral endoderm		99	7.79693	3.41622	#635547	Epiblast		384	0.0852076	1.64111	#ffd854	Chorion progenitors
100	495	ExE visceral endoderm		100	8.11865	4.2388	#635547	Epiblast		385	-1.58614	3.91855	#ffd854	Chorion progenitors
101	495	ExE visceral endoderm		101	9.87018	3.61874	#635547	Epiblast		386	-0.8942	1.86551	#ffd854	Chorion progenitors
102	580	Hindgut		102	8.79872	3.38937	#635547	Epiblast		387	-0.495073	6.05819	#ffd854	Chorion progenitors
103	517	Visceral endoderm		103	9.33697	4.95131	#635547	Epiblast		388	3.36861	3.45935	#ffd854	Chorion progenitors
104	540	Parietal endoderm		104	9.06358	5.06168	#635547	Epiblast		389	0.727336	2.64345	#ffd854	Chorion progenitors
105	543	Parietal endoderm		105	8.11679	4.00322	#635547	Epiblast		390	0.415228	4.51763	#ffd854	Chorion progenitors
106	540	Parietal endoderm		106	9.53906	4.37142	#635547	Epiblast		391	-1.63508	6.04217	#ffd854	Chorion progenitors
107	543	Parietal endoderm		107	10.2524	3.02009	#635547	Epiblast		392	0.344604	5.48617	#ffd854	Chorion progenitors
108	543	Parietal endoderm		108	10.5176	3.58371	#635547	Epiblast		393	0.440301	3.21377	#ffd854	Chorion progenitors
109	352	Chorion progenitors		109	9.01156	5.98772	#635547	Epiblast		394	0.407519	3.5061	#ffd854	Chorion progenitors
110	352	Chorion progenitors		110	9.04983	5.17116	#635547	Epiblast		395	1.41535	4.58597	#ffd854	Chorion progenitors
111	370	Chorion progenitors		111	6.70559	7.51612	#DABE99	Primitive streak		396	-0.41003	3.97014	#ffd854	Chorion progenitors
112	370	Chorion progenitors		112	6.47893	7.94202	#DABE99	Primitive streak		397	0.933333	3.90767	#ffd854	Chorion progenitors
113	370	Chorion progenitors		113	7.38007	5.9215	#635547	Epiblast		398	-3.18996	0.546737	#b2b2b2	Intermediate Chorion
114	386	Chorion progenitors		114	6.7199	6.12142	#635547	Epiblast		399	-2.31479	-0.259797	#b2b2b2	Intermediate Chorion
115	332	Chorion		115	7.56725	5.44547	#635547	Epiblast		400	-1.92014	1.4743	#b2b2b2	Intermediate Chorion
116	370	Chorion progenitors		116	7.93766	6.397	#635547	Epiblast		401	-1.74717	0.543426	#b2b2b2	Intermediate Chorion
117	370	Chorion progenitors		117	6.93303	5.0144	#635547	Epiblast		402	-2.25169	0.347822	#b2b2b2	Intermediate Chorion
118	370	Chorion progenitors		118	6.96909	6.72267	#DABE99	Primitive streak		403	-3.17825	2.10581	#ffad1e	Chorion
119	370	Chorion progenitors		119	8.2778	4.00526	#635547	Epiblast		404	-4.73016	1.97755	#ffad1e	Chorion
120	378	Chorion progenitors		120	7.98297	6.70126	#635547	Epiblast		405	-0.423933	4.21906	#ffd854	Chorion progenitors
121	370	Chorion progenitors		121	7.79841	6.20545	#635547	Epiblast		406	-1.04659	3.63582	#ffd854	Chorion progenitors
122	370	Chorion progenitors		122	8.84211	6.25954	#635547	Epiblast		407	-2.34551	3.6293	#ffd854	Chorion progenitors
123	378	Chorion progenitors		123	9.06864	5.72013	#635547	Epiblast		408	-1.35779	4.533	#ffd854	Chorion progenitors
124	378	Chorion progenitors		124	7.91602	5.5755	#635547	Epiblast		409	-3.26191	3.49577	#ffd854	Chorion progenitors
125	378	Chorion progenitors		125	8.66388	6.24092	#635547	Epiblast		410	-2.19071	3.97498	#ffd854	Chorion progenitors
126	335	Chorion		126	7.36295	6.69026	#DABE99	Primitive streak		537	1.58403	-3.40164	#ff78fa	SpA-TGC
127	398	Intermediate Chorion		127	7.92044	5.19874	#635547	Epiblast		538	0.841601	-2.90605	gray40	Maternal cells
128	328	Chorion		128	8.23866	6.01161	#635547	Epiblast		539	0.706395	-2.80424	gray40	Maternal cells
129	410	Chorion progenitors		129	8.59251	5.82693	#635547	Epiblast
130	292	TGC progenitors		130	9.05167	3.65509	#635547	Epiblast
131	295	TGC progenitors		131	7.66444	4.01533	#635547	Epiblast
132	295	TGC progenitors		132	9.40172	5.85976	#635547	Epiblast
133	295	TGC progenitors		133	7.73308	5.78329	#635547	Epiblast
134	294	TGC progenitors		134	9.80936	5.8609	#635547	Epiblast
135	294	TGC progenitors		135	9.3316	6.12476	#635547	Epiblast
136	313	EPC progenitors		136	9.10475	5.46477	#635547	Epiblast
137	298	EPC progenitors		137	9.58797	4.98434	#635547	Epiblast
138	310	EPC progenitors		138	8.79153	5.32515	#635547	Epiblast
139	293	TGC progenitors		139	8.2019	4.53363	#635547	Epiblast
140	294	TGC progenitors		140	8.72544	5.28455	#635547	Epiblast
141	299	EPC progenitors		141	9.80169	2.85474	#635547	Epiblast
142	295	TGC progenitors		142	10.1981	5.05376	#635547	Epiblast
143	325	Chorion		143	9.95286	5.55295	#635547	Epiblast
144	319	Chorion		144	9.83921	4.03952	#635547	Epiblast
145	342	Intermediate Chorion		145	8.389	5.18439	#635547	Epiblast
146	311	EPC progenitors		146	9.33414	5.2073	#635547	Epiblast
147	305	SpT-Gly		147	10.1778	3.61956	#635547	Epiblast
148	308	SpT-Gly		148	9.89541	3.01427	#635547	Epiblast
				149	8.06934	6.40821	#635547	Epiblast
				150	8.61921	5.68216	#635547	Epiblast
				151	9.33075	6.53812	#635547	Epiblast
				152	8.21489	6.78289	#635547	Epiblast
				153	7.87826	4.90413	#635547	Epiblast
				154	7.80677	6.409	#635547	Epiblast
				155	8.05534	6.1755	#635547	Epiblast
				156	9.36599	5.92503	#635547	Epiblast
				157	5.83944	0.917607	#90BF75	Definitive ectoderm
				158	6.32712	0.265196	#90BF75	Definitive ectoderm
				159	6.03962	0.0776783	#90BF75	Definitive ectoderm
				160	5.47657	0.857465	#90BF75	Definitive ectoderm
				161	6.25452	0.633819	#90BF75	Definitive ectoderm
				162	5.26988	1.28805	#90BF75	Definitive ectoderm
				163	6.03489	1.51743	#90BF75	Definitive ectoderm
				164	6.03648	2.67629	#90BF75	Definitive ectoderm
				165	6.50037	1.32153	#90BF75	Definitive ectoderm
				166	6.14905	3.05103	#90BF75	Definitive ectoderm
				167	6.43674	0.794803	#90BF75	Definitive ectoderm
				168	6.4599	1.23286	#90BF75	Definitive ectoderm
				169	6.88037	2.69417	#90BF75	Definitive ectoderm
				170	7.29446	2.16204	#90BF75	Definitive ectoderm
				171	6.72467	3.73463	#90BF75	Definitive ectoderm
				172	6.24736	3.00065	#635547	Epiblast
				173	6.59604	2.66187	#635547	Epiblast
				174	7.10706	1.92989	#90BF75	Definitive ectoderm
				175	7.16812	1.74242	#90BF75	Definitive ectoderm
				176	6.86322	2.08238	#90BF75	Definitive ectoderm
				177	6.38109	2.10104	#90BF75	Definitive ectoderm
				178	6.80803	2.32663	#90BF75	Definitive ectoderm
				179	6.33603	2.26341	#90BF75	Definitive ectoderm
				180	5.82395	1.81989	#90BF75	Definitive ectoderm
				181	6.51258	1.50863	#90BF75	Definitive ectoderm
				182	6.64838	1.39237	#90BF75	Definitive ectoderm
				183	3.25262	4.26751	#DABE99	Primitive streak
				184	2.84733	3.09379	#DABE99	Primitive streak
				185	3.42998	5.72348	#DABE99	Primitive streak
				186	3.42695	5.05296	#DABE99	Primitive streak
				187	4.18547	6.09124	#DABE99	Primitive streak
				188	2.94475	5.65512	#DABE99	Primitive streak
				189	3.73297	5.42147	#DABE99	Primitive streak
				190	3.89051	5.16303	#DABE99	Primitive streak
				191	3.58348	5.68556	#DABE99	Primitive streak
				192	2.27703	6.11166	#c19f70	Anterior Primitive Streak
				193	2.39848	6.97488	#c19f70	Anterior Primitive Streak
				194	3.02147	5.66928	#DABE99	Primitive streak
				195	1.81188	5.21247	#C594BF	Early nascent mesoderm
				196	1.31594	6.05862	#C594BF	Early nascent mesoderm
				197	1.20818	5.43512	#C594BF	Early nascent mesoderm
				198	1.3287	5.92527	#C594BF	Early nascent mesoderm
				199	1.61426	5.90776	#C594BF	Early nascent mesoderm
				200	1.85462	6.4516	#c19f70	Anterior Primitive Streak
				201	2.23464	1.28905	#9e6762	Caudal epiblast
				202	2.27421	0.771343	#9e6762	Caudal epiblast
				203	1.65865	2.02201	#9e6762	Caudal epiblast
				204	3.30532	1.78632	#9e6762	Caudal epiblast
				205	2.61038	2.169	#9e6762	Caudal epiblast
				206	4.55571	1.35221	#9e6762	Caudal epiblast
				207	4.43558	1.02236	#9e6762	Caudal epiblast
				208	4.6837	0.537606	#9e6762	Caudal epiblast
				209	4.3082	0.0685131	#9e6762	Caudal epiblast
				210	4.15284	0.541491	#9e6762	Caudal epiblast
				211	3.7875	1.16014	#9e6762	Caudal epiblast
				212	2.49873	2.35777	#DABE99	Primitive streak
				213	3.07972	1.89764	#9e6762	Caudal epiblast
				214	6.15181	-3.38541	#354E23	Caudal neural plate
				215	6.05881	-3.33528	#354E23	Caudal neural plate
				216	7.02652	-2.92868	#649146	Rostral neural plate
				217	7.86188	-2.2692	#649146	Rostral neural plate
				218	5.25792	-2.27402	#354E23	Caudal neural plate
				219	6.16145	-3.20518	#354E23	Caudal neural plate
				220	5.5915	-3.69924	#354E23	Caudal neural plate
				221	5.84049	-4.52374	#354E23	Caudal neural plate
				222	6.05538	-4.34945	#354E23	Caudal neural plate
				223	6.51206	-3.49169	#354E23	Caudal neural plate
				224	5.7366	-4.32911	#354E23	Caudal neural plate
				225	6.04724	-3.7917	#354E23	Caudal neural plate
				226	6.56774	-2.08585	#647A4F	Forebrain/Midbrain/Hindbrain
				227	10.1467	-3.53315	#649146	Rostral neural plate
				228	9.60682	-4.07523	#647A4F	Forebrain/Midbrain/Hindbrain
				229	8.29541	-4.18343	#649146	Rostral neural plate
				230	8.13489	-3.31163	#649146	Rostral neural plate
				231	5.39747	-2.20828	#f7f79e	Surface ectoderm
				232	4.37142	-2.51363	#9e6762	Caudal epiblast
				233	6.36282	-2.3403	#f7f79e	Surface ectoderm
				234	7.13126	-2.28121	#649146	Rostral neural plate
				235	7.88495	-2.72953	#649146	Rostral neural plate
				236	8.2305	-2.68007	#649146	Rostral neural plate
				237	7.14621	-2.06889	#649146	Rostral neural plate
				238	7.40365	-1.59703	#649146	Rostral neural plate
				239	10.3145	-3.55185	#649146	Rostral neural plate
				240	10.9596	-2.84538	#649146	Rostral neural plate
				241	10.4731	-2.18336	#649146	Rostral neural plate
				242	10.3695	-2.16288	#649146	Rostral neural plate
				243	10.8152	-2.86828	#649146	Rostral neural plate
				244	10.3442	-3.07861	#649146	Rostral neural plate
				245	9.79017	-2.39095	#649146	Rostral neural plate
				246	10.5702	-2.70029	#649146	Rostral neural plate
				247	8.94907	-1.74091	#649146	Rostral neural plate
				248	8.90248	-2.32757	#649146	Rostral neural plate
				249	9.89126	-2.77306	#649146	Rostral neural plate
				250	9.43299	-2.34118	#649146	Rostral neural plate
				251	8.65646	-2.89273	#649146	Rostral neural plate
				252	9.09687	-2.71503	#649146	Rostral neural plate
				253	8.01951	-2.51592	#649146	Rostral neural plate
				254	8.50476	-2.61073	#649146	Rostral neural plate
				255	9.08727	-3.11957	#649146	Rostral neural plate
				256	8.4929	-2.79277	#649146	Rostral neural plate
				257	7.74344	-1.70499	#649146	Rostral neural plate
				258	8.17793	-0.601503	#649146	Rostral neural plate
				259	8.43919	-0.996611	#649146	Rostral neural plate
				260	10.0338	-1.77684	#649146	Rostral neural plate
				261	9.80858	-1.07253	#649146	Rostral neural plate
				262	10.6932	-1.86637	#649146	Rostral neural plate
				263	9.9896	-1.39036	#649146	Rostral neural plate
				264	9.41576	-1.63971	#649146	Rostral neural plate
				265	8.66217	-1.92746	#649146	Rostral neural plate
				266	8.20064	-1.28802	#649146	Rostral neural plate
				267	8.90838	-1.23113	#649146	Rostral neural plate
				268	8.02722	-1.68734	#649146	Rostral neural plate
				269	8.41503	-1.79728	#649146	Rostral neural plate
				270	8.15044	-1.30904	#649146	Rostral neural plate
				271	7.89253	-1.55845	#649146	Rostral neural plate
				272	8.72438	-1.48034	#649146	Rostral neural plate
				273	5.79647	-1.25361	#90BF75	Definitive ectoderm
				274	6.85639	-0.37082	#90BF75	Definitive ectoderm
				275	6.6361	-0.503809	#90BF75	Definitive ectoderm
				276	8.31276	-0.214515	#649146	Rostral neural plate
				277	7.82962	0.336039	#90BF75	Definitive ectoderm
				278	9.51696	-0.454332	#90BF75	Definitive ectoderm
				279	8.74741	-0.173153	#90BF75	Definitive ectoderm
				280	7.56931	-0.442423	#90BF75	Definitive ectoderm
				281	7.22775	0.397932	#90BF75	Definitive ectoderm
				282	7.39736	-0.0358114	#90BF75	Definitive ectoderm
				283	6.26023	-0.7488	#90BF75	Definitive ectoderm
				284	5.93267	-0.318857	#90BF75	Definitive ectoderm
				285	6.36806	-0.723545	#90BF75	Definitive ectoderm
				411	-14.6479	-2.57734	#FF5608	Erythroid 3
				412	-14.7477	-2.03354	#FF5608	Erythroid 3
				413	-14.4367	-2.40017	#FF5608	Erythroid 3
				414	-14.8085	-1.53971	#D96B2B	Erythroid 2
				415	-15.5151	-0.281883	#D96B2B	Erythroid 2
				416	-15.1734	-0.826629	#D96B2B	Erythroid 2
				417	-14.0354	-3.74749	#FF5608	Erythroid 3
				418	-14.3704	-4.0813	#FF5608	Erythroid 3
				419	-14.24	-3.26607	#FF5608	Erythroid 3
				420	-13.9905	-3.57018	#FF5608	Erythroid 3
				421	-13.8989	-3.4747	#FF5608	Erythroid 3
				422	-13.936	-3.01402	#FF5608	Erythroid 3
				423	-14.3	-2.73954	#FF5608	Erythroid 3
				424	-15.0169	-4.86781	#FF5608	Erythroid 3
				425	-14.8302	-4.51666	#FF5608	Erythroid 3
				426	-15.2816	-4.49769	#FF5608	Erythroid 3
				427	-15.4187	-4.87289	#FF5608	Erythroid 3
				428	-15.4907	-4.41202	#FF5608	Erythroid 3
				429	-14.5337	-4.56418	#FF5608	Erythroid 3
				430	-15.5646	-0.349143	#D96B2B	Erythroid 2
				431	-15.7598	-0.125283	#D96B2B	Erythroid 2
				432	-15.9964	0.121185	#D96B2B	Erythroid 2
				433	-16.2913	-0.0436306	#D96B2B	Erythroid 2
				434	-15.7545	0.272065	#D96B2B	Erythroid 2
				435	-15.2989	1.38328	#C72228	Erythroid 1
				436	-15.5395	1.58466	#C72228	Erythroid 1
				437	-15.4518	1.9009	#C72228	Erythroid 1
				438	-15.3937	1.14293	#C72228	Erythroid 1
				439	-14.356	1.68892	#C72228	Erythroid 1
				440	-14.7174	1.3246	#C72228	Erythroid 1
				441	-15.1435	1.59645	#C72228	Erythroid 1
				442	-15.0616	1.74914	#C72228	Erythroid 1
				443	-13.435	1.48727	#C72228	Erythroid 1
				444	-13.1677	1.99837	#C72228	Erythroid 1
				445	-13.0721	2.1849	#C72228	Erythroid 1
				446	-12.6802	1.75468	#C72228	Erythroid 1
				447	-13.0297	0.541649	#C72228	Erythroid 1
				448	-13.1361	0.804861	#C72228	Erythroid 1
				449	-12.9721	1.01686	#C72228	Erythroid 1
				450	-12.9349	1.79465	#C72228	Erythroid 1
				451	-12.594	1.63593	#C72228	Erythroid 1
				452	-12.9338	1.5193	#C72228	Erythroid 1
				453	-11.4657	-0.0110268	#c9a997	Blood progenitors
				454	-10.9555	0.435078	#c9a997	Blood progenitors
				455	-10.9604	-0.0251801	#c9a997	Blood progenitors
				456	-11.8808	1.18409	#C72228	Erythroid 1
				457	-11.7015	1.32862	#C72228	Erythroid 1
				458	-12.5258	0.446527	#C72228	Erythroid 1
				459	-11.7425	0.420834	#C72228	Erythroid 1
				460	-11.194	1.03264	#c9a997	Blood progenitors
				461	-7.47081	6.83467	#F6BFCB	Visceral endoderm
				462	-7.26067	9.11904	#F6BFCB	Visceral endoderm
				463	-7.21006	8.18978	#7F6874	ExE visceral endoderm
				464	-7.29229	8.39712	#F6BFCB	Visceral endoderm
				465	-7.47123	7.60398	#F6BFCB	Visceral endoderm
				466	-6.88485	8.20483	#F6BFCB	Visceral endoderm
				467	-6.71839	9.71005	#F6BFCB	Visceral endoderm
				468	-7.06817	9.40712	#F6BFCB	Visceral endoderm
				469	-6.3808	9.93206	#F6BFCB	Visceral endoderm
				470	-5.72401	9.78172	#BA9BA1	Visceral endoderm - anterior
				471	-5.35869	9.52664	#BA9BA1	Visceral endoderm - anterior
				472	-5.31791	8.71321	#F6BFCB	Visceral endoderm
				473	-6.15628	9.29989	#BA9BA1	Visceral endoderm - anterior
				474	-5.84368	9.32872	#BA9BA1	Visceral endoderm - anterior
				475	-6.6744	8.70261	#F6BFCB	Visceral endoderm
				476	-6.08669	8.61207	#F6BFCB	Visceral endoderm
				477	-5.93072	8.98492	#F6BFCB	Visceral endoderm
				478	-6.27384	9.43309	#F6BFCB	Visceral endoderm
				479	-7.16392	8.55011	#F6BFCB	Visceral endoderm
				480	-7.87726	8.89244	#7F6874	ExE visceral endoderm
				481	-7.87962	9.34796	#F6BFCB	Visceral endoderm
				482	-7.44825	6.5222	#7F6874	ExE visceral endoderm
				483	-8.43052	5.75532	#7F6874	ExE visceral endoderm
				484	-8.06625	7.7881	#7F6874	ExE visceral endoderm
				485	-8.49146	7.54272	#7F6874	ExE visceral endoderm
				486	-8.01305	6.59145	#7F6874	ExE visceral endoderm
				487	-7.60614	6.14178	#7F6874	ExE visceral endoderm
				488	-7.86721	6.15305	#7F6874	ExE visceral endoderm
				489	-9.4092	5.96839	#7F6874	ExE visceral endoderm
				490	-8.32172	5.90556	#7F6874	ExE visceral endoderm
				491	-8.18835	5.15208	#7F6874	ExE visceral endoderm
				492	-8.60878	5.59081	#7F6874	ExE visceral endoderm
				493	-8.4328	5.39951	#7F6874	ExE visceral endoderm
				494	-7.90045	5.65468	#7F6874	ExE visceral endoderm
				495	-8.58374	5.25838	#7F6874	ExE visceral endoderm
				496	-8.3799	5.11344	#7F6874	ExE visceral endoderm
				497	-9.14789	6.30123	#7F6874	ExE visceral endoderm
				498	-9.60066	5.48207	#7F6874	ExE visceral endoderm
				499	-9.11773	5.25057	#7F6874	ExE visceral endoderm
				500	-9.86532	6.44717	#7F6874	ExE visceral endoderm
				501	-9.84096	6.03514	#7F6874	ExE visceral endoderm
				502	-9.12096	5.57461	#7F6874	ExE visceral endoderm
				503	-9.63872	5.99124	#7F6874	ExE visceral endoderm
				504	-9.6084	6.57991	#7F6874	ExE visceral endoderm
				505	-8.1925	9.08247	#F6BFCB	Visceral endoderm
				506	-8.35546	8.86477	#7F6874	ExE visceral endoderm
				507	-8.54226	8.52808	#7F6874	ExE visceral endoderm
				508	-8.99573	8.321	#7F6874	ExE visceral endoderm
				509	-9.08439	8.83881	#7F6874	ExE visceral endoderm
				510	-9.79622	7.18823	#7F6874	ExE visceral endoderm
				511	-9.31706	8.71441	#7F6874	ExE visceral endoderm
				512	-9.37715	8.13298	#7F6874	ExE visceral endoderm
				513	-8.84139	9.27992	#F6BFCB	Visceral endoderm
				514	-5.5191	8.35951	#F6BFCB	Visceral endoderm
				515	-4.75582	8.62571	#F6BFCB	Visceral endoderm
				516	-5.0391	9.30134	#F6BFCB	Visceral endoderm
				517	-4.65189	8.31778	#F6BFCB	Visceral endoderm
				518	-3.84416	8.33196	#F6BFCB	Visceral endoderm
				519	0.105193	8.07548	#EF5A9D	Gut
				520	0.732945	8.76945	#F397C0	Definitive endoderm
				521	0.870541	8.23405	#F397C0	Definitive endoderm
				522	0.833527	8.42956	#F397C0	Definitive endoderm
				523	1.18867	8.30891	#F397C0	Definitive endoderm
				524	1.4696	8.49752	#c19f70	Anterior Primitive Streak
				525	0.285279	10.6709	#0F4A9C	Node/Notochord
				526	0.434717	10.5028	#0F4A9C	Node/Notochord
				527	1.86155	7.25006	#c19f70	Anterior Primitive Streak
				528	1.63872	7.91807	#c19f70	Anterior Primitive Streak
				529	1.77157	8.32357	#c19f70	Anterior Primitive Streak
				530	-0.492747	8.14492	#EF5A9D	Gut
				531	-1.09676	8.30713	#EF5A9D	Gut
				532	-0.639853	8.69228	#EF5A9D	Gut
				533	-0.79531	9.19738	#EF5A9D	Gut
				534	0.597188	9.69258	#0F4A9C	Node/Notochord
				535	0.0345124	9.23079	#EF5A9D	Gut
				536	-0.216258	9.65156	#EF5A9D	Gut
				561	4.23561	-3.56879	#f7f79e	Surface ectoderm
				562	4.40398	-3.69025	#f7f79e	Surface ectoderm
				563	4.29065	-4.04799	#f7f79e	Surface ectoderm
				564	4.86667	-2.09853	#f7f79e	Surface ectoderm
				565	4.32704	-2.63069	#f7f79e	Surface ectoderm
				566	4.62041	-3.54164	#f7f79e	Surface ectoderm
				567	-1.22327	9.58058	#EF5A9D	Gut
				568	-2.35551	7.70698	#EF5A9D	Gut
				569	-2.00284	7.93254	#EF5A9D	Gut
				570	-1.45249	7.86581	#EF5A9D	Gut
				571	-1.49145	8.63709	#EF5A9D	Gut
				572	-2.12339	9.03183	#EF5A9D	Gut
				573	-2.72552	8.29164	#EF5A9D	Gut
				574	-2.36534	7.41891	#F25CD4	Hindgut
				575	-2.55336	7.50102	#F25CD4	Hindgut
				576	-2.34813	7.0456	#F25CD4	Hindgut
				577	-2.10083	8.25518	#EF5A9D	Gut
				578	-2.17823	7.47174	#F25CD4	Hindgut
				579	-1.82685	9.44176	#F25CD4	Hindgut
				580	-1.96532	8.93455	#F25CD4	Hindgut
				581	-2.11792	9.30041	#F25CD4	Hindgut
				582	-7.90091	0.572374	#FBBE92	Haematoendothelial progenitors
				583	-8.28107	0.696811	#C594BF	Early nascent mesoderm
				584	-8.28876	-2.09212	#FBBE92	Haematoendothelial progenitors
				585	0.413481	-9.50772	#FBBE92	Haematoendothelial progenitors
				586	-8.1279	-0.00290814	#FBBE92	Haematoendothelial progenitors
				587	-8.56029	-1.52576	#FBBE92	Haematoendothelial progenitors
				588	-8.23339	-0.836081	#FBBE92	Haematoendothelial progenitors
				589	-10.5532	-2.56836	#ff891c	Endothelial cells
				590	-10.2458	-2.63188	#ff891c	Endothelial cells
				591	-9.95863	-2.07252	#ff891c	Endothelial cells
				592	-10.2667	-2.51416	#ff891c	Endothelial cells
				593	-9.40434	0.0250876	#FBBE92	Haematoendothelial progenitors
				594	-9.90697	-0.275913	#FBBE92	Haematoendothelial progenitors
				595	-10.4963	0.293543	#FBBE92	Haematoendothelial progenitors
				596	-9.71629	-2.4774	#ff891c	Endothelial cells
				597	-9.02828	-2.07254	#FBBE92	Haematoendothelial progenitors
				598	-9.1702	-1.24471	#FBBE92	Haematoendothelial progenitors
				599	-9.41415	-1.44472	#FBBE92	Haematoendothelial progenitors
				600	-9.75116	-1.05107	#FBBE92	Haematoendothelial progenitors
				601	-9.96092	-0.465279	#FBBE92	Haematoendothelial progenitors
				602	-9.62061	-0.978585	#FBBE92	Haematoendothelial progenitors
				603	-8.72753	-1.5573	#FBBE92	Haematoendothelial progenitors
				604	-9.12909	-1.1399	#FBBE92	Haematoendothelial progenitors
				605	-9.87161	-0.230949	#FBBE92	Haematoendothelial progenitors
				606	-4.30298	-13.3164	#824A09	Amnion/Chorion
				607	-3.91733	-13.1426	#824A09	Amnion/Chorion
				608	-4.47968	-13.1951	#824A09	Amnion/Chorion
				609	-5.04255	-12.8905	#824A09	Amnion/Chorion
				610	-6.57995	-12.1029	#824A09	Amnion/Chorion
				611	-6.36228	-11.9615	#824A09	Amnion/Chorion
				612	-6.26111	-11.5022	#824A09	Amnion/Chorion
				613	-6.16891	-11.6957	#824A09	Amnion/Chorion
				614	-5.73075	-11.8102	#824A09	Amnion/Chorion
				615	-6.47145	-12.0724	#824A09	Amnion/Chorion
				616	-4.77254	-13.2004	#824A09	Amnion/Chorion
				617	-5.12834	-13.2213	#824A09	Amnion/Chorion
				618	-3.57065	-12.4886	#824A09	Amnion/Chorion
				619	-5.01362	-12.7015	#cc7818	Amnion/Chorion progenitor
				620	-5.08804	-10.9518	#cc7818	Amnion/Chorion progenitor
				621	-4.37144	-11.0612	#cc7818	Amnion/Chorion progenitor
				622	-5.46701	-11.4443	#cc7818	Amnion/Chorion progenitor
				623	-3.33858	-11.8128	#cc7818	Amnion/Chorion progenitor
				624	-3.28198	-11.706	#cc7818	Amnion/Chorion progenitor
				625	-3.31041	-11.8152	#cc7818	Amnion/Chorion progenitor
				626	-2.82782	-11.2558	#cc7818	Amnion/Chorion progenitor
				627	-3.35165	-11.1318	#cc7818	Amnion/Chorion progenitor
				628	-3.03301	-11.5408	#cc7818	Amnion/Chorion progenitor
				629	-3.75276	-10.3528	#cc7818	Amnion/Chorion progenitor
				630	-3.05743	-10.3603	#cc7818	Amnion/Chorion progenitor
				631	-3.28378	-10.7327	#cc7818	Amnion/Chorion progenitor
				632	-4.15154	-10.4324	#cc7818	Amnion/Chorion progenitor
				633	-3.48208	-11.1132	#cc7818	Amnion/Chorion progenitor
				634	-4.91982	-9.53236	#cc7818	Amnion/Chorion progenitor
				635	-5.2506	-10.1206	#cc7818	Amnion/Chorion progenitor
				636	-5.54045	-10.5678	#cc7818	Amnion/Chorion progenitor
				637	-5.03299	-13.4375	#824A09	Amnion/Chorion
				638	-4.19665	-11.525	#cc7818	Amnion/Chorion progenitor
				639	-4.71374	-11.7412	#cc7818	Amnion/Chorion progenitor
				640	-2.76036	-10.5885	#cc7818	Amnion/Chorion progenitor
				641	-3.98075	-9.78941	#cc7818	Amnion/Chorion progenitor
				642	-3.82958	-9.69174	#cc7818	Amnion/Chorion progenitor
				643	-5.86115	-7.79199	#53f1fc	Cardiopharyngeal mesoderm
				644	-4.30706	-8.76409	#cc7818	Amnion/Chorion progenitor
				645	-5.23106	-8.61122	#53f1fc	Cardiopharyngeal mesoderm
				646	-2.73919	-9.12677	#cc7818	Amnion/Chorion progenitor
				647	0.274096	-8.26339	#532C8A	Allantois
				648	-0.611878	-7.67247	#532C8A	Allantois
				649	-2.47992	-8.16011	#8870ad	ExE mesoderm
				650	2.01875	-10.6875	#532C8A	Allantois
				651	1.97261	-10.6731	#532C8A	Allantois
				652	2.02138	-10.3919	#532C8A	Allantois
				653	1.00775	-9.49189	#532C8A	Allantois
				654	1.26445	-9.57211	#532C8A	Allantois
				655	0.831718	-9.07734	#532C8A	Allantois
				656	0.824586	-9.31937	#532C8A	Allantois
				657	1.46838	-9.74143	#532C8A	Allantois
				658	1.6723	-9.77153	#532C8A	Allantois
				659	1.5491	-10.069	#532C8A	Allantois
				660	1.60246	-10.118	#532C8A	Allantois
				661	1.27506	-10.2509	#532C8A	Allantois
				662	-2.58825	-8.11168	#8870ad	ExE mesoderm
				663	-1.69655	-8.47022	#8870ad	ExE mesoderm
				664	-2.95584	-8.58728	#cc7818	Amnion/Chorion progenitor
				665	-2.5102	-8.82967	#cc7818	Amnion/Chorion progenitor
				666	-1.68993	-10.1775	#cc7818	Amnion/Chorion progenitor
				667	-0.785184	-10.3691	#8870ad	ExE mesoderm
				668	-1.14573	-9.53963	#8870ad	ExE mesoderm
				669	-0.550539	-9.93654	#8870ad	ExE mesoderm
				670	-0.539948	-9.23604	#8870ad	ExE mesoderm
				671	0.217738	-10.2011	#532C8A	Allantois
				672	0.306334	-10.1752	#532C8A	Allantois
				673	-0.30097	-10.5252	#532C8A	Allantois
				674	0.0591584	-11.1026	#532C8A	Allantois
				675	-3.61146	-7.44735	#8870ad	ExE mesoderm
				676	-3.39433	-8.88749	#cc7818	Amnion/Chorion progenitor
				677	-2.83885	-9.12188	#cc7818	Amnion/Chorion progenitor
				678	-2.6191	-9.96373	#cc7818	Amnion/Chorion progenitor
				679	-3.26051	-9.52205	#cc7818	Amnion/Chorion progenitor
				680	0.182767	-11.001	#532C8A	Allantois
				681	-0.434116	-11.5022	#532C8A	Allantois
				682	-0.714596	-10.8568	#8870ad	ExE mesoderm
				683	-0.457983	-11.2041	#8870ad	ExE mesoderm
				684	-0.501084	-11.1019	#8870ad	ExE mesoderm
				685	-2.57978	-2.62246	#408DA1	Paraxial mesoderm
				686	-2.20132	-1.84139	#DFCDE4	Late nascent mesoderm
				687	-1.84005	-1.44946	#DFCDE4	Late nascent mesoderm
				688	-1.32423	-0.455145	#DFCDE4	Late nascent mesoderm
				689	-1.14084	-1.09406	#1a3f52	Caudal mesoderm
				690	-1.80608	-1.18223	#DFCDE4	Late nascent mesoderm
				691	-1.9597	-0.958553	#DFCDE4	Late nascent mesoderm
				692	0.473811	-1.26989	#1a3f52	Caudal mesoderm
				693	-0.629763	-1.34172	#1a3f52	Caudal mesoderm
				694	-0.113526	-1.61672	#1a3f52	Caudal mesoderm
				695	-0.693202	-1.16092	#1a3f52	Caudal mesoderm
				696	-0.0147089	-1.33898	#1a3f52	Caudal mesoderm
				697	0.971465	-3.02971	#703C37	Tail bud - mesoderm
				698	0.919555	-3.13624	#1a3f52	Caudal mesoderm
				699	0.444192	-3.41985	#1a3f52	Caudal mesoderm
				700	0.534717	-2.68751	#1a3f52	Caudal mesoderm
				701	-0.853919	-3.09615	#1a3f52	Caudal mesoderm
				702	-0.490977	-3.06277	#DFCDE4	Late nascent mesoderm
				703	-1.96678	-2.87586	#408DA1	Paraxial mesoderm
				704	-1.48811	-2.63546	#DFCDE4	Late nascent mesoderm
				705	-0.835878	-2.74271	#1a3f52	Caudal mesoderm
				706	-1.62116	-3.25692	#1a3f52	Caudal mesoderm
				707	-2.02154	-2.63345	#DFCDE4	Late nascent mesoderm
				708	-2.60823	-3.44302	#A8DBF7	Presomitic mesoderm
				709	-0.411021	-3.78821	#1a3f52	Caudal mesoderm
				710	-1.31497	-3.39579	#1a3f52	Caudal mesoderm
				711	-0.684911	-1.7848	#1a3f52	Caudal mesoderm
				712	-1.09496	-1.94591	#1a3f52	Caudal mesoderm
				713	-1.94129	-2.34133	#DFCDE4	Late nascent mesoderm
				714	0.24442	-2.38334	#1a3f52	Caudal mesoderm
				715	-0.139098	-2.94973	#1a3f52	Caudal mesoderm
				716	0.549876	-1.77227	#1a3f52	Caudal mesoderm
				717	-0.146149	-2.231	#1a3f52	Caudal mesoderm
				718	0.782597	-4.06156	#DFCDE4	Late nascent mesoderm
				719	1.31702	-3.52679	#DFCDE4	Late nascent mesoderm
				720	1.27734	-3.95196	#DFCDE4	Late nascent mesoderm
				721	0.976239	-3.92782	#45d1c5	Lateral & intermediate mesoderm
				722	-1.11937	-3.52545	#45d1c5	Lateral & intermediate mesoderm
				723	-0.991376	-2.91207	#1a3f52	Caudal mesoderm
				724	-0.682799	-4.00459	#45d1c5	Lateral & intermediate mesoderm
				725	-1.48095	-4.29741	#45d1c5	Lateral & intermediate mesoderm
				726	-0.0120965	-5.00255	#45d1c5	Lateral & intermediate mesoderm
				727	0.34035	-4.22101	#45d1c5	Lateral & intermediate mesoderm
				728	-0.302397	-4.72612	#45d1c5	Lateral & intermediate mesoderm
				729	0.311457	-4.91839	#45d1c5	Lateral & intermediate mesoderm
				730	0.116255	-4.70673	#45d1c5	Lateral & intermediate mesoderm
				731	-0.425262	-4.79696	#45d1c5	Lateral & intermediate mesoderm
				732	0.224116	-3.82518	#DFCDE4	Late nascent mesoderm
				733	-0.0479548	-4.46154	#DFCDE4	Late nascent mesoderm
				734	2.10549	-3.69383	#DFCDE4	Late nascent mesoderm
				735	1.37009	-4.45766	#45d1c5	Lateral & intermediate mesoderm
				736	-0.687493	-4.30398	#DFCDE4	Late nascent mesoderm
				737	1.35873	-4.61488	#DFCDE4	Late nascent mesoderm
				738	0.570969	-4.5248	#DFCDE4	Late nascent mesoderm
				739	-6.09784	1.4028	#C594BF	Early nascent mesoderm
				740	-7.5307	1.05963	#C594BF	Early nascent mesoderm
				741	-6.59691	1.49764	#C594BF	Early nascent mesoderm
				742	-5.85645	2.17007	#C594BF	Early nascent mesoderm
				743	-6.04276	2.00614	#C594BF	Early nascent mesoderm
				744	-6.15901	2.14645	#C594BF	Early nascent mesoderm
				745	-5.2144	2.49738	#C594BF	Early nascent mesoderm
				746	-5.59099	2.56276	#C594BF	Early nascent mesoderm
				747	-5.75939	2.84929	#C594BF	Early nascent mesoderm
				748	-5.07849	-0.959884	#DFCDE4	Late nascent mesoderm
				749	-4.87745	-0.722193	#DFCDE4	Late nascent mesoderm
				750	-5.25991	-0.68813	#8DB5CE	Rostral mesoderm
				751	-4.8921	-0.677971	#8DB5CE	Rostral mesoderm
				752	-3.16412	-0.652706	#DFCDE4	Late nascent mesoderm
				753	-3.13228	0.260295	#DFCDE4	Late nascent mesoderm
				754	-2.55082	-0.427569	#DFCDE4	Late nascent mesoderm
				755	-4.42627	-1.37706	#DFCDE4	Late nascent mesoderm
				756	-3.7685	-1.16737	#DFCDE4	Late nascent mesoderm
				757	-4.13866	-0.451825	#DFCDE4	Late nascent mesoderm
				758	-3.46907	0.0624944	#DFCDE4	Late nascent mesoderm
				759	-2.53426	-3.84306	#DFCDE4	Late nascent mesoderm
				760	-2.0144	-4.18595	#DFCDE4	Late nascent mesoderm
				761	-1.66618	-4.25736	#DFCDE4	Late nascent mesoderm
				762	-2.23602	-3.05957	#DFCDE4	Late nascent mesoderm
				763	-3.05508	-2.02696	#DFCDE4	Late nascent mesoderm
				764	-4.00931	-1.91181	#DFCDE4	Late nascent mesoderm
				765	-3.97558	-1.58528	#DFCDE4	Late nascent mesoderm
				766	-2.74438	-3.71767	#DFCDE4	Late nascent mesoderm
				767	-3.35882	-3.97021	#DFCDE4	Late nascent mesoderm
				768	-3.34705	-1.70043	#DFCDE4	Late nascent mesoderm
				769	-3.45314	-3.07646	#408DA1	Paraxial mesoderm
				770	-4.35684	-3.48679	#408DA1	Paraxial mesoderm
				771	-0.991177	-5.73911	#8870ad	ExE mesoderm
				772	-1.91647	-5.93277	#8870ad	ExE mesoderm
				773	-1.64834	-5.56542	#8870ad	ExE mesoderm
				774	-1.83856	-5.15317	#8870ad	ExE mesoderm
				775	-0.398516	-7.25111	#8870ad	ExE mesoderm
				776	-0.138706	-7.67422	#8870ad	ExE mesoderm
				777	-0.121328	-7.13424	#8870ad	ExE mesoderm
				778	1.2022	-5.55414	#8870ad	ExE mesoderm
				779	1.52813	-5.86531	#8870ad	ExE mesoderm
				780	0.573678	-5.88559	#8870ad	ExE mesoderm
				781	-3.2052	-7.95268	#8870ad	ExE mesoderm
				782	-3.09312	-7.60864	#8870ad	ExE mesoderm
				783	-0.245301	-7.86376	#8870ad	ExE mesoderm
				784	-0.93016	-8.13773	#8870ad	ExE mesoderm
				785	-1.57237	-7.50924	#8870ad	ExE mesoderm
				786	1.09046	-7.39951	#532C8A	Allantois
				787	1.05443	-8.2147	#532C8A	Allantois
				788	-0.293373	-8.34618	#8870ad	ExE mesoderm
				789	-0.183141	-8.57861	#8870ad	ExE mesoderm
				790	1.05677	-7.84018	#8870ad	ExE mesoderm
				791	0.467562	-8.04214	#8870ad	ExE mesoderm
				792	-0.482503	-6.22264	#45d1c5	Lateral & intermediate mesoderm
				793	-0.302916	-6.21221	#45d1c5	Lateral & intermediate mesoderm
				794	-1.33318	-5.64778	#8870ad	ExE mesoderm
				795	-1.55709	-6.27964	#8870ad	ExE mesoderm
				796	-0.65298	-5.53192	#45d1c5	Lateral & intermediate mesoderm
				797	-0.540116	-5.43359	#45d1c5	Lateral & intermediate mesoderm
				798	-1.75017	-7.796	#8870ad	ExE mesoderm
				799	-0.904488	-6.87281	#45d1c5	Lateral & intermediate mesoderm
				800	-1.84406	-7.10372	#45d1c5	Lateral & intermediate mesoderm
				801	-2.7691	-5.01623	#DFCDE4	Late nascent mesoderm
				802	-3.86727	-5.23938	#53f1fc	Cardiopharyngeal mesoderm
				803	-3.70347	-4.57094	#53f1fc	Cardiopharyngeal mesoderm
				804	-3.76456	-4.09918	#53f1fc	Cardiopharyngeal mesoderm
				805	-3.98208	-2.63867	#DFCDE4	Late nascent mesoderm
				806	-4.39658	-3.83583	#408DA1	Paraxial mesoderm
				807	-2.95004	-4.51008	#DFCDE4	Late nascent mesoderm
				808	-4.89177	-6.08054	#53f1fc	Cardiopharyngeal mesoderm
				809	-5.29729	-6.28435	#53f1fc	Cardiopharyngeal mesoderm
				810	-5.6096	-5.92195	#53f1fc	Cardiopharyngeal mesoderm
				811	-6.67772	-6.20637	#53f1fc	Cardiopharyngeal mesoderm
				812	-6.05809	-6.16897	#53f1fc	Cardiopharyngeal mesoderm
				813	-6.40885	-6.51731	#53f1fc	Cardiopharyngeal mesoderm
				814	-5.71103	-6.58012	#53f1fc	Cardiopharyngeal mesoderm
				815	-4.32769	-5.86848	#53f1fc	Cardiopharyngeal mesoderm
				816	-3.97679	-6.11726	#53f1fc	Cardiopharyngeal mesoderm
				817	-4.98115	-5.23394	#53f1fc	Cardiopharyngeal mesoderm
				818	-6.12031	-4.60023	#53f1fc	Cardiopharyngeal mesoderm
				819	-7.51255	-5.30069	#53f1fc	Cardiopharyngeal mesoderm
				820	-6.67153	-5.76699	#53f1fc	Cardiopharyngeal mesoderm
				821	-5.06513	-7.01206	#53f1fc	Cardiopharyngeal mesoderm
				822	-6.72454	-6.87083	#53f1fc	Cardiopharyngeal mesoderm
				823	-5.97121	-7.35354	#53f1fc	Cardiopharyngeal mesoderm
				824	-6.32958	-6.73284	#53f1fc	Cardiopharyngeal mesoderm
				825	-6.3289	-8.10944	#B51D8D	Cardiomyocytes
				826	-6.05165	-8.33651	#B51D8D	Cardiomyocytes
				827	-6.42506	-8.30854	#B51D8D	Cardiomyocytes
				828	-8.87431	-1.79989	#FBBE92	Haematoendothelial progenitors
				829	-8.58162	-2.50304	#FBBE92	Haematoendothelial progenitors
				830	-4.07251	-6.89058	#53f1fc	Cardiopharyngeal mesoderm
				831	-4.75164	-6.48346	#53f1fc	Cardiopharyngeal mesoderm
				832	-7.09734	-6.10284	#53f1fc	Cardiopharyngeal mesoderm
				833	-6.70164	-6.06469	#53f1fc	Cardiopharyngeal mesoderm
				834	-6.89283	-4.1854	#408DA1	Paraxial mesoderm
				835	-7.55924	-4.0665	#8DB5CE	Rostral mesoderm
				836	-7.4892	-4.6428	#8DB5CE	Rostral mesoderm
				837	-6.74865	-3.6705	#8DB5CE	Rostral mesoderm
				838	-6.78897	-2.847	#408DA1	Paraxial mesoderm
				839	-6.98828	-2.9496	#408DA1	Paraxial mesoderm
				840	-7.40999	-3.51229	#408DA1	Paraxial mesoderm
				841	-8.12247	-4.27997	#408DA1	Paraxial mesoderm
				842	-8.21349	-3.56162	#408DA1	Paraxial mesoderm
				843	-6.92218	-4.73209	#53f1fc	Cardiopharyngeal mesoderm
				844	-7.71704	-4.30595	#8DB5CE	Rostral mesoderm
				845	-7.72788	-4.82819	#53f1fc	Cardiopharyngeal mesoderm
				846	-5.49429	-2.04533	#8DB5CE	Rostral mesoderm
				847	-5.78836	-1.79976	#8DB5CE	Rostral mesoderm
				848	-4.99204	-3.39754	#408DA1	Paraxial mesoderm
				849	-5.02721	-1.74054	#408DA1	Paraxial mesoderm
				850	-5.15017	-2.15865	#408DA1	Paraxial mesoderm
				851	-6.06389	-2.19929	#8DB5CE	Rostral mesoderm
				852	-5.67066	-1.47161	#8DB5CE	Rostral mesoderm
				853	-5.59581	-1.15846	#8DB5CE	Rostral mesoderm
				854	-6.21658	-1.40777	#408DA1	Paraxial mesoderm
				855	-6.41017	-2.57527	#408DA1	Paraxial mesoderm
				856	-6.39693	-2.14238	#408DA1	Paraxial mesoderm
				857	-6.10902	-2.18415	#408DA1	Paraxial mesoderm
				858	-5.5382	-2.6552	#408DA1	Paraxial mesoderm
				859	-5.64977	-4.11385	#408DA1	Paraxial mesoderm
				860	-5.78886	-4.35576	#408DA1	Paraxial mesoderm
				861	-5.36528	-3.87328	#408DA1	Paraxial mesoderm
				862	-6.12927	-3.87829	#408DA1	Paraxial mesoderm
				863	-5.05909	-3.34057	#1AA2EB	Somitic mesoderm
				864	-5.08007	-4.23823	#408DA1	Paraxial mesoderm
				865	-4.81545	-3.40809	#1AA2EB	Somitic mesoderm
				866	-5.28148	-3.38547	#1AA2EB	Somitic mesoderm
				867	-3.73063	-3.45702	#A8DBF7	Presomitic mesoderm
				868	-3.60936	-3.55577	#A8DBF7	Presomitic mesoderm
				869	-4.45752	-3.92608	#408DA1	Paraxial mesoderm
				870	-2.49989	-6.42009	#45d1c5	Lateral & intermediate mesoderm
				871	-4.8002	-4.3911	#408DA1	Paraxial mesoderm
				872	-4.6229	-4.37169	#408DA1	Paraxial mesoderm
				873	-2.02547	-6.03164	#45d1c5	Lateral & intermediate mesoderm
				874	-2.07062	-5.2569	#DFCDE4	Late nascent mesoderm
				875	-0.439461	3.68411	#C594BF	Early nascent mesoderm
				876	-1.31707	3.46062	#C594BF	Early nascent mesoderm
				877	-1.76389	3.56183	#C594BF	Early nascent mesoderm
				878	-1.19888	3.69281	#C594BF	Early nascent mesoderm
				879	-2.04374	3.13775	#C594BF	Early nascent mesoderm
				880	-1.75146	3.65429	#C594BF	Early nascent mesoderm
				881	-1.71134	3.48399	#C594BF	Early nascent mesoderm
				882	-1.50945	3.06642	#C594BF	Early nascent mesoderm
				883	-2.10572	3.37375	#C594BF	Early nascent mesoderm
				884	0.252981	3.88328	#C594BF	Early nascent mesoderm
				885	0.278292	4.16539	#C594BF	Early nascent mesoderm
				886	0.920592	4.74255	#C594BF	Early nascent mesoderm
				887	0.56972	4.27129	#C594BF	Early nascent mesoderm
				888	0.0277416	1.90996	#C594BF	Early nascent mesoderm
				889	0.0305179	3.08415	#C594BF	Early nascent mesoderm
				890	-2.269	0.544178	#C594BF	Early nascent mesoderm
				891	-0.690288	1.10242	#DFCDE4	Late nascent mesoderm
				892	-1.08265	1.27726	#C594BF	Early nascent mesoderm
				893	-1.60148	0.962656	#DFCDE4	Late nascent mesoderm
				894	-3.67386	0.326953	#DFCDE4	Late nascent mesoderm
				895	-4.21122	0.732956	#DFCDE4	Late nascent mesoderm
				896	-3.16941	0.210522	#C594BF	Early nascent mesoderm
				897	-3.09855	0.771761	#DFCDE4	Late nascent mesoderm
				898	-2.53859	1.30671	#DFCDE4	Late nascent mesoderm
				899	-1.95886	0.681358	#DFCDE4	Late nascent mesoderm
				900	-4.62626	2.61011	#C594BF	Early nascent mesoderm
				901	-4.6448	2.27467	#C594BF	Early nascent mesoderm
				902	-3.73193	3.18855	#C594BF	Early nascent mesoderm
				903	-5.40352	2.90753	#C594BF	Early nascent mesoderm
				904	-4.99542	3.12558	#C594BF	Early nascent mesoderm
				905	-4.7205	3.36014	#C594BF	Early nascent mesoderm
				906	-3.7339	3.02182	#C594BF	Early nascent mesoderm
				907	-3.89926	3.6266	#C594BF	Early nascent mesoderm
				908	-4.52256	3.58026	#C594BF	Early nascent mesoderm
				909	-3.7104	3.42706	#C594BF	Early nascent mesoderm
				910	-4.04703	3.49462	#C594BF	Early nascent mesoderm
				911	-3.2964	3.01597	#C594BF	Early nascent mesoderm
				912	-2.4848	2.79789	#C594BF	Early nascent mesoderm
				913	-2.65638	2.36015	#C594BF	Early nascent mesoderm
				914	-2.30049	3.26041	#C594BF	Early nascent mesoderm
				915	-3.05055	3.12902	#C594BF	Early nascent mesoderm
				916	-2.70107	3.47283	#C594BF	Early nascent mesoderm
				917	-4.05807	2.35256	#C594BF	Early nascent mesoderm
				918	-4.33733	2.79983	#C594BF	Early nascent mesoderm
				919	-4.28333	1.59745	#C594BF	Early nascent mesoderm
				920	3.22419	-2.84263	#9e6762	Caudal epiblast
				921	2.31658	-2.59287	#9e6762	Caudal epiblast
				922	1.69274	-1.73836	#703C37	Tail bud - mesoderm
				923	0.602961	0.0452011	#703C37	Tail bud - mesoderm
				924	0.623812	-0.687287	#703C37	Tail bud - mesoderm
				925	0.987646	-0.838265	#703C37	Tail bud - mesoderm
				926	1.22115	0.585987	#9e6762	Caudal epiblast
				927	0.569866	0.373173	#703C37	Tail bud - mesoderm
				928	-0.707761	0.343498	#703C37	Tail bud - mesoderm
				929	-0.118652	0.388713	#703C37	Tail bud - mesoderm
				930	4.82292	-1.19669	#8e7e59	Tail bud - neural
				931	4.56338	-0.876693	#8e7e59	Tail bud - neural
				932	4.25309	-0.526116	#8e7e59	Tail bud - neural
				933	4.66126	-0.623609	#8e7e59	Tail bud - neural
				934	4.26872	-0.706974	#8e7e59	Tail bud - neural
				935	4.07446	-0.962116	#8e7e59	Tail bud - neural
				936	3.69199	-0.482393	#8e7e59	Tail bud - neural
				937	3.65065	-0.935188	#8e7e59	Tail bud - neural
				938	3.33624	-1.28176	#8e7e59	Tail bud - neural
				939	3.56015	-1.14351	#8e7e59	Tail bud - neural
				940	3.34964	-1.48241	#8e7e59	Tail bud - neural
				941	2.93887	-1.91519	#8e7e59	Tail bud - neural
				942	2.58495	-1.16612	#8e7e59	Tail bud - neural
				943	2.75383	-1.00617	#8e7e59	Tail bud - neural
				944	2.98633	-1.18929	#8e7e59	Tail bud - neural
				945	1.71228	-0.954181	#8e7e59	Tail bud - neural
				946	2.26361	-1.32199	#8e7e59	Tail bud - neural
				947	2.01384	-1.3551	#8e7e59	Tail bud - neural
				948	1.53102	-0.410756	#9e6762	Caudal epiblast
				949	1.50065	-0.198274	#9e6762	Caudal epiblast
				950	1.54616	-0.951328	#9e6762	Caudal epiblast
				951	3.14376	0.233798	#9e6762	Caudal epiblast
				952	2.76351	0.665162	#9e6762	Caudal epiblast
				953	1.92395	-0.307796	#9e6762	Caudal epiblast
				954	2.2768	0.225106	#9e6762	Caudal epiblast
				955	2.23755	-0.264412	#9e6762	Caudal epiblast
				956	7.44048	-4.89774	#C3C388	Neural crest
				957	8.05596	-4.87388	#647A4F	Forebrain/Midbrain/Hindbrain
				958	6.2969	-6.06323	#354E23	Caudal neural plate
				959	7.89499	-4.05759	#C3C388	Neural crest
				960	7.88822	-5.28935	#647A4F	Forebrain/Midbrain/Hindbrain
				961	8.08736	-4.61334	#649146	Rostral neural plate
				962	6.4887	-6.04621	#354E23	Caudal neural plate
				963	6.11147	-5.34282	#354E23	Caudal neural plate
				964	6.70408	-6.27547	#CDE088	Neural tube/Floor plate
				965	6.12169	-6.18885	#354E23	Caudal neural plate
				966	7.25885	-5.85176	#647A4F	Forebrain/Midbrain/Hindbrain
				967	7.0128	-5.50875	#CDE088	Neural tube/Floor plate
				968	4.22704	-2.18992	#f7f79e	Surface ectoderm
				969	3.81198	-2.41371	#f7f79e	Surface ectoderm
				970	5.23711	-2.34179	#f7f79e	Surface ectoderm
				971	5.5006	-2.13556	#f7f79e	Surface ectoderm
				972	5.01212	-2.89581	#f7f79e	Surface ectoderm
				973	4.74691	-2.30106	#f7f79e	Surface ectoderm
				974	2.90039	-3.92066	#FACB12	PGC
				975	3.56643	-3.3222	#FACB12	PGC
				976	0.644571	10.3899	#0F4A9C	Node/Notochord
				977	0.446634	11.3292	#0F4A9C	Node/Notochord
				978	0.320128	11.6044	#0F4A9C	Node/Notochord
				979	0.637514	11.0808	#0F4A9C	Node/Notochord
				980	0.228993	11.1956	#0F4A9C	Node/Notochord

## Sheet: EDF6d
Extended Data Figure 6d
Number of cells per cell type and genotype for late streak and head fold stage embryos. EDF6d shows relative frequencies
cell_type	WT_Late_streak	WT_Head_fold	Exutero_Late_streak	Exutero_Head_fold
Forebrain/Midbrain/Hindbrain	0	252	0	49
Rostral neural plate	0	844	1	70
Surface ectoderm	85	495	14	185
Neural crest	0	101	0	3
Caudal neural plate	0	385	3	76
Neural tube/Floor plate	0	55	0	4
Definitive ectoderm	745	5	307	3
Tail bud - neural	0	631	0	67
Epiblast	1042	0	883	1
PGC	19	21	40	15
Caudal epiblast	254	250	106	14
Primitive streak	382	0	339	0
Tail bud - mesoderm	1	100	0	6
Late nascent mesoderm	593	49	298	10
Early nascent mesoderm	1634	0	1023	0
Caudal mesoderm	0	607	0	26
Presomitic mesoderm	0	181	0	16
Somitic mesoderm	0	139	0	15
Paraxial mesoderm	0	389	1	17
Rostral mesoderm	107	126	48	4
Cardiopharyngeal mesoderm	138	505	166	74
Cardiomyocytes	0	128	0	15
Amnion/Chorion progenitor	335	133	158	75
Amnion/Chorion	9	609	0	392
Lateral & intermediate mesoderm	1	465	1	38
ExE mesoderm	382	443	204	95
Allantois	14	487	3	77
Haematoendothelial progenitors	147	320	91	17
Endothelial cells	0	221	0	71
Blood progenitors	60	0	39	0
Erythroid 1	138	49	50	18
Erythroid 2	1	86	0	37
Erythroid 3	0	635	0	509
Anterior Primitive Streak	244	0	194	0
Node/Notochord	91	94	112	4
Definitive endoderm	150	0	68	0
Gut	223	175	54	43
Hindgut	0	223	0	86

## Sheet: EDF6e
Extended Data Figure 6d
Number of cells per ExE cell type and genotype for late streak and head fold stage embryos. EDF6e shows relative frequencies
cell_type	WT_Late_streak	WT_Head_fold	Exutero_Late_streak	Exutero_Head_fold
Chorion	158	554	175	340
Chorion progenitors	659	55	1166	24
Intermediate Chorion	61	4	251	35
SpT-Gly	63	112	153	93
EPC progenitors	42	57	296	55
TGC progenitors	257	66	565	52
p-TGC	6	4	8	0
SpA-TGC	5	15	0	0
