# Supplementary material for: Temporal BMP4 effects on mouse embryonic and extraembryonic development
Source: Nature. 2024 Sep 18;634(8034):652–61. doi: 10.1038/s41586-024-07937-5 (PMC11485214; doi:10.1038/s41586-024-07937-5)
Supplement: Supplementary file 21 — Source Data Extended Data Fig. 7 [file 41586_2024_7937_MOESM21_ESM.xlsx]

## Sheet: EDF7a
Extended Data Figure 7 - Analysis of ExE-specific Elf5 KO embryos
Extended Data Figure 7a - metacell Elf5 expression
metacell	metacell_time	Elf5	cell_type
12	6.27937	-13.8774	TGC progenitors
7	6.51756	-15.5843	TGC progenitors
16	6.76252	-14.0798	TGC progenitors
8	6.83554	-14.3647	TGC progenitors
9	7.04203	-14.7596	TGC progenitors
15	7.1174	-14.4287	TGC progenitors
17	7.2871	-14.5357	TGC progenitors
10	7.52987	-14.6814	TGC progenitors
6	7.56761	-14.7682	TGC progenitors
5	7.5838	-13.9732	TGC progenitors
3	7.62513	-14.0853	TGC progenitors
2	7.74236	-14.49	TGC progenitors
4	7.80581	-13.8186	TGC progenitors
18	5.83077	-11.5305	EPC progenitors
24	6.12306	-12.5442	EPC progenitors
11	6.20389	-14.1493	EPC progenitors
13	6.40071	-13.0966	EPC progenitors
14	6.42739	-13.2359	EPC progenitors
25	6.4299	-12.3142	EPC progenitors
19	6.75633	-11.6563	EPC progenitors
26	7.32261	-12.4132	EPC progenitors
29	7.99135	-13.7827	EPC progenitors
27	8.04119	-13.3009	EPC progenitors
28	8.04296	-14.1764	EPC progenitors
20	7.50266	-11.6757	SpT-Gly
23	7.71751	-13.026	SpT-Gly
22	7.85824	-12.5692	SpT-Gly
21	7.93068	-13.1349	SpT-Gly
31	8.04359	-13.0997	SpT-Gly
58	5.97896	-10.8206	Chorion progenitors
67	6.44982	-10.6745	Chorion progenitors
69	6.50316	-10.7792	Chorion progenitors
77	6.52747	-10.9396	Chorion progenitors
74	6.547	-10.5031	Chorion progenitors
70	6.54729	-10.4403	Chorion progenitors
68	6.54938	-10.6656	Chorion progenitors
73	6.60489	-10.7306	Chorion progenitors
72	6.61396	-10.8772	Chorion progenitors
62	6.6227	-10.5611	Chorion progenitors
76	6.62611	-10.587	Chorion progenitors
78	6.64145	-10.8347	Chorion progenitors
64	6.64676	-10.5765	Chorion progenitors
71	6.65176	-11.0088	Chorion progenitors
98	6.6589	-10.7641	Chorion progenitors
66	6.68343	-11.1832	Chorion progenitors
101	6.69454	-10.9736	Chorion progenitors
75	6.70667	-10.772	Chorion progenitors
63	6.70757	-10.8701	Chorion progenitors
59	6.71023	-10.7581	Chorion progenitors
79	6.71664	-10.7389	Chorion progenitors
82	6.71666	-10.66	Chorion progenitors
97	6.72746	-10.6141	Chorion progenitors
84	6.78372	-10.6508	Chorion progenitors
103	6.79461	-10.7943	Chorion progenitors
95	6.79598	-11.1522	Chorion progenitors
99	6.80498	-10.6732	Chorion progenitors
61	6.80563	-10.8931	Chorion progenitors
65	6.83828	-10.914	Chorion progenitors
83	6.84014	-10.7077	Chorion progenitors
109	6.86422	-10.6792	Chorion progenitors
80	6.89594	-10.7417	Chorion progenitors
105	6.95925	-10.9683	Chorion progenitors
81	6.96628	-10.6488	Chorion progenitors
86	6.96697	-10.8198	Chorion progenitors
104	6.98394	-10.7587	Chorion progenitors
112	6.98732	-10.9019	Chorion progenitors
96	7.03119	-10.6637	Chorion progenitors
108	7.10354	-10.614	Chorion progenitors
111	7.12483	-10.8247	Chorion progenitors
60	7.15135	-10.8667	Chorion progenitors
107	7.19987	-11.1268	Chorion progenitors
91	7.29567	-11.0662	Chorion progenitors
106	7.35067	-10.9252	Chorion progenitors
88	7.40708	-10.9328	Chorion progenitors
85	7.42793	-10.5874	Chorion progenitors
110	7.45319	-10.8853	Chorion progenitors
122	7.45391	-11.0291	Chorion progenitors
94	7.45664	-11.048	Chorion progenitors
87	7.49644	-10.9484	Chorion progenitors
89	7.50837	-11.3056	Chorion progenitors
102	7.51043	-10.7893	Chorion progenitors
90	7.51928	-10.8339	Chorion progenitors
100	7.53841	-10.9193	Chorion progenitors
121	7.58197	-10.8041	Chorion progenitors
92	7.62913	-11.0732	Chorion progenitors
125	7.65027	-11.0837	Chorion progenitors
123	7.65993	-10.9853	Chorion progenitors
93	7.66154	-10.714	Chorion progenitors
120	7.71897	-10.9168	Chorion progenitors
124	7.72726	-10.9181	Chorion progenitors
118	6.8176	-11.2419	Chorion
119	7.42895	-11.454	Chorion
47	7.66575	-11.6009	Chorion
43	7.82885	-11.5754	Chorion
48	7.85885	-12.1256	Chorion
45	7.86764	-11.7461	Chorion
49	7.91979	-12.0121	Chorion
46	7.96419	-11.6765	Chorion
56	8.02594	-12.8908	Chorion
34	8.03623	-13.6277	Chorion
40	8.07376	-13.7746	Chorion
50	8.08693	-12.0869	Chorion
36	8.12753	-12.7589	Chorion
37	8.12812	-13.3675	Chorion
44	8.13514	-12.212	Chorion
38	8.14323	-12.6956	Chorion
35	8.18035	-14.0219	Chorion
51	8.18635	-12.5265	Chorion
52	8.2219	-12.6373	Chorion
42	8.24251	-13.1164	Chorion
33	8.25166	-15.119	Chorion
39	8.29464	-13.7727	Chorion
30	8.30703	-16.0034	Chorion
32	8.31056	-15.215	Chorion
41	8.32926	-13.9151	Chorion
116	6.57475	-10.8815	Intermediate Chorion
54	6.57814	-11.6245	Intermediate Chorion
117	6.58225	-10.9815	Intermediate Chorion
57	6.72423	-12.2838	Intermediate Chorion
114	6.75423	-11.092	Intermediate Chorion
113	6.81979	-11.6434	Intermediate Chorion
53	6.84453	-11.817	Intermediate Chorion
55	6.98365	-11.7712	Intermediate Chorion
115	7.20984	-10.9784	Intermediate Chorion

## Sheet: EDF7c
Extended Data Figure 7c
x, y coordinates of single cells from lineage tracing experiment together with their cell type and GFP and tdTomato FACS signal
embryonic cell types												ExE cell types
x_sc	y_sc	sc_col	tissue	lin_trace	GFP	mCherry	cell	gfp_a	tdtomato_a	sc_type		x_sc	y_sc	sc_col	tissue	lin_trace	GFP	mCherry	cell	gfp_a	tdtomato_a	sc_type
-6.75625	-12.1112	#824A09	emb	lin_trace	GFP	FALSE	lin_trace_p1_exp1.lin_trace_p1_exp1001	1644.3	57.8	Amnion/Chorion		0.141148	-4.83882	#d6616b	exe	lin_trace	FALSE	FALSE	lin_trace_p1_exp1.lin_trace_p1_exp1002	323.19	69.7	EPC progenitors
1.28985	-0.487167	#9e6762	emb	lin_trace	GFP	FALSE	lin_trace_p1_exp1.lin_trace_p1_exp1003	3192.21	-5.1	Caudal epiblast		-3.09993	-4.02402	#19ce5b	exe	lin_trace	FALSE	mCherry	lin_trace_p1_exp1.lin_trace_p1_exp1007	183.87	478.55	SpT-Gly
-5.12936	-13.4689	#824A09	emb	lin_trace	GFP	FALSE	lin_trace_p1_exp1.lin_trace_p1_exp1004	2241.27	1.7	Amnion/Chorion		0.506484	-4.55027	#d6616b	exe	lin_trace	FALSE	mCherry	lin_trace_p1_exp1.lin_trace_p1_exp1014	140.94	454.75	EPC progenitors
-4.68806	-5.99021	#53f1fc	emb	lin_trace	GFP	FALSE	lin_trace_p1_exp1.lin_trace_p1_exp1005	1740.69	-21.25	Cardiopharyngeal mesoderm		-5.39386	-0.209084	#ffad1e	exe	lin_trace	FALSE	FALSE	lin_trace_p1_exp1.lin_trace_p1_exp1016	203.31	184.45	Chorion
7.40457	-5.91259	#354E23	emb	lin_trace	GFP	FALSE	lin_trace_p1_exp1.lin_trace_p1_exp1006	4280.85	-20.4	Caudal neural plate		0.637315	-4.50167	#d6616b	exe	lin_trace	FALSE	mCherry	lin_trace_p1_exp1.lin_trace_p1_exp1021	251.91	209.95	EPC progenitors
-5.39598	-13.2102	#824A09	emb	lin_trace	GFP	FALSE	lin_trace_p1_exp1.lin_trace_p1_exp1008	2100.33	-13.6	Amnion/Chorion		-0.044237	-3.90133	#d6616b	exe	lin_trace	FALSE	FALSE	lin_trace_p1_exp1.lin_trace_p1_exp1033	273.78	23.8	EPC progenitors
-3.56441	7.84993	#EF5A9D	emb	lin_trace	GFP	FALSE	lin_trace_p1_exp1.lin_trace_p1_exp1009	2846.34	-70.55	Gut		0.0544229	-4.35993	#19ce5b	exe	lin_trace	FALSE	mCherry	lin_trace_p1_exp1.lin_trace_p1_exp1043	106.92	344.25	SpT-Gly
1.27896	-9.77537	#532C8A	emb	lin_trace	GFP	FALSE	lin_trace_p1_exp1.lin_trace_p1_exp1010	2065.5	-34.85	Allantois		0.0640549	-4.61849	#d6616b	exe	lin_trace	FALSE	FALSE	lin_trace_p1_exp1.lin_trace_p1_exp1056	304.56	28.9	EPC progenitors
-3.99054	-3.87757	#A8DBF7	emb	lin_trace	GFP	FALSE	lin_trace_p1_exp1.lin_trace_p1_exp1011	2110.05	-39.1	Presomitic mesoderm		0.738788	-4.79049	#d6616b	exe	lin_trace	FALSE	FALSE	lin_trace_p1_exp1.lin_trace_p1_exp1058	278.64	36.55	EPC progenitors
-5.50789	-11.9713	#824A09	emb	lin_trace	GFP	FALSE	lin_trace_p1_exp1.lin_trace_p1_exp1012	2212.92	-68	Amnion/Chorion		-4.5338	0.143344	#ffad1e	exe	lin_trace	FALSE	mCherry	lin_trace_p1_exp1.lin_trace_p1_exp1061	175.77	335.75	Chorion
10.2994	-3.55374	#649146	emb	lin_trace	GFP	FALSE	lin_trace_p1_exp1.lin_trace_p1_exp1013	2852.01	1.7	Rostral neural plate		1.04204	-5.30254	#d6616b	exe	lin_trace	FALSE	mCherry	lin_trace_p1_exp1.lin_trace_p1_exp1066	170.91	478.55	EPC progenitors
-3.37576	-4.19334	#A8DBF7	emb	lin_trace	GFP	FALSE	lin_trace_p1_exp1.lin_trace_p1_exp1017	3171.96	-11.9	Presomitic mesoderm		-4.39959	-3.98489	#ffad1e	exe	lin_trace	FALSE	mCherry	lin_trace_p1_exp1.lin_trace_p1_exp1089	163.62	234.6	Chorion
0.0575177	-3.17922	#1a3f52	emb	lin_trace	GFP	FALSE	lin_trace_p1_exp1.lin_trace_p1_exp1018	4408.83	-17	Caudal mesoderm		-0.139916	-4.71629	#d6616b	exe	lin_trace	FALSE	mCherry	lin_trace_p1_exp1.lin_trace_p1_exp1092	191.16	404.6	EPC progenitors
-3.14971	-6.61666	#53f1fc	emb	lin_trace	GFP	FALSE	lin_trace_p1_exp1.lin_trace_p1_exp1019	2366.01	34.85	Cardiopharyngeal mesoderm		-4.64222	-4.64041	#ffad1e	exe	lin_trace	FALSE	FALSE	lin_trace_p1_exp1.lin_trace_p1_exp1101	158.76	51.85	Chorion
-9.65736	-1.30229	#ff891c	emb	lin_trace	GFP	FALSE	lin_trace_p1_exp1.lin_trace_p1_exp1020	2143.26	-28.9	Endothelial cells		-4.91786	0.697443	#ffad1e	exe	lin_trace	FALSE	mCherry	lin_trace_p1_exp1.lin_trace_p1_exp1108	118.26	449.65	Chorion
-7.10155	-11.075	#824A09	emb	lin_trace	GFP	FALSE	lin_trace_p1_exp1.lin_trace_p1_exp1022	2125.44	55.25	Amnion/Chorion		-0.927651	-3.7979	#19ce5b	exe	lin_trace	FALSE	mCherry	lin_trace_p1_exp1.lin_trace_p1_exp1112	284.31	516.8	SpT-Gly
5.97447	-4.80544	#354E23	emb	lin_trace	GFP	FALSE	lin_trace_p1_exp1.lin_trace_p1_exp1023	3107.97	39.1	Caudal neural plate		-5.57343	-1.30318	#ffad1e	exe	lin_trace	FALSE	mCherry	lin_trace_p1_exp1.lin_trace_p1_exp1137	130.41	498.95	Chorion
-0.399589	-2.88766	#1a3f52	emb	lin_trace	GFP	FALSE	lin_trace_p1_exp1.lin_trace_p1_exp1024	4437.18	32.3	Caudal mesoderm		-5.43292	-2.47025	#ffad1e	exe	lin_trace	FALSE	mCherry	lin_trace_p1_exp1.lin_trace_p1_exp1145	222.75	309.4	Chorion
-10.4395	-1.04746	#ff891c	emb	lin_trace	GFP	FALSE	lin_trace_p1_exp1.lin_trace_p1_exp1025	2176.47	17	Endothelial cells		-0.0442433	-5.1266	#d6616b	exe	lin_trace	FALSE	mCherry	lin_trace_p1_exp1.lin_trace_p1_exp1148	281.07	525.3	EPC progenitors
5.69428	-2.20552	#f7f79e	emb	lin_trace	GFP	FALSE	lin_trace_p1_exp1.lin_trace_p1_exp1026	3688.74	-2.55	Surface ectoderm		-5.30395	-0.846258	#ffad1e	exe	lin_trace	FALSE	mCherry	lin_trace_p1_exp1.lin_trace_p1_exp1152	105.3	255.85	Chorion
-2.0282	9.99815	#F25CD4	emb	lin_trace	GFP	FALSE	lin_trace_p1_exp1.lin_trace_p1_exp1027	2034.72	85.85	Hindgut		1.18459	-4.58133	#d6616b	exe	lin_trace	FALSE	mCherry	lin_trace_p1_exp1.lin_trace_p1_exp1155	207.36	356.15	EPC progenitors
-4.20436	-13.4822	#824A09	emb	lin_trace	GFP	FALSE	lin_trace_p1_exp1.lin_trace_p1_exp1028	1819.26	8.5	Amnion/Chorion		0.556415	-5.22893	#d6616b	exe	lin_trace	FALSE	mCherry	lin_trace_p1_exp1.lin_trace_p1_exp1187	528.93	1120.3	EPC progenitors
-4.58201	-6.05619	#53f1fc	emb	lin_trace	GFP	FALSE	lin_trace_p1_exp1.lin_trace_p1_exp1029	2609.01	-3.4	Cardiopharyngeal mesoderm		-5.28661	-3.31241	#ffad1e	exe	lin_trace	FALSE	mCherry	lin_trace_p1_exp1.lin_trace_p1_exp1189	298.08	357	Chorion
-1.41284	-3.3176	#1a3f52	emb	lin_trace	GFP	FALSE	lin_trace_p1_exp1.lin_trace_p1_exp1031	3188.16	77.35	Caudal mesoderm		-5.63052	-2.5862	#ffad1e	exe	lin_trace	FALSE	FALSE	lin_trace_p1_exp1.lin_trace_p1_exp1211	112.59	130.05	Chorion
-9.42392	7.69775	#7F6874	emb	lin_trace	GFP	FALSE	lin_trace_p1_exp1.lin_trace_p1_exp1032	1909.98	5.95	ExE visceral endoderm		0.733263	-4.32134	#d6616b	exe	lin_trace	FALSE	mCherry	lin_trace_p1_exp1.lin_trace_p1_exp1232	266.49	470.05	EPC progenitors
-4.15284	-12.5939	#824A09	emb	lin_trace	GFP	FALSE	lin_trace_p1_exp1.lin_trace_p1_exp1034	3593.97	-49.3	Amnion/Chorion		-4.30272	-4.10555	#ffad1e	exe	lin_trace	FALSE	mCherry	lin_trace_p1_exp1.lin_trace_p1_exp1236	267.3	269.45	Chorion
-13.6897	-3.1802	#FF5608	emb	lin_trace	GFP	FALSE	lin_trace_p1_exp1.lin_trace_p1_exp1035	2621.16	-37.4	Erythroid 3		-5.27738	-1.31492	#ffad1e	exe	lin_trace	FALSE	mCherry	lin_trace_p1_exp1.lin_trace_p1_exp1252	72.09	351.9	Chorion
1.8749	-10.3422	#532C8A	emb	lin_trace	GFP	FALSE	lin_trace_p1_exp1.lin_trace_p1_exp1036	2750.76	40.8	Allantois		-4.91577	-1.68704	#ffad1e	exe	lin_trace	FALSE	mCherry	lin_trace_p1_exp1.lin_trace_p1_exp1262	364.5	484.5	Chorion
-8.38624	-1.39903	#FBBE92	emb	lin_trace	GFP	FALSE	lin_trace_p1_exp1.lin_trace_p1_exp1037	2919.24	4.25	Haematoendothelial progenitors		1.12628	-4.20116	#d6616b	exe	lin_trace	FALSE	FALSE	lin_trace_p1_exp1.lin_trace_p1_exp1277	339.39	-69.7	EPC progenitors
-6.50289	-10.9797	#824A09	emb	lin_trace	GFP	FALSE	lin_trace_p1_exp1.lin_trace_p1_exp1038	1921.32	38.25	Amnion/Chorion		-4.73921	-4.14779	#ffad1e	exe	lin_trace	FALSE	mCherry	lin_trace_p1_exp1.lin_trace_p1_exp1284	238.14	430.95	Chorion
8.78004	-4.09238	#C3C388	emb	lin_trace	GFP	FALSE	lin_trace_p1_exp1.lin_trace_p1_exp1039	4403.97	37.4	Neural crest		-3.98866	-4.36641	#ffad1e	exe	lin_trace	FALSE	mCherry	lin_trace_p1_exp1.lin_trace_p1_exp1296	240.57	280.5	Chorion
2.80564	-1.95384	#f7f79e	emb	lin_trace	GFP	FALSE	lin_trace_p1_exp1.lin_trace_p1_exp1040	2662.47	-2.55	Surface ectoderm		-4.53785	-4.41589	#ffad1e	exe	lin_trace	FALSE	mCherry	lin_trace_p1_exp1.lin_trace_p1_exp1308	240.57	396.95	Chorion
8.29148	-1.46852	#649146	emb	lin_trace	GFP	FALSE	lin_trace_p1_exp1.lin_trace_p1_exp1044	2842.29	-36.55	Rostral neural plate		-1.84614	6.10209	#ffd854	exe	lin_trace	FALSE	mCherry	lin_trace_p1_exp1.lin_trace_p1_exp1310	56.7	266.9	Chorion progenitors
0.426307	-2.45676	#703C37	emb	lin_trace	GFP	FALSE	lin_trace_p1_exp1.lin_trace_p1_exp1045	4160.16	-39.95	Tail bud - mesoderm		-4.64766	0.536572	#ffad1e	exe	lin_trace	FALSE	mCherry	lin_trace_p1_exp1.lin_trace_p1_exp1315	102.87	385.05	Chorion
7.19901	-2.8294	#649146	emb	lin_trace	GFP	FALSE	lin_trace_p1_exp1.lin_trace_p1_exp1046	2537.73	34	Rostral neural plate		2.64035	-6.10365	#67000d	exe	lin_trace	FALSE	mCherry	lin_trace_p1_exp1.lin_trace_p1_exp1322	305.37	490.45	TGC progenitors
-0.204336	-11.0392	#8870ad	emb	lin_trace	GFP	FALSE	lin_trace_p1_exp1.lin_trace_p1_exp1048	3983.58	24.65	ExE mesoderm		0.683381	-4.53252	#d6616b	exe	lin_trace	FALSE	mCherry	lin_trace_p1_exp1.lin_trace_p1_exp1323	205.74	229.5	EPC progenitors
7.06729	-1.88106	#649146	emb	lin_trace	GFP	FALSE	lin_trace_p1_exp1.lin_trace_p1_exp1054	3745.44	51	Rostral neural plate		-5.03889	-2.61308	#ffad1e	exe	lin_trace	FALSE	mCherry	lin_trace_p1_exp1.lin_trace_p1_exp1324	221.94	230.35	Chorion
-6.51695	-3.55398	#408DA1	emb	lin_trace	GFP	FALSE	lin_trace_p1_exp1.lin_trace_p1_exp1057	3673.35	55.25	Paraxial mesoderm		-2.5873	-4.2023	#19ce5b	exe	lin_trace	FALSE	FALSE	lin_trace_p1_exp1.lin_trace_p1_exp1327	326.43	107.95	SpT-Gly
8.55839	-2.36097	#649146	emb	lin_trace	GFP	FALSE	lin_trace_p1_exp1.lin_trace_p1_exp1059	2385.45	62.9	Rostral neural plate		-4.80494	-4.2286	#ffad1e	exe	lin_trace	FALSE	FALSE	lin_trace_p1_exp1.lin_trace_p1_exp1328	268.11	119.85	Chorion
6.31654	-5.95731	#CDE088	emb	lin_trace	GFP	FALSE	lin_trace_p1_exp1.lin_trace_p1_exp1062	2911.95	-18.7	Neural tube/Floor plate		-5.14885	-4.55606	#ffad1e	exe	lin_trace	FALSE	FALSE	lin_trace_p1_exp1.lin_trace_p1_exp1331	252.72	17	Chorion
-2.86854	8.10995	#F25CD4	emb	lin_trace	GFP	FALSE	lin_trace_p1_exp1.lin_trace_p1_exp1063	3650.67	44.2	Hindgut		-5.54729	-2.5981	#ffad1e	exe	lin_trace	FALSE	mCherry	lin_trace_p1_exp1.lin_trace_p1_exp1355	127.17	245.65	Chorion
-8.7478	-2.39236	#FBBE92	emb	lin_trace	GFP	FALSE	lin_trace_p1_exp1.lin_trace_p1_exp1064	4175.55	-1.7	Haematoendothelial progenitors		-0.159287	-4.25497	#d6616b	exe	lin_trace	FALSE	mCherry	lin_trace_p1_exp1.lin_trace_p1_exp1367	264.06	528.7	EPC progenitors
-15.7155	-4.65429	#FF5608	emb	lin_trace	GFP	FALSE	lin_trace_p1_exp1.lin_trace_p1_exp1065	1721.25	28.9	Erythroid 3		2.89857	-4.8721	#67000d	exe	lin_trace	FALSE	FALSE	lin_trace_p10_exp1.lin_trace_p10_exp1005	119.07	130.05	TGC progenitors
-2.95267	-7.22005	#8870ad	emb	lin_trace	GFP	FALSE	lin_trace_p1_exp1.lin_trace_p1_exp1068	3688.74	-33.15	ExE mesoderm		3.9669	-6.14025	#67000d	exe	lin_trace	FALSE	FALSE	lin_trace_p10_exp1.lin_trace_p10_exp1009	173.34	83.3	TGC progenitors
7.75887	-5.41971	#647A4F	emb	lin_trace	GFP	FALSE	lin_trace_p1_exp1.lin_trace_p1_exp1069	2604.15	91.8	Forebrain/Midbrain/Hindbrain		3.10468	-6.48846	#67000d	exe	lin_trace	FALSE	FALSE	lin_trace_p10_exp1.lin_trace_p10_exp1016	208.98	123.25	TGC progenitors
-2.40083	8.50162	#F25CD4	emb	lin_trace	GFP	FALSE	lin_trace_p1_exp1.lin_trace_p1_exp1070	2003.94	46.75	Hindgut		-2.61728	4.50262	#ffd854	exe	lin_trace	FALSE	FALSE	lin_trace_p10_exp1.lin_trace_p10_exp1017	59.94	56.1	Chorion progenitors
-2.54235	7.86437	#F25CD4	emb	lin_trace	GFP	FALSE	lin_trace_p1_exp1.lin_trace_p1_exp1071	3680.64	63.75	Hindgut		-4.39622	-4.01763	#ffad1e	exe	lin_trace	FALSE	FALSE	lin_trace_p10_exp1.lin_trace_p10_exp1036	208.98	45.9	Chorion
2.01027	-1.05931	#8e7e59	emb	lin_trace	GFP	FALSE	lin_trace_p1_exp1.lin_trace_p1_exp1072	2000.7	-34.85	Tail bud - neural		1.60762	-2.8962	#ff78fa	exe	lin_trace	FALSE	FALSE	lin_trace_p10_exp1.lin_trace_p10_exp1038	170.1	-17	SpA-TGC
-8.65647	9.87733	#F6BFCB	emb	lin_trace	GFP	FALSE	lin_trace_p1_exp1.lin_trace_p1_exp1073	1582.74	13.6	Visceral endoderm		2.50177	-5.38712	#67000d	exe	lin_trace	FALSE	FALSE	lin_trace_p10_exp1.lin_trace_p10_exp1042	318.33	-20.4	TGC progenitors
-5.25932	8.51069	#F6BFCB	emb	lin_trace	GFP	FALSE	lin_trace_p1_exp1.lin_trace_p1_exp1074	2534.49	62.9	Visceral endoderm		-1.18074	-4.46797	#19ce5b	exe	lin_trace	FALSE	FALSE	lin_trace_p10_exp1.lin_trace_p10_exp1058	94.77	22.1	SpT-Gly
0.810515	-10.8107	#532C8A	emb	lin_trace	GFP	FALSE	lin_trace_p1_exp1.lin_trace_p1_exp1075	2882.79	3.4	Allantois		-3.84854	1.60161	#ffad1e	exe	lin_trace	FALSE	FALSE	lin_trace_p10_exp1.lin_trace_p10_exp1078	141.75	22.1	Chorion
-6.17165	-12.5779	#824A09	emb	lin_trace	GFP	FALSE	lin_trace_p1_exp1.lin_trace_p1_exp1076	2469.69	17	Amnion/Chorion		-5.86077	-1.24395	#ffad1e	exe	lin_trace	FALSE	FALSE	lin_trace_p10_exp1.lin_trace_p10_exp1090	166.86	70.55	Chorion
1.38525	-1.41416	#8e7e59	emb	lin_trace	GFP	FALSE	lin_trace_p1_exp1.lin_trace_p1_exp1077	1958.58	-27.2	Tail bud - neural		0.92257	-5.18946	#d6616b	exe	lin_trace	FALSE	FALSE	lin_trace_p10_exp1.lin_trace_p10_exp1103	88.29	34	EPC progenitors
0.748389	-2.62775	#1a3f52	emb	lin_trace	GFP	FALSE	lin_trace_p1_exp1.lin_trace_p1_exp1078	3637.71	-17.85	Caudal mesoderm		-4.57877	0.593704	#ffad1e	exe	lin_trace	FALSE	mCherry	lin_trace_p10_exp1.lin_trace_p10_exp1107	205.74	253.3	Chorion
-6.00448	-7.79858	#B51D8D	emb	lin_trace	GFP	FALSE	lin_trace_p1_exp1.lin_trace_p1_exp1079	2255.85	16.15	Cardiomyocytes		-4.56664	0.370977	#ffad1e	exe	lin_trace	FALSE	FALSE	lin_trace_p10_exp1.lin_trace_p10_exp1113	158.76	81.6	Chorion
-8.20898	10.2173	#F6BFCB	emb	lin_trace	GFP	FALSE	lin_trace_p1_exp1.lin_trace_p1_exp1081	1714.77	0	Visceral endoderm		-0.883184	-4.02152	#19ce5b	exe	lin_trace	FALSE	FALSE	lin_trace_p10_exp1.lin_trace_p10_exp1114	195.21	-22.1	SpT-Gly
-4.72613	-11.9131	#824A09	emb	lin_trace	GFP	FALSE	lin_trace_p1_exp1.lin_trace_p1_exp1082	2131.11	-30.6	Amnion/Chorion		3.02145	-5.66924	#67000d	exe	lin_trace	FALSE	FALSE	lin_trace_p10_exp1.lin_trace_p10_exp1120	256.77	118.15	TGC progenitors
-0.288971	-6.0887	#8870ad	emb	lin_trace	GFP	FALSE	lin_trace_p1_exp1.lin_trace_p1_exp1083	2285.82	53.55	ExE mesoderm		3.67665	-5.98385	#67000d	exe	lin_trace	FALSE	FALSE	lin_trace_p10_exp1.lin_trace_p10_exp1125	127.98	78.2	TGC progenitors
2.70675	-0.972064	#8e7e59	emb	lin_trace	GFP	FALSE	lin_trace_p1_exp1.lin_trace_p1_exp1084	2159.46	-33.15	Tail bud - neural		2.85219	-6.26295	#67000d	exe	lin_trace	FALSE	FALSE	lin_trace_p10_exp1.lin_trace_p10_exp1129	238.95	47.6	TGC progenitors
-1.75538	8.43806	#EF5A9D	emb	lin_trace	GFP	FALSE	lin_trace_p1_exp1.lin_trace_p1_exp1085	4242.78	62.05	Gut		2.94556	-6.58041	#67000d	exe	lin_trace	FALSE	FALSE	lin_trace_p10_exp1.lin_trace_p10_exp1140	159.57	48.45	TGC progenitors
7.89378	-1.6096	#649146	emb	lin_trace	GFP	FALSE	lin_trace_p1_exp1.lin_trace_p1_exp1086	3598.83	10.2	Rostral neural plate		-1.97023	4.33786	#ffd854	exe	lin_trace	FALSE	FALSE	lin_trace_p10_exp1.lin_trace_p10_exp1141	242.19	54.4	Chorion progenitors
3.87707	-1.29815	#8e7e59	emb	lin_trace	GFP	FALSE	lin_trace_p1_exp1.lin_trace_p1_exp1087	3373.65	83.3	Tail bud - neural		2.77529	-5.49399	#67000d	exe	lin_trace	FALSE	FALSE	lin_trace_p10_exp1.lin_trace_p10_exp1145	281.88	123.25	TGC progenitors
-4.05043	9.17966	#F6BFCB	emb	lin_trace	GFP	FALSE	lin_trace_p1_exp1.lin_trace_p1_exp1088	2454.3	19.55	Visceral endoderm		3.4881	-6.4097	#67000d	exe	lin_trace	FALSE	FALSE	lin_trace_p10_exp1.lin_trace_p10_exp1163	229.23	140.25	TGC progenitors
8.05053	-2.08589	#649146	emb	lin_trace	GFP	FALSE	lin_trace_p1_exp1.lin_trace_p1_exp1091	1074.87	27.2	Rostral neural plate		2.39612	-5.14005	#67000d	exe	lin_trace	FALSE	FALSE	lin_trace_p10_exp1.lin_trace_p10_exp1169	174.96	63.75	TGC progenitors
1.19789	-9.2631	#532C8A	emb	lin_trace	GFP	FALSE	lin_trace_p1_exp1.lin_trace_p1_exp1093	2076.84	-6.8	Allantois		-1.83196	-3.54051	#19ce5b	exe	lin_trace	FALSE	FALSE	lin_trace_p10_exp1.lin_trace_p10_exp1174	135.27	123.25	SpT-Gly
-4.4425	-12.9971	#824A09	emb	lin_trace	GFP	FALSE	lin_trace_p1_exp1.lin_trace_p1_exp1094	2121.39	-54.4	Amnion/Chorion		1.1569	2.84945	#ffd854	exe	lin_trace	FALSE	FALSE	lin_trace_p10_exp1.lin_trace_p10_exp1180	206.55	170.85	Chorion progenitors
-0.591971	-10.7382	#8870ad	emb	lin_trace	GFP	FALSE	lin_trace_p1_exp1.lin_trace_p1_exp1095	1843.56	-33.15	ExE mesoderm		-5.29474	-2.05298	#ffad1e	exe	lin_trace	FALSE	FALSE	lin_trace_p10_exp1.lin_trace_p10_exp1182	122.31	75.65	Chorion
-13.526	-0.0693482	#C72228	emb	lin_trace	GFP	FALSE	lin_trace_p1_exp1.lin_trace_p1_exp1096	2242.89	-50.15	Erythroid 1		-4.37297	-4.58809	#ffad1e	exe	lin_trace	FALSE	FALSE	lin_trace_p10_exp1.lin_trace_p10_exp1184	157.14	0	Chorion
4.26095	-2.30503	#f7f79e	emb	lin_trace	GFP	FALSE	lin_trace_p1_exp1.lin_trace_p1_exp1098	1418.31	11.9	Surface ectoderm		1.13176	-4.61392	#d6616b	exe	lin_trace	FALSE	FALSE	lin_trace_p10_exp1.lin_trace_p10_exp1185	178.2	55.25	EPC progenitors
-1.37664	8.06123	#EF5A9D	emb	lin_trace	GFP	FALSE	lin_trace_p1_exp1.lin_trace_p1_exp1099	6032.88	29.75	Gut		3.47789	-5.62207	#67000d	exe	lin_trace	FALSE	FALSE	lin_trace_p10_exp1.lin_trace_p10_exp1194	272.97	181.9	TGC progenitors
-8.78996	-1.09186	#FBBE92	emb	lin_trace	GFP	FALSE	lin_trace_p1_exp1.lin_trace_p1_exp1100	2859.3	0	Haematoendothelial progenitors		0.235034	-4.19325	#d6616b	exe	lin_trace	FALSE	FALSE	lin_trace_p10_exp1.lin_trace_p10_exp1202	256.77	8.5	EPC progenitors
5.0843	-3.95245	#f7f79e	emb	lin_trace	GFP	FALSE	lin_trace_p1_exp1.lin_trace_p1_exp1102	2304.45	-5.95	Surface ectoderm		2.89242	-6.31485	#67000d	exe	lin_trace	FALSE	FALSE	lin_trace_p10_exp1.lin_trace_p10_exp1206	118.26	-11.05	TGC progenitors
-2.56336	8.16421	#EF5A9D	emb	lin_trace	GFP	FALSE	lin_trace_p1_exp1.lin_trace_p1_exp1103	2172.42	-28.9	Gut		-4.72912	0.546279	#ffad1e	exe	lin_trace	FALSE	FALSE	lin_trace_p10_exp1.lin_trace_p10_exp1213	110.97	103.7	Chorion
7.44175	-4.71708	#647A4F	emb	lin_trace	GFP	FALSE	lin_trace_p1_exp1.lin_trace_p1_exp1104	2697.3	53.55	Forebrain/Midbrain/Hindbrain		2.47078	-5.96295	#67000d	exe	lin_trace	FALSE	mCherry	lin_trace_p10_exp1.lin_trace_p10_exp1214	217.08	198.05	TGC progenitors
2.34381	-0.403779	#8e7e59	emb	lin_trace	GFP	FALSE	lin_trace_p1_exp1.lin_trace_p1_exp1105	2268.81	21.25	Tail bud - neural		-5.27235	-2.42874	#ffad1e	exe	lin_trace	FALSE	FALSE	lin_trace_p10_exp1.lin_trace_p10_exp1220	166.05	61.2	Chorion
-6.93095	-4.23243	#408DA1	emb	lin_trace	GFP	FALSE	lin_trace_p1_exp1.lin_trace_p1_exp1106	2046.87	100.3	Paraxial mesoderm		0.405292	-4.02131	#d6616b	exe	lin_trace	FALSE	FALSE	lin_trace_p10_exp1.lin_trace_p10_exp1227	389.61	59.5	EPC progenitors
4.81918	-1.73179	#f7f79e	emb	lin_trace	GFP	FALSE	lin_trace_p1_exp1.lin_trace_p1_exp1107	2528.01	-37.4	Surface ectoderm		-5.24425	-1.83989	#ffad1e	exe	lin_trace	FALSE	FALSE	lin_trace_p10_exp1.lin_trace_p10_exp1228	142.56	28.05	Chorion
-15.5832	-4.73127	#FF5608	emb	lin_trace	GFP	FALSE	lin_trace_p1_exp1.lin_trace_p1_exp1109	2646.27	85	Erythroid 3		-0.937134	-3.69741	#19ce5b	exe	lin_trace	FALSE	FALSE	lin_trace_p10_exp1.lin_trace_p10_exp1229	262.44	80.75	SpT-Gly
-2.57793	8.59407	#F25CD4	emb	lin_trace	GFP	FALSE	lin_trace_p1_exp1.lin_trace_p1_exp1110	2553.12	7.65	Hindgut		-0.852663	-3.3207	#19ce5b	exe	lin_trace	FALSE	mCherry	lin_trace_p10_exp1.lin_trace_p10_exp1231	190.35	219.3	SpT-Gly
0.0148076	-4.29393	#45d1c5	emb	lin_trace	GFP	FALSE	lin_trace_p1_exp1.lin_trace_p1_exp1111	2648.7	10.2	Lateral & intermediate mesoderm		3.69105	-5.49416	#67000d	exe	lin_trace	FALSE	FALSE	lin_trace_p10_exp1.lin_trace_p10_exp1236	266.49	141.95	TGC progenitors
0.0205406	-6.62906	#8870ad	emb	lin_trace	GFP	FALSE	lin_trace_p1_exp1.lin_trace_p1_exp1113	3957.66	12.75	ExE mesoderm		-4.70825	0.713206	#ffad1e	exe	lin_trace	FALSE	FALSE	lin_trace_p10_exp1.lin_trace_p10_exp1242	94.77	27.2	Chorion
-1.33784	-7.9965	#8870ad	emb	lin_trace	GFP	FALSE	lin_trace_p1_exp1.lin_trace_p1_exp1114	2840.67	-33.15	ExE mesoderm		2.96925	-5.96839	#67000d	exe	lin_trace	FALSE	mCherry	lin_trace_p10_exp1.lin_trace_p10_exp1246	255.15	299.2	TGC progenitors
-15.4114	-2.13143	#FF5608	emb	lin_trace	GFP	FALSE	lin_trace_p1_exp1.lin_trace_p1_exp1115	3136.32	-59.5	Erythroid 3		-4.89081	0.366716	#ffad1e	exe	lin_trace	FALSE	mCherry	lin_trace_p10_exp1.lin_trace_p10_exp1249	181.44	287.3	Chorion
5.67536	-6.65918	#CDE088	emb	lin_trace	GFP	FALSE	lin_trace_p1_exp1.lin_trace_p1_exp1116	3743.82	128.35	Neural tube/Floor plate		-3.77073	-3.52111	#ffad1e	exe	lin_trace	FALSE	FALSE	lin_trace_p10_exp1.lin_trace_p10_exp1255	110.16	17	Chorion
0.890245	-5.86108	#8870ad	emb	lin_trace	GFP	FALSE	lin_trace_p1_exp1.lin_trace_p1_exp1117	2324.7	-22.1	ExE mesoderm		-2.41253	4.04145	#ffd854	exe	lin_trace	FALSE	FALSE	lin_trace_p10_exp1.lin_trace_p10_exp1257	101.25	117.3	Chorion progenitors
0.776686	-0.618476	#9e6762	emb	lin_trace	GFP	FALSE	lin_trace_p1_exp1.lin_trace_p1_exp1118	2537.73	11.05	Caudal epiblast		-4.21517	1.35423	#ffad1e	exe	lin_trace	FALSE	mCherry	lin_trace_p10_exp1.lin_trace_p10_exp1261	92.34	232.05	Chorion
7.7468	-2.44798	#649146	emb	lin_trace	GFP	FALSE	lin_trace_p1_exp1.lin_trace_p1_exp1119	3039.12	57.8	Rostral neural plate		-2.07211	4.37467	#ffd854	exe	lin_trace	FALSE	mCherry	lin_trace_p10_exp1.lin_trace_p10_exp1262	272.16	279.65	Chorion progenitors
-1.9584	7.32415	#F25CD4	emb	lin_trace	GFP	FALSE	lin_trace_p1_exp1.lin_trace_p1_exp1120	2641.41	-10.2	Hindgut		3.49849	-5.96352	#67000d	exe	lin_trace	FALSE	FALSE	lin_trace_p10_exp1.lin_trace_p10_exp1269	281.07	151.3	TGC progenitors
9.75178	-2.87609	#649146	emb	lin_trace	GFP	FALSE	lin_trace_p1_exp1.lin_trace_p1_exp1121	3298.32	62.9	Rostral neural plate		-4.76899	0.783874	#ffad1e	exe	lin_trace	FALSE	FALSE	lin_trace_p10_exp1.lin_trace_p10_exp1272	122.31	62.9	Chorion
-2.20867	7.98231	#F25CD4	emb	lin_trace	GFP	FALSE	lin_trace_p1_exp1.lin_trace_p1_exp1122	2268.81	35.7	Hindgut		-4.98533	-3.00771	#ffad1e	exe	lin_trace	FALSE	FALSE	lin_trace_p10_exp1.lin_trace_p10_exp1274	151.47	164.05	Chorion
-6.45651	-12.3796	#824A09	emb	lin_trace	GFP	FALSE	lin_trace_p1_exp1.lin_trace_p1_exp1123	4463.91	-11.05	Amnion/Chorion		-4.70509	0.38074	#ffad1e	exe	lin_trace	FALSE	FALSE	lin_trace_p10_exp1.lin_trace_p10_exp1275	101.25	115.6	Chorion
-4.65745	-8.38902	#53f1fc	emb	lin_trace	GFP	FALSE	lin_trace_p1_exp1.lin_trace_p1_exp1125	3016.44	-21.25	Cardiopharyngeal mesoderm		-4.82022	-3.72848	#ffad1e	exe	lin_trace	FALSE	mCherry	lin_trace_p10_exp1.lin_trace_p10_exp1288	247.05	441.15	Chorion
1.27471	-8.6031	#532C8A	emb	lin_trace	GFP	FALSE	lin_trace_p1_exp1.lin_trace_p1_exp1126	2069.55	32.3	Allantois		0.381684	-4.38268	#d6616b	exe	lin_trace	FALSE	FALSE	lin_trace_p10_exp1.lin_trace_p10_exp1289	295.65	-24.65	EPC progenitors
-8.50785	8.87602	#7F6874	emb	lin_trace	GFP	FALSE	lin_trace_p1_exp1.lin_trace_p1_exp1127	2780.73	25.5	ExE visceral endoderm		3.77927	-5.73064	#67000d	exe	lin_trace	FALSE	FALSE	lin_trace_p10_exp1.lin_trace_p10_exp1292	162	175.1	TGC progenitors
-13.9931	-2.18869	#FF5608	emb	lin_trace	GFP	FALSE	lin_trace_p1_exp1.lin_trace_p1_exp1128	2723.22	-27.2	Erythroid 3		-4.29496	0.761784	#ffad1e	exe	lin_trace	FALSE	mCherry	lin_trace_p10_exp1.lin_trace_p10_exp1299	260.82	324.7	Chorion
-0.876749	-5.94872	#45d1c5	emb	lin_trace	GFP	FALSE	lin_trace_p1_exp1.lin_trace_p1_exp1129	3081.24	-0.85	Lateral & intermediate mesoderm		-4.37808	-4.59317	#ffad1e	exe	lin_trace	FALSE	FALSE	lin_trace_p10_exp1.lin_trace_p10_exp1302	214.65	18.7	Chorion
-2.92308	9.13862	#EF5A9D	emb	lin_trace	GFP	FALSE	lin_trace_p1_exp1.lin_trace_p1_exp1130	3518.64	40.8	Gut		0.685061	-4.38354	#d6616b	exe	lin_trace	FALSE	FALSE	lin_trace_p10_exp1.lin_trace_p10_exp1304	311.04	-17	EPC progenitors
-8.63143	5.63744	#7F6874	emb	lin_trace	GFP	FALSE	lin_trace_p1_exp1.lin_trace_p1_exp1131	3295.08	40.8	ExE visceral endoderm		-5.50766	-2.43942	#ffad1e	exe	lin_trace	FALSE	FALSE	lin_trace_p10_exp1.lin_trace_p10_exp1308	186.3	98.6	Chorion
-0.205261	-4.28248	#45d1c5	emb	lin_trace	GFP	FALSE	lin_trace_p1_exp1.lin_trace_p1_exp1133	2253.42	4.25	Lateral & intermediate mesoderm		-5.44198	-0.878092	#ffad1e	exe	lin_trace	FALSE	FALSE	lin_trace_p10_exp1.lin_trace_p10_exp1319	213.84	-5.1	Chorion
-13.9586	-3.28969	#FF5608	emb	lin_trace	GFP	FALSE	lin_trace_p1_exp1.lin_trace_p1_exp1134	2749.95	-28.05	Erythroid 3		0.29528	-5.25025	#d6616b	exe	lin_trace	GFP	FALSE	lin_trace_p10_exp1.lin_trace_p10_exp1322	4222.53	-5.1	EPC progenitors
-3.68915	6.98035	#F25CD4	emb	lin_trace	GFP	FALSE	lin_trace_p1_exp1.lin_trace_p1_exp1135	3930.93	-17.85	Hindgut		3.55054	-5.73866	#67000d	exe	lin_trace	FALSE	FALSE	lin_trace_p10_exp1.lin_trace_p10_exp1327	334.53	71.4	TGC progenitors
8.10974	-3.81204	#649146	emb	lin_trace	GFP	FALSE	lin_trace_p1_exp1.lin_trace_p1_exp1136	2098.71	-5.95	Rostral neural plate		-4.56668	0.653336	#ffad1e	exe	lin_trace	FALSE	FALSE	lin_trace_p10_exp1.lin_trace_p10_exp1332	132.03	65.45	Chorion
7.76567	-2.8591	#649146	emb	lin_trace	GFP	FALSE	lin_trace_p1_exp1.lin_trace_p1_exp1138	3358.26	-23.8	Rostral neural plate		-4.39117	0.231767	#ffad1e	exe	lin_trace	FALSE	mCherry	lin_trace_p10_exp1.lin_trace_p10_exp1335	144.18	377.4	Chorion
-4.3283	7.86469	#F6BFCB	emb	lin_trace	GFP	FALSE	lin_trace_p1_exp1.lin_trace_p1_exp1139	2153.79	55.25	Visceral endoderm		-4.5947	-0.0333433	#ffad1e	exe	lin_trace	FALSE	FALSE	lin_trace_p10_exp1.lin_trace_p10_exp1341	183.87	156.4	Chorion
10.4214	-2.30466	#649146	emb	lin_trace	GFP	FALSE	lin_trace_p1_exp1.lin_trace_p1_exp1140	2912.76	-18.7	Rostral neural plate		-4.03816	0.269427	#ffad1e	exe	lin_trace	FALSE	mCherry	lin_trace_p10_exp1.lin_trace_p10_exp1343	178.2	438.6	Chorion
-9.0748	5.70489	#7F6874	emb	lin_trace	FALSE	FALSE	lin_trace_p1_exp1.lin_trace_p1_exp1142	785.7	-70.55	ExE visceral endoderm		3.11119	-6.39455	#67000d	exe	lin_trace	FALSE	mCherry	lin_trace_p10_exp1.lin_trace_p10_exp1347	264.06	237.15	TGC progenitors
7.31158	-4.78673	#649146	emb	lin_trace	GFP	FALSE	lin_trace_p1_exp1.lin_trace_p1_exp1143	2672.19	14.45	Rostral neural plate		3.98738	-5.85394	#67000d	exe	lin_trace	FALSE	mCherry	lin_trace_p10_exp1.lin_trace_p10_exp1370	206.55	249.05	TGC progenitors
-0.730554	-11.4597	#8870ad	emb	lin_trace	GFP	FALSE	lin_trace_p1_exp1.lin_trace_p1_exp1144	4206.33	-11.9	ExE mesoderm		-2.25864	-4.03778	#19ce5b	exe	lin_trace	FALSE	FALSE	lin_trace_p10_exp1.lin_trace_p10_exp1377	252.72	125.8	SpT-Gly
-6.5778	-12.9565	#824A09	emb	lin_trace	GFP	FALSE	lin_trace_p1_exp1.lin_trace_p1_exp1146	2293.11	-62.9	Amnion/Chorion		-1.69556	-3.53466	#19ce5b	exe	lin_trace	FALSE	FALSE	lin_trace_p11_exp1.lin_trace_p11_exp1001	176.58	60.35	SpT-Gly
9.29681	-4.21454	#649146	emb	lin_trace	GFP	FALSE	lin_trace_p1_exp1.lin_trace_p1_exp1149	2579.85	-30.6	Rostral neural plate		-5.66799	-0.964624	#ffad1e	exe	lin_trace	FALSE	mCherry	lin_trace_p11_exp1.lin_trace_p11_exp1008	210.6	396.95	Chorion
7.78995	-1.44863	#649146	emb	lin_trace	GFP	FALSE	lin_trace_p1_exp1.lin_trace_p1_exp1150	2887.65	48.45	Rostral neural plate		2.14595	-7.47668	#67000d	exe	lin_trace	FALSE	FALSE	lin_trace_p11_exp1.lin_trace_p11_exp1031	198.45	80.75	TGC progenitors
4.17143	-3.86603	#f7f79e	emb	lin_trace	GFP	FALSE	lin_trace_p1_exp1.lin_trace_p1_exp1151	1355.13	-3.4	Surface ectoderm		-5.1966	-2.09061	#ffad1e	exe	lin_trace	FALSE	FALSE	lin_trace_p11_exp1.lin_trace_p11_exp1041	195.21	16.15	Chorion
-1.04388	9.75341	#EF5A9D	emb	lin_trace	GFP	FALSE	lin_trace_p1_exp1.lin_trace_p1_exp1153	2141.64	49.3	Gut		-5.64856	-2.58593	#ffad1e	exe	lin_trace	FALSE	FALSE	lin_trace_p11_exp1.lin_trace_p11_exp1053	255.15	114.75	Chorion
-3.55239	-12.8214	#824A09	emb	lin_trace	GFP	FALSE	lin_trace_p1_exp1.lin_trace_p1_exp1154	2134.35	-11.9	Amnion/Chorion		-4.16641	-2.56116	#ffad1e	exe	lin_trace	GFP	FALSE	lin_trace_p11_exp1.lin_trace_p11_exp1062	1042.47	10.2	Chorion
-5.04423	-12.2096	#824A09	emb	lin_trace	GFP	FALSE	lin_trace_p1_exp1.lin_trace_p1_exp1156	3588.3	-19.55	Amnion/Chorion		-0.570576	5.28708	#ffd854	exe	lin_trace	FALSE	FALSE	lin_trace_p11_exp1.lin_trace_p11_exp1063	181.44	36.55	Chorion progenitors
-10.9941	-1.94602	#ff891c	emb	lin_trace	GFP	FALSE	lin_trace_p1_exp1.lin_trace_p1_exp1157	2125.44	-18.7	Endothelial cells		3.77947	-5.93867	#67000d	exe	lin_trace	FALSE	FALSE	lin_trace_p11_exp1.lin_trace_p11_exp1080	141.75	22.95	TGC progenitors
-3.29839	7.93705	#F25CD4	emb	lin_trace	GFP	FALSE	lin_trace_p1_exp1.lin_trace_p1_exp1158	2563.65	-17.85	Hindgut		-2.37086	-4.29389	#19ce5b	exe	lin_trace	FALSE	FALSE	lin_trace_p11_exp1.lin_trace_p11_exp1083	131.22	-17	SpT-Gly
-13.5984	-3.13527	#FF5608	emb	lin_trace	GFP	FALSE	lin_trace_p1_exp1.lin_trace_p1_exp1159	2343.33	-10.2	Erythroid 3		-2.02839	5.3009	#ffd854	exe	lin_trace	FALSE	mCherry	lin_trace_p11_exp1.lin_trace_p11_exp1089	187.11	473.45	Chorion progenitors
-0.319039	-4.439	#DFCDE4	emb	lin_trace	GFP	FALSE	lin_trace_p1_exp1.lin_trace_p1_exp1160	2588.76	45.9	Late nascent mesoderm		3.77515	-5.60751	#67000d	exe	lin_trace	FALSE	FALSE	lin_trace_p11_exp1.lin_trace_p11_exp1109	164.43	58.65	TGC progenitors
-14.2744	-2.31446	#D96B2B	emb	lin_trace	GFP	FALSE	lin_trace_p1_exp1.lin_trace_p1_exp1161	1748.79	-5.95	Erythroid 2		-4.79948	0.590333	#ffad1e	exe	lin_trace	FALSE	mCherry	lin_trace_p11_exp1.lin_trace_p11_exp1111	211.41	334.9	Chorion
-4.53811	-13.2878	#824A09	emb	lin_trace	GFP	FALSE	lin_trace_p1_exp1.lin_trace_p1_exp1162	2310.12	-0.85	Amnion/Chorion		3.13295	-5.99673	#67000d	exe	lin_trace	FALSE	FALSE	lin_trace_p11_exp1.lin_trace_p11_exp1128	170.1	84.15	TGC progenitors
3.93979	-3.77309	#f7f79e	emb	lin_trace	GFP	FALSE	lin_trace_p1_exp1.lin_trace_p1_exp1163	1984.5	-17.85	Surface ectoderm		-3.3113	3.37303	#ffad1e	exe	lin_trace	FALSE	FALSE	lin_trace_p11_exp1.lin_trace_p11_exp1134	174.15	155.55	Chorion
7.80616	-4.48172	#649146	emb	lin_trace	GFP	FALSE	lin_trace_p1_exp1.lin_trace_p1_exp1164	2647.89	-30.6	Rostral neural plate		-5.15879	-1.12915	#ffad1e	exe	lin_trace	FALSE	FALSE	lin_trace_p11_exp1.lin_trace_p11_exp1136	220.32	82.45	Chorion
2.6646	-1.52776	#8e7e59	emb	lin_trace	GFP	FALSE	lin_trace_p1_exp1.lin_trace_p1_exp1165	1951.29	110.5	Tail bud - neural		0.16646	4.73994	#ffd854	exe	lin_trace	FALSE	FALSE	lin_trace_p11_exp1.lin_trace_p11_exp1137	179.82	31.45	Chorion progenitors
7.30458	-5.69056	#647A4F	emb	lin_trace	GFP	FALSE	lin_trace_p1_exp1.lin_trace_p1_exp1166	2874.69	-20.4	Forebrain/Midbrain/Hindbrain		-0.428708	5.30216	#ffd854	exe	lin_trace	FALSE	mCherry	lin_trace_p11_exp1.lin_trace_p11_exp1138	281.88	226.95	Chorion progenitors
-3.89041	-13.0341	#824A09	emb	lin_trace	GFP	FALSE	lin_trace_p1_exp1.lin_trace_p1_exp1168	2343.33	-57.8	Amnion/Chorion		3.45718	-6.15867	#67000d	exe	lin_trace	FALSE	FALSE	lin_trace_p11_exp1.lin_trace_p11_exp1161	98.01	106.25	TGC progenitors
-6.09235	-10.7414	#824A09	emb	lin_trace	GFP	FALSE	lin_trace_p1_exp1.lin_trace_p1_exp1169	2945.16	-30.6	Amnion/Chorion		-3.68294	3.17301	#ffad1e	exe	lin_trace	FALSE	FALSE	lin_trace_p11_exp1.lin_trace_p11_exp1163	135.27	109.65	Chorion
1.01581	-9.17387	#532C8A	emb	lin_trace	GFP	FALSE	lin_trace_p1_exp1.lin_trace_p1_exp1171	1858.14	-12.75	Allantois		-4.62583	1.14856	#ffad1e	exe	lin_trace	FALSE	FALSE	lin_trace_p11_exp1.lin_trace_p11_exp1169	153.9	152.15	Chorion
-10.1315	-2.5664	#ff891c	emb	lin_trace	GFP	FALSE	lin_trace_p1_exp1.lin_trace_p1_exp1172	8084.61	39.1	Endothelial cells		2.58203	-5.07068	#67000d	exe	lin_trace	FALSE	FALSE	lin_trace_p11_exp1.lin_trace_p11_exp1180	274.59	158.95	TGC progenitors
8.34101	-2.25845	#649146	emb	lin_trace	GFP	FALSE	lin_trace_p1_exp1.lin_trace_p1_exp1173	2776.68	13.6	Rostral neural plate		2.63059	-5.30423	#67000d	exe	lin_trace	FALSE	FALSE	lin_trace_p11_exp1.lin_trace_p11_exp1195	149.85	80.75	TGC progenitors
-14.414	-3.30764	#FF5608	emb	lin_trace	GFP	FALSE	lin_trace_p1_exp1.lin_trace_p1_exp1174	2058.21	-17.85	Erythroid 3		3.48731	-6.90122	#67000d	exe	lin_trace	FALSE	FALSE	lin_trace_p11_exp1.lin_trace_p11_exp1200	332.1	177.65	TGC progenitors
-7.01706	-11.7127	#824A09	emb	lin_trace	GFP	FALSE	lin_trace_p1_exp1.lin_trace_p1_exp1175	2135.97	-11.05	Amnion/Chorion		3.54023	-5.77266	#67000d	exe	lin_trace	FALSE	FALSE	lin_trace_p11_exp1.lin_trace_p11_exp1205	136.08	85	TGC progenitors
1.34829	0.207227	#9e6762	emb	lin_trace	GFP	FALSE	lin_trace_p1_exp1.lin_trace_p1_exp1176	3821.58	-28.9	Caudal epiblast		3.81067	-6.21378	#67000d	exe	lin_trace	FALSE	mCherry	lin_trace_p11_exp1.lin_trace_p11_exp1209	167.67	204.85	TGC progenitors
-6.03685	-11.1283	#824A09	emb	lin_trace	GFP	FALSE	lin_trace_p1_exp1.lin_trace_p1_exp1177	2827.71	73.95	Amnion/Chorion		2.3425	-6.32023	#67000d	exe	lin_trace	FALSE	FALSE	lin_trace_p11_exp1.lin_trace_p11_exp1212	174.96	62.05	TGC progenitors
2.15638	-1.45134	#8e7e59	emb	lin_trace	GFP	FALSE	lin_trace_p1_exp1.lin_trace_p1_exp1178	2466.45	-7.65	Tail bud - neural		4.03459	-7.00621	#67000d	exe	lin_trace	FALSE	FALSE	lin_trace_p11_exp1.lin_trace_p11_exp1215	183.87	27.2	TGC progenitors
-1.06857	-11.4011	#532C8A	emb	lin_trace	GFP	FALSE	lin_trace_p1_exp1.lin_trace_p1_exp1179	2175.66	19.55	Allantois		3.6096	-6.34507	#67000d	exe	lin_trace	FALSE	FALSE	lin_trace_p11_exp1.lin_trace_p11_exp1218	317.52	41.65	TGC progenitors
4.48707	-2.83888	#f7f79e	emb	lin_trace	GFP	FALSE	lin_trace_p1_exp1.lin_trace_p1_exp1180	2490.75	14.45	Surface ectoderm		3.8325	-5.89583	#67000d	exe	lin_trace	FALSE	FALSE	lin_trace_p11_exp1.lin_trace_p11_exp1229	333.72	89.25	TGC progenitors
-6.23804	-5.95321	#53f1fc	emb	lin_trace	GFP	FALSE	lin_trace_p1_exp1.lin_trace_p1_exp1181	2545.02	-8.5	Cardiopharyngeal mesoderm		2.83043	-6.64544	#67000d	exe	lin_trace	FALSE	FALSE	lin_trace_p11_exp1.lin_trace_p11_exp1235	234.09	22.95	TGC progenitors
5.36138	-2.63305	#f7f79e	emb	lin_trace	GFP	FALSE	lin_trace_p1_exp1.lin_trace_p1_exp1182	2491.56	-60.35	Surface ectoderm		3.00284	-5.64145	#67000d	exe	lin_trace	FALSE	mCherry	lin_trace_p11_exp1.lin_trace_p11_exp1236	336.96	315.35	TGC progenitors
-6.63454	6.46652	#7F6874	emb	lin_trace	GFP	FALSE	lin_trace_p1_exp1.lin_trace_p1_exp1183	967.14	-74.8	ExE visceral endoderm		-1.15944	4.86761	#ffd854	exe	lin_trace	FALSE	FALSE	lin_trace_p11_exp1.lin_trace_p11_exp1238	211.41	77.35	Chorion progenitors
-8.84905	-1.82715	#FBBE92	emb	lin_trace	GFP	FALSE	lin_trace_p1_exp1.lin_trace_p1_exp1184	4702.86	16.15	Haematoendothelial progenitors		3.93444	-6.01731	#67000d	exe	lin_trace	FALSE	FALSE	lin_trace_p11_exp1.lin_trace_p11_exp1240	325.62	124.1	TGC progenitors
-4.362	-10.3097	#cc7818	emb	lin_trace	GFP	FALSE	lin_trace_p1_exp1.lin_trace_p1_exp1185	2102.76	-53.55	Amnion/Chorion progenitor		-5.34083	-2.65268	#ffad1e	exe	lin_trace	FALSE	mCherry	lin_trace_p11_exp1.lin_trace_p11_exp1255	301.32	234.6	Chorion
-4.76422	-12.8238	#824A09	emb	lin_trace	GFP	FALSE	lin_trace_p1_exp1.lin_trace_p1_exp1186	2741.04	-48.45	Amnion/Chorion		-2.66502	-0.0653271	#b2b2b2	exe	lin_trace	FALSE	FALSE	lin_trace_p11_exp1.lin_trace_p11_exp1257	109.35	22.95	Intermediate Chorion
-13.8138	-3.86843	#FF5608	emb	lin_trace	GFP	FALSE	lin_trace_p1_exp1.lin_trace_p1_exp1190	2634.93	-2.55	Erythroid 3		0.155203	-4.19575	#19ce5b	exe	lin_trace	FALSE	FALSE	lin_trace_p11_exp1.lin_trace_p11_exp1278	187.92	45.9	SpT-Gly
4.98997	-1.87807	#f7f79e	emb	lin_trace	GFP	FALSE	lin_trace_p1_exp1.lin_trace_p1_exp1191	1981.26	-0.85	Surface ectoderm		3.76477	-6.31291	#67000d	exe	lin_trace	FALSE	FALSE	lin_trace_p11_exp1.lin_trace_p11_exp1279	250.29	22.95	TGC progenitors
-13.7532	-4.16351	#FF5608	emb	lin_trace	GFP	FALSE	lin_trace_p1_exp1.lin_trace_p1_exp1192	3034.26	-40.8	Erythroid 3		-1.62969	4.63283	#ffd854	exe	lin_trace	FALSE	mCherry	lin_trace_p11_exp1.lin_trace_p11_exp1287	298.08	699.55	Chorion progenitors
-7.75061	-4.80212	#408DA1	emb	lin_trace	GFP	FALSE	lin_trace_p1_exp1.lin_trace_p1_exp1194	3271.59	-17.85	Paraxial mesoderm		2.74526	-6.58433	#67000d	exe	lin_trace	FALSE	FALSE	lin_trace_p11_exp1.lin_trace_p11_exp1304	285.93	90.95	TGC progenitors
4.1546	-0.0211339	#8e7e59	emb	lin_trace	GFP	FALSE	lin_trace_p1_exp1.lin_trace_p1_exp1195	2826.9	-36.55	Tail bud - neural		-0.875985	-3.95005	#19ce5b	exe	lin_trace	FALSE	FALSE	lin_trace_p11_exp1.lin_trace_p11_exp1305	147.42	-45.05	SpT-Gly
-8.08866	-1.73443	#FBBE92	emb	lin_trace	GFP	FALSE	lin_trace_p1_exp1.lin_trace_p1_exp1196	2881.98	26.35	Haematoendothelial progenitors		-0.520297	-3.97403	#19ce5b	exe	lin_trace	FALSE	FALSE	lin_trace_p11_exp1.lin_trace_p11_exp1312	154.71	-59.5	SpT-Gly
0.45987	-4.38253	#45d1c5	emb	lin_trace	GFP	FALSE	lin_trace_p1_exp1.lin_trace_p1_exp1197	3486.24	43.35	Lateral & intermediate mesoderm		-4.66982	-0.0525127	#ffad1e	exe	lin_trace	FALSE	FALSE	lin_trace_p11_exp1.lin_trace_p11_exp1321	127.98	91.8	Chorion
2.62374	-1.02309	#8e7e59	emb	lin_trace	GFP	FALSE	lin_trace_p1_exp1.lin_trace_p1_exp1198	2181.33	23.8	Tail bud - neural		2.91691	-5.25913	#67000d	exe	lin_trace	FALSE	FALSE	lin_trace_p11_exp1.lin_trace_p11_exp1330	169.29	145.35	TGC progenitors
-0.870002	-5.9644	#8870ad	emb	lin_trace	GFP	FALSE	lin_trace_p1_exp1.lin_trace_p1_exp1199	3622.32	-35.7	ExE mesoderm		-4.34508	1.79883	#ffad1e	exe	lin_trace	FALSE	FALSE	lin_trace_p11_exp1.lin_trace_p11_exp1338	225.99	60.35	Chorion
-2.03219	7.56811	#F25CD4	emb	lin_trace	GFP	FALSE	lin_trace_p1_exp1.lin_trace_p1_exp1200	3785.13	85.85	Hindgut		-4.59947	0.302139	#ffad1e	exe	lin_trace	FALSE	FALSE	lin_trace_p11_exp1.lin_trace_p11_exp1339	84.24	45.9	Chorion
4.80031	-2.74014	#f7f79e	emb	lin_trace	GFP	FALSE	lin_trace_p1_exp1.lin_trace_p1_exp1201	2156.22	-30.6	Surface ectoderm		3.28444	-5.86156	#67000d	exe	lin_trace	FALSE	FALSE	lin_trace_p11_exp1.lin_trace_p11_exp1355	246.24	109.65	TGC progenitors
-14.7819	-1.11197	#D96B2B	emb	lin_trace	GFP	FALSE	lin_trace_p1_exp1.lin_trace_p1_exp1202	2018.52	68	Erythroid 2		4.39123	-6.69823	#67000d	exe	lin_trace	FALSE	FALSE	lin_trace_p11_exp1.lin_trace_p11_exp1375	254.34	21.25	TGC progenitors
-6.67614	-10.8531	#824A09	emb	lin_trace	GFP	FALSE	lin_trace_p1_exp1.lin_trace_p1_exp1203	2833.38	-26.35	Amnion/Chorion		0.523712	-4.39992	#d6616b	exe	lin_trace	FALSE	FALSE	lin_trace_p11_exp1.lin_trace_p11_exp1377	246.24	0	EPC progenitors
-4.04015	-12.9957	#824A09	emb	lin_trace	GFP	FALSE	lin_trace_p1_exp1.lin_trace_p1_exp1205	3849.93	71.4	Amnion/Chorion		-4.15852	0.295571	#ffad1e	exe	lin_trace	FALSE	mCherry	lin_trace_p11_exp1.lin_trace_p11_exp1380	170.1	309.4	Chorion
-5.84068	-7.59662	#B51D8D	emb	lin_trace	GFP	FALSE	lin_trace_p1_exp1.lin_trace_p1_exp1206	4075.92	-20.4	Cardiomyocytes		-3.89324	1.58143	#ffad1e	exe	lin_trace	FALSE	FALSE	lin_trace_p12_exp1.lin_trace_p12_exp1044	114.21	86.7	Chorion
0.168379	-3.32402	#1a3f52	emb	lin_trace	GFP	FALSE	lin_trace_p1_exp1.lin_trace_p1_exp1208	2311.74	-26.35	Caudal mesoderm		-0.105432	1.91434	#ffd854	exe	lin_trace	FALSE	FALSE	lin_trace_p12_exp1.lin_trace_p12_exp1054	202.5	164.05	Chorion progenitors
-4.94115	-5.93941	#53f1fc	emb	lin_trace	GFP	FALSE	lin_trace_p1_exp1.lin_trace_p1_exp1209	2073.6	42.5	Cardiopharyngeal mesoderm		-1.46932	4.85766	#ffd854	exe	lin_trace	FALSE	mCherry	lin_trace_p12_exp1.lin_trace_p12_exp1071	207.36	266.05	Chorion progenitors
-0.000540797	-7.00797	#532C8A	emb	lin_trace	GFP	FALSE	lin_trace_p1_exp1.lin_trace_p1_exp1210	2194.29	5.95	Allantois		0.144767	-4.33144	#d6616b	exe	lin_trace	FALSE	FALSE	lin_trace_p12_exp1.lin_trace_p12_exp1092	379.08	-30.6	EPC progenitors
6.32977	-6.01212	#354E23	emb	lin_trace	GFP	FALSE	lin_trace_p1_exp1.lin_trace_p1_exp1212	2402.46	-52.7	Caudal neural plate		0.0367685	-4.63685	#d6616b	exe	lin_trace	FALSE	FALSE	lin_trace_p12_exp1.lin_trace_p12_exp1097	171.72	21.25	EPC progenitors
-12.7321	-3.08805	#FF5608	emb	lin_trace	GFP	FALSE	lin_trace_p1_exp1.lin_trace_p1_exp1213	3149.28	13.6	Erythroid 3		-1.03186	-3.74427	#19ce5b	exe	lin_trace	FALSE	FALSE	lin_trace_p12_exp1.lin_trace_p12_exp1112	214.65	18.7	SpT-Gly
		#53f1fc	emb	lin_trace	GFP	FALSE	lin_trace_p1_exp1.lin_trace_p1_exp1214	2270.43	-17	Cardiopharyngeal mesoderm		4.79021	-5.31431	#2e7ebc	exe	lin_trace	FALSE	mCherry	lin_trace_p12_exp1.lin_trace_p12_exp1160	141.75	346.8	p-TGC
-6.08897	-11.4578	#824A09	emb	lin_trace	GFP	FALSE	lin_trace_p1_exp1.lin_trace_p1_exp1215	2754	-55.25	Amnion/Chorion		-3.05871	-2.3661	#ffad1e	exe	lin_trace	FALSE	FALSE	lin_trace_p12_exp1.lin_trace_p12_exp1170	135.27	151.3	Chorion
-2.34614	-6.50572	#45d1c5	emb	lin_trace	GFP	FALSE	lin_trace_p1_exp1.lin_trace_p1_exp1216	2771.82	-5.95	Lateral & intermediate mesoderm		-5.70743	-1.39302	#ffad1e	exe	lin_trace	FALSE	FALSE	lin_trace_p12_exp1.lin_trace_p12_exp1260	134.46	146.2	Chorion
-4.6009	-13.0608	#824A09	emb	lin_trace	GFP	FALSE	lin_trace_p1_exp1.lin_trace_p1_exp1217	2318.22	-29.75	Amnion/Chorion		2.46982	-6.49235	#67000d	exe	lin_trace	FALSE	mCherry	lin_trace_p12_exp1.lin_trace_p12_exp1267	414.72	239.7	TGC progenitors
1.67404	-4.07677	#45d1c5	emb	lin_trace	GFP	FALSE	lin_trace_p1_exp1.lin_trace_p1_exp1218	4781.43	17.85	Lateral & intermediate mesoderm		-4.75813	-1.21158	#ffad1e	exe	lin_trace	FALSE	mCherry	lin_trace_p12_exp1.lin_trace_p12_exp1301	262.44	303.45	Chorion
-9.34352	5.20673	#7F6874	emb	lin_trace	GFP	FALSE	lin_trace_p1_exp1.lin_trace_p1_exp1220	3161.43	-9.35	ExE visceral endoderm		0.404267	-4.45792	#d6616b	exe	lin_trace	FALSE	FALSE	lin_trace_p12_exp1.lin_trace_p12_exp1342	272.16	96.05	EPC progenitors
-2.21984	-7.82465	#45d1c5	emb	lin_trace	GFP	FALSE	lin_trace_p1_exp1.lin_trace_p1_exp1221	2769.39	37.4	Lateral & intermediate mesoderm		-1.53153	5.79731	#ffd854	exe	lin_trace	FALSE	FALSE	lin_trace_p12_exp1.lin_trace_p12_exp1344	152.28	129.2	Chorion progenitors
-4.56294	-10.662	#cc7818	emb	lin_trace	GFP	FALSE	lin_trace_p1_exp1.lin_trace_p1_exp1222	1553.58	-4.25	Amnion/Chorion progenitor		-1.01193	-4.04721	#19ce5b	exe	lin_trace	FALSE	FALSE	lin_trace_p12_exp1.lin_trace_p12_exp1359	166.05	10.2	SpT-Gly
0.723434	-3.01858	#1a3f52	emb	lin_trace	GFP	FALSE	lin_trace_p1_exp1.lin_trace_p1_exp1223	2713.5	53.55	Caudal mesoderm		3.55559	-6.41313	#67000d	exe	lin_trace	FALSE	mCherry	lin_trace_p12_exp1.lin_trace_p12_exp1364	238.14	277.1	TGC progenitors
0.540876	11.3089	#0F4A9C	emb	lin_trace	GFP	FALSE	lin_trace_p1_exp1.lin_trace_p1_exp1224	3156.57	32.3	Node/Notochord		-5.44995	-1.30973	#ffad1e	exe	lin_trace	FALSE	mCherry	lin_trace_p12_exp1.lin_trace_p12_exp1378	281.88	282.2	Chorion
-14.0675	-2.92263	#FF5608	emb	lin_trace	GFP	FALSE	lin_trace_p1_exp1.lin_trace_p1_exp1225	2374.92	11.05	Erythroid 3		-5.63369	-2.72285	#ffad1e	exe	lin_trace	FALSE	FALSE	lin_trace_p13_exp1.lin_trace_p13_exp1010	147.42	141.1	Chorion
-5.69635	-3.56	#408DA1	emb	lin_trace	GFP	FALSE	lin_trace_p1_exp1.lin_trace_p1_exp1226	3717.9	-9.35	Paraxial mesoderm		-4.63711	-4.02582	#ffad1e	exe	lin_trace	FALSE	mCherry	lin_trace_p13_exp1.lin_trace_p13_exp1018	246.24	194.65	Chorion
2.11396	-0.975573	#8e7e59	emb	lin_trace	GFP	FALSE	lin_trace_p1_exp1.lin_trace_p1_exp1227	2949.21	-44.2	Tail bud - neural		-1.02754	-3.58415	#19ce5b	exe	lin_trace	FALSE	FALSE	lin_trace_p13_exp1.lin_trace_p13_exp1020	408.24	121.55	SpT-Gly
2.76598	-1.58826	#8e7e59	emb	lin_trace	GFP	FALSE	lin_trace_p1_exp1.lin_trace_p1_exp1228	2107.62	-37.4	Tail bud - neural		-5.48935	-3.51984	#ffad1e	exe	lin_trace	FALSE	mCherry	lin_trace_p13_exp1.lin_trace_p13_exp1029	250.29	403.75	Chorion
3.02372	-2.2381	#8e7e59	emb	lin_trace	GFP	FALSE	lin_trace_p1_exp1.lin_trace_p1_exp1229	4091.31	-67.15	Tail bud - neural		-4.70263	-3.99079	#ffad1e	exe	lin_trace	FALSE	FALSE	lin_trace_p13_exp1.lin_trace_p13_exp1044	155.52	100.3	Chorion
0.190142	-6.89255	#8870ad	emb	lin_trace	GFP	FALSE	lin_trace_p1_exp1.lin_trace_p1_exp1230	2262.33	35.7	ExE mesoderm		-3.01017	-4.46443	#19ce5b	exe	lin_trace	FALSE	FALSE	lin_trace_p13_exp1.lin_trace_p13_exp1066	140.13	56.95	SpT-Gly
-5.69015	-4.75064	#408DA1	emb	lin_trace	GFP	FALSE	lin_trace_p1_exp1.lin_trace_p1_exp1231	2101.14	-6.8	Paraxial mesoderm		-3.79191	-3.99055	#ffad1e	exe	lin_trace	FALSE	FALSE	lin_trace_p13_exp1.lin_trace_p13_exp1067	231.66	-22.1	Chorion
10.8692	-3.53067	#649146	emb	lin_trace	GFP	FALSE	lin_trace_p1_exp1.lin_trace_p1_exp1233	2480.22	-28.05	Rostral neural plate		-0.232444	-4.82662	#19ce5b	exe	lin_trace	FALSE	FALSE	lin_trace_p13_exp1.lin_trace_p13_exp1070	113.4	105.4	SpT-Gly
-2.17649	6.34651	#F25CD4	emb	lin_trace	GFP	FALSE	lin_trace_p1_exp1.lin_trace_p1_exp1234	1261.98	-18.7	Hindgut		-3.9624	-4.56343	#ffad1e	exe	lin_trace	FALSE	FALSE	lin_trace_p13_exp1.lin_trace_p13_exp1075	273.78	166.6	Chorion
3.42627	-0.536682	#8e7e59	emb	lin_trace	GFP	FALSE	lin_trace_p1_exp1.lin_trace_p1_exp1237	2513.43	3.4	Tail bud - neural		-5.95742	-3.00459	#ffad1e	exe	lin_trace	FALSE	FALSE	lin_trace_p13_exp1.lin_trace_p13_exp1078	84.24	88.4	Chorion
-0.707086	-4.59938	#45d1c5	emb	lin_trace	GFP	FALSE	lin_trace_p1_exp1.lin_trace_p1_exp1238	3307.23	107.1	Lateral & intermediate mesoderm		-4.31074	-4.4322	#ffad1e	exe	lin_trace	FALSE	FALSE	lin_trace_p13_exp1.lin_trace_p13_exp1079	286.74	164.05	Chorion
5.26571	-3.54102	#f7f79e	emb	lin_trace	GFP	FALSE	lin_trace_p1_exp1.lin_trace_p1_exp1239	1905.93	-5.95	Surface ectoderm		-1.15322	-3.37788	#19ce5b	exe	lin_trace	FALSE	mCherry	lin_trace_p13_exp1.lin_trace_p13_exp1084	175.77	289	SpT-Gly
8.43928	-5.05646	#649146	emb	lin_trace	GFP	FALSE	lin_trace_p1_exp1.lin_trace_p1_exp1240	2236.41	-20.4	Rostral neural plate		-5.60467	-2.96206	#ffad1e	exe	lin_trace	FALSE	FALSE	lin_trace_p13_exp1.lin_trace_p13_exp1094	131.22	62.9	Chorion
-8.06783	7.6861	#7F6874	emb	lin_trace	FALSE	FALSE	lin_trace_p1_exp1.lin_trace_p1_exp1241	762.21	-35.7	ExE visceral endoderm		1.53892	-5.31446	#d6616b	exe	lin_trace	FALSE	FALSE	lin_trace_p13_exp1.lin_trace_p13_exp1107	241.38	121.55	EPC progenitors
-0.253886	-1.16912	#703C37	emb	lin_trace	GFP	FALSE	lin_trace_p1_exp1.lin_trace_p1_exp1242	2745.09	-16.15	Tail bud - mesoderm		-5.84231	-2.74339	#ffad1e	exe	lin_trace	FALSE	mCherry	lin_trace_p13_exp1.lin_trace_p13_exp1109	225.99	246.5	Chorion
0.551178	-9.73564	#532C8A	emb	lin_trace	GFP	FALSE	lin_trace_p1_exp1.lin_trace_p1_exp1243	3071.52	-25.5	Allantois		-0.392898	-4.51412	#d6616b	exe	lin_trace	FALSE	FALSE	lin_trace_p13_exp1.lin_trace_p13_exp1122	175.77	148.75	EPC progenitors
0.585037	-2.77622	#1a3f52	emb	lin_trace	GFP	FALSE	lin_trace_p1_exp1.lin_trace_p1_exp1244	3859.65	5.95	Caudal mesoderm		-5.51243	-3.14201	#ffad1e	exe	lin_trace	FALSE	FALSE	lin_trace_p13_exp1.lin_trace_p13_exp1125	140.13	122.4	Chorion
-6.14149	-12.619	#824A09	emb	lin_trace	GFP	FALSE	lin_trace_p1_exp1.lin_trace_p1_exp1245	2669.76	-64.6	Amnion/Chorion		-4.46309	-4.41467	#ffad1e	exe	lin_trace	FALSE	FALSE	lin_trace_p13_exp1.lin_trace_p13_exp1127	110.16	-16.15	Chorion
-5.63526	-11.2	#824A09	emb	lin_trace	GFP	FALSE	lin_trace_p1_exp1.lin_trace_p1_exp1246	3299.13	-41.65	Amnion/Chorion		-0.473603	-4.16067	#d6616b	exe	lin_trace	FALSE	FALSE	lin_trace_p13_exp1.lin_trace_p13_exp1134	138.51	-22.1	EPC progenitors
-3.00469	-5.5945	#45d1c5	emb	lin_trace	GFP	FALSE	lin_trace_p1_exp1.lin_trace_p1_exp1247	3174.39	-49.3	Lateral & intermediate mesoderm		-5.21219	-0.545281	#ffad1e	exe	lin_trace	FALSE	FALSE	lin_trace_p13_exp1.lin_trace_p13_exp1135	128.79	60.35	Chorion
-5.15405	-6.6652	#53f1fc	emb	lin_trace	GFP	FALSE	lin_trace_p1_exp1.lin_trace_p1_exp1248	2060.64	66.3	Cardiopharyngeal mesoderm		-5.28401	-0.886697	#ffad1e	exe	lin_trace	FALSE	FALSE	lin_trace_p13_exp1.lin_trace_p13_exp1137	84.24	113.05	Chorion
-7.58769	-4.16916	#408DA1	emb	lin_trace	GFP	FALSE	lin_trace_p1_exp1.lin_trace_p1_exp1249	3684.69	30.6	Paraxial mesoderm		0.474903	-4.60543	#d6616b	exe	lin_trace	FALSE	FALSE	lin_trace_p13_exp1.lin_trace_p13_exp1143	231.66	164.9	EPC progenitors
-8.99048	-0.915115	#FBBE92	emb	lin_trace	GFP	FALSE	lin_trace_p1_exp1.lin_trace_p1_exp1251	1692.9	-11.05	Haematoendothelial progenitors		0.353898	-4.74742	#19ce5b	exe	lin_trace	FALSE	mCherry	lin_trace_p13_exp1.lin_trace_p13_exp1148	169.29	206.55	SpT-Gly
-3.8168	-9.11675	#cc7818	emb	lin_trace	GFP	FALSE	lin_trace_p1_exp1.lin_trace_p1_exp1254	1666.17	-14.45	Amnion/Chorion progenitor		-5.27166	-2.71358	#ffad1e	exe	lin_trace	FALSE	FALSE	lin_trace_p13_exp1.lin_trace_p13_exp1151	152.28	78.2	Chorion
-12.9307	-3.72473	#FF5608	emb	lin_trace	GFP	FALSE	lin_trace_p1_exp1.lin_trace_p1_exp1255	1326.78	51	Erythroid 3		-0.499578	-2.70758	#19ce5b	exe	lin_trace	FALSE	FALSE	lin_trace_p13_exp1.lin_trace_p13_exp1160	230.85	30.6	SpT-Gly
-5.22784	-4.65929	#FBBE92	emb	lin_trace	GFP	FALSE	lin_trace_p1_exp1.lin_trace_p1_exp1257	2199.96	-12.75	Haematoendothelial progenitors		-3.91466	-4.79689	#ffad1e	exe	lin_trace	FALSE	mCherry	lin_trace_p13_exp1.lin_trace_p13_exp1162	179.82	229.5	Chorion
-13.8666	-3.74295	#FF5608	emb	lin_trace	GFP	FALSE	lin_trace_p1_exp1.lin_trace_p1_exp1258	2020.95	-33.15	Erythroid 3		-4.2084	-4.16267	#ffad1e	exe	lin_trace	FALSE	FALSE	lin_trace_p13_exp1.lin_trace_p13_exp1180	97.2	23.8	Chorion
-15.0304	-3.51371	#FF5608	emb	lin_trace	GFP	FALSE	lin_trace_p1_exp1.lin_trace_p1_exp1259	1828.17	34.85	Erythroid 3		-1.65638	-3.82378	#19ce5b	exe	lin_trace	FALSE	FALSE	lin_trace_p13_exp1.lin_trace_p13_exp1193	191.97	-17.85	SpT-Gly
-6.16198	-13.1153	#824A09	emb	lin_trace	GFP	FALSE	lin_trace_p1_exp1.lin_trace_p1_exp1260	2923.29	-22.95	Amnion/Chorion		0.843851	-3.88353	#d6616b	exe	lin_trace	FALSE	FALSE	lin_trace_p13_exp1.lin_trace_p13_exp1197	235.71	-4.25	EPC progenitors
-9.05516	5.33137	#7F6874	emb	lin_trace	GFP	FALSE	lin_trace_p1_exp1.lin_trace_p1_exp1261	2673	1.7	ExE visceral endoderm		-3.83866	-4.55914	#ffad1e	exe	lin_trace	FALSE	mCherry	lin_trace_p13_exp1.lin_trace_p13_exp1198	178.2	213.35	Chorion
-5.8494	-6.54349	#53f1fc	emb	lin_trace	GFP	FALSE	lin_trace_p1_exp1.lin_trace_p1_exp1263	2695.68	-11.9	Cardiopharyngeal mesoderm		-5.57581	-1.87373	#ffad1e	exe	lin_trace	FALSE	FALSE	lin_trace_p13_exp1.lin_trace_p13_exp1205	149.04	110.5	Chorion
-13.8859	-3.47472	#FF5608	emb	lin_trace	GFP	FALSE	lin_trace_p1_exp1.lin_trace_p1_exp1264	2950.02	-50.15	Erythroid 3		-5.76942	-2.72644	#ffad1e	exe	lin_trace	FALSE	mCherry	lin_trace_p13_exp1.lin_trace_p13_exp1212	266.49	240.55	Chorion
9.55381	-4.0813	#649146	emb	lin_trace	GFP	FALSE	lin_trace_p1_exp1.lin_trace_p1_exp1265	3282.93	-9.35	Rostral neural plate		-5.4749	-2.33888	#ffad1e	exe	lin_trace	FALSE	FALSE	lin_trace_p13_exp1.lin_trace_p13_exp1223	138.51	121.55	Chorion
7.96548	-1.8397	#649146	emb	lin_trace	GFP	FALSE	lin_trace_p1_exp1.lin_trace_p1_exp1266	3198.69	46.75	Rostral neural plate		-0.683805	-4.14171	#19ce5b	exe	lin_trace	FALSE	mCherry	lin_trace_p13_exp1.lin_trace_p13_exp1247	312.66	917.15	SpT-Gly
-13.9264	-4.22847	#FF5608	emb	lin_trace	GFP	FALSE	lin_trace_p1_exp1.lin_trace_p1_exp1268	2682.72	27.2	Erythroid 3		-3.56153	-3.88411	#ffad1e	exe	lin_trace	FALSE	FALSE	lin_trace_p13_exp1.lin_trace_p13_exp1251	170.91	163.2	Chorion
-3.59859	-5.5958	#FBBE92	emb	lin_trace	GFP	FALSE	lin_trace_p1_exp1.lin_trace_p1_exp1269	2276.1	10.2	Haematoendothelial progenitors		0.578928	-4.92602	#19ce5b	exe	lin_trace	FALSE	FALSE	lin_trace_p13_exp1.lin_trace_p13_exp1256	243	2.55	SpT-Gly
-0.879128	-7.79545	#8870ad	emb	lin_trace	GFP	FALSE	lin_trace_p1_exp1.lin_trace_p1_exp1270	3313.71	0	ExE mesoderm		-0.147346	-4.20341	#d6616b	exe	lin_trace	FALSE	FALSE	lin_trace_p13_exp1.lin_trace_p13_exp1269	281.07	60.35	EPC progenitors
-4.17031	-13.0786	#824A09	emb	lin_trace	GFP	FALSE	lin_trace_p1_exp1.lin_trace_p1_exp1271	1854.9	-7.65	Amnion/Chorion		-1.1874	3.96044	#ffd854	exe	lin_trace	FALSE	mCherry	lin_trace_p13_exp1.lin_trace_p13_exp1286	207.36	254.15	Chorion progenitors
-1.19034	-5.77962	#8870ad	emb	lin_trace	GFP	FALSE	lin_trace_p1_exp1.lin_trace_p1_exp1272	1816.83	11.05	ExE mesoderm		-4.92047	-1.73353	#ffad1e	exe	lin_trace	FALSE	FALSE	lin_trace_p13_exp1.lin_trace_p13_exp1293	124.74	74.8	Chorion
-2.10073	-8.69187	#FBBE92	emb	lin_trace	GFP	FALSE	lin_trace_p1_exp1.lin_trace_p1_exp1273	2388.69	17.85	Haematoendothelial progenitors		-3.17146	-3.47415	#19ce5b	exe	lin_trace	FALSE	FALSE	lin_trace_p13_exp1.lin_trace_p13_exp1296	146.61	22.1	SpT-Gly
-6.31723	-11.7652	#824A09	emb	lin_trace	GFP	FALSE	lin_trace_p1_exp1.lin_trace_p1_exp1274	1830.6	-26.35	Amnion/Chorion		-2.5621	-3.8926	#19ce5b	exe	lin_trace	FALSE	FALSE	lin_trace_p13_exp1.lin_trace_p13_exp1297	166.86	107.95	SpT-Gly
-6.42712	-11.325	#824A09	emb	lin_trace	GFP	FALSE	lin_trace_p1_exp1.lin_trace_p1_exp1275	2314.17	73.95	Amnion/Chorion		-4.23826	0.69232	#ffad1e	exe	lin_trace	FALSE	FALSE	lin_trace_p13_exp1.lin_trace_p13_exp1314	115.83	56.95	Chorion
2.97779	-1.34347	#8e7e59	emb	lin_trace	GFP	FALSE	lin_trace_p1_exp1.lin_trace_p1_exp1276	2375.73	-12.75	Tail bud - neural		-4.19549	-4.19993	#ffad1e	exe	lin_trace	FALSE	FALSE	lin_trace_p13_exp1.lin_trace_p13_exp1317	188.73	86.7	Chorion
0.401427	-5.22358	#45d1c5	emb	lin_trace	GFP	FALSE	lin_trace_p1_exp1.lin_trace_p1_exp1278	3448.98	-8.5	Lateral & intermediate mesoderm		-4.08699	-4.49163	#ffad1e	exe	lin_trace	FALSE	FALSE	lin_trace_p13_exp1.lin_trace_p13_exp1322	126.36	35.7	Chorion
-6.70629	-4.68895	#408DA1	emb	lin_trace	GFP	FALSE	lin_trace_p1_exp1.lin_trace_p1_exp1279	2173.23	-24.65	Paraxial mesoderm		-4.42196	-2.44891	#ffad1e	exe	lin_trace	FALSE	FALSE	lin_trace_p13_exp1.lin_trace_p13_exp1327	123.93	134.3	Chorion
-5.45123	-11.1868	#824A09	emb	lin_trace	GFP	FALSE	lin_trace_p1_exp1.lin_trace_p1_exp1280	1434.51	-34.85	Amnion/Chorion		3.56664	-6.33064	#67000d	exe	lin_trace	FALSE	mCherry	lin_trace_p13_exp1.lin_trace_p13_exp1328	285.93	648.55	TGC progenitors
1.93517	-0.276516	#9e6762	emb	lin_trace	GFP	FALSE	lin_trace_p1_exp1.lin_trace_p1_exp1281	3197.88	100.3	Caudal epiblast		0.938884	-4.95321	#d6616b	exe	lin_trace	FALSE	mCherry	lin_trace_p13_exp1.lin_trace_p13_exp1330	177.39	504.9	EPC progenitors
0.186346	-3.30291	#1a3f52	emb	lin_trace	GFP	FALSE	lin_trace_p1_exp1.lin_trace_p1_exp1282	2949.21	107.1	Caudal mesoderm		-3.78765	-3.69988	#ffad1e	exe	lin_trace	FALSE	FALSE	lin_trace_p13_exp1.lin_trace_p13_exp1336	187.92	-13.6	Chorion
-2.61934	-3.49062	#A8DBF7	emb	lin_trace	GFP	FALSE	lin_trace_p1_exp1.lin_trace_p1_exp1283	2622.78	37.4	Presomitic mesoderm		-5.24275	-1.80578	#ffad1e	exe	lin_trace	FALSE	mCherry	lin_trace_p13_exp1.lin_trace_p13_exp1353	251.1	191.25	Chorion
-14.2327	-3.21558	#FF5608	emb	lin_trace	GFP	FALSE	lin_trace_p1_exp1.lin_trace_p1_exp1285	3235.95	48.45	Erythroid 3		-3.64049	-4.31964	#ffad1e	exe	lin_trace	FALSE	mCherry	lin_trace_p13_exp1.lin_trace_p13_exp1363	231.66	285.6	Chorion
7.69036	-4.39457	#649146	emb	lin_trace	GFP	FALSE	lin_trace_p1_exp1.lin_trace_p1_exp1286	4877.01	0.85	Rostral neural plate		-3.2925	-3.36956	#ffad1e	exe	lin_trace	FALSE	mCherry	lin_trace_p13_exp1.lin_trace_p13_exp1369	227.61	565.25	Chorion
5.22247	-3.40008	#354E23	emb	lin_trace	GFP	FALSE	lin_trace_p1_exp1.lin_trace_p1_exp1287	2293.11	20.4	Caudal neural plate		-4.76993	-0.915388	#ffad1e	exe	lin_trace	FALSE	FALSE	lin_trace_p13_exp1.lin_trace_p13_exp1370	82.62	64.6	Chorion
4.83497	-3.6161	#f7f79e	emb	lin_trace	GFP	FALSE	lin_trace_p1_exp1.lin_trace_p1_exp1288	1829.79	-26.35	Surface ectoderm		-5.16597	-0.341635	#ffad1e	exe	lin_trace	FALSE	mCherry	lin_trace_p13_exp1.lin_trace_p13_exp1374	214.65	480.25	Chorion
-4.31921	-2.94158	#1AA2EB	emb	lin_trace	GFP	FALSE	lin_trace_p1_exp1.lin_trace_p1_exp1290	2540.97	-55.25	Somitic mesoderm		-5.06507	0.184504	#ffad1e	exe	lin_trace	FALSE	FALSE	lin_trace_p13_exp1.lin_trace_p13_exp1375	142.56	23.8	Chorion
-5.78408	-11.1713	#824A09	emb	lin_trace	GFP	FALSE	lin_trace_p1_exp1.lin_trace_p1_exp1291	2711.07	77.35	Amnion/Chorion		-3.10332	-2.83595	#ffad1e	exe	lin_trace	FALSE	mCherry	lin_trace_p13_exp1.lin_trace_p13_exp1378	298.08	372.3	Chorion
-14.2127	-2.28237	#FF5608	emb	lin_trace	GFP	FALSE	lin_trace_p1_exp1.lin_trace_p1_exp1292	2801.79	-52.7	Erythroid 3		-4.21647	-4.3061	#ffad1e	exe	lin_trace	FALSE	FALSE	lin_trace_p15_exp1.lin_trace_p15_exp1008	90.72	95.2	Chorion
-14.9518	-5.19569	#FF5608	emb	lin_trace	GFP	FALSE	lin_trace_p1_exp1.lin_trace_p1_exp1293	1658.07	-79.05	Erythroid 3		-5.60115	-1.92217	#ffad1e	exe	lin_trace	FALSE	FALSE	lin_trace_p15_exp1.lin_trace_p15_exp1031	73.71	41.65	Chorion
6.52173	-1.99307	#649146	emb	lin_trace	GFP	FALSE	lin_trace_p1_exp1.lin_trace_p1_exp1295	3018.06	77.35	Rostral neural plate		0.275644	-4.38985	#19ce5b	exe	lin_trace	FALSE	mCherry	lin_trace_p15_exp1.lin_trace_p15_exp1032	256.77	249.9	SpT-Gly
8.51587	-2.22226	#649146	emb	lin_trace	GFP	FALSE	lin_trace_p1_exp1.lin_trace_p1_exp1297	2898.18	11.9	Rostral neural plate		-4.81024	0.4131	#ffad1e	exe	lin_trace	FALSE	FALSE	lin_trace_p15_exp1.lin_trace_p15_exp1048	98.01	77.35	Chorion
-14.7003	-0.558378	#D96B2B	emb	lin_trace	GFP	FALSE	lin_trace_p1_exp1.lin_trace_p1_exp1298	2233.98	-7.65	Erythroid 2		-4.72503	-3.66461	#ffad1e	exe	lin_trace	FALSE	FALSE	lin_trace_p15_exp1.lin_trace_p15_exp1091	148.23	41.65	Chorion
10.4409	-1.5385	#649146	emb	lin_trace	GFP	FALSE	lin_trace_p1_exp1.lin_trace_p1_exp1299	2233.98	5.1	Rostral neural plate		-5.09006	-1.90355	#ffad1e	exe	lin_trace	FALSE	FALSE	lin_trace_p15_exp1.lin_trace_p15_exp1093	105.3	35.7	Chorion
7.36031	-2.02157	#649146	emb	lin_trace	GFP	FALSE	lin_trace_p1_exp1.lin_trace_p1_exp1300	4722.3	-56.95	Rostral neural plate		1.22583	-5.41044	#d6616b	exe	lin_trace	FALSE	mCherry	lin_trace_p15_exp1.lin_trace_p15_exp1098	387.18	543.15	EPC progenitors
-14.3886	-0.149211	#D96B2B	emb	lin_trace	GFP	FALSE	lin_trace_p1_exp1.lin_trace_p1_exp1301	1709.1	-26.35	Erythroid 2		1.12556	-5.30703	#d6616b	exe	lin_trace	FALSE	FALSE	lin_trace_p15_exp1.lin_trace_p15_exp1119	814.86	68.85	EPC progenitors
-14.3456	-2.09637	#FF5608	emb	lin_trace	GFP	FALSE	lin_trace_p1_exp1.lin_trace_p1_exp1302	2023.38	-6.8	Erythroid 3		-5.48557	-1.77168	#ffad1e	exe	lin_trace	FALSE	mCherry	lin_trace_p15_exp1.lin_trace_p15_exp1120	213.03	347.65	Chorion
-5.75228	-11.6379	#824A09	emb	lin_trace	GFP	FALSE	lin_trace_p1_exp1.lin_trace_p1_exp1303	2310.93	50.15	Amnion/Chorion		1.93369	-5.34246	#d6616b	exe	lin_trace	FALSE	FALSE	lin_trace_p15_exp1.lin_trace_p15_exp1217	234.09	22.1	EPC progenitors
-15.2076	-2.47862	#D96B2B	emb	lin_trace	GFP	FALSE	lin_trace_p1_exp1.lin_trace_p1_exp1304	2289.87	12.75	Erythroid 2		-5.4015	-2.07964	#ffad1e	exe	lin_trace	FALSE	FALSE	lin_trace_p15_exp1.lin_trace_p15_exp1232	122.31	108.8	Chorion
-4.05872	-14.0023	#824A09	emb	lin_trace	GFP	FALSE	lin_trace_p1_exp1.lin_trace_p1_exp1305	4176.36	-2.55	Amnion/Chorion		-4.01659	-4.34713	#ffad1e	exe	lin_trace	FALSE	FALSE	lin_trace_p15_exp1.lin_trace_p15_exp1239	67.23	101.15	Chorion
-7.74458	-7.98412	#B51D8D	emb	lin_trace	GFP	FALSE	lin_trace_p1_exp1.lin_trace_p1_exp1306	1961.01	5.95	Cardiomyocytes		-5.73984	-2.50617	#ffad1e	exe	lin_trace	FALSE	mCherry	lin_trace_p15_exp1.lin_trace_p15_exp1243	101.25	197.2	Chorion
-0.309176	-6.93048	#45d1c5	emb	lin_trace	GFP	FALSE	lin_trace_p1_exp1.lin_trace_p1_exp1307	3008.34	4.25	Lateral & intermediate mesoderm		-5.94144	-2.99787	#ffad1e	exe	lin_trace	FALSE	mCherry	lin_trace_p15_exp1.lin_trace_p15_exp1265	251.91	417.35	Chorion
6.22965	-3.73055	#354E23	emb	lin_trace	GFP	FALSE	lin_trace_p1_exp1.lin_trace_p1_exp1309	3838.59	-36.55	Caudal neural plate		-5.23331	-2.57325	#ffad1e	exe	lin_trace	FALSE	FALSE	lin_trace_p15_exp1.lin_trace_p15_exp1266	133.65	102	Chorion
-0.694633	-7.14631	#8870ad	emb	lin_trace	GFP	FALSE	lin_trace_p1_exp1.lin_trace_p1_exp1311	2657.61	33.15	ExE mesoderm		2.45072	-6.58135	#67000d	exe	lin_trace	FALSE	mCherry	lin_trace_p15_exp1.lin_trace_p15_exp1297	172.53	197.2	TGC progenitors
2.86677	-0.371714	#8e7e59	emb	lin_trace	GFP	FALSE	lin_trace_p1_exp1.lin_trace_p1_exp1312	3027.78	-78.2	Tail bud - neural		-4.04188	-4.1434	#ffad1e	exe	lin_trace	FALSE	FALSE	lin_trace_p2_exp1.lin_trace_p2_exp1010	130.41	83.3	Chorion
-4.83095	-13.3495	#824A09	emb	lin_trace	GFP	FALSE	lin_trace_p1_exp1.lin_trace_p1_exp1313	1563.3	-0.85	Amnion/Chorion		-1.33924	5.41902	#ffd854	exe	lin_trace	FALSE	mCherry	lin_trace_p2_exp1.lin_trace_p2_exp1013	179.01	280.5	Chorion progenitors
8.67707	-2.34554	#649146	emb	lin_trace	GFP	FALSE	lin_trace_p1_exp1.lin_trace_p1_exp1314	2100.33	-19.55	Rostral neural plate		-5.28826	-3.41613	#ffad1e	exe	lin_trace	FALSE	mCherry	lin_trace_p2_exp1.lin_trace_p2_exp1014	191.97	596.7	Chorion
-4.50271	-12.9096	#824A09	emb	lin_trace	GFP	FALSE	lin_trace_p1_exp1.lin_trace_p1_exp1316	3587.49	11.05	Amnion/Chorion		1.25799	-5.33175	#d6616b	exe	lin_trace	FALSE	mCherry	lin_trace_p2_exp1.lin_trace_p2_exp1019	294.84	915.45	EPC progenitors
-1.80274	-3.34594	#408DA1	emb	lin_trace	GFP	FALSE	lin_trace_p1_exp1.lin_trace_p1_exp1317	1805.49	-5.95	Paraxial mesoderm		-5.35486	0.537595	#ffad1e	exe	lin_trace	FALSE	mCherry	lin_trace_p2_exp1.lin_trace_p2_exp1022	224.37	451.35	Chorion
-5.53104	-8.14263	#B51D8D	emb	lin_trace	GFP	FALSE	lin_trace_p1_exp1.lin_trace_p1_exp1318	1884.06	79.9	Cardiomyocytes		0.425871	-4.19724	#19ce5b	exe	lin_trace	FALSE	FALSE	lin_trace_p2_exp1.lin_trace_p2_exp1030	230.85	119	SpT-Gly
1.67985	-0.773088	#9e6762	emb	lin_trace	GFP	FALSE	lin_trace_p1_exp1.lin_trace_p1_exp1319	2214.54	28.05	Caudal epiblast		-5.51705	-2.83017	#ffad1e	exe	lin_trace	FALSE	mCherry	lin_trace_p2_exp1.lin_trace_p2_exp1046	255.15	226.1	Chorion
-13.2332	0.987403	#C72228	emb	lin_trace	GFP	FALSE	lin_trace_p1_exp1.lin_trace_p1_exp1320	1773.9	34.85	Erythroid 1		-5.95374	-3.2481	#ffad1e	exe	lin_trace	FALSE	mCherry	lin_trace_p2_exp1.lin_trace_p2_exp1061	171.72	340	Chorion
1.94827	-9.63857	#532C8A	emb	lin_trace	GFP	FALSE	lin_trace_p1_exp1.lin_trace_p1_exp1326	2183.76	72.25	Allantois		-4.51457	-4.34218	#ffad1e	exe	lin_trace	FALSE	mCherry	lin_trace_p2_exp1.lin_trace_p2_exp1064	264.87	368.05	Chorion
-14.6194	-1.50407	#FF5608	emb	lin_trace	GFP	FALSE	lin_trace_p1_exp1.lin_trace_p1_exp1329	2013.66	98.6	Erythroid 3		-5.0646	-2.19058	#ffad1e	exe	lin_trace	FALSE	FALSE	lin_trace_p2_exp1.lin_trace_p2_exp1075	459.27	183.6	Chorion
2.5288	-1.52408	#8e7e59	emb	lin_trace	GFP	FALSE	lin_trace_p1_exp1.lin_trace_p1_exp1330	3795.66	32.3	Tail bud - neural		0.31221	-4.19088	#d6616b	exe	lin_trace	FALSE	FALSE	lin_trace_p2_exp1.lin_trace_p2_exp1084	186.3	-71.4	EPC progenitors
-8.61754	8.74641	#7F6874	emb	lin_trace	GFP	FALSE	lin_trace_p1_exp1.lin_trace_p1_exp1332	1806.3	-45.05	ExE visceral endoderm		-5.61768	-1.81797	#ffad1e	exe	lin_trace	FALSE	FALSE	lin_trace_p2_exp1.lin_trace_p2_exp1087	206.55	86.7	Chorion
-3.41406	-14.1894	#824A09	emb	lin_trace	GFP	FALSE	lin_trace_p1_exp1.lin_trace_p1_exp1333	2412.99	16.15	Amnion/Chorion		1.06159	-4.11866	#d6616b	exe	lin_trace	FALSE	mCherry	lin_trace_p2_exp1.lin_trace_p2_exp1088	221.94	198.9	EPC progenitors
-15.5515	0.914631	#D96B2B	emb	lin_trace	GFP	FALSE	lin_trace_p1_exp1.lin_trace_p1_exp1334	2984.04	8.5	Erythroid 2		4.38911	-6.35694	#67000d	exe	lin_trace	FALSE	FALSE	lin_trace_p2_exp1.lin_trace_p2_exp1094	89.91	15.3	TGC progenitors
3.92445	-3.94772	#f7f79e	emb	lin_trace	GFP	FALSE	lin_trace_p1_exp1.lin_trace_p1_exp1335	2462.4	35.7	Surface ectoderm		-4.56272	-3.29985	#ffad1e	exe	lin_trace	FALSE	FALSE	lin_trace_p2_exp1.lin_trace_p2_exp1118	149.85	9.35	Chorion
7.6303	-2.65847	#649146	emb	lin_trace	GFP	FALSE	lin_trace_p1_exp1.lin_trace_p1_exp1336	4644.54	-37.4	Rostral neural plate		-3.95255	1.78863	#ffad1e	exe	lin_trace	FALSE	mCherry	lin_trace_p2_exp1.lin_trace_p2_exp1122	196.83	732.7	Chorion
-0.427959	-7.91036	#8870ad	emb	lin_trace	GFP	FALSE	lin_trace_p1_exp1.lin_trace_p1_exp1337	3028.59	-9.35	ExE mesoderm		-4.69751	-3.59041	#ffad1e	exe	lin_trace	FALSE	FALSE	lin_trace_p2_exp1.lin_trace_p2_exp1123	222.75	183.6	Chorion
7.73704	-4.80255	#649146	emb	lin_trace	GFP	FALSE	lin_trace_p1_exp1.lin_trace_p1_exp1338	2839.86	20.4	Rostral neural plate		-4.90117	-0.0334522	#ffad1e	exe	lin_trace	FALSE	mCherry	lin_trace_p2_exp1.lin_trace_p2_exp1126	152.28	424.15	Chorion
-5.15784	-13.198	#824A09	emb	lin_trace	GFP	FALSE	lin_trace_p1_exp1.lin_trace_p1_exp1339	1968.3	11.05	Amnion/Chorion		-2.72466	-3.40071	#19ce5b	exe	lin_trace	FALSE	FALSE	lin_trace_p2_exp1.lin_trace_p2_exp1130	229.23	-74.8	SpT-Gly
-1.32876	8.68174	#EF5A9D	emb	lin_trace	GFP	FALSE	lin_trace_p1_exp1.lin_trace_p1_exp1340	4381.29	-7.65	Gut		4.22317	-5.71075	#2e7ebc	exe	lin_trace	FALSE	FALSE	lin_trace_p2_exp1.lin_trace_p2_exp1135	463.32	116.45	p-TGC
-0.324516	-4.99373	#45d1c5	emb	lin_trace	GFP	FALSE	lin_trace_p1_exp1.lin_trace_p1_exp1341	3964.14	32.3	Lateral & intermediate mesoderm		-5.51369	-2.49715	#ffad1e	exe	lin_trace	FALSE	mCherry	lin_trace_p2_exp1.lin_trace_p2_exp1149	98.01	208.25	Chorion
1.13542	-2.82062	#1a3f52	emb	lin_trace	GFP	FALSE	lin_trace_p1_exp1.lin_trace_p1_exp1342	3316.95	30.6	Caudal mesoderm		-4.22662	-4.26701	#ffad1e	exe	lin_trace	FALSE	mCherry	lin_trace_p2_exp1.lin_trace_p2_exp1152	181.44	294.95	Chorion
-7.31755	-5.65113	#53f1fc	emb	lin_trace	GFP	FALSE	lin_trace_p1_exp1.lin_trace_p1_exp1343	2858.49	-4.25	Cardiopharyngeal mesoderm		-5.59736	-3.18973	#ffad1e	exe	lin_trace	FALSE	mCherry	lin_trace_p2_exp1.lin_trace_p2_exp1160	157.95	571.2	Chorion
9.00364	-3.87605	#647A4F	emb	lin_trace	GFP	FALSE	lin_trace_p1_exp1.lin_trace_p1_exp1344	2535.3	-2.55	Forebrain/Midbrain/Hindbrain		-4.20764	-4.43298	#ffad1e	exe	lin_trace	FALSE	mCherry	lin_trace_p2_exp1.lin_trace_p2_exp1176	186.3	335.75	Chorion
2.8156	-1.05296	#8e7e59	emb	lin_trace	GFP	FALSE	lin_trace_p1_exp1.lin_trace_p1_exp1345	2997.81	2.55	Tail bud - neural		-2.67392	-3.93993	#19ce5b	exe	lin_trace	FALSE	FALSE	lin_trace_p2_exp1.lin_trace_p2_exp1180	162.81	1.7	SpT-Gly
3.16768	-3.10883	#FACB12	emb	lin_trace	GFP	FALSE	lin_trace_p1_exp1.lin_trace_p1_exp1346	1247.4	12.75	PGC		0.23905	-4.00725	#d6616b	exe	lin_trace	FALSE	FALSE	lin_trace_p2_exp1.lin_trace_p2_exp1205	118.26	17.85	EPC progenitors
-4.64143	-12.7846	#cc7818	emb	lin_trace	GFP	FALSE	lin_trace_p1_exp1.lin_trace_p1_exp1347	1538.19	65.45	Amnion/Chorion progenitor		-5.93076	-2.17588	#ffad1e	exe	lin_trace	FALSE	FALSE	lin_trace_p2_exp1.lin_trace_p2_exp1208	178.2	63.75	Chorion
-14.3671	-3.51584	#FF5608	emb	lin_trace	GFP	FALSE	lin_trace_p1_exp1.lin_trace_p1_exp1348	2578.23	-8.5	Erythroid 3		-4.33283	-3.2044	#ffad1e	exe	lin_trace	FALSE	mCherry	lin_trace_p2_exp1.lin_trace_p2_exp1212	167.67	294.95	Chorion
-9.36862	-2.76271	#ff891c	emb	lin_trace	GFP	FALSE	lin_trace_p1_exp1.lin_trace_p1_exp1349	2640.6	-37.4	Endothelial cells		-2.39158	-3.94836	#19ce5b	exe	lin_trace	FALSE	FALSE	lin_trace_p2_exp1.lin_trace_p2_exp1213	179.82	26.35	SpT-Gly
0.222178	-4.62957	#45d1c5	emb	lin_trace	GFP	FALSE	lin_trace_p1_exp1.lin_trace_p1_exp1350	3640.14	-41.65	Lateral & intermediate mesoderm		-4.25639	-4.14882	#ffad1e	exe	lin_trace	FALSE	mCherry	lin_trace_p2_exp1.lin_trace_p2_exp1223	172.53	337.45	Chorion
7.34809	-4.10355	#647A4F	emb	lin_trace	GFP	FALSE	lin_trace_p1_exp1.lin_trace_p1_exp1351	2349.81	40.8	Forebrain/Midbrain/Hindbrain		-5.60828	-1.21607	#ffad1e	exe	lin_trace	FALSE	FALSE	lin_trace_p2_exp1.lin_trace_p2_exp1229	121.5	114.75	Chorion
4.51415	-4.45847	#f7f79e	emb	lin_trace	GFP	FALSE	lin_trace_p1_exp1.lin_trace_p1_exp1352	2766.96	-4.25	Surface ectoderm		-3.88214	-4.0335	#ffad1e	exe	lin_trace	FALSE	mCherry	lin_trace_p2_exp1.lin_trace_p2_exp1231	109.35	202.3	Chorion
4.00537	-1.59435	#8e7e59	emb	lin_trace	GFP	FALSE	lin_trace_p1_exp1.lin_trace_p1_exp1353	1990.17	-28.05	Tail bud - neural		-4.08422	2.46398	#ffad1e	exe	lin_trace	FALSE	FALSE	lin_trace_p2_exp1.lin_trace_p2_exp1233	87.48	119.85	Chorion
-6.50987	-11.559	#824A09	emb	lin_trace	GFP	FALSE	lin_trace_p1_exp1.lin_trace_p1_exp1354	4479.3	-18.7	Amnion/Chorion		-5.82771	-0.221717	#ffad1e	exe	lin_trace	FALSE	mCherry	lin_trace_p2_exp1.lin_trace_p2_exp1234	118.26	504.9	Chorion
-13.87	-4.24386	#FF5608	emb	lin_trace	GFP	FALSE	lin_trace_p1_exp1.lin_trace_p1_exp1356	1587.6	-34.85	Erythroid 3		-3.93964	-3.05215	#ffad1e	exe	lin_trace	FALSE	FALSE	lin_trace_p2_exp1.lin_trace_p2_exp1235	132.03	161.5	Chorion
7.25092	-2.1638	#647A4F	emb	lin_trace	GFP	FALSE	lin_trace_p1_exp1.lin_trace_p1_exp1357	2811.51	12.75	Forebrain/Midbrain/Hindbrain		-5.61134	-2.57375	#ffad1e	exe	lin_trace	FALSE	mCherry	lin_trace_p2_exp1.lin_trace_p2_exp1242	228.42	460.7	Chorion
-0.198927	-11.2269	#532C8A	emb	lin_trace	GFP	FALSE	lin_trace_p1_exp1.lin_trace_p1_exp1358	2460.78	18.7	Allantois		-5.28729	-2.42645	#ffad1e	exe	lin_trace	FALSE	mCherry	lin_trace_p2_exp1.lin_trace_p2_exp1257	264.06	582.25	Chorion
-9.37873	-1.41054	#FBBE92	emb	lin_trace	GFP	FALSE	lin_trace_p1_exp1.lin_trace_p1_exp1359	1516.32	-13.6	Haematoendothelial progenitors		-5.54255	-0.146195	#ffad1e	exe	lin_trace	FALSE	mCherry	lin_trace_p2_exp1.lin_trace_p2_exp1258	274.59	476.85	Chorion
1.18966	-9.42427	#532C8A	emb	lin_trace	GFP	FALSE	lin_trace_p1_exp1.lin_trace_p1_exp1360	1946.43	39.1	Allantois		-4.58101	0.798125	#ffad1e	exe	lin_trace	FALSE	mCherry	lin_trace_p2_exp1.lin_trace_p2_exp1273	396.09	794.75	Chorion
9.29059	-4.29459	#647A4F	emb	lin_trace	GFP	FALSE	lin_trace_p1_exp1.lin_trace_p1_exp1361	2699.73	13.6	Forebrain/Midbrain/Hindbrain		-4.29197	-3.81484	#ffad1e	exe	lin_trace	FALSE	FALSE	lin_trace_p2_exp1.lin_trace_p2_exp1303	243.81	2.55	Chorion
0.794158	-9.44359	#532C8A	emb	lin_trace	GFP	FALSE	lin_trace_p1_exp1.lin_trace_p1_exp1363	2236.41	20.4	Allantois		-3.74379	2.30877	#ffad1e	exe	lin_trace	FALSE	mCherry	lin_trace_p2_exp1.lin_trace_p2_exp1318	218.7	584.8	Chorion
-10.3852	-1.59661	#ff891c	emb	lin_trace	GFP	FALSE	lin_trace_p1_exp1.lin_trace_p1_exp1364	2785.59	-45.9	Endothelial cells		-4.76784	-4.17983	#ffad1e	exe	lin_trace	FALSE	FALSE	lin_trace_p2_exp1.lin_trace_p2_exp1320	246.24	10.2	Chorion
-3.33608	-8.70407	#cc7818	emb	lin_trace	GFP	FALSE	lin_trace_p1_exp1.lin_trace_p1_exp1365	1692.9	-41.65	Amnion/Chorion progenitor		1.77174	-5.64677	#d6616b	exe	lin_trace	FALSE	FALSE	lin_trace_p2_exp1.lin_trace_p2_exp1334	144.18	96.9	EPC progenitors
-14.2071	-3.33507	#FF5608	emb	lin_trace	GFP	FALSE	lin_trace_p1_exp1.lin_trace_p1_exp1369	2510.19	-18.7	Erythroid 3		-4.05243	-3.10936	#ffad1e	exe	lin_trace	FALSE	FALSE	lin_trace_p2_exp1.lin_trace_p2_exp1336	212.22	125.8	Chorion
-6.72438	-11.7937	#824A09	emb	lin_trace	GFP	FALSE	lin_trace_p1_exp1.lin_trace_p1_exp1370	3160.62	40.8	Amnion/Chorion		-4.42141	-3.9148	#ffad1e	exe	lin_trace	FALSE	FALSE	lin_trace_p2_exp1.lin_trace_p2_exp1348	251.91	84.15	Chorion
1.60189	-10.3975	#532C8A	emb	lin_trace	GFP	FALSE	lin_trace_p1_exp1.lin_trace_p1_exp1371	2099.52	10.2	Allantois		-5.17797	-2.25614	#ffad1e	exe	lin_trace	FALSE	FALSE	lin_trace_p2_exp1.lin_trace_p2_exp1354	327.24	107.1	Chorion
-2.90415	-3.30407	#A8DBF7	emb	lin_trace	GFP	FALSE	lin_trace_p1_exp1.lin_trace_p1_exp1372	3818.34	53.55	Presomitic mesoderm		-4.72831	0.0218497	#ffad1e	exe	lin_trace	FALSE	mCherry	lin_trace_p2_exp1.lin_trace_p2_exp1355	196.02	368.9	Chorion
3.13554	-0.864954	#8e7e59	emb	lin_trace	GFP	FALSE	lin_trace_p1_exp1.lin_trace_p1_exp1373	1834.65	-14.45	Tail bud - neural		-4.11905	-4.62793	#ffad1e	exe	lin_trace	FALSE	FALSE	lin_trace_p2_exp1.lin_trace_p2_exp1372	164.43	5.1	Chorion
-16.005	-4.77971	#FF5608	emb	lin_trace	GFP	FALSE	lin_trace_p1_exp1.lin_trace_p1_exp1374	1608.66	-5.95	Erythroid 3		-3.09661	-3.19263	#ffad1e	exe	lin_trace	FALSE	mCherry	lin_trace_p2_exp1.lin_trace_p2_exp1373	302.13	337.45	Chorion
-5.00384	-3.12853	#1AA2EB	emb	lin_trace	GFP	FALSE	lin_trace_p1_exp1.lin_trace_p1_exp1375	4919.13	-10.2	Somitic mesoderm		-5.40994	-0.920906	#ffad1e	exe	lin_trace	FALSE	FALSE	lin_trace_p2_exp1.lin_trace_p2_exp1378	107.73	130.9	Chorion
-6.47903	-11.9098	#824A09	emb	lin_trace	GFP	FALSE	lin_trace_p1_exp1.lin_trace_p1_exp1376	1657.26	63.75	Amnion/Chorion		-1.72378	2.72786	#ffd854	exe	lin_trace	FALSE	FALSE	lin_trace_p3_exp1.lin_trace_p3_exp1003	204.12	90.95	Chorion progenitors
-6.58516	-3.759	#408DA1	emb	lin_trace	GFP	FALSE	lin_trace_p1_exp1.lin_trace_p1_exp1377	2451.87	-36.55	Paraxial mesoderm		-5.50494	-1.96221	#ffad1e	exe	lin_trace	FALSE	mCherry	lin_trace_p3_exp1.lin_trace_p3_exp1012	154.71	731.85	Chorion
-5.46099	-4.6767	#408DA1	emb	lin_trace	GFP	FALSE	lin_trace_p1_exp1.lin_trace_p1_exp1378	3008.34	-11.05	Paraxial mesoderm		-4.73731	-4.34449	#ffad1e	exe	lin_trace	FALSE	FALSE	lin_trace_p3_exp1.lin_trace_p3_exp1014	221.13	107.95	Chorion
2.6981	-1.21555	#8e7e59	emb	lin_trace	GFP	FALSE	lin_trace_p1_exp1.lin_trace_p1_exp1379	3582.63	89.25	Tail bud - neural		-5.42343	-0.719391	#ffad1e	exe	lin_trace	FALSE	mCherry	lin_trace_p3_exp1.lin_trace_p3_exp1016	181.44	276.25	Chorion
-1.65075	-3.11588	#1a3f52	emb	lin_trace	GFP	FALSE	lin_trace_p1_exp1.lin_trace_p1_exp1380	4889.97	41.65	Caudal mesoderm		-4.42983	0.656468	#ffad1e	exe	lin_trace	FALSE	mCherry	lin_trace_p3_exp1.lin_trace_p3_exp1022	446.31	1014.9	Chorion
0.385582	-10.5775	#532C8A	emb	lin_trace	GFP	FALSE	lin_trace_p10_exp1.lin_trace_p10_exp1001	2339.28	-0.85	Allantois		-5.14925	-1.36604	#ffad1e	exe	lin_trace	FALSE	mCherry	lin_trace_p3_exp1.lin_trace_p3_exp1034	93.96	267.75	Chorion
-0.864811	-3.05837	#DFCDE4	emb	lin_trace	GFP	FALSE	lin_trace_p10_exp1.lin_trace_p10_exp1002	3137.13	5.1	Late nascent mesoderm		-5.48504	-2.18194	#ffad1e	exe	lin_trace	FALSE	mCherry	lin_trace_p3_exp1.lin_trace_p3_exp1055	220.32	651.1	Chorion
4.20736	-2.63522	#f7f79e	emb	lin_trace	GFP	FALSE	lin_trace_p10_exp1.lin_trace_p10_exp1003	2852.82	-36.55	Surface ectoderm		-4.45505	0.659085	#ffad1e	exe	lin_trace	FALSE	FALSE	lin_trace_p3_exp1.lin_trace_p3_exp1062	89.1	177.65	Chorion
-2.19998	-2.19617	#DFCDE4	emb	lin_trace	GFP	FALSE	lin_trace_p10_exp1.lin_trace_p10_exp1004	2957.31	-7.65	Late nascent mesoderm		0.40848	-4.9666	#d6616b	exe	lin_trace	FALSE	FALSE	lin_trace_p3_exp1.lin_trace_p3_exp1074	99.63	91.8	EPC progenitors
0.928133	11.3271	#0F4A9C	emb	lin_trace	GFP	FALSE	lin_trace_p10_exp1.lin_trace_p10_exp1007	6240.24	34.85	Node/Notochord		-4.42543	1.7899	#ffad1e	exe	lin_trace	FALSE	mCherry	lin_trace_p3_exp1.lin_trace_p3_exp1081	301.32	453.05	Chorion
1.82891	-7.59361	#8870ad	emb	lin_trace	GFP	FALSE	lin_trace_p10_exp1.lin_trace_p10_exp1008	3298.32	-0.85	ExE mesoderm		-5.6617	-1.60292	#ffad1e	exe	lin_trace	FALSE	mCherry	lin_trace_p3_exp1.lin_trace_p3_exp1102	148.23	429.25	Chorion
1.97889	-0.0962182	#8e7e59	emb	lin_trace	GFP	FALSE	lin_trace_p10_exp1.lin_trace_p10_exp1011	2705.4	-51.85	Tail bud - neural		-1.24955	4.04907	#ffd854	exe	lin_trace	FALSE	mCherry	lin_trace_p3_exp1.lin_trace_p3_exp1109	227.61	283.9	Chorion progenitors
4.37548	-1.19405	#f7f79e	emb	lin_trace	GFP	FALSE	lin_trace_p10_exp1.lin_trace_p10_exp1012	3043.17	-45.05	Surface ectoderm		-4.47346	-4.65184	#ffad1e	exe	lin_trace	FALSE	FALSE	lin_trace_p3_exp1.lin_trace_p3_exp1127	314.28	34	Chorion
1.09293	-8.27705	#532C8A	emb	lin_trace	GFP	FALSE	lin_trace_p10_exp1.lin_trace_p10_exp1013	5226.93	-4.25	Allantois		-4.40782	1.22661	#ffad1e	exe	lin_trace	FALSE	mCherry	lin_trace_p3_exp1.lin_trace_p3_exp1141	163.62	455.6	Chorion
9.85012	-3.5502	#649146	emb	lin_trace	GFP	FALSE	lin_trace_p10_exp1.lin_trace_p10_exp1014	4815.45	-31.45	Rostral neural plate		-4.46693	0.196385	#ffad1e	exe	lin_trace	FALSE	mCherry	lin_trace_p3_exp1.lin_trace_p3_exp1170	240.57	632.4	Chorion
-15.1571	-0.177545	#D96B2B	emb	lin_trace	GFP	FALSE	lin_trace_p10_exp1.lin_trace_p10_exp1015	1644.3	-15.3	Erythroid 2		-5.24313	-1.76238	#ffad1e	exe	lin_trace	FALSE	FALSE	lin_trace_p3_exp1.lin_trace_p3_exp1184	135.27	52.7	Chorion
-5.83192	-3.69009	#408DA1	emb	lin_trace	GFP	FALSE	lin_trace_p10_exp1.lin_trace_p10_exp1018	2675.43	65.45	Paraxial mesoderm		-3.39591	3.17432	#ffad1e	exe	lin_trace	FALSE	mCherry	lin_trace_p3_exp1.lin_trace_p3_exp1185	110.97	422.45	Chorion
		#7F6874	emb	lin_trace	GFP	FALSE	lin_trace_p10_exp1.lin_trace_p10_exp1019	1971.54	-0.85	ExE visceral endoderm		-5.40876	-3.38785	#ffad1e	exe	lin_trace	FALSE	mCherry	lin_trace_p3_exp1.lin_trace_p3_exp1191	210.6	552.5	Chorion
		#90BF75	emb	lin_trace	GFP	FALSE	lin_trace_p10_exp1.lin_trace_p10_exp1020	2809.89	22.1	Definitive ectoderm		-3.73859	-4.22334	#ffad1e	exe	lin_trace	FALSE	mCherry	lin_trace_p3_exp1.lin_trace_p3_exp1192	195.21	391	Chorion
-7.28562	-4.31387	#53f1fc	emb	lin_trace	GFP	FALSE	lin_trace_p10_exp1.lin_trace_p10_exp1021	4642.92	-21.25	Cardiopharyngeal mesoderm		-3.43578	-3.53888	#ffad1e	exe	lin_trace	FALSE	FALSE	lin_trace_p3_exp1.lin_trace_p3_exp1194	189.54	14.45	Chorion
0.189098	-5.0802	#DFCDE4	emb	lin_trace	GFP	FALSE	lin_trace_p10_exp1.lin_trace_p10_exp1022	2866.59	-11.9	Late nascent mesoderm		3.25891	-6.89106	#67000d	exe	lin_trace	FALSE	FALSE	lin_trace_p3_exp1.lin_trace_p3_exp1200	208.98	126.65	TGC progenitors
7.87364	-1.46301	#649146	emb	lin_trace	GFP	FALSE	lin_trace_p10_exp1.lin_trace_p10_exp1023	2322.27	45.05	Rostral neural plate		-5.2015	-0.275438	#ffad1e	exe	lin_trace	FALSE	mCherry	lin_trace_p3_exp1.lin_trace_p3_exp1201	136.89	576.3	Chorion
6.0351	-3.65355	#354E23	emb	lin_trace	GFP	FALSE	lin_trace_p10_exp1.lin_trace_p10_exp1024	2736.99	-18.7	Caudal neural plate		-4.75056	-4.04768	#ffad1e	exe	lin_trace	FALSE	FALSE	lin_trace_p3_exp1.lin_trace_p3_exp1205	245.43	-12.75	Chorion
8.63083	0.00611984	#649146	emb	lin_trace	GFP	FALSE	lin_trace_p10_exp1.lin_trace_p10_exp1025	3639.33	-12.75	Rostral neural plate		2.70808	-6.06287	#67000d	exe	lin_trace	FALSE	mCherry	lin_trace_p3_exp1.lin_trace_p3_exp1228	475.47	439.45	TGC progenitors
-0.39908	-8.41771	#8870ad	emb	lin_trace	GFP	FALSE	lin_trace_p10_exp1.lin_trace_p10_exp1026	2958.93	-15.3	ExE mesoderm		3.80538	-6.21792	#67000d	exe	lin_trace	FALSE	mCherry	lin_trace_p3_exp1.lin_trace_p3_exp1230	419.58	584.8	TGC progenitors
-9.71892	5.80253	#7F6874	emb	lin_trace	GFP	FALSE	lin_trace_p10_exp1.lin_trace_p10_exp1027	2023.38	-37.4	ExE visceral endoderm		0.518474	2.8011	#ffd854	exe	lin_trace	FALSE	mCherry	lin_trace_p3_exp1.lin_trace_p3_exp1236	207.36	396.1	Chorion progenitors
1.28755	-2.90873	#DFCDE4	emb	lin_trace	GFP	FALSE	lin_trace_p10_exp1.lin_trace_p10_exp1028	2357.91	-51.85	Late nascent mesoderm		-4.9945	0.525144	#ffad1e	exe	lin_trace	FALSE	mCherry	lin_trace_p3_exp1.lin_trace_p3_exp1238	143.37	782	Chorion
9.63928	-2.29565	#649146	emb	lin_trace	GFP	FALSE	lin_trace_p10_exp1.lin_trace_p10_exp1029	3829.68	-62.05	Rostral neural plate		-6.12299	-2.84216	#ffad1e	exe	lin_trace	FALSE	FALSE	lin_trace_p3_exp1.lin_trace_p3_exp1244	133.65	16.15	Chorion
9.40013	-3.96956	#649146	emb	lin_trace	GFP	FALSE	lin_trace_p10_exp1.lin_trace_p10_exp1030	4006.26	-15.3	Rostral neural plate		-2.76286	-3.9741	#19ce5b	exe	lin_trace	FALSE	FALSE	lin_trace_p3_exp1.lin_trace_p3_exp1248	208.98	-18.7	SpT-Gly
0.214149	-1.02937	#1a3f52	emb	lin_trace	GFP	FALSE	lin_trace_p10_exp1.lin_trace_p10_exp1031	3361.5	56.1	Caudal mesoderm		-5.55586	-2.88216	#ffad1e	exe	lin_trace	FALSE	mCherry	lin_trace_p3_exp1.lin_trace_p3_exp1249	327.24	221	Chorion
-3.08238	-3.62658	#A8DBF7	emb	lin_trace	GFP	FALSE	lin_trace_p10_exp1.lin_trace_p10_exp1032	3819.15	13.6	Presomitic mesoderm		-5.3519	-2.13247	#ffad1e	exe	lin_trace	FALSE	mCherry	lin_trace_p3_exp1.lin_trace_p3_exp1259	170.91	515.95	Chorion
-4.53166	-12.0996	#824A09	emb	lin_trace	GFP	FALSE	lin_trace_p10_exp1.lin_trace_p10_exp1033	3386.61	-12.75	Amnion/Chorion		-4.06748	-0.168208	#ffad1e	exe	lin_trace	FALSE	mCherry	lin_trace_p3_exp1.lin_trace_p3_exp1267	188.73	460.7	Chorion
-1.81691	-6.32118	#8870ad	emb	lin_trace	GFP	FALSE	lin_trace_p10_exp1.lin_trace_p10_exp1034	4238.73	-3.4	ExE mesoderm		-3.90483	-3.28862	#ffad1e	exe	lin_trace	FALSE	FALSE	lin_trace_p3_exp1.lin_trace_p3_exp1274	140.94	114.75	Chorion
0.992955	-4.14284	#45d1c5	emb	lin_trace	GFP	FALSE	lin_trace_p10_exp1.lin_trace_p10_exp1035	3563.19	10.2	Lateral & intermediate mesoderm		3.04222	-6.03097	#67000d	exe	lin_trace	FALSE	mCherry	lin_trace_p3_exp1.lin_trace_p3_exp1276	384.75	926.5	TGC progenitors
-0.70426	-1.76928	#1a3f52	emb	lin_trace	GFP	FALSE	lin_trace_p10_exp1.lin_trace_p10_exp1037	4471.2	-55.25	Caudal mesoderm		-3.39254	-3.57109	#19ce5b	exe	lin_trace	FALSE	mCherry	lin_trace_p3_exp1.lin_trace_p3_exp1279	220.32	402.05	SpT-Gly
-10.2992	-0.564047	#FBBE92	emb	lin_trace	GFP	FALSE	lin_trace_p10_exp1.lin_trace_p10_exp1039	2421.9	110.5	Haematoendothelial progenitors		1.07412	-5.76477	#d6616b	exe	lin_trace	FALSE	FALSE	lin_trace_p3_exp1.lin_trace_p3_exp1284	162.81	148.75	EPC progenitors
0.326036	-11.2682	#532C8A	emb	lin_trace	GFP	FALSE	lin_trace_p10_exp1.lin_trace_p10_exp1040	2987.28	-20.4	Allantois		0.396497	-3.9339	#19ce5b	exe	lin_trace	FALSE	mCherry	lin_trace_p3_exp1.lin_trace_p3_exp1306	295.65	286.45	SpT-Gly
-1.92242	9.07238	#EF5A9D	emb	lin_trace	GFP	FALSE	lin_trace_p10_exp1.lin_trace_p10_exp1043	5019.57	91.8	Gut		3.70426	-6.06778	#67000d	exe	lin_trace	FALSE	mCherry	lin_trace_p3_exp1.lin_trace_p3_exp1307	328.86	356.15	TGC progenitors
9.03821	-3.30776	#649146	emb	lin_trace	GFP	FALSE	lin_trace_p10_exp1.lin_trace_p10_exp1044	6847.74	11.05	Rostral neural plate		-4.17695	-3.91415	#ffad1e	exe	lin_trace	FALSE	mCherry	lin_trace_p3_exp1.lin_trace_p3_exp1313	196.02	203.15	Chorion
-9.75824	5.50664	#7F6874	emb	lin_trace	GFP	FALSE	lin_trace_p10_exp1.lin_trace_p10_exp1045	3472.47	-17.85	ExE visceral endoderm		-4.22778	-4.13911	#ffad1e	exe	lin_trace	FALSE	mCherry	lin_trace_p3_exp1.lin_trace_p3_exp1324	183.06	413.95	Chorion
-9.32654	6.42136	#7F6874	emb	lin_trace	GFP	FALSE	lin_trace_p10_exp1.lin_trace_p10_exp1046	2093.85	28.05	ExE visceral endoderm		-2.10462	-3.92937	#19ce5b	exe	lin_trace	FALSE	mCherry	lin_trace_p3_exp1.lin_trace_p3_exp1333	251.91	447.95	SpT-Gly
0.154148	-7.74847	#532C8A	emb	lin_trace	GFP	FALSE	lin_trace_p10_exp1.lin_trace_p10_exp1047	1684.8	-30.6	Allantois		-4.22442	-1.75001	#ffad1e	exe	lin_trace	FALSE	FALSE	lin_trace_p3_exp1.lin_trace_p3_exp1346	181.44	163.2	Chorion
-14.6434	-3.56336	#FF5608	emb	lin_trace	GFP	FALSE	lin_trace_p10_exp1.lin_trace_p10_exp1048	2953.26	0	Erythroid 3		-4.29162	-4.34939	#ffad1e	exe	lin_trace	FALSE	mCherry	lin_trace_p3_exp1.lin_trace_p3_exp1348	268.11	510.85	Chorion
4.67236	-3.71408	#f7f79e	emb	lin_trace	GFP	FALSE	lin_trace_p10_exp1.lin_trace_p10_exp1053	2003.13	-22.1	Surface ectoderm		-4.14922	-4.10343	#ffad1e	exe	lin_trace	FALSE	mCherry	lin_trace_p3_exp1.lin_trace_p3_exp1350	296.46	613.7	Chorion
-2.07903	7.91823	#EF5A9D	emb	lin_trace	GFP	FALSE	lin_trace_p10_exp1.lin_trace_p10_exp1055	3133.08	8.5	Gut		4.12956	-6.70385	#67000d	exe	lin_trace	FALSE	mCherry	lin_trace_p3_exp1.lin_trace_p3_exp1353	179.82	203.15	TGC progenitors
0.375388	-4.16253	#DFCDE4	emb	lin_trace	GFP	FALSE	lin_trace_p10_exp1.lin_trace_p10_exp1056	3615.84	41.65	Late nascent mesoderm		-2.6964	-3.73014	#19ce5b	exe	lin_trace	FALSE	mCherry	lin_trace_p3_exp1.lin_trace_p3_exp1355	419.58	310.25	SpT-Gly
-5.89319	-6.18927	#53f1fc	emb	lin_trace	GFP	FALSE	lin_trace_p10_exp1.lin_trace_p10_exp1057	2992.14	8.5	Cardiopharyngeal mesoderm		-5.39524	-3.35371	#ffad1e	exe	lin_trace	FALSE	mCherry	lin_trace_p3_exp1.lin_trace_p3_exp1370	104.49	309.4	Chorion
-9.99316	6.51195	#7F6874	emb	lin_trace	GFP	FALSE	lin_trace_p10_exp1.lin_trace_p10_exp1061	3483	19.55	ExE visceral endoderm		-6.15551	-2.74906	#ffad1e	exe	lin_trace	FALSE	mCherry	lin_trace_p3_exp1.lin_trace_p3_exp1371	147.42	456.45	Chorion
-6.2968	-6.24651	#53f1fc	emb	lin_trace	GFP	FALSE	lin_trace_p10_exp1.lin_trace_p10_exp1062	7115.85	2.55	Cardiopharyngeal mesoderm		-5.94134	-2.14243	#ffad1e	exe	lin_trace	FALSE	mCherry	lin_trace_p3_exp1.lin_trace_p3_exp1377	154.71	441.15	Chorion
3.75566	-0.131196	#8e7e59	emb	lin_trace	GFP	FALSE	lin_trace_p10_exp1.lin_trace_p10_exp1065	4036.23	-17	Tail bud - neural		-5.8754	-2.67266	#ffad1e	exe	lin_trace	FALSE	mCherry	lin_trace_p3_exp1.lin_trace_p3_exp1378	300.51	406.3	Chorion
-6.14584	-11.5857	#824A09	emb	lin_trace	GFP	FALSE	lin_trace_p10_exp1.lin_trace_p10_exp1066	3509.73	-0.85	Amnion/Chorion		-5.02818	-1.7115	#ffad1e	exe	lin_trace	FALSE	mCherry	lin_trace_p4_exp1.lin_trace_p4_exp1002	272.97	702.95	Chorion
0.936794	-7.5355	#8870ad	emb	lin_trace	GFP	FALSE	lin_trace_p10_exp1.lin_trace_p10_exp1067	2809.08	-48.45	ExE mesoderm		-5.51276	-2.88391	#ffad1e	exe	lin_trace	FALSE	FALSE	lin_trace_p4_exp1.lin_trace_p4_exp1012	138.51	-10.2	Chorion
3.81849	-2.40274	#f7f79e	emb	lin_trace	GFP	FALSE	lin_trace_p10_exp1.lin_trace_p10_exp1068	4103.46	-49.3	Surface ectoderm		-4.44793	0.959828	#ffad1e	exe	lin_trace	FALSE	mCherry	lin_trace_p4_exp1.lin_trace_p4_exp1016	188.73	550.8	Chorion
3.48047	-3.90946	#f7f79e	emb	lin_trace	GFP	FALSE	lin_trace_p10_exp1.lin_trace_p10_exp1069	4000.59	-12.75	Surface ectoderm		-1.81641	-3.98297	#19ce5b	exe	lin_trace	FALSE	FALSE	lin_trace_p4_exp1.lin_trace_p4_exp1019	233.28	25.5	SpT-Gly
-13.3173	1.29496	#C72228	emb	lin_trace	GFP	FALSE	lin_trace_p10_exp1.lin_trace_p10_exp1070	5640.03	-32.3	Erythroid 1		-5.24951	-1.46318	#ffad1e	exe	lin_trace	FALSE	mCherry	lin_trace_p4_exp1.lin_trace_p4_exp1027	170.91	510	Chorion
5.93961	-3.32068	#354E23	emb	lin_trace	GFP	FALSE	lin_trace_p10_exp1.lin_trace_p10_exp1071	3584.25	-54.4	Caudal neural plate		-5.20087	-1.5326	#ffad1e	exe	lin_trace	FALSE	mCherry	lin_trace_p4_exp1.lin_trace_p4_exp1031	289.17	814.3	Chorion
9.68014	-2.41457	#649146	emb	lin_trace	GFP	FALSE	lin_trace_p10_exp1.lin_trace_p10_exp1072	3822.39	-9.35	Rostral neural plate		-5.16745	-2.82246	#ffad1e	exe	lin_trace	FALSE	mCherry	lin_trace_p4_exp1.lin_trace_p4_exp1041	217.08	626.45	Chorion
8.35813	-1.94169	#649146	emb	lin_trace	GFP	FALSE	lin_trace_p10_exp1.lin_trace_p10_exp1073	2526.39	-45.9	Rostral neural plate		-4.47057	-3.95546	#ffad1e	exe	lin_trace	FALSE	mCherry	lin_trace_p4_exp1.lin_trace_p4_exp1043	209.79	515.1	Chorion
-2.40472	-11.7063	#cc7818	emb	lin_trace	GFP	FALSE	lin_trace_p10_exp1.lin_trace_p10_exp1074	1543.86	-43.35	Amnion/Chorion progenitor		-4.43809	-4.28266	#ffad1e	exe	lin_trace	FALSE	mCherry	lin_trace_p4_exp1.lin_trace_p4_exp1045	131.22	459	Chorion
6.35235	1.66307	#90BF75	emb	lin_trace	GFP	FALSE	lin_trace_p10_exp1.lin_trace_p10_exp1075	3312.9	-17.85	Definitive ectoderm		-4.99781	0.283287	#ffad1e	exe	lin_trace	FALSE	mCherry	lin_trace_p4_exp1.lin_trace_p4_exp1047	180.63	443.7	Chorion
2.12058	-3.81161	#45d1c5	emb	lin_trace	GFP	FALSE	lin_trace_p10_exp1.lin_trace_p10_exp1076	2609.82	-15.3	Lateral & intermediate mesoderm		-5.7666	-1.59458	#ffad1e	exe	lin_trace	FALSE	FALSE	lin_trace_p4_exp1.lin_trace_p4_exp1058	169.29	136	Chorion
0.076314	-1.29656	#1a3f52	emb	lin_trace	GFP	FALSE	lin_trace_p10_exp1.lin_trace_p10_exp1077	3239.19	-29.75	Caudal mesoderm		-5.85306	-2.47099	#ffad1e	exe	lin_trace	FALSE	mCherry	lin_trace_p4_exp1.lin_trace_p4_exp1060	183.87	702.95	Chorion
3.37839	-1.78633	#f7f79e	emb	lin_trace	GFP	FALSE	lin_trace_p10_exp1.lin_trace_p10_exp1079	3300.75	-54.4	Surface ectoderm		3.45935	-6.36	#67000d	exe	lin_trace	FALSE	mCherry	lin_trace_p4_exp1.lin_trace_p4_exp1061	416.34	918.85	TGC progenitors
-3.59638	-12.7822	#824A09	emb	lin_trace	GFP	FALSE	lin_trace_p10_exp1.lin_trace_p10_exp1080	3269.16	-25.5	Amnion/Chorion		1.46722	-2.86864	#ff78fa	exe	lin_trace	FALSE	FALSE	lin_trace_p4_exp1.lin_trace_p4_exp1065	281.88	74.8	SpA-TGC
0.178641	-5.93881	#8870ad	emb	lin_trace	GFP	FALSE	lin_trace_p10_exp1.lin_trace_p10_exp1082	2613.87	31.45	ExE mesoderm		-5.46074	-2.78157	#ffad1e	exe	lin_trace	FALSE	mCherry	lin_trace_p4_exp1.lin_trace_p4_exp1071	118.26	268.6	Chorion
10.7663	-2.60662	#649146	emb	lin_trace	GFP	FALSE	lin_trace_p10_exp1.lin_trace_p10_exp1083	2463.21	5.1	Rostral neural plate		-4.81717	0.200187	#ffad1e	exe	lin_trace	FALSE	mCherry	lin_trace_p4_exp1.lin_trace_p4_exp1073	124.74	257.55	Chorion
-4.93995	7.87018	#F6BFCB	emb	lin_trace	GFP	FALSE	lin_trace_p10_exp1.lin_trace_p10_exp1084	2690.01	-39.95	Visceral endoderm		-4.1287	-3.97677	#ffad1e	exe	lin_trace	FALSE	mCherry	lin_trace_p4_exp1.lin_trace_p4_exp1074	202.5	410.55	Chorion
-5.29862	-6.63801	#53f1fc	emb	lin_trace	GFP	FALSE	lin_trace_p10_exp1.lin_trace_p10_exp1086	3090.96	26.35	Cardiopharyngeal mesoderm		-1.24401	2.09607	#ffd854	exe	lin_trace	FALSE	mCherry	lin_trace_p4_exp1.lin_trace_p4_exp1075	119.88	197.2	Chorion progenitors
0.718617	11.0572	#0F4A9C	emb	lin_trace	GFP	FALSE	lin_trace_p10_exp1.lin_trace_p10_exp1087	4702.86	-47.6	Node/Notochord		-5.63153	-1.47911	#ffad1e	exe	lin_trace	FALSE	mCherry	lin_trace_p4_exp1.lin_trace_p4_exp1078	159.57	561	Chorion
-2.76348	-4.63951	#DFCDE4	emb	lin_trace	GFP	FALSE	lin_trace_p10_exp1.lin_trace_p10_exp1091	3323.43	33.15	Late nascent mesoderm		-4.33703	0.397117	#ffad1e	exe	lin_trace	FALSE	mCherry	lin_trace_p4_exp1.lin_trace_p4_exp1079	126.36	342.55	Chorion
-9.67855	6.9711	#7F6874	emb	lin_trace	GFP	FALSE	lin_trace_p10_exp1.lin_trace_p10_exp1092	2388.69	57.8	ExE visceral endoderm		-4.72578	-2.47672	#ffad1e	exe	lin_trace	FALSE	mCherry	lin_trace_p4_exp1.lin_trace_p4_exp1089	200.88	425	Chorion
-3.69342	7.8639	#F6BFCB	emb	lin_trace	GFP	FALSE	lin_trace_p10_exp1.lin_trace_p10_exp1093	5772.06	30.6	Visceral endoderm		-4.85293	0.757781	#ffad1e	exe	lin_trace	FALSE	FALSE	lin_trace_p4_exp1.lin_trace_p4_exp1092	43.74	181.05	Chorion
-6.67732	-11.3733	#824A09	emb	lin_trace	GFP	FALSE	lin_trace_p10_exp1.lin_trace_p10_exp1094	2077.65	-28.9	Amnion/Chorion		-5.56961	-2.62718	#ffad1e	exe	lin_trace	FALSE	mCherry	lin_trace_p4_exp1.lin_trace_p4_exp1097	253.53	530.4	Chorion
-6.07774	-12.1234	#824A09	emb	lin_trace	GFP	FALSE	lin_trace_p10_exp1.lin_trace_p10_exp1095	2000.7	73.1	Amnion/Chorion		-4.19883	-4.21266	#ffad1e	exe	lin_trace	FALSE	FALSE	lin_trace_p4_exp1.lin_trace_p4_exp1103	145.8	138.55	Chorion
-0.890056	-2.21947	#1a3f52	emb	lin_trace	GFP	FALSE	lin_trace_p10_exp1.lin_trace_p10_exp1096	2587.95	-40.8	Caudal mesoderm		-5.72138	-1.62489	#ffad1e	exe	lin_trace	FALSE	mCherry	lin_trace_p4_exp1.lin_trace_p4_exp1108	206.55	188.7	Chorion
-1.39694	-5.61602	#8870ad	emb	lin_trace	GFP	FALSE	lin_trace_p10_exp1.lin_trace_p10_exp1098	1948.05	-8.5	ExE mesoderm		-4.88804	-4.32883	#ffad1e	exe	lin_trace	FALSE	mCherry	lin_trace_p4_exp1.lin_trace_p4_exp1109	225.99	483.65	Chorion
2.52996	-0.877441	#8e7e59	emb	lin_trace	GFP	FALSE	lin_trace_p10_exp1.lin_trace_p10_exp1100	6247.53	-22.1	Tail bud - neural		-5.95556	-2.14338	#ffad1e	exe	lin_trace	FALSE	mCherry	lin_trace_p4_exp1.lin_trace_p4_exp1121	320.76	470.9	Chorion
8.44166	-2.2984	#649146	emb	lin_trace	GFP	FALSE	lin_trace_p10_exp1.lin_trace_p10_exp1101	3048.84	-21.25	Rostral neural plate		3.74687	-6.5988	#67000d	exe	lin_trace	FALSE	mCherry	lin_trace_p4_exp1.lin_trace_p4_exp1126	200.88	546.55	TGC progenitors
-9.26264	-4.01403	#53f1fc	emb	lin_trace	GFP	FALSE	lin_trace_p10_exp1.lin_trace_p10_exp1102	3333.15	-19.55	Cardiopharyngeal mesoderm		-0.0351003	4.64983	#ffd854	exe	lin_trace	FALSE	mCherry	lin_trace_p4_exp1.lin_trace_p4_exp1136	91.53	566.1	Chorion progenitors
-5.26467	-6.18812	#53f1fc	emb	lin_trace	GFP	FALSE	lin_trace_p10_exp1.lin_trace_p10_exp1104	1851.66	-2.55	Cardiopharyngeal mesoderm		-3.91761	-3.36859	#ffad1e	exe	lin_trace	FALSE	mCherry	lin_trace_p4_exp1.lin_trace_p4_exp1139	174.96	336.6	Chorion
-2.27926	-8.57528	#8870ad	emb	lin_trace	GFP	FALSE	lin_trace_p10_exp1.lin_trace_p10_exp1105	4746.6	56.95	ExE mesoderm		-5.84219	-2.80188	#ffad1e	exe	lin_trace	FALSE	mCherry	lin_trace_p4_exp1.lin_trace_p4_exp1140	208.98	442.85	Chorion
-5.18886	-5.9417	#53f1fc	emb	lin_trace	GFP	FALSE	lin_trace_p10_exp1.lin_trace_p10_exp1106	3007.53	-13.6	Cardiopharyngeal mesoderm		-3.5098	-3.98809	#ffad1e	exe	lin_trace	FALSE	mCherry	lin_trace_p4_exp1.lin_trace_p4_exp1146	73.71	309.4	Chorion
-15.0557	1.62506	#C72228	emb	lin_trace	GFP	FALSE	lin_trace_p10_exp1.lin_trace_p10_exp1108	2250.18	18.7	Erythroid 1		-5.04419	-3.05888	#ffad1e	exe	lin_trace	FALSE	FALSE	lin_trace_p4_exp1.lin_trace_p4_exp1152	158.76	13.6	Chorion
-15.9546	-0.500525	#D96B2B	emb	lin_trace	GFP	FALSE	lin_trace_p10_exp1.lin_trace_p10_exp1109	1680.75	-9.35	Erythroid 2		-3.82421	-3.74454	#ffad1e	exe	lin_trace	FALSE	FALSE	lin_trace_p4_exp1.lin_trace_p4_exp1161	149.04	168.3	Chorion
8.59446	-2.56059	#649146	emb	lin_trace	GFP	FALSE	lin_trace_p10_exp1.lin_trace_p10_exp1111	3321	79.9	Rostral neural plate		-5.69146	-1.63844	#ffad1e	exe	lin_trace	FALSE	mCherry	lin_trace_p4_exp1.lin_trace_p4_exp1178	127.98	267.75	Chorion
-3.40652	-3.44821	#408DA1	emb	lin_trace	GFP	FALSE	lin_trace_p10_exp1.lin_trace_p10_exp1112	2194.29	-13.6	Paraxial mesoderm		-4.59961	-4.42465	#ffad1e	exe	lin_trace	FALSE	FALSE	lin_trace_p4_exp1.lin_trace_p4_exp1179	134.46	99.45	Chorion
-0.999056	-6.02748	#45d1c5	emb	lin_trace	GFP	FALSE	lin_trace_p10_exp1.lin_trace_p10_exp1115	5123.25	-34	Lateral & intermediate mesoderm		-5.82427	-2.63627	#ffad1e	exe	lin_trace	FALSE	mCherry	lin_trace_p4_exp1.lin_trace_p4_exp1183	144.99	225.25	Chorion
-5.86006	9.01016	#F6BFCB	emb	lin_trace	GFP	FALSE	lin_trace_p10_exp1.lin_trace_p10_exp1116	2566.89	-48.45	Visceral endoderm		-4.43169	0.333029	#ffad1e	exe	lin_trace	FALSE	mCherry	lin_trace_p4_exp1.lin_trace_p4_exp1189	168.48	274.55	Chorion
-4.30934	-12.6585	#824A09	emb	lin_trace	GFP	FALSE	lin_trace_p10_exp1.lin_trace_p10_exp1117	2362.77	-52.7	Amnion/Chorion		-5.36169	-1.08859	#ffad1e	exe	lin_trace	FALSE	FALSE	lin_trace_p4_exp1.lin_trace_p4_exp1195	136.89	87.55	Chorion
8.8451	-1.93356	#649146	emb	lin_trace	GFP	FALSE	lin_trace_p10_exp1.lin_trace_p10_exp1118	3239.19	6.8	Rostral neural plate		-5.32801	-2.30629	#ffad1e	exe	lin_trace	FALSE	mCherry	lin_trace_p4_exp1.lin_trace_p4_exp1196	394.47	1057.4	Chorion
-3.87272	-3.33562	#1AA2EB	emb	lin_trace	GFP	FALSE	lin_trace_p10_exp1.lin_trace_p10_exp1119	5623.83	2.55	Somitic mesoderm		-3.52191	-3.84023	#ffad1e	exe	lin_trace	FALSE	mCherry	lin_trace_p4_exp1.lin_trace_p4_exp1198	251.91	197.2	Chorion
-15.0681	-1.70713	#D96B2B	emb	lin_trace	GFP	FALSE	lin_trace_p10_exp1.lin_trace_p10_exp1121	1680.75	-32.3	Erythroid 2		-6.01473	-2.32307	#ffad1e	exe	lin_trace	FALSE	mCherry	lin_trace_p4_exp1.lin_trace_p4_exp1206	154.71	539.75	Chorion
-6.01651	-6.04726	#53f1fc	emb	lin_trace	GFP	FALSE	lin_trace_p10_exp1.lin_trace_p10_exp1122	3350.16	-25.5	Cardiopharyngeal mesoderm		0.655404	-5.50009	#d6616b	exe	lin_trace	FALSE	mCherry	lin_trace_p4_exp1.lin_trace_p4_exp1219	264.06	429.25	EPC progenitors
-0.00829979	-6.17179	#45d1c5	emb	lin_trace	GFP	FALSE	lin_trace_p10_exp1.lin_trace_p10_exp1124	2378.97	28.05	Lateral & intermediate mesoderm		-5.56051	-2.9304	#ffad1e	exe	lin_trace	FALSE	FALSE	lin_trace_p4_exp1.lin_trace_p4_exp1225	126.36	170	Chorion
6.52319	-3.12708	#354E23	emb	lin_trace	GFP	FALSE	lin_trace_p10_exp1.lin_trace_p10_exp1126	2660.85	-7.65	Caudal neural plate		-2.4461	-3.46713	#19ce5b	exe	lin_trace	FALSE	mCherry	lin_trace_p4_exp1.lin_trace_p4_exp1229	148.23	319.6	SpT-Gly
-3.05961	7.99174	#EF5A9D	emb	lin_trace	GFP	FALSE	lin_trace_p10_exp1.lin_trace_p10_exp1128	5080.32	-37.4	Gut		-2.91641	-4.07375	#19ce5b	exe	lin_trace	FALSE	mCherry	lin_trace_p4_exp1.lin_trace_p4_exp1239	174.15	481.1	SpT-Gly
-9.33141	6.11607	#7F6874	emb	lin_trace	GFP	FALSE	lin_trace_p10_exp1.lin_trace_p10_exp1130	1824.12	-58.65	ExE visceral endoderm		-4.1149	-4.20739	#ffad1e	exe	lin_trace	FALSE	mCherry	lin_trace_p4_exp1.lin_trace_p4_exp1244	183.87	656.2	Chorion
-1.99025	-4.3394	#DFCDE4	emb	lin_trace	GFP	FALSE	lin_trace_p10_exp1.lin_trace_p10_exp1131	2858.49	27.2	Late nascent mesoderm		-4.98807	-3.85082	#ffad1e	exe	lin_trace	FALSE	mCherry	lin_trace_p4_exp1.lin_trace_p4_exp1245	259.2	309.4	Chorion
-0.224688	-1.15196	#1a3f52	emb	lin_trace	GFP	FALSE	lin_trace_p10_exp1.lin_trace_p10_exp1132	2531.25	-1.7	Caudal mesoderm		-5.54651	-1.5529	#ffad1e	exe	lin_trace	FALSE	mCherry	lin_trace_p4_exp1.lin_trace_p4_exp1247	392.04	499.8	Chorion
-7.74905	-3.97261	#408DA1	emb	lin_trace	GFP	FALSE	lin_trace_p10_exp1.lin_trace_p10_exp1133	4186.89	14.45	Paraxial mesoderm		-5.5036	-1.56937	#ffad1e	exe	lin_trace	FALSE	mCherry	lin_trace_p4_exp1.lin_trace_p4_exp1254	246.24	639.2	Chorion
-4.82982	-12.6771	#824A09	emb	lin_trace	GFP	FALSE	lin_trace_p10_exp1.lin_trace_p10_exp1134	2094.66	-19.55	Amnion/Chorion		-2.47946	-3.76607	#19ce5b	exe	lin_trace	FALSE	mCherry	lin_trace_p4_exp1.lin_trace_p4_exp1261	131.22	199.75	SpT-Gly
3.02167	-1.84806	#8e7e59	emb	lin_trace	GFP	FALSE	lin_trace_p10_exp1.lin_trace_p10_exp1135	5731.56	2.55	Tail bud - neural		-4.70452	-4.03279	#ffad1e	exe	lin_trace	FALSE	mCherry	lin_trace_p4_exp1.lin_trace_p4_exp1264	451.17	759.9	Chorion
-2.23032	8.15938	#F25CD4	emb	lin_trace	GFP	FALSE	lin_trace_p10_exp1.lin_trace_p10_exp1136	3216.51	-43.35	Hindgut		0.685736	-5.43863	#d6616b	exe	lin_trace	FALSE	mCherry	lin_trace_p4_exp1.lin_trace_p4_exp1265	262.44	712.3	EPC progenitors
0.286668	-1.81965	#1a3f52	emb	lin_trace	GFP	FALSE	lin_trace_p10_exp1.lin_trace_p10_exp1139	3795.66	2.55	Caudal mesoderm		-4.37478	-4.42193	#ffad1e	exe	lin_trace	FALSE	FALSE	lin_trace_p4_exp1.lin_trace_p4_exp1281	163.62	161.5	Chorion
0.00349694	-1.91738	#1a3f52	emb	lin_trace	GFP	FALSE	lin_trace_p10_exp1.lin_trace_p10_exp1142	4574.88	-21.25	Caudal mesoderm		4.0341	-5.42743	#2e7ebc	exe	lin_trace	FALSE	FALSE	lin_trace_p4_exp1.lin_trace_p4_exp1285	103.68	72.25	p-TGC
8.89964	-0.584181	#649146	emb	lin_trace	GFP	FALSE	lin_trace_p10_exp1.lin_trace_p10_exp1143	2627.64	4.25	Rostral neural plate				#ffd854	exe	lin_trace	FALSE	FALSE	lin_trace_p4_exp1.lin_trace_p4_exp1291	264.06	-33.15	Chorion progenitors
0.202123	11.1446	#0F4A9C	emb	lin_trace	GFP	FALSE	lin_trace_p10_exp1.lin_trace_p10_exp1146	2804.22	19.55	Node/Notochord		-5.41974	-2.75775	#ffad1e	exe	lin_trace	FALSE	FALSE	lin_trace_p4_exp1.lin_trace_p4_exp1297	243	114.75	Chorion
-6.78457	-12.3914	#824A09	emb	lin_trace	FALSE	FALSE	lin_trace_p10_exp1.lin_trace_p10_exp1147	758.16	51.85	Amnion/Chorion		-3.84599	-4.68381	#ffad1e	exe	lin_trace	FALSE	mCherry	lin_trace_p4_exp1.lin_trace_p4_exp1303	334.53	340.85	Chorion
8.19676	-2.07014	#649146	emb	lin_trace	GFP	FALSE	lin_trace_p10_exp1.lin_trace_p10_exp1148	2587.14	20.4	Rostral neural plate		-4.43377	0.467518	#ffad1e	exe	lin_trace	FALSE	mCherry	lin_trace_p4_exp1.lin_trace_p4_exp1322	75.33	411.4	Chorion
-3.61143	-3.80573	#A8DBF7	emb	lin_trace	GFP	FALSE	lin_trace_p10_exp1.lin_trace_p10_exp1149	4054.86	-56.1	Presomitic mesoderm		-4.64398	1.61666	#ffad1e	exe	lin_trace	FALSE	mCherry	lin_trace_p4_exp1.lin_trace_p4_exp1329	225.99	623.9	Chorion
-2.50853	7.67381	#F25CD4	emb	lin_trace	GFP	FALSE	lin_trace_p10_exp1.lin_trace_p10_exp1150	8067.6	66.3	Hindgut		3.16465	-6.5689	#67000d	exe	lin_trace	FALSE	mCherry	lin_trace_p4_exp1.lin_trace_p4_exp1337	294.84	600.1	TGC progenitors
5.34805	-3.58656	#f7f79e	emb	lin_trace	GFP	FALSE	lin_trace_p10_exp1.lin_trace_p10_exp1151	2613.06	-4.25	Surface ectoderm		-4.01631	0.352422	#ffad1e	exe	lin_trace	FALSE	mCherry	lin_trace_p4_exp1.lin_trace_p4_exp1338	118.26	257.55	Chorion
-8.57803	-4.25553	#408DA1	emb	lin_trace	GFP	FALSE	lin_trace_p10_exp1.lin_trace_p10_exp1152	3137.13	38.25	Paraxial mesoderm		-5.40468	-1.16372	#ffad1e	exe	lin_trace	FALSE	FALSE	lin_trace_p4_exp1.lin_trace_p4_exp1344	134.46	153	Chorion
-3.21575	-4.78418	#A8DBF7	emb	lin_trace	GFP	FALSE	lin_trace_p10_exp1.lin_trace_p10_exp1153	3683.07	-50.15	Presomitic mesoderm		-5.31755	-1.10276	#ffad1e	exe	lin_trace	FALSE	mCherry	lin_trace_p4_exp1.lin_trace_p4_exp1348	157.95	622.2	Chorion
-2.3552	-2.91396	#408DA1	emb	lin_trace	GFP	FALSE	lin_trace_p10_exp1.lin_trace_p10_exp1154	3801.33	-34.85	Paraxial mesoderm		-6.01876	-2.81564	#ffad1e	exe	lin_trace	FALSE	FALSE	lin_trace_p4_exp1.lin_trace_p4_exp1352	256.77	38.25	Chorion
8.99606	-1.95682	#649146	emb	lin_trace	GFP	FALSE	lin_trace_p10_exp1.lin_trace_p10_exp1155	2814.75	89.25	Rostral neural plate		-5.02956	-1.12355	#ffad1e	exe	lin_trace	FALSE	FALSE	lin_trace_p4_exp1.lin_trace_p4_exp1353	102.06	123.25	Chorion
-4.91216	-10.7913	#cc7818	emb	lin_trace	GFP	FALSE	lin_trace_p10_exp1.lin_trace_p10_exp1157	2388.69	-11.05	Amnion/Chorion progenitor		-5.2206	-4.31987	#ffad1e	exe	lin_trace	FALSE	mCherry	lin_trace_p4_exp1.lin_trace_p4_exp1362	252.72	500.65	Chorion
8.33735	-2.93755	#649146	emb	lin_trace	GFP	FALSE	lin_trace_p10_exp1.lin_trace_p10_exp1158	2269.62	-82.45	Rostral neural plate		-4.89405	-1.29755	#ffad1e	exe	lin_trace	FALSE	mCherry	lin_trace_p4_exp1.lin_trace_p4_exp1366	186.3	374.85	Chorion
-1.88838	-5.36608	#DFCDE4	emb	lin_trace	GFP	FALSE	lin_trace_p10_exp1.lin_trace_p10_exp1159	4660.74	109.65	Late nascent mesoderm		-4.27522	1.83091	#ffad1e	exe	lin_trace	FALSE	mCherry	lin_trace_p4_exp1.lin_trace_p4_exp1369	136.08	741.2	Chorion
4.34099	-1.37576	#f7f79e	emb	lin_trace	GFP	FALSE	lin_trace_p10_exp1.lin_trace_p10_exp1160	2421.09	-57.8	Surface ectoderm		-4.32918	0.191851	#ffad1e	exe	lin_trace	FALSE	mCherry	lin_trace_p4_exp1.lin_trace_p4_exp1370	140.13	409.7	Chorion
4.63022	-3.46319	#f7f79e	emb	lin_trace	GFP	FALSE	lin_trace_p10_exp1.lin_trace_p10_exp1161	2190.24	-45.05	Surface ectoderm		-5.42218	-2.52936	#ffad1e	exe	lin_trace	FALSE	mCherry	lin_trace_p4_exp1.lin_trace_p4_exp1373	162.81	367.2	Chorion
7.60701	-5.28659	#647A4F	emb	lin_trace	GFP	FALSE	lin_trace_p10_exp1.lin_trace_p10_exp1164	3637.71	34.85	Forebrain/Midbrain/Hindbrain		1.71575	-3.04676	#ff78fa	exe	lin_trace	FALSE	FALSE	lin_trace_p5_exp1.lin_trace_p5_exp1110	215.46	0.85	SpA-TGC
-5.56855	-7.63809	#53f1fc	emb	lin_trace	GFP	FALSE	lin_trace_p10_exp1.lin_trace_p10_exp1165	2077.65	28.05	Cardiopharyngeal mesoderm		-4.76933	0.600834	#ffad1e	exe	lin_trace	GFP	FALSE	lin_trace_p5_exp1.lin_trace_p5_exp1313	1500.12	88.4	Chorion
-8.62482	5.82625	#7F6874	emb	lin_trace	GFP	FALSE	lin_trace_p10_exp1.lin_trace_p10_exp1166	2029.86	-28.9	ExE visceral endoderm		-1.24847	3.69598	#ffd854	exe	lin_trace	FALSE	mCherry	lin_trace_p5_exp1.lin_trace_p5_exp1357	200.88	330.65	Chorion progenitors
6.70338	-2.8236	#649146	emb	lin_trace	GFP	FALSE	lin_trace_p10_exp1.lin_trace_p10_exp1167	4020.03	35.7	Rostral neural plate		-5.45214	-2.33576	#ffad1e	exe	lin_trace	FALSE	FALSE	lin_trace_p6_exp1.lin_trace_p6_exp1002	283.5	124.95	Chorion
-3.82597	-11.4619	#cc7818	emb	lin_trace	GFP	FALSE	lin_trace_p10_exp1.lin_trace_p10_exp1168	2314.17	-56.95	Amnion/Chorion progenitor		-2.25536	4.16974	#ffd854	exe	lin_trace	FALSE	mCherry	lin_trace_p6_exp1.lin_trace_p6_exp1115	265.68	469.2	Chorion progenitors
-4.77025	-12.6298	#824A09	emb	lin_trace	GFP	FALSE	lin_trace_p10_exp1.lin_trace_p10_exp1170	3568.05	86.7	Amnion/Chorion		-0.866378	4.52134	#ffd854	exe	lin_trace	FALSE	mCherry	lin_trace_p6_exp1.lin_trace_p6_exp1131	161.19	190.4	Chorion progenitors
7.59287	-2.36123	#649146	emb	lin_trace	GFP	FALSE	lin_trace_p10_exp1.lin_trace_p10_exp1171	3686.31	173.4	Rostral neural plate		-5.20647	0.0176149	#ffad1e	exe	lin_trace	FALSE	mCherry	lin_trace_p6_exp1.lin_trace_p6_exp1132	208.98	600.95	Chorion
0.613511	-2.69188	#1a3f52	emb	lin_trace	GFP	FALSE	lin_trace_p10_exp1.lin_trace_p10_exp1172	3422.25	-20.4	Caudal mesoderm		-3.61325	-3.57635	#ffad1e	exe	lin_trace	FALSE	mCherry	lin_trace_p6_exp1.lin_trace_p6_exp1137	300.51	520.2	Chorion
-2.35253	7.10454	#F25CD4	emb	lin_trace	GFP	FALSE	lin_trace_p10_exp1.lin_trace_p10_exp1173	10052.1	-25.5	Hindgut		-5.63349	-1.97981	#ffad1e	exe	lin_trace	FALSE	mCherry	lin_trace_p6_exp1.lin_trace_p6_exp1228	271.35	607.75	Chorion
8.27407	-2.86371	#649146	emb	lin_trace	GFP	FALSE	lin_trace_p10_exp1.lin_trace_p10_exp1175	4143.96	-9.35	Rostral neural plate		4.15295	-4.78827	#2e7ebc	exe	lin_trace	FALSE	FALSE	lin_trace_p6_exp1.lin_trace_p6_exp1280	194.4	73.95	p-TGC
1.05805	-6.16131	#8870ad	emb	lin_trace	GFP	FALSE	lin_trace_p10_exp1.lin_trace_p10_exp1176	2007.18	-68.85	ExE mesoderm		-5.75546	-2.2728	#ffad1e	exe	lin_trace	GFP	FALSE	lin_trace_p6_exp1.lin_trace_p6_exp1289	2856.06	-21.25	Chorion
-8.73847	-2.20158	#FBBE92	emb	lin_trace	GFP	FALSE	lin_trace_p10_exp1.lin_trace_p10_exp1177	2873.88	-37.4	Haematoendothelial progenitors		-4.11791	2.01232	#ffad1e	exe	lin_trace	FALSE	mCherry	lin_trace_p6_exp1.lin_trace_p6_exp1297	264.87	572.05	Chorion
-14.03	-2.33476	#FF5608	emb	lin_trace	GFP	FALSE	lin_trace_p10_exp1.lin_trace_p10_exp1179	3528.36	-15.3	Erythroid 3		3.6621	-6.26161	#67000d	exe	lin_trace	FALSE	mCherry	lin_trace_p6_exp1.lin_trace_p6_exp1308	389.61	256.7	TGC progenitors
0.872907	-2.58483	#703C37	emb	lin_trace	GFP	FALSE	lin_trace_p10_exp1.lin_trace_p10_exp1181	3275.64	-0.85	Tail bud - mesoderm		-4.78255	0.631875	#ffad1e	exe	lin_trace	FALSE	mCherry	lin_trace_p6_exp1.lin_trace_p6_exp1316	409.05	1426.3	Chorion
-4.42123	-11.1591	#cc7818	emb	lin_trace	GFP	FALSE	lin_trace_p10_exp1.lin_trace_p10_exp1183	2216.97	17	Amnion/Chorion progenitor		-0.498466	-4.26099	#19ce5b	exe	lin_trace	FALSE	mCherry	lin_trace_p7_exp1.lin_trace_p7_exp1036	174.96	231.2	SpT-Gly
5.8886	-1.87955	#f7f79e	emb	lin_trace	GFP	FALSE	lin_trace_p10_exp1.lin_trace_p10_exp1186	2275.29	-47.6	Surface ectoderm		-4.36756	-4.32989	#ffad1e	exe	lin_trace	FALSE	mCherry	lin_trace_p7_exp1.lin_trace_p7_exp1080	121.5	190.4	Chorion
-3.95464	8.38567	#F6BFCB	emb	lin_trace	GFP	FALSE	lin_trace_p10_exp1.lin_trace_p10_exp1187	2396.79	-8.5	Visceral endoderm		0.840426	-4.63997	#d6616b	exe	lin_trace	FALSE	FALSE	lin_trace_p7_exp1.lin_trace_p7_exp1096	160.38	24.65	EPC progenitors
0.162145	-0.904262	#703C37	emb	lin_trace	GFP	FALSE	lin_trace_p10_exp1.lin_trace_p10_exp1188	4382.1	-1.7	Tail bud - mesoderm		-5.43159	-2.17952	#ffad1e	exe	lin_trace	GFP	FALSE	lin_trace_p7_exp1.lin_trace_p7_exp1098	1666.17	-34.85	Chorion
-0.433225	-9.81915	#8870ad	emb	lin_trace	GFP	FALSE	lin_trace_p10_exp1.lin_trace_p10_exp1189	2497.23	70.55	ExE mesoderm		0.313076	-3.66517	#19ce5b	exe	lin_trace	FALSE	FALSE	lin_trace_p7_exp1.lin_trace_p7_exp1100	139.32	157.25	SpT-Gly
4.34292	-1.42993	#f7f79e	emb	lin_trace	GFP	FALSE	lin_trace_p10_exp1.lin_trace_p10_exp1190	2707.02	-6.8	Surface ectoderm		-1.65762	4.81241	#ffd854	exe	lin_trace	FALSE	mCherry	lin_trace_p7_exp1.lin_trace_p7_exp1107	289.98	318.75	Chorion progenitors
-0.718357	-2.89995	#DFCDE4	emb	lin_trace	GFP	FALSE	lin_trace_p10_exp1.lin_trace_p10_exp1191	3119.31	0	Late nascent mesoderm		0.157744	-4.09266	#19ce5b	exe	lin_trace	FALSE	FALSE	lin_trace_p7_exp1.lin_trace_p7_exp1123	238.95	121.55	SpT-Gly
-0.631672	-0.980659	#703C37	emb	lin_trace	GFP	FALSE	lin_trace_p10_exp1.lin_trace_p10_exp1193	2167.56	-5.1	Tail bud - mesoderm		-0.731996	-3.70896	#19ce5b	exe	lin_trace	FALSE	mCherry	lin_trace_p7_exp1.lin_trace_p7_exp1125	346.68	303.45	SpT-Gly
-13.7741	-4.36927	#FF5608	emb	lin_trace	GFP	FALSE	lin_trace_p10_exp1.lin_trace_p10_exp1196	1995.03	-7.65	Erythroid 3		-5.58813	-1.41399	#ffad1e	exe	lin_trace	FALSE	FALSE	lin_trace_p7_exp1.lin_trace_p7_exp1127	152.28	125.8	Chorion
-1.02359	-5.0747	#45d1c5	emb	lin_trace	GFP	FALSE	lin_trace_p10_exp1.lin_trace_p10_exp1197	2787.21	-11.05	Lateral & intermediate mesoderm		-2.98362	-2.84752	#ffad1e	exe	lin_trace	FALSE	mCherry	lin_trace_p7_exp1.lin_trace_p7_exp1141	137.7	327.25	Chorion
-6.84633	-5.14708	#53f1fc	emb	lin_trace	GFP	FALSE	lin_trace_p10_exp1.lin_trace_p10_exp1198	2574.99	-20.4	Cardiopharyngeal mesoderm		2.54123	-5.29357	#67000d	exe	lin_trace	FALSE	FALSE	lin_trace_p7_exp1.lin_trace_p7_exp1176	196.02	74.8	TGC progenitors
5.9114	-3.25464	#354E23	emb	lin_trace	GFP	FALSE	lin_trace_p10_exp1.lin_trace_p10_exp1199	3406.86	85.85	Caudal neural plate		0.506738	-4.57405	#d6616b	exe	lin_trace	GFP	FALSE	lin_trace_p7_exp1.lin_trace_p7_exp1181	2664.09	123.25	EPC progenitors
-6.39352	-8.13344	#B51D8D	emb	lin_trace	GFP	FALSE	lin_trace_p10_exp1.lin_trace_p10_exp1200	2892.51	-47.6	Cardiomyocytes		-4.54305	-0.206195	#ffad1e	exe	lin_trace	FALSE	FALSE	lin_trace_p7_exp1.lin_trace_p7_exp1190	93.96	34	Chorion
4.30248	-3.23342	#f7f79e	emb	lin_trace	GFP	FALSE	lin_trace_p10_exp1.lin_trace_p10_exp1201	2908.71	-5.95	Surface ectoderm		-4.71592	-4.43414	#ffad1e	exe	lin_trace	FALSE	mCherry	lin_trace_p7_exp1.lin_trace_p7_exp1216	157.95	272	Chorion
-0.670935	-2.91095	#1a3f52	emb	lin_trace	GFP	FALSE	lin_trace_p10_exp1.lin_trace_p10_exp1203	2107.62	-2.55	Caudal mesoderm		-4.5893	-4.23981	#ffad1e	exe	lin_trace	FALSE	mCherry	lin_trace_p7_exp1.lin_trace_p7_exp1242	899.91	298.35	Chorion
-4.13644	8.93774	#F6BFCB	emb	lin_trace	GFP	FALSE	lin_trace_p10_exp1.lin_trace_p10_exp1205	3493.53	5.1	Visceral endoderm		3.08723	-6.11542	#67000d	exe	lin_trace	FALSE	FALSE	lin_trace_p7_exp1.lin_trace_p7_exp1244	629.37	62.9	TGC progenitors
6.90271	-1.58485	#649146	emb	lin_trace	GFP	FALSE	lin_trace_p10_exp1.lin_trace_p10_exp1208	3035.88	-36.55	Rostral neural plate		2.76738	-6.11653	#67000d	exe	lin_trace	GFP	FALSE	lin_trace_p7_exp1.lin_trace_p7_exp1285	1735.02	-30.6	TGC progenitors
7.78225	-2.14035	#649146	emb	lin_trace	GFP	FALSE	lin_trace_p10_exp1.lin_trace_p10_exp1210	2608.2	-6.8	Rostral neural plate		-4.1487	-3.94737	#ffad1e	exe	lin_trace	FALSE	mCherry	lin_trace_p7_exp1.lin_trace_p7_exp1304	198.45	287.3	Chorion
-5.55952	-12.5755	#824A09	emb	lin_trace	GFP	FALSE	lin_trace_p10_exp1.lin_trace_p10_exp1211	1492.02	3.4	Amnion/Chorion		0.141016	-4.60081	#d6616b	exe	lin_trace	GFP	FALSE	lin_trace_p7_exp1.lin_trace_p7_exp1311	2870.64	-1.7	EPC progenitors
-2.08348	-1.35506	#DFCDE4	emb	lin_trace	GFP	FALSE	lin_trace_p10_exp1.lin_trace_p10_exp1212	3501.63	21.25	Late nascent mesoderm		-0.91907	-3.88717	#19ce5b	exe	lin_trace	FALSE	FALSE	lin_trace_p7_exp1.lin_trace_p7_exp1327	381.51	71.4	SpT-Gly
-3.62649	7.93828	#F6BFCB	emb	lin_trace	GFP	FALSE	lin_trace_p10_exp1.lin_trace_p10_exp1215	2075.22	-40.8	Visceral endoderm		0.570434	-4.0588	#19ce5b	exe	lin_trace	FALSE	mCherry	lin_trace_p7_exp1.lin_trace_p7_exp1344	421.2	262.65	SpT-Gly
5.52477	-4.44723	#354E23	emb	lin_trace	GFP	FALSE	lin_trace_p10_exp1.lin_trace_p10_exp1216	2224.26	23.8	Caudal neural plate		2.6179	-5.82115	#67000d	exe	lin_trace	GFP	FALSE	lin_trace_p7_exp1.lin_trace_p7_exp1345	1432.89	48.45	TGC progenitors
-4.50854	-12.8984	#824A09	emb	lin_trace	FALSE	FALSE	lin_trace_p10_exp1.lin_trace_p10_exp1219	720.9	-45.9	Amnion/Chorion		0.259597	-4.13187	#19ce5b	exe	lin_trace	GFP	FALSE	lin_trace_p7_exp1.lin_trace_p7_exp1358	2783.97	-28.9	SpT-Gly
10.1495	-3.02299	#649146	emb	lin_trace	GFP	FALSE	lin_trace_p10_exp1.lin_trace_p10_exp1221	3097.44	80.75	Rostral neural plate		0.68747	-3.89623	#19ce5b	exe	lin_trace	GFP	FALSE	lin_trace_p7_exp1.lin_trace_p7_exp1362	2753.19	-11.9	SpT-Gly
-12.3348	0.40764	#C72228	emb	lin_trace	GFP	FALSE	lin_trace_p10_exp1.lin_trace_p10_exp1222	2932.2	-44.2	Erythroid 1		3.09651	-6.11991	#67000d	exe	lin_trace	GFP	FALSE	lin_trace_p9_exp1.lin_trace_p9_exp1174	1342.17	-39.95	TGC progenitors
4.66765	-3.24436	#f7f79e	emb	lin_trace	GFP	FALSE	lin_trace_p10_exp1.lin_trace_p10_exp1224	2511.81	-45.9	Surface ectoderm		4.3734	-5.63875	#2e7ebc	exe	lin_trace	FALSE	FALSE	lin_trace_p9_exp1.lin_trace_p9_exp1210	84.24	126.65	p-TGC
7.40154	-2.34901	#649146	emb	lin_trace	GFP	FALSE	lin_trace_p10_exp1.lin_trace_p10_exp1225	2488.32	7.65	Rostral neural plate		-2.93701	0.404163	#b2b2b2	exe	lin_trace	FALSE	FALSE	lin_trace_p9_exp1.lin_trace_p9_exp1242	183.06	68	Intermediate Chorion
-3.65016	-12.7734	#824A09	emb	lin_trace	GFP	FALSE	lin_trace_p10_exp1.lin_trace_p10_exp1226	3842.64	113.05	Amnion/Chorion		-5.77137	-2.16871	#ffad1e	exe	lin_trace	FALSE	FALSE	lin_trace_p9_exp1.lin_trace_p9_exp1294	809.19	-15.3	Chorion
0.987256	-8.13934	#8870ad	emb	lin_trace	GFP	FALSE	lin_trace_p10_exp1.lin_trace_p10_exp1230	2692.44	-20.4	ExE mesoderm		0.174185	-4.30004	#19ce5b	exe	lin_trace	GFP	FALSE	lin_trace_p9_exp1.lin_trace_p9_exp1303	1415.88	43.35	SpT-Gly
1.13541	-9.28088	#532C8A	emb	lin_trace	GFP	FALSE	lin_trace_p10_exp1.lin_trace_p10_exp1232	2263.14	-37.4	Allantois		3.88165	-6.10006	#67000d	exe	lin_trace	GFP	FALSE	lin_trace_p9_exp1.lin_trace_p9_exp1348	1016.55	13.6	TGC progenitors
4.11017	-1.15766	#8e7e59	emb	lin_trace	GFP	FALSE	lin_trace_p10_exp1.lin_trace_p10_exp1233	3623.13	-28.9	Tail bud - neural
-4.08848	8.30571	#F6BFCB	emb	lin_trace	GFP	FALSE	lin_trace_p10_exp1.lin_trace_p10_exp1235	1509.03	-20.4	Visceral endoderm
3.79728	-3.15775	#f7f79e	emb	lin_trace	GFP	FALSE	lin_trace_p10_exp1.lin_trace_p10_exp1237	2809.08	31.45	Surface ectoderm
4.98779	-3.02218	#354E23	emb	lin_trace	GFP	FALSE	lin_trace_p10_exp1.lin_trace_p10_exp1238	2992.95	34	Caudal neural plate
		#CDE088	emb	lin_trace	GFP	FALSE	lin_trace_p10_exp1.lin_trace_p10_exp1239	3180.87	-7.65	Neural tube/Floor plate
-6.46352	-2.5915	#408DA1	emb	lin_trace	GFP	FALSE	lin_trace_p10_exp1.lin_trace_p10_exp1240	5792.31	46.75	Paraxial mesoderm
2.21101	-8.71244	#532C8A	emb	lin_trace	GFP	FALSE	lin_trace_p10_exp1.lin_trace_p10_exp1241	1197.18	-30.6	Allantois
0.20274	-1.72899	#1a3f52	emb	lin_trace	GFP	FALSE	lin_trace_p10_exp1.lin_trace_p10_exp1243	6543.99	-48.45	Caudal mesoderm
3.71899	-2.86556	#f7f79e	emb	lin_trace	GFP	FALSE	lin_trace_p10_exp1.lin_trace_p10_exp1244	2930.58	85	Surface ectoderm
-9.61085	8.39095	#7F6874	emb	lin_trace	GFP	FALSE	lin_trace_p10_exp1.lin_trace_p10_exp1245	2355.48	-5.1	ExE visceral endoderm
10.5497	-3.10373	#649146	emb	lin_trace	GFP	FALSE	lin_trace_p10_exp1.lin_trace_p10_exp1248	2693.25	-4.25	Rostral neural plate
2.81095	-0.840287	#8e7e59	emb	lin_trace	GFP	FALSE	lin_trace_p10_exp1.lin_trace_p10_exp1251	2561.22	-34	Tail bud - neural
9.06712	-1.52751	#649146	emb	lin_trace	GFP	FALSE	lin_trace_p10_exp1.lin_trace_p10_exp1252	2727.27	9.35	Rostral neural plate
-6.24932	-7.43786	#B51D8D	emb	lin_trace	GFP	FALSE	lin_trace_p10_exp1.lin_trace_p10_exp1256	3017.25	-44.2	Cardiomyocytes
-0.251794	-1.82385	#1a3f52	emb	lin_trace	GFP	FALSE	lin_trace_p10_exp1.lin_trace_p10_exp1258	9442.98	-18.7	Caudal mesoderm
1.78168	-9.69601	#532C8A	emb	lin_trace	GFP	FALSE	lin_trace_p10_exp1.lin_trace_p10_exp1259	2401.65	-51.85	Allantois
4.25545	-1.53816	#8e7e59	emb	lin_trace	GFP	FALSE	lin_trace_p10_exp1.lin_trace_p10_exp1260	3849.12	-52.7	Tail bud - neural
-0.343099	11.1815	#0F4A9C	emb	lin_trace	GFP	FALSE	lin_trace_p10_exp1.lin_trace_p10_exp1263	3981.96	39.1	Node/Notochord
-2.91395	-3.41197	#A8DBF7	emb	lin_trace	GFP	FALSE	lin_trace_p10_exp1.lin_trace_p10_exp1264	4216.05	-3.4	Presomitic mesoderm
-8.14986	-4.26659	#8DB5CE	emb	lin_trace	GFP	FALSE	lin_trace_p10_exp1.lin_trace_p10_exp1265	2319.03	-35.7	Rostral mesoderm
-5.90558	-11.0258	#824A09	emb	lin_trace	GFP	FALSE	lin_trace_p10_exp1.lin_trace_p10_exp1266	1445.85	-16.15	Amnion/Chorion
0.840918	-2.66922	#703C37	emb	lin_trace	GFP	FALSE	lin_trace_p10_exp1.lin_trace_p10_exp1267	6255.63	-26.35	Tail bud - mesoderm
-1.20835	-5.91369	#8870ad	emb	lin_trace	GFP	FALSE	lin_trace_p10_exp1.lin_trace_p10_exp1268	2365.2	49.3	ExE mesoderm
-6.35595	-10.6581	#cc7818	emb	lin_trace	GFP	FALSE	lin_trace_p10_exp1.lin_trace_p10_exp1270	1843.56	-14.45	Amnion/Chorion progenitor
0.521344	-2.63214	#1a3f52	emb	lin_trace	GFP	FALSE	lin_trace_p10_exp1.lin_trace_p10_exp1271	4365.9	0.85	Caudal mesoderm
8.87836	-2.99744	#649146	emb	lin_trace	GFP	FALSE	lin_trace_p10_exp1.lin_trace_p10_exp1273	4469.58	-13.6	Rostral neural plate
9.98784	-3.32421	#649146	emb	lin_trace	GFP	FALSE	lin_trace_p10_exp1.lin_trace_p10_exp1277	2296.35	1.7	Rostral neural plate
2.37511	-2.20284	#8e7e59	emb	lin_trace	GFP	FALSE	lin_trace_p10_exp1.lin_trace_p10_exp1278	2810.7	-47.6	Tail bud - neural
-0.390592	-1.26332	#1a3f52	emb	lin_trace	GFP	FALSE	lin_trace_p10_exp1.lin_trace_p10_exp1279	2765.34	27.2	Caudal mesoderm
5.52743	-2.21704	#354E23	emb	lin_trace	GFP	FALSE	lin_trace_p10_exp1.lin_trace_p10_exp1280	3453.84	17	Caudal neural plate
-4.49434	-13.6799	#824A09	emb	lin_trace	GFP	FALSE	lin_trace_p10_exp1.lin_trace_p10_exp1281	1747.98	94.35	Amnion/Chorion
10.5467	-3.2416	#649146	emb	lin_trace	GFP	FALSE	lin_trace_p10_exp1.lin_trace_p10_exp1283	5211.54	9.35	Rostral neural plate
-1.85843	-6.13244	#45d1c5	emb	lin_trace	GFP	FALSE	lin_trace_p10_exp1.lin_trace_p10_exp1284	4959.63	-34	Lateral & intermediate mesoderm
-0.196755	-2.00397	#1a3f52	emb	lin_trace	GFP	FALSE	lin_trace_p10_exp1.lin_trace_p10_exp1285	2392.74	-11.9	Caudal mesoderm
-5.77626	-4.91529	#408DA1	emb	lin_trace	GFP	FALSE	lin_trace_p10_exp1.lin_trace_p10_exp1286	4172.31	-47.6	Paraxial mesoderm
0.560272	-4.4747	#45d1c5	emb	lin_trace	GFP	FALSE	lin_trace_p10_exp1.lin_trace_p10_exp1287	2593.62	-56.95	Lateral & intermediate mesoderm
-15.7282	-0.475159	#D96B2B	emb	lin_trace	GFP	FALSE	lin_trace_p10_exp1.lin_trace_p10_exp1290	2842.29	45.9	Erythroid 2
-3.47422	-4.00993	#A8DBF7	emb	lin_trace	GFP	FALSE	lin_trace_p10_exp1.lin_trace_p10_exp1291	3772.98	-11.05	Presomitic mesoderm
-5.17576	-8.19529	#B51D8D	emb	lin_trace	GFP	FALSE	lin_trace_p10_exp1.lin_trace_p10_exp1293	3554.28	11.05	Cardiomyocytes
-9.64952	-1.66646	#ff891c	emb	lin_trace	GFP	FALSE	lin_trace_p10_exp1.lin_trace_p10_exp1296	2303.64	-22.1	Endothelial cells
8.70545	-0.682406	#649146	emb	lin_trace	GFP	FALSE	lin_trace_p10_exp1.lin_trace_p10_exp1297	2247.75	-26.35	Rostral neural plate
6.62149	-3.59848	#354E23	emb	lin_trace	GFP	FALSE	lin_trace_p10_exp1.lin_trace_p10_exp1298	3224.61	26.35	Caudal neural plate
8.96277	-2.60905	#649146	emb	lin_trace	GFP	FALSE	lin_trace_p10_exp1.lin_trace_p10_exp1300	2391.12	12.75	Rostral neural plate
-1.32067	-11.1401	#532C8A	emb	lin_trace	GFP	FALSE	lin_trace_p10_exp1.lin_trace_p10_exp1301	4140.72	-17	Allantois
-4.5653	-13.9461	#cc7818	emb	lin_trace	GFP	FALSE	lin_trace_p10_exp1.lin_trace_p10_exp1303	3328.29	-19.55	Amnion/Chorion progenitor
10.413	-2.38423	#649146	emb	lin_trace	GFP	FALSE	lin_trace_p10_exp1.lin_trace_p10_exp1305	2465.64	11.05	Rostral neural plate
-2.52989	7.98626	#EF5A9D	emb	lin_trace	GFP	FALSE	lin_trace_p10_exp1.lin_trace_p10_exp1306	2124.63	-5.95	Gut
-4.01969	-4.12837	#408DA1	emb	lin_trace	GFP	FALSE	lin_trace_p10_exp1.lin_trace_p10_exp1307	7044.57	-47.6	Paraxial mesoderm
-7.74737	-5.78531	#53f1fc	emb	lin_trace	GFP	FALSE	lin_trace_p10_exp1.lin_trace_p10_exp1309	3326.67	10.2	Cardiopharyngeal mesoderm
9.26797	-2.94576	#649146	emb	lin_trace	GFP	FALSE	lin_trace_p10_exp1.lin_trace_p10_exp1312	2047.68	-46.75	Rostral neural plate
6.37976	-2.30821	#649146	emb	lin_trace	GFP	FALSE	lin_trace_p10_exp1.lin_trace_p10_exp1313	2394.36	81.6	Rostral neural plate
-2.66316	-10.9942	#cc7818	emb	lin_trace	GFP	FALSE	lin_trace_p10_exp1.lin_trace_p10_exp1314	2816.37	5.1	Amnion/Chorion progenitor
-4.80575	-12.7404	#824A09	emb	lin_trace	GFP	FALSE	lin_trace_p10_exp1.lin_trace_p10_exp1316	1994.22	9.35	Amnion/Chorion
1.86168	-0.724587	#9e6762	emb	lin_trace	GFP	FALSE	lin_trace_p10_exp1.lin_trace_p10_exp1317	2543.4	18.7	Caudal epiblast
-4.13258	-11.9661	#824A09	emb	lin_trace	GFP	FALSE	lin_trace_p10_exp1.lin_trace_p10_exp1318	2491.56	18.7	Amnion/Chorion
-5.3155	-3.99472	#408DA1	emb	lin_trace	GFP	FALSE	lin_trace_p10_exp1.lin_trace_p10_exp1320	2445.39	-27.2	Paraxial mesoderm
-1.72342	-2.06357	#408DA1	emb	lin_trace	GFP	FALSE	lin_trace_p10_exp1.lin_trace_p10_exp1321	3154.95	-28.05	Paraxial mesoderm
2.94588	-2.01309	#9e6762	emb	lin_trace	GFP	FALSE	lin_trace_p10_exp1.lin_trace_p10_exp1323	2928.96	5.1	Caudal epiblast
-5.07569	-5.89147	#53f1fc	emb	lin_trace	GFP	FALSE	lin_trace_p10_exp1.lin_trace_p10_exp1324	2090.61	-29.75	Cardiopharyngeal mesoderm
5.20502	-2.80397	#f7f79e	emb	lin_trace	GFP	FALSE	lin_trace_p10_exp1.lin_trace_p10_exp1325	2696.49	-5.95	Surface ectoderm
-9.1009	-3.37039	#408DA1	emb	lin_trace	GFP	FALSE	lin_trace_p10_exp1.lin_trace_p10_exp1328	4224.15	-22.1	Paraxial mesoderm
-7.90169	8.66038	#F6BFCB	emb	lin_trace	GFP	FALSE	lin_trace_p10_exp1.lin_trace_p10_exp1329	2637.36	79.05	Visceral endoderm
-4.57498	8.30521	#F6BFCB	emb	lin_trace	GFP	FALSE	lin_trace_p10_exp1.lin_trace_p10_exp1331	1406.16	8.5	Visceral endoderm
-9.62028	7.65916	#7F6874	emb	lin_trace	GFP	FALSE	lin_trace_p10_exp1.lin_trace_p10_exp1334	2703.78	-25.5	ExE visceral endoderm
-1.01052	-4.71337	#DFCDE4	emb	lin_trace	GFP	FALSE	lin_trace_p10_exp1.lin_trace_p10_exp1336	3031.02	78.2	Late nascent mesoderm
-1.92007	9.25339	#EF5A9D	emb	lin_trace	GFP	FALSE	lin_trace_p10_exp1.lin_trace_p10_exp1337	4258.98	11.05	Gut
8.12908	-1.26539	#649146	emb	lin_trace	GFP	FALSE	lin_trace_p10_exp1.lin_trace_p10_exp1338	2820.42	5.95	Rostral neural plate
3.73493	-4.50453	#f7f79e	emb	lin_trace	GFP	FALSE	lin_trace_p10_exp1.lin_trace_p10_exp1339	2177.28	68.85	Surface ectoderm
-0.806725	-2.98723	#1a3f52	emb	lin_trace	GFP	FALSE	lin_trace_p10_exp1.lin_trace_p10_exp1340	2651.94	77.35	Caudal mesoderm
5.85342	-2.73466	#354E23	emb	lin_trace	GFP	FALSE	lin_trace_p10_exp1.lin_trace_p10_exp1342	3960.9	-51.85	Caudal neural plate
-5.94776	-3.69924	#408DA1	emb	lin_trace	GFP	FALSE	lin_trace_p10_exp1.lin_trace_p10_exp1344	3862.89	-56.1	Paraxial mesoderm
-0.463439	-7.88485	#8870ad	emb	lin_trace	GFP	FALSE	lin_trace_p10_exp1.lin_trace_p10_exp1345	2848.77	-69.7	ExE mesoderm
0.847453	-4.26122	#DFCDE4	emb	lin_trace	GFP	FALSE	lin_trace_p10_exp1.lin_trace_p10_exp1346	3001.86	10.2	Late nascent mesoderm
-2.24402	7.69499	#EF5A9D	emb	lin_trace	GFP	FALSE	lin_trace_p10_exp1.lin_trace_p10_exp1348	2970.27	-39.1	Gut
-2.75697	7.23832	#F25CD4	emb	lin_trace	GFP	FALSE	lin_trace_p10_exp1.lin_trace_p10_exp1349	3959.28	7.65	Hindgut
10.5662	-2.66809	#649146	emb	lin_trace	GFP	FALSE	lin_trace_p10_exp1.lin_trace_p10_exp1350	3716.28	-27.2	Rostral neural plate
-11.0393	-2.09604	#ff891c	emb	lin_trace	GFP	FALSE	lin_trace_p10_exp1.lin_trace_p10_exp1351	2800.98	-16.15	Endothelial cells
-4.06292	8.576	#F6BFCB	emb	lin_trace	GFP	FALSE	lin_trace_p10_exp1.lin_trace_p10_exp1352	2894.94	-14.45	Visceral endoderm
8.53907	-0.680131	#649146	emb	lin_trace	GFP	FALSE	lin_trace_p10_exp1.lin_trace_p10_exp1353	1429.65	44.2	Rostral neural plate
7.88376	-2.35273	#649146	emb	lin_trace	GFP	FALSE	lin_trace_p10_exp1.lin_trace_p10_exp1354	2728.89	-26.35	Rostral neural plate
6.85765	-4.52444	#354E23	emb	lin_trace	GFP	FALSE	lin_trace_p10_exp1.lin_trace_p10_exp1355	2748.33	-5.95	Caudal neural plate
-1.42117	-4.14947	#DFCDE4	emb	lin_trace	GFP	FALSE	lin_trace_p10_exp1.lin_trace_p10_exp1356	2454.3	62.9	Late nascent mesoderm
-0.0025298	-1.67998	#1a3f52	emb	lin_trace	GFP	FALSE	lin_trace_p10_exp1.lin_trace_p10_exp1357	2720.79	-19.55	Caudal mesoderm
-0.310855	-1.83962	#1a3f52	emb	lin_trace	GFP	FALSE	lin_trace_p10_exp1.lin_trace_p10_exp1358	3005.91	-51	Caudal mesoderm
0.8412	-7.35619	#8870ad	emb	lin_trace	GFP	FALSE	lin_trace_p10_exp1.lin_trace_p10_exp1359	7119.09	5.1	ExE mesoderm
0.135371	-7.48306	#8870ad	emb	lin_trace	GFP	FALSE	lin_trace_p10_exp1.lin_trace_p10_exp1360	3022.11	12.75	ExE mesoderm
1.20285	-1.45216	#703C37	emb	lin_trace	GFP	FALSE	lin_trace_p10_exp1.lin_trace_p10_exp1361	2626.83	-17	Tail bud - mesoderm
-13.0409	1.84191	#C72228	emb	lin_trace	GFP	FALSE	lin_trace_p10_exp1.lin_trace_p10_exp1362	3054.51	52.7	Erythroid 1
-1.41553	-4.89387	#DFCDE4	emb	lin_trace	GFP	FALSE	lin_trace_p10_exp1.lin_trace_p10_exp1363	2366.82	10.2	Late nascent mesoderm
-2.58415	8.35048	#F25CD4	emb	lin_trace	GFP	FALSE	lin_trace_p10_exp1.lin_trace_p10_exp1366	4796.82	0	Hindgut
-1.33161	-1.68233	#1a3f52	emb	lin_trace	GFP	FALSE	lin_trace_p10_exp1.lin_trace_p10_exp1367	4221.72	-30.6	Caudal mesoderm
5.40797	-3.6599	#354E23	emb	lin_trace	GFP	FALSE	lin_trace_p10_exp1.lin_trace_p10_exp1368	3418.2	-18.7	Caudal neural plate
0.53283	-8.02864	#8870ad	emb	lin_trace	GFP	FALSE	lin_trace_p10_exp1.lin_trace_p10_exp1369	3201.12	-59.5	ExE mesoderm
8.40178	-1.02216	#649146	emb	lin_trace	GFP	FALSE	lin_trace_p10_exp1.lin_trace_p10_exp1371	5971.32	98.6	Rostral neural plate
3.78685	-1.30052	#8e7e59	emb	lin_trace	GFP	FALSE	lin_trace_p10_exp1.lin_trace_p10_exp1372	2770.2	-47.6	Tail bud - neural
11.1127	-1.69778	#649146	emb	lin_trace	GFP	FALSE	lin_trace_p10_exp1.lin_trace_p10_exp1374	2941.11	2.55	Rostral neural plate
		#649146	emb	lin_trace	GFP	FALSE	lin_trace_p10_exp1.lin_trace_p10_exp1375	2886.84	20.4	Rostral neural plate
9.21903	-1.50614	#649146	emb	lin_trace	GFP	FALSE	lin_trace_p10_exp1.lin_trace_p10_exp1376	6049.08	-20.4	Rostral neural plate
-13.1169	1.84745	#C72228	emb	lin_trace	GFP	FALSE	lin_trace_p10_exp1.lin_trace_p10_exp1378	2589.57	24.65	Erythroid 1
-0.932664	-3.4646	#45d1c5	emb	lin_trace	GFP	FALSE	lin_trace_p10_exp1.lin_trace_p10_exp1379	3960.09	-6.8	Lateral & intermediate mesoderm
-4.38761	-3.5161	#408DA1	emb	lin_trace	GFP	FALSE	lin_trace_p10_exp1.lin_trace_p10_exp1380	4226.58	-69.7	Paraxial mesoderm
1.16355	-9.70474	#532C8A	emb	lin_trace	GFP	FALSE	lin_trace_p11_exp1.lin_trace_p11_exp1002	1739.88	38.25	Allantois
0.264757	-7.92485	#8870ad	emb	lin_trace	GFP	FALSE	lin_trace_p11_exp1.lin_trace_p11_exp1003	3074.76	-12.75	ExE mesoderm
7.8513	-1.86254	#649146	emb	lin_trace	GFP	FALSE	lin_trace_p11_exp1.lin_trace_p11_exp1004	3585.06	-2.55	Rostral neural plate
		#90BF75	emb	lin_trace	GFP	FALSE	lin_trace_p11_exp1.lin_trace_p11_exp1005	2279.34	27.2	Definitive ectoderm
-6.387	-4.57735	#408DA1	emb	lin_trace	GFP	FALSE	lin_trace_p11_exp1.lin_trace_p11_exp1006	3153.33	-24.65	Paraxial mesoderm
-15.4704	0.397112	#D96B2B	emb	lin_trace	GFP	FALSE	lin_trace_p11_exp1.lin_trace_p11_exp1009	3417.39	7.65	Erythroid 2
-8.28047	8.26121	#F6BFCB	emb	lin_trace	GFP	FALSE	lin_trace_p11_exp1.lin_trace_p11_exp1010	2657.61	22.1	Visceral endoderm
-2.87641	-2.64939	#408DA1	emb	lin_trace	GFP	FALSE	lin_trace_p11_exp1.lin_trace_p11_exp1011	3181.68	-34	Paraxial mesoderm
-5.88735	-5.81278	#53f1fc	emb	lin_trace	GFP	FALSE	lin_trace_p11_exp1.lin_trace_p11_exp1013	2412.18	-2.55	Cardiopharyngeal mesoderm
-2.43542	-3.36194	#408DA1	emb	lin_trace	GFP	FALSE	lin_trace_p11_exp1.lin_trace_p11_exp1014	3402.81	-25.5	Paraxial mesoderm
7.29841	-2.17601	#649146	emb	lin_trace	GFP	FALSE	lin_trace_p11_exp1.lin_trace_p11_exp1015	7566.21	37.4	Rostral neural plate
-8.32461	7.77833	#7F6874	emb	lin_trace	GFP	FALSE	lin_trace_p11_exp1.lin_trace_p11_exp1016	2189.43	-28.05	ExE visceral endoderm
-0.969934	10.2366	#EF5A9D	emb	lin_trace	GFP	FALSE	lin_trace_p11_exp1.lin_trace_p11_exp1017	2837.43	64.6	Gut
-5.79623	-4.61747	#408DA1	emb	lin_trace	GFP	FALSE	lin_trace_p11_exp1.lin_trace_p11_exp1018	6266.97	6.8	Paraxial mesoderm
7.47027	-2.16449	#649146	emb	lin_trace	GFP	FALSE	lin_trace_p11_exp1.lin_trace_p11_exp1019	2351.43	-18.7	Rostral neural plate
3.98067	-3.24482	#f7f79e	emb	lin_trace	GFP	FALSE	lin_trace_p11_exp1.lin_trace_p11_exp1020	1629.72	28.05	Surface ectoderm
9.2301	-2.14513	#649146	emb	lin_trace	GFP	FALSE	lin_trace_p11_exp1.lin_trace_p11_exp1021	4229.82	119.85	Rostral neural plate
3.13611	-1.11377	#8e7e59	emb	lin_trace	GFP	FALSE	lin_trace_p11_exp1.lin_trace_p11_exp1022	5575.23	39.95	Tail bud - neural
4.92092	-3.30982	#f7f79e	emb	lin_trace	GFP	FALSE	lin_trace_p11_exp1.lin_trace_p11_exp1024	2646.27	-20.4	Surface ectoderm
-15.0837	1.47511	#C72228	emb	lin_trace	GFP	FALSE	lin_trace_p11_exp1.lin_trace_p11_exp1026	1995.84	0	Erythroid 1
7.67679	-1.99763	#649146	emb	lin_trace	GFP	FALSE	lin_trace_p11_exp1.lin_trace_p11_exp1027	2071.17	-3.4	Rostral neural plate
-0.0165118	-1.46876	#1a3f52	emb	lin_trace	GFP	FALSE	lin_trace_p11_exp1.lin_trace_p11_exp1028	5094.09	-9.35	Caudal mesoderm
-1.52958	9.17833	#F25CD4	emb	lin_trace	GFP	FALSE	lin_trace_p11_exp1.lin_trace_p11_exp1029	3973.05	10.2	Hindgut
1.72434	-10.0941	#532C8A	emb	lin_trace	GFP	FALSE	lin_trace_p11_exp1.lin_trace_p11_exp1030	2331.18	125.8	Allantois
-4.64896	8.5375	#F6BFCB	emb	lin_trace	GFP	FALSE	lin_trace_p11_exp1.lin_trace_p11_exp1032	2468.07	79.05	Visceral endoderm
4.1144	-3.50285	#f7f79e	emb	lin_trace	GFP	FALSE	lin_trace_p11_exp1.lin_trace_p11_exp1035	5007.42	-48.45	Surface ectoderm
-10.1269	6.16513	#7F6874	emb	lin_trace	GFP	FALSE	lin_trace_p11_exp1.lin_trace_p11_exp1036	3106.35	-14.45	ExE visceral endoderm
-2.77602	-3.77142	#A8DBF7	emb	lin_trace	GFP	FALSE	lin_trace_p11_exp1.lin_trace_p11_exp1038	3974.67	22.95	Presomitic mesoderm
10.9244	-3.42826	#649146	emb	lin_trace	GFP	FALSE	lin_trace_p11_exp1.lin_trace_p11_exp1039	3163.86	11.9	Rostral neural plate
-15.1051	0.66569	#C72228	emb	lin_trace	GFP	FALSE	lin_trace_p11_exp1.lin_trace_p11_exp1040	2634.93	-66.3	Erythroid 1
0.330166	-8.14957	#8870ad	emb	lin_trace	GFP	FALSE	lin_trace_p11_exp1.lin_trace_p11_exp1043	4223.34	-56.95	ExE mesoderm
-9.2914	-1.1486	#FBBE92	emb	lin_trace	GFP	FALSE	lin_trace_p11_exp1.lin_trace_p11_exp1044	3061.8	-38.25	Haematoendothelial progenitors
-16.6471	-0.0407007	#D96B2B	emb	lin_trace	GFP	FALSE	lin_trace_p11_exp1.lin_trace_p11_exp1045	2677.05	-18.7	Erythroid 2
-8.56513	5.6836	#7F6874	emb	lin_trace	GFP	FALSE	lin_trace_p11_exp1.lin_trace_p11_exp1046	2039.58	-34	ExE visceral endoderm
-0.230721	-2.25432	#1a3f52	emb	lin_trace	GFP	FALSE	lin_trace_p11_exp1.lin_trace_p11_exp1047	2775.06	-5.95	Caudal mesoderm
-14.6673	1.73612	#C72228	emb	lin_trace	GFP	FALSE	lin_trace_p11_exp1.lin_trace_p11_exp1048	2557.98	34.85	Erythroid 1
8.0225	-1.85254	#649146	emb	lin_trace	GFP	FALSE	lin_trace_p11_exp1.lin_trace_p11_exp1054	2370.87	34.85	Rostral neural plate
3.87603	-4.74212	#f7f79e	emb	lin_trace	GFP	FALSE	lin_trace_p11_exp1.lin_trace_p11_exp1058	2430.81	17	Surface ectoderm
-6.28201	-6.8241	#53f1fc	emb	lin_trace	GFP	FALSE	lin_trace_p11_exp1.lin_trace_p11_exp1060	2366.01	-18.7	Cardiopharyngeal mesoderm
2.15133	1.06188	#9e6762	emb	lin_trace	GFP	FALSE	lin_trace_p11_exp1.lin_trace_p11_exp1061	2126.25	10.2	Caudal epiblast
-3.28595	-2.96978	#408DA1	emb	lin_trace	GFP	FALSE	lin_trace_p11_exp1.lin_trace_p11_exp1067	5246.37	-51	Paraxial mesoderm
1.66451	-3.75246	#DFCDE4	emb	lin_trace	GFP	FALSE	lin_trace_p11_exp1.lin_trace_p11_exp1068	3122.55	-71.4	Late nascent mesoderm
-0.153779	-4.51782	#45d1c5	emb	lin_trace	GFP	FALSE	lin_trace_p11_exp1.lin_trace_p11_exp1069	2913.57	-32.3	Lateral & intermediate mesoderm
-11.1988	-2.60133	#ff891c	emb	lin_trace	GFP	FALSE	lin_trace_p11_exp1.lin_trace_p11_exp1070	3433.59	-29.75	Endothelial cells
1.01698	11.3382	#0F4A9C	emb	lin_trace	GFP	FALSE	lin_trace_p11_exp1.lin_trace_p11_exp1071	1903.5	18.7	Node/Notochord
0.45651	-7.56705	#532C8A	emb	lin_trace	GFP	FALSE	lin_trace_p11_exp1.lin_trace_p11_exp1073	3359.07	1.7	Allantois
-5.05062	-3.69623	#408DA1	emb	lin_trace	GFP	FALSE	lin_trace_p11_exp1.lin_trace_p11_exp1075	2977.56	68.85	Paraxial mesoderm
-4.10307	-7.21412	#53f1fc	emb	lin_trace	GFP	FALSE	lin_trace_p11_exp1.lin_trace_p11_exp1076	3355.02	51	Cardiopharyngeal mesoderm
-5.79932	-5.42261	#408DA1	emb	lin_trace	GFP	FALSE	lin_trace_p11_exp1.lin_trace_p11_exp1077	3846.69	-9.35	Paraxial mesoderm
-4.99676	-3.28181	#408DA1	emb	lin_trace	GFP	FALSE	lin_trace_p11_exp1.lin_trace_p11_exp1078	5118.39	11.9	Paraxial mesoderm
4.89126	-4.02583	#354E23	emb	lin_trace	GFP	FALSE	lin_trace_p11_exp1.lin_trace_p11_exp1079	2127.87	-61.2	Caudal neural plate
-7.97466	9.26384	#F6BFCB	emb	lin_trace	GFP	FALSE	lin_trace_p11_exp1.lin_trace_p11_exp1081	2258.28	55.25	Visceral endoderm
-6.38394	6.52504	#7F6874	emb	lin_trace	GFP	FALSE	lin_trace_p11_exp1.lin_trace_p11_exp1082	2522.34	79.05	ExE visceral endoderm
0.0265214	11.4786	#0F4A9C	emb	lin_trace	GFP	FALSE	lin_trace_p11_exp1.lin_trace_p11_exp1084	6125.22	8.5	Node/Notochord
5.16124	-4.02892	#f7f79e	emb	lin_trace	GFP	FALSE	lin_trace_p11_exp1.lin_trace_p11_exp1085	2750.76	-39.95	Surface ectoderm
3.15276	0.0104564	#8e7e59	emb	lin_trace	GFP	FALSE	lin_trace_p11_exp1.lin_trace_p11_exp1086	2876.31	-11.9	Tail bud - neural
0.572922	11.2129	#0F4A9C	emb	lin_trace	GFP	FALSE	lin_trace_p11_exp1.lin_trace_p11_exp1087	2990.52	-7.65	Node/Notochord
4.36655	-4.16459	#f7f79e	emb	lin_trace	GFP	FALSE	lin_trace_p11_exp1.lin_trace_p11_exp1088	5920.29	-11.05	Surface ectoderm
6.17856	-2.14157	#f7f79e	emb	lin_trace	GFP	FALSE	lin_trace_p11_exp1.lin_trace_p11_exp1090	6061.23	108.8	Surface ectoderm
-6.71906	-7.1848	#53f1fc	emb	lin_trace	GFP	FALSE	lin_trace_p11_exp1.lin_trace_p11_exp1091	1934.28	-91.8	Cardiopharyngeal mesoderm
-3.82524	-12.9449	#824A09	emb	lin_trace	GFP	FALSE	lin_trace_p11_exp1.lin_trace_p11_exp1092	3887.19	-13.6	Amnion/Chorion
-0.20029	-5.78839	#45d1c5	emb	lin_trace	GFP	FALSE	lin_trace_p11_exp1.lin_trace_p11_exp1093	3917.97	-75.65	Lateral & intermediate mesoderm
5.97054	-2.37213	#f7f79e	emb	lin_trace	GFP	FALSE	lin_trace_p11_exp1.lin_trace_p11_exp1094	2367.63	37.4	Surface ectoderm
4.61763	-3.6261	#f7f79e	emb	lin_trace	GFP	FALSE	lin_trace_p11_exp1.lin_trace_p11_exp1096	3295.89	-34.85	Surface ectoderm
9.11082	-2.84623	#649146	emb	lin_trace	GFP	FALSE	lin_trace_p11_exp1.lin_trace_p11_exp1097	1982.07	13.6	Rostral neural plate
-2.08774	8.13905	#EF5A9D	emb	lin_trace	GFP	FALSE	lin_trace_p11_exp1.lin_trace_p11_exp1098	1935.9	-11.05	Gut
-1.98402	7.69994	#EF5A9D	emb	lin_trace	GFP	FALSE	lin_trace_p11_exp1.lin_trace_p11_exp1099	3755.97	-28.9	Gut
4.56273	0.246417	#8e7e59	emb	lin_trace	GFP	FALSE	lin_trace_p11_exp1.lin_trace_p11_exp1100	6727.86	2.55	Tail bud - neural
-0.469566	-4.35455	#45d1c5	emb	lin_trace	GFP	FALSE	lin_trace_p11_exp1.lin_trace_p11_exp1101	2920.86	23.8	Lateral & intermediate mesoderm
-2.47012	8.15465	#EF5A9D	emb	lin_trace	GFP	FALSE	lin_trace_p11_exp1.lin_trace_p11_exp1102	3927.69	-3.4	Gut
-8.86623	8.72089	#7F6874	emb	lin_trace	GFP	FALSE	lin_trace_p11_exp1.lin_trace_p11_exp1103	2753.19	20.4	ExE visceral endoderm
8.20908	-1.6436	#649146	emb	lin_trace	GFP	FALSE	lin_trace_p11_exp1.lin_trace_p11_exp1104	2572.56	-68.85	Rostral neural plate
-6.00742	-6.19442	#53f1fc	emb	lin_trace	GFP	FALSE	lin_trace_p11_exp1.lin_trace_p11_exp1105	4218.48	-62.05	Cardiopharyngeal mesoderm
-0.249238	-2.268	#1a3f52	emb	lin_trace	GFP	FALSE	lin_trace_p11_exp1.lin_trace_p11_exp1106	3857.22	-21.25	Caudal mesoderm
-7.2032	-2.85649	#408DA1	emb	lin_trace	GFP	FALSE	lin_trace_p11_exp1.lin_trace_p11_exp1107	5589	-25.5	Paraxial mesoderm
-1.94659	8.55008	#EF5A9D	emb	lin_trace	GFP	FALSE	lin_trace_p11_exp1.lin_trace_p11_exp1108	3188.16	-84.15	Gut
		#354E23	emb	lin_trace	GFP	FALSE	lin_trace_p11_exp1.lin_trace_p11_exp1110	3103.11	69.7	Caudal neural plate
5.43629	-2.98979	#f7f79e	emb	lin_trace	GFP	FALSE	lin_trace_p11_exp1.lin_trace_p11_exp1112	4245.21	-53.55	Surface ectoderm
-6.27233	-7.02571	#53f1fc	emb	lin_trace	GFP	FALSE	lin_trace_p11_exp1.lin_trace_p11_exp1113	2883.6	-0.85	Cardiopharyngeal mesoderm
8.48172	-2.94453	#649146	emb	lin_trace	GFP	FALSE	lin_trace_p11_exp1.lin_trace_p11_exp1116	4240.35	-44.2	Rostral neural plate
-2.37325	8.30834	#EF5A9D	emb	lin_trace	GFP	FALSE	lin_trace_p11_exp1.lin_trace_p11_exp1118	4069.44	24.65	Gut
-12.2733	1.38802	#C72228	emb	lin_trace	GFP	FALSE	lin_trace_p11_exp1.lin_trace_p11_exp1120	3046.41	-21.25	Erythroid 1
5.78993	-4.29285	#354E23	emb	lin_trace	GFP	FALSE	lin_trace_p11_exp1.lin_trace_p11_exp1121	3260.25	6.8	Caudal neural plate
-9.13196	-0.95178	#FBBE92	emb	lin_trace	GFP	FALSE	lin_trace_p11_exp1.lin_trace_p11_exp1122	2915.19	64.6	Haematoendothelial progenitors
-5.26429	-12.6794	#824A09	emb	lin_trace	GFP	FALSE	lin_trace_p11_exp1.lin_trace_p11_exp1123	2570.94	19.55	Amnion/Chorion
-0.270595	-5.81916	#45d1c5	emb	lin_trace	GFP	FALSE	lin_trace_p11_exp1.lin_trace_p11_exp1124	2585.52	30.6	Lateral & intermediate mesoderm
-15.2752	1.64569	#C72228	emb	lin_trace	GFP	FALSE	lin_trace_p11_exp1.lin_trace_p11_exp1125	5599.53	-40.8	Erythroid 1
-9.41479	-2.55508	#408DA1	emb	lin_trace	GFP	FALSE	lin_trace_p11_exp1.lin_trace_p11_exp1126	4501.17	9.35	Paraxial mesoderm
-4.75461	-10.9198	#cc7818	emb	lin_trace	GFP	FALSE	lin_trace_p11_exp1.lin_trace_p11_exp1127	1845.18	-27.2	Amnion/Chorion progenitor
-11.8673	0.978489	#C72228	emb	lin_trace	GFP	FALSE	lin_trace_p11_exp1.lin_trace_p11_exp1129	2338.47	-12.75	Erythroid 1
-6.13028	-6.71132	#53f1fc	emb	lin_trace	GFP	FALSE	lin_trace_p11_exp1.lin_trace_p11_exp1131	2920.86	-5.95	Cardiopharyngeal mesoderm
8.23071	-2.72041	#649146	emb	lin_trace	GFP	FALSE	lin_trace_p11_exp1.lin_trace_p11_exp1132	3892.05	-4.25	Rostral neural plate
3.76614	-0.337145	#8e7e59	emb	lin_trace	GFP	FALSE	lin_trace_p11_exp1.lin_trace_p11_exp1133	3186.54	-54.4	Tail bud - neural
4.22364	-0.357243	#8e7e59	emb	lin_trace	GFP	FALSE	lin_trace_p11_exp1.lin_trace_p11_exp1135	5468.31	-22.1	Tail bud - neural
-2.07414	-3.30441	#DFCDE4	emb	lin_trace	GFP	FALSE	lin_trace_p11_exp1.lin_trace_p11_exp1139	2954.07	19.55	Late nascent mesoderm
9.95938	-3.01301	#649146	emb	lin_trace	GFP	FALSE	lin_trace_p11_exp1.lin_trace_p11_exp1140	3167.1	27.2	Rostral neural plate
7.26522	-3.59241	#354E23	emb	lin_trace	GFP	FALSE	lin_trace_p11_exp1.lin_trace_p11_exp1143	1601.37	-5.95	Caudal neural plate
-14.0677	-1.0572	#FF5608	emb	lin_trace	GFP	FALSE	lin_trace_p11_exp1.lin_trace_p11_exp1144	1975.59	-89.25	Erythroid 3
3.51539	-2.75932	#f7f79e	emb	lin_trace	GFP	FALSE	lin_trace_p11_exp1.lin_trace_p11_exp1145	4394.25	44.2	Surface ectoderm
-0.633338	-2.87635	#45d1c5	emb	lin_trace	GFP	FALSE	lin_trace_p11_exp1.lin_trace_p11_exp1146	11498.8	-40.8	Lateral & intermediate mesoderm
-0.262846	-9.82449	#532C8A	emb	lin_trace	GFP	FALSE	lin_trace_p11_exp1.lin_trace_p11_exp1147	3219.75	124.1	Allantois
-4.73998	-10.3984	#824A09	emb	lin_trace	GFP	FALSE	lin_trace_p11_exp1.lin_trace_p11_exp1148	2492.37	-22.95	Amnion/Chorion
-9.5579	7.80927	#7F6874	emb	lin_trace	GFP	FALSE	lin_trace_p11_exp1.lin_trace_p11_exp1149	3452.22	53.55	ExE visceral endoderm
-5.13577	-10.1204	#cc7818	emb	lin_trace	GFP	FALSE	lin_trace_p11_exp1.lin_trace_p11_exp1150	3676.59	8.5	Amnion/Chorion progenitor
-3.7969	-11.7048	#cc7818	emb	lin_trace	GFP	FALSE	lin_trace_p11_exp1.lin_trace_p11_exp1151	1708.29	0.85	Amnion/Chorion progenitor
-1.36031	-3.24816	#1a3f52	emb	lin_trace	GFP	FALSE	lin_trace_p11_exp1.lin_trace_p11_exp1152	3458.7	-26.35	Caudal mesoderm
2.76234	-2.85126	#9e6762	emb	lin_trace	GFP	FALSE	lin_trace_p11_exp1.lin_trace_p11_exp1153	2022.57	34	Caudal epiblast
-0.331207	-11.0691	#532C8A	emb	lin_trace	GFP	FALSE	lin_trace_p11_exp1.lin_trace_p11_exp1154	2462.4	-48.45	Allantois
9.29698	-2.69073	#649146	emb	lin_trace	GFP	FALSE	lin_trace_p11_exp1.lin_trace_p11_exp1155	2583.09	-17	Rostral neural plate
8.44817	-0.845909	#649146	emb	lin_trace	GFP	FALSE	lin_trace_p11_exp1.lin_trace_p11_exp1156	4493.88	-6.8	Rostral neural plate
-8.54265	-1.58389	#FBBE92	emb	lin_trace	GFP	FALSE	lin_trace_p11_exp1.lin_trace_p11_exp1157	2194.29	16.15	Haematoendothelial progenitors
0.652187	-7.73259	#8870ad	emb	lin_trace	GFP	FALSE	lin_trace_p11_exp1.lin_trace_p11_exp1158	2606.58	51.85	ExE mesoderm
9.27413	-3.46551	#649146	emb	lin_trace	GFP	FALSE	lin_trace_p11_exp1.lin_trace_p11_exp1159	3953.61	13.6	Rostral neural plate
-0.911718	9.51815	#EF5A9D	emb	lin_trace	GFP	FALSE	lin_trace_p11_exp1.lin_trace_p11_exp1160	1133.19	-38.25	Gut
-7.56935	-3.84576	#408DA1	emb	lin_trace	GFP	FALSE	lin_trace_p11_exp1.lin_trace_p11_exp1162	4666.41	-62.9	Paraxial mesoderm
-4.13915	-11.7869	#cc7818	emb	lin_trace	GFP	FALSE	lin_trace_p11_exp1.lin_trace_p11_exp1164	2319.84	18.7	Amnion/Chorion progenitor
-6.66537	-7.49	#53f1fc	emb	lin_trace	GFP	FALSE	lin_trace_p11_exp1.lin_trace_p11_exp1165	3327.48	-8.5	Cardiopharyngeal mesoderm
0.164151	-9.34908	#8870ad	emb	lin_trace	GFP	FALSE	lin_trace_p11_exp1.lin_trace_p11_exp1166	5457.78	0	ExE mesoderm
-0.667249	-1.59299	#1a3f52	emb	lin_trace	GFP	FALSE	lin_trace_p11_exp1.lin_trace_p11_exp1167	3320.19	-7.65	Caudal mesoderm
10.6691	-2.78755	#649146	emb	lin_trace	GFP	FALSE	lin_trace_p11_exp1.lin_trace_p11_exp1168	2883.6	-28.9	Rostral neural plate
-14.0799	-3.06971	#FF5608	emb	lin_trace	GFP	FALSE	lin_trace_p11_exp1.lin_trace_p11_exp1170	2200.77	-30.6	Erythroid 3
7.70424	-2.03788	#649146	emb	lin_trace	GFP	FALSE	lin_trace_p11_exp1.lin_trace_p11_exp1171	2630.07	5.1	Rostral neural plate
-0.748871	9.31076	#EF5A9D	emb	lin_trace	GFP	FALSE	lin_trace_p11_exp1.lin_trace_p11_exp1172	7967.16	-56.95	Gut
3.40653	-3.60215	#f7f79e	emb	lin_trace	GFP	FALSE	lin_trace_p11_exp1.lin_trace_p11_exp1173	4020.84	-68	Surface ectoderm
-1.70621	-5.68249	#8870ad	emb	lin_trace	GFP	FALSE	lin_trace_p11_exp1.lin_trace_p11_exp1174	6015.06	8.5	ExE mesoderm
0.153674	-3.24384	#1a3f52	emb	lin_trace	GFP	FALSE	lin_trace_p11_exp1.lin_trace_p11_exp1175	9852.84	15.3	Caudal mesoderm
-12.5428	0.699929	#C72228	emb	lin_trace	GFP	FALSE	lin_trace_p11_exp1.lin_trace_p11_exp1176	3753.54	-2.55	Erythroid 1
-5.36743	-6.3051	#53f1fc	emb	lin_trace	GFP	FALSE	lin_trace_p11_exp1.lin_trace_p11_exp1177	6602.31	55.25	Cardiopharyngeal mesoderm
-9.56061	-2.72368	#ff891c	emb	lin_trace	GFP	FALSE	lin_trace_p11_exp1.lin_trace_p11_exp1178	2260.71	40.8	Endothelial cells
-3.18316	7.57706	#EF5A9D	emb	lin_trace	GFP	FALSE	lin_trace_p11_exp1.lin_trace_p11_exp1179	4549.77	46.75	Gut
9.94574	-2.39229	#649146	emb	lin_trace	GFP	FALSE	lin_trace_p11_exp1.lin_trace_p11_exp1181	2449.44	-39.1	Rostral neural plate
8.43363	-1.83918	#649146	emb	lin_trace	GFP	FALSE	lin_trace_p11_exp1.lin_trace_p11_exp1182	4695.57	-18.7	Rostral neural plate
-6.22929	-6.26526	#53f1fc	emb	lin_trace	GFP	FALSE	lin_trace_p11_exp1.lin_trace_p11_exp1183	3112.02	45.05	Cardiopharyngeal mesoderm
8.20203	-1.40743	#649146	emb	lin_trace	GFP	FALSE	lin_trace_p11_exp1.lin_trace_p11_exp1184	3507.3	5.95	Rostral neural plate
-14.7797	-2.56365	#FF5608	emb	lin_trace	GFP	FALSE	lin_trace_p11_exp1.lin_trace_p11_exp1185	2394.36	34	Erythroid 3
9.68123	-2.06633	#649146	emb	lin_trace	GFP	FALSE	lin_trace_p11_exp1.lin_trace_p11_exp1186	3366.36	-53.55	Rostral neural plate
0.117242	-3.1374	#1a3f52	emb	lin_trace	GFP	FALSE	lin_trace_p11_exp1.lin_trace_p11_exp1187	3008.34	27.2	Caudal mesoderm
3.35172	-1.27278	#8e7e59	emb	lin_trace	GFP	FALSE	lin_trace_p11_exp1.lin_trace_p11_exp1188	3868.56	36.55	Tail bud - neural
0.62932	-2.21851	#1a3f52	emb	lin_trace	GFP	FALSE	lin_trace_p11_exp1.lin_trace_p11_exp1189	3436.02	-28.9	Caudal mesoderm
7.3555	-1.83509	#649146	emb	lin_trace	FALSE	FALSE	lin_trace_p11_exp1.lin_trace_p11_exp1190	629.37	7.65	Rostral neural plate
-1.22329	-5.48698	#8870ad	emb	lin_trace	GFP	FALSE	lin_trace_p11_exp1.lin_trace_p11_exp1191	3973.86	-22.95	ExE mesoderm
6.47341	-2.50752	#f7f79e	emb	lin_trace	GFP	FALSE	lin_trace_p11_exp1.lin_trace_p11_exp1192	2542.59	-68	Surface ectoderm
-0.711052	-6.3767	#45d1c5	emb	lin_trace	GFP	FALSE	lin_trace_p11_exp1.lin_trace_p11_exp1193	4199.85	21.25	Lateral & intermediate mesoderm
9.7837	-3.20632	#649146	emb	lin_trace	GFP	FALSE	lin_trace_p11_exp1.lin_trace_p11_exp1196	2539.35	-27.2	Rostral neural plate
-0.469329	-1.70892	#1a3f52	emb	lin_trace	GFP	FALSE	lin_trace_p11_exp1.lin_trace_p11_exp1197	2976.75	25.5	Caudal mesoderm
-9.93767	5.78441	#7F6874	emb	lin_trace	GFP	FALSE	lin_trace_p11_exp1.lin_trace_p11_exp1199	3519.45	17.85	ExE visceral endoderm
-4.82587	-12.3578	#824A09	emb	lin_trace	GFP	FALSE	lin_trace_p11_exp1.lin_trace_p11_exp1201	3275.64	-45.05	Amnion/Chorion
8.0032	-1.66601	#649146	emb	lin_trace	GFP	FALSE	lin_trace_p11_exp1.lin_trace_p11_exp1202	5914.62	-1.7	Rostral neural plate
-8.71991	6.02298	#7F6874	emb	lin_trace	GFP	FALSE	lin_trace_p11_exp1.lin_trace_p11_exp1203	3549.42	-32.3	ExE visceral endoderm
-13.9159	1.24067	#C72228	emb	lin_trace	GFP	FALSE	lin_trace_p11_exp1.lin_trace_p11_exp1206	3585.87	38.25	Erythroid 1
-1.88882	-5.77038	#45d1c5	emb	lin_trace	GFP	FALSE	lin_trace_p11_exp1.lin_trace_p11_exp1208	3189.78	35.7	Lateral & intermediate mesoderm
10.7458	-2.48485	#649146	emb	lin_trace	GFP	FALSE	lin_trace_p11_exp1.lin_trace_p11_exp1211	3725.19	-84.15	Rostral neural plate
11.3593	-3.36893	#649146	emb	lin_trace	GFP	FALSE	lin_trace_p11_exp1.lin_trace_p11_exp1213	5019.57	-62.9	Rostral neural plate
3.44027	-0.4825	#8e7e59	emb	lin_trace	GFP	FALSE	lin_trace_p11_exp1.lin_trace_p11_exp1214	2574.99	-19.55	Tail bud - neural
-14.9806	-2.30412	#FF5608	emb	lin_trace	GFP	FALSE	lin_trace_p11_exp1.lin_trace_p11_exp1216	2619.54	16.15	Erythroid 3
2.9182	-1.41885	#8e7e59	emb	lin_trace	GFP	FALSE	lin_trace_p11_exp1.lin_trace_p11_exp1217	4574.07	-15.3	Tail bud - neural
6.45936	-4.51486	#354E23	emb	lin_trace	GFP	FALSE	lin_trace_p11_exp1.lin_trace_p11_exp1220	3824.01	10.2	Caudal neural plate
-0.487915	-4.32789	#45d1c5	emb	lin_trace	GFP	FALSE	lin_trace_p11_exp1.lin_trace_p11_exp1221	2604.15	62.05	Lateral & intermediate mesoderm
-5.9495	-6.19467	#53f1fc	emb	lin_trace	GFP	FALSE	lin_trace_p11_exp1.lin_trace_p11_exp1222	3575.34	35.7	Cardiopharyngeal mesoderm
-6.68803	-7.57671	#53f1fc	emb	lin_trace	GFP	FALSE	lin_trace_p11_exp1.lin_trace_p11_exp1223	3073.95	56.1	Cardiopharyngeal mesoderm
-7.84567	8.7391	#F6BFCB	emb	lin_trace	GFP	FALSE	lin_trace_p11_exp1.lin_trace_p11_exp1224	3794.04	-1.7	Visceral endoderm
1.64841	-10.107	#532C8A	emb	lin_trace	GFP	FALSE	lin_trace_p11_exp1.lin_trace_p11_exp1225	2719.98	-15.3	Allantois
4.90992	-1.27789	#f7f79e	emb	lin_trace	GFP	FALSE	lin_trace_p11_exp1.lin_trace_p11_exp1226	2526.39	-6.8	Surface ectoderm
-1.359	-2.86251	#408DA1	emb	lin_trace	GFP	FALSE	lin_trace_p11_exp1.lin_trace_p11_exp1227	5064.12	-6.8	Paraxial mesoderm
-4.73999	-4.99746	#408DA1	emb	lin_trace	GFP	FALSE	lin_trace_p11_exp1.lin_trace_p11_exp1228	4407.21	-20.4	Paraxial mesoderm
6.61093	-4.0198	#354E23	emb	lin_trace	GFP	FALSE	lin_trace_p11_exp1.lin_trace_p11_exp1230	3690.36	33.15	Caudal neural plate
-2.03369	-5.68875	#8870ad	emb	lin_trace	GFP	FALSE	lin_trace_p11_exp1.lin_trace_p11_exp1231	2461.59	-41.65	ExE mesoderm
-0.827564	-1.58665	#1a3f52	emb	lin_trace	GFP	FALSE	lin_trace_p11_exp1.lin_trace_p11_exp1232	3963.33	-31.45	Caudal mesoderm
3.54581	-0.682602	#8e7e59	emb	lin_trace	GFP	FALSE	lin_trace_p11_exp1.lin_trace_p11_exp1233	2947.59	76.5	Tail bud - neural
-5.16181	-5.93502	#53f1fc	emb	lin_trace	GFP	FALSE	lin_trace_p11_exp1.lin_trace_p11_exp1234	1722.06	27.2	Cardiopharyngeal mesoderm
-15.5949	-3.76159	#FF5608	emb	lin_trace	GFP	FALSE	lin_trace_p11_exp1.lin_trace_p11_exp1239	2354.67	32.3	Erythroid 3
9.67195	-2.21829	#649146	emb	lin_trace	GFP	FALSE	lin_trace_p11_exp1.lin_trace_p11_exp1241	2246.13	78.2	Rostral neural plate
-15.5206	-0.409154	#D96B2B	emb	lin_trace	GFP	FALSE	lin_trace_p11_exp1.lin_trace_p11_exp1242	1786.86	11.05	Erythroid 2
-15.6291	-1.2266	#D96B2B	emb	lin_trace	GFP	FALSE	lin_trace_p11_exp1.lin_trace_p11_exp1243	2343.33	-2.55	Erythroid 2
0.116304	10.8109	#0F4A9C	emb	lin_trace	GFP	FALSE	lin_trace_p11_exp1.lin_trace_p11_exp1244	3850.74	45.9	Node/Notochord
0.00741042	-11.1022	#8870ad	emb	lin_trace	GFP	FALSE	lin_trace_p11_exp1.lin_trace_p11_exp1245	3431.16	-38.25	ExE mesoderm
4.08055	-3.90708	#f7f79e	emb	lin_trace	GFP	FALSE	lin_trace_p11_exp1.lin_trace_p11_exp1246	2047.68	20.4	Surface ectoderm
-9.10134	5.54598	#7F6874	emb	lin_trace	FALSE	FALSE	lin_trace_p11_exp1.lin_trace_p11_exp1247	624.51	-39.1	ExE visceral endoderm
-6.03887	-3.75251	#408DA1	emb	lin_trace	GFP	FALSE	lin_trace_p11_exp1.lin_trace_p11_exp1248	2740.23	-35.7	Paraxial mesoderm
-1.72731	8.77284	#EF5A9D	emb	lin_trace	GFP	FALSE	lin_trace_p11_exp1.lin_trace_p11_exp1251	5674.05	125.8	Gut
10.6776	-1.86012	#649146	emb	lin_trace	GFP	FALSE	lin_trace_p11_exp1.lin_trace_p11_exp1252	2871.45	11.05	Rostral neural plate
-6.01054	-6.49462	#53f1fc	emb	lin_trace	GFP	FALSE	lin_trace_p11_exp1.lin_trace_p11_exp1254	2498.04	-37.4	Cardiopharyngeal mesoderm
-7.90222	-4.04834	#53f1fc	emb	lin_trace	GFP	FALSE	lin_trace_p11_exp1.lin_trace_p11_exp1256	1789.29	34	Cardiopharyngeal mesoderm
-1.51873	-2.55494	#DFCDE4	emb	lin_trace	GFP	FALSE	lin_trace_p11_exp1.lin_trace_p11_exp1258	4273.56	-16.15	Late nascent mesoderm
-10.4697	-0.821583	#FBBE92	emb	lin_trace	GFP	FALSE	lin_trace_p11_exp1.lin_trace_p11_exp1259	2242.89	-17.85	Haematoendothelial progenitors
-4.90575	-5.77962	#FBBE92	emb	lin_trace	GFP	FALSE	lin_trace_p11_exp1.lin_trace_p11_exp1260	2852.82	-11.9	Haematoendothelial progenitors
-3.03939	-11.5229	#cc7818	emb	lin_trace	GFP	FALSE	lin_trace_p11_exp1.lin_trace_p11_exp1261	1830.6	43.35	Amnion/Chorion progenitor
-6.78231	-3.84427	#408DA1	emb	lin_trace	GFP	FALSE	lin_trace_p11_exp1.lin_trace_p11_exp1262	3133.08	-36.55	Paraxial mesoderm
-9.91289	5.40677	#7F6874	emb	lin_trace	GFP	FALSE	lin_trace_p11_exp1.lin_trace_p11_exp1263	2924.1	30.6	ExE visceral endoderm
1.76429	-9.63758	#532C8A	emb	lin_trace	GFP	FALSE	lin_trace_p11_exp1.lin_trace_p11_exp1264	3387.42	-2.55	Allantois
-1.14544	-2.41374	#1a3f52	emb	lin_trace	GFP	FALSE	lin_trace_p11_exp1.lin_trace_p11_exp1265	4608.09	-32.3	Caudal mesoderm
-6.37894	-12.7339	#824A09	emb	lin_trace	GFP	FALSE	lin_trace_p11_exp1.lin_trace_p11_exp1266	1618.38	-2.55	Amnion/Chorion
		#90BF75	emb	lin_trace	GFP	FALSE	lin_trace_p11_exp1.lin_trace_p11_exp1267	3483	2.55	Definitive ectoderm
2.17246	-0.225509	#9e6762	emb	lin_trace	GFP	FALSE	lin_trace_p11_exp1.lin_trace_p11_exp1268	3484.62	-22.1	Caudal epiblast
2.11997	-2.14218	#1a3f52	emb	lin_trace	GFP	FALSE	lin_trace_p11_exp1.lin_trace_p11_exp1269	2267.19	-3.4	Caudal mesoderm
0.172598	11.2271	#0F4A9C	emb	lin_trace	GFP	FALSE	lin_trace_p11_exp1.lin_trace_p11_exp1270	2874.69	5.1	Node/Notochord
-1.61524	7.40424	#EF5A9D	emb	lin_trace	GFP	FALSE	lin_trace_p11_exp1.lin_trace_p11_exp1271	3529.17	47.6	Gut
-4.62187	-11.0127	#cc7818	emb	lin_trace	GFP	FALSE	lin_trace_p11_exp1.lin_trace_p11_exp1272	1577.07	-37.4	Amnion/Chorion progenitor
6.23381	-5.44112	#354E23	emb	lin_trace	GFP	FALSE	lin_trace_p11_exp1.lin_trace_p11_exp1273	2656.8	-13.6	Caudal neural plate
-0.744154	-3.392	#1a3f52	emb	lin_trace	GFP	FALSE	lin_trace_p11_exp1.lin_trace_p11_exp1274	2276.91	-36.55	Caudal mesoderm
-12.7881	1.53967	#C72228	emb	lin_trace	GFP	FALSE	lin_trace_p11_exp1.lin_trace_p11_exp1275	2365.2	5.1	Erythroid 1
-3.31639	-7.131	#FBBE92	emb	lin_trace	GFP	FALSE	lin_trace_p11_exp1.lin_trace_p11_exp1276	3287.79	-55.25	Haematoendothelial progenitors
0.774571	-5.23856	#45d1c5	emb	lin_trace	GFP	FALSE	lin_trace_p11_exp1.lin_trace_p11_exp1277	2201.58	6.8	Lateral & intermediate mesoderm
-6.63549	-11.4674	#824A09	emb	lin_trace	GFP	FALSE	lin_trace_p11_exp1.lin_trace_p11_exp1280	3297.51	79.05	Amnion/Chorion
9.62044	-2.54231	#649146	emb	lin_trace	GFP	FALSE	lin_trace_p11_exp1.lin_trace_p11_exp1281	2835.81	-28.9	Rostral neural plate
-14.5588	-0.987831	#FF5608	emb	lin_trace	GFP	FALSE	lin_trace_p11_exp1.lin_trace_p11_exp1282	2485.08	-22.1	Erythroid 3
-4.64057	-4.65954	#408DA1	emb	lin_trace	GFP	FALSE	lin_trace_p11_exp1.lin_trace_p11_exp1283	3657.96	71.4	Paraxial mesoderm
-4.92048	-11.4817	#824A09	emb	lin_trace	GFP	FALSE	lin_trace_p11_exp1.lin_trace_p11_exp1284	2110.86	72.25	Amnion/Chorion
10.8883	-2.9199	#649146	emb	lin_trace	GFP	FALSE	lin_trace_p11_exp1.lin_trace_p11_exp1285	2689.2	6.8	Rostral neural plate
-9.52601	-1.05539	#FBBE92	emb	lin_trace	GFP	FALSE	lin_trace_p11_exp1.lin_trace_p11_exp1286	2842.29	-50.15	Haematoendothelial progenitors
-9.7626	-0.832391	#FBBE92	emb	lin_trace	GFP	FALSE	lin_trace_p11_exp1.lin_trace_p11_exp1288	2638.17	11.05	Haematoendothelial progenitors
-5.67046	-11.6189	#824A09	emb	lin_trace	GFP	FALSE	lin_trace_p11_exp1.lin_trace_p11_exp1289	3100.68	3.4	Amnion/Chorion
-7.37904	-3.98554	#53f1fc	emb	lin_trace	GFP	FALSE	lin_trace_p11_exp1.lin_trace_p11_exp1290	3534.84	6.8	Cardiopharyngeal mesoderm
10.1923	-3.28345	#649146	emb	lin_trace	GFP	FALSE	lin_trace_p11_exp1.lin_trace_p11_exp1291	3265.92	19.55	Rostral neural plate
-3.30739	-3.04531	#A8DBF7	emb	lin_trace	GFP	FALSE	lin_trace_p11_exp1.lin_trace_p11_exp1292	3086.1	-9.35	Presomitic mesoderm
-3.93112	8.37179	#F6BFCB	emb	lin_trace	GFP	FALSE	lin_trace_p11_exp1.lin_trace_p11_exp1293	1440.18	7.65	Visceral endoderm
-3.04861	8.92054	#F25CD4	emb	lin_trace	GFP	FALSE	lin_trace_p11_exp1.lin_trace_p11_exp1294	3583.44	-6.8	Hindgut
-1.08302	8.76938	#EF5A9D	emb	lin_trace	GFP	FALSE	lin_trace_p11_exp1.lin_trace_p11_exp1296	8946.45	-28.05	Gut
3.9207	-2.51095	#f7f79e	emb	lin_trace	GFP	FALSE	lin_trace_p11_exp1.lin_trace_p11_exp1297	1890.54	-10.2	Surface ectoderm
-5.05328	-9.31282	#cc7818	emb	lin_trace	GFP	FALSE	lin_trace_p11_exp1.lin_trace_p11_exp1298	2741.04	-25.5	Amnion/Chorion progenitor
-4.20502	-12.5508	#824A09	emb	lin_trace	GFP	FALSE	lin_trace_p11_exp1.lin_trace_p11_exp1299	1758.51	86.7	Amnion/Chorion
2.87932	-3.15145	#DFCDE4	emb	lin_trace	GFP	FALSE	lin_trace_p11_exp1.lin_trace_p11_exp1300	1834.65	11.05	Late nascent mesoderm
1.26042	-5.71183	#8870ad	emb	lin_trace	GFP	FALSE	lin_trace_p11_exp1.lin_trace_p11_exp1301	3056.13	5.95	ExE mesoderm
-6.63533	-6.54726	#53f1fc	emb	lin_trace	GFP	FALSE	lin_trace_p11_exp1.lin_trace_p11_exp1302	3092.58	-25.5	Cardiopharyngeal mesoderm
-2.44413	7.25714	#F25CD4	emb	lin_trace	GFP	FALSE	lin_trace_p11_exp1.lin_trace_p11_exp1306	5169.42	-22.95	Hindgut
-7.73089	-2.67795	#408DA1	emb	lin_trace	GFP	FALSE	lin_trace_p11_exp1.lin_trace_p11_exp1307	2413.8	25.5	Paraxial mesoderm
7.85234	-1.04506	#649146	emb	lin_trace	GFP	FALSE	lin_trace_p11_exp1.lin_trace_p11_exp1308	3408.48	55.25	Rostral neural plate
-6.10883	-5.94162	#53f1fc	emb	lin_trace	GFP	FALSE	lin_trace_p11_exp1.lin_trace_p11_exp1309	1984.5	-0.85	Cardiopharyngeal mesoderm
4.41413	0.0954508	#8e7e59	emb	lin_trace	GFP	FALSE	lin_trace_p11_exp1.lin_trace_p11_exp1310	4671.27	-47.6	Tail bud - neural
7.05573	-2.23976	#649146	emb	lin_trace	GFP	FALSE	lin_trace_p11_exp1.lin_trace_p11_exp1311	3555.9	51	Rostral neural plate
-9.10187	7.95567	#7F6874	emb	lin_trace	GFP	FALSE	lin_trace_p11_exp1.lin_trace_p11_exp1313	3479.76	23.8	ExE visceral endoderm
-4.73931	-13.0391	#824A09	emb	lin_trace	GFP	FALSE	lin_trace_p11_exp1.lin_trace_p11_exp1314	1637.01	47.6	Amnion/Chorion
-2.23216	9.04966	#EF5A9D	emb	lin_trace	GFP	FALSE	lin_trace_p11_exp1.lin_trace_p11_exp1315	3981.15	-70.55	Gut
-14.3498	1.07089	#C72228	emb	lin_trace	GFP	FALSE	lin_trace_p11_exp1.lin_trace_p11_exp1316	3098.25	82.45	Erythroid 1
4.14475	0.304759	#8e7e59	emb	lin_trace	GFP	FALSE	lin_trace_p11_exp1.lin_trace_p11_exp1317	2967.84	-74.8	Tail bud - neural
3.98763	-0.743814	#8e7e59	emb	lin_trace	GFP	FALSE	lin_trace_p11_exp1.lin_trace_p11_exp1318	5069.79	-22.95	Tail bud - neural
-5.79479	-4.05781	#408DA1	emb	lin_trace	GFP	FALSE	lin_trace_p11_exp1.lin_trace_p11_exp1319	4207.14	13.6	Paraxial mesoderm
2.90199	-2.1052	#f7f79e	emb	lin_trace	GFP	FALSE	lin_trace_p11_exp1.lin_trace_p11_exp1320	1917.27	64.6	Surface ectoderm
-6.62446	-10.8053	#824A09	emb	lin_trace	GFP	FALSE	lin_trace_p11_exp1.lin_trace_p11_exp1322	2799.36	17.85	Amnion/Chorion
-2.95642	-4.79257	#DFCDE4	emb	lin_trace	GFP	FALSE	lin_trace_p11_exp1.lin_trace_p11_exp1323	5350.05	-24.65	Late nascent mesoderm
0.489134	-1.92667	#703C37	emb	lin_trace	GFP	FALSE	lin_trace_p11_exp1.lin_trace_p11_exp1324	3073.95	-9.35	Tail bud - mesoderm
-9.1228	-0.270108	#FBBE92	emb	lin_trace	GFP	FALSE	lin_trace_p11_exp1.lin_trace_p11_exp1325	2770.2	-22.95	Haematoendothelial progenitors
-6.13682	-10.8759	#cc7818	emb	lin_trace	GFP	FALSE	lin_trace_p11_exp1.lin_trace_p11_exp1326	1867.05	45.05	Amnion/Chorion progenitor
-2.58644	-10.4123	#cc7818	emb	lin_trace	GFP	FALSE	lin_trace_p11_exp1.lin_trace_p11_exp1328	1673.46	1.7	Amnion/Chorion progenitor
-2.61049	-2.99027	#408DA1	emb	lin_trace	GFP	FALSE	lin_trace_p11_exp1.lin_trace_p11_exp1329	2722.41	40.8	Paraxial mesoderm
-5.57778	-11.0422	#824A09	emb	lin_trace	GFP	FALSE	lin_trace_p11_exp1.lin_trace_p11_exp1331	1735.02	-31.45	Amnion/Chorion
6.10003	-4.49763	#354E23	emb	lin_trace	GFP	FALSE	lin_trace_p11_exp1.lin_trace_p11_exp1332	2975.94	14.45	Caudal neural plate
-1.72173	-2.54447	#408DA1	emb	lin_trace	GFP	FALSE	lin_trace_p11_exp1.lin_trace_p11_exp1333	3691.17	39.95	Paraxial mesoderm
4.51569	-3.05825	#f7f79e	emb	lin_trace	GFP	FALSE	lin_trace_p11_exp1.lin_trace_p11_exp1334	2289.06	-45.05	Surface ectoderm
-8.08397	9.66238	#F6BFCB	emb	lin_trace	GFP	FALSE	lin_trace_p11_exp1.lin_trace_p11_exp1335	3580.2	-12.75	Visceral endoderm
6.42724	-2.48387	#354E23	emb	lin_trace	GFP	FALSE	lin_trace_p11_exp1.lin_trace_p11_exp1336	3581.82	-65.45	Caudal neural plate
1.43562	-5.69604	#8870ad	emb	lin_trace	GFP	FALSE	lin_trace_p11_exp1.lin_trace_p11_exp1337	2620.35	-15.3	ExE mesoderm
-6.39901	-5.09435	#53f1fc	emb	lin_trace	GFP	FALSE	lin_trace_p11_exp1.lin_trace_p11_exp1340	3465.99	34	Cardiopharyngeal mesoderm
-6.26137	8.38261	#F6BFCB	emb	lin_trace	GFP	FALSE	lin_trace_p11_exp1.lin_trace_p11_exp1342	3055.32	-23.8	Visceral endoderm
6.55088	-1.34197	#649146	emb	lin_trace	GFP	FALSE	lin_trace_p11_exp1.lin_trace_p11_exp1343	2824.47	-4.25	Rostral neural plate
-6.60639	-6.27954	#53f1fc	emb	lin_trace	GFP	FALSE	lin_trace_p11_exp1.lin_trace_p11_exp1346	3701.7	15.3	Cardiopharyngeal mesoderm
-0.373785	-1.66665	#1a3f52	emb	lin_trace	GFP	FALSE	lin_trace_p11_exp1.lin_trace_p11_exp1347	5575.23	-25.5	Caudal mesoderm
0.335636	-5.44188	#8870ad	emb	lin_trace	GFP	FALSE	lin_trace_p11_exp1.lin_trace_p11_exp1348	3261.87	-11.05	ExE mesoderm
-1.30848	-2.57476	#408DA1	emb	lin_trace	GFP	FALSE	lin_trace_p11_exp1.lin_trace_p11_exp1349	3921.21	-25.5	Paraxial mesoderm
-9.67068	-2.97867	#ff891c	emb	lin_trace	GFP	FALSE	lin_trace_p11_exp1.lin_trace_p11_exp1350	2787.21	22.1	Endothelial cells
7.5702	-0.24829	#90BF75	emb	lin_trace	GFP	FALSE	lin_trace_p11_exp1.lin_trace_p11_exp1352	4347.27	24.65	Definitive ectoderm
-8.95156	7.90635	#7F6874	emb	lin_trace	GFP	FALSE	lin_trace_p11_exp1.lin_trace_p11_exp1354	2306.88	-68	ExE visceral endoderm
-0.934453	-2.59512	#1a3f52	emb	lin_trace	GFP	FALSE	lin_trace_p11_exp1.lin_trace_p11_exp1356	3255.39	4.25	Caudal mesoderm
8.81205	-2.37278	#649146	emb	lin_trace	GFP	FALSE	lin_trace_p11_exp1.lin_trace_p11_exp1357	5103.81	-2.55	Rostral neural plate
5.66564	-3.90082	#354E23	emb	lin_trace	GFP	FALSE	lin_trace_p11_exp1.lin_trace_p11_exp1358	3888.81	-33.15	Caudal neural plate
0.977126	-4.44357	#DFCDE4	emb	lin_trace	GFP	FALSE	lin_trace_p11_exp1.lin_trace_p11_exp1359	2880.36	73.95	Late nascent mesoderm
0.818592	-8.43028	#532C8A	emb	lin_trace	GFP	FALSE	lin_trace_p11_exp1.lin_trace_p11_exp1360	2292.3	29.75	Allantois
4.84547	-3.42295	#f7f79e	emb	lin_trace	GFP	FALSE	lin_trace_p11_exp1.lin_trace_p11_exp1361	4494.69	-33.15	Surface ectoderm
-8.25317	7.78419	#7F6874	emb	lin_trace	GFP	FALSE	lin_trace_p11_exp1.lin_trace_p11_exp1362	3155.76	-11.05	ExE visceral endoderm
-0.849488	-5.34383	#45d1c5	emb	lin_trace	GFP	FALSE	lin_trace_p11_exp1.lin_trace_p11_exp1363	3572.91	-48.45	Lateral & intermediate mesoderm
7.63697	-3.25758	#649146	emb	lin_trace	GFP	FALSE	lin_trace_p11_exp1.lin_trace_p11_exp1364	5404.32	-55.25	Rostral neural plate
-1.74657	-2.58628	#1a3f52	emb	lin_trace	GFP	FALSE	lin_trace_p11_exp1.lin_trace_p11_exp1365	4234.68	5.95	Caudal mesoderm
-2.92058	-11.0321	#cc7818	emb	lin_trace	GFP	FALSE	lin_trace_p11_exp1.lin_trace_p11_exp1366	3401.19	-12.75	Amnion/Chorion progenitor
-6.19543	-10.8367	#824A09	emb	lin_trace	GFP	FALSE	lin_trace_p11_exp1.lin_trace_p11_exp1367	1486.35	-17	Amnion/Chorion
7.2329	-1.94386	#649146	emb	lin_trace	GFP	FALSE	lin_trace_p11_exp1.lin_trace_p11_exp1368	3753.54	-16.15	Rostral neural plate
0.950402	-2.65482	#1a3f52	emb	lin_trace	GFP	FALSE	lin_trace_p11_exp1.lin_trace_p11_exp1370	4830.03	-38.25	Caudal mesoderm
-4.90288	-10.0239	#cc7818	emb	lin_trace	GFP	FALSE	lin_trace_p11_exp1.lin_trace_p11_exp1371	2147.31	61.2	Amnion/Chorion progenitor
-7.26934	-4.5529	#53f1fc	emb	lin_trace	GFP	FALSE	lin_trace_p11_exp1.lin_trace_p11_exp1372	2807.46	-16.15	Cardiopharyngeal mesoderm
11.4321	-3.01561	#649146	emb	lin_trace	GFP	FALSE	lin_trace_p11_exp1.lin_trace_p11_exp1373	3035.88	-73.1	Rostral neural plate
-4.17569	-13.3783	#824A09	emb	lin_trace	GFP	FALSE	lin_trace_p11_exp1.lin_trace_p11_exp1374	2792.88	2.55	Amnion/Chorion
-9.46306	-1.43865	#FBBE92	emb	lin_trace	GFP	FALSE	lin_trace_p11_exp1.lin_trace_p11_exp1376	3235.95	-17.85	Haematoendothelial progenitors
0.375408	-5.35915	#45d1c5	emb	lin_trace	GFP	FALSE	lin_trace_p11_exp1.lin_trace_p11_exp1378	3546.99	7.65	Lateral & intermediate mesoderm
4.25955	-0.963086	#8e7e59	emb	lin_trace	GFP	FALSE	lin_trace_p11_exp1.lin_trace_p11_exp1379	2327.94	-45.05	Tail bud - neural
		#8870ad	emb	lin_trace	GFP	FALSE	lin_trace_p12_exp1.lin_trace_p12_exp1001	3757.59	6.8	ExE mesoderm
1.6386	-3.83136	#1a3f52	emb	lin_trace	GFP	FALSE	lin_trace_p12_exp1.lin_trace_p12_exp1002	6407.91	-49.3	Caudal mesoderm
-8.37152	8.59451	#7F6874	emb	lin_trace	GFP	FALSE	lin_trace_p12_exp1.lin_trace_p12_exp1003	2065.5	-44.2	ExE visceral endoderm
4.57662	-2.84712	#f7f79e	emb	lin_trace	GFP	FALSE	lin_trace_p12_exp1.lin_trace_p12_exp1004	2277.72	-6.8	Surface ectoderm
0.179653	-12.2518	#532C8A	emb	lin_trace	GFP	FALSE	lin_trace_p12_exp1.lin_trace_p12_exp1005	6163.29	10.2	Allantois
7.77362	-0.61588	#649146	emb	lin_trace	GFP	FALSE	lin_trace_p12_exp1.lin_trace_p12_exp1006	2235.6	-14.45	Rostral neural plate
-10.5408	-1.82658	#ff891c	emb	lin_trace	GFP	FALSE	lin_trace_p12_exp1.lin_trace_p12_exp1007	2241.27	-79.05	Endothelial cells
7.21373	-3.44796	#354E23	emb	lin_trace	GFP	FALSE	lin_trace_p12_exp1.lin_trace_p12_exp1009	6301.8	21.25	Caudal neural plate
10.2731	-2.32108	#649146	emb	lin_trace	GFP	FALSE	lin_trace_p12_exp1.lin_trace_p12_exp1010	1990.98	36.55	Rostral neural plate
-7.29607	-4.31369	#8DB5CE	emb	lin_trace	GFP	FALSE	lin_trace_p12_exp1.lin_trace_p12_exp1011	3005.91	-7.65	Rostral mesoderm
-16.5459	0.771405	#C72228	emb	lin_trace	GFP	FALSE	lin_trace_p12_exp1.lin_trace_p12_exp1012	3372.84	6.8	Erythroid 1
6.54245	-4.79528	#354E23	emb	lin_trace	GFP	FALSE	lin_trace_p12_exp1.lin_trace_p12_exp1014	2054.16	-36.55	Caudal neural plate
-6.84841	-6.86333	#53f1fc	emb	lin_trace	GFP	FALSE	lin_trace_p12_exp1.lin_trace_p12_exp1015	2517.48	-3.4	Cardiopharyngeal mesoderm
-8.47113	8.29367	#7F6874	emb	lin_trace	GFP	FALSE	lin_trace_p12_exp1.lin_trace_p12_exp1016	3261.06	-25.5	ExE visceral endoderm
3.01215	-1.10702	#8e7e59	emb	lin_trace	GFP	FALSE	lin_trace_p12_exp1.lin_trace_p12_exp1018	2562.84	32.3	Tail bud - neural
-14.9495	-1.475	#D96B2B	emb	lin_trace	GFP	FALSE	lin_trace_p12_exp1.lin_trace_p12_exp1019	2685.96	6.8	Erythroid 2
-8.16124	-4.43872	#408DA1	emb	lin_trace	GFP	FALSE	lin_trace_p12_exp1.lin_trace_p12_exp1020	2412.18	100.3	Paraxial mesoderm
-7.33074	-12.3336	#824A09	emb	lin_trace	GFP	FALSE	lin_trace_p12_exp1.lin_trace_p12_exp1021	1641.06	-50.15	Amnion/Chorion
8.37504	-0.955153	#649146	emb	lin_trace	GFP	FALSE	lin_trace_p12_exp1.lin_trace_p12_exp1022	2751.57	18.7	Rostral neural plate
-6.70006	6.95389	#7F6874	emb	lin_trace	GFP	FALSE	lin_trace_p12_exp1.lin_trace_p12_exp1023	2735.37	-30.6	ExE visceral endoderm
4.43318	-0.935303	#8e7e59	emb	lin_trace	GFP	FALSE	lin_trace_p12_exp1.lin_trace_p12_exp1024	4882.68	35.7	Tail bud - neural
5.14057	-2.17496	#f7f79e	emb	lin_trace	GFP	FALSE	lin_trace_p12_exp1.lin_trace_p12_exp1025	3804.57	-13.6	Surface ectoderm
-5.70619	-10.07	#cc7818	emb	lin_trace	GFP	FALSE	lin_trace_p12_exp1.lin_trace_p12_exp1026	2611.44	-26.35	Amnion/Chorion progenitor
-15.671	-0.136856	#D96B2B	emb	lin_trace	GFP	FALSE	lin_trace_p12_exp1.lin_trace_p12_exp1028	1432.08	49.3	Erythroid 2
-15.5118	1.87842	#C72228	emb	lin_trace	GFP	FALSE	lin_trace_p12_exp1.lin_trace_p12_exp1029	2063.07	-32.3	Erythroid 1
11.8223	-2.64047	#649146	emb	lin_trace	GFP	FALSE	lin_trace_p12_exp1.lin_trace_p12_exp1030	2133.54	-42.5	Rostral neural plate
-1.94313	9.44193	#EF5A9D	emb	lin_trace	GFP	FALSE	lin_trace_p12_exp1.lin_trace_p12_exp1031	8150.22	15.3	Gut
-6.86353	-6.19791	#53f1fc	emb	lin_trace	GFP	FALSE	lin_trace_p12_exp1.lin_trace_p12_exp1032	2127.06	-3.4	Cardiopharyngeal mesoderm
5.6269	-4.57376	#354E23	emb	lin_trace	GFP	FALSE	lin_trace_p12_exp1.lin_trace_p12_exp1033	2729.7	0.85	Caudal neural plate
6.17783	-1.93356	#647A4F	emb	lin_trace	GFP	FALSE	lin_trace_p12_exp1.lin_trace_p12_exp1035	2374.11	-34.85	Forebrain/Midbrain/Hindbrain
-1.92805	-3.12651	#A8DBF7	emb	lin_trace	GFP	FALSE	lin_trace_p12_exp1.lin_trace_p12_exp1036	3380.94	19.55	Presomitic mesoderm
8.38734	-3.41732	#649146	emb	lin_trace	GFP	FALSE	lin_trace_p12_exp1.lin_trace_p12_exp1037	3610.17	-43.35	Rostral neural plate
-10.612	-2.22319	#FBBE92	emb	lin_trace	GFP	FALSE	lin_trace_p12_exp1.lin_trace_p12_exp1038	1605.42	9.35	Haematoendothelial progenitors
-4.69235	-12.5816	#824A09	emb	lin_trace	GFP	FALSE	lin_trace_p12_exp1.lin_trace_p12_exp1039	1845.18	32.3	Amnion/Chorion
-4.52791	-5.14169	#53f1fc	emb	lin_trace	GFP	FALSE	lin_trace_p12_exp1.lin_trace_p12_exp1040	2289.06	28.9	Cardiopharyngeal mesoderm
-2.63075	-7.42749	#FBBE92	emb	lin_trace	GFP	FALSE	lin_trace_p12_exp1.lin_trace_p12_exp1041	2353.86	-18.7	Haematoendothelial progenitors
-8.45402	-2.02198	#FBBE92	emb	lin_trace	GFP	FALSE	lin_trace_p12_exp1.lin_trace_p12_exp1043	3084.48	-34	Haematoendothelial progenitors
5.98041	-5.87348	#354E23	emb	lin_trace	GFP	FALSE	lin_trace_p12_exp1.lin_trace_p12_exp1045	5910.57	3.4	Caudal neural plate
4.85719	-1.64009	#f7f79e	emb	lin_trace	GFP	FALSE	lin_trace_p12_exp1.lin_trace_p12_exp1046	5396.22	-22.1	Surface ectoderm
-9.2391	-2.014	#FBBE92	emb	lin_trace	GFP	FALSE	lin_trace_p12_exp1.lin_trace_p12_exp1047	1179.36	-51.85	Haematoendothelial progenitors
-0.939924	-5.42754	#DFCDE4	emb	lin_trace	GFP	FALSE	lin_trace_p12_exp1.lin_trace_p12_exp1048	8406.18	-9.35	Late nascent mesoderm
-2.30528	8.33331	#F25CD4	emb	lin_trace	GFP	FALSE	lin_trace_p12_exp1.lin_trace_p12_exp1053	4154.49	-1.7	Hindgut
3.26466	-2.28295	#f7f79e	emb	lin_trace	GFP	FALSE	lin_trace_p12_exp1.lin_trace_p12_exp1056	7479.54	28.05	Surface ectoderm
2.24428	-0.145989	#9e6762	emb	lin_trace	GFP	FALSE	lin_trace_p12_exp1.lin_trace_p12_exp1057	2450.25	55.25	Caudal epiblast
8.52168	-1.52664	#649146	emb	lin_trace	GFP	FALSE	lin_trace_p12_exp1.lin_trace_p12_exp1058	4806.54	15.3	Rostral neural plate
-0.671909	-7.37083	#45d1c5	emb	lin_trace	GFP	FALSE	lin_trace_p12_exp1.lin_trace_p12_exp1059	5755.05	-62.05	Lateral & intermediate mesoderm
-5.44224	-11.3389	#824A09	emb	lin_trace	GFP	FALSE	lin_trace_p12_exp1.lin_trace_p12_exp1060	1796.58	8.5	Amnion/Chorion
-2.71842	-2.38248	#A8DBF7	emb	lin_trace	GFP	FALSE	lin_trace_p12_exp1.lin_trace_p12_exp1061	3086.91	-12.75	Presomitic mesoderm
-2.89773	-14.2655	#824A09	emb	lin_trace	GFP	FALSE	lin_trace_p12_exp1.lin_trace_p12_exp1062	2644.65	46.75	Amnion/Chorion
9.54689	-3.28904	#649146	emb	lin_trace	GFP	FALSE	lin_trace_p12_exp1.lin_trace_p12_exp1063	2634.12	-25.5	Rostral neural plate
6.87532	-1.66315	#649146	emb	lin_trace	GFP	FALSE	lin_trace_p12_exp1.lin_trace_p12_exp1064	3197.07	-33.15	Rostral neural plate
5.2807	-3.07704	#f7f79e	emb	lin_trace	GFP	FALSE	lin_trace_p12_exp1.lin_trace_p12_exp1065	1876.77	27.2	Surface ectoderm
1.20526	-3.07613	#1a3f52	emb	lin_trace	GFP	FALSE	lin_trace_p12_exp1.lin_trace_p12_exp1067	5471.55	24.65	Caudal mesoderm
9.97238	-2.84763	#649146	emb	lin_trace	GFP	FALSE	lin_trace_p12_exp1.lin_trace_p12_exp1068	2241.27	38.25	Rostral neural plate
-1.7758	-3.64652	#408DA1	emb	lin_trace	GFP	FALSE	lin_trace_p12_exp1.lin_trace_p12_exp1069	2943.54	34	Paraxial mesoderm
6.98697	-4.49538	#354E23	emb	lin_trace	GFP	FALSE	lin_trace_p12_exp1.lin_trace_p12_exp1070	5166.18	-30.6	Caudal neural plate
-5.19948	-13.8594	#824A09	emb	lin_trace	GFP	FALSE	lin_trace_p12_exp1.lin_trace_p12_exp1072	1919.7	-20.4	Amnion/Chorion
-8.92065	4.67519	#7F6874	emb	lin_trace	GFP	FALSE	lin_trace_p12_exp1.lin_trace_p12_exp1073	1618.38	49.3	ExE visceral endoderm
-4.48295	-9.45391	#cc7818	emb	lin_trace	GFP	FALSE	lin_trace_p12_exp1.lin_trace_p12_exp1074	2820.42	61.2	Amnion/Chorion progenitor
-1.83329	-3.16544	#408DA1	emb	lin_trace	GFP	FALSE	lin_trace_p12_exp1.lin_trace_p12_exp1075	5572.8	-30.6	Paraxial mesoderm
7.73035	-0.28697	#649146	emb	lin_trace	GFP	FALSE	lin_trace_p12_exp1.lin_trace_p12_exp1076	2854.44	-2.55	Rostral neural plate
		#DABE99	emb	lin_trace	GFP	FALSE	lin_trace_p12_exp1.lin_trace_p12_exp1077	1959.39	-3.4	Primitive streak
1.78958	-0.583485	#8e7e59	emb	lin_trace	GFP	FALSE	lin_trace_p12_exp1.lin_trace_p12_exp1078	2607.39	39.95	Tail bud - neural
-15.5528	-3.13187	#FF5608	emb	lin_trace	GFP	FALSE	lin_trace_p12_exp1.lin_trace_p12_exp1079	2123.01	-34.85	Erythroid 3
-13.0321	-0.3023	#C72228	emb	lin_trace	GFP	FALSE	lin_trace_p12_exp1.lin_trace_p12_exp1080	2141.64	-22.95	Erythroid 1
4.3197	-1.32241	#8e7e59	emb	lin_trace	GFP	FALSE	lin_trace_p12_exp1.lin_trace_p12_exp1081	2679.48	79.05	Tail bud - neural
-9.03156	-1.79009	#FBBE92	emb	lin_trace	GFP	FALSE	lin_trace_p12_exp1.lin_trace_p12_exp1082	2946.78	-40.8	Haematoendothelial progenitors
-9.78677	6.15216	#7F6874	emb	lin_trace	GFP	FALSE	lin_trace_p12_exp1.lin_trace_p12_exp1083	2702.97	56.1	ExE visceral endoderm
3.99721	-0.241093	#8e7e59	emb	lin_trace	GFP	FALSE	lin_trace_p12_exp1.lin_trace_p12_exp1084	3898.53	41.65	Tail bud - neural
-4.71755	7.56733	#F6BFCB	emb	lin_trace	GFP	FALSE	lin_trace_p12_exp1.lin_trace_p12_exp1085	2655.18	-25.5	Visceral endoderm
0.352563	11.3895	#0F4A9C	emb	lin_trace	GFP	FALSE	lin_trace_p12_exp1.lin_trace_p12_exp1086	3278.07	4.25	Node/Notochord
-5.74239	-5.96603	#53f1fc	emb	lin_trace	GFP	FALSE	lin_trace_p12_exp1.lin_trace_p12_exp1087	3331.53	-21.25	Cardiopharyngeal mesoderm
0.864353	-2.5705	#1a3f52	emb	lin_trace	GFP	FALSE	lin_trace_p12_exp1.lin_trace_p12_exp1088	3762.45	11.9	Caudal mesoderm
-5.26758	-3.97425	#408DA1	emb	lin_trace	GFP	FALSE	lin_trace_p12_exp1.lin_trace_p12_exp1089	3720.33	1.7	Paraxial mesoderm
-0.842965	-1.90741	#1a3f52	emb	lin_trace	GFP	FALSE	lin_trace_p12_exp1.lin_trace_p12_exp1090	3747.87	50.15	Caudal mesoderm
7.60147	-1.65278	#649146	emb	lin_trace	GFP	FALSE	lin_trace_p12_exp1.lin_trace_p12_exp1091	4930.47	-20.4	Rostral neural plate
5.82178	-3.67607	#354E23	emb	lin_trace	GFP	FALSE	lin_trace_p12_exp1.lin_trace_p12_exp1093	4277.61	10.2	Caudal neural plate
1.57083	1.1443	#9e6762	emb	lin_trace	GFP	FALSE	lin_trace_p12_exp1.lin_trace_p12_exp1094	3469.23	136	Caudal epiblast
-4.47257	-4.96975	#53f1fc	emb	lin_trace	GFP	FALSE	lin_trace_p12_exp1.lin_trace_p12_exp1095	3547.8	-5.1	Cardiopharyngeal mesoderm
8.09416	-1.53365	#649146	emb	lin_trace	GFP	FALSE	lin_trace_p12_exp1.lin_trace_p12_exp1096	3658.77	9.35	Rostral neural plate
-11.2145	0.547153	#C72228	emb	lin_trace	FALSE	FALSE	lin_trace_p12_exp1.lin_trace_p12_exp1099	626.94	-35.7	Erythroid 1
-2.0712	8.21209	#EF5A9D	emb	lin_trace	GFP	FALSE	lin_trace_p12_exp1.lin_trace_p12_exp1100	3154.14	105.4	Gut
-1.82447	-6.13066	#8870ad	emb	lin_trace	GFP	FALSE	lin_trace_p12_exp1.lin_trace_p12_exp1101	3885.57	-4.25	ExE mesoderm
-0.270152	-4.38848	#45d1c5	emb	lin_trace	GFP	FALSE	lin_trace_p12_exp1.lin_trace_p12_exp1102	6765.12	-25.5	Lateral & intermediate mesoderm
-15.5543	1.62628	#C72228	emb	lin_trace	GFP	FALSE	lin_trace_p12_exp1.lin_trace_p12_exp1103	3758.4	14.45	Erythroid 1
-2.18232	-2.53426	#1a3f52	emb	lin_trace	GFP	FALSE	lin_trace_p12_exp1.lin_trace_p12_exp1104	7702.29	32.3	Caudal mesoderm
0.0641117	10.8734	#0F4A9C	emb	lin_trace	GFP	FALSE	lin_trace_p12_exp1.lin_trace_p12_exp1105	1939.95	7.65	Node/Notochord
-7.80508	-6.44626	#53f1fc	emb	lin_trace	GFP	FALSE	lin_trace_p12_exp1.lin_trace_p12_exp1107	5414.85	-2.55	Cardiopharyngeal mesoderm
-8.48722	-3.94821	#408DA1	emb	lin_trace	GFP	FALSE	lin_trace_p12_exp1.lin_trace_p12_exp1108	7918.56	17.85	Paraxial mesoderm
0.731822	-3.8738	#45d1c5	emb	lin_trace	GFP	FALSE	lin_trace_p12_exp1.lin_trace_p12_exp1109	3412.53	26.35	Lateral & intermediate mesoderm
7.30246	-1.95117	#649146	emb	lin_trace	GFP	FALSE	lin_trace_p12_exp1.lin_trace_p12_exp1110	5866.83	-28.05	Rostral neural plate
-6.67363	-12.2206	#824A09	emb	lin_trace	GFP	FALSE	lin_trace_p12_exp1.lin_trace_p12_exp1113	2649.51	-4.25	Amnion/Chorion
0.609697	0.00417812	#703C37	emb	lin_trace	GFP	FALSE	lin_trace_p12_exp1.lin_trace_p12_exp1114	3058.56	8.5	Tail bud - mesoderm
4.32177	0.193358	#8e7e59	emb	lin_trace	GFP	FALSE	lin_trace_p12_exp1.lin_trace_p12_exp1117	3444.12	-14.45	Tail bud - neural
10.5992	-2.1464	#649146	emb	lin_trace	GFP	FALSE	lin_trace_p12_exp1.lin_trace_p12_exp1118	4062.15	-55.25	Rostral neural plate
10.2098	-1.73954	#649146	emb	lin_trace	GFP	FALSE	lin_trace_p12_exp1.lin_trace_p12_exp1119	2953.26	-62.05	Rostral neural plate
10.8422	-4.16008	#649146	emb	lin_trace	GFP	FALSE	lin_trace_p12_exp1.lin_trace_p12_exp1120	1912.41	-18.7	Rostral neural plate
-14.0764	-2.59718	#FF5608	emb	lin_trace	GFP	FALSE	lin_trace_p12_exp1.lin_trace_p12_exp1121	1588.41	21.25	Erythroid 3
2.99761	-0.604059	#8e7e59	emb	lin_trace	GFP	FALSE	lin_trace_p12_exp1.lin_trace_p12_exp1122	4708.53	5.95	Tail bud - neural
-0.694692	-11.2043	#8870ad	emb	lin_trace	GFP	FALSE	lin_trace_p12_exp1.lin_trace_p12_exp1123	3399.57	22.95	ExE mesoderm
-6.11917	-3.54338	#408DA1	emb	lin_trace	GFP	FALSE	lin_trace_p12_exp1.lin_trace_p12_exp1124	5106.24	-12.75	Paraxial mesoderm
4.42218	-2.70412	#f7f79e	emb	lin_trace	GFP	FALSE	lin_trace_p12_exp1.lin_trace_p12_exp1125	2307.69	-28.05	Surface ectoderm
5.30997	-4.24566	#354E23	emb	lin_trace	GFP	FALSE	lin_trace_p12_exp1.lin_trace_p12_exp1126	4354.56	-17.85	Caudal neural plate
-3.68972	-12.6058	#824A09	emb	lin_trace	GFP	FALSE	lin_trace_p12_exp1.lin_trace_p12_exp1127	2732.13	55.25	Amnion/Chorion
-2.03063	8.18216	#EF5A9D	emb	lin_trace	GFP	FALSE	lin_trace_p12_exp1.lin_trace_p12_exp1129	1342.98	-34.85	Gut
1.59633	11.0116	#0F4A9C	emb	lin_trace	GFP	FALSE	lin_trace_p12_exp1.lin_trace_p12_exp1130	3789.99	-9.35	Node/Notochord
-3.80727	-12.8934	#824A09	emb	lin_trace	GFP	FALSE	lin_trace_p12_exp1.lin_trace_p12_exp1131	2307.69	-19.55	Amnion/Chorion
-9.47106	-2.41189	#ff891c	emb	lin_trace	GFP	FALSE	lin_trace_p12_exp1.lin_trace_p12_exp1132	3747.06	-45.05	Endothelial cells
-4.98949	-12.8617	#824A09	emb	lin_trace	GFP	FALSE	lin_trace_p12_exp1.lin_trace_p12_exp1134	4244.4	-32.3	Amnion/Chorion
1.28032	-1.81337	#1a3f52	emb	lin_trace	GFP	FALSE	lin_trace_p12_exp1.lin_trace_p12_exp1135	2721.6	19.55	Caudal mesoderm
1.99174	-10.5037	#532C8A	emb	lin_trace	GFP	FALSE	lin_trace_p12_exp1.lin_trace_p12_exp1136	8181	-11.9	Allantois
0.950642	-4.09434	#DFCDE4	emb	lin_trace	GFP	FALSE	lin_trace_p12_exp1.lin_trace_p12_exp1137	2887.65	73.95	Late nascent mesoderm
11.0673	-2.83321	#649146	emb	lin_trace	GFP	FALSE	lin_trace_p12_exp1.lin_trace_p12_exp1138	2957.31	47.6	Rostral neural plate
-5.68777	-5.64913	#53f1fc	emb	lin_trace	GFP	FALSE	lin_trace_p12_exp1.lin_trace_p12_exp1139	3607.74	-51.85	Cardiopharyngeal mesoderm
-9.03101	4.63857	#7F6874	emb	lin_trace	GFP	FALSE	lin_trace_p12_exp1.lin_trace_p12_exp1141	2267.19	-19.55	ExE visceral endoderm
0.584036	-4.59086	#45d1c5	emb	lin_trace	GFP	FALSE	lin_trace_p12_exp1.lin_trace_p12_exp1142	5578.47	0	Lateral & intermediate mesoderm
-0.273667	11.3502	#0F4A9C	emb	lin_trace	GFP	FALSE	lin_trace_p12_exp1.lin_trace_p12_exp1143	4390.2	-28.05	Node/Notochord
-9.39275	-1.99517	#FBBE92	emb	lin_trace	GFP	FALSE	lin_trace_p12_exp1.lin_trace_p12_exp1145	2593.62	99.45	Haematoendothelial progenitors
-9.28483	-1.78057	#FBBE92	emb	lin_trace	GFP	FALSE	lin_trace_p12_exp1.lin_trace_p12_exp1146	2035.53	-21.25	Haematoendothelial progenitors
-9.89833	-1.23825	#FBBE92	emb	lin_trace	GFP	FALSE	lin_trace_p12_exp1.lin_trace_p12_exp1147	3972.24	-28.05	Haematoendothelial progenitors
4.67427	-3.57754	#f7f79e	emb	lin_trace	GFP	FALSE	lin_trace_p12_exp1.lin_trace_p12_exp1148	2640.6	-28.9	Surface ectoderm
-3.49436	7.90026	#F25CD4	emb	lin_trace	GFP	FALSE	lin_trace_p12_exp1.lin_trace_p12_exp1149	4973.4	-2.55	Hindgut
2.48805	-0.752672	#9e6762	emb	lin_trace	GFP	FALSE	lin_trace_p12_exp1.lin_trace_p12_exp1150	2704.59	-0.85	Caudal epiblast
0.0228707	-0.940243	#1a3f52	emb	lin_trace	GFP	FALSE	lin_trace_p12_exp1.lin_trace_p12_exp1151	2378.16	2.55	Caudal mesoderm
-15.798	-1.03343	#D96B2B	emb	lin_trace	GFP	FALSE	lin_trace_p12_exp1.lin_trace_p12_exp1152	3538.08	-39.1	Erythroid 2
4.1921	-3.9439	#f7f79e	emb	lin_trace	GFP	FALSE	lin_trace_p12_exp1.lin_trace_p12_exp1153	3445.74	102.85	Surface ectoderm
-7.88331	8.28867	#F6BFCB	emb	lin_trace	GFP	FALSE	lin_trace_p12_exp1.lin_trace_p12_exp1154	2068.74	109.65	Visceral endoderm
-7.86807	-8.22914	#B51D8D	emb	lin_trace	GFP	FALSE	lin_trace_p12_exp1.lin_trace_p12_exp1156	2556.36	-5.1	Cardiomyocytes
1.42398	-4.94641	#45d1c5	emb	lin_trace	GFP	FALSE	lin_trace_p12_exp1.lin_trace_p12_exp1157	2583.09	-66.3	Lateral & intermediate mesoderm
-9.26143	-0.33689	#FBBE92	emb	lin_trace	GFP	FALSE	lin_trace_p12_exp1.lin_trace_p12_exp1161	3205.17	100.3	Haematoendothelial progenitors
5.46122	-2.09693	#f7f79e	emb	lin_trace	GFP	FALSE	lin_trace_p12_exp1.lin_trace_p12_exp1162	2686.77	-23.8	Surface ectoderm
-6.33337	-10.5769	#cc7818	emb	lin_trace	GFP	FALSE	lin_trace_p12_exp1.lin_trace_p12_exp1163	3105.54	10.2	Amnion/Chorion progenitor
11.2564	-3.55981	#649146	emb	lin_trace	GFP	FALSE	lin_trace_p12_exp1.lin_trace_p12_exp1164	2043.63	-0.85	Rostral neural plate
-2.13876	8.93052	#F25CD4	emb	lin_trace	GFP	FALSE	lin_trace_p12_exp1.lin_trace_p12_exp1165	3980.34	-17	Hindgut
-3.46832	-13.7854	#824A09	emb	lin_trace	GFP	FALSE	lin_trace_p12_exp1.lin_trace_p12_exp1167	2335.23	29.75	Amnion/Chorion
0.282952	-11.1937	#532C8A	emb	lin_trace	GFP	FALSE	lin_trace_p12_exp1.lin_trace_p12_exp1168	2362.77	17	Allantois
-5.19301	-13.0424	#824A09	emb	lin_trace	GFP	FALSE	lin_trace_p12_exp1.lin_trace_p12_exp1169	2415.42	-11.05	Amnion/Chorion
0.836776	-1.22145	#703C37	emb	lin_trace	GFP	FALSE	lin_trace_p12_exp1.lin_trace_p12_exp1171	3057.75	-23.8	Tail bud - mesoderm
-9.17328	-0.799779	#FBBE92	emb	lin_trace	GFP	FALSE	lin_trace_p12_exp1.lin_trace_p12_exp1172	4582.17	44.2	Haematoendothelial progenitors
-1.7182	-3.24926	#408DA1	emb	lin_trace	GFP	FALSE	lin_trace_p12_exp1.lin_trace_p12_exp1174	6058.8	34.85	Paraxial mesoderm
8.30754	-2.23852	#649146	emb	lin_trace	GFP	FALSE	lin_trace_p12_exp1.lin_trace_p12_exp1175	4045.95	24.65	Rostral neural plate
-4.4524	-4.39702	#408DA1	emb	lin_trace	GFP	FALSE	lin_trace_p12_exp1.lin_trace_p12_exp1176	3129.84	-47.6	Paraxial mesoderm
1.26276	-3.93519	#DFCDE4	emb	lin_trace	GFP	FALSE	lin_trace_p12_exp1.lin_trace_p12_exp1177	2196.72	-17.85	Late nascent mesoderm
0.47862	-1.48197	#703C37	emb	lin_trace	GFP	FALSE	lin_trace_p12_exp1.lin_trace_p12_exp1179	2627.64	6.8	Tail bud - mesoderm
-12.7724	2.2669	#C72228	emb	lin_trace	GFP	FALSE	lin_trace_p12_exp1.lin_trace_p12_exp1180	2982.42	-7.65	Erythroid 1
5.86923	-4.28917	#354E23	emb	lin_trace	GFP	FALSE	lin_trace_p12_exp1.lin_trace_p12_exp1181	2853.63	7.65	Caudal neural plate
4.10653	-0.671966	#8e7e59	emb	lin_trace	GFP	FALSE	lin_trace_p12_exp1.lin_trace_p12_exp1182	3048.84	-28.05	Tail bud - neural
-6.84205	7.92436	#7F6874	emb	lin_trace	GFP	FALSE	lin_trace_p12_exp1.lin_trace_p12_exp1183	2317.41	0.85	ExE visceral endoderm
-4.34414	-3.37243	#408DA1	emb	lin_trace	GFP	FALSE	lin_trace_p12_exp1.lin_trace_p12_exp1184	2719.17	62.9	Paraxial mesoderm
-15.1264	0.632012	#C72228	emb	lin_trace	GFP	FALSE	lin_trace_p12_exp1.lin_trace_p12_exp1185	2010.42	2.55	Erythroid 1
3.15835	-1.74101	#8e7e59	emb	lin_trace	GFP	FALSE	lin_trace_p12_exp1.lin_trace_p12_exp1186	4309.2	-26.35	Tail bud - neural
9.85972	-2.5912	#649146	emb	lin_trace	GFP	FALSE	lin_trace_p12_exp1.lin_trace_p12_exp1188	2357.91	-12.75	Rostral neural plate
1.01289	-4.01095	#45d1c5	emb	lin_trace	GFP	FALSE	lin_trace_p12_exp1.lin_trace_p12_exp1189	2691.63	-61.2	Lateral & intermediate mesoderm
2.90477	-1.82693	#8e7e59	emb	lin_trace	GFP	FALSE	lin_trace_p12_exp1.lin_trace_p12_exp1191	2766.96	-16.15	Tail bud - neural
5.85473	-3.31589	#f7f79e	emb	lin_trace	GFP	FALSE	lin_trace_p12_exp1.lin_trace_p12_exp1192	1845.18	-44.2	Surface ectoderm
6.009	-3.68884	#354E23	emb	lin_trace	GFP	FALSE	lin_trace_p12_exp1.lin_trace_p12_exp1193	3866.94	29.75	Caudal neural plate
-2.56406	-3.49418	#1a3f52	emb	lin_trace	GFP	FALSE	lin_trace_p12_exp1.lin_trace_p12_exp1194	3609.36	7.65	Caudal mesoderm
1.12593	-9.08504	#532C8A	emb	lin_trace	GFP	FALSE	lin_trace_p12_exp1.lin_trace_p12_exp1195	2222.64	-31.45	Allantois
-7.11808	-11.332	#824A09	emb	lin_trace	GFP	FALSE	lin_trace_p12_exp1.lin_trace_p12_exp1196	2668.14	-43.35	Amnion/Chorion
-1.3054	-3.53358	#1a3f52	emb	lin_trace	GFP	FALSE	lin_trace_p12_exp1.lin_trace_p12_exp1197	3892.86	4.25	Caudal mesoderm
-3.7617	-12.52	#824A09	emb	lin_trace	GFP	FALSE	lin_trace_p12_exp1.lin_trace_p12_exp1198	2334.42	-3.4	Amnion/Chorion
5.09332	-3.33311	#f7f79e	emb	lin_trace	GFP	FALSE	lin_trace_p12_exp1.lin_trace_p12_exp1199	2054.16	-6.8	Surface ectoderm
-9.80399	-0.513335	#FBBE92	emb	lin_trace	GFP	FALSE	lin_trace_p12_exp1.lin_trace_p12_exp1200	3973.86	-22.1	Haematoendothelial progenitors
-2.40057	7.38588	#EF5A9D	emb	lin_trace	GFP	FALSE	lin_trace_p12_exp1.lin_trace_p12_exp1202	2730.51	-42.5	Gut
-8.37285	8.00371	#7F6874	emb	lin_trace	GFP	FALSE	lin_trace_p12_exp1.lin_trace_p12_exp1203	3558.33	7.65	ExE visceral endoderm
9.11711	-3.29065	#649146	emb	lin_trace	GFP	FALSE	lin_trace_p12_exp1.lin_trace_p12_exp1205	6306.66	-10.2	Rostral neural plate
-1.20663	-2.05583	#DFCDE4	emb	lin_trace	GFP	FALSE	lin_trace_p12_exp1.lin_trace_p12_exp1206	3346.11	51.85	Late nascent mesoderm
0.059238	-5.88709	#45d1c5	emb	lin_trace	GFP	FALSE	lin_trace_p12_exp1.lin_trace_p12_exp1208	4408.02	131.75	Lateral & intermediate mesoderm
5.29307	-2.63749	#f7f79e	emb	lin_trace	GFP	FALSE	lin_trace_p12_exp1.lin_trace_p12_exp1209	2137.59	38.25	Surface ectoderm
2.93379	-1.66514	#8e7e59	emb	lin_trace	GFP	FALSE	lin_trace_p12_exp1.lin_trace_p12_exp1210	2319.84	95.2	Tail bud - neural
-5.53504	-3.91512	#408DA1	emb	lin_trace	GFP	FALSE	lin_trace_p12_exp1.lin_trace_p12_exp1211	2366.82	56.1	Paraxial mesoderm
-6.2517	-4.4239	#408DA1	emb	lin_trace	GFP	FALSE	lin_trace_p12_exp1.lin_trace_p12_exp1212	3181.68	-66.3	Paraxial mesoderm
9.75029	-2.24046	#649146	emb	lin_trace	GFP	FALSE	lin_trace_p12_exp1.lin_trace_p12_exp1213	2181.33	-11.05	Rostral neural plate
4.19594	-1.60636	#8e7e59	emb	lin_trace	GFP	FALSE	lin_trace_p12_exp1.lin_trace_p12_exp1215	4016.79	-38.25	Tail bud - neural
3.21151	-1.92941	#8e7e59	emb	lin_trace	GFP	FALSE	lin_trace_p12_exp1.lin_trace_p12_exp1216	2704.59	14.45	Tail bud - neural
1.05496	-9.29002	#532C8A	emb	lin_trace	GFP	FALSE	lin_trace_p12_exp1.lin_trace_p12_exp1217	1867.05	-6.8	Allantois
-5.25759	-11.3989	#824A09	emb	lin_trace	GFP	FALSE	lin_trace_p12_exp1.lin_trace_p12_exp1220	1073.25	-44.2	Amnion/Chorion
1.24426	10.9506	#0F4A9C	emb	lin_trace	GFP	FALSE	lin_trace_p12_exp1.lin_trace_p12_exp1221	4318.11	46.75	Node/Notochord
5.14868	-3.85335	#354E23	emb	lin_trace	GFP	FALSE	lin_trace_p12_exp1.lin_trace_p12_exp1222	7111.8	-64.6	Caudal neural plate
-0.235165	-1.36026	#1a3f52	emb	lin_trace	GFP	FALSE	lin_trace_p12_exp1.lin_trace_p12_exp1223	3604.5	-17	Caudal mesoderm
0.702408	-0.480847	#703C37	emb	lin_trace	GFP	FALSE	lin_trace_p12_exp1.lin_trace_p12_exp1224	2916.81	24.65	Tail bud - mesoderm
-0.420003	-7.68911	#8870ad	emb	lin_trace	GFP	FALSE	lin_trace_p12_exp1.lin_trace_p12_exp1225	2134.35	20.4	ExE mesoderm
-6.40953	-12.0705	#824A09	emb	lin_trace	GFP	FALSE	lin_trace_p12_exp1.lin_trace_p12_exp1226	2946.78	-15.3	Amnion/Chorion
-3.84778	-12.7506	#824A09	emb	lin_trace	GFP	FALSE	lin_trace_p12_exp1.lin_trace_p12_exp1227	7674.75	0	Amnion/Chorion
8.37435	-0.505103	#649146	emb	lin_trace	GFP	FALSE	lin_trace_p12_exp1.lin_trace_p12_exp1228	2215.35	-19.55	Rostral neural plate
-15.1566	0.137092	#D96B2B	emb	lin_trace	GFP	FALSE	lin_trace_p12_exp1.lin_trace_p12_exp1230	2445.39	47.6	Erythroid 2
10.8969	-2.02809	#649146	emb	lin_trace	GFP	FALSE	lin_trace_p12_exp1.lin_trace_p12_exp1231	2476.17	-21.25	Rostral neural plate
-5.96165	-4.62317	#408DA1	emb	lin_trace	GFP	FALSE	lin_trace_p12_exp1.lin_trace_p12_exp1232	4393.44	-28.9	Paraxial mesoderm
-9.50737	-1.23313	#FBBE92	emb	lin_trace	GFP	FALSE	lin_trace_p12_exp1.lin_trace_p12_exp1233	3537.27	73.1	Haematoendothelial progenitors
0.448202	10.5334	#0F4A9C	emb	lin_trace	GFP	FALSE	lin_trace_p12_exp1.lin_trace_p12_exp1234	3153.33	-11.9	Node/Notochord
-15.1326	1.03941	#C72228	emb	lin_trace	GFP	FALSE	lin_trace_p12_exp1.lin_trace_p12_exp1235	4198.23	34	Erythroid 1
10.509	-3.91694	#649146	emb	lin_trace	GFP	FALSE	lin_trace_p12_exp1.lin_trace_p12_exp1236	2547.45	2.55	Rostral neural plate
-9.41605	6.46225	#7F6874	emb	lin_trace	GFP	FALSE	lin_trace_p12_exp1.lin_trace_p12_exp1238	2368.44	23.8	ExE visceral endoderm
0.337031	-2.97724	#1a3f52	emb	lin_trace	GFP	FALSE	lin_trace_p12_exp1.lin_trace_p12_exp1240	2682.72	20.4	Caudal mesoderm
0.180781	-1.80727	#1a3f52	emb	lin_trace	GFP	FALSE	lin_trace_p12_exp1.lin_trace_p12_exp1241	3545.37	-42.5	Caudal mesoderm
8.30604	-2.0493	#649146	emb	lin_trace	GFP	FALSE	lin_trace_p12_exp1.lin_trace_p12_exp1242	2570.94	-46.75	Rostral neural plate
4.35646	-4.22425	#f7f79e	emb	lin_trace	GFP	FALSE	lin_trace_p12_exp1.lin_trace_p12_exp1243	2111.67	-37.4	Surface ectoderm
1.50828	-0.178094	#703C37	emb	lin_trace	GFP	FALSE	lin_trace_p12_exp1.lin_trace_p12_exp1244	5401.89	20.4	Tail bud - mesoderm
5.93815	-3.6514	#354E23	emb	lin_trace	GFP	FALSE	lin_trace_p12_exp1.lin_trace_p12_exp1245	3665.25	-19.55	Caudal neural plate
-3.18076	-2.88129	#A8DBF7	emb	lin_trace	GFP	FALSE	lin_trace_p12_exp1.lin_trace_p12_exp1246	3643.38	18.7	Presomitic mesoderm
-14.2334	-2.59461	#FF5608	emb	lin_trace	GFP	FALSE	lin_trace_p12_exp1.lin_trace_p12_exp1247	1295.19	-1.7	Erythroid 3
-2.55142	8.59759	#EF5A9D	emb	lin_trace	GFP	FALSE	lin_trace_p12_exp1.lin_trace_p12_exp1248	4121.28	-45.05	Gut
-8.2646	6.3665	#7F6874	emb	lin_trace	FALSE	FALSE	lin_trace_p12_exp1.lin_trace_p12_exp1249	861.84	-4.25	ExE visceral endoderm
-7.57389	-3.77031	#408DA1	emb	lin_trace	GFP	FALSE	lin_trace_p12_exp1.lin_trace_p12_exp1251	2285.01	76.5	Paraxial mesoderm
-4.83234	-11.1491	#cc7818	emb	lin_trace	GFP	FALSE	lin_trace_p12_exp1.lin_trace_p12_exp1252	2357.91	-17	Amnion/Chorion progenitor
0.228504	-3.21766	#1a3f52	emb	lin_trace	GFP	FALSE	lin_trace_p12_exp1.lin_trace_p12_exp1254	4222.53	-14.45	Caudal mesoderm
0.751703	11.5731	#0F4A9C	emb	lin_trace	GFP	FALSE	lin_trace_p12_exp1.lin_trace_p12_exp1255	3373.65	32.3	Node/Notochord
7.79315	-1.69415	#649146	emb	lin_trace	GFP	FALSE	lin_trace_p12_exp1.lin_trace_p12_exp1256	3090.15	10.2	Rostral neural plate
3.19227	-0.666806	#8e7e59	emb	lin_trace	GFP	FALSE	lin_trace_p12_exp1.lin_trace_p12_exp1257	2493.18	0	Tail bud - neural
9.74493	-2.36471	#649146	emb	lin_trace	GFP	FALSE	lin_trace_p12_exp1.lin_trace_p12_exp1258	3461.94	-36.55	Rostral neural plate
-4.7178	-6.1681	#53f1fc	emb	lin_trace	GFP	FALSE	lin_trace_p12_exp1.lin_trace_p12_exp1261	3012.39	-11.05	Cardiopharyngeal mesoderm
-2.74109	7.66103	#EF5A9D	emb	lin_trace	GFP	FALSE	lin_trace_p12_exp1.lin_trace_p12_exp1262	3777.84	47.6	Gut
10.463	-1.30417	#649146	emb	lin_trace	GFP	FALSE	lin_trace_p12_exp1.lin_trace_p12_exp1264	2471.31	33.15	Rostral neural plate
-1.30122	-5.56338	#45d1c5	emb	lin_trace	GFP	FALSE	lin_trace_p12_exp1.lin_trace_p12_exp1268	3311.28	13.6	Lateral & intermediate mesoderm
-5.95016	-11.4463	#824A09	emb	lin_trace	GFP	FALSE	lin_trace_p12_exp1.lin_trace_p12_exp1270	1957.77	33.15	Amnion/Chorion
7.39547	-2.13891	#649146	emb	lin_trace	GFP	FALSE	lin_trace_p12_exp1.lin_trace_p12_exp1271	2519.1	-1.7	Rostral neural plate
-6.11046	-6.67477	#53f1fc	emb	lin_trace	GFP	FALSE	lin_trace_p12_exp1.lin_trace_p12_exp1272	2653.56	-23.8	Cardiopharyngeal mesoderm
-14.2627	-1.7554	#FF5608	emb	lin_trace	GFP	FALSE	lin_trace_p12_exp1.lin_trace_p12_exp1273	2099.52	31.45	Erythroid 3
0.760131	-11.249	#532C8A	emb	lin_trace	GFP	FALSE	lin_trace_p12_exp1.lin_trace_p12_exp1274	2209.68	4.25	Allantois
-0.783859	9.95724	#EF5A9D	emb	lin_trace	GFP	FALSE	lin_trace_p12_exp1.lin_trace_p12_exp1275	2630.88	20.4	Gut
0.0392429	-7.54947	#532C8A	emb	lin_trace	GFP	FALSE	lin_trace_p12_exp1.lin_trace_p12_exp1277	3203.55	-61.2	Allantois
-0.232845	-3.46059	#1a3f52	emb	lin_trace	GFP	FALSE	lin_trace_p12_exp1.lin_trace_p12_exp1278	2383.02	36.55	Caudal mesoderm
-7.90436	8.32522	#F6BFCB	emb	lin_trace	GFP	FALSE	lin_trace_p12_exp1.lin_trace_p12_exp1281	2366.01	22.1	Visceral endoderm
-0.551906	-9.20494	#8870ad	emb	lin_trace	GFP	FALSE	lin_trace_p12_exp1.lin_trace_p12_exp1282	2063.88	-43.35	ExE mesoderm
-8.60926	6.59081	#7F6874	emb	lin_trace	GFP	FALSE	lin_trace_p12_exp1.lin_trace_p12_exp1283	1809.54	-13.6	ExE visceral endoderm
-6.78534	-5.36643	#53f1fc	emb	lin_trace	GFP	FALSE	lin_trace_p12_exp1.lin_trace_p12_exp1284	3572.1	-35.7	Cardiopharyngeal mesoderm
-16.1902	0.452424	#D96B2B	emb	lin_trace	GFP	FALSE	lin_trace_p12_exp1.lin_trace_p12_exp1285	2615.49	2.55	Erythroid 2
-0.412	9.42574	#F25CD4	emb	lin_trace	GFP	FALSE	lin_trace_p12_exp1.lin_trace_p12_exp1287	2969.46	79.05	Hindgut
-15.5759	-2.42415	#FF5608	emb	lin_trace	GFP	FALSE	lin_trace_p12_exp1.lin_trace_p12_exp1288	1632.15	-6.8	Erythroid 3
-5.95323	-11.7173	#824A09	emb	lin_trace	GFP	FALSE	lin_trace_p12_exp1.lin_trace_p12_exp1289	2851.2	-12.75	Amnion/Chorion
5.18308	-3.36494	#f7f79e	emb	lin_trace	GFP	FALSE	lin_trace_p12_exp1.lin_trace_p12_exp1291	2961.36	22.1	Surface ectoderm
-1.0278	-4.4902	#45d1c5	emb	lin_trace	GFP	FALSE	lin_trace_p12_exp1.lin_trace_p12_exp1292	8342.19	-4.25	Lateral & intermediate mesoderm
-2.35536	9.31799	#EF5A9D	emb	lin_trace	GFP	FALSE	lin_trace_p12_exp1.lin_trace_p12_exp1293	3240.81	-14.45	Gut
3.72634	-1.52781	#8e7e59	emb	lin_trace	GFP	FALSE	lin_trace_p12_exp1.lin_trace_p12_exp1294	3073.14	18.7	Tail bud - neural
7.21574	-1.96397	#649146	emb	lin_trace	GFP	FALSE	lin_trace_p12_exp1.lin_trace_p12_exp1295	3021.3	56.1	Rostral neural plate
-3.09952	-12.1113	#cc7818	emb	lin_trace	GFP	FALSE	lin_trace_p12_exp1.lin_trace_p12_exp1296	3039.12	-47.6	Amnion/Chorion progenitor
-4.30209	7.72699	#F6BFCB	emb	lin_trace	GFP	FALSE	lin_trace_p12_exp1.lin_trace_p12_exp1297	2967.84	-52.7	Visceral endoderm
10.4979	-2.46963	#649146	emb	lin_trace	GFP	FALSE	lin_trace_p12_exp1.lin_trace_p12_exp1299	4470.39	8.5	Rostral neural plate
6.11778	-0.281192	#90BF75	emb	lin_trace	GFP	FALSE	lin_trace_p12_exp1.lin_trace_p12_exp1300	2637.36	12.75	Definitive ectoderm
-0.804449	9.19522	#F25CD4	emb	lin_trace	GFP	FALSE	lin_trace_p12_exp1.lin_trace_p12_exp1303	2465.64	23.8	Hindgut
-1.39866	-1.47651	#1a3f52	emb	lin_trace	GFP	FALSE	lin_trace_p12_exp1.lin_trace_p12_exp1304	3022.11	-73.1	Caudal mesoderm
-4.90529	-3.92988	#408DA1	emb	lin_trace	GFP	FALSE	lin_trace_p12_exp1.lin_trace_p12_exp1306	4325.4	40.8	Paraxial mesoderm
8.56817	-2.0659	#649146	emb	lin_trace	GFP	FALSE	lin_trace_p12_exp1.lin_trace_p12_exp1307	4631.58	3.4	Rostral neural plate
-9.39501	6.46972	#7F6874	emb	lin_trace	GFP	FALSE	lin_trace_p12_exp1.lin_trace_p12_exp1308	4356.18	-20.4	ExE visceral endoderm
-15.8098	-0.516601	#D96B2B	emb	lin_trace	GFP	FALSE	lin_trace_p12_exp1.lin_trace_p12_exp1309	2153.79	-50.15	Erythroid 2
4.51651	-1.16719	#8e7e59	emb	lin_trace	GFP	FALSE	lin_trace_p12_exp1.lin_trace_p12_exp1310	2456.73	12.75	Tail bud - neural
2.65575	-1.39582	#8e7e59	emb	lin_trace	GFP	FALSE	lin_trace_p12_exp1.lin_trace_p12_exp1311	2952.45	20.4	Tail bud - neural
-5.20279	9.50679	#F6BFCB	emb	lin_trace	GFP	FALSE	lin_trace_p12_exp1.lin_trace_p12_exp1312	2660.04	-45.9	Visceral endoderm
-5.57111	-6.07333	#53f1fc	emb	lin_trace	GFP	FALSE	lin_trace_p12_exp1.lin_trace_p12_exp1313	3209.22	-30.6	Cardiopharyngeal mesoderm
-5.2181	-13.8932	#824A09	emb	lin_trace	GFP	FALSE	lin_trace_p12_exp1.lin_trace_p12_exp1314	1879.2	-32.3	Amnion/Chorion
4.97287	0.283879	#8e7e59	emb	lin_trace	GFP	FALSE	lin_trace_p12_exp1.lin_trace_p12_exp1315	2881.98	-26.35	Tail bud - neural
-2.40264	-3.35207	#A8DBF7	emb	lin_trace	GFP	FALSE	lin_trace_p12_exp1.lin_trace_p12_exp1316	4684.23	-3.4	Presomitic mesoderm
9.76817	-1.92515	#649146	emb	lin_trace	GFP	FALSE	lin_trace_p12_exp1.lin_trace_p12_exp1317	2815.56	-15.3	Rostral neural plate
-14.6799	1.62245	#C72228	emb	lin_trace	GFP	FALSE	lin_trace_p12_exp1.lin_trace_p12_exp1318	2462.4	73.95	Erythroid 1
-8.63321	-3.55533	#8DB5CE	emb	lin_trace	GFP	FALSE	lin_trace_p12_exp1.lin_trace_p12_exp1319	2120.58	-11.05	Rostral mesoderm
2.92551	-1.53396	#8e7e59	emb	lin_trace	GFP	FALSE	lin_trace_p12_exp1.lin_trace_p12_exp1320	1828.17	-66.3	Tail bud - neural
8.5162	-0.449517	#649146	emb	lin_trace	GFP	FALSE	lin_trace_p12_exp1.lin_trace_p12_exp1321	2456.73	5.1	Rostral neural plate
-10.4553	5.60849	#7F6874	emb	lin_trace	GFP	FALSE	lin_trace_p12_exp1.lin_trace_p12_exp1322	3233.52	-66.3	ExE visceral endoderm
0.971238	-3.15045	#DFCDE4	emb	lin_trace	GFP	FALSE	lin_trace_p12_exp1.lin_trace_p12_exp1323	7186.32	8.5	Late nascent mesoderm
-9.43897	5.82493	#7F6874	emb	lin_trace	GFP	FALSE	lin_trace_p12_exp1.lin_trace_p12_exp1324	1383.48	-17.85	ExE visceral endoderm
-14.9667	-1.11015	#D96B2B	emb	lin_trace	GFP	FALSE	lin_trace_p12_exp1.lin_trace_p12_exp1325	1894.59	-4.25	Erythroid 2
-8.62988	5.4147	#7F6874	emb	lin_trace	GFP	FALSE	lin_trace_p12_exp1.lin_trace_p12_exp1326	2141.64	1.7	ExE visceral endoderm
-6.6591	-12.2625	#824A09	emb	lin_trace	GFP	FALSE	lin_trace_p12_exp1.lin_trace_p12_exp1327	1726.92	11.9	Amnion/Chorion
5.17527	-3.114	#354E23	emb	lin_trace	GFP	FALSE	lin_trace_p12_exp1.lin_trace_p12_exp1328	7205.76	17	Caudal neural plate
7.98972	-1.67132	#649146	emb	lin_trace	GFP	FALSE	lin_trace_p12_exp1.lin_trace_p12_exp1329	2432.43	5.95	Rostral neural plate
-15.7213	-0.315335	#D96B2B	emb	lin_trace	GFP	FALSE	lin_trace_p12_exp1.lin_trace_p12_exp1330	3261.06	32.3	Erythroid 2
-5.05466	8.9064	#F6BFCB	emb	lin_trace	GFP	FALSE	lin_trace_p12_exp1.lin_trace_p12_exp1331	2566.08	-24.65	Visceral endoderm
-8.68459	-0.550015	#FBBE92	emb	lin_trace	GFP	FALSE	lin_trace_p12_exp1.lin_trace_p12_exp1332	4420.17	-13.6	Haematoendothelial progenitors
4.52497	-3.62111	#f7f79e	emb	lin_trace	GFP	FALSE	lin_trace_p12_exp1.lin_trace_p12_exp1333	1843.56	-50.15	Surface ectoderm
8.58339	-2.30428	#649146	emb	lin_trace	GFP	FALSE	lin_trace_p12_exp1.lin_trace_p12_exp1335	2396.79	-32.3	Rostral neural plate
-2.81823	-8.41256	#8870ad	emb	lin_trace	GFP	FALSE	lin_trace_p12_exp1.lin_trace_p12_exp1336	3892.05	63.75	ExE mesoderm
5.30386	-3.90674	#354E23	emb	lin_trace	GFP	FALSE	lin_trace_p12_exp1.lin_trace_p12_exp1337	3138.75	6.8	Caudal neural plate
-3.226	-3.49269	#A8DBF7	emb	lin_trace	GFP	FALSE	lin_trace_p12_exp1.lin_trace_p12_exp1339	2994.57	30.6	Presomitic mesoderm
-6.91409	-11.7116	#824A09	emb	lin_trace	GFP	FALSE	lin_trace_p12_exp1.lin_trace_p12_exp1340	2985.66	-12.75	Amnion/Chorion
0.541205	11.9316	#0F4A9C	emb	lin_trace	GFP	FALSE	lin_trace_p12_exp1.lin_trace_p12_exp1341	3889.62	15.3	Node/Notochord
-9.14159	6.12464	#7F6874	emb	lin_trace	FALSE	FALSE	lin_trace_p12_exp1.lin_trace_p12_exp1343	790.56	-64.6	ExE visceral endoderm
-9.31808	7.0724	#7F6874	emb	lin_trace	FALSE	FALSE	lin_trace_p12_exp1.lin_trace_p12_exp1347	861.84	89.25	ExE visceral endoderm
-1.64679	7.83635	#EF5A9D	emb	lin_trace	GFP	FALSE	lin_trace_p12_exp1.lin_trace_p12_exp1348	1437.75	-20.4	Gut
-6.42543	-6.5788	#53f1fc	emb	lin_trace	GFP	FALSE	lin_trace_p12_exp1.lin_trace_p12_exp1349	2296.35	30.6	Cardiopharyngeal mesoderm
-0.210285	-5.56682	#45d1c5	emb	lin_trace	GFP	FALSE	lin_trace_p12_exp1.lin_trace_p12_exp1350	4094.55	-91.8	Lateral & intermediate mesoderm
9.75173	-1.93141	#649146	emb	lin_trace	GFP	FALSE	lin_trace_p12_exp1.lin_trace_p12_exp1351	2702.16	0	Rostral neural plate
-4.17733	-13.5995	#824A09	emb	lin_trace	GFP	FALSE	lin_trace_p12_exp1.lin_trace_p12_exp1353	2728.89	23.8	Amnion/Chorion
-15.9307	2.00956	#C72228	emb	lin_trace	GFP	FALSE	lin_trace_p12_exp1.lin_trace_p12_exp1354	1903.5	-8.5	Erythroid 1
-4.7842	-10.268	#cc7818	emb	lin_trace	GFP	FALSE	lin_trace_p12_exp1.lin_trace_p12_exp1355	1918.89	-15.3	Amnion/Chorion progenitor
6.37581	-2.55237	#649146	emb	lin_trace	GFP	FALSE	lin_trace_p12_exp1.lin_trace_p12_exp1357	2449.44	-40.8	Rostral neural plate
9.05225	-2.16172	#649146	emb	lin_trace	GFP	FALSE	lin_trace_p12_exp1.lin_trace_p12_exp1358	2729.7	24.65	Rostral neural plate
4.88601	-2.26205	#f7f79e	emb	lin_trace	GFP	FALSE	lin_trace_p12_exp1.lin_trace_p12_exp1360	7098.03	11.05	Surface ectoderm
-2.13572	-3.49228	#DFCDE4	emb	lin_trace	GFP	FALSE	lin_trace_p12_exp1.lin_trace_p12_exp1361	2362.77	-34.85	Late nascent mesoderm
5.81694	-3.68136	#354E23	emb	lin_trace	GFP	FALSE	lin_trace_p12_exp1.lin_trace_p12_exp1362	3764.07	-9.35	Caudal neural plate
-10.7036	-1.89269	#ff891c	emb	lin_trace	GFP	FALSE	lin_trace_p12_exp1.lin_trace_p12_exp1363	1961.01	35.7	Endothelial cells
0.846333	-2.08819	#1a3f52	emb	lin_trace	GFP	FALSE	lin_trace_p12_exp1.lin_trace_p12_exp1365	3122.55	4.25	Caudal mesoderm
-4.53461	-5.55844	#408DA1	emb	lin_trace	GFP	FALSE	lin_trace_p12_exp1.lin_trace_p12_exp1367	5932.44	-4.25	Paraxial mesoderm
-0.644781	-1.31432	#1a3f52	emb	lin_trace	GFP	FALSE	lin_trace_p12_exp1.lin_trace_p12_exp1369	4685.85	-61.2	Caudal mesoderm
-6.76198	-11.7796	#824A09	emb	lin_trace	GFP	FALSE	lin_trace_p12_exp1.lin_trace_p12_exp1370	2294.73	22.95	Amnion/Chorion
-5.19471	-9.44964	#cc7818	emb	lin_trace	GFP	FALSE	lin_trace_p12_exp1.lin_trace_p12_exp1371	2183.76	45.05	Amnion/Chorion progenitor
0.414896	-8.77301	#8870ad	emb	lin_trace	GFP	FALSE	lin_trace_p12_exp1.lin_trace_p12_exp1372	3674.97	-39.1	ExE mesoderm
-2.33302	-2.7909	#DFCDE4	emb	lin_trace	GFP	FALSE	lin_trace_p12_exp1.lin_trace_p12_exp1373	4849.47	-31.45	Late nascent mesoderm
8.05203	-3.36908	#649146	emb	lin_trace	GFP	FALSE	lin_trace_p12_exp1.lin_trace_p12_exp1374	2488.32	17	Rostral neural plate
8.49172	-1.60238	#649146	emb	lin_trace	GFP	FALSE	lin_trace_p12_exp1.lin_trace_p12_exp1375	2297.16	5.95	Rostral neural plate
-2.89003	8.46615	#F6BFCB	emb	lin_trace	GFP	FALSE	lin_trace_p12_exp1.lin_trace_p12_exp1376	3100.68	57.8	Visceral endoderm
-4.40349	8.30967	#F6BFCB	emb	lin_trace	GFP	FALSE	lin_trace_p12_exp1.lin_trace_p12_exp1380	1796.58	21.25	Visceral endoderm
-2.48091	-6.29776	#45d1c5	emb	lin_trace	GFP	FALSE	lin_trace_p13_exp1.lin_trace_p13_exp1001	3980.34	-17.85	Lateral & intermediate mesoderm
-1.50459	-7.08623	#45d1c5	emb	lin_trace	GFP	FALSE	lin_trace_p13_exp1.lin_trace_p13_exp1002	2198.34	0	Lateral & intermediate mesoderm
7.7192	-5.96244	#647A4F	emb	lin_trace	GFP	FALSE	lin_trace_p13_exp1.lin_trace_p13_exp1003	2519.91	-18.7	Forebrain/Midbrain/Hindbrain
-0.947922	-7.93379	#532C8A	emb	lin_trace	GFP	FALSE	lin_trace_p13_exp1.lin_trace_p13_exp1004	2513.43	-21.25	Allantois
-9.8769	5.55177	#7F6874	emb	lin_trace	GFP	FALSE	lin_trace_p13_exp1.lin_trace_p13_exp1006	1412.64	-2.55	ExE visceral endoderm
-14.6183	-3.69254	#FF5608	emb	lin_trace	GFP	FALSE	lin_trace_p13_exp1.lin_trace_p13_exp1007	1753.65	13.6	Erythroid 3
-6.77186	-10.9151	#824A09	emb	lin_trace	GFP	FALSE	lin_trace_p13_exp1.lin_trace_p13_exp1008	4105.89	-17	Amnion/Chorion
1.59228	-0.820123	#8e7e59	emb	lin_trace	GFP	FALSE	lin_trace_p13_exp1.lin_trace_p13_exp1012	3088.53	-7.65	Tail bud - neural
-10.4403	-2.75651	#ff891c	emb	lin_trace	GFP	FALSE	lin_trace_p13_exp1.lin_trace_p13_exp1013	4345.65	8.5	Endothelial cells
-14.2994	-5.19234	#FF5608	emb	lin_trace	GFP	FALSE	lin_trace_p13_exp1.lin_trace_p13_exp1015	2808.27	-15.3	Erythroid 3
-5.3404	-12.5824	#824A09	emb	lin_trace	GFP	FALSE	lin_trace_p13_exp1.lin_trace_p13_exp1016	2584.71	-5.95	Amnion/Chorion
1.90689	-1.50505	#8e7e59	emb	lin_trace	GFP	FALSE	lin_trace_p13_exp1.lin_trace_p13_exp1017	2563.65	36.55	Tail bud - neural
-6.44308	-7.97575	#B51D8D	emb	lin_trace	GFP	FALSE	lin_trace_p13_exp1.lin_trace_p13_exp1019	3701.7	82.45	Cardiomyocytes
-5.47699	-13.1058	#824A09	emb	lin_trace	GFP	FALSE	lin_trace_p13_exp1.lin_trace_p13_exp1021	2043.63	-8.5	Amnion/Chorion
3.98253	-3.13447	#f7f79e	emb	lin_trace	GFP	FALSE	lin_trace_p13_exp1.lin_trace_p13_exp1022	2739.42	5.95	Surface ectoderm
8.28564	-5.33047	#647A4F	emb	lin_trace	GFP	FALSE	lin_trace_p13_exp1.lin_trace_p13_exp1023	2707.83	-36.55	Forebrain/Midbrain/Hindbrain
7.60367	-4.03978	#C3C388	emb	lin_trace	GFP	FALSE	lin_trace_p13_exp1.lin_trace_p13_exp1025	3195.45	55.25	Neural crest
-1.59499	-7.7687	#45d1c5	emb	lin_trace	GFP	FALSE	lin_trace_p13_exp1.lin_trace_p13_exp1026	6045.03	-22.95	Lateral & intermediate mesoderm
-5.97727	-8.81844	#53f1fc	emb	lin_trace	GFP	FALSE	lin_trace_p13_exp1.lin_trace_p13_exp1027	1821.69	-19.55	Cardiopharyngeal mesoderm
7.0539	-4.40346	#C3C388	emb	lin_trace	GFP	FALSE	lin_trace_p13_exp1.lin_trace_p13_exp1028	4601.61	-70.55	Neural crest
8.2879	-4.45266	#649146	emb	lin_trace	GFP	FALSE	lin_trace_p13_exp1.lin_trace_p13_exp1030	3528.36	11.9	Rostral neural plate
-15.3442	-2.54982	#FF5608	emb	lin_trace	GFP	FALSE	lin_trace_p13_exp1.lin_trace_p13_exp1031	3389.04	-7.65	Erythroid 3
-9.0431	6.1718	#7F6874	emb	lin_trace	GFP	FALSE	lin_trace_p13_exp1.lin_trace_p13_exp1032	3136.32	-43.35	ExE visceral endoderm
-6.27886	-6.2975	#53f1fc	emb	lin_trace	GFP	FALSE	lin_trace_p13_exp1.lin_trace_p13_exp1033	2821.23	-40.8	Cardiopharyngeal mesoderm
-5.0325	-7.39777	#53f1fc	emb	lin_trace	GFP	FALSE	lin_trace_p13_exp1.lin_trace_p13_exp1034	3542.13	49.3	Cardiopharyngeal mesoderm
-6.76985	-4.75436	#408DA1	emb	lin_trace	GFP	FALSE	lin_trace_p13_exp1.lin_trace_p13_exp1035	3139.56	-18.7	Paraxial mesoderm
6.7643	-5.03057	#C3C388	emb	lin_trace	GFP	FALSE	lin_trace_p13_exp1.lin_trace_p13_exp1037	3014.01	28.05	Neural crest
5.18548	-2.56978	#f7f79e	emb	lin_trace	GFP	FALSE	lin_trace_p13_exp1.lin_trace_p13_exp1039	3430.35	-14.45	Surface ectoderm
8.79376	-4.34804	#647A4F	emb	lin_trace	GFP	FALSE	lin_trace_p13_exp1.lin_trace_p13_exp1040	5828.76	-22.95	Forebrain/Midbrain/Hindbrain
-2.97176	9.4371	#F25CD4	emb	lin_trace	GFP	FALSE	lin_trace_p13_exp1.lin_trace_p13_exp1042	1993.41	-11.05	Hindgut
2.56811	-1.33121	#8e7e59	emb	lin_trace	GFP	FALSE	lin_trace_p13_exp1.lin_trace_p13_exp1043	3671.73	-49.3	Tail bud - neural
-6.45762	-5.74171	#53f1fc	emb	lin_trace	GFP	FALSE	lin_trace_p13_exp1.lin_trace_p13_exp1046	2389.5	12.75	Cardiopharyngeal mesoderm
7.46444	-3.3018	#C3C388	emb	lin_trace	GFP	FALSE	lin_trace_p13_exp1.lin_trace_p13_exp1047	2347.38	-33.15	Neural crest
0.295385	-2.43986	#703C37	emb	lin_trace	GFP	FALSE	lin_trace_p13_exp1.lin_trace_p13_exp1048	3476.52	45.9	Tail bud - mesoderm
-5.58542	-12.3182	#824A09	emb	lin_trace	GFP	FALSE	lin_trace_p13_exp1.lin_trace_p13_exp1053	2302.02	14.45	Amnion/Chorion
-6.58051	-11.9192	#824A09	emb	lin_trace	GFP	FALSE	lin_trace_p13_exp1.lin_trace_p13_exp1054	1455.57	17	Amnion/Chorion
-14.3072	-3.87921	#FF5608	emb	lin_trace	GFP	FALSE	lin_trace_p13_exp1.lin_trace_p13_exp1055	3184.11	-14.45	Erythroid 3
-5.19703	-7.46872	#53f1fc	emb	lin_trace	GFP	FALSE	lin_trace_p13_exp1.lin_trace_p13_exp1056	5347.62	-56.95	Cardiopharyngeal mesoderm
8.71935	-4.24908	#C3C388	emb	lin_trace	GFP	FALSE	lin_trace_p13_exp1.lin_trace_p13_exp1057	4478.49	-0.85	Neural crest
7.26643	-4.21291	#649146	emb	lin_trace	GFP	FALSE	lin_trace_p13_exp1.lin_trace_p13_exp1059	2686.77	99.45	Rostral neural plate
1.28304	-11.1211	#532C8A	emb	lin_trace	GFP	FALSE	lin_trace_p13_exp1.lin_trace_p13_exp1060	1816.02	-24.65	Allantois
-2.88419	-3.294	#A8DBF7	emb	lin_trace	GFP	FALSE	lin_trace_p13_exp1.lin_trace_p13_exp1061	3130.65	28.9	Presomitic mesoderm
-14.4221	-3.00616	#FF5608	emb	lin_trace	GFP	FALSE	lin_trace_p13_exp1.lin_trace_p13_exp1062	3444.12	10.2	Erythroid 3
0.545966	-3.27419	#703C37	emb	lin_trace	GFP	FALSE	lin_trace_p13_exp1.lin_trace_p13_exp1063	3631.23	1.7	Tail bud - mesoderm
8.12172	-4.82641	#647A4F	emb	lin_trace	GFP	FALSE	lin_trace_p13_exp1.lin_trace_p13_exp1064	4621.86	-19.55	Forebrain/Midbrain/Hindbrain
-14.7235	-5.29749	#FF5608	emb	lin_trace	GFP	FALSE	lin_trace_p13_exp1.lin_trace_p13_exp1065	1594.08	-5.95	Erythroid 3
1.02653	-2.90817	#703C37	emb	lin_trace	GFP	FALSE	lin_trace_p13_exp1.lin_trace_p13_exp1068	3459.51	10.2	Tail bud - mesoderm
8.46472	-3.1912	#649146	emb	lin_trace	GFP	FALSE	lin_trace_p13_exp1.lin_trace_p13_exp1069	2361.15	-15.3	Rostral neural plate
-7.3948	-7.80536	#B51D8D	emb	lin_trace	GFP	FALSE	lin_trace_p13_exp1.lin_trace_p13_exp1072	7660.17	18.7	Cardiomyocytes
-5.83126	-7.54947	#B51D8D	emb	lin_trace	GFP	FALSE	lin_trace_p13_exp1.lin_trace_p13_exp1074	2189.43	-1.7	Cardiomyocytes
7.79578	-1.11475	#649146	emb	lin_trace	GFP	FALSE	lin_trace_p13_exp1.lin_trace_p13_exp1076	3533.22	-5.95	Rostral neural plate
0.579958	11.7625	#0F4A9C	emb	lin_trace	GFP	FALSE	lin_trace_p13_exp1.lin_trace_p13_exp1077	4689.9	-32.3	Node/Notochord
4.43183	-2.43797	#f7f79e	emb	lin_trace	GFP	FALSE	lin_trace_p13_exp1.lin_trace_p13_exp1080	2685.96	-7.65	Surface ectoderm
-6.22634	-3.21856	#1AA2EB	emb	lin_trace	GFP	FALSE	lin_trace_p13_exp1.lin_trace_p13_exp1083	4425.03	-26.35	Somitic mesoderm
-10.2133	-2.10698	#ff891c	emb	lin_trace	GFP	FALSE	lin_trace_p13_exp1.lin_trace_p13_exp1085	1782.81	-37.4	Endothelial cells
-4.37523	-7.60748	#53f1fc	emb	lin_trace	GFP	FALSE	lin_trace_p13_exp1.lin_trace_p13_exp1086	2441.34	49.3	Cardiopharyngeal mesoderm
-6.48717	-13.0007	#824A09	emb	lin_trace	GFP	FALSE	lin_trace_p13_exp1.lin_trace_p13_exp1087	2886.84	33.15	Amnion/Chorion
-9.03806	-1.89133	#FBBE92	emb	lin_trace	GFP	FALSE	lin_trace_p13_exp1.lin_trace_p13_exp1088	3093.39	9.35	Haematoendothelial progenitors
7.3022	-5.57528	#354E23	emb	lin_trace	GFP	FALSE	lin_trace_p13_exp1.lin_trace_p13_exp1090	2084.94	-12.75	Caudal neural plate
-5.62705	-13.6867	#824A09	emb	lin_trace	GFP	FALSE	lin_trace_p13_exp1.lin_trace_p13_exp1091	2664.9	11.05	Amnion/Chorion
8.18602	-3.11516	#C3C388	emb	lin_trace	GFP	FALSE	lin_trace_p13_exp1.lin_trace_p13_exp1092	3118.5	-26.35	Neural crest
-1.03091	-7.36951	#8870ad	emb	lin_trace	GFP	FALSE	lin_trace_p13_exp1.lin_trace_p13_exp1093	2795.31	32.3	ExE mesoderm
7.55176	-5.35264	#647A4F	emb	lin_trace	GFP	FALSE	lin_trace_p13_exp1.lin_trace_p13_exp1095	3538.89	-28.05	Forebrain/Midbrain/Hindbrain
4.20992	-3.4944	#f7f79e	emb	lin_trace	GFP	FALSE	lin_trace_p13_exp1.lin_trace_p13_exp1096	2237.22	-40.8	Surface ectoderm
6.03515	-5.47974	#354E23	emb	lin_trace	GFP	FALSE	lin_trace_p13_exp1.lin_trace_p13_exp1097	1931.04	-27.2	Caudal neural plate
-5.49108	-12.074	#824A09	emb	lin_trace	GFP	FALSE	lin_trace_p13_exp1.lin_trace_p13_exp1099	1330.02	69.7	Amnion/Chorion
8.34872	-4.07205	#649146	emb	lin_trace	GFP	FALSE	lin_trace_p13_exp1.lin_trace_p13_exp1100	3039.12	34	Rostral neural plate
-9.92618	-3.00714	#ff891c	emb	lin_trace	GFP	FALSE	lin_trace_p13_exp1.lin_trace_p13_exp1101	3685.5	-47.6	Endothelial cells
1.15414	10.3376	#0F4A9C	emb	lin_trace	GFP	FALSE	lin_trace_p13_exp1.lin_trace_p13_exp1102	3580.2	-13.6	Node/Notochord
-1.64084	9.98934	#F25CD4	emb	lin_trace	GFP	FALSE	lin_trace_p13_exp1.lin_trace_p13_exp1103	2926.53	-35.7	Hindgut
-6.25606	-8.32548	#B51D8D	emb	lin_trace	GFP	FALSE	lin_trace_p13_exp1.lin_trace_p13_exp1104	2817.99	-18.7	Cardiomyocytes
-14.8766	-5.00306	#FF5608	emb	lin_trace	GFP	FALSE	lin_trace_p13_exp1.lin_trace_p13_exp1105	2182.95	34	Erythroid 3
-4.40992	8.40276	#F6BFCB	emb	lin_trace	GFP	FALSE	lin_trace_p13_exp1.lin_trace_p13_exp1106	2280.15	24.65	Visceral endoderm
-1.82247	-7.39139	#532C8A	emb	lin_trace	GFP	FALSE	lin_trace_p13_exp1.lin_trace_p13_exp1108	2583.9	25.5	Allantois
2.90582	-10.2012	#532C8A	emb	lin_trace	GFP	FALSE	lin_trace_p13_exp1.lin_trace_p13_exp1110	2617.92	-36.55	Allantois
-5.36156	-13.5399	#824A09	emb	lin_trace	GFP	FALSE	lin_trace_p13_exp1.lin_trace_p13_exp1112	1209.33	41.65	Amnion/Chorion
-14.272	-4.05257	#FF5608	emb	lin_trace	GFP	FALSE	lin_trace_p13_exp1.lin_trace_p13_exp1113	2378.97	-34	Erythroid 3
-14.014	-3.69547	#FF5608	emb	lin_trace	GFP	FALSE	lin_trace_p13_exp1.lin_trace_p13_exp1114	1499.31	-29.75	Erythroid 3
-4.77351	-13.1025	#824A09	emb	lin_trace	GFP	FALSE	lin_trace_p13_exp1.lin_trace_p13_exp1115	1598.94	-40.8	Amnion/Chorion
-6.34957	-7.44622	#B51D8D	emb	lin_trace	GFP	FALSE	lin_trace_p13_exp1.lin_trace_p13_exp1117	2728.89	-18.7	Cardiomyocytes
6.33742	-0.928114	#647A4F	emb	lin_trace	GFP	FALSE	lin_trace_p13_exp1.lin_trace_p13_exp1118	2977.56	41.65	Forebrain/Midbrain/Hindbrain
-1.50528	-7.12185	#45d1c5	emb	lin_trace	GFP	FALSE	lin_trace_p13_exp1.lin_trace_p13_exp1119	2356.29	-4.25	Lateral & intermediate mesoderm
-1.68625	9.5632	#F25CD4	emb	lin_trace	GFP	FALSE	lin_trace_p13_exp1.lin_trace_p13_exp1120	2331.99	11.05	Hindgut
-14.6868	-2.70419	#FF5608	emb	lin_trace	GFP	FALSE	lin_trace_p13_exp1.lin_trace_p13_exp1121	2375.73	161.5	Erythroid 3
-15.7756	-3.6275	#FF5608	emb	lin_trace	GFP	FALSE	lin_trace_p13_exp1.lin_trace_p13_exp1123	2399.22	-11.9	Erythroid 3
-7.35382	-6.35514	#53f1fc	emb	lin_trace	GFP	FALSE	lin_trace_p13_exp1.lin_trace_p13_exp1124	4473.63	-18.7	Cardiopharyngeal mesoderm
-14.419	-3.89287	#FF5608	emb	lin_trace	GFP	FALSE	lin_trace_p13_exp1.lin_trace_p13_exp1126	2797.74	-26.35	Erythroid 3
5.6764	-2.29911	#f7f79e	emb	lin_trace	GFP	FALSE	lin_trace_p13_exp1.lin_trace_p13_exp1128	2573.37	88.4	Surface ectoderm
2.16824	-0.691431	#9e6762	emb	lin_trace	GFP	FALSE	lin_trace_p13_exp1.lin_trace_p13_exp1129	3538.89	16.15	Caudal epiblast
-9.5331	6.78993	#7F6874	emb	lin_trace	GFP	FALSE	lin_trace_p13_exp1.lin_trace_p13_exp1131	3422.25	-11.05	ExE visceral endoderm
-3.78568	-8.20671	#cc7818	emb	lin_trace	GFP	FALSE	lin_trace_p13_exp1.lin_trace_p13_exp1133	1901.07	-12.75	Amnion/Chorion progenitor
-6.105	-11.2949	#824A09	emb	lin_trace	GFP	FALSE	lin_trace_p13_exp1.lin_trace_p13_exp1138	2694.87	-34.85	Amnion/Chorion
-6.82075	-11.9264	#824A09	emb	lin_trace	GFP	FALSE	lin_trace_p13_exp1.lin_trace_p13_exp1139	1236.06	-24.65	Amnion/Chorion
-0.364971	-4.30282	#1a3f52	emb	lin_trace	GFP	FALSE	lin_trace_p13_exp1.lin_trace_p13_exp1140	2891.7	0.85	Caudal mesoderm
-5.06463	8.28802	#F6BFCB	emb	lin_trace	GFP	FALSE	lin_trace_p13_exp1.lin_trace_p13_exp1141	1344.6	-7.65	Visceral endoderm
-7.65033	-2.87776	#8DB5CE	emb	lin_trace	GFP	FALSE	lin_trace_p13_exp1.lin_trace_p13_exp1142	2049.3	-10.2	Rostral mesoderm
-7.64646	-4.20772	#8DB5CE	emb	lin_trace	GFP	FALSE	lin_trace_p13_exp1.lin_trace_p13_exp1144	1976.4	3.4	Rostral mesoderm
-5.45255	-7.87478	#53f1fc	emb	lin_trace	GFP	FALSE	lin_trace_p13_exp1.lin_trace_p13_exp1146	1273.32	-47.6	Cardiopharyngeal mesoderm
-9.13962	-2.0421	#FBBE92	emb	lin_trace	GFP	FALSE	lin_trace_p13_exp1.lin_trace_p13_exp1149	2870.64	39.95	Haematoendothelial progenitors
9.51135	-4.15018	#647A4F	emb	lin_trace	GFP	FALSE	lin_trace_p13_exp1.lin_trace_p13_exp1150	2419.47	-0.85	Forebrain/Midbrain/Hindbrain
-11.3023	-2.34221	#ff891c	emb	lin_trace	GFP	FALSE	lin_trace_p13_exp1.lin_trace_p13_exp1152	1602.18	-11.9	Endothelial cells
-10.6043	-3.18214	#ff891c	emb	lin_trace	GFP	FALSE	lin_trace_p13_exp1.lin_trace_p13_exp1154	5085.99	-45.05	Endothelial cells
-4.02604	-13.0224	#824A09	emb	lin_trace	GFP	FALSE	lin_trace_p13_exp1.lin_trace_p13_exp1155	1666.17	-20.4	Amnion/Chorion
0.880908	-3.12259	#1a3f52	emb	lin_trace	GFP	FALSE	lin_trace_p13_exp1.lin_trace_p13_exp1157	4791.96	72.25	Caudal mesoderm
-2.86893	9.7336	#F25CD4	emb	lin_trace	GFP	FALSE	lin_trace_p13_exp1.lin_trace_p13_exp1159	2455.92	-18.7	Hindgut
-3.635	7.07154	#F6BFCB	emb	lin_trace	GFP	FALSE	lin_trace_p13_exp1.lin_trace_p13_exp1161	1225.53	31.45	Visceral endoderm
0.789936	-2.75199	#703C37	emb	lin_trace	GFP	FALSE	lin_trace_p13_exp1.lin_trace_p13_exp1163	2835	84.15	Tail bud - mesoderm
-7.88738	-3.81458	#408DA1	emb	lin_trace	GFP	FALSE	lin_trace_p13_exp1.lin_trace_p13_exp1164	3290.22	6.8	Paraxial mesoderm
5.55152	-2.89665	#f7f79e	emb	lin_trace	GFP	FALSE	lin_trace_p13_exp1.lin_trace_p13_exp1165	2591.19	26.35	Surface ectoderm
1.63238	-10.4075	#532C8A	emb	lin_trace	GFP	FALSE	lin_trace_p13_exp1.lin_trace_p13_exp1166	2348.19	22.1	Allantois
-1.47859	9.63616	#F25CD4	emb	lin_trace	GFP	FALSE	lin_trace_p13_exp1.lin_trace_p13_exp1167	2592	-41.65	Hindgut
2.04744	-9.59714	#532C8A	emb	lin_trace	GFP	FALSE	lin_trace_p13_exp1.lin_trace_p13_exp1168	3520.26	89.25	Allantois
-3.90174	-13.184	#824A09	emb	lin_trace	GFP	FALSE	lin_trace_p13_exp1.lin_trace_p13_exp1169	3402	-31.45	Amnion/Chorion
6.76363	-5.49283	#647A4F	emb	lin_trace	GFP	FALSE	lin_trace_p13_exp1.lin_trace_p13_exp1170	3337.2	27.2	Forebrain/Midbrain/Hindbrain
2.47353	-0.389889	#8e7e59	emb	lin_trace	GFP	FALSE	lin_trace_p13_exp1.lin_trace_p13_exp1171	2234.79	27.2	Tail bud - neural
2.89305	-1.05007	#8e7e59	emb	lin_trace	GFP	FALSE	lin_trace_p13_exp1.lin_trace_p13_exp1172	1477.44	-30.6	Tail bud - neural
4.8922	-6.24125	#354E23	emb	lin_trace	GFP	FALSE	lin_trace_p13_exp1.lin_trace_p13_exp1173	2049.3	4.25	Caudal neural plate
-0.123633	-3.00354	#1a3f52	emb	lin_trace	GFP	FALSE	lin_trace_p13_exp1.lin_trace_p13_exp1175	3174.39	-53.55	Caudal mesoderm
-4.6277	-13.7458	#824A09	emb	lin_trace	GFP	FALSE	lin_trace_p13_exp1.lin_trace_p13_exp1176	2732.13	5.95	Amnion/Chorion
-4.94851	-13.3243	#824A09	emb	lin_trace	GFP	FALSE	lin_trace_p13_exp1.lin_trace_p13_exp1177	2195.91	39.1	Amnion/Chorion
2.07403	-0.767479	#8e7e59	emb	lin_trace	GFP	FALSE	lin_trace_p13_exp1.lin_trace_p13_exp1178	2335.23	2.55	Tail bud - neural
-0.652732	-3.49275	#1a3f52	emb	lin_trace	GFP	FALSE	lin_trace_p13_exp1.lin_trace_p13_exp1179	2835	-22.1	Caudal mesoderm
-6.58323	-11.9129	#824A09	emb	lin_trace	GFP	FALSE	lin_trace_p13_exp1.lin_trace_p13_exp1181	2426.76	20.4	Amnion/Chorion
-9.79323	-2.73088	#ff891c	emb	lin_trace	GFP	FALSE	lin_trace_p13_exp1.lin_trace_p13_exp1182	1867.86	0.85	Endothelial cells
-14.9577	-3.90709	#FF5608	emb	lin_trace	GFP	FALSE	lin_trace_p13_exp1.lin_trace_p13_exp1183	1271.7	14.45	Erythroid 3
-4.146	9.16777	#F6BFCB	emb	lin_trace	GFP	FALSE	lin_trace_p13_exp1.lin_trace_p13_exp1184	1674.27	43.35	Visceral endoderm
3.86677	-2.77598	#FACB12	emb	lin_trace	GFP	FALSE	lin_trace_p13_exp1.lin_trace_p13_exp1185	2314.98	5.1	PGC
5.25658	-6.19402	#354E23	emb	lin_trace	GFP	FALSE	lin_trace_p13_exp1.lin_trace_p13_exp1186	2330.37	-17	Caudal neural plate
-14.5774	-5.04708	#FF5608	emb	lin_trace	GFP	FALSE	lin_trace_p13_exp1.lin_trace_p13_exp1187	2198.34	-21.25	Erythroid 3
7.03838	-3.86005	#C3C388	emb	lin_trace	GFP	FALSE	lin_trace_p13_exp1.lin_trace_p13_exp1188	3811.05	-34	Neural crest
-1.43891	-3.78988	#1a3f52	emb	lin_trace	GFP	FALSE	lin_trace_p13_exp1.lin_trace_p13_exp1189	2250.99	31.45	Caudal mesoderm
-9.58036	-1.87235	#FBBE92	emb	lin_trace	GFP	FALSE	lin_trace_p13_exp1.lin_trace_p13_exp1190	2777.49	16.15	Haematoendothelial progenitors
-8.97179	-1.72007	#FBBE92	emb	lin_trace	GFP	FALSE	lin_trace_p13_exp1.lin_trace_p13_exp1191	3043.98	37.4	Haematoendothelial progenitors
-14.3404	-2.36911	#FF5608	emb	lin_trace	GFP	FALSE	lin_trace_p13_exp1.lin_trace_p13_exp1192	1554.39	23.8	Erythroid 3
11.0458	-3.46972	#649146	emb	lin_trace	GFP	FALSE	lin_trace_p13_exp1.lin_trace_p13_exp1194	2852.82	-56.1	Rostral neural plate
8.22574	-3.81706	#C3C388	emb	lin_trace	GFP	FALSE	lin_trace_p13_exp1.lin_trace_p13_exp1195	3000.24	-3.4	Neural crest
8.06815	-4.03181	#C3C388	emb	lin_trace	GFP	FALSE	lin_trace_p13_exp1.lin_trace_p13_exp1196	3711.42	9.35	Neural crest
-9.55961	-2.71532	#ff891c	emb	lin_trace	GFP	FALSE	lin_trace_p13_exp1.lin_trace_p13_exp1199	3729.24	-3.4	Endothelial cells
-6.30958	-11.9404	#824A09	emb	lin_trace	GFP	FALSE	lin_trace_p13_exp1.lin_trace_p13_exp1200	2192.67	57.8	Amnion/Chorion
-7.67843	-6.20669	#53f1fc	emb	lin_trace	GFP	FALSE	lin_trace_p13_exp1.lin_trace_p13_exp1201	2006.37	22.95	Cardiopharyngeal mesoderm
-16.334	-0.759932	#D96B2B	emb	lin_trace	GFP	FALSE	lin_trace_p13_exp1.lin_trace_p13_exp1202	3351.78	65.45	Erythroid 2
-0.171684	-10.5613	#532C8A	emb	lin_trace	GFP	FALSE	lin_trace_p13_exp1.lin_trace_p13_exp1206	1303.29	-92.65	Allantois
-1.69964	-7.62195	#45d1c5	emb	lin_trace	GFP	FALSE	lin_trace_p13_exp1.lin_trace_p13_exp1208	3278.88	15.3	Lateral & intermediate mesoderm
-1.84918	-3.79313	#1a3f52	emb	lin_trace	GFP	FALSE	lin_trace_p13_exp1.lin_trace_p13_exp1209	4458.24	7.65	Caudal mesoderm
8.38927	-5.06578	#649146	emb	lin_trace	GFP	FALSE	lin_trace_p13_exp1.lin_trace_p13_exp1210	4193.37	49.3	Rostral neural plate
-8.73865	9.42007	#F6BFCB	emb	lin_trace	GFP	FALSE	lin_trace_p13_exp1.lin_trace_p13_exp1211	2200.77	-1.7	Visceral endoderm
3.32212	-3.64942	#FACB12	emb	lin_trace	GFP	FALSE	lin_trace_p13_exp1.lin_trace_p13_exp1213	2600.1	-53.55	PGC
-14.5318	-3.44	#FF5608	emb	lin_trace	GFP	FALSE	lin_trace_p13_exp1.lin_trace_p13_exp1215	2993.76	-11.9	Erythroid 3
4.89682	-3.06048	#f7f79e	emb	lin_trace	GFP	FALSE	lin_trace_p13_exp1.lin_trace_p13_exp1216	2574.18	-4.25	Surface ectoderm
-7.50775	-3.91218	#8DB5CE	emb	lin_trace	GFP	FALSE	lin_trace_p13_exp1.lin_trace_p13_exp1217	2414.61	-34	Rostral mesoderm
3.02787	-2.51667	#f7f79e	emb	lin_trace	GFP	FALSE	lin_trace_p13_exp1.lin_trace_p13_exp1218	3466.8	-44.2	Surface ectoderm
3.53993	-3.68452	#f7f79e	emb	lin_trace	GFP	FALSE	lin_trace_p13_exp1.lin_trace_p13_exp1219	1739.07	-25.5	Surface ectoderm
-7.42087	-4.55659	#8DB5CE	emb	lin_trace	GFP	FALSE	lin_trace_p13_exp1.lin_trace_p13_exp1220	4138.29	-30.6	Rostral mesoderm
0.190561	-9.99205	#532C8A	emb	lin_trace	GFP	FALSE	lin_trace_p13_exp1.lin_trace_p13_exp1222	2949.21	-28.05	Allantois
-6.5321	-11.683	#824A09	emb	lin_trace	GFP	FALSE	lin_trace_p13_exp1.lin_trace_p13_exp1224	2101.95	20.4	Amnion/Chorion
-14.8993	-4.77099	#FF5608	emb	lin_trace	GFP	FALSE	lin_trace_p13_exp1.lin_trace_p13_exp1225	2011.23	-20.4	Erythroid 3
7.25179	-7.05637	#647A4F	emb	lin_trace	GFP	FALSE	lin_trace_p13_exp1.lin_trace_p13_exp1227	2419.47	-9.35	Forebrain/Midbrain/Hindbrain
6.41111	-4.42379	#C3C388	emb	lin_trace	GFP	FALSE	lin_trace_p13_exp1.lin_trace_p13_exp1228	2567.7	-29.75	Neural crest
1.62965	-0.242912	#8e7e59	emb	lin_trace	GFP	FALSE	lin_trace_p13_exp1.lin_trace_p13_exp1229	1914.03	27.2	Tail bud - neural
-5.97547	-5.45509	#53f1fc	emb	lin_trace	GFP	FALSE	lin_trace_p13_exp1.lin_trace_p13_exp1230	2281.77	-15.3	Cardiopharyngeal mesoderm
-5.29397	-11.9699	#824A09	emb	lin_trace	GFP	FALSE	lin_trace_p13_exp1.lin_trace_p13_exp1231	1532.52	41.65	Amnion/Chorion
7.48557	-5.4225	#647A4F	emb	lin_trace	GFP	FALSE	lin_trace_p13_exp1.lin_trace_p13_exp1232	4106.7	-34	Forebrain/Midbrain/Hindbrain
-10.1244	-2.81007	#ff891c	emb	lin_trace	GFP	FALSE	lin_trace_p13_exp1.lin_trace_p13_exp1233	3091.77	-64.6	Endothelial cells
-4.8666	-12.167	#824A09	emb	lin_trace	GFP	FALSE	lin_trace_p13_exp1.lin_trace_p13_exp1234	2063.07	9.35	Amnion/Chorion
-0.673498	-3.5172	#1a3f52	emb	lin_trace	GFP	FALSE	lin_trace_p13_exp1.lin_trace_p13_exp1235	3461.94	30.6	Caudal mesoderm
-5.60883	-6.26899	#53f1fc	emb	lin_trace	GFP	FALSE	lin_trace_p13_exp1.lin_trace_p13_exp1236	2363.58	56.1	Cardiopharyngeal mesoderm
8.16262	-4.07357	#649146	emb	lin_trace	GFP	FALSE	lin_trace_p13_exp1.lin_trace_p13_exp1237	2005.56	-17	Rostral neural plate
7.49001	-5.26087	#647A4F	emb	lin_trace	GFP	FALSE	lin_trace_p13_exp1.lin_trace_p13_exp1239	2865.78	-7.65	Forebrain/Midbrain/Hindbrain
7.41721	-6.33419	#354E23	emb	lin_trace	GFP	FALSE	lin_trace_p13_exp1.lin_trace_p13_exp1240	2331.99	-15.3	Caudal neural plate
8.16434	-4.51445	#647A4F	emb	lin_trace	GFP	FALSE	lin_trace_p13_exp1.lin_trace_p13_exp1241	2660.85	-20.4	Forebrain/Midbrain/Hindbrain
7.06849	-5.35324	#C3C388	emb	lin_trace	GFP	FALSE	lin_trace_p13_exp1.lin_trace_p13_exp1242	3676.59	-17.85	Neural crest
7.64827	-4.628	#C3C388	emb	lin_trace	GFP	FALSE	lin_trace_p13_exp1.lin_trace_p13_exp1243	3777.03	0	Neural crest
6.81187	-5.36726	#647A4F	emb	lin_trace	GFP	FALSE	lin_trace_p13_exp1.lin_trace_p13_exp1244	3333.15	-58.65	Forebrain/Midbrain/Hindbrain
-7.81497	-4.91055	#53f1fc	emb	lin_trace	GFP	FALSE	lin_trace_p13_exp1.lin_trace_p13_exp1245	2744.28	67.15	Cardiopharyngeal mesoderm
-4.7462	-8.23624	#53f1fc	emb	lin_trace	GFP	FALSE	lin_trace_p13_exp1.lin_trace_p13_exp1246	2961.36	14.45	Cardiopharyngeal mesoderm
-13.8254	0.514879	#C72228	emb	lin_trace	GFP	FALSE	lin_trace_p13_exp1.lin_trace_p13_exp1248	2883.6	-14.45	Erythroid 1
7.77977	-3.99128	#C3C388	emb	lin_trace	GFP	FALSE	lin_trace_p13_exp1.lin_trace_p13_exp1249	2853.63	15.3	Neural crest
-1.63513	-6.67942	#45d1c5	emb	lin_trace	GFP	FALSE	lin_trace_p13_exp1.lin_trace_p13_exp1252	2737.8	6.8	Lateral & intermediate mesoderm
-11.1376	-2.22333	#ff891c	emb	lin_trace	GFP	FALSE	lin_trace_p13_exp1.lin_trace_p13_exp1255	2824.47	4.25	Endothelial cells
7.79042	-4.35589	#649146	emb	lin_trace	GFP	FALSE	lin_trace_p13_exp1.lin_trace_p13_exp1257	2554.74	51.85	Rostral neural plate
3.55115	-3.29636	#f7f79e	emb	lin_trace	GFP	FALSE	lin_trace_p13_exp1.lin_trace_p13_exp1258	1946.43	-25.5	Surface ectoderm
-11.0828	-1.38428	#ff891c	emb	lin_trace	GFP	FALSE	lin_trace_p13_exp1.lin_trace_p13_exp1259	2772.63	25.5	Endothelial cells
-6.38454	-3.64867	#408DA1	emb	lin_trace	GFP	FALSE	lin_trace_p13_exp1.lin_trace_p13_exp1260	1809.54	-22.1	Paraxial mesoderm
-6.71117	-11.1759	#824A09	emb	lin_trace	GFP	FALSE	lin_trace_p13_exp1.lin_trace_p13_exp1261	1591.65	-0.85	Amnion/Chorion
-1.36051	-7.13877	#45d1c5	emb	lin_trace	GFP	FALSE	lin_trace_p13_exp1.lin_trace_p13_exp1262	2691.63	-6.8	Lateral & intermediate mesoderm
-13.7078	-3.25487	#FF5608	emb	lin_trace	GFP	FALSE	lin_trace_p13_exp1.lin_trace_p13_exp1263	1263.6	-54.4	Erythroid 3
-14.9249	-5.38864	#FF5608	emb	lin_trace	GFP	FALSE	lin_trace_p13_exp1.lin_trace_p13_exp1264	2314.98	-23.8	Erythroid 3
-4.92046	-12.4239	#824A09	emb	lin_trace	GFP	FALSE	lin_trace_p13_exp1.lin_trace_p13_exp1266	2796.93	5.95	Amnion/Chorion
-7.3895	-8.76282	#B51D8D	emb	lin_trace	GFP	FALSE	lin_trace_p13_exp1.lin_trace_p13_exp1267	3762.45	-35.7	Cardiomyocytes
1.45058	-1.21493	#8e7e59	emb	lin_trace	GFP	FALSE	lin_trace_p13_exp1.lin_trace_p13_exp1268	2140.83	68.85	Tail bud - neural
-10.3614	-2.97408	#ff891c	emb	lin_trace	GFP	FALSE	lin_trace_p13_exp1.lin_trace_p13_exp1270	3775.41	62.9	Endothelial cells
5.18484	-3.16473	#f7f79e	emb	lin_trace	GFP	FALSE	lin_trace_p13_exp1.lin_trace_p13_exp1271	1560.06	-19.55	Surface ectoderm
-1.55256	-7.8545	#8870ad	emb	lin_trace	GFP	FALSE	lin_trace_p13_exp1.lin_trace_p13_exp1272	2474.55	32.3	ExE mesoderm
-5.19851	-12.5657	#824A09	emb	lin_trace	GFP	FALSE	lin_trace_p13_exp1.lin_trace_p13_exp1273	1773.9	-22.95	Amnion/Chorion
-6.10046	-12.1361	#824A09	emb	lin_trace	GFP	FALSE	lin_trace_p13_exp1.lin_trace_p13_exp1274	1854.09	5.1	Amnion/Chorion
7.04008	-5.24698	#647A4F	emb	lin_trace	GFP	FALSE	lin_trace_p13_exp1.lin_trace_p13_exp1275	3444.93	-17	Forebrain/Midbrain/Hindbrain
4.47937	-1.69637	#f7f79e	emb	lin_trace	GFP	FALSE	lin_trace_p13_exp1.lin_trace_p13_exp1276	2985.66	21.25	Surface ectoderm
-8.55117	7.06572	#7F6874	emb	lin_trace	FALSE	FALSE	lin_trace_p13_exp1.lin_trace_p13_exp1278	746.82	-6.8	ExE visceral endoderm
-5.15818	-7.86043	#53f1fc	emb	lin_trace	GFP	FALSE	lin_trace_p13_exp1.lin_trace_p13_exp1279	2415.42	28.9	Cardiopharyngeal mesoderm
-2.77659	-5.79488	#45d1c5	emb	lin_trace	GFP	FALSE	lin_trace_p13_exp1.lin_trace_p13_exp1280	3444.93	14.45	Lateral & intermediate mesoderm
-5.46415	-13.1861	#824A09	emb	lin_trace	GFP	FALSE	lin_trace_p13_exp1.lin_trace_p13_exp1281	1853.28	-65.45	Amnion/Chorion
2.20329	-0.471099	#8e7e59	emb	lin_trace	GFP	FALSE	lin_trace_p13_exp1.lin_trace_p13_exp1282	2587.14	5.95	Tail bud - neural
7.88495	-5.41527	#649146	emb	lin_trace	GFP	FALSE	lin_trace_p13_exp1.lin_trace_p13_exp1283	2897.37	-1.7	Rostral neural plate
-4.59794	-3.73734	#1AA2EB	emb	lin_trace	GFP	FALSE	lin_trace_p13_exp1.lin_trace_p13_exp1285	2290.68	12.75	Somitic mesoderm
3.16809	-2.18784	#8e7e59	emb	lin_trace	GFP	FALSE	lin_trace_p13_exp1.lin_trace_p13_exp1287	2735.37	22.1	Tail bud - neural
-10.6993	-1.94386	#ff891c	emb	lin_trace	GFP	FALSE	lin_trace_p13_exp1.lin_trace_p13_exp1289	2310.12	-23.8	Endothelial cells
1.95755	-1.98255	#8e7e59	emb	lin_trace	GFP	FALSE	lin_trace_p13_exp1.lin_trace_p13_exp1290	4864.05	27.2	Tail bud - neural
6.40167	-2.43164	#647A4F	emb	lin_trace	GFP	FALSE	lin_trace_p13_exp1.lin_trace_p13_exp1291	1861.38	1.7	Forebrain/Midbrain/Hindbrain
-2.78246	-3.97698	#A8DBF7	emb	lin_trace	GFP	FALSE	lin_trace_p13_exp1.lin_trace_p13_exp1292	4358.61	28.9	Presomitic mesoderm
6.85141	-4.522	#C3C388	emb	lin_trace	GFP	FALSE	lin_trace_p13_exp1.lin_trace_p13_exp1294	2873.88	-11.05	Neural crest
7.44237	-5.00809	#649146	emb	lin_trace	GFP	FALSE	lin_trace_p13_exp1.lin_trace_p13_exp1298	3308.04	17.85	Rostral neural plate
-8.76622	8.72071	#7F6874	emb	lin_trace	GFP	FALSE	lin_trace_p13_exp1.lin_trace_p13_exp1300	2690.01	-12.75	ExE visceral endoderm
1.63028	-10.7976	#532C8A	emb	lin_trace	GFP	FALSE	lin_trace_p13_exp1.lin_trace_p13_exp1301	1944	33.15	Allantois
-2.51682	7.00176	#F25CD4	emb	lin_trace	GFP	FALSE	lin_trace_p13_exp1.lin_trace_p13_exp1302	3744.63	12.75	Hindgut
-15.2033	-4.58626	#FF5608	emb	lin_trace	GFP	FALSE	lin_trace_p13_exp1.lin_trace_p13_exp1303	1601.37	-42.5	Erythroid 3
1.82046	-4.58824	#45d1c5	emb	lin_trace	GFP	FALSE	lin_trace_p13_exp1.lin_trace_p13_exp1304	2129.49	50.15	Lateral & intermediate mesoderm
-14.7617	-4.53236	#FF5608	emb	lin_trace	GFP	FALSE	lin_trace_p13_exp1.lin_trace_p13_exp1305	1741.5	-9.35	Erythroid 3
-0.644822	-4.09605	#1a3f52	emb	lin_trace	GFP	FALSE	lin_trace_p13_exp1.lin_trace_p13_exp1306	2708.64	-49.3	Caudal mesoderm
-5.88666	-11.4685	#824A09	emb	lin_trace	GFP	FALSE	lin_trace_p13_exp1.lin_trace_p13_exp1307	3100.68	5.1	Amnion/Chorion
-3.06474	-3.72414	#A8DBF7	emb	lin_trace	GFP	FALSE	lin_trace_p13_exp1.lin_trace_p13_exp1308	3173.58	-22.95	Presomitic mesoderm
3.31565	-1.29158	#8e7e59	emb	lin_trace	GFP	FALSE	lin_trace_p13_exp1.lin_trace_p13_exp1309	1747.98	-17.85	Tail bud - neural
-4.52275	-3.8522	#1AA2EB	emb	lin_trace	GFP	FALSE	lin_trace_p13_exp1.lin_trace_p13_exp1310	2728.89	58.65	Somitic mesoderm
-14.8978	-5.07354	#FF5608	emb	lin_trace	GFP	FALSE	lin_trace_p13_exp1.lin_trace_p13_exp1311	1884.87	54.4	Erythroid 3
-14.3964	-3.65265	#FF5608	emb	lin_trace	GFP	FALSE	lin_trace_p13_exp1.lin_trace_p13_exp1312	2147.31	4.25	Erythroid 3
9.2516	-5.03123	#647A4F	emb	lin_trace	GFP	FALSE	lin_trace_p13_exp1.lin_trace_p13_exp1316	6054.75	-27.2	Forebrain/Midbrain/Hindbrain
8.35882	-6.08502	#647A4F	emb	lin_trace	GFP	FALSE	lin_trace_p13_exp1.lin_trace_p13_exp1318	4185.27	25.5	Forebrain/Midbrain/Hindbrain
-2.09373	9.73574	#F25CD4	emb	lin_trace	GFP	FALSE	lin_trace_p13_exp1.lin_trace_p13_exp1319	2993.76	-89.25	Hindgut
-14.7548	-4.21308	#FF5608	emb	lin_trace	GFP	FALSE	lin_trace_p13_exp1.lin_trace_p13_exp1320	2234.79	-71.4	Erythroid 3
2.9589	-1.13995	#8e7e59	emb	lin_trace	GFP	FALSE	lin_trace_p13_exp1.lin_trace_p13_exp1321	3726	81.6	Tail bud - neural
-7.39548	-4.72015	#408DA1	emb	lin_trace	GFP	FALSE	lin_trace_p13_exp1.lin_trace_p13_exp1323	2782.35	-17	Paraxial mesoderm
7.97644	-4.75301	#649146	emb	lin_trace	GFP	FALSE	lin_trace_p13_exp1.lin_trace_p13_exp1324	6541.56	-34.85	Rostral neural plate
4.63091	-3.13845	#f7f79e	emb	lin_trace	GFP	FALSE	lin_trace_p13_exp1.lin_trace_p13_exp1325	2813.13	-2.55	Surface ectoderm
-2.39686	6.52071	#F25CD4	emb	lin_trace	GFP	FALSE	lin_trace_p13_exp1.lin_trace_p13_exp1326	3162.24	-21.25	Hindgut
1.49637	-0.00590222	#9e6762	emb	lin_trace	GFP	FALSE	lin_trace_p13_exp1.lin_trace_p13_exp1329	2151.36	32.3	Caudal epiblast
-4.83051	-13.6102	#824A09	emb	lin_trace	GFP	FALSE	lin_trace_p13_exp1.lin_trace_p13_exp1332	3185.73	-11.05	Amnion/Chorion
9.03066	-4.36627	#647A4F	emb	lin_trace	GFP	FALSE	lin_trace_p13_exp1.lin_trace_p13_exp1333	4148.82	-21.25	Forebrain/Midbrain/Hindbrain
-1.46037	9.56228	#F25CD4	emb	lin_trace	GFP	FALSE	lin_trace_p13_exp1.lin_trace_p13_exp1335	4022.46	34.85	Hindgut
-7.09086	-4.2001	#408DA1	emb	lin_trace	GFP	FALSE	lin_trace_p13_exp1.lin_trace_p13_exp1337	2523.15	-46.75	Paraxial mesoderm
4.06636	-2.2569	#f7f79e	emb	lin_trace	GFP	FALSE	lin_trace_p13_exp1.lin_trace_p13_exp1338	1104.84	2.55	Surface ectoderm
-2.42865	9.36492	#F25CD4	emb	lin_trace	GFP	FALSE	lin_trace_p13_exp1.lin_trace_p13_exp1340	2776.68	-62.9	Hindgut
-2.23452	6.83122	#F25CD4	emb	lin_trace	GFP	FALSE	lin_trace_p13_exp1.lin_trace_p13_exp1341	3222.18	-83.3	Hindgut
-6.9076	-5.89981	#53f1fc	emb	lin_trace	GFP	FALSE	lin_trace_p13_exp1.lin_trace_p13_exp1342	1547.91	100.3	Cardiopharyngeal mesoderm
-7.05	-11.9883	#824A09	emb	lin_trace	GFP	FALSE	lin_trace_p13_exp1.lin_trace_p13_exp1343	2911.14	62.05	Amnion/Chorion
-14.6963	-2.95308	#FF5608	emb	lin_trace	GFP	FALSE	lin_trace_p13_exp1.lin_trace_p13_exp1344	1661.31	-64.6	Erythroid 3
-13.6693	-3.48029	#FF5608	emb	lin_trace	GFP	FALSE	lin_trace_p13_exp1.lin_trace_p13_exp1345	2777.49	-72.25	Erythroid 3
-5.02502	-12.1686	#824A09	emb	lin_trace	GFP	FALSE	lin_trace_p13_exp1.lin_trace_p13_exp1346	5642.46	22.1	Amnion/Chorion
-9.4315	5.51184	#7F6874	emb	lin_trace	GFP	FALSE	lin_trace_p13_exp1.lin_trace_p13_exp1347	2011.23	36.55	ExE visceral endoderm
-2.42849	9.60477	#F25CD4	emb	lin_trace	GFP	FALSE	lin_trace_p13_exp1.lin_trace_p13_exp1348	3018.87	-30.6	Hindgut
2.63163	-1.05582	#8e7e59	emb	lin_trace	GFP	FALSE	lin_trace_p13_exp1.lin_trace_p13_exp1349	2962.17	41.65	Tail bud - neural
-15.1241	-4.21272	#FF5608	emb	lin_trace	GFP	FALSE	lin_trace_p13_exp1.lin_trace_p13_exp1350	2246.13	21.25	Erythroid 3
7.60566	-4.48056	#C3C388	emb	lin_trace	GFP	FALSE	lin_trace_p13_exp1.lin_trace_p13_exp1354	2703.78	-43.35	Neural crest
1.68767	-9.50818	#532C8A	emb	lin_trace	GFP	FALSE	lin_trace_p13_exp1.lin_trace_p13_exp1356	2717.55	28.9	Allantois
7.91083	-3.77102	#649146	emb	lin_trace	GFP	FALSE	lin_trace_p13_exp1.lin_trace_p13_exp1357	4061.34	73.1	Rostral neural plate
-6.04566	-3.69935	#1AA2EB	emb	lin_trace	GFP	FALSE	lin_trace_p13_exp1.lin_trace_p13_exp1358	2772.63	85	Somitic mesoderm
8.69679	-4.213	#649146	emb	lin_trace	GFP	FALSE	lin_trace_p13_exp1.lin_trace_p13_exp1359	4700.43	-5.95	Rostral neural plate
7.94075	-4.17012	#649146	emb	lin_trace	GFP	FALSE	lin_trace_p13_exp1.lin_trace_p13_exp1360	7153.92	24.65	Rostral neural plate
8.64072	-3.59258	#647A4F	emb	lin_trace	GFP	FALSE	lin_trace_p13_exp1.lin_trace_p13_exp1361	4060.53	-6.8	Forebrain/Midbrain/Hindbrain
-1.45009	10.0462	#F25CD4	emb	lin_trace	GFP	FALSE	lin_trace_p13_exp1.lin_trace_p13_exp1362	4229.01	-37.4	Hindgut
9.31568	-2.91144	#649146	emb	lin_trace	GFP	FALSE	lin_trace_p13_exp1.lin_trace_p13_exp1364	2259.09	-7.65	Rostral neural plate
-6.17433	-11.9944	#824A09	emb	lin_trace	GFP	FALSE	lin_trace_p13_exp1.lin_trace_p13_exp1366	1791.72	71.4	Amnion/Chorion
8.08661	-4.0492	#649146	emb	lin_trace	GFP	FALSE	lin_trace_p13_exp1.lin_trace_p13_exp1367	2378.16	33.15	Rostral neural plate
-10.0692	5.59518	#7F6874	emb	lin_trace	GFP	FALSE	lin_trace_p13_exp1.lin_trace_p13_exp1368	4222.53	-38.25	ExE visceral endoderm
5.05033	-2.28488	#f7f79e	emb	lin_trace	GFP	FALSE	lin_trace_p13_exp1.lin_trace_p13_exp1371	2623.59	12.75	Surface ectoderm
-6.67001	-12.335	#824A09	emb	lin_trace	GFP	FALSE	lin_trace_p13_exp1.lin_trace_p13_exp1372	1696.14	6.8	Amnion/Chorion
-9.98551	6.19057	#7F6874	emb	lin_trace	GFP	FALSE	lin_trace_p13_exp1.lin_trace_p13_exp1376	1547.91	58.65	ExE visceral endoderm
-5.28365	-13.2317	#824A09	emb	lin_trace	GFP	FALSE	lin_trace_p13_exp1.lin_trace_p13_exp1377	1727.73	-5.95	Amnion/Chorion
-15.6372	-2.96057	#FF5608	emb	lin_trace	GFP	FALSE	lin_trace_p13_exp1.lin_trace_p13_exp1379	1849.23	-46.75	Erythroid 3
-0.340253	-4.60548	#1a3f52	emb	lin_trace	GFP	FALSE	lin_trace_p15_exp1.lin_trace_p15_exp1001	2626.83	-31.45	Caudal mesoderm
8.88179	-4.37502	#647A4F	emb	lin_trace	GFP	FALSE	lin_trace_p15_exp1.lin_trace_p15_exp1002	4679.37	120.7	Forebrain/Midbrain/Hindbrain
-7.91765	-4.93849	#53f1fc	emb	lin_trace	GFP	FALSE	lin_trace_p15_exp1.lin_trace_p15_exp1003	2391.12	-13.6	Cardiopharyngeal mesoderm
6.46159	-6.32543	#354E23	emb	lin_trace	GFP	FALSE	lin_trace_p15_exp1.lin_trace_p15_exp1004	2314.17	4.25	Caudal neural plate
-9.74538	-2.17262	#ff891c	emb	lin_trace	GFP	FALSE	lin_trace_p15_exp1.lin_trace_p15_exp1005	1870.29	1.7	Endothelial cells
-6.9992	-8.64926	#B51D8D	emb	lin_trace	GFP	FALSE	lin_trace_p15_exp1.lin_trace_p15_exp1006	2499.66	-32.3	Cardiomyocytes
-5.85222	7.78634	#F6BFCB	emb	lin_trace	GFP	FALSE	lin_trace_p15_exp1.lin_trace_p15_exp1007	2801.79	7.65	Visceral endoderm
-5.61408	-8.5572	#B51D8D	emb	lin_trace	GFP	FALSE	lin_trace_p15_exp1.lin_trace_p15_exp1010	2187.81	120.7	Cardiomyocytes
-4.21183	9.42387	#F6BFCB	emb	lin_trace	GFP	FALSE	lin_trace_p15_exp1.lin_trace_p15_exp1011	2199.96	-23.8	Visceral endoderm
8.19913	-4.28701	#649146	emb	lin_trace	GFP	FALSE	lin_trace_p15_exp1.lin_trace_p15_exp1012	3146.04	-34	Rostral neural plate
-0.0574987	-7.05428	#45d1c5	emb	lin_trace	GFP	FALSE	lin_trace_p15_exp1.lin_trace_p15_exp1014	2882.79	-22.1	Lateral & intermediate mesoderm
-4.68604	-12.7069	#824A09	emb	lin_trace	GFP	FALSE	lin_trace_p15_exp1.lin_trace_p15_exp1016	2135.97	36.55	Amnion/Chorion
-4.8396	-3.26822	#1AA2EB	emb	lin_trace	GFP	FALSE	lin_trace_p15_exp1.lin_trace_p15_exp1017	1595.7	16.15	Somitic mesoderm
-4.99258	-3.54721	#1AA2EB	emb	lin_trace	GFP	FALSE	lin_trace_p15_exp1.lin_trace_p15_exp1020	3690.36	77.35	Somitic mesoderm
6.46674	-5.91724	#CDE088	emb	lin_trace	GFP	FALSE	lin_trace_p15_exp1.lin_trace_p15_exp1021	4323.78	-4.25	Neural tube/Floor plate
-8.69084	6.74602	#7F6874	emb	lin_trace	GFP	FALSE	lin_trace_p15_exp1.lin_trace_p15_exp1022	976.05	90.95	ExE visceral endoderm
1.46198	-0.34032	#9e6762	emb	lin_trace	GFP	FALSE	lin_trace_p15_exp1.lin_trace_p15_exp1024	1965.87	-1.7	Caudal epiblast
4.037	-3.38565	#f7f79e	emb	lin_trace	GFP	FALSE	lin_trace_p15_exp1.lin_trace_p15_exp1025	2965.41	68.85	Surface ectoderm
-14.3599	-4.24412	#FF5608	emb	lin_trace	GFP	FALSE	lin_trace_p15_exp1.lin_trace_p15_exp1026	1406.16	5.1	Erythroid 3
-6.34652	-11.7984	#824A09	emb	lin_trace	GFP	FALSE	lin_trace_p15_exp1.lin_trace_p15_exp1027	1123.47	-26.35	Amnion/Chorion
8.18286	-4.39756	#649146	emb	lin_trace	GFP	FALSE	lin_trace_p15_exp1.lin_trace_p15_exp1028	2743.47	25.5	Rostral neural plate
-10.7869	-2.4659	#ff891c	emb	lin_trace	GFP	FALSE	lin_trace_p15_exp1.lin_trace_p15_exp1029	2954.07	4.25	Endothelial cells
6.80256	-5.41649	#354E23	emb	lin_trace	GFP	FALSE	lin_trace_p15_exp1.lin_trace_p15_exp1030	1726.92	-11.05	Caudal neural plate
6.05097	-6.31322	#CDE088	emb	lin_trace	GFP	FALSE	lin_trace_p15_exp1.lin_trace_p15_exp1033	4284.9	-22.1	Neural tube/Floor plate
9.97516	-3.04171	#649146	emb	lin_trace	GFP	FALSE	lin_trace_p15_exp1.lin_trace_p15_exp1034	4383.72	26.35	Rostral neural plate
-15.094	-2.71804	#FF5608	emb	lin_trace	GFP	FALSE	lin_trace_p15_exp1.lin_trace_p15_exp1035	2730.51	-35.7	Erythroid 3
-14.4139	-3.09902	#FF5608	emb	lin_trace	GFP	FALSE	lin_trace_p15_exp1.lin_trace_p15_exp1037	3005.91	76.5	Erythroid 3
5.08127	-3.36413	#f7f79e	emb	lin_trace	GFP	FALSE	lin_trace_p15_exp1.lin_trace_p15_exp1038	2033.91	-8.5	Surface ectoderm
-15.3883	-3.89589	#FF5608	emb	lin_trace	GFP	FALSE	lin_trace_p15_exp1.lin_trace_p15_exp1039	3547.8	74.8	Erythroid 3
-10.0685	-3.06689	#ff891c	emb	lin_trace	GFP	FALSE	lin_trace_p15_exp1.lin_trace_p15_exp1040	4100.22	-28.9	Endothelial cells
7.44981	-6.28141	#354E23	emb	lin_trace	GFP	FALSE	lin_trace_p15_exp1.lin_trace_p15_exp1041	2698.92	5.95	Caudal neural plate
-4.23018	-9.63338	#cc7818	emb	lin_trace	GFP	FALSE	lin_trace_p15_exp1.lin_trace_p15_exp1042	2303.64	33.15	Amnion/Chorion progenitor
-6.33414	-5.50861	#53f1fc	emb	lin_trace	GFP	FALSE	lin_trace_p15_exp1.lin_trace_p15_exp1043	2526.39	28.05	Cardiopharyngeal mesoderm
-3.86717	-13.5405	#824A09	emb	lin_trace	GFP	FALSE	lin_trace_p15_exp1.lin_trace_p15_exp1044	2884.41	-58.65	Amnion/Chorion
-5.3282	-5.79757	#53f1fc	emb	lin_trace	GFP	FALSE	lin_trace_p15_exp1.lin_trace_p15_exp1046	2233.17	16.15	Cardiopharyngeal mesoderm
-4.55631	8.17285	#F6BFCB	emb	lin_trace	GFP	FALSE	lin_trace_p15_exp1.lin_trace_p15_exp1047	1566.54	-5.1	Visceral endoderm
-15.7326	-5.35997	#FF5608	emb	lin_trace	GFP	FALSE	lin_trace_p15_exp1.lin_trace_p15_exp1053	2287.44	-44.2	Erythroid 3
5.37477	-2.08497	#f7f79e	emb	lin_trace	GFP	FALSE	lin_trace_p15_exp1.lin_trace_p15_exp1054	2519.1	18.7	Surface ectoderm
10.4328	-4.08239	#647A4F	emb	lin_trace	GFP	FALSE	lin_trace_p15_exp1.lin_trace_p15_exp1055	2933.01	49.3	Forebrain/Midbrain/Hindbrain
-1.48087	9.14549	#F25CD4	emb	lin_trace	GFP	FALSE	lin_trace_p15_exp1.lin_trace_p15_exp1056	2784.78	89.25	Hindgut
-1.68839	-8.75957	#8870ad	emb	lin_trace	GFP	FALSE	lin_trace_p15_exp1.lin_trace_p15_exp1058	3217.32	-72.25	ExE mesoderm
-6.56566	-12.8038	#824A09	emb	lin_trace	GFP	FALSE	lin_trace_p15_exp1.lin_trace_p15_exp1059	1762.56	-16.15	Amnion/Chorion
-12.909	0.549145	#C72228	emb	lin_trace	GFP	FALSE	lin_trace_p15_exp1.lin_trace_p15_exp1061	3327.48	-22.1	Erythroid 1
1.79763	-1.78335	#8e7e59	emb	lin_trace	GFP	FALSE	lin_trace_p15_exp1.lin_trace_p15_exp1062	2587.95	34.85	Tail bud - neural
7.51549	-4.17901	#C3C388	emb	lin_trace	GFP	FALSE	lin_trace_p15_exp1.lin_trace_p15_exp1063	2418.66	-46.75	Neural crest
7.07288	-5.73364	#CDE088	emb	lin_trace	GFP	FALSE	lin_trace_p15_exp1.lin_trace_p15_exp1064	3928.5	-41.65	Neural tube/Floor plate
-15.7604	-4.11657	#FF5608	emb	lin_trace	GFP	FALSE	lin_trace_p15_exp1.lin_trace_p15_exp1065	1257.12	-25.5	Erythroid 3
1.84688	-0.508778	#9e6762	emb	lin_trace	GFP	FALSE	lin_trace_p15_exp1.lin_trace_p15_exp1066	1868.67	17	Caudal epiblast
7.44234	-5.28961	#354E23	emb	lin_trace	GFP	FALSE	lin_trace_p15_exp1.lin_trace_p15_exp1067	2468.88	-36.55	Caudal neural plate
-6.40604	-11.1746	#824A09	emb	lin_trace	GFP	FALSE	lin_trace_p15_exp1.lin_trace_p15_exp1070	2007.18	-16.15	Amnion/Chorion
-0.608296	-3.71134	#45d1c5	emb	lin_trace	GFP	FALSE	lin_trace_p15_exp1.lin_trace_p15_exp1071	3494.34	28.9	Lateral & intermediate mesoderm
-4.58074	-13.3588	#824A09	emb	lin_trace	GFP	FALSE	lin_trace_p15_exp1.lin_trace_p15_exp1073	3628.8	-22.95	Amnion/Chorion
-14.95	-4.35524	#FF5608	emb	lin_trace	GFP	FALSE	lin_trace_p15_exp1.lin_trace_p15_exp1074	2034.72	-4.25	Erythroid 3
0.655022	-10.0263	#532C8A	emb	lin_trace	GFP	FALSE	lin_trace_p15_exp1.lin_trace_p15_exp1075	2335.23	15.3	Allantois
6.00716	-5.45129	#354E23	emb	lin_trace	GFP	FALSE	lin_trace_p15_exp1.lin_trace_p15_exp1076	2913.57	-26.35	Caudal neural plate
-9.48316	7.16553	#7F6874	emb	lin_trace	GFP	FALSE	lin_trace_p15_exp1.lin_trace_p15_exp1077	2820.42	-17	ExE visceral endoderm
1.88942	-1.77232	#8e7e59	emb	lin_trace	GFP	FALSE	lin_trace_p15_exp1.lin_trace_p15_exp1078	1777.14	-11.05	Tail bud - neural
-5.71317	-12.2914	#824A09	emb	lin_trace	GFP	FALSE	lin_trace_p15_exp1.lin_trace_p15_exp1079	2733.75	-21.25	Amnion/Chorion
-14.4153	-1.73843	#FF5608	emb	lin_trace	GFP	FALSE	lin_trace_p15_exp1.lin_trace_p15_exp1080	2395.17	22.95	Erythroid 3
8.83065	-3.80868	#647A4F	emb	lin_trace	GFP	FALSE	lin_trace_p15_exp1.lin_trace_p15_exp1081	2427.57	26.35	Forebrain/Midbrain/Hindbrain
-0.393221	-9.93812	#532C8A	emb	lin_trace	GFP	FALSE	lin_trace_p15_exp1.lin_trace_p15_exp1082	2687.58	-56.1	Allantois
-5.03225	-3.65517	#1AA2EB	emb	lin_trace	GFP	FALSE	lin_trace_p15_exp1.lin_trace_p15_exp1084	3973.05	71.4	Somitic mesoderm
6.97237	-5.69923	#354E23	emb	lin_trace	GFP	FALSE	lin_trace_p15_exp1.lin_trace_p15_exp1085	2669.76	37.4	Caudal neural plate
0.861181	11.5132	#0F4A9C	emb	lin_trace	GFP	FALSE	lin_trace_p15_exp1.lin_trace_p15_exp1086	2711.07	8.5	Node/Notochord
8.33281	-4.76299	#647A4F	emb	lin_trace	GFP	FALSE	lin_trace_p15_exp1.lin_trace_p15_exp1087	3563.19	34	Forebrain/Midbrain/Hindbrain
-6.62437	-5.06287	#53f1fc	emb	lin_trace	GFP	FALSE	lin_trace_p15_exp1.lin_trace_p15_exp1089	3865.32	-5.1	Cardiopharyngeal mesoderm
-4.45531	-3.86157	#1AA2EB	emb	lin_trace	GFP	FALSE	lin_trace_p15_exp1.lin_trace_p15_exp1090	2762.1	19.55	Somitic mesoderm
-5.61734	-2.74275	#1AA2EB	emb	lin_trace	GFP	FALSE	lin_trace_p15_exp1.lin_trace_p15_exp1092	2494.8	4.25	Somitic mesoderm
-14.1575	-4.28005	#FF5608	emb	lin_trace	GFP	FALSE	lin_trace_p15_exp1.lin_trace_p15_exp1097	2767.77	43.35	Erythroid 3
-6.03933	-12.7239	#824A09	emb	lin_trace	GFP	FALSE	lin_trace_p15_exp1.lin_trace_p15_exp1099	1382.67	-46.75	Amnion/Chorion
-3.7302	-4.38405	#A8DBF7	emb	lin_trace	GFP	FALSE	lin_trace_p15_exp1.lin_trace_p15_exp1100	2053.35	-33.15	Presomitic mesoderm
2.23801	-0.866117	#8e7e59	emb	lin_trace	GFP	FALSE	lin_trace_p15_exp1.lin_trace_p15_exp1101	1865.43	-19.55	Tail bud - neural
-2.57194	-7.01286	#45d1c5	emb	lin_trace	GFP	FALSE	lin_trace_p15_exp1.lin_trace_p15_exp1102	2590.38	-22.95	Lateral & intermediate mesoderm
-4.94949	-6.68892	#53f1fc	emb	lin_trace	GFP	FALSE	lin_trace_p15_exp1.lin_trace_p15_exp1103	2012.85	17	Cardiopharyngeal mesoderm
-14.4523	-3.66343	#FF5608	emb	lin_trace	GFP	FALSE	lin_trace_p15_exp1.lin_trace_p15_exp1104	1717.2	-7.65	Erythroid 3
-7.44566	-3.79698	#408DA1	emb	lin_trace	GFP	FALSE	lin_trace_p15_exp1.lin_trace_p15_exp1105	2768.58	-45.9	Paraxial mesoderm
-5.65846	-3.71357	#408DA1	emb	lin_trace	GFP	FALSE	lin_trace_p15_exp1.lin_trace_p15_exp1106	2638.17	-12.75	Paraxial mesoderm
-6.53141	-5.51119	#53f1fc	emb	lin_trace	GFP	FALSE	lin_trace_p15_exp1.lin_trace_p15_exp1107	2841.48	-1.7	Cardiopharyngeal mesoderm
-1.9415	-7.0367	#45d1c5	emb	lin_trace	GFP	FALSE	lin_trace_p15_exp1.lin_trace_p15_exp1108	4761.99	-68	Lateral & intermediate mesoderm
4.44936	-3.33248	#f7f79e	emb	lin_trace	GFP	FALSE	lin_trace_p15_exp1.lin_trace_p15_exp1109	1792.53	65.45	Surface ectoderm
-13.777	-4.17971	#FF5608	emb	lin_trace	GFP	FALSE	lin_trace_p15_exp1.lin_trace_p15_exp1110	2483.46	19.55	Erythroid 3
-9.25965	-1.51817	#FBBE92	emb	lin_trace	GFP	FALSE	lin_trace_p15_exp1.lin_trace_p15_exp1111	4657.5	39.95	Haematoendothelial progenitors
-10.9229	-2.04425	#ff891c	emb	lin_trace	GFP	FALSE	lin_trace_p15_exp1.lin_trace_p15_exp1112	2558.79	-22.1	Endothelial cells
-4.21742	-2.37257	#1AA2EB	emb	lin_trace	GFP	FALSE	lin_trace_p15_exp1.lin_trace_p15_exp1113	2536.11	-19.55	Somitic mesoderm
-15.3339	-2.8292	#D96B2B	emb	lin_trace	GFP	FALSE	lin_trace_p15_exp1.lin_trace_p15_exp1114	3659.58	39.95	Erythroid 2
-13.2238	-4.27267	#FF5608	emb	lin_trace	GFP	FALSE	lin_trace_p15_exp1.lin_trace_p15_exp1115	2368.44	14.45	Erythroid 3
-6.18909	-12.2282	#824A09	emb	lin_trace	GFP	FALSE	lin_trace_p15_exp1.lin_trace_p15_exp1116	2572.56	44.2	Amnion/Chorion
-13.287	0.204181	#C72228	emb	lin_trace	GFP	FALSE	lin_trace_p15_exp1.lin_trace_p15_exp1118	1489.59	52.7	Erythroid 1
3.97527	-3.70858	#f7f79e	emb	lin_trace	GFP	FALSE	lin_trace_p15_exp1.lin_trace_p15_exp1121	1760.13	-31.45	Surface ectoderm
-14.3539	-2.9635	#FF5608	emb	lin_trace	GFP	FALSE	lin_trace_p15_exp1.lin_trace_p15_exp1122	2048.49	1.7	Erythroid 3
-0.646645	-3.7049	#1a3f52	emb	lin_trace	GFP	FALSE	lin_trace_p15_exp1.lin_trace_p15_exp1123	4176.36	5.1	Caudal mesoderm
0.956088	-9.49538	#532C8A	emb	lin_trace	GFP	FALSE	lin_trace_p15_exp1.lin_trace_p15_exp1124	3221.37	-21.25	Allantois
8.69177	-4.9439	#647A4F	emb	lin_trace	GFP	FALSE	lin_trace_p15_exp1.lin_trace_p15_exp1125	4177.98	55.25	Forebrain/Midbrain/Hindbrain
1.05197	-1.35347	#9e6762	emb	lin_trace	GFP	FALSE	lin_trace_p15_exp1.lin_trace_p15_exp1126	2579.85	-6.8	Caudal epiblast
-16.1071	-5.14757	#FF5608	emb	lin_trace	GFP	FALSE	lin_trace_p15_exp1.lin_trace_p15_exp1127	1789.29	5.95	Erythroid 3
0.306316	-11.4903	#532C8A	emb	lin_trace	GFP	FALSE	lin_trace_p15_exp1.lin_trace_p15_exp1129	1999.08	-25.5	Allantois
-5.43702	-12.4673	#824A09	emb	lin_trace	GFP	FALSE	lin_trace_p15_exp1.lin_trace_p15_exp1130	1808.73	-0.85	Amnion/Chorion
-1.68753	9.57373	#F25CD4	emb	lin_trace	GFP	FALSE	lin_trace_p15_exp1.lin_trace_p15_exp1131	2966.22	-15.3	Hindgut
1.30879	-1.62247	#8e7e59	emb	lin_trace	GFP	FALSE	lin_trace_p15_exp1.lin_trace_p15_exp1132	5529.06	-3.4	Tail bud - neural
0.0738522	-4.53435	#45d1c5	emb	lin_trace	GFP	FALSE	lin_trace_p15_exp1.lin_trace_p15_exp1133	2324.7	0	Lateral & intermediate mesoderm
-5.39224	-3.55185	#1AA2EB	emb	lin_trace	GFP	FALSE	lin_trace_p15_exp1.lin_trace_p15_exp1134	3082.86	34	Somitic mesoderm
-5.05751	-6.01348	#53f1fc	emb	lin_trace	GFP	FALSE	lin_trace_p15_exp1.lin_trace_p15_exp1135	1649.16	38.25	Cardiopharyngeal mesoderm
0.0166797	-2.98689	#1a3f52	emb	lin_trace	GFP	FALSE	lin_trace_p15_exp1.lin_trace_p15_exp1136	2424.33	36.55	Caudal mesoderm
8.18061	-5.71184	#C3C388	emb	lin_trace	GFP	FALSE	lin_trace_p15_exp1.lin_trace_p15_exp1137	3076.38	43.35	Neural crest
-14.2631	-4.15516	#FF5608	emb	lin_trace	GFP	FALSE	lin_trace_p15_exp1.lin_trace_p15_exp1138	2418.66	24.65	Erythroid 3
-5.18809	-6.22514	#53f1fc	emb	lin_trace	GFP	FALSE	lin_trace_p15_exp1.lin_trace_p15_exp1139	1711.53	75.65	Cardiopharyngeal mesoderm
2.63786	-0.89408	#8e7e59	emb	lin_trace	GFP	FALSE	lin_trace_p15_exp1.lin_trace_p15_exp1141	2054.97	12.75	Tail bud - neural
1.37554	-1.39707	#9e6762	emb	lin_trace	GFP	FALSE	lin_trace_p15_exp1.lin_trace_p15_exp1142	1893.78	35.7	Caudal epiblast
-9.2016	6.53941	#7F6874	emb	lin_trace	FALSE	FALSE	lin_trace_p15_exp1.lin_trace_p15_exp1143	622.08	6.8	ExE visceral endoderm
7.83421	-5.18952	#647A4F	emb	lin_trace	GFP	FALSE	lin_trace_p15_exp1.lin_trace_p15_exp1145	2997.81	44.2	Forebrain/Midbrain/Hindbrain
1.86616	-0.694715	#9e6762	emb	lin_trace	GFP	FALSE	lin_trace_p15_exp1.lin_trace_p15_exp1146	2482.65	-28.05	Caudal epiblast
-13.486	-4.28936	#FF5608	emb	lin_trace	GFP	FALSE	lin_trace_p15_exp1.lin_trace_p15_exp1148	2374.92	72.25	Erythroid 3
7.59854	-5.00703	#647A4F	emb	lin_trace	GFP	FALSE	lin_trace_p15_exp1.lin_trace_p15_exp1151	2903.85	21.25	Forebrain/Midbrain/Hindbrain
8.4566	-4.2583	#C3C388	emb	lin_trace	GFP	FALSE	lin_trace_p15_exp1.lin_trace_p15_exp1152	2853.63	-17.85	Neural crest
-14.6162	-4.13884	#FF5608	emb	lin_trace	GFP	FALSE	lin_trace_p15_exp1.lin_trace_p15_exp1153	2323.08	39.95	Erythroid 3
-9.41	6.9525	#7F6874	emb	lin_trace	GFP	FALSE	lin_trace_p15_exp1.lin_trace_p15_exp1154	3407.67	-2.55	ExE visceral endoderm
-2.25079	7.62472	#F25CD4	emb	lin_trace	GFP	FALSE	lin_trace_p15_exp1.lin_trace_p15_exp1156	3457.89	35.7	Hindgut
-13.6433	-4.84257	#FF5608	emb	lin_trace	GFP	FALSE	lin_trace_p15_exp1.lin_trace_p15_exp1158	3166.29	46.75	Erythroid 3
7.4315	-6.90022	#CDE088	emb	lin_trace	GFP	FALSE	lin_trace_p15_exp1.lin_trace_p15_exp1160	3412.53	25.5	Neural tube/Floor plate
-5.53406	-11.9809	#824A09	emb	lin_trace	GFP	FALSE	lin_trace_p15_exp1.lin_trace_p15_exp1162	1683.99	26.35	Amnion/Chorion
-15.882	-4.38904	#FF5608	emb	lin_trace	GFP	FALSE	lin_trace_p15_exp1.lin_trace_p15_exp1163	2965.41	-44.2	Erythroid 3
-1.96091	9.40734	#EF5A9D	emb	lin_trace	GFP	FALSE	lin_trace_p15_exp1.lin_trace_p15_exp1166	2589.57	12.75	Gut
-4.63635	-13.3309	#824A09	emb	lin_trace	GFP	FALSE	lin_trace_p15_exp1.lin_trace_p15_exp1167	3305.61	22.1	Amnion/Chorion
-14.62	-5.00644	#FF5608	emb	lin_trace	GFP	FALSE	lin_trace_p15_exp1.lin_trace_p15_exp1169	2446.2	6.8	Erythroid 3
-15.3124	-4.21702	#FF5608	emb	lin_trace	GFP	FALSE	lin_trace_p15_exp1.lin_trace_p15_exp1171	2033.91	12.75	Erythroid 3
-10.4332	6.70017	#7F6874	emb	lin_trace	GFP	FALSE	lin_trace_p15_exp1.lin_trace_p15_exp1172	1620.81	-31.45	ExE visceral endoderm
7.37113	-5.17302	#647A4F	emb	lin_trace	GFP	FALSE	lin_trace_p15_exp1.lin_trace_p15_exp1173	2897.37	47.6	Forebrain/Midbrain/Hindbrain
-14.3343	-4.49968	#FF5608	emb	lin_trace	GFP	FALSE	lin_trace_p15_exp1.lin_trace_p15_exp1174	2098.71	-21.25	Erythroid 3
-15.2026	-4.22032	#FF5608	emb	lin_trace	GFP	FALSE	lin_trace_p15_exp1.lin_trace_p15_exp1176	3095.01	0.85	Erythroid 3
-4.00421	-7.6698	#53f1fc	emb	lin_trace	GFP	FALSE	lin_trace_p15_exp1.lin_trace_p15_exp1177	2505.33	-31.45	Cardiopharyngeal mesoderm
-6.96246	-11.7134	#824A09	emb	lin_trace	GFP	FALSE	lin_trace_p15_exp1.lin_trace_p15_exp1178	3066.66	-13.6	Amnion/Chorion
-7.41258	-4.3101	#8DB5CE	emb	lin_trace	GFP	FALSE	lin_trace_p15_exp1.lin_trace_p15_exp1179	4943.43	12.75	Rostral mesoderm
-6.25915	-11.5245	#824A09	emb	lin_trace	GFP	FALSE	lin_trace_p15_exp1.lin_trace_p15_exp1181	3302.37	-52.7	Amnion/Chorion
1.21816	-8.88587	#532C8A	emb	lin_trace	GFP	FALSE	lin_trace_p15_exp1.lin_trace_p15_exp1183	2029.86	-16.15	Allantois
8.75116	-3.87431	#649146	emb	lin_trace	GFP	FALSE	lin_trace_p15_exp1.lin_trace_p15_exp1184	2677.05	31.45	Rostral neural plate
8.35033	-5.25126	#649146	emb	lin_trace	GFP	FALSE	lin_trace_p15_exp1.lin_trace_p15_exp1186	3679.83	-9.35	Rostral neural plate
5.4691	-3.03187	#f7f79e	emb	lin_trace	GFP	FALSE	lin_trace_p15_exp1.lin_trace_p15_exp1187	3319.38	65.45	Surface ectoderm
7.95685	-4.64505	#C3C388	emb	lin_trace	GFP	FALSE	lin_trace_p15_exp1.lin_trace_p15_exp1188	3485.43	15.3	Neural crest
3.80535	-2.92063	#f7f79e	emb	lin_trace	GFP	FALSE	lin_trace_p15_exp1.lin_trace_p15_exp1189	3627.18	-21.25	Surface ectoderm
-14.6456	-2.40002	#FF5608	emb	lin_trace	GFP	FALSE	lin_trace_p15_exp1.lin_trace_p15_exp1190	1934.28	0	Erythroid 3
-9.28646	8.85039	#7F6874	emb	lin_trace	GFP	FALSE	lin_trace_p15_exp1.lin_trace_p15_exp1191	3356.64	-11.9	ExE visceral endoderm
6.53858	-1.86442	#f7f79e	emb	lin_trace	GFP	FALSE	lin_trace_p15_exp1.lin_trace_p15_exp1193	2205.63	-46.75	Surface ectoderm
7.3943	-1.82577	#649146	emb	lin_trace	GFP	FALSE	lin_trace_p15_exp1.lin_trace_p15_exp1194	3512.16	50.15	Rostral neural plate
-6.44287	-4.77028	#53f1fc	emb	lin_trace	GFP	FALSE	lin_trace_p15_exp1.lin_trace_p15_exp1195	3059.37	-1.7	Cardiopharyngeal mesoderm
-13.7742	-3.78861	#FF5608	emb	lin_trace	GFP	FALSE	lin_trace_p15_exp1.lin_trace_p15_exp1196	2169.99	83.3	Erythroid 3
-15.7115	-1.70464	#FF5608	emb	lin_trace	GFP	FALSE	lin_trace_p15_exp1.lin_trace_p15_exp1197	2342.52	28.05	Erythroid 3
-6.40519	-8.62006	#B51D8D	emb	lin_trace	GFP	FALSE	lin_trace_p15_exp1.lin_trace_p15_exp1198	2180.52	-48.45	Cardiomyocytes
-1.41491	8.18747	#F25CD4	emb	lin_trace	GFP	FALSE	lin_trace_p15_exp1.lin_trace_p15_exp1199	2661.66	-51.85	Hindgut
-15.9415	-4.10395	#FF5608	emb	lin_trace	GFP	FALSE	lin_trace_p15_exp1.lin_trace_p15_exp1200	1694.52	-25.5	Erythroid 3
9.1222	-4.32671	#649146	emb	lin_trace	GFP	FALSE	lin_trace_p15_exp1.lin_trace_p15_exp1201	2736.99	-11.05	Rostral neural plate
-15.3357	-4.52875	#FF5608	emb	lin_trace	GFP	FALSE	lin_trace_p15_exp1.lin_trace_p15_exp1203	1351.89	-83.3	Erythroid 3
-7.14284	-5.02641	#53f1fc	emb	lin_trace	GFP	FALSE	lin_trace_p15_exp1.lin_trace_p15_exp1205	3598.83	-14.45	Cardiopharyngeal mesoderm
-13.9261	-4.2027	#FF5608	emb	lin_trace	GFP	FALSE	lin_trace_p15_exp1.lin_trace_p15_exp1206	1832.22	-45.9	Erythroid 3
6.23596	-2.39184	#647A4F	emb	lin_trace	GFP	FALSE	lin_trace_p15_exp1.lin_trace_p15_exp1208	3713.85	-44.2	Forebrain/Midbrain/Hindbrain
2.06362	0.426964	#9e6762	emb	lin_trace	GFP	FALSE	lin_trace_p15_exp1.lin_trace_p15_exp1209	2660.85	34.85	Caudal epiblast
-14.5063	-3.47598	#FF5608	emb	lin_trace	GFP	FALSE	lin_trace_p15_exp1.lin_trace_p15_exp1212	1685.61	21.25	Erythroid 3
-14.9789	-3.54852	#FF5608	emb	lin_trace	GFP	FALSE	lin_trace_p15_exp1.lin_trace_p15_exp1213	3126.6	-27.2	Erythroid 3
-8.23911	-4.96478	#53f1fc	emb	lin_trace	GFP	FALSE	lin_trace_p15_exp1.lin_trace_p15_exp1214	3961.71	20.4	Cardiopharyngeal mesoderm
8.05489	-4.84471	#649146	emb	lin_trace	GFP	FALSE	lin_trace_p15_exp1.lin_trace_p15_exp1215	3473.28	-44.2	Rostral neural plate
8.29948	-5.31468	#649146	emb	lin_trace	GFP	FALSE	lin_trace_p15_exp1.lin_trace_p15_exp1216	4442.04	6.8	Rostral neural plate
-8.33872	5.18415	#7F6874	emb	lin_trace	GFP	FALSE	lin_trace_p15_exp1.lin_trace_p15_exp1218	3622.32	0.85	ExE visceral endoderm
-9.29839	6.8555	#7F6874	emb	lin_trace	GFP	FALSE	lin_trace_p15_exp1.lin_trace_p15_exp1219	4291.38	-30.6	ExE visceral endoderm
-15.3969	-5.85512	#FF5608	emb	lin_trace	GFP	FALSE	lin_trace_p15_exp1.lin_trace_p15_exp1220	1710.72	15.3	Erythroid 3
-0.86264	-3.19392	#1a3f52	emb	lin_trace	GFP	FALSE	lin_trace_p15_exp1.lin_trace_p15_exp1221	2414.61	0	Caudal mesoderm
-6.90796	-12.6301	#824A09	emb	lin_trace	GFP	FALSE	lin_trace_p15_exp1.lin_trace_p15_exp1222	2357.91	-62.9	Amnion/Chorion
-7.99167	-4.3955	#8DB5CE	emb	lin_trace	GFP	FALSE	lin_trace_p15_exp1.lin_trace_p15_exp1223	4045.95	6.8	Rostral mesoderm
-13.9402	-3.71371	#FF5608	emb	lin_trace	GFP	FALSE	lin_trace_p15_exp1.lin_trace_p15_exp1224	1756.89	9.35	Erythroid 3
7.62703	-4.94961	#647A4F	emb	lin_trace	GFP	FALSE	lin_trace_p15_exp1.lin_trace_p15_exp1225	3273.21	10.2	Forebrain/Midbrain/Hindbrain
-0.0797639	-5.34071	#45d1c5	emb	lin_trace	GFP	FALSE	lin_trace_p15_exp1.lin_trace_p15_exp1226	2873.88	-45.05	Lateral & intermediate mesoderm
-15.6362	-5.1006	#FF5608	emb	lin_trace	GFP	FALSE	lin_trace_p15_exp1.lin_trace_p15_exp1227	1913.22	25.5	Erythroid 3
4.77728	-3.4988	#f7f79e	emb	lin_trace	GFP	FALSE	lin_trace_p15_exp1.lin_trace_p15_exp1229	2317.41	-8.5	Surface ectoderm
-14.1059	-3.53949	#FF5608	emb	lin_trace	GFP	FALSE	lin_trace_p15_exp1.lin_trace_p15_exp1230	2480.22	2.55	Erythroid 3
7.79673	-5.36921	#647A4F	emb	lin_trace	GFP	FALSE	lin_trace_p15_exp1.lin_trace_p15_exp1231	2506.95	54.4	Forebrain/Midbrain/Hindbrain
7.62745	-5.69218	#649146	emb	lin_trace	GFP	FALSE	lin_trace_p15_exp1.lin_trace_p15_exp1233	2504.52	41.65	Rostral neural plate
9.36358	-3.93524	#647A4F	emb	lin_trace	GFP	FALSE	lin_trace_p15_exp1.lin_trace_p15_exp1234	3079.62	-14.45	Forebrain/Midbrain/Hindbrain
0.614211	-3.50015	#703C37	emb	lin_trace	GFP	FALSE	lin_trace_p15_exp1.lin_trace_p15_exp1235	2917.62	10.2	Tail bud - mesoderm
-0.358975	-3.61893	#1a3f52	emb	lin_trace	GFP	FALSE	lin_trace_p15_exp1.lin_trace_p15_exp1236	4545.72	-38.25	Caudal mesoderm
-2.83604	-7.32144	#45d1c5	emb	lin_trace	GFP	FALSE	lin_trace_p15_exp1.lin_trace_p15_exp1238	1599.75	17	Lateral & intermediate mesoderm
-5.56554	-7.08223	#53f1fc	emb	lin_trace	GFP	FALSE	lin_trace_p15_exp1.lin_trace_p15_exp1244	2787.21	-57.8	Cardiopharyngeal mesoderm
-4.0486	-2.67706	#1AA2EB	emb	lin_trace	GFP	FALSE	lin_trace_p15_exp1.lin_trace_p15_exp1245	4696.38	75.65	Somitic mesoderm
-15.6044	-3.33629	#FF5608	emb	lin_trace	GFP	FALSE	lin_trace_p15_exp1.lin_trace_p15_exp1246	2570.94	-7.65	Erythroid 3
-6.41009	-12.5612	#824A09	emb	lin_trace	GFP	FALSE	lin_trace_p15_exp1.lin_trace_p15_exp1247	1800.63	-32.3	Amnion/Chorion
7.87978	-3.88801	#649146	emb	lin_trace	GFP	FALSE	lin_trace_p15_exp1.lin_trace_p15_exp1248	2592	11.05	Rostral neural plate
-15.1438	-4.19437	#FF5608	emb	lin_trace	GFP	FALSE	lin_trace_p15_exp1.lin_trace_p15_exp1249	2087.37	25.5	Erythroid 3
5.08079	-2.41327	#f7f79e	emb	lin_trace	GFP	FALSE	lin_trace_p15_exp1.lin_trace_p15_exp1251	2920.05	-10.2	Surface ectoderm
-14.2241	-4.88616	#FF5608	emb	lin_trace	GFP	FALSE	lin_trace_p15_exp1.lin_trace_p15_exp1252	1982.07	25.5	Erythroid 3
4.98066	-2.37624	#f7f79e	emb	lin_trace	GFP	FALSE	lin_trace_p15_exp1.lin_trace_p15_exp1254	1851.66	34	Surface ectoderm
-5.48306	-6.89147	#53f1fc	emb	lin_trace	GFP	FALSE	lin_trace_p15_exp1.lin_trace_p15_exp1255	1615.14	-54.4	Cardiopharyngeal mesoderm
4.50473	-3.21192	#f7f79e	emb	lin_trace	GFP	FALSE	lin_trace_p15_exp1.lin_trace_p15_exp1256	1673.46	-24.65	Surface ectoderm
7.74084	-4.80972	#649146	emb	lin_trace	GFP	FALSE	lin_trace_p15_exp1.lin_trace_p15_exp1257	3261.06	12.75	Rostral neural plate
6.83696	-5.74917	#647A4F	emb	lin_trace	GFP	FALSE	lin_trace_p15_exp1.lin_trace_p15_exp1261	3137.94	-19.55	Forebrain/Midbrain/Hindbrain
-9.71236	-2.55381	#ff891c	emb	lin_trace	GFP	FALSE	lin_trace_p15_exp1.lin_trace_p15_exp1262	3350.97	10.2	Endothelial cells
3.02336	-0.637089	#8e7e59	emb	lin_trace	GFP	FALSE	lin_trace_p15_exp1.lin_trace_p15_exp1263	2316.6	-32.3	Tail bud - neural
-15.0537	-4.17223	#FF5608	emb	lin_trace	GFP	FALSE	lin_trace_p15_exp1.lin_trace_p15_exp1264	3194.64	-34	Erythroid 3
-4.57824	-3.03582	#1AA2EB	emb	lin_trace	GFP	FALSE	lin_trace_p15_exp1.lin_trace_p15_exp1267	2805.03	0	Somitic mesoderm
-5.84243	-11.975	#824A09	emb	lin_trace	GFP	FALSE	lin_trace_p15_exp1.lin_trace_p15_exp1269	1666.17	3.4	Amnion/Chorion
-8.98179	-1.93729	#FBBE92	emb	lin_trace	GFP	FALSE	lin_trace_p15_exp1.lin_trace_p15_exp1270	3474.9	-28.05	Haematoendothelial progenitors
8.66747	-4.36147	#649146	emb	lin_trace	GFP	FALSE	lin_trace_p15_exp1.lin_trace_p15_exp1271	3495.15	-26.35	Rostral neural plate
8.64578	-4.22675	#649146	emb	lin_trace	GFP	FALSE	lin_trace_p15_exp1.lin_trace_p15_exp1272	3112.83	-39.95	Rostral neural plate
-13.8857	-3.08658	#FF5608	emb	lin_trace	GFP	FALSE	lin_trace_p15_exp1.lin_trace_p15_exp1273	2007.18	9.35	Erythroid 3
-14.9954	-3.77162	#FF5608	emb	lin_trace	GFP	FALSE	lin_trace_p15_exp1.lin_trace_p15_exp1274	2788.83	-23.8	Erythroid 3
2.3472	-2.00898	#8e7e59	emb	lin_trace	GFP	FALSE	lin_trace_p15_exp1.lin_trace_p15_exp1275	2385.45	-30.6	Tail bud - neural
-0.0118118	-4.73811	#45d1c5	emb	lin_trace	GFP	FALSE	lin_trace_p15_exp1.lin_trace_p15_exp1276	2400.03	22.95	Lateral & intermediate mesoderm
-5.85213	-11.8623	#824A09	emb	lin_trace	GFP	FALSE	lin_trace_p15_exp1.lin_trace_p15_exp1277	1879.2	-3.4	Amnion/Chorion
-5.18079	-7.86014	#53f1fc	emb	lin_trace	GFP	FALSE	lin_trace_p15_exp1.lin_trace_p15_exp1278	3900.15	-14.45	Cardiopharyngeal mesoderm
-2.21051	8.18263	#F25CD4	emb	lin_trace	GFP	FALSE	lin_trace_p15_exp1.lin_trace_p15_exp1280	2934.63	-53.55	Hindgut
-13.9801	-3.36084	#FF5608	emb	lin_trace	GFP	FALSE	lin_trace_p15_exp1.lin_trace_p15_exp1281	1606.23	61.2	Erythroid 3
-5.26426	-13.1655	#824A09	emb	lin_trace	GFP	FALSE	lin_trace_p15_exp1.lin_trace_p15_exp1282	2059.83	-5.1	Amnion/Chorion
-3.91883	-13.6204	#824A09	emb	lin_trace	GFP	FALSE	lin_trace_p15_exp1.lin_trace_p15_exp1283	2052.54	-1.7	Amnion/Chorion
-4.76124	-3.02753	#1AA2EB	emb	lin_trace	GFP	FALSE	lin_trace_p15_exp1.lin_trace_p15_exp1284	2628.45	-4.25	Somitic mesoderm
-10.1645	-2.69941	#ff891c	emb	lin_trace	GFP	FALSE	lin_trace_p15_exp1.lin_trace_p15_exp1286	2833.38	68	Endothelial cells
-15.07	-4.6399	#FF5608	emb	lin_trace	GFP	FALSE	lin_trace_p15_exp1.lin_trace_p15_exp1289	2093.04	-89.25	Erythroid 3
0.458487	-10.7474	#532C8A	emb	lin_trace	GFP	FALSE	lin_trace_p15_exp1.lin_trace_p15_exp1290	1596.51	12.75	Allantois
-7.50417	-4.3972	#408DA1	emb	lin_trace	GFP	FALSE	lin_trace_p15_exp1.lin_trace_p15_exp1293	3511.35	40.8	Paraxial mesoderm
-15.3577	-5.06114	#FF5608	emb	lin_trace	GFP	FALSE	lin_trace_p15_exp1.lin_trace_p15_exp1294	1702.62	-18.7	Erythroid 3
-4.04361	-2.98513	#1AA2EB	emb	lin_trace	GFP	FALSE	lin_trace_p15_exp1.lin_trace_p15_exp1295	3138.75	-34.85	Somitic mesoderm
-8.52767	-2.07232	#FBBE92	emb	lin_trace	GFP	FALSE	lin_trace_p15_exp1.lin_trace_p15_exp1296	2472.12	19.55	Haematoendothelial progenitors
-4.15391	-6.75451	#53f1fc	emb	lin_trace	GFP	FALSE	lin_trace_p15_exp1.lin_trace_p15_exp1298	2202.39	-13.6	Cardiopharyngeal mesoderm
-5.99039	-11.5942	#824A09	emb	lin_trace	GFP	FALSE	lin_trace_p15_exp1.lin_trace_p15_exp1300	1334.88	11.05	Amnion/Chorion
7.08282	-5.89197	#647A4F	emb	lin_trace	GFP	FALSE	lin_trace_p15_exp1.lin_trace_p15_exp1301	2545.83	-28.9	Forebrain/Midbrain/Hindbrain
-4.51581	-2.70827	#1AA2EB	emb	lin_trace	GFP	FALSE	lin_trace_p15_exp1.lin_trace_p15_exp1302	2221.83	-43.35	Somitic mesoderm
-6.65078	-3.66101	#408DA1	emb	lin_trace	GFP	FALSE	lin_trace_p15_exp1.lin_trace_p15_exp1303	2348.19	-63.75	Paraxial mesoderm
-4.23575	-12.8577	#824A09	emb	lin_trace	GFP	FALSE	lin_trace_p15_exp1.lin_trace_p15_exp1305	1992.6	-40.8	Amnion/Chorion
-1.687	-5.95359	#8870ad	emb	lin_trace	GFP	FALSE	lin_trace_p15_exp1.lin_trace_p15_exp1306	2169.99	-51.85	ExE mesoderm
-7.18792	-5.67339	#53f1fc	emb	lin_trace	GFP	FALSE	lin_trace_p15_exp1.lin_trace_p15_exp1307	2918.43	23.8	Cardiopharyngeal mesoderm
-5.96924	-9.08375	#53f1fc	emb	lin_trace	GFP	FALSE	lin_trace_p15_exp1.lin_trace_p15_exp1308	2899.8	27.2	Cardiopharyngeal mesoderm
-0.0707743	-4.24406	#45d1c5	emb	lin_trace	GFP	FALSE	lin_trace_p15_exp1.lin_trace_p15_exp1309	2754	-36.55	Lateral & intermediate mesoderm
-6.36979	-11.1692	#824A09	emb	lin_trace	GFP	FALSE	lin_trace_p15_exp1.lin_trace_p15_exp1310	3730.05	10.2	Amnion/Chorion
-5.85869	-12.1422	#824A09	emb	lin_trace	GFP	FALSE	lin_trace_p15_exp1.lin_trace_p15_exp1313	1724.49	-5.95	Amnion/Chorion
-1.0053	-4.48057	#45d1c5	emb	lin_trace	GFP	FALSE	lin_trace_p15_exp1.lin_trace_p15_exp1314	2532.06	-25.5	Lateral & intermediate mesoderm
6.06733	-6.03248	#354E23	emb	lin_trace	GFP	FALSE	lin_trace_p15_exp1.lin_trace_p15_exp1317	3759.21	51.85	Caudal neural plate
-15.0453	-4.97449	#FF5608	emb	lin_trace	GFP	FALSE	lin_trace_p15_exp1.lin_trace_p15_exp1318	2779.11	-39.95	Erythroid 3
-15.7914	-4.27068	#FF5608	emb	lin_trace	GFP	FALSE	lin_trace_p2_exp1.lin_trace_p2_exp1001	2880.36	20.4	Erythroid 3
-14.3973	-3.47312	#FF5608	emb	lin_trace	GFP	FALSE	lin_trace_p2_exp1.lin_trace_p2_exp1002	1718.01	-59.5	Erythroid 3
-8.98339	-2.63937	#FBBE92	emb	lin_trace	GFP	FALSE	lin_trace_p2_exp1.lin_trace_p2_exp1003	2106	34.85	Haematoendothelial progenitors
2.63788	-1.71734	#8e7e59	emb	lin_trace	GFP	FALSE	lin_trace_p2_exp1.lin_trace_p2_exp1004	4128.57	100.3	Tail bud - neural
2.49663	-0.236126	#8e7e59	emb	lin_trace	GFP	FALSE	lin_trace_p2_exp1.lin_trace_p2_exp1005	4045.14	31.45	Tail bud - neural
-8.89756	-2.10514	#FBBE92	emb	lin_trace	GFP	FALSE	lin_trace_p2_exp1.lin_trace_p2_exp1006	1300.05	5.1	Haematoendothelial progenitors
8.34055	-1.66419	#649146	emb	lin_trace	GFP	FALSE	lin_trace_p2_exp1.lin_trace_p2_exp1007	3952.8	28.9	Rostral neural plate
3.39236	-1.00957	#8e7e59	emb	lin_trace	GFP	FALSE	lin_trace_p2_exp1.lin_trace_p2_exp1008	3497.58	-32.3	Tail bud - neural
-4.49801	7.59135	#F6BFCB	emb	lin_trace	GFP	FALSE	lin_trace_p2_exp1.lin_trace_p2_exp1009	2511.81	-17	Visceral endoderm
-0.567223	-6.13948	#8870ad	emb	lin_trace	GFP	FALSE	lin_trace_p2_exp1.lin_trace_p2_exp1011	3411.72	6.8	ExE mesoderm
-2.55124	7.5311	#F25CD4	emb	lin_trace	GFP	FALSE	lin_trace_p2_exp1.lin_trace_p2_exp1012	1907.55	-60.35	Hindgut
-10.0443	-2.05858	#ff891c	emb	lin_trace	GFP	FALSE	lin_trace_p2_exp1.lin_trace_p2_exp1015	3107.16	26.35	Endothelial cells
-0.44685	-3.99715	#45d1c5	emb	lin_trace	GFP	FALSE	lin_trace_p2_exp1.lin_trace_p2_exp1016	4425.84	-79.05	Lateral & intermediate mesoderm
-2.88266	7.14716	#F25CD4	emb	lin_trace	GFP	FALSE	lin_trace_p2_exp1.lin_trace_p2_exp1017	5907.33	-5.95	Hindgut
-6.47077	-6.3268	#53f1fc	emb	lin_trace	GFP	FALSE	lin_trace_p2_exp1.lin_trace_p2_exp1018	1709.1	-50.15	Cardiopharyngeal mesoderm
3.3317	-1.36142	#8e7e59	emb	lin_trace	GFP	FALSE	lin_trace_p2_exp1.lin_trace_p2_exp1023	2640.6	-31.45	Tail bud - neural
-3.17507	8.09698	#F25CD4	emb	lin_trace	GFP	FALSE	lin_trace_p2_exp1.lin_trace_p2_exp1024	2534.49	52.7	Hindgut
-3.28744	9.21578	#F6BFCB	emb	lin_trace	GFP	FALSE	lin_trace_p2_exp1.lin_trace_p2_exp1025	2500.47	-10.2	Visceral endoderm
1.0959	-3.92967	#45d1c5	emb	lin_trace	GFP	FALSE	lin_trace_p2_exp1.lin_trace_p2_exp1026	6623.37	-12.75	Lateral & intermediate mesoderm
-6.95345	-6.61041	#53f1fc	emb	lin_trace	GFP	FALSE	lin_trace_p2_exp1.lin_trace_p2_exp1027	2060.64	-39.95	Cardiopharyngeal mesoderm
6.77117	-2.61293	#649146	emb	lin_trace	GFP	FALSE	lin_trace_p2_exp1.lin_trace_p2_exp1028	2229.93	19.55	Rostral neural plate
4.5861	-3.3381	#f7f79e	emb	lin_trace	GFP	FALSE	lin_trace_p2_exp1.lin_trace_p2_exp1029	2654.37	93.5	Surface ectoderm
1.79532	-1.21138	#8e7e59	emb	lin_trace	GFP	FALSE	lin_trace_p2_exp1.lin_trace_p2_exp1032	2821.23	-9.35	Tail bud - neural
-5.56094	-5.81488	#53f1fc	emb	lin_trace	GFP	FALSE	lin_trace_p2_exp1.lin_trace_p2_exp1033	2532.87	24.65	Cardiopharyngeal mesoderm
2.8512	-1.27502	#8e7e59	emb	lin_trace	GFP	FALSE	lin_trace_p2_exp1.lin_trace_p2_exp1034	3469.23	69.7	Tail bud - neural
-15.2223	-2.43633	#FF5608	emb	lin_trace	GFP	FALSE	lin_trace_p2_exp1.lin_trace_p2_exp1036	3320.19	-62.9	Erythroid 3
-11.9553	1.07406	#C72228	emb	lin_trace	GFP	FALSE	lin_trace_p2_exp1.lin_trace_p2_exp1037	2114.1	27.2	Erythroid 1
-0.497676	-2.29043	#1a3f52	emb	lin_trace	GFP	FALSE	lin_trace_p2_exp1.lin_trace_p2_exp1038	3815.91	-2.55	Caudal mesoderm
-4.50031	-13.3538	#824A09	emb	lin_trace	GFP	FALSE	lin_trace_p2_exp1.lin_trace_p2_exp1039	3794.85	4.25	Amnion/Chorion
-15.6359	-0.904074	#D96B2B	emb	lin_trace	GFP	FALSE	lin_trace_p2_exp1.lin_trace_p2_exp1040	3257.82	26.35	Erythroid 2
-13.9723	-3.20935	#FF5608	emb	lin_trace	GFP	FALSE	lin_trace_p2_exp1.lin_trace_p2_exp1041	2552.31	-46.75	Erythroid 3
-5.70379	-12.0765	#824A09	emb	lin_trace	GFP	FALSE	lin_trace_p2_exp1.lin_trace_p2_exp1042	2204.82	-54.4	Amnion/Chorion
-5.94413	-12.4652	#824A09	emb	lin_trace	GFP	FALSE	lin_trace_p2_exp1.lin_trace_p2_exp1043	2062.26	13.6	Amnion/Chorion
-9.59998	-3.38703	#ff891c	emb	lin_trace	GFP	FALSE	lin_trace_p2_exp1.lin_trace_p2_exp1044	8375.4	-22.95	Endothelial cells
-1.5235	-6.66348	#8870ad	emb	lin_trace	GFP	FALSE	lin_trace_p2_exp1.lin_trace_p2_exp1045	3665.25	17.85	ExE mesoderm
-1.73619	8.50999	#EF5A9D	emb	lin_trace	GFP	FALSE	lin_trace_p2_exp1.lin_trace_p2_exp1047	3429.54	54.4	Gut
-4.99727	-6.06829	#53f1fc	emb	lin_trace	GFP	FALSE	lin_trace_p2_exp1.lin_trace_p2_exp1048	2732.94	-14.45	Cardiopharyngeal mesoderm
-14.6206	0.133587	#D96B2B	emb	lin_trace	GFP	FALSE	lin_trace_p2_exp1.lin_trace_p2_exp1053	2085.75	11.9	Erythroid 2
-9.12151	6.05999	#7F6874	emb	lin_trace	FALSE	FALSE	lin_trace_p2_exp1.lin_trace_p2_exp1054	720.9	41.65	ExE visceral endoderm
0.027812	-11.3618	#532C8A	emb	lin_trace	GFP	FALSE	lin_trace_p2_exp1.lin_trace_p2_exp1055	2395.17	-14.45	Allantois
8.44807	-4.38168	#C3C388	emb	lin_trace	GFP	FALSE	lin_trace_p2_exp1.lin_trace_p2_exp1056	2464.02	-71.4	Neural crest
10.8834	-3.51061	#649146	emb	lin_trace	GFP	FALSE	lin_trace_p2_exp1.lin_trace_p2_exp1057	2067.93	-57.8	Rostral neural plate
-5.04768	-13.2379	#824A09	emb	lin_trace	GFP	FALSE	lin_trace_p2_exp1.lin_trace_p2_exp1058	1896.21	0.85	Amnion/Chorion
1.94356	-11.6948	#532C8A	emb	lin_trace	GFP	FALSE	lin_trace_p2_exp1.lin_trace_p2_exp1059	1921.32	6.8	Allantois
10.6926	-3.56021	#649146	emb	lin_trace	GFP	FALSE	lin_trace_p2_exp1.lin_trace_p2_exp1060	2168.37	-36.55	Rostral neural plate
6.78659	-3.84291	#354E23	emb	lin_trace	GFP	FALSE	lin_trace_p2_exp1.lin_trace_p2_exp1062	1739.88	28.05	Caudal neural plate
-3.32964	-12.8429	#824A09	emb	lin_trace	GFP	FALSE	lin_trace_p2_exp1.lin_trace_p2_exp1065	2898.18	-34	Amnion/Chorion
6.59485	-4.93956	#354E23	emb	lin_trace	GFP	FALSE	lin_trace_p2_exp1.lin_trace_p2_exp1066	3491.1	15.3	Caudal neural plate
0.418881	-2.43764	#1a3f52	emb	lin_trace	GFP	FALSE	lin_trace_p2_exp1.lin_trace_p2_exp1067	2913.57	-8.5	Caudal mesoderm
-6.84122	-11.9076	#824A09	emb	lin_trace	GFP	FALSE	lin_trace_p2_exp1.lin_trace_p2_exp1068	1683.18	-16.15	Amnion/Chorion
-14.0001	-2.09277	#FF5608	emb	lin_trace	GFP	FALSE	lin_trace_p2_exp1.lin_trace_p2_exp1069	3405.24	-12.75	Erythroid 3
-1.85422	8.82567	#EF5A9D	emb	lin_trace	GFP	FALSE	lin_trace_p2_exp1.lin_trace_p2_exp1070	1483.92	-61.2	Gut
-3.65273	-12.447	#824A09	emb	lin_trace	GFP	FALSE	lin_trace_p2_exp1.lin_trace_p2_exp1072	2621.97	-45.9	Amnion/Chorion
0.149887	-2.16748	#1a3f52	emb	lin_trace	GFP	FALSE	lin_trace_p2_exp1.lin_trace_p2_exp1073	3244.05	5.95	Caudal mesoderm
-15.5063	-0.251964	#D96B2B	emb	lin_trace	GFP	FALSE	lin_trace_p2_exp1.lin_trace_p2_exp1074	1770.66	12.75	Erythroid 2
-14.6853	-3.90412	#FF5608	emb	lin_trace	GFP	FALSE	lin_trace_p2_exp1.lin_trace_p2_exp1076	1289.52	46.75	Erythroid 3
4.2025	-3.23202	#f7f79e	emb	lin_trace	GFP	FALSE	lin_trace_p2_exp1.lin_trace_p2_exp1077	1734.21	20.4	Surface ectoderm
-4.69751	-12.8616	#824A09	emb	lin_trace	GFP	FALSE	lin_trace_p2_exp1.lin_trace_p2_exp1078	1323.54	106.25	Amnion/Chorion
-14.559	-3.77084	#FF5608	emb	lin_trace	GFP	FALSE	lin_trace_p2_exp1.lin_trace_p2_exp1079	3430.35	22.95	Erythroid 3
0.385845	-1.62775	#703C37	emb	lin_trace	GFP	FALSE	lin_trace_p2_exp1.lin_trace_p2_exp1080	3410.1	47.6	Tail bud - mesoderm
-2.02617	-2.94671	#1a3f52	emb	lin_trace	GFP	FALSE	lin_trace_p2_exp1.lin_trace_p2_exp1081	2708.64	34	Caudal mesoderm
3.81639	-0.904256	#8e7e59	emb	lin_trace	GFP	FALSE	lin_trace_p2_exp1.lin_trace_p2_exp1082	1979.64	-12.75	Tail bud - neural
-0.847431	-6.02894	#45d1c5	emb	lin_trace	GFP	FALSE	lin_trace_p2_exp1.lin_trace_p2_exp1083	4493.07	33.15	Lateral & intermediate mesoderm
-5.50129	-12.1906	#824A09	emb	lin_trace	GFP	FALSE	lin_trace_p2_exp1.lin_trace_p2_exp1085	3392.28	6.8	Amnion/Chorion
-10.4707	-2.30632	#ff891c	emb	lin_trace	GFP	FALSE	lin_trace_p2_exp1.lin_trace_p2_exp1086	2707.83	73.95	Endothelial cells
7.07197	-6.34757	#354E23	emb	lin_trace	GFP	FALSE	lin_trace_p2_exp1.lin_trace_p2_exp1089	3645	10.2	Caudal neural plate
-5.69384	-9.41719	#cc7818	emb	lin_trace	GFP	FALSE	lin_trace_p2_exp1.lin_trace_p2_exp1090	2411.37	-1.7	Amnion/Chorion progenitor
-0.775597	11.2956	#0F4A9C	emb	lin_trace	GFP	FALSE	lin_trace_p2_exp1.lin_trace_p2_exp1091	4734.45	55.25	Node/Notochord
5.33536	-4.45566	#354E23	emb	lin_trace	GFP	FALSE	lin_trace_p2_exp1.lin_trace_p2_exp1092	3393.09	-51	Caudal neural plate
0.995493	-2.41023	#8e7e59	emb	lin_trace	GFP	FALSE	lin_trace_p2_exp1.lin_trace_p2_exp1093	2277.72	-12.75	Tail bud - neural
0.554606	-2.77083	#703C37	emb	lin_trace	GFP	FALSE	lin_trace_p2_exp1.lin_trace_p2_exp1095	3192.21	11.9	Tail bud - mesoderm
3.84783	-2.76124	#f7f79e	emb	lin_trace	GFP	FALSE	lin_trace_p2_exp1.lin_trace_p2_exp1097	2257.47	-44.2	Surface ectoderm
-4.87355	8.002	#F6BFCB	emb	lin_trace	FALSE	FALSE	lin_trace_p2_exp1.lin_trace_p2_exp1098	954.18	10.2	Visceral endoderm
11.1159	-3.64488	#649146	emb	lin_trace	GFP	FALSE	lin_trace_p2_exp1.lin_trace_p2_exp1100	3248.1	20.4	Rostral neural plate
-3.08975	-3.17926	#A8DBF7	emb	lin_trace	GFP	FALSE	lin_trace_p2_exp1.lin_trace_p2_exp1101	3032.64	9.35	Presomitic mesoderm
-7.72283	-0.453914	#FBBE92	emb	lin_trace	GFP	FALSE	lin_trace_p2_exp1.lin_trace_p2_exp1102	2713.5	23.8	Haematoendothelial progenitors
5.045	-3.97326	#f7f79e	emb	lin_trace	GFP	FALSE	lin_trace_p2_exp1.lin_trace_p2_exp1103	2843.91	10.2	Surface ectoderm
-6.72591	-12.4105	#824A09	emb	lin_trace	GFP	FALSE	lin_trace_p2_exp1.lin_trace_p2_exp1105	1798.2	39.1	Amnion/Chorion
0.202402	-2.30407	#1a3f52	emb	lin_trace	GFP	FALSE	lin_trace_p2_exp1.lin_trace_p2_exp1106	3126.6	72.25	Caudal mesoderm
-3.27162	-3.613	#A8DBF7	emb	lin_trace	GFP	FALSE	lin_trace_p2_exp1.lin_trace_p2_exp1107	2777.49	-0.85	Presomitic mesoderm
3.48866	0.42698	#9e6762	emb	lin_trace	GFP	FALSE	lin_trace_p2_exp1.lin_trace_p2_exp1108	2357.91	-10.2	Caudal epiblast
8.28826	-4.04167	#649146	emb	lin_trace	GFP	FALSE	lin_trace_p2_exp1.lin_trace_p2_exp1109	4140.72	-2.55	Rostral neural plate
-0.430609	-2.61826	#1a3f52	emb	lin_trace	GFP	FALSE	lin_trace_p2_exp1.lin_trace_p2_exp1110	2310.12	-58.65	Caudal mesoderm
3.46116	-10.345	#532C8A	emb	lin_trace	GFP	FALSE	lin_trace_p2_exp1.lin_trace_p2_exp1111	2335.23	66.3	Allantois
-9.53982	-3.03036	#ff891c	emb	lin_trace	GFP	FALSE	lin_trace_p2_exp1.lin_trace_p2_exp1112	4385.34	-28.9	Endothelial cells
1.82588	0.180431	#9e6762	emb	lin_trace	GFP	FALSE	lin_trace_p2_exp1.lin_trace_p2_exp1113	2531.25	23.8	Caudal epiblast
-4.6024	-3.8434	#408DA1	emb	lin_trace	GFP	FALSE	lin_trace_p2_exp1.lin_trace_p2_exp1115	3995.73	-8.5	Paraxial mesoderm
9.46286	-4.57791	#649146	emb	lin_trace	GFP	FALSE	lin_trace_p2_exp1.lin_trace_p2_exp1119	1973.16	-17.85	Rostral neural plate
7.29858	-4.65587	#647A4F	emb	lin_trace	GFP	FALSE	lin_trace_p2_exp1.lin_trace_p2_exp1120	3848.31	5.1	Forebrain/Midbrain/Hindbrain
-13.4608	-3.46436	#FF5608	emb	lin_trace	GFP	FALSE	lin_trace_p2_exp1.lin_trace_p2_exp1121	2570.13	-27.2	Erythroid 3
-6.03653	-8.83007	#B51D8D	emb	lin_trace	GFP	FALSE	lin_trace_p2_exp1.lin_trace_p2_exp1125	2760.48	-42.5	Cardiomyocytes
-4.47922	-13.8024	#824A09	emb	lin_trace	GFP	FALSE	lin_trace_p2_exp1.lin_trace_p2_exp1127	2307.69	-34.85	Amnion/Chorion
-2.25738	6.99309	#F25CD4	emb	lin_trace	GFP	FALSE	lin_trace_p2_exp1.lin_trace_p2_exp1128	2409.75	-18.7	Hindgut
1.54869	-0.0863303	#9e6762	emb	lin_trace	GFP	FALSE	lin_trace_p2_exp1.lin_trace_p2_exp1129	3377.7	-26.35	Caudal epiblast
-1.40353	-8.71979	#FBBE92	emb	lin_trace	GFP	FALSE	lin_trace_p2_exp1.lin_trace_p2_exp1131	1608.66	0.85	Haematoendothelial progenitors
3.7318	-1.20913	#8e7e59	emb	lin_trace	GFP	FALSE	lin_trace_p2_exp1.lin_trace_p2_exp1132	2618.73	88.4	Tail bud - neural
-5.86181	-3.6937	#1AA2EB	emb	lin_trace	GFP	FALSE	lin_trace_p2_exp1.lin_trace_p2_exp1133	3470.04	-17	Somitic mesoderm
-8.55089	-5.11001	#53f1fc	emb	lin_trace	GFP	FALSE	lin_trace_p2_exp1.lin_trace_p2_exp1134	3393.09	-11.9	Cardiopharyngeal mesoderm
9.67553	-3.76573	#649146	emb	lin_trace	GFP	FALSE	lin_trace_p2_exp1.lin_trace_p2_exp1136	1926.18	22.95	Rostral neural plate
6.53625	-2.00704	#f7f79e	emb	lin_trace	GFP	FALSE	lin_trace_p2_exp1.lin_trace_p2_exp1137	2372.49	-20.4	Surface ectoderm
-4.89752	-7.03267	#53f1fc	emb	lin_trace	GFP	FALSE	lin_trace_p2_exp1.lin_trace_p2_exp1138	2140.83	-14.45	Cardiopharyngeal mesoderm
-2.39482	-6.15861	#45d1c5	emb	lin_trace	GFP	FALSE	lin_trace_p2_exp1.lin_trace_p2_exp1139	3287.79	5.95	Lateral & intermediate mesoderm
-1.80725	6.81791	#F25CD4	emb	lin_trace	GFP	FALSE	lin_trace_p2_exp1.lin_trace_p2_exp1140	4031.37	-18.7	Hindgut
0.948242	-4.59222	#45d1c5	emb	lin_trace	GFP	FALSE	lin_trace_p2_exp1.lin_trace_p2_exp1142	2542.59	-42.5	Lateral & intermediate mesoderm
0.00960052	-4.77973	#45d1c5	emb	lin_trace	GFP	FALSE	lin_trace_p2_exp1.lin_trace_p2_exp1143	2934.63	76.5	Lateral & intermediate mesoderm
1.4901	-9.80106	#532C8A	emb	lin_trace	GFP	FALSE	lin_trace_p2_exp1.lin_trace_p2_exp1144	1632.15	34.85	Allantois
4.40729	-3.30164	#f7f79e	emb	lin_trace	GFP	FALSE	lin_trace_p2_exp1.lin_trace_p2_exp1146	1389.96	32.3	Surface ectoderm
-2.667	-11.0981	#cc7818	emb	lin_trace	GFP	FALSE	lin_trace_p2_exp1.lin_trace_p2_exp1147	1865.43	-6.8	Amnion/Chorion progenitor
5.22007	-3.08718	#f7f79e	emb	lin_trace	GFP	FALSE	lin_trace_p2_exp1.lin_trace_p2_exp1148	1916.46	-23.8	Surface ectoderm
2.3028	-3.24732	#FACB12	emb	lin_trace	GFP	FALSE	lin_trace_p2_exp1.lin_trace_p2_exp1150	2556.36	0	PGC
-1.0948	-5.31416	#45d1c5	emb	lin_trace	GFP	FALSE	lin_trace_p2_exp1.lin_trace_p2_exp1151	2023.38	-15.3	Lateral & intermediate mesoderm
-1.46083	-2.799	#1a3f52	emb	lin_trace	GFP	FALSE	lin_trace_p2_exp1.lin_trace_p2_exp1153	2706.21	-43.35	Caudal mesoderm
-8.86091	6.90371	#7F6874	emb	lin_trace	FALSE	FALSE	lin_trace_p2_exp1.lin_trace_p2_exp1154	764.64	-36.55	ExE visceral endoderm
1.2933	-8.59229	#532C8A	emb	lin_trace	GFP	FALSE	lin_trace_p2_exp1.lin_trace_p2_exp1155	2046.87	21.25	Allantois
5.77842	-2.54402	#f7f79e	emb	lin_trace	GFP	FALSE	lin_trace_p2_exp1.lin_trace_p2_exp1156	3007.53	3.4	Surface ectoderm
0.0154672	-3.45966	#1a3f52	emb	lin_trace	GFP	FALSE	lin_trace_p2_exp1.lin_trace_p2_exp1157	5233.41	27.2	Caudal mesoderm
-1.8391	-3.29268	#408DA1	emb	lin_trace	GFP	FALSE	lin_trace_p2_exp1.lin_trace_p2_exp1158	7147.44	-0.85	Paraxial mesoderm
-10.4949	-2.80772	#ff891c	emb	lin_trace	GFP	FALSE	lin_trace_p2_exp1.lin_trace_p2_exp1159	7826.22	19.55	Endothelial cells
1.10072	-3.95966	#1a3f52	emb	lin_trace	GFP	FALSE	lin_trace_p2_exp1.lin_trace_p2_exp1161	2011.23	63.75	Caudal mesoderm
2.90607	-0.955695	#8e7e59	emb	lin_trace	GFP	FALSE	lin_trace_p2_exp1.lin_trace_p2_exp1162	3542.94	6.8	Tail bud - neural
-7.5592	-3.73157	#408DA1	emb	lin_trace	GFP	FALSE	lin_trace_p2_exp1.lin_trace_p2_exp1163	3557.52	29.75	Paraxial mesoderm
-10.144	5.88478	#7F6874	emb	lin_trace	FALSE	FALSE	lin_trace_p2_exp1.lin_trace_p2_exp1164	478.71	-61.2	ExE visceral endoderm
-6.24301	-12.8098	#824A09	emb	lin_trace	GFP	FALSE	lin_trace_p2_exp1.lin_trace_p2_exp1165	1851.66	-59.5	Amnion/Chorion
4.00204	-2.12706	#f7f79e	emb	lin_trace	GFP	FALSE	lin_trace_p2_exp1.lin_trace_p2_exp1166	3710.61	-5.95	Surface ectoderm
0.757184	-5.44601	#45d1c5	emb	lin_trace	GFP	FALSE	lin_trace_p2_exp1.lin_trace_p2_exp1167	2690.82	-0.85	Lateral & intermediate mesoderm
-0.108483	-2.41822	#703C37	emb	lin_trace	GFP	FALSE	lin_trace_p2_exp1.lin_trace_p2_exp1168	5027.67	11.9	Tail bud - mesoderm
0.954359	-9.07333	#532C8A	emb	lin_trace	GFP	FALSE	lin_trace_p2_exp1.lin_trace_p2_exp1170	2592	-48.45	Allantois
2.98643	-11.0514	#532C8A	emb	lin_trace	GFP	FALSE	lin_trace_p2_exp1.lin_trace_p2_exp1172	2562.84	81.6	Allantois
1.30105	-9.27299	#532C8A	emb	lin_trace	GFP	FALSE	lin_trace_p2_exp1.lin_trace_p2_exp1173	3188.97	5.1	Allantois
-1.69761	-7.32043	#8870ad	emb	lin_trace	GFP	FALSE	lin_trace_p2_exp1.lin_trace_p2_exp1177	2940.3	-55.25	ExE mesoderm
-4.73602	-12.5475	#824A09	emb	lin_trace	GFP	FALSE	lin_trace_p2_exp1.lin_trace_p2_exp1178	1431.27	-46.75	Amnion/Chorion
-13.5479	-4.33415	#FF5608	emb	lin_trace	GFP	FALSE	lin_trace_p2_exp1.lin_trace_p2_exp1179	1500.12	-67.15	Erythroid 3
-6.94562	-6.58596	#53f1fc	emb	lin_trace	GFP	FALSE	lin_trace_p2_exp1.lin_trace_p2_exp1181	2198.34	39.1	Cardiopharyngeal mesoderm
-6.30112	-10.9979	#824A09	emb	lin_trace	GFP	FALSE	lin_trace_p2_exp1.lin_trace_p2_exp1182	1992.6	11.05	Amnion/Chorion
0.483639	-3.51875	#45d1c5	emb	lin_trace	GFP	FALSE	lin_trace_p2_exp1.lin_trace_p2_exp1183	6305.85	28.05	Lateral & intermediate mesoderm
-0.595701	-6.95215	#45d1c5	emb	lin_trace	GFP	FALSE	lin_trace_p2_exp1.lin_trace_p2_exp1184	2124.63	-8.5	Lateral & intermediate mesoderm
2.50777	-0.918472	#8e7e59	emb	lin_trace	GFP	FALSE	lin_trace_p2_exp1.lin_trace_p2_exp1185	2843.1	-36.55	Tail bud - neural
-4.61962	8.25867	#F6BFCB	emb	lin_trace	GFP	FALSE	lin_trace_p2_exp1.lin_trace_p2_exp1186	2715.12	-31.45	Visceral endoderm
-10.0374	6.76778	#7F6874	emb	lin_trace	GFP	FALSE	lin_trace_p2_exp1.lin_trace_p2_exp1187	1419.12	-54.4	ExE visceral endoderm
-2.25675	7.07263	#F25CD4	emb	lin_trace	GFP	FALSE	lin_trace_p2_exp1.lin_trace_p2_exp1188	3016.44	82.45	Hindgut
3.869	-1.75794	#f7f79e	emb	lin_trace	GFP	FALSE	lin_trace_p2_exp1.lin_trace_p2_exp1189	2253.42	20.4	Surface ectoderm
-4.93146	-4.2634	#408DA1	emb	lin_trace	GFP	FALSE	lin_trace_p2_exp1.lin_trace_p2_exp1190	2962.98	-15.3	Paraxial mesoderm
6.8544	-4.24073	#354E23	emb	lin_trace	GFP	FALSE	lin_trace_p2_exp1.lin_trace_p2_exp1191	2351.43	1.7	Caudal neural plate
1.71688	-9.89442	#532C8A	emb	lin_trace	GFP	FALSE	lin_trace_p2_exp1.lin_trace_p2_exp1193	3010.77	37.4	Allantois
9.76071	-3.2881	#649146	emb	lin_trace	GFP	FALSE	lin_trace_p2_exp1.lin_trace_p2_exp1194	2427.57	2.55	Rostral neural plate
-6.53711	-12.3929	#824A09	emb	lin_trace	GFP	FALSE	lin_trace_p2_exp1.lin_trace_p2_exp1195	2246.94	-43.35	Amnion/Chorion
-6.1958	-11.2836	#824A09	emb	lin_trace	GFP	FALSE	lin_trace_p2_exp1.lin_trace_p2_exp1197	2662.47	60.35	Amnion/Chorion
1.1435	-2.26873	#1a3f52	emb	lin_trace	GFP	FALSE	lin_trace_p2_exp1.lin_trace_p2_exp1198	3788.37	-23.8	Caudal mesoderm
0.362226	-9.59302	#532C8A	emb	lin_trace	GFP	FALSE	lin_trace_p2_exp1.lin_trace_p2_exp1199	1744.74	-4.25	Allantois
-8.82528	-1.9821	#FBBE92	emb	lin_trace	FALSE	FALSE	lin_trace_p2_exp1.lin_trace_p2_exp1200	277.02	89.25	Haematoendothelial progenitors
1.67553	-3.91606	#45d1c5	emb	lin_trace	GFP	FALSE	lin_trace_p2_exp1.lin_trace_p2_exp1201	3719.52	-3.4	Lateral & intermediate mesoderm
4.51211	-1.8053	#f7f79e	emb	lin_trace	GFP	FALSE	lin_trace_p2_exp1.lin_trace_p2_exp1202	2680.29	-3.4	Surface ectoderm
-9.91416	-2.69017	#ff891c	emb	lin_trace	GFP	FALSE	lin_trace_p2_exp1.lin_trace_p2_exp1203	2259.9	-41.65	Endothelial cells
-3.90588	-10.0947	#cc7818	emb	lin_trace	GFP	FALSE	lin_trace_p2_exp1.lin_trace_p2_exp1206	2290.68	-11.9	Amnion/Chorion progenitor
7.83875	-4.26274	#649146	emb	lin_trace	GFP	FALSE	lin_trace_p2_exp1.lin_trace_p2_exp1209	2102.76	-28.05	Rostral neural plate
-6.71588	-6.27473	#53f1fc	emb	lin_trace	GFP	FALSE	lin_trace_p2_exp1.lin_trace_p2_exp1210	3029.4	-22.95	Cardiopharyngeal mesoderm
-15.9042	-5.38907	#FF5608	emb	lin_trace	GFP	FALSE	lin_trace_p2_exp1.lin_trace_p2_exp1211	1554.39	-8.5	Erythroid 3
-7.40272	-7.82	#B51D8D	emb	lin_trace	GFP	FALSE	lin_trace_p2_exp1.lin_trace_p2_exp1214	2290.68	5.95	Cardiomyocytes
-6.40072	-6.44943	#53f1fc	emb	lin_trace	GFP	FALSE	lin_trace_p2_exp1.lin_trace_p2_exp1215	2005.56	-11.05	Cardiopharyngeal mesoderm
6.75724	-2.17316	#649146	emb	lin_trace	GFP	FALSE	lin_trace_p2_exp1.lin_trace_p2_exp1216	4261.41	-28.9	Rostral neural plate
-4.45471	-3.98804	#1AA2EB	emb	lin_trace	GFP	FALSE	lin_trace_p2_exp1.lin_trace_p2_exp1217	4574.07	-16.15	Somitic mesoderm
1.43461	-0.798718	#9e6762	emb	lin_trace	GFP	FALSE	lin_trace_p2_exp1.lin_trace_p2_exp1218	4186.89	-40.8	Caudal epiblast
-6.2704	-12.3791	#824A09	emb	lin_trace	GFP	FALSE	lin_trace_p2_exp1.lin_trace_p2_exp1219	3862.08	74.8	Amnion/Chorion
7.5344	-4.78281	#647A4F	emb	lin_trace	GFP	FALSE	lin_trace_p2_exp1.lin_trace_p2_exp1220	2891.7	-6.8	Forebrain/Midbrain/Hindbrain
-14.0005	-3.09442	#FF5608	emb	lin_trace	GFP	FALSE	lin_trace_p2_exp1.lin_trace_p2_exp1221	2063.07	-37.4	Erythroid 3
-1.56848	-6.46587	#45d1c5	emb	lin_trace	GFP	FALSE	lin_trace_p2_exp1.lin_trace_p2_exp1222	2037.15	-27.2	Lateral & intermediate mesoderm
-2.88646	7.86755	#EF5A9D	emb	lin_trace	GFP	FALSE	lin_trace_p2_exp1.lin_trace_p2_exp1224	2638.17	-40.8	Gut
0.369575	-2.62342	#1a3f52	emb	lin_trace	GFP	FALSE	lin_trace_p2_exp1.lin_trace_p2_exp1225	2758.86	-15.3	Caudal mesoderm
2.81269	-0.542764	#9e6762	emb	lin_trace	GFP	FALSE	lin_trace_p2_exp1.lin_trace_p2_exp1226	3892.86	12.75	Caudal epiblast
-13.5976	-3.59206	#FF5608	emb	lin_trace	GFP	FALSE	lin_trace_p2_exp1.lin_trace_p2_exp1227	3623.94	-37.4	Erythroid 3
1.81917	-10.5694	#532C8A	emb	lin_trace	GFP	FALSE	lin_trace_p2_exp1.lin_trace_p2_exp1228	2487.51	-76.5	Allantois
-1.56745	-9.77352	#cc7818	emb	lin_trace	GFP	FALSE	lin_trace_p2_exp1.lin_trace_p2_exp1230	2355.48	-73.1	Amnion/Chorion progenitor
0.390498	-2.22081	#1a3f52	emb	lin_trace	GFP	FALSE	lin_trace_p2_exp1.lin_trace_p2_exp1232	3390.66	-19.55	Caudal mesoderm
8.62469	-2.94499	#649146	emb	lin_trace	GFP	FALSE	lin_trace_p2_exp1.lin_trace_p2_exp1237	2149.74	-39.1	Rostral neural plate
-4.92317	-6.86841	#53f1fc	emb	lin_trace	GFP	FALSE	lin_trace_p2_exp1.lin_trace_p2_exp1238	2677.05	9.35	Cardiopharyngeal mesoderm
-2.40123	8.01055	#F25CD4	emb	lin_trace	GFP	FALSE	lin_trace_p2_exp1.lin_trace_p2_exp1239	2003.13	-45.9	Hindgut
-3.11182	-7.59902	#8870ad	emb	lin_trace	GFP	FALSE	lin_trace_p2_exp1.lin_trace_p2_exp1240	2906.28	34.85	ExE mesoderm
-9.64409	-2.2922	#FBBE92	emb	lin_trace	GFP	FALSE	lin_trace_p2_exp1.lin_trace_p2_exp1241	3850.74	-21.25	Haematoendothelial progenitors
-5.15971	-11.6485	#824A09	emb	lin_trace	GFP	FALSE	lin_trace_p2_exp1.lin_trace_p2_exp1243	1565.73	-34	Amnion/Chorion
9.0603	-3.77865	#649146	emb	lin_trace	GFP	FALSE	lin_trace_p2_exp1.lin_trace_p2_exp1244	2849.58	-33.15	Rostral neural plate
6.64077	-4.30486	#354E23	emb	lin_trace	GFP	FALSE	lin_trace_p2_exp1.lin_trace_p2_exp1245	3593.16	62.05	Caudal neural plate
0.741942	-9.89363	#532C8A	emb	lin_trace	GFP	FALSE	lin_trace_p2_exp1.lin_trace_p2_exp1246	1664.55	-40.8	Allantois
-3.0817	9.03842	#EF5A9D	emb	lin_trace	GFP	FALSE	lin_trace_p2_exp1.lin_trace_p2_exp1247	2656.8	-54.4	Gut
-3.58641	7.82126	#F6BFCB	emb	lin_trace	GFP	FALSE	lin_trace_p2_exp1.lin_trace_p2_exp1248	2077.65	23.8	Visceral endoderm
0.78561	-2.3801	#703C37	emb	lin_trace	GFP	FALSE	lin_trace_p2_exp1.lin_trace_p2_exp1249	6211.89	75.65	Tail bud - mesoderm
-2.24788	8.73055	#F25CD4	emb	lin_trace	GFP	FALSE	lin_trace_p2_exp1.lin_trace_p2_exp1251	2311.74	-32.3	Hindgut
4.26614	-4.33106	#f7f79e	emb	lin_trace	GFP	FALSE	lin_trace_p2_exp1.lin_trace_p2_exp1254	2689.2	22.1	Surface ectoderm
-7.25347	-6.89016	#53f1fc	emb	lin_trace	GFP	FALSE	lin_trace_p2_exp1.lin_trace_p2_exp1255	2329.56	-5.95	Cardiopharyngeal mesoderm
0.235444	11.3442	#0F4A9C	emb	lin_trace	GFP	FALSE	lin_trace_p2_exp1.lin_trace_p2_exp1256	4016.79	-8.5	Node/Notochord
-3.73793	-3.57469	#A8DBF7	emb	lin_trace	GFP	FALSE	lin_trace_p2_exp1.lin_trace_p2_exp1259	2609.01	23.8	Presomitic mesoderm
-13.6755	-3.57737	#FF5608	emb	lin_trace	GFP	FALSE	lin_trace_p2_exp1.lin_trace_p2_exp1260	2711.88	-50.15	Erythroid 3
4.46623	-0.6376	#8e7e59	emb	lin_trace	GFP	FALSE	lin_trace_p2_exp1.lin_trace_p2_exp1261	2822.85	-22.95	Tail bud - neural
-15.9267	-3.81757	#FF5608	emb	lin_trace	GFP	FALSE	lin_trace_p2_exp1.lin_trace_p2_exp1262	1338.12	6.8	Erythroid 3
-3.32182	-4.09084	#A8DBF7	emb	lin_trace	GFP	FALSE	lin_trace_p2_exp1.lin_trace_p2_exp1263	2835.81	35.7	Presomitic mesoderm
-2.73227	10.0305	#F25CD4	emb	lin_trace	GFP	FALSE	lin_trace_p2_exp1.lin_trace_p2_exp1264	4017.6	50.15	Hindgut
-3.50976	7.46075	#EF5A9D	emb	lin_trace	GFP	FALSE	lin_trace_p2_exp1.lin_trace_p2_exp1265	3269.16	39.95	Gut
-14.3109	-3.44562	#FF5608	emb	lin_trace	GFP	FALSE	lin_trace_p2_exp1.lin_trace_p2_exp1266	1838.7	37.4	Erythroid 3
-8.45684	-2.74464	#FBBE92	emb	lin_trace	GFP	FALSE	lin_trace_p2_exp1.lin_trace_p2_exp1267	3185.73	33.15	Haematoendothelial progenitors
4.94361	-3.21898	#f7f79e	emb	lin_trace	GFP	FALSE	lin_trace_p2_exp1.lin_trace_p2_exp1268	1547.91	-63.75	Surface ectoderm
		#649146	emb	lin_trace	GFP	FALSE	lin_trace_p2_exp1.lin_trace_p2_exp1269	2256.66	22.1	Rostral neural plate
-4.83073	-13.6053	#824A09	emb	lin_trace	GFP	FALSE	lin_trace_p2_exp1.lin_trace_p2_exp1270	2127.87	-64.6	Amnion/Chorion
-7.59128	-6.68908	#53f1fc	emb	lin_trace	GFP	FALSE	lin_trace_p2_exp1.lin_trace_p2_exp1271	3410.91	-18.7	Cardiopharyngeal mesoderm
-1.87373	7.40571	#F25CD4	emb	lin_trace	GFP	FALSE	lin_trace_p2_exp1.lin_trace_p2_exp1272	2963.79	8.5	Hindgut
1.02031	-9.47913	#532C8A	emb	lin_trace	GFP	FALSE	lin_trace_p2_exp1.lin_trace_p2_exp1274	2157.03	28.05	Allantois
0.44793	-2.82365	#1a3f52	emb	lin_trace	GFP	FALSE	lin_trace_p2_exp1.lin_trace_p2_exp1275	3351.78	-52.7	Caudal mesoderm
0.749865	-4.18159	#45d1c5	emb	lin_trace	GFP	FALSE	lin_trace_p2_exp1.lin_trace_p2_exp1278	2856.87	40.8	Lateral & intermediate mesoderm
-6.58563	-4.44708	#FBBE92	emb	lin_trace	GFP	FALSE	lin_trace_p2_exp1.lin_trace_p2_exp1279	2717.55	24.65	Haematoendothelial progenitors
-1.33794	-5.60195	#45d1c5	emb	lin_trace	GFP	FALSE	lin_trace_p2_exp1.lin_trace_p2_exp1280	3081.24	-59.5	Lateral & intermediate mesoderm
-0.479598	-7.77414	#8870ad	emb	lin_trace	GFP	FALSE	lin_trace_p2_exp1.lin_trace_p2_exp1281	3352.59	22.95	ExE mesoderm
-0.469109	-7.65662	#8870ad	emb	lin_trace	GFP	FALSE	lin_trace_p2_exp1.lin_trace_p2_exp1283	2301.21	103.7	ExE mesoderm
8.30025	-4.19016	#649146	emb	lin_trace	GFP	FALSE	lin_trace_p2_exp1.lin_trace_p2_exp1284	3589.11	2.55	Rostral neural plate
-13.8739	-2.99802	#FF5608	emb	lin_trace	GFP	FALSE	lin_trace_p2_exp1.lin_trace_p2_exp1285	1635.39	-5.95	Erythroid 3
-1.89117	-7.74182	#FBBE92	emb	lin_trace	GFP	FALSE	lin_trace_p2_exp1.lin_trace_p2_exp1286	3292.65	17	Haematoendothelial progenitors
0.484312	-8.6388	#532C8A	emb	lin_trace	GFP	FALSE	lin_trace_p2_exp1.lin_trace_p2_exp1288	2154.6	52.7	Allantois
-0.908931	-4.96788	#45d1c5	emb	lin_trace	GFP	FALSE	lin_trace_p2_exp1.lin_trace_p2_exp1289	3130.65	61.2	Lateral & intermediate mesoderm
-0.0334161	-6.94329	#532C8A	emb	lin_trace	GFP	FALSE	lin_trace_p2_exp1.lin_trace_p2_exp1290	2750.76	39.95	Allantois
2.05264	-1.7038	#8e7e59	emb	lin_trace	GFP	FALSE	lin_trace_p2_exp1.lin_trace_p2_exp1291	2330.37	-18.7	Tail bud - neural
-0.203131	-3.18458	#1a3f52	emb	lin_trace	GFP	FALSE	lin_trace_p2_exp1.lin_trace_p2_exp1292	2671.38	-39.95	Caudal mesoderm
6.56031	-3.83509	#649146	emb	lin_trace	GFP	FALSE	lin_trace_p2_exp1.lin_trace_p2_exp1293	3559.95	27.2	Rostral neural plate
-15.528	-4.07413	#FF5608	emb	lin_trace	GFP	FALSE	lin_trace_p2_exp1.lin_trace_p2_exp1294	1960.2	15.3	Erythroid 3
-3.47946	-12.2845	#824A09	emb	lin_trace	GFP	FALSE	lin_trace_p2_exp1.lin_trace_p2_exp1295	2239.65	-58.65	Amnion/Chorion
-0.528825	-6.13118	#8870ad	emb	lin_trace	GFP	FALSE	lin_trace_p2_exp1.lin_trace_p2_exp1296	3275.64	-18.7	ExE mesoderm
8.95665	-4.32213	#649146	emb	lin_trace	GFP	FALSE	lin_trace_p2_exp1.lin_trace_p2_exp1297	2285.82	-44.2	Rostral neural plate
-14.8058	-1.97473	#FF5608	emb	lin_trace	GFP	FALSE	lin_trace_p2_exp1.lin_trace_p2_exp1298	1996.65	-15.3	Erythroid 3
-0.313479	-6.00006	#45d1c5	emb	lin_trace	GFP	FALSE	lin_trace_p2_exp1.lin_trace_p2_exp1299	2702.16	28.05	Lateral & intermediate mesoderm
-9.17566	-1.91673	#FBBE92	emb	lin_trace	GFP	FALSE	lin_trace_p2_exp1.lin_trace_p2_exp1300	2372.49	3.4	Haematoendothelial progenitors
0.17317	-5.88334	#45d1c5	emb	lin_trace	GFP	FALSE	lin_trace_p2_exp1.lin_trace_p2_exp1301	3008.34	-11.05	Lateral & intermediate mesoderm
-14.7536	-3.54831	#FF5608	emb	lin_trace	GFP	FALSE	lin_trace_p2_exp1.lin_trace_p2_exp1302	3575.34	64.6	Erythroid 3
0.734892	-3.50417	#1a3f52	emb	lin_trace	GFP	FALSE	lin_trace_p2_exp1.lin_trace_p2_exp1304	3459.51	-15.3	Caudal mesoderm
-10.3313	-1.74467	#ff891c	emb	lin_trace	GFP	FALSE	lin_trace_p2_exp1.lin_trace_p2_exp1305	2102.76	-16.15	Endothelial cells
-3.72836	7.96397	#F6BFCB	emb	lin_trace	GFP	FALSE	lin_trace_p2_exp1.lin_trace_p2_exp1306	2560.41	-0.85	Visceral endoderm
10.686	-2.94934	#649146	emb	lin_trace	GFP	FALSE	lin_trace_p2_exp1.lin_trace_p2_exp1307	2715.93	-5.95	Rostral neural plate
2.39964	-0.99174	#8e7e59	emb	lin_trace	GFP	FALSE	lin_trace_p2_exp1.lin_trace_p2_exp1308	2081.7	-9.35	Tail bud - neural
-0.890348	-3.02495	#1a3f52	emb	lin_trace	GFP	FALSE	lin_trace_p2_exp1.lin_trace_p2_exp1310	4548.96	14.45	Caudal mesoderm
-0.316352	-3.46862	#1a3f52	emb	lin_trace	GFP	FALSE	lin_trace_p2_exp1.lin_trace_p2_exp1312	2975.13	-24.65	Caudal mesoderm
-1.97296	9.80576	#F25CD4	emb	lin_trace	GFP	FALSE	lin_trace_p2_exp1.lin_trace_p2_exp1313	5346.81	-22.1	Hindgut
-9.15884	-1.78001	#ff891c	emb	lin_trace	GFP	FALSE	lin_trace_p2_exp1.lin_trace_p2_exp1314	2703.78	-25.5	Endothelial cells
-4.82529	-12.3164	#824A09	emb	lin_trace	GFP	FALSE	lin_trace_p2_exp1.lin_trace_p2_exp1315	1658.88	-28.9	Amnion/Chorion
8.11055	-3.35612	#C3C388	emb	lin_trace	GFP	FALSE	lin_trace_p2_exp1.lin_trace_p2_exp1316	2395.17	-13.6	Neural crest
8.50058	-2.92464	#649146	emb	lin_trace	GFP	FALSE	lin_trace_p2_exp1.lin_trace_p2_exp1317	2230.74	2.55	Rostral neural plate
-10.3223	-0.939718	#FBBE92	emb	lin_trace	GFP	FALSE	lin_trace_p2_exp1.lin_trace_p2_exp1319	3055.32	26.35	Haematoendothelial progenitors
-3.95282	-12.8368	#824A09	emb	lin_trace	GFP	FALSE	lin_trace_p2_exp1.lin_trace_p2_exp1321	3501.63	5.1	Amnion/Chorion
2.07045	-1.01404	#8e7e59	emb	lin_trace	GFP	FALSE	lin_trace_p2_exp1.lin_trace_p2_exp1322	1976.4	68	Tail bud - neural
-14.2766	-3.25564	#FF5608	emb	lin_trace	FALSE	FALSE	lin_trace_p2_exp1.lin_trace_p2_exp1323	310.23	-10.2	Erythroid 3
-9.93803	-1.41424	#FBBE92	emb	lin_trace	GFP	FALSE	lin_trace_p2_exp1.lin_trace_p2_exp1324	2135.16	-68	Haematoendothelial progenitors
2.4147	-0.501541	#9e6762	emb	lin_trace	GFP	FALSE	lin_trace_p2_exp1.lin_trace_p2_exp1325	3660.39	-28.05	Caudal epiblast
-10.1335	4.35983	#7F6874	emb	lin_trace	FALSE	FALSE	lin_trace_p2_exp1.lin_trace_p2_exp1326	430.92	0.85	ExE visceral endoderm
-4.63023	-12.4327	#824A09	emb	lin_trace	GFP	FALSE	lin_trace_p2_exp1.lin_trace_p2_exp1327	2246.94	28.05	Amnion/Chorion
-3.92086	-7.98628	#cc7818	emb	lin_trace	GFP	FALSE	lin_trace_p2_exp1.lin_trace_p2_exp1328	1932.66	79.05	Amnion/Chorion progenitor
0.136909	-3.78497	#1a3f52	emb	lin_trace	GFP	FALSE	lin_trace_p2_exp1.lin_trace_p2_exp1329	2856.87	18.7	Caudal mesoderm
7.61113	-5.14342	#649146	emb	lin_trace	GFP	FALSE	lin_trace_p2_exp1.lin_trace_p2_exp1330	2476.98	57.8	Rostral neural plate
-8.9327	-1.4873	#ff891c	emb	lin_trace	GFP	FALSE	lin_trace_p2_exp1.lin_trace_p2_exp1331	1918.89	-30.6	Endothelial cells
-4.10327	-3.235	#A8DBF7	emb	lin_trace	GFP	FALSE	lin_trace_p2_exp1.lin_trace_p2_exp1332	2500.47	30.6	Presomitic mesoderm
2.75667	-0.170234	#9e6762	emb	lin_trace	GFP	FALSE	lin_trace_p2_exp1.lin_trace_p2_exp1333	3769.74	53.55	Caudal epiblast
-4.23745	-13.4253	#824A09	emb	lin_trace	GFP	FALSE	lin_trace_p2_exp1.lin_trace_p2_exp1335	2779.92	-1.7	Amnion/Chorion
-1.3543	-6.27933	#45d1c5	emb	lin_trace	GFP	FALSE	lin_trace_p2_exp1.lin_trace_p2_exp1337	2194.29	72.25	Lateral & intermediate mesoderm
4.04377	-1.11963	#8e7e59	emb	lin_trace	GFP	FALSE	lin_trace_p2_exp1.lin_trace_p2_exp1338	2142.45	-43.35	Tail bud - neural
		#53f1fc	emb	lin_trace	GFP	FALSE	lin_trace_p2_exp1.lin_trace_p2_exp1340	3845.88	-13.6	Cardiopharyngeal mesoderm
6.46873	-5.0138	#354E23	emb	lin_trace	GFP	FALSE	lin_trace_p2_exp1.lin_trace_p2_exp1341	2096.28	-64.6	Caudal neural plate
-2.04453	9.24022	#F25CD4	emb	lin_trace	GFP	FALSE	lin_trace_p2_exp1.lin_trace_p2_exp1344	3043.17	10.2	Hindgut
-5.39045	-10.934	#824A09	emb	lin_trace	GFP	FALSE	lin_trace_p2_exp1.lin_trace_p2_exp1345	2518.29	0.85	Amnion/Chorion
5.37351	-1.77578	#f7f79e	emb	lin_trace	GFP	FALSE	lin_trace_p2_exp1.lin_trace_p2_exp1346	1236.87	38.25	Surface ectoderm
-14.0877	-3.42608	#FF5608	emb	lin_trace	GFP	FALSE	lin_trace_p2_exp1.lin_trace_p2_exp1347	2056.59	-10.2	Erythroid 3
-10.4104	-1.33514	#ff891c	emb	lin_trace	GFP	FALSE	lin_trace_p2_exp1.lin_trace_p2_exp1349	5499.9	18.7	Endothelial cells
0.963296	-11.2637	#532C8A	emb	lin_trace	GFP	FALSE	lin_trace_p2_exp1.lin_trace_p2_exp1350	2062.26	-38.25	Allantois
-3.22639	-4.02198	#A8DBF7	emb	lin_trace	GFP	FALSE	lin_trace_p2_exp1.lin_trace_p2_exp1351	5392.17	28.05	Presomitic mesoderm
-11.4073	-3.33035	#ff891c	emb	lin_trace	GFP	FALSE	lin_trace_p2_exp1.lin_trace_p2_exp1352	2067.12	-29.75	Endothelial cells
-10.1927	-3.00593	#ff891c	emb	lin_trace	GFP	FALSE	lin_trace_p2_exp1.lin_trace_p2_exp1353	1950.48	-9.35	Endothelial cells
4.06142	-3.25604	#f7f79e	emb	lin_trace	GFP	FALSE	lin_trace_p2_exp1.lin_trace_p2_exp1359	1513.08	-20.4	Surface ectoderm
-4.56098	8.96645	#F6BFCB	emb	lin_trace	GFP	FALSE	lin_trace_p2_exp1.lin_trace_p2_exp1360	2178.09	5.95	Visceral endoderm
2.4584	-10.432	#532C8A	emb	lin_trace	GFP	FALSE	lin_trace_p2_exp1.lin_trace_p2_exp1362	2871.45	-8.5	Allantois
-15.6246	-1.38017	#D96B2B	emb	lin_trace	GFP	FALSE	lin_trace_p2_exp1.lin_trace_p2_exp1363	2420.28	-69.7	Erythroid 2
-2.58188	8.62299	#EF5A9D	emb	lin_trace	GFP	FALSE	lin_trace_p2_exp1.lin_trace_p2_exp1364	4156.92	44.2	Gut
7.99227	-3.77647	#649146	emb	lin_trace	GFP	FALSE	lin_trace_p2_exp1.lin_trace_p2_exp1366	2519.1	16.15	Rostral neural plate
-1.43324	-5.26087	#DFCDE4	emb	lin_trace	GFP	FALSE	lin_trace_p2_exp1.lin_trace_p2_exp1367	2238.84	-28.9	Late nascent mesoderm
-6.49497	-11.4265	#824A09	emb	lin_trace	GFP	FALSE	lin_trace_p2_exp1.lin_trace_p2_exp1368	1783.62	34.85	Amnion/Chorion
-0.259272	-6.09423	#45d1c5	emb	lin_trace	GFP	FALSE	lin_trace_p2_exp1.lin_trace_p2_exp1369	3572.1	45.05	Lateral & intermediate mesoderm
2.86777	-10.0238	#532C8A	emb	lin_trace	GFP	FALSE	lin_trace_p2_exp1.lin_trace_p2_exp1371	2240.46	5.1	Allantois
-8.58826	-1.7174	#FBBE92	emb	lin_trace	GFP	FALSE	lin_trace_p2_exp1.lin_trace_p2_exp1374	3210.03	-2.55	Haematoendothelial progenitors
-6.32469	-4.8282	#53f1fc	emb	lin_trace	GFP	FALSE	lin_trace_p2_exp1.lin_trace_p2_exp1376	2595.24	-21.25	Cardiopharyngeal mesoderm
-6.02834	-8.25374	#B51D8D	emb	lin_trace	GFP	FALSE	lin_trace_p2_exp1.lin_trace_p2_exp1377	2208.06	-31.45	Cardiomyocytes
7.002	-2.87249	#649146	emb	lin_trace	GFP	FALSE	lin_trace_p2_exp1.lin_trace_p2_exp1379	2003.13	-44.2	Rostral neural plate
5.04278	-2.54537	#f7f79e	emb	lin_trace	GFP	FALSE	lin_trace_p3_exp1.lin_trace_p3_exp1001	4570.83	-23.8	Surface ectoderm
-15.1206	-4.04697	#FF5608	emb	lin_trace	GFP	FALSE	lin_trace_p3_exp1.lin_trace_p3_exp1004	2557.17	6.8	Erythroid 3
-9.84358	-1.2257	#FBBE92	emb	lin_trace	GFP	FALSE	lin_trace_p3_exp1.lin_trace_p3_exp1005	2712.69	0.85	Haematoendothelial progenitors
4.0621	-1.9481	#f7f79e	emb	lin_trace	GFP	FALSE	lin_trace_p3_exp1.lin_trace_p3_exp1006	1249.02	-35.7	Surface ectoderm
-16.1673	-0.974218	#D96B2B	emb	lin_trace	GFP	FALSE	lin_trace_p3_exp1.lin_trace_p3_exp1007	2066.31	-56.95	Erythroid 2
-2.18101	8.10402	#F25CD4	emb	lin_trace	GFP	FALSE	lin_trace_p3_exp1.lin_trace_p3_exp1008	2223.45	51	Hindgut
-6.35137	-11.1594	#824A09	emb	lin_trace	GFP	FALSE	lin_trace_p3_exp1.lin_trace_p3_exp1009	3476.52	-56.95	Amnion/Chorion
-8.26491	-1.72497	#FBBE92	emb	lin_trace	GFP	FALSE	lin_trace_p3_exp1.lin_trace_p3_exp1010	5719.41	-19.55	Haematoendothelial progenitors
-4.74107	-13.4162	#824A09	emb	lin_trace	GFP	FALSE	lin_trace_p3_exp1.lin_trace_p3_exp1011	1982.88	31.45	Amnion/Chorion
-5.85493	-7.23034	#53f1fc	emb	lin_trace	GFP	FALSE	lin_trace_p3_exp1.lin_trace_p3_exp1013	2793.69	14.45	Cardiopharyngeal mesoderm
-8.81533	5.1885	#7F6874	emb	lin_trace	GFP	FALSE	lin_trace_p3_exp1.lin_trace_p3_exp1015	3709.8	22.95	ExE visceral endoderm
2.84117	-10.6367	#532C8A	emb	lin_trace	GFP	FALSE	lin_trace_p3_exp1.lin_trace_p3_exp1017	1233.63	-11.05	Allantois
-9.8744	-2.74246	#ff891c	emb	lin_trace	GFP	FALSE	lin_trace_p3_exp1.lin_trace_p3_exp1018	1658.07	16.15	Endothelial cells
-6.15011	-11.464	#824A09	emb	lin_trace	GFP	FALSE	lin_trace_p3_exp1.lin_trace_p3_exp1019	2298.78	-31.45	Amnion/Chorion
-0.100573	-3.33832	#45d1c5	emb	lin_trace	GFP	FALSE	lin_trace_p3_exp1.lin_trace_p3_exp1020	3734.91	134.3	Lateral & intermediate mesoderm
-5.86098	-11.4593	#824A09	emb	lin_trace	GFP	FALSE	lin_trace_p3_exp1.lin_trace_p3_exp1021	2510.19	-59.5	Amnion/Chorion
-4.76374	-6.69891	#53f1fc	emb	lin_trace	GFP	FALSE	lin_trace_p3_exp1.lin_trace_p3_exp1025	1709.91	9.35	Cardiopharyngeal mesoderm
5.51897	-4.69016	#354E23	emb	lin_trace	GFP	FALSE	lin_trace_p3_exp1.lin_trace_p3_exp1027	2835.81	-34	Caudal neural plate
-5.6724	-13.1174	#824A09	emb	lin_trace	GFP	FALSE	lin_trace_p3_exp1.lin_trace_p3_exp1028	2719.17	-0.85	Amnion/Chorion
2.40107	-10.2534	#532C8A	emb	lin_trace	GFP	FALSE	lin_trace_p3_exp1.lin_trace_p3_exp1029	2151.36	0	Allantois
		#7F6874	emb	lin_trace	FALSE	FALSE	lin_trace_p3_exp1.lin_trace_p3_exp1030	634.23	-5.1	ExE visceral endoderm
1.63689	-0.162128	#9e6762	emb	lin_trace	GFP	FALSE	lin_trace_p3_exp1.lin_trace_p3_exp1031	2715.12	30.6	Caudal epiblast
-14.4943	-1.814	#FF5608	emb	lin_trace	GFP	FALSE	lin_trace_p3_exp1.lin_trace_p3_exp1032	2791.26	-28.05	Erythroid 3
-5.55219	-12.794	#824A09	emb	lin_trace	GFP	FALSE	lin_trace_p3_exp1.lin_trace_p3_exp1033	2174.85	-7.65	Amnion/Chorion
-2.15307	7.84721	#F25CD4	emb	lin_trace	GFP	FALSE	lin_trace_p3_exp1.lin_trace_p3_exp1036	2894.13	-35.7	Hindgut
-1.67362	9.75434	#F25CD4	emb	lin_trace	GFP	FALSE	lin_trace_p3_exp1.lin_trace_p3_exp1037	2635.74	35.7	Hindgut
-4.62894	-13.5398	#824A09	emb	lin_trace	GFP	FALSE	lin_trace_p3_exp1.lin_trace_p3_exp1038	4864.05	2.55	Amnion/Chorion
8.10834	-4.70356	#C3C388	emb	lin_trace	GFP	FALSE	lin_trace_p3_exp1.lin_trace_p3_exp1040	3220.56	-19.55	Neural crest
1.35848	-3.23872	#703C37	emb	lin_trace	GFP	FALSE	lin_trace_p3_exp1.lin_trace_p3_exp1043	3512.97	-6.8	Tail bud - mesoderm
10.0381	-2.54298	#649146	emb	lin_trace	GFP	FALSE	lin_trace_p3_exp1.lin_trace_p3_exp1044	2281.77	74.8	Rostral neural plate
1.18258	0.276391	#9e6762	emb	lin_trace	GFP	FALSE	lin_trace_p3_exp1.lin_trace_p3_exp1045	3478.95	-29.75	Caudal epiblast
-2.50775	8.84287	#F25CD4	emb	lin_trace	GFP	FALSE	lin_trace_p3_exp1.lin_trace_p3_exp1046	4318.92	-17	Hindgut
-1.52048	8.48446	#F25CD4	emb	lin_trace	GFP	FALSE	lin_trace_p3_exp1.lin_trace_p3_exp1047	3198.69	27.2	Hindgut
1.47514	-8.77733	#532C8A	emb	lin_trace	GFP	FALSE	lin_trace_p3_exp1.lin_trace_p3_exp1048	3120.93	-62.05	Allantois
2.55735	-0.754068	#9e6762	emb	lin_trace	GFP	FALSE	lin_trace_p3_exp1.lin_trace_p3_exp1054	3448.98	-40.8	Caudal epiblast
-3.8884	-13.0015	#824A09	emb	lin_trace	GFP	FALSE	lin_trace_p3_exp1.lin_trace_p3_exp1056	1705.05	102	Amnion/Chorion
-14.6376	-3.68426	#FF5608	emb	lin_trace	GFP	FALSE	lin_trace_p3_exp1.lin_trace_p3_exp1058	4032.99	-2.55	Erythroid 3
10.1016	-3.07165	#649146	emb	lin_trace	GFP	FALSE	lin_trace_p3_exp1.lin_trace_p3_exp1059	8907.57	73.1	Rostral neural plate
-13.5732	-4.19921	#FF5608	emb	lin_trace	GFP	FALSE	lin_trace_p3_exp1.lin_trace_p3_exp1060	1901.88	8.5	Erythroid 3
2.27345	-1.27121	#8e7e59	emb	lin_trace	GFP	FALSE	lin_trace_p3_exp1.lin_trace_p3_exp1061	1642.68	-15.3	Tail bud - neural
-10.1603	-1.93818	#ff891c	emb	lin_trace	GFP	FALSE	lin_trace_p3_exp1.lin_trace_p3_exp1064	5014.71	-51.85	Endothelial cells
-5.91418	-10.844	#824A09	emb	lin_trace	GFP	FALSE	lin_trace_p3_exp1.lin_trace_p3_exp1065	2860.92	47.6	Amnion/Chorion
3.78621	-3.04914	#f7f79e	emb	lin_trace	GFP	FALSE	lin_trace_p3_exp1.lin_trace_p3_exp1066	1568.97	-45.9	Surface ectoderm
0.613009	-6.09696	#45d1c5	emb	lin_trace	GFP	FALSE	lin_trace_p3_exp1.lin_trace_p3_exp1069	4084.02	34.85	Lateral & intermediate mesoderm
1.61941	-0.421097	#8e7e59	emb	lin_trace	GFP	FALSE	lin_trace_p3_exp1.lin_trace_p3_exp1070	3329.1	-57.8	Tail bud - neural
1.3936	-1.35528	#703C37	emb	lin_trace	GFP	FALSE	lin_trace_p3_exp1.lin_trace_p3_exp1071	2361.15	-29.75	Tail bud - mesoderm
0.0982621	-2.62993	#1a3f52	emb	lin_trace	GFP	FALSE	lin_trace_p3_exp1.lin_trace_p3_exp1072	3118.5	65.45	Caudal mesoderm
-4.10486	-12.4782	#824A09	emb	lin_trace	GFP	FALSE	lin_trace_p3_exp1.lin_trace_p3_exp1073	1693.71	-8.5	Amnion/Chorion
-3.85687	-12.5156	#824A09	emb	lin_trace	GFP	FALSE	lin_trace_p3_exp1.lin_trace_p3_exp1075	4997.7	-24.65	Amnion/Chorion
-3.78268	-5.37696	#FBBE92	emb	lin_trace	GFP	FALSE	lin_trace_p3_exp1.lin_trace_p3_exp1077	3282.93	-22.1	Haematoendothelial progenitors
-4.96726	-12.6661	#824A09	emb	lin_trace	GFP	FALSE	lin_trace_p3_exp1.lin_trace_p3_exp1078	2464.83	-45.9	Amnion/Chorion
-7.70846	-6.2628	#53f1fc	emb	lin_trace	GFP	FALSE	lin_trace_p3_exp1.lin_trace_p3_exp1079	2560.41	-7.65	Cardiopharyngeal mesoderm
-1.77853	-5.09521	#45d1c5	emb	lin_trace	GFP	FALSE	lin_trace_p3_exp1.lin_trace_p3_exp1080	2375.73	-11.05	Lateral & intermediate mesoderm
-13.9758	0.500966	#C72228	emb	lin_trace	GFP	FALSE	lin_trace_p3_exp1.lin_trace_p3_exp1082	4126.95	62.9	Erythroid 1
0.228334	-5.36232	#45d1c5	emb	lin_trace	GFP	FALSE	lin_trace_p3_exp1.lin_trace_p3_exp1083	2274.48	-8.5	Lateral & intermediate mesoderm
-14.7827	1.59279	#C72228	emb	lin_trace	GFP	FALSE	lin_trace_p3_exp1.lin_trace_p3_exp1084	2346.57	45.05	Erythroid 1
-1.67696	-2.67435	#1a3f52	emb	lin_trace	GFP	FALSE	lin_trace_p3_exp1.lin_trace_p3_exp1085	3618.27	31.45	Caudal mesoderm
-5.76619	-5.49792	#53f1fc	emb	lin_trace	GFP	FALSE	lin_trace_p3_exp1.lin_trace_p3_exp1086	1760.94	16.15	Cardiopharyngeal mesoderm
-5.90485	-5.3176	#53f1fc	emb	lin_trace	GFP	FALSE	lin_trace_p3_exp1.lin_trace_p3_exp1088	3760.02	51.85	Cardiopharyngeal mesoderm
-9.96065	8.01709	#7F6874	emb	lin_trace	GFP	FALSE	lin_trace_p3_exp1.lin_trace_p3_exp1089	2161.08	7.65	ExE visceral endoderm
-9.68197	6.32121	#7F6874	emb	lin_trace	FALSE	FALSE	lin_trace_p3_exp1.lin_trace_p3_exp1090	751.68	-39.95	ExE visceral endoderm
-1.14279	-2.6844	#1a3f52	emb	lin_trace	GFP	FALSE	lin_trace_p3_exp1.lin_trace_p3_exp1091	2360.34	31.45	Caudal mesoderm
-7.48332	-4.92659	#53f1fc	emb	lin_trace	GFP	FALSE	lin_trace_p3_exp1.lin_trace_p3_exp1092	2914.38	-34	Cardiopharyngeal mesoderm
-0.786914	-4.75575	#45d1c5	emb	lin_trace	GFP	FALSE	lin_trace_p3_exp1.lin_trace_p3_exp1093	3970.62	-38.25	Lateral & intermediate mesoderm
0.869789	-8.0061	#8870ad	emb	lin_trace	GFP	FALSE	lin_trace_p3_exp1.lin_trace_p3_exp1094	1657.26	-47.6	ExE mesoderm
-1.37576	-4.04812	#1a3f52	emb	lin_trace	GFP	FALSE	lin_trace_p3_exp1.lin_trace_p3_exp1095	3666.87	-13.6	Caudal mesoderm
8.20288	-4.3721	#649146	emb	lin_trace	GFP	FALSE	lin_trace_p3_exp1.lin_trace_p3_exp1096	3616.65	2.55	Rostral neural plate
-2.0705	6.501	#F25CD4	emb	lin_trace	GFP	FALSE	lin_trace_p3_exp1.lin_trace_p3_exp1097	3190.59	10.2	Hindgut
9.31907	-4.54376	#649146	emb	lin_trace	GFP	FALSE	lin_trace_p3_exp1.lin_trace_p3_exp1098	2650.32	-31.45	Rostral neural plate
-9.10479	-0.974873	#FBBE92	emb	lin_trace	GFP	FALSE	lin_trace_p3_exp1.lin_trace_p3_exp1099	1989.36	-2.55	Haematoendothelial progenitors
1.99057	-0.815463	#8e7e59	emb	lin_trace	GFP	FALSE	lin_trace_p3_exp1.lin_trace_p3_exp1100	2478.6	-15.3	Tail bud - neural
[truncated: 1,537 more rows]

## Sheet: EDF7e
Extended Data Figure 7e
Number of embryonic cells per Elf5 KO embryo and embryonic cell type
	cell type	KO embryos								cell type	control embryos
embryo		elf5_exp4_m1e2	elf5_exp6_KO_m1e1	elf5_exp6_KO_m2e3	elf5_ko_exp8_e12				embryo		e1_control	e3_control	e4_control
	Forebrain/Midbrain/Hindbrain	0	0	0	0					Forebrain/Midbrain/Hindbrain	20	5	10
	Rostral neural plate	0	0	0	1					Rostral neural plate	67	70	107
	Surface ectoderm	0	0	0	0					Surface ectoderm	53	31	48
	Neural crest	0	0	0	0					Neural crest	3	1	3
	Caudal neural plate	0	0	0	0					Caudal neural plate	28	23	35
	Neural tube/Floor plate	0	0	0	0					Neural tube/Floor plate	4	0	3
	Definitive ectoderm	1	4	1	11					Definitive ectoderm	1	7	6
	Tail bud - neural	0	0	0	0					Tail bud - neural	28	34	74
	Epiblast	46	2	13	53					Epiblast	0	0	2
	PGC	0	0	0	0					PGC	5	1	2
	Caudal epiblast	0	0	0	2					Caudal epiblast	11	22	38
	Primitive streak	3	2	2	32					Primitive streak	0	0	0
	Tail bud - mesoderm	0	0	0	0					Tail bud - mesoderm	7	9	9
	Late nascent mesoderm	0	0	0	0					Late nascent mesoderm	7	13	15
	Early nascent mesoderm	0	1	0	11					Early nascent mesoderm	0	0	0
	Caudal mesoderm	0	0	0	0					Caudal mesoderm	25	27	31
	Presomitic mesoderm	0	0	0	0					Presomitic mesoderm	7	9	8
	Somitic mesoderm	0	0	0	0					Somitic mesoderm	14	2	4
	Paraxial mesoderm	0	0	0	0					Paraxial mesoderm	14	40	48
	Rostral mesoderm	0	0	0	0					Rostral mesoderm	5	2	9
	Cardiopharyngeal mesoderm	0	0	0	0					Cardiopharyngeal mesoderm	31	41	44
	Cardiomyocytes	0	0	0	0					Cardiomyocytes	19	6	11
	Amnion/Chorion progenitor	0	0	0	0					Amnion/Chorion progenitor	16	28	40
	Amnion/Chorion	0	0	0	0					Amnion/Chorion	98	32	41
	Lateral & intermediate mesoderm	0	0	0	0					Lateral & intermediate mesoderm	45	16	29
	ExE mesoderm	0	0	0	0					ExE mesoderm	20	11	28
	Allantois	0	0	0	0					Allantois	39	27	40
	Haematoendothelial progenitors	0	0	0	0					Haematoendothelial progenitors	19	17	31
	Endothelial cells	0	0	0	0					Endothelial cells	37	7	17
	Blood progenitors	0	0	0	0					Blood progenitors	0	0	0
	Erythroid 1	0	0	0	0					Erythroid 1	7	18	14
	Erythroid 2	0	0	0	0					Erythroid 2	12	19	24
	Erythroid 3	0	0	0	0					Erythroid 3	127	39	39
	Anterior Primitive Streak	0	3	0	42					Anterior Primitive Streak	0	0	0
	Node/Notochord	0	0	0	1					Node/Notochord	21	8	1
	Definitive endoderm	0	0	0	17					Definitive endoderm	0	0	0
	Gut	0	0	0	5					Gut	19	18	13
	Hindgut	0	0	0	0					Hindgut	53	8	21
Number of embryonic cells per embryo and ExE cell type
	cell type	KO embryos									control embryos
		elf5_exp4_m1e2	elf5_exp6_KO_m1e1	elf5_exp6_KO_m2e3	elf5_ko_exp8_e12				embryo		e1_control	e3_control	e4_control
	Chorion	1	0	0	0					Chorion	61	44	70
	Chorion progenitors	6	3	0	2					Chorion progenitors	4	10	19
	Intermediate Chorion	4	0	1	5					Intermediate Chorion	0	5	4
	SpT-Gly	4	0	0	1					SpT-Gly	3	8	23
	EPC progenitors	19	4	7	3					EPC progenitors	0	8	8
	TGC progenitors	14	7	12	2					TGC progenitors	4	3	3
	p-TGC	3	1	1	1					p-TGC	0	0	0
	SpA-TGC	0	2	5	0					SpA-TGC	0	0	1

## Sheet: EDF7g
Extended Data Figure 7g
left panel						right panel
genotype	frequency	cell_type				chorion_frequency	genotype	embryo
Elf5_ExE_KO	0.0105263	Chorion				0.05	Time_match_WT	190527_6E
Time_match_WT	0.0909091	Chorion				0	Time_match_WT	EXE10_e10
Elf5_ExE_KO	0.115789	Chorion progenitors				0.0344828	Time_match_WT	190527_2E
Time_match_WT	0.761364	Chorion progenitors				0	Time_match_WT	EXE10_e8
Elf5_ExE_KO	0.105263	Intermediate Chorion				0	Time_match_WT	190527_3E
Time_match_WT	0.0625	Intermediate Chorion				0.133333	Time_match_WT	181209_R_1
Elf5_ExE_KO	0.0526316	SpT-Gly				0.0714286	Time_match_WT	EXE6_p1_e2
Time_match_WT	0.0284091	SpT-Gly				0.0344828	Time_match_WT	EXE10_e11
Elf5_ExE_KO	0.347368	EPC progenitors				0.111111	Time_match_WT	190527_3F
Time_match_WT	0.0170455	EPC progenitors				0.0571429	Time_match_WT	EXE10_e13
Elf5_ExE_KO	0.368421	TGC progenitors				0.0416667	Time_match_WT	EXE10_e9
Time_match_WT	0.0397727	TGC progenitors				0.0952381	Time_match_WT	190527_4F
						0.0322581	Time_match_WT	190506_E7.5_e3
						0.0689655	Time_match_WT	190527_1F
						0.0322581	Time_match_WT	190527_2F
						0.0526316	Time_match_WT	EXE12_e5
						0.0434783	Time_match_WT	EXE14_spatial_e2
						0	Time_match_WT	190527_7F
						0.0526316	Time_match_WT	190527_5F
						0	Time_match_WT	EXE14_spatial_e3
						0	Time_match_WT	181209_R_2
						0.0666667	Time_match_WT	EXE2_e4
						0.0188679	Time_match_WT	EXE13_e6
						0.175	Time_match_WT	EXE14_spatial_e1
						0.0384615	Time_match_WT	EXE14_spatial_e6
						0.0588235	Time_match_WT	190506_E7.5_e1
						0	Time_match_WT	190506_E7.5_e2
						0.0555556	Time_match_WT	190313_W_wt05
						0	Time_match_WT	190527_8F
						0.0526316	Time_match_WT	190527_6F
						0.137931	Time_match_WT	190506_E7.5_e4
						0	Time_match_WT	EXE23_E2
						0.030303	Time_match_WT	EXE2_e3
						0.0384615	Time_match_WT	EXE6_p1_e1
						0	Time_match_WT	190307_W_wt10
						0.0392157	Time_match_WT	EXE11_e4
						0	Time_match_WT	191217_m2e2
						0.0909091	Time_match_WT	EXE6_p2_e3
						0.0263158	Time_match_WT	EXE6_p3_e6
						0	Time_match_WT	190506_E7.5_e6
						0	Time_match_WT	190506_E7.5_e7
						0.0285714	Time_match_WT	EXE11_e3
						0.0681818	Time_match_WT	EXE21_m1e4
						0.105263	Time_match_WT	EXE12_e3
						0.0769231	Time_match_WT	EXE12_e1
						0.125	Time_match_WT	EXE13_e2
						0.0408163	Time_match_WT	190313_W_wt06
						0.09375	Time_match_WT	EXE12_e4
						0.111111	Time_match_WT	EXE13_e5
						0	Time_match_WT	191217_m2e4
						0.266667	Time_match_WT	EXE13_e4
						0.0962963	Time_match_WT	EXE25_m2e3
						0.30137	Time_match_WT	EXE25_m2e2
						0.0188679	Time_match_WT	EXE24_m1e4
						0.146067	Time_match_WT	EXE25_m1e3
						0.0196078	Elf5_ExE_KO	elf5_exp4_m1e2
						0	Elf5_ExE_KO	elf5_exp6_KO_m1e1
						0	Elf5_ExE_KO	elf5_exp6_KO_m2e3
						0	Elf5_ExE_KO	elf5_ko_exp8_e12

## Sheet: EDF7h
Extended Data Figure 7h
WT cells											Elf5 KO cells
cell	embryo	cell_type_color	tgc_score	spt_score	chp_score	chor_score	cell_type				cell	embryo	cell_type_color	type	cell_type	tgc_score	spt_score	chp_score	chor_score
181209_P01.181209_P01003	181209_R_1	#ffd854	-6.14728	-5.10334	-5.96747	-6.99008	Chorion progenitors				p1_elf5_exp4_sg2_3.p1_elf5_exp4_sg2_3206	elf5_exp4_m1e2	#b2b2b2	KO	Intermediate Chorion	-6.17069	-5.08004	-7.43957	-7.01703
181209_P01.181209_P01004	181209_R_1	#ffd854	-6.90909	-5.5728	-6.2432	-7.18831	Chorion progenitors				p1_elf5_exp4_sg2_3.p1_elf5_exp4_sg2_3212	elf5_exp4_m1e2	#ffd854	KO	Chorion progenitors	-5.97514	-5.91387	-7.00998	-6.47947
181209_P01.181209_P01018	181209_R_1	#ffd854	-6.68845	-6.00005	-6.81115	-7.65761	Chorion progenitors				p1_elf5_exp4_sg2_3.p1_elf5_exp4_sg2_3228	elf5_exp4_m1e2	#b2b2b2	KO	Intermediate Chorion	-6.54789	-5.4721	-7.76789	-6.8724
181209_P01.181209_P01020	181209_R_1	#b2b2b2	-6.86722	-5.32008	-6.79415	-7.51943	Intermediate Chorion				p1_elf5_exp4_sg2_3.p1_elf5_exp4_sg2_3245	elf5_exp4_m1e2	#ffd854	KO	Chorion progenitors	-5.90842	-5.76064	-6.08559	-7.41137
181209_P01.181209_P01029	181209_R_1	#ffd854	-6.56631	-5.57347	-5.38172	-7.76978	Chorion progenitors				p1_elf5_exp4_sg2_3.p1_elf5_exp4_sg2_3247	elf5_exp4_m1e2	#b2b2b2	KO	Intermediate Chorion	-6.33171	-5.49116	-6.83443	-6.25424
181209_P01.181209_P01032	181209_R_1	#ffd854	-6.57993	-5.46709	-6.53407	-7.72892	Chorion progenitors				p1_elf5_exp4_sg2_3.p1_elf5_exp4_sg2_3255	elf5_exp4_m1e2	#b2b2b2	KO	Intermediate Chorion	-6.1463	-5.53631	-7.411	-6.9103
181209_P01.181209_P01035	181209_R_1	#ffd854	-6.53343	-5.70648	-6.04769	-7.55395	Chorion progenitors				p1_elf5_exp4_sg2_3.p1_elf5_exp4_sg2_3276	elf5_exp4_m1e2	#ffd854	KO	Chorion progenitors	-5.70665	-5.38305	-6.12448	-6.60693
181209_P01.181209_P01038	181209_R_1	#ffd854	-6.46816	-5.86741	-6.05218	-7.42864	Chorion progenitors				p1_elf5_exp4_sg2_3.p1_elf5_exp4_sg2_3278	elf5_exp4_m1e2	#ffd854	KO	Chorion progenitors	-5.92378	-6.14396	-6.59758	-6.89224
181209_P01.181209_P01043	181209_R_1	#ffd854	-6.36091	-5.28525	-5.57188	-7.93705	Chorion progenitors				p1_elf5_exp4_sg2_3.p1_elf5_exp4_sg2_3325	elf5_exp4_m1e2	#ffad1e	KO	Chorion	-6.07555	-5.63913	-6.9814	-6.90696
181209_P01.181209_P01047	181209_R_1	#ffd854	-6.34967	-5.27459	-6.10065	-7.90351	Chorion progenitors				p1_elf5_exp4_sg2_3.p1_elf5_exp4_sg2_3333	elf5_exp4_m1e2	#ffd854	KO	Chorion progenitors	-6.21064	-5.49225	-6.86528	-6.96418
181209_P01.181209_P01067	181209_R_1	#ffad1e	-7.08423	-5.39315	-7.1514	-7.45653	Chorion				p1_elf5_exp4_sg2_3.p1_elf5_exp4_sg2_3335	elf5_exp4_m1e2	#ffd854	KO	Chorion progenitors	-6.1125	-5.51905	-6.7844	-6.57254
181209_P01.181209_P01073	181209_R_1	#ffad1e	-6.6466	-5.6947	-6.1455	-7.92706	Chorion				elf5_sg2_sg3_exp6_p1.elf5_sg2_sg3_exp6_p1080	elf5_exp6_KO_m1e1	#ffd854	KO	Chorion progenitors	-6.15904	-6.04024	-6.27624	-7.32393
181209_P01.181209_P01076	181209_R_1	#ffd854	-7.17256	-5.14881	-5.98124	-7.17256	Chorion progenitors				elf5_sg2_sg3_exp6_p1.elf5_sg2_sg3_exp6_p1114	elf5_exp6_KO_m1e1	#ffd854	KO	Chorion progenitors	-5.96729	-6.04486	-6.48143	-7.39442
181209_P01.181209_P01087	181209_R_1	#ffd854	-6.5764	-5.90922	-5.82929	-7.85558	Chorion progenitors				elf5_sg2_sg3_exp6_p1.elf5_sg2_sg3_exp6_p1157	elf5_exp6_KO_m1e1	#ffd854	KO	Chorion progenitors	-5.75029	-5.80463	-5.9079	-7.2669
181209_P01.181209_P01098	181209_R_1	#ffd854	-7.10356	-5.93074	-6.26838	-6.99465	Chorion progenitors				elf5_sg2_sg3_exp6_p3.elf5_sg2_sg3_exp6_p3082	elf5_exp6_KO_m2e3	#b2b2b2	KO	Intermediate Chorion	-5.87227	-5.53713	-6.52997	-5.99014
181209_P01.181209_P01128	181209_R_2	#ffd854	-6.58318	-5.62021	-5.49223	-7.23076	Chorion progenitors				p5_elf5_sc_exp8_sg2_sg3.p5_elf5_sc_exp8_sg2_sg3022	elf5_ko_exp8_e12	#b2b2b2	KO	Intermediate Chorion	-6.84351	-5.24548	-6.65098	-5.40351
181209_P01.181209_P01148	181209_R_2	#ffd854	-6.71192	-5.44486	-6.24344	-7.26768	Chorion progenitors				p5_elf5_sc_exp8_sg2_sg3.p5_elf5_sc_exp8_sg2_sg3053	elf5_ko_exp8_e12	#b2b2b2	KO	Intermediate Chorion	-6.59424	-5.4149	-6.97848	-6.04075
181209_P01.181209_P01151	181209_R_2	#ffd854	-7.3497	-5.80134	-5.53795	-7.93774	Chorion progenitors				p5_elf5_sc_exp8_sg2_sg3.p5_elf5_sc_exp8_sg2_sg3061	elf5_ko_exp8_e12	#b2b2b2	KO	Intermediate Chorion	-6.61581	-5.7184	-7.00281	-6.61581
181209_P01.181209_P01152	181209_R_2	#ffd854	-6.68896	-5.45922	-6.23807	-7.17366	Chorion progenitors				p5_elf5_sc_exp8_sg2_sg3.p5_elf5_sc_exp8_sg2_sg3099	elf5_ko_exp8_e12	#b2b2b2	KO	Intermediate Chorion	-6.41327	-5.64126	-6.84553	-6.77985
181209_P01.181209_P01162	181209_R_2	#ffd854	-6.67389	-5.68591	-5.2817	-7.37479	Chorion progenitors				p5_elf5_sc_exp8_sg2_sg3.p5_elf5_sc_exp8_sg2_sg3195	elf5_ko_exp8_e12	#b2b2b2	KO	Intermediate Chorion	-6.32911	-6.15104	-6.9035	-7.1051
181209_P01.181209_P01182	181209_R_2	#ffd854	-7.17986	-5.74156	-5.78	-7.66384	Chorion progenitors				p5_elf5_sc_exp8_sg2_sg3.p5_elf5_sc_exp8_sg2_sg3257	elf5_ko_exp8_e12	#ffd854	KO	Chorion progenitors	-6.43661	-6.05316	-6.67487	-7.09258
181209_P01.181209_P01189	181209_R_2	#ffd854	-6.41967	-5.85439	-5.8112	-7.74017	Chorion progenitors				p5_elf5_sc_exp8_sg2_sg3.p5_elf5_sc_exp8_sg2_sg3323	elf5_ko_exp8_e12	#ffd854	KO	Chorion progenitors	-6.90583	-6.21616	-6.28821	-7.41753
181209_P01.181209_P01198	181209_R_2	#ffd854	-6.33549	-5.65967	-5.88374	-7.8234	Chorion progenitors
181209_P01.181209_P01200	181209_R_2	#ffd854	-6.61682	-5.43209	-5.68941	-7.41369	Chorion progenitors
181209_P01.181209_P01230	181209_R_2	#ffd854	-6.05919	-5.70696	-6.01017	-7.60199	Chorion progenitors
181209_P01.181209_P01235	181209_R_2	#ffd854	-6.86322	-5.60713	-5.37304	-8.00556	Chorion progenitors
181209_P01.181209_P01238	181209_R_2	#ffd854	-6.59592	-5.57697	-5.79763	-7.97623	Chorion progenitors
181209_P01.181209_P01265	181209_R_2	#ffd854	-6.36814	-5.58048	-5.71428	-7.73251	Chorion progenitors
181209_P01.181209_P01270	181209_R_2	#ffd854	-6.66725	-5.31271	-5.93711	-7.45123	Chorion progenitors
181209_P01.181209_P01285	181209_R_2	#ffd854	-6.66015	-5.86485	-6.54683	-7.4859	Chorion progenitors
181209_P01.181209_P01286	181209_R_2	#ffd854	-6.8253	-5.99685	-5.97451	-7.46956	Chorion progenitors
181209_P01.181209_P01335	181209_R_3	#ffd854	-6.71816	-5.50973	-6.03701	-7.90849	Chorion progenitors
181209_P01.181209_P01338	181209_R_3	#ffd854	-5.96916	-5.13637	-6.02664	-6.99165	Chorion progenitors
181209_P01.181209_P01352	181209_R_3	#ffd854	-7.78586	-5.64815	-6.10948	-8.26659	Chorion progenitors
181209_P01.181209_P01353	181209_R_3	#ffad1e	-6.42821	-5.66014	-6.83566	-7.30903	Chorion
181209_P03.181209_P03108	181209_R_14	#ffd854	-6.56787	-6.34171	-5.63798	-8.83314	Chorion progenitors
181209_P03.181209_P03111	181209_R_14	#ffd854	-6.88941	-5.8691	-5.42323	-8.45041	Chorion progenitors
181209_P03.181209_P03112	181209_R_14	#ffd854	-7.22428	-6.27733	-5.39588	-7.92932	Chorion progenitors
181209_P03.181209_P03116	181209_R_14	#ffd854	-6.68411	-6.01816	-5.33203	-7.63613	Chorion progenitors
181209_P03.181209_P03131	181209_R_14	#ffd854	-6.3022	-5.7243	-5.83172	-7.34345	Chorion progenitors
181209_P03.181209_P03136	181209_R_14	#ffd854	-6.34785	-5.48522	-5.62422	-7.21277	Chorion progenitors
181209_P03.181209_P03137	181209_R_14	#b2b2b2	-6.77878	-5.09795	-7.23465	-6.6203	Intermediate Chorion
181209_P03.181209_P03141	181209_R_14	#ffd854	-6.48416	-5.86538	-5.24188	-7.76742	Chorion progenitors
181209_P03.181209_P03148	181209_R_14	#ffd854	-6.96141	-5.6099	-6.79873	-7.21151	Chorion progenitors
181209_P03.181209_P03149	181209_R_14	#b2b2b2	-7.08754	-5.42762	-7.90356	-6.80539	Intermediate Chorion
181209_P03.181209_P03159	181209_R_16	#b2b2b2	-6.55943	-5.45139	-7.55853	-7.65152	Intermediate Chorion
181209_P03.181209_P03161	181209_R_14	#ffd854	-6.36805	-5.40445	-6.14918	-7.90458	Chorion progenitors
181209_P03.181209_P03163	181209_R_16	#ffd854	-6.6552	-5.17059	-5.48459	-7.3706	Chorion progenitors
181209_P03.181209_P03168	181209_R_16	#b2b2b2	-6.73955	-5.45539	-6.93648	-7.76978	Intermediate Chorion
181209_P03.181209_P03169	181209_R_14	#b2b2b2	-6.54391	-5.28013	-7.31035	-6.80381	Intermediate Chorion
181209_P03.181209_P03177	181209_R_14	#ffd854	-6.6444	-5.38299	-6.06199	-6.99024	Chorion progenitors
181209_P03.181209_P03178	181209_R_14	#ffd854	-6.33382	-5.22334	-5.33433	-7.65419	Chorion progenitors
181209_P03.181209_P03190	181209_R_14	#ffd854	-6.75224	-5.55554	-5.69789	-7.64517	Chorion progenitors
181209_P03.181209_P03196	181209_R_16	#ffd854	-6.81216	-5.37964	-5.87633	-7.50278	Chorion progenitors
181209_P03.181209_P03202	181209_R_16	#b2b2b2	-6.86129	-5.13019	-7.22147	-5.906	Intermediate Chorion
181209_P03.181209_P03218	181209_R_16	#ffd854	-6.87034	-5.56485	-6.67226	-7.27632	Chorion progenitors
181209_P03.181209_P03226	181209_R_16	#b2b2b2	-6.84982	-5.31107	-6.95149	-6.50249	Intermediate Chorion
181209_P03.181209_P03227	181209_R_16	#ffd854	-6.07335	-6.17797	-5.61595	-7.8079	Chorion progenitors
181209_P03.181209_P03230	181209_R_16	#b2b2b2	-7.48445	-5.34663	-7.48445	-6.36493	Intermediate Chorion
181209_P03.181209_P03251	181209_R_16	#b2b2b2	-7.01809	-5.90671	-7.66795	-6.82266	Intermediate Chorion
181209_P03.181209_P03252	181209_R_16	#ffad1e	-7.29813	-5.51814	-6.74416	-7.29813	Chorion
181209_P03.181209_P03260	181209_R_11	#ffd854	-6.94397	-5.65456	-7.1865	-7.71167	Chorion progenitors
181209_P03.181209_P03264	181209_R_11	#b2b2b2	-6.62313	-5.08265	-8.08231	-6.54859	Intermediate Chorion
181209_P03.181209_P03267	181209_R_11	#b2b2b2	-6.9775	-5.6093	-7.39198	-7.16991	Intermediate Chorion
181209_P03.181209_P03275	181209_R_11	#ffd854	-6.36973	-5.87118	-5.67446	-7.94769	Chorion progenitors
181209_P03.181209_P03276	181209_R_11	#ffd854	-6.23459	-5.88419	-5.82871	-7.55581	Chorion progenitors
181209_P03.181209_P03280	181209_R_11	#ffd854	-6.52399	-5.29298	-6.96544	-7.21543	Chorion progenitors
181209_P03.181209_P03283	181209_R_11	#ffd854	-6.37913	-5.08389	-5.56462	-7.95202	Chorion progenitors
181209_P03.181209_P03287	181209_R_16	#ffad1e	-6.67243	-4.9402	-7.49233	-7.41554	Chorion
181209_P03.181209_P03289	181209_R_11	#ffd854	-6.79219	-5.49307	-5.97486	-7.81575	Chorion progenitors
181209_P03.181209_P03292	181209_R_11	#ffd854	-6.67903	-6.10744	-5.72675	-8.29233	Chorion progenitors
181209_P03.181209_P03293	181209_R_11	#ffd854	-6.85645	-5.40242	-6.10415	-8.07539	Chorion progenitors
181209_P03.181209_P03294	181209_R_11	#b2b2b2	-7.02941	-5.8435	-8.2795	-7.20716	Intermediate Chorion
181209_P03.181209_P03295	181209_R_11	#ffd854	-6.53612	-5.71067	-5.7586	-8.16015	Chorion progenitors
181209_P03.181209_P03296	181209_R_11	#b2b2b2	-6.45184	-5.62275	-6.7289	-7.52335	Intermediate Chorion
181209_P03.181209_P03297	181209_R_11	#ffd854	-6.13659	-5.76087	-5.66104	-7.4405	Chorion progenitors
181209_P03.181209_P03301	181209_R_11	#ffd854	-6.52973	-5.51786	-5.90253	-7.55376	Chorion progenitors
181209_P03.181209_P03302	181209_R_11	#ffd854	-6.8593	-6.33128	-5.35802	-8.29898	Chorion progenitors
181209_P03.181209_P03304	181209_R_12	#b2b2b2	-6.88857	-5.36916	-7.32155	-7.66164	Intermediate Chorion
181209_P03.181209_P03312	181209_R_12	#ffd854	-6.78296	-5.30801	-6.17975	-8.21865	Chorion progenitors
181209_P03.181209_P03313	181209_R_12	#ffd854	-6.65763	-5.92127	-5.68263	-8.10243	Chorion progenitors
181209_P03.181209_P03317	181209_R_12	#ffd854	-6.23914	-5.42835	-6.07353	-7.50403	Chorion progenitors
181209_P03.181209_P03319	181209_R_12	#ffd854	-7.01316	-5.31288	-6.00169	-7.83789	Chorion progenitors
181209_P03.181209_P03321	181209_R_12	#ffd854	-6.56142	-5.30328	-6.8556	-7.22554	Chorion progenitors
181209_P03.181209_P03332	181209_R_12	#ffd854	-6.96016	-5.68115	-6.59074	-7.67116	Chorion progenitors
181209_P03.181209_P03377	181209_R_13	#ffad1e	-6.38782	-5.39075	-6.94145	-6.7819	Chorion
181209_P03.181209_P03378	181209_R_13	#ffd854	-6.5514	-5.34809	-6.72484	-7.95883	Chorion progenitors
181209_P03.181209_P03380	181209_R_13	#ffd854	-6.79427	-5.75739	-6.10404	-7.65878	Chorion progenitors
181209_P04.181209_P04001	181209_R_13	#ffd854	-6.63857	-5.8336	-6.27416	-8.00822	Chorion progenitors
181209_P04.181209_P04002	181209_R_13	#ffd854	-6.72866	-5.83856	-5.90325	-7.58324	Chorion progenitors
181209_P04.181209_P04008	181209_R_13	#ffd854	-6.49051	-5.42556	-5.60344	-7.72969	Chorion progenitors
181209_P04.181209_P04011	181209_R_13	#ffd854	-6.65571	-5.73034	-5.41185	-7.28131	Chorion progenitors
181209_P04.181209_P04017	181209_R_13	#ffd854	-6.63291	-5.8339	-5.5668	-7.88121	Chorion progenitors
181209_P04.181209_P04029	181209_R_13	#ffd854	-6.73044	-5.65842	-5.78662	-7.58485	Chorion progenitors
181209_P04.181209_P04030	181209_R_13	#ffd854	-6.86359	-5.14233	-5.90571	-7.3669	Chorion progenitors
181209_P04.181209_P04040	181209_R_13	#ffd854	-6.7291	-5.50205	-5.74886	-7.39129	Chorion progenitors
181209_P04.181209_P04048	181209_R_13	#ffd854	-6.44384	-5.40105	-6.24566	-7.72662	Chorion progenitors
181209_P04.181209_P04065	181209_R_13	#ffd854	-7.15744	-5.6284	-6.40401	-7.42878	Chorion progenitors
181209_P04.181209_P04070	181209_R_13	#ffd854	-6.89896	-5.64564	-6.04682	-7.52548	Chorion progenitors
181209_P04.181209_P04077	181209_R_13	#ffd854	-6.59391	-5.45343	-6.37074	-8.05082	Chorion progenitors
181209_P04.181209_P04083	181209_R_15	#ffd854	-6.80225	-5.99524	-5.76314	-7.97118	Chorion progenitors
181209_P04.181209_P04085	181209_R_13	#ffd854	-6.22748	-6.06313	-6.01226	-8.58157	Chorion progenitors
181209_P04.181209_P04093	181209_R_13	#ffd854	-6.60854	-5.92901	-6.29745	-7.93629	Chorion progenitors
181209_P04.181209_P04097	181209_R_15	#ffd854	-6.44257	-6.07707	-6.02424	-7.68263	Chorion progenitors
181209_P04.181209_P04124	181209_R_15	#ffd854	-6.67714	-5.28609	-5.75291	-7.44893	Chorion progenitors
181209_P04.181209_P04137	181209_R_15	#ffd854	-7.05689	-6.02817	-5.48893	-8.30124	Chorion progenitors
181209_P04.181209_P04139	181209_R_15	#ffd854	-7.31623	-5.68323	-5.81984	-7.6566	Chorion progenitors
190304_P01.190304_P01004	190304_W_wt01	#ffd854	-6.3061	-5.49846	-5.36433	-7.44439	Chorion progenitors
190304_P01.190304_P01012	190304_W_wt01	#b2b2b2	-7.19888	-4.93841	-7.68158	-5.86741	Intermediate Chorion
190304_P01.190304_P01028	190304_W_wt01	#ffd854	-6.17868	-5.04605	-6.24385	-6.71231	Chorion progenitors
190304_P01.190304_P01112	190304_W_wt02	#ffd854	-6.26699	-5.46924	-5.32364	-7.43121	Chorion progenitors
190304_P01.190304_P01131	190304_W_wt02	#b2b2b2	-6.42306	-5.2029	-7.0988	-6.30788	Intermediate Chorion
190304_P01.190304_P01159	190304_W_wt03	#ffad1e	-6.27331	-5.40926	-7.47039	-6.80353	Chorion
190304_P01.190304_P01168	190304_W_wt03	#ffd854	-6.5764	-5.45476	-5.82929	-7.22438	Chorion progenitors
190304_P01.190304_P01175	190304_W_wt03	#ffd854	-6.27947	-4.96567	-5.78386	-7.17154	Chorion progenitors
190304_P01.190304_P01176	190304_W_wt03	#b2b2b2	-6.65764	-5.33196	-7.42638	-6.08623	Intermediate Chorion
190304_P01.190304_P01180	190304_W_wt03	#ffd854	-6.69707	-5.14599	-5.28857	-7.46724	Chorion progenitors
190304_P01.190304_P01191	190304_W_wt03	#b2b2b2	-6.61047	-5.49433	-8.57097	-6.86068	Intermediate Chorion
190304_P01.190304_P01196	190304_W_wt03	#ffd854	-6.49883	-5.36007	-6.12883	-8.01212	Chorion progenitors
190304_P01.190304_P01215	190304_W_wt03	#ffd854	-7.16975	-5.17117	-5.87389	-7.29885	Chorion progenitors
190304_P01.190304_P01219	190304_W_wt03	#ffd854	-6.54133	-6.14071	-6.08356	-7.81639	Chorion progenitors
190304_P01.190304_P01220	190304_W_wt03	#ffd854	-5.89053	-5.4108	-5.54218	-7.35341	Chorion progenitors
190304_P01.190304_P01231	190304_W_wt03	#b2b2b2	-6.6308	-5.2514	-7.25307	-6.95309	Intermediate Chorion
190304_P01.190304_P01244	190304_W_wt03	#ffd854	-6.99785	-5.77021	-6.14577	-7.74096	Chorion progenitors
190304_P01.190304_P01255	190304_W_wt03	#ffd854	-6.28592	-5.41808	-6.88467	-6.99478	Chorion progenitors
190304_P01.190304_P01263	190304_W_wt03	#ffd854	-6.07118	-5.59749	-5.51892	-6.78111	Chorion progenitors
190304_P01.190304_P01264	190304_W_wt03	#ffd854	-6.9694	-5.0218	-5.67202	-7.24682	Chorion progenitors
190304_P01.190304_P01304	190304_W_wt03	#ffd854	-6.38432	-5.59091	-5.19336	-8.06169	Chorion progenitors
190304_P01.190304_P01327	190304_W_wt04	#b2b2b2	-6.47311	-4.90062	-7.22205	-5.53866	Intermediate Chorion
190304_P01.190304_P01333	190304_W_wt04	#b2b2b2	-7.00124	-5.34558	-7.17953	-6.18924	Intermediate Chorion
190304_P01.190304_P01339	190304_W_wt06	#ffd854	-6.91845	-5.70522	-5.56076	-7.63318	Chorion progenitors
190304_P01.190304_P01343	190304_W_wt06	#ffd854	-6.39321	-5.45515	-6.39321	-7.07626	Chorion progenitors
190304_P01.190304_P01344	190304_W_wt06	#ffd854	-6.85176	-5.63344	-6.65337	-8.13689	Chorion progenitors
190304_P02.190304_P02005	190304_W_wt06	#ffd854	-6.66677	-5.38624	-5.71128	-8.03467	Chorion progenitors
190304_P02.190304_P02027	190304_W_wt07	#ffd854	-7.22399	-5.47446	-5.95048	-8.43156	Chorion progenitors
190304_P02.190304_P02056	190304_W_wt07	#ffd854	-6.79349	-5.00187	-6.1639	-6.60854	Chorion progenitors
190304_P02.190304_P02060	190304_W_wt07	#ffd854	-6.61014	-4.89387	-6.10315	-6.79507	Chorion progenitors
190304_P02.190304_P02069	190304_W_wt07	#ffd854	-6.27243	-5.36828	-5.77664	-7.165	Chorion progenitors
190304_P02.190304_P02073	190304_W_wt07	#ffd854	-6.45776	-6.14738	-5.48682	-7.15685	Chorion progenitors
190304_P02.190304_P02087	190304_W_wt07	#ffad1e	-6.44756	-5.27444	-6.82123	-6.2917	Chorion
190304_P02.190304_P02108	190304_W_wt07	#ffd854	-5.97253	-5.556	-6.42217	-6.88467	Chorion progenitors
190304_P02.190304_P02124	190304_W_wt07	#ffd854	-6.5168	-5.41201	-5.58441	-8.09967	Chorion progenitors
190304_P02.190304_P02149	190304_W_wt07	#ffd854	-6.30896	-5.25642	-6.0404	-7.19888	Chorion progenitors
190304_P02.190304_P02171	190304_W_wt08	#b2b2b2	-6.54427	-5.02322	-6.91511	-6.54427	Intermediate Chorion
190304_P02.190304_P02173	190304_W_wt08	#b2b2b2	-6.18671	-5.54114	-6.51144	-7.25781	Intermediate Chorion
190304_P02.190304_P02174	190304_W_wt08	#ffd854	-6.14566	-5.52316	-5.70238	-7.2645	Chorion progenitors
190304_P02.190304_P02196	190304_W_wt08	#ffd854	-7.01684	-5.11172	-6.33638	-6.83552	Chorion progenitors
190304_P02.190304_P02197	190304_W_wt08	#ffd854	-6.62932	-5.5033	-6.20938	-6.80171	Chorion progenitors
190304_P02.190304_P02203	190304_W_wt08	#ffd854	-6.57607	-5.57621	-6.32458	-8.16049	Chorion progenitors
190304_P02.190304_P02205	190304_W_wt08	#b2b2b2	-6.74276	-4.84311	-7.28888	-5.90453	Intermediate Chorion
190304_P02.190304_P02241	190304_W_wt08	#ffd854	-6.31193	-5.22741	-6.25532	-7.14911	Chorion progenitors
190304_P02.190304_P02286	190304_W_wt08	#ffd854	-7.15049	-5.6207	-5.90397	-8.1937	Chorion progenitors
190304_P02.190304_P02289	190304_W_wt08	#b2b2b2	-7.3157	-5.21853	-7.58128	-5.72227	Intermediate Chorion
190304_P02.190304_P02293	190304_W_wt08	#b2b2b2	-6.09152	-5.86573	-7.72495	-6.59886	Intermediate Chorion
190304_P02.190304_P02296	190304_W_wt08	#ffd854	-6.07933	-5.54735	-6.56084	-7.04079	Chorion progenitors
190304_P02.190304_P02306	190304_W_wt08	#ffd854	-6.67876	-5.57175	-4.87128	-7.53805	Chorion progenitors
190304_P02.190304_P02309	190304_W_wt08	#b2b2b2	-6.44106	-6.00682	-6.98915	-6.84811	Intermediate Chorion
190304_P02.190304_P02313	190304_W_wt08	#ffd854	-6.34117	-5.71543	-5.79574	-7.22871	Chorion progenitors
190304_P02.190304_P02317	190304_W_wt08	#ffd854	-6.67714	-6.05552	-5.42835	-7.99347	Chorion progenitors
190304_P02.190304_P02340	190304_W_wt08	#ffd854	-6.58939	-5.48188	-5.51589	-6.38698	Chorion progenitors
190304_P02.190304_P02346	190304_W_wt08	#ffd854	-6.59553	-5.40951	-5.70788	-7.26656	Chorion progenitors
190304_P02.190304_P02359	190304_W_wt08	#b2b2b2	-6.45776	-5.00981	-7.54108	-6.32549	Intermediate Chorion
190304_P03.190304_P03001	190304_W_wt09	#b2b2b2	-6.52521	-4.90277	-7.41559	-5.87832	Intermediate Chorion
190304_P03.190304_P03003	190304_W_wt09	#ffd854	-6.25451	-5.31067	-6.66534	-7.00478	Chorion progenitors
190304_P03.190304_P03009	190304_W_wt09	#ffd854	-5.95584	-6.005	-5.77444	-8.07891	Chorion progenitors
190304_P03.190304_P03013	190304_W_wt09	#ffd854	-6.52611	-5.30693	-6.24094	-7.08128	Chorion progenitors
190304_P03.190304_P03046	190304_W_wt09	#ffd854	-6.40879	-5.47142	-5.32752	-7.04609	Chorion progenitors
190304_P03.190304_P03079	190304_W_wt10	#b2b2b2	-7.10261	-4.98649	-7.3758	-5.92304	Intermediate Chorion
190304_P03.190304_P03081	190304_W_wt09	#ffd854	-6.46703	-5.5496	-5.60279	-7.84517	Chorion progenitors
190304_P03.190304_P03088	190304_W_wt10	#b2b2b2	-7.11279	-5.24635	-7.52048	-5.9552	Intermediate Chorion
190304_P03.190304_P03090	190304_W_wt10	#ffd854	-6.32227	-5.56944	-6.18756	-7.59883	Chorion progenitors
190304_P03.190304_P03092	190304_W_wt10	#ffd854	-6.32965	-5.54513	-5.91994	-7.21805	Chorion progenitors
190304_P03.190304_P03096	190304_W_wt10	#ffd854	-6.1165	-5.3309	-5.45116	-7.38861	Chorion progenitors
190304_P03.190304_P03097	190304_W_wt10	#ffd854	-6.67192	-5.80545	-5.63791	-7.53184	Chorion progenitors
190304_P03.190304_P03109	190304_W_wt10	#b2b2b2	-6.53837	-5.17357	-6.76137	-6.64556	Intermediate Chorion
190304_P03.190304_P03114	190304_W_wt10	#ffd854	-6.23915	-5.62172	-5.5649	-7.78453	Chorion progenitors
190304_P03.190304_P03118	190304_W_wt10	#ffd854	-6.94535	-5.42536	-5.63113	-7.12055	Chorion progenitors
190304_P03.190304_P03127	190304_W_wt10	#ffd854	-6.7376	-5.57612	-5.46938	-7.78261	Chorion progenitors
190304_P03.190304_P03131	190304_W_wt10	#b2b2b2	-7.49497	-5.42323	-7.39129	-6.57344	Intermediate Chorion
190304_P03.190304_P03138	190304_W_wt10	#ffad1e	-6.68745	-5.24695	-7.42114	-6.22413	Chorion
190304_P03.190304_P03139	190304_W_wt10	#b2b2b2	-6.51289	-4.93776	-6.60971	-6.66067	Intermediate Chorion
190304_P03.190304_P03146	190304_W_wt10	#b2b2b2	-6.44231	-5.63436	-6.80667	-6.80667	Intermediate Chorion
190304_P03.190304_P03147	190304_W_wt10	#b2b2b2	-6.83039	-4.82038	-7.33551	-6.12753	Intermediate Chorion
190304_P03.190304_P03151	190304_W_wt10	#ffd854	-6.72401	-5.65207	-5.65207	-7.78271	Chorion progenitors
190304_P03.190304_P03153	190304_W_wt10	#ffd854	-6.50999	-5.51504	-6.3065	-7.57416	Chorion progenitors
190304_P03.190304_P03157	190304_W_wt10	#b2b2b2	-7.16961	-4.95003	-6.8669	-5.64972	Intermediate Chorion
190304_P03.190304_P03160	190304_W_wt10	#ffd854	-6.74518	-5.20137	-6.07149	-7.00946	Chorion progenitors
190304_P03.190304_P03167	190304_W_wt10	#ffd854	-6.7997	-5.77347	-5.85438	-7.74679	Chorion progenitors
190304_P03.190304_P03174	190304_W_wt10	#ffd854	-6.42135	-5.46248	-5.50694	-7.42536	Chorion progenitors
190304_P03.190304_P03198	190304_W_wt10	#b2b2b2	-6.81821	-5.34608	-7.03907	-6.7679	Intermediate Chorion
190304_P03.190304_P03209	190304_W_wt10	#b2b2b2	-6.26801	-5.14839	-7.06139	-6.35372	Intermediate Chorion
190304_P03.190304_P03218	190304_W_wt10	#ffd854	-6.55811	-5.42857	-5.79437	-7.1609	Chorion progenitors
190304_P03.190304_P03224	190304_W_wt10	#ffd854	-6.46162	-5.41168	-5.38431	-7.50677	Chorion progenitors
190304_P03.190304_P03256	190304_W_wt10	#ffd854	-6.42752	-5.16951	-5.44477	-7.36467	Chorion progenitors
190307_P09.190307_P09024	190307_W_wt09	#ffd854	-6.19409	-5.22332	-6.57434	-7.75894	Chorion progenitors
190307_P09.190307_P09055	190307_W_wt09	#ffd854	-6.27151	-5.38482	-6.854	-7.21445	Chorion progenitors
190307_P09.190307_P09082	190307_W_wt09	#ffd854	-5.96433	-5.01009	-5.81168	-7.07136	Chorion progenitors
190307_P09.190307_P09159	190307_W_wt09	#ffd854	-6.51868	-5.34137	-6.19409	-7.86073	Chorion progenitors
190307_P09.190307_P09189	190307_W_wt09	#ffd854	-6.25133	-5.08552	-5.93088	-7.14541	Chorion progenitors
190307_P09.190307_P09206	190307_W_wt09	#ffad1e	-6.14361	-5.16904	-7.63108	-7.14474	Chorion
190307_P09.190307_P09228	190307_W_wt09	#ffd854	-6.37028	-5.64804	-6.45545	-7.36124	Chorion progenitors
190307_P09.190307_P09230	190307_W_wt09	#ffd854	-6.41498	-5.29051	-5.94658	-7.33661	Chorion progenitors
190307_P09.190307_P09260	190307_W_wt09	#ffd854	-6.61244	-5.04945	-7.05296	-7.20821	Chorion progenitors
190307_P09.190307_P09316	190307_W_wt09	#ffd854	-6.69634	-5.11534	-7.07786	-7.20837	Chorion progenitors
190307_P09.190307_P09336	190307_W_wt09	#ffd854	-6.50407	-5.61659	-6.12946	-7.66717	Chorion progenitors
190307_P09.190307_P09370	190307_W_wt09	#ffd854	-6.26854	-4.96015	-6.36015	-6.5095	Chorion progenitors
190307_P10.190307_P10013	190307_W_wt10	#ffd854	-6.48625	-5.27779	-5.92712	-7.13947	Chorion progenitors
190307_P10.190307_P10021	190307_W_wt10	#ffd854	-6.47495	-5.49949	-5.79025	-6.99713	Chorion progenitors
190307_P10.190307_P10026	190307_W_wt10	#ffd854	-6.90194	-5.43684	-6.4511	-7.01187	Chorion progenitors
190307_P10.190307_P10031	190307_W_wt10	#ffd854	-6.55879	-5.81942	-5.85386	-7.84753	Chorion progenitors
190307_P10.190307_P10041	190307_W_wt10	#ffd854	-6.61448	-5.37354	-6.08789	-7.11608	Chorion progenitors
190307_P10.190307_P10063	190307_W_wt10	#ffd854	-6.84476	-4.87224	-6.18739	-6.79029	Chorion progenitors
190307_P10.190307_P10068	190307_W_wt10	#ffd854	-6.28489	-5.93061	-6.07504	-7.63923	Chorion progenitors
190307_P10.190307_P10069	190307_W_wt10	#ffd854	-6.72601	-5.06085	-5.75663	-6.77283	Chorion progenitors
190307_P10.190307_P10070	190307_W_wt10	#ffd854	-6.56516	-5.35423	-5.52518	-7.68192	Chorion progenitors
190307_P10.190307_P10078	190307_W_wt10	#ffd854	-6.69748	-5.28174	-6.93087	-7.20945	Chorion progenitors
190307_P10.190307_P10083	190307_W_wt10	#ffd854	-6.42529	-5.34001	-5.72644	-7.42119	Chorion progenitors
190307_P10.190307_P10095	190307_W_wt10	#ffd854	-6.31797	-5.0864	-5.76136	-7.0198	Chorion progenitors
190307_P10.190307_P10098	190307_W_wt10	#ffd854	-6.2943	-5.19903	-6.05026	-7.55835	Chorion progenitors
190307_P10.190307_P10100	190307_W_wt10	#ffd854	-6.90683	-5.57996	-6.04515	-7.58986	Chorion progenitors
190307_P10.190307_P10104	190307_W_wt10	#ffd854	-6.74106	-5.26283	-5.73421	-7.36132	Chorion progenitors
190307_P10.190307_P10107	190307_W_wt10	#ffd854	-6.37814	-5.26115	-5.95181	-7.03724	Chorion progenitors
190307_P10.190307_P10113	190307_W_wt10	#ffd854	-5.94312	-5.42764	-5.77031	-7.11683	Chorion progenitors
190307_P10.190307_P10118	190307_W_wt10	#ffd854	-6.53076	-5.44306	-5.72821	-7.50239	Chorion progenitors
190307_P10.190307_P10120	190307_W_wt10	#b2b2b2	-6.88381	-5.7711	-7.00437	-7.28072	Intermediate Chorion
190307_P10.190307_P10123	190307_W_wt10	#ffd854	-6.4277	-5.49117	-6.19218	-7.52305	Chorion progenitors
190307_P10.190307_P10124	190307_W_wt10	#ffd854	-6.71294	-5.25591	-6.53118	-7.56902	Chorion progenitors
190307_P10.190307_P10130	190307_W_wt10	#ffd854	-6.28989	-5.32109	-5.4296	-7.18121	Chorion progenitors
190307_P10.190307_P10136	190307_W_wt10	#ffd854	-6.36239	-5.39195	-5.5092	-7.58032	Chorion progenitors
190307_P10.190307_P10140	190307_W_wt10	#ffd854	-6.34697	-5.62921	-5.5602	-7.65556	Chorion progenitors
190307_P10.190307_P10141	190307_W_wt10	#ffd854	-6.36528	-5.05723	-6.45431	-6.58225	Chorion progenitors
190307_P10.190307_P10144	190307_W_wt10	#ffd854	-6.01309	-5.60708	-5.5562	-7.56086	Chorion progenitors
190307_P10.190307_P10148	190307_W_wt10	#ffd854	-6.89804	-6.16638	-5.6681	-7.86748	Chorion progenitors
190307_P10.190307_P10155	190307_W_wt10	#ffd854	-6.47176	-5.12176	-6.6838	-7.47518	Chorion progenitors
190307_P10.190307_P10156	190307_W_wt10	#ffd854	-6.93874	-5.23103	-5.97495	-7.43782	Chorion progenitors
190307_P10.190307_P10159	190307_W_wt10	#ffd854	-6.13783	-5.34674	-5.65406	-7.57531	Chorion progenitors
190307_P10.190307_P10161	190307_W_wt10	#ffd854	-6.68886	-5.10729	-6.3489	-7.27129	Chorion progenitors
190307_P10.190307_P10164	190307_W_wt10	#ffd854	-6.46208	-5.32562	-5.9594	-7.44772	Chorion progenitors
190307_P10.190307_P10180	190307_W_wt10	#ffd854	-6.23335	-5.40461	-5.41808	-7.17371	Chorion progenitors
190307_P10.190307_P10182	190307_W_wt10	#ffd854	-6.29387	-5.53586	-5.55786	-7.57582	Chorion progenitors
190307_P10.190307_P10193	190307_W_wt10	#ffd854	-6.15018	-5.59084	-5.76099	-7.93802	Chorion progenitors
190307_P10.190307_P10205	190307_W_wt10	#ffd854	-6.47924	-5.6398	-5.6398	-7.55698	Chorion progenitors
190307_P10.190307_P10216	190307_W_wt10	#ffd854	-6.38326	-5.01237	-6.06508	-7.70255	Chorion progenitors
190307_P10.190307_P10231	190307_W_wt10	#ffd854	-6.42595	-5.42664	-5.69569	-7.73058	Chorion progenitors
190307_P10.190307_P10254	190307_W_wt10	#ffd854	-6.54172	-5.76274	-5.47288	-7.61575	Chorion progenitors
190307_P10.190307_P10255	190307_W_wt10	#ffd854	-6.06297	-5.46677	-6.10706	-7.76353	Chorion progenitors
190307_P10.190307_P10262	190307_W_wt10	#ffd854	-6.54742	-5.80631	-5.43755	-7.60745	Chorion progenitors
190307_P10.190307_P10263	190307_W_wt10	#ffd854	-6.16578	-5.72535	-6.58062	-7.80201	Chorion progenitors
190307_P10.190307_P10269	190307_W_wt10	#ffd854	-6.09377	-5.52223	-5.94578	-7.65715	Chorion progenitors
190307_P10.190307_P10284	190307_W_wt10	#ffd854	-6.4977	-5.56441	-6.10607	-7.40769	Chorion progenitors
190307_P10.190307_P10287	190307_W_wt10	#ffd854	-6.68482	-5.64406	-5.64406	-7.72176	Chorion progenitors
190307_P10.190307_P10313	190307_W_wt10	#ffd854	-6.40546	-5.58269	-6.35359	-7.24019	Chorion progenitors
190307_P10.190307_P10323	190307_W_wt11	#ffad1e	-6.53764	-5.07098	-6.50174	-6.95647	Chorion
190307_P10.190307_P10359	190307_W_wt11	#ffd854	-6.25085	-5.47359	-6.19151	-6.93572	Chorion progenitors
190307_P10.190307_P10373	190307_W_wt11	#ffad1e	-6.99364	-5.61726	-6.79329	-7.41907	Chorion
190307_P11.190307_P11038	190307_W_wt11	#ffd854	-6.04468	-5.06753	-6.24036	-6.93694	Chorion progenitors
190307_P11.190307_P11048	190307_W_wt11	#ffd854	-6.3999	-5.29535	-5.53465	-7.44822	Chorion progenitors
190307_P11.190307_P11060	190307_W_wt11	#ffad1e	-6.41588	-5.35507	-6.14135	-6.98063	Chorion
190307_P11.190307_P11081	190307_W_wt11	#b2b2b2	-6.94431	-5.28975	-6.91303	-6.31388	Intermediate Chorion
190307_P11.190307_P11093	190307_W_wt11	#ffd854	-6.23534	-5.36811	-5.95906	-7.30217	Chorion progenitors
190307_P11.190307_P11115	190307_W_wt11	#ffd854	-6.55653	-4.86362	-6.55653	-6.61863	Chorion progenitors
190307_P11.190307_P11125	190307_W_wt11	#ffd854	-6.41935	-5.69413	-6.1612	-7.37204	Chorion progenitors
190307_P11.190307_P11128	190307_W_wt11	#ffd854	-6.1165	-5.39731	-5.90848	-7.41895	Chorion progenitors
190307_P11.190307_P11144	190307_W_wt11	#ffad1e	-6.41268	-5.01749	-7.56863	-6.2833	Chorion
190307_P11.190307_P11146	190307_W_wt11	#ffd854	-6.3304	-5.16522	-6.7426	-6.7426	Chorion progenitors
190307_P11.190307_P11180	190307_W_wt11	#ffd854	-6.11131	-5.68813	-6.35827	-7.14435	Chorion progenitors
190307_P11.190307_P11184	190307_W_wt11	#ffad1e	-6.43089	-5.40546	-6.99767	-7.04173	Chorion
190307_P11.190307_P11189	190307_W_wt11	#ffd854	-6.46107	-5.5453	-5.82204	-7.12146	Chorion progenitors
190307_P11.190307_P11239	190307_W_wt11	#ffd854	-6.55025	-5.21442	-6.55025	-7.31623	Chorion progenitors
190307_P11.190307_P11269	190307_W_wt11	#ffd854	-6.46855	-5.44379	-6.12262	-7.67468	Chorion progenitors
190307_P11.190307_P11275	190307_W_wt11	#ffd854	-6.42623	-5.09401	-7.03172	-6.80049	Chorion progenitors
190307_P11.190307_P11300	190307_W_wt11	#ffad1e	-7.09935	-5.04142	-7.44991	-6.51117	Chorion
190307_P11.190307_P11316	190307_W_wt11	#ffd854	-6.35975	-5.32983	-6.39599	-7.21318	Chorion progenitors
190307_P11.190307_P11319	190307_W_wt11	#ffd854	-6.16098	-5.72998	-6.21789	-7.70743	Chorion progenitors
190307_P11.190307_P11341	190307_W_wt11	#ffd854	-6.49825	-5.30747	-6.56717	-6.83816	Chorion progenitors
190307_P11.190307_P11342	190307_W_wt11	#ffd854	-6.47557	-5.39765	-5.81774	-6.8381	Chorion progenitors
190307_P11.190307_P11345	190307_W_wt11	#ffd854	-6.19971	-5.23286	-6.28309	-7.29957	Chorion progenitors
190307_P11.190307_P11346	190307_W_wt11	#ffd854	-6.33095	-5.7405	-6.33095	-7.48841	Chorion progenitors
190307_P11.190307_P11357	190307_W_wt11	#ffd854	-6.28585	-5.37888	-5.73121	-7.1567	Chorion progenitors
190307_P11.190307_P11365	190307_W_wt11	#ffad1e	-6.49288	-5.04876	-7.53477	-6.16271	Chorion
190307_P11.190307_P11369	190307_W_wt11	#ffd854	-6.2188	-5.43868	-6.47372	-7.38794	Chorion progenitors
190307_P12.190307_P12010	190307_W_wt12	#ffad1e	-6.43139	-5.22135	-7.26226	-6.51622	Chorion
190307_P12.190307_P12013	190307_W_wt12	#ffad1e	-6.15843	-4.94342	-7.79586	-5.59074	Chorion
190307_P12.190307_P12029	190307_W_wt12	#ffd854	-6.29533	-5.3213	-5.98997	-7.27491	Chorion progenitors
190307_P12.190307_P12034	190307_W_wt12	#ffd854	-6.65905	-5.28048	-6.12353	-7.30195	Chorion progenitors
190307_P12.190307_P12041	190307_W_wt12	#ffd854	-6.67525	-5.40572	-6.47407	-7.233	Chorion progenitors
190307_P12.190307_P12054	190307_W_wt12	#ffad1e	-6.69825	-5.0188	-7.65678	-5.61405	Chorion
190307_P12.190307_P12056	190307_W_wt12	#ffd854	-6.25808	-5.55502	-6.31238	-6.72609	Chorion progenitors
190307_P12.190307_P12074	190307_W_wt12	#ffd854	-6.38492	-5.4465	-6.88408	-6.59664	Chorion progenitors
190307_P12.190307_P12087	190307_W_wt12	#ffd854	-6.34007	-5.3171	-6.42406	-6.60829	Chorion progenitors
190307_P12.190307_P12090	190307_W_wt12	#b2b2b2	-6.40245	-5.37371	-6.12977	-6.56092	Intermediate Chorion
190307_P12.190307_P12114	190307_W_wt12	#ffd854	-5.86101	-5.38338	-5.60252	-7.01118	Chorion progenitors
190307_P12.190307_P12118	190307_W_wt12	#ffd854	-7.38748	-5.30418	-6.18892	-7.68263	Chorion progenitors
190307_P12.190307_P12122	190307_W_wt12	#ffd854	-6.20408	-5.39282	-8.23171	-6.60028	Chorion progenitors
190307_P12.190307_P12138	190307_W_wt12	#ffad1e	-6.96844	-4.5549	-7.1078	-6.33386	Chorion
190307_P12.190307_P12155	190307_W_wt12	#ffd854	-6.39136	-5.58441	-5.51732	-7.65305	Chorion progenitors
190307_P12.190307_P12156	190307_W_wt12	#ffd854	-6.56901	-5.10068	-5.92722	-7.61944	Chorion progenitors
190307_P12.190307_P12170	190307_W_wt12	#ffd854	-6.69866	-5.27276	-6.08783	-7.3039	Chorion progenitors
190307_P12.190307_P12174	190307_W_wt12	#ffad1e	-7.01007	-5.1245	-7.58067	-6.40864	Chorion
190307_P12.190307_P12188	190307_W_wt12	#ffd854	-6.61456	-5.50205	-6.20358	-7.67462	Chorion progenitors
190307_P12.190307_P12218	190307_W_wt12	#ffd854	-6.25444	-5.74216	-5.8542	-7.24682	Chorion progenitors
190307_P12.190307_P12224	190307_W_wt12	#ffd854	-6.42653	-5.39731	-6.46363	-7.06014	Chorion progenitors
190307_P12.190307_P12243	190307_W_wt12	#ffd854	-5.90078	-5.82528	-6.20132	-8.0791	Chorion progenitors
190307_P12.190307_P12254	190307_W_wt12	#ffad1e	-6.91002	-4.97827	-7.86417	-5.72376	Chorion
190307_P12.190307_P12259	190307_W_wt12	#ffd854	-6.55029	-5.5033	-6.71294	-7.49313	Chorion progenitors
190307_P12.190307_P12300	190307_W_wt12	#ffd854	-6.3795	-5.71649	-6.79458	-7.50517	Chorion progenitors
190307_P12.190307_P12306	190307_W_wt12	#ffd854	-6.34443	-5.09461	-6.98219	-6.45934	Chorion progenitors
190307_P12.190307_P12310	190307_W_wt12	#ffd854	-6.40862	-5.98949	-6.80607	-7.11063	Chorion progenitors
190307_P12.190307_P12320	190307_W_wt12	#ffd854	-6.3192	-5.07846	-5.85989	-7.35187	Chorion progenitors
190307_P12.190307_P12323	190307_W_wt12	#ffd854	-6.46322	-5.002	-7.25112	-6.62359	Chorion progenitors
190307_P12.190307_P12328	190307_W_wt12	#ffd854	-5.93468	-5.30401	-6.03565	-7.05738	Chorion progenitors
190307_P12.190307_P12338	190307_W_wt12	#ffd854	-6.57103	-5.01988	-6.40668	-6.1907	Chorion progenitors
190307_P12.190307_P12341	190307_W_wt12	#ffd854	-6.33114	-5.32017	-6.30377	-6.81986	Chorion progenitors
190307_P12.190307_P12345	190307_W_wt12	#ffd854	-6.44696	-5.23528	-5.87337	-6.64351	Chorion progenitors
190307_P12.190307_P12351	190307_W_wt12	#ffd854	-6.1566	-5.8309	-6.35195	-7.1756	Chorion progenitors
190307_P12.190307_P12352	190307_W_wt12	#ffad1e	-6.87832	-5.24566	-8.31371	-5.81314	Chorion
190307_P12.190307_P12359	190307_W_wt12	#ffd854	-7.11419	-5.51632	-6.06864	-6.47503	Chorion progenitors
190307_P12.190307_P12364	190307_W_wt12	#ffd854	-6.51444	-5.95283	-6.39471	-7.85715	Chorion progenitors
190307_P12.190307_P12374	190307_W_wt12	#ffad1e	-6.59091	-4.91068	-7.01175	-6.14577	Chorion
190307_P14.190307_P14067	190307_W_wt14	#ffd854	-6.17459	-5.33042	-6.34857	-6.54644	Chorion progenitors
190307_P14.190307_P14269	190307_W_wt14	#ffd854	-6.61087	-4.91887	-6.73434	-6.4122	Chorion progenitors
190307_P15.190307_P15007	190307_W_wt15	#ffd854	-6.38952	-5.40016	-5.90659	-7.00155	Chorion progenitors
190307_P15.190307_P15061	190307_W_wt15	#ffd854	-6.42473	-5.12646	-5.85806	-6.88396	Chorion progenitors
190307_P15.190307_P15069	190307_W_wt15	#ffd854	-6.68845	-5.47327	-6.75821	-7.16884	Chorion progenitors
190307_P15.190307_P15081	190307_W_wt15	#b2b2b2	-6.59676	-5.15203	-7.29897	-6.37198	Intermediate Chorion
190307_P15.190307_P15088	190307_W_wt15	#ffd854	-6.38677	-5.1271	-6.48589	-6.9126	Chorion progenitors
190307_P15.190307_P15098	190307_W_wt15	#ffd854	-6.21515	-5.44196	-6.27313	-7.03452	Chorion progenitors
190307_P15.190307_P15104	190307_W_wt15	#ffd854	-6.3208	-5.2439	-6.77603	-7.1393	Chorion progenitors
190307_P15.190307_P15145	190307_W_wt15	#ffd854	-6.38895	-5.17013	-6.38895	-7.40299	Chorion progenitors
190307_P15.190307_P15164	190307_W_wt15	#ffad1e	-6.46477	-5.18483	-8.52203	-6.22313	Chorion
190307_P15.190307_P15187	190307_W_wt15	#ffd854	-6.17487	-5.1242	-5.79576	-7.20287	Chorion progenitors
190307_P15.190307_P15192	190307_W_wt15	#ffd854	-6.21756	-5.55901	-5.72705	-7.27838	Chorion progenitors
190307_P15.190307_P15196	190307_W_wt15	#ffd854	-6.31147	-5.4827	-6.2109	-7.43653	Chorion progenitors
190307_P15.190307_P15209	190307_W_wt15	#ffd854	-6.2166	-5.49806	-6.4863	-7.32407	Chorion progenitors
190307_P15.190307_P15220	190307_W_wt15	#ffd854	-6.56158	-5.22199	-6.72615	-6.9935	Chorion progenitors
190307_P15.190307_P15231	190307_W_wt15	#ffd854	-6.13295	-4.94611	-6.46369	-6.61426	Chorion progenitors
190307_P15.190307_P15237	190307_W_wt15	#ffd854	-6.37429	-5.59228	-6.69175	-7.52702	Chorion progenitors
190307_P15.190307_P15254	190307_W_wt15	#ffd854	-6.17705	-5.15818	-5.96554	-6.99872	Chorion progenitors
190307_P15.190307_P15256	190307_W_wt15	#ffd854	-6.52722	-5.1938	-6.25089	-7.67564	Chorion progenitors
190307_P15.190307_P15275	190307_W_wt15	#ffad1e	-6.4548	-4.77611	-7.75869	-5.85487	Chorion
190307_P15.190307_P15281	190307_W_wt15	#ffad1e	-6.39423	-5.25479	-6.77578	-6.80171	Chorion
190307_P15.190307_P15295	190307_W_wt15	#ffd854	-6.35334	-5.34475	-6.0607	-7.74323	Chorion progenitors
190307_P15.190307_P15313	190307_W_wt15	#ffd854	-6.58732	-5.62564	-5.6695	-7.84963	Chorion progenitors
190307_P15.190307_P15314	190307_W_wt15	#ffd854	-6.06131	-5.49843	-5.80927	-7.21797	Chorion progenitors
190307_P15.190307_P15317	190307_W_wt15	#ffd854	-6.2004	-5.06626	-6.01322	-7.04099	Chorion progenitors
190307_P15.190307_P15319	190307_W_wt15	#ffad1e	-6.69602	-5.02689	-7.29362	-6.22344	Chorion
190307_P15.190307_P15333	190307_W_wt15	#ffd854	-6.56652	-5.23674	-5.99149	-6.90251	Chorion progenitors
190307_P15.190307_P15344	190307_W_wt15	#ffad1e	-6.62871	-4.93892	-6.83379	-6.32011	Chorion
190307_P15.190307_P15357	190307_W_wt15	#ffd854	-6.45421	-5.26332	-6.06068	-7.41064	Chorion progenitors
190307_P15.190307_P15362	190307_W_wt15	#ffd854	-6.22384	-5.32799	-5.84394	-7.59437	Chorion progenitors
190307_P15.190307_P15364	190307_W_wt15	#ffad1e	-6.50765	-5.04922	-7.50608	-5.53757	Chorion
190307_P15.190307_P15365	190307_W_wt15	#ffd854	-6.62314	-5.36632	-6.10518	-6.92323	Chorion progenitors
190307_P15.190307_P15366	190307_W_wt15	#ffd854	-6.42498	-5.64847	-5.95622	-7.57201	Chorion progenitors
190307_P15.190307_P15367	190307_W_wt15	#ffd854	-6.87426	-5.63294	-6.30724	-7.34991	Chorion progenitors
190307_P15.190307_P15368	190307_W_wt15	#ffad1e	-6.27595	-5.10819	-7.07145	-6.38811	Chorion
190307_P15.190307_P15371	190307_W_wt15	#ffd854	-6.75408	-5.26153	-5.90379	-6.59194	Chorion progenitors
190311_P01.190311_P01003	190311_W_wt02	#b2b2b2	-7.02562	-5.04916	-6.74178	-6.30116	Intermediate Chorion
190311_P01.190311_P01007	190311_W_wt02	#ffd854	-6.4833	-5.11314	-6.02812	-6.93691	Chorion progenitors
190311_P01.190311_P01008	190311_W_wt02	#b2b2b2	-6.62378	-4.76088	-7.4449	-5.64694	Intermediate Chorion
190311_P01.190311_P01010	190311_W_wt02	#ffd854	-6.28542	-5.07035	-6.52612	-6.78353	Chorion progenitors
190311_P01.190311_P01014	190311_W_wt02	#ffd854	-6.86376	-5.12854	-6.33593	-7.04898	Chorion progenitors
190311_P01.190311_P01016	190311_W_wt02	#b2b2b2	-6.69575	-4.99938	-7.29417	-6.28874	Intermediate Chorion
190311_P01.190311_P01024	190311_W_wt02	#b2b2b2	-6.49347	-4.81509	-6.79827	-6.2942	Intermediate Chorion
190311_P01.190311_P01025	190311_W_wt02	#ffd854	-6.38408	-5.31385	-5.66011	-7.13876	Chorion progenitors
190311_P01.190311_P01029	190311_W_wt02	#ffd854	-6.37424	-5.3014	-5.49506	-7.32276	Chorion progenitors
190311_P01.190311_P01035	190311_W_wt02	#b2b2b2	-6.84997	-4.98052	-7.77084	-5.98154	Intermediate Chorion
190311_P01.190311_P01055	190311_W_wt01	#b2b2b2	-7.31513	-5.27399	-7.24549	-6.78396	Intermediate Chorion
190311_P01.190311_P01057	190311_W_wt02	#b2b2b2	-6.86483	-5.36403	-7.70578	-6.21597	Intermediate Chorion
190311_P01.190311_P01058	190311_W_wt02	#b2b2b2	-6.69646	-5.30001	-6.89412	-6.84211	Intermediate Chorion
190311_P01.190311_P01065	190311_W_wt02	#b2b2b2	-6.27157	-5.04729	-6.89308	-6.75832	Intermediate Chorion
190311_P01.190311_P01066	190311_W_wt02	#ffd854	-6.3212	-5.24041	-5.96641	-7.40961	Chorion progenitors
190311_P01.190311_P01072	190311_W_wt01	#ffd854	-6.35432	-5.62676	-5.54349	-7.42734	Chorion progenitors
190311_P01.190311_P01073	190311_W_wt02	#b2b2b2	-6.5183	-5.11376	-6.95606	-6.68281	Intermediate Chorion
190311_P01.190311_P01075	190311_W_wt01	#b2b2b2	-6.05867	-5.18201	-6.76917	-6.63764	Intermediate Chorion
190311_P01.190311_P01076	190311_W_wt01	#ffd854	-6.52812	-5.30231	-5.46514	-7.46199	Chorion progenitors
190311_P01.190311_P01077	190311_W_wt02	#ffd854	-6.60788	-5.54268	-6.38601	-7.35385	Chorion progenitors
190311_P01.190311_P01082	190311_W_wt02	#ffd854	-6.39108	-5.38135	-5.70921	-6.89	Chorion progenitors
190311_P01.190311_P01083	190311_W_wt01	#ffd854	-6.39974	-5.31773	-6.17966	-7.33237	Chorion progenitors
190311_P01.190311_P01091	190311_W_wt01	#b2b2b2	-6.5198	-5.14717	-6.89137	-6.78913	Intermediate Chorion
190311_P01.190311_P01092	190311_W_wt01	#ffd854	-6.33182	-5.46714	-6.83722	-6.97841	Chorion progenitors
190311_P01.190311_P01095	190311_W_wt01	#ffd854	-6.34267	-5.86889	-6.29256	-7.66742	Chorion progenitors
190311_P01.190311_P01101	190311_W_wt01	#ffd854	-6.80216	-5.34659	-6.20518	-7.8388	Chorion progenitors
190311_P01.190311_P01102	190311_W_wt01	#ffd854	-6.47566	-5.35264	-5.67805	-7.15828	Chorion progenitors
190311_P01.190311_P01103	190311_W_wt01	#ffad1e	-6.46081	-5.08931	-6.72767	-6.72767	Chorion
190311_P01.190311_P01110	190311_W_wt01	#ffd854	-6.51974	-5.309	-5.40127	-7.27198	Chorion progenitors
190311_P01.190311_P01113	190311_W_wt01	#ffd854	-6.55698	-5.44284	-5.88318	-6.98907	Chorion progenitors
190311_P01.190311_P01114	190311_W_wt01	#ffd854	-6.47439	-5.37026	-5.34143	-6.95234	Chorion progenitors
190311_P01.190311_P01117	190311_W_wt01	#b2b2b2	-6.52643	-5.42569	-7.07386	-6.64506	Intermediate Chorion
190311_P01.190311_P01119	190311_W_wt03	#ffd854	-6.07434	-5.66232	-5.30177	-7.24197	Chorion progenitors
190311_P01.190311_P01123	190311_W_wt03	#ffd854	-6.28856	-5.42742	-6.07689	-7.14516	Chorion progenitors
190311_P01.190311_P01124	190311_W_wt03	#b2b2b2	-6.61085	-5.019	-6.53709	-6.64144	Intermediate Chorion
190311_P01.190311_P01127	190311_W_wt03	#b2b2b2	-6.3641	-5.0301	-7.60957	-5.91568	Intermediate Chorion
190311_P01.190311_P01128	190311_W_wt03	#b2b2b2	-6.78151	-5.18755	-6.81317	-6.7202	Intermediate Chorion
190311_P01.190311_P01130	190311_W_wt03	#ffd854	-6.30307	-5.2178	-5.37008	-6.76025	Chorion progenitors
190311_P01.190311_P01135	190311_W_wt03	#b2b2b2	-6.82206	-5.51283	-7.57468	-6.99157	Intermediate Chorion
190311_P01.190311_P01136	190311_W_wt03	#b2b2b2	-6.78854	-5.19477	-6.64759	-7.15137	Intermediate Chorion
190311_P01.190311_P01150	190311_W_wt03	#ffd854	-6.45128	-5.50559	-5.51582	-7.50278	Chorion progenitors
190311_P01.190311_P01151	190311_W_wt03	#ffd854	-6.21241	-5.51389	-5.5595	-7.61918	Chorion progenitors
190311_P01.190311_P01152	190311_W_wt03	#ffd854	-6.44348	-5.29719	-5.85038	-7.10962	Chorion progenitors
190311_P01.190311_P01155	190311_W_wt03	#ffd854	-6.46635	-5.60066	-5.44012	-7.23026	Chorion progenitors
190311_P01.190311_P01159	190311_W_wt03	#b2b2b2	-6.51966	-5.12397	-7.63224	-6.29708	Intermediate Chorion
190311_P01.190311_P01168	190311_W_wt03	#ffd854	-6.56165	-5.80673	-5.59386	-7.43143	Chorion progenitors
190311_P01.190311_P01172	190311_W_wt03	#b2b2b2	-6.63952	-5.19738	-6.79158	-6.99195	Intermediate Chorion
190311_P01.190311_P01182	190311_W_wt03	#ffd854	-6.29407	-5.07859	-5.91501	-7.03264	Chorion progenitors
190311_P01.190311_P01193	190311_W_wt03	#ffd854	-6.50166	-5.82283	-5.46214	-7.29305	Chorion progenitors
190311_P01.190311_P01197	190311_W_wt03	#ffd854	-6.64226	-5.36865	-5.95738	-7.50491	Chorion progenitors
190311_P01.190311_P01201	190311_W_wt03	#ffd854	-6.44799	-5.27489	-6.18538	-6.93242	Chorion progenitors
190311_P01.190311_P01213	190311_W_wt03	#ffd854	-6.74107	-5.4212	-5.95524	-7.56333	Chorion progenitors
190311_P01.190311_P01222	190311_W_wt03	#ffd854	-6.27434	-5.65924	-5.60149	-7.69126	Chorion progenitors
190311_P01.190311_P01227	190311_W_wt03	#b2b2b2	-7.6103	-5.1706	-7.31178	-6.39504	Intermediate Chorion
190311_P01.190311_P01239	190311_W_wt03	#ffd854	-6.38762	-5.49606	-5.33162	-7.53887	Chorion progenitors
190311_P01.190311_P01240	190311_W_wt03	#ffd854	-6.17418	-5.51438	-5.58677	-7.56452	Chorion progenitors
190311_P01.190311_P01241	190311_W_wt03	#ffd854	-6.33375	-5.58902	-5.39314	-7.60971	Chorion progenitors
190311_P01.190311_P01245	190311_W_wt03	#ffd854	-6.18527	-5.27935	-6.46861	-7.03675	Chorion progenitors
190311_P01.190311_P01247	190311_W_wt03	#b2b2b2	-6.76237	-4.76802	-7.5641	-6.1737	Intermediate Chorion
190311_P01.190311_P01249	190311_W_wt03	#ffd854	-6.3712	-5.46711	-5.23117	-7.45251	Chorion progenitors
190311_P01.190311_P01251	190311_W_wt03	#b2b2b2	-7.06541	-5.48432	-7.88407	-5.97735	Intermediate Chorion
190311_P01.190311_P01257	190311_W_wt03	#ffd854	-6.71324	-5.2329	-5.97227	-7.28131	Chorion progenitors
190311_P01.190311_P01260	190311_W_wt04	#b2b2b2	-6.80937	-5.46936	-7.30054	-6.71637	Intermediate Chorion
190311_P01.190311_P01265	190311_W_wt04	#b2b2b2	-6.52958	-5.24368	-7.22994	-6.17693	Intermediate Chorion
190311_P01.190311_P01269	190311_W_wt04	#b2b2b2	-6.83345	-5.46127	-6.97213	-7.02148	Intermediate Chorion
190311_P01.190311_P01278	190311_W_wt04	#b2b2b2	-6.72408	-5.26979	-7.37369	-6.27778	Intermediate Chorion
190311_P01.190311_P01283	190311_W_wt04	#b2b2b2	-6.54325	-5.07603	-7.14277	-5.83707	Intermediate Chorion
190311_P01.190311_P01286	190311_W_wt04	#b2b2b2	-7.07369	-5.14306	-7.74219	-5.87335	Intermediate Chorion
190311_P01.190311_P01292	190311_W_wt04	#b2b2b2	-6.94045	-5.07215	-7.52119	-6.27616	Intermediate Chorion
190311_P01.190311_P01293	190311_W_wt04	#ffd854	-6.19971	-5.73196	-5.43067	-7.7339	Chorion progenitors
190311_P01.190311_P01294	190311_W_wt04	#ffd854	-6.51903	-5.52906	-5.79763	-7.82973	Chorion progenitors
190311_P01.190311_P01297	190311_W_wt04	#b2b2b2	-7.12092	-5.1884	-7.66258	-6.22498	Intermediate Chorion
190311_P01.190311_P01299	190311_W_wt04	#ffd854	-6.19857	-5.26677	-5.62167	-6.75806	Chorion progenitors
190311_P01.190311_P01304	190311_W_wt04	#ffd854	-6.6038	-5.65059	-5.33821	-7.19096	Chorion progenitors
190311_P01.190311_P01305	190311_W_wt04	#ffd854	-6.78251	-5.58637	-5.66541	-7.48123	Chorion progenitors
190311_P01.190311_P01306	190311_W_wt04	#b2b2b2	-6.32677	-5.26878	-7.01344	-6.97216	Intermediate Chorion
190311_P01.190311_P01308	190311_W_wt04	#ffd854	-6.32421	-5.68498	-5.17849	-7.80265	Chorion progenitors
190311_P01.190311_P01312	190311_W_wt05	#ffd854	-6.4553	-5.25937	-5.74437	-7.3113	Chorion progenitors
190311_P01.190311_P01314	190311_W_wt04	#ffd854	-6.43672	-5.3453	-6.05327	-7.54585	Chorion progenitors
190311_P01.190311_P01318	190311_W_wt04	#ffd854	-6.26604	-5.29592	-5.43482	-7.05083	Chorion progenitors
190311_P01.190311_P01319	190311_W_wt05	#ffd854	-6.29269	-5.32124	-6.96515	-6.83586	Chorion progenitors
190311_P01.190311_P01320	190311_W_wt05	#ffd854	-6.31037	-5.25214	-5.6575	-7.01329	Chorion progenitors
190311_P01.190311_P01322	190311_W_wt04	#ffd854	-6.35341	-5.2091	-5.54499	-7.13278	Chorion progenitors
190311_P01.190311_P01326	190311_W_wt04	#ffd854	-6.1155	-5.47955	-5.42901	-7.28028	Chorion progenitors
190311_P01.190311_P01329	190311_W_wt04	#b2b2b2	-5.59919	-5.39042	-6.65512	-6.5549	Intermediate Chorion
190311_P01.190311_P01333	190311_W_wt04	#ffd854	-6.49648	-5.72455	-5.35051	-8.15066	Chorion progenitors
190311_P01.190311_P01338	190311_W_wt05	#ffd854	-5.91531	-5.8354	-5.18856	-7.78355	Chorion progenitors
190311_P01.190311_P01341	190311_W_wt05	#b2b2b2	-6.73943	-5.10003	-8.10197	-5.9111	Intermediate Chorion
190311_P01.190311_P01343	190311_W_wt05	#b2b2b2	-6.58472	-5.58875	-6.79495	-7.2322	Intermediate Chorion
190311_P01.190311_P01344	190311_W_wt05	#b2b2b2	-6.56864	-4.92294	-7.3846	-5.58528	Intermediate Chorion
190311_P01.190311_P01350	190311_W_wt05	#ffd854	-6.25142	-5.33073	-5.76566	-7.32086	Chorion progenitors
190311_P01.190311_P01357	190311_W_wt05	#b2b2b2	-7.09057	-5.44418	-7.46824	-6.69365	Intermediate Chorion
190311_P01.190311_P01361	190311_W_wt05	#ffd854	-6.48677	-5.34278	-5.59714	-6.8647	Chorion progenitors
190311_P01.190311_P01362	190311_W_wt05	#b2b2b2	-6.96016	-5.18115	-7.45799	-5.877	Intermediate Chorion
190311_P01.190311_P01363	190311_W_wt05	#ffd854	-6.48801	-5.39502	-5.71748	-7.03552	Chorion progenitors
190311_P01.190311_P01366	190311_W_wt05	#ffd854	-6.15331	-5.67241	-5.96731	-7.68287	Chorion progenitors
190311_P01.190311_P01369	190311_W_wt05	#b2b2b2	-6.94645	-5.17633	-6.14762	-6.94645	Intermediate Chorion
190311_P01.190311_P01370	190311_W_wt05	#ffd854	-6.60939	-5.39992	-5.66613	-7.22786	Chorion progenitors
190311_P01.190311_P01371	190311_W_wt05	#ffd854	-6.51025	-5.40291	-6.13756	-7.41724	Chorion progenitors
190311_P01.190311_P01373	190311_W_wt05	#ffd854	-6.59136	-5.56204	-6.17568	-7.13569	Chorion progenitors
190311_P01.190311_P01374	190311_W_wt05	#ffd854	-7.03007	-5.54538	-5.5925	-7.67327	Chorion progenitors
190311_P01.190311_P01375	190311_W_wt05	#b2b2b2	-6.54853	-5.12135	-7.65508	-6.05079	Intermediate Chorion
190311_P02.190311_P02005	190311_W_wt05	#ffd854	-6.67893	-5.20829	-6.26678	-6.58017	Chorion progenitors
190311_P02.190311_P02006	190311_W_wt05	#ffd854	-6.65565	-5.5312	-5.60757	-7.37681	Chorion progenitors
190311_P02.190311_P02011	190311_W_wt05	#ffd854	-6.58696	-5.4113	-5.68269	-7.54211	Chorion progenitors
190311_P02.190311_P02015	190311_W_wt05	#b2b2b2	-6.66381	-4.93202	-7.22978	-5.75796	Intermediate Chorion
190311_P02.190311_P02024	190311_W_wt05	#ffd854	-6.51269	-5.42749	-5.30714	-7.50389	Chorion progenitors
190311_P02.190311_P02026	190311_W_wt05	#ffd854	-6.45063	-5.40013	-5.68992	-7.27796	Chorion progenitors
190311_P02.190311_P02028	190311_W_wt05	#ffd854	-6.56872	-5.28976	-5.72258	-7.54267	Chorion progenitors
190311_P02.190311_P02029	190311_W_wt05	#b2b2b2	-6.38187	-4.9503	-7.31225	-6.11441	Intermediate Chorion
190311_P02.190311_P02038	190311_W_wt05	#ffd854	-6.3585	-5.12497	-6.00182	-6.99557	Chorion progenitors
190311_P02.190311_P02040	190311_W_wt05	#ffd854	-6.19216	-5.66371	-5.41292	-7.71928	Chorion progenitors
190311_P02.190311_P02041	190311_W_wt05	#b2b2b2	-6.52913	-5.58743	-7.07644	-6.8943	Intermediate Chorion
190311_P02.190311_P02056	190311_W_wt05	#ffd854	-6.19983	-5.88845	-5.68766	-7.14818	Chorion progenitors
190311_P02.190311_P02057	190311_W_wt05	#ffd854	-6.68657	-5.02312	-6.33711	-6.96308	Chorion progenitors
190311_P02.190311_P02067	190311_W_wt05	#ffd854	-6.63729	-5.23921	-6.307	-7.10253	Chorion progenitors
190311_P02.190311_P02068	190311_W_wt05	#ffd854	-6.16972	-5.44459	-5.81926	-7.16504	Chorion progenitors
190311_P02.190311_P02069	190311_W_wt05	#b2b2b2	-6.93327	-5.03231	-6.98282	-5.63948	Intermediate Chorion
190311_P02.190311_P02070	190311_W_wt05	#ffd854	-6.27706	-5.20635	-6.16481	-6.74124	Chorion progenitors
190311_P02.190311_P02074	190311_W_wt05	#ffd854	-6.51388	-5.42378	-5.62359	-7.50126	Chorion progenitors
190311_P02.190311_P02076	190311_W_wt05	#ffd854	-6.3396	-5.49962	-5.86768	-7.43521	Chorion progenitors
190311_P02.190311_P02083	190311_W_wt05	#ffd854	-6.4036	-5.23597	-6.21922	-7.6038	Chorion progenitors
190311_P02.190311_P02085	190311_W_wt05	#ffd854	-6.29463	-5.63842	-5.72908	-7.34855	Chorion progenitors
190311_P02.190311_P02090	190311_W_wt05	#b2b2b2	-6.15195	-5.01369	-7.23664	-6.70899	Intermediate Chorion
190311_P02.190311_P02091	190311_W_wt05	#ffd854	-6.24926	-5.41484	-5.26615	-7.5034	Chorion progenitors
190311_P02.190311_P02096	190311_W_wt05	#b2b2b2	-6.58257	-5.72507	-7.20537	-7.24696	Intermediate Chorion
190311_P02.190311_P02097	190311_W_wt05	#ffd854	-6.57882	-5.35419	-5.64948	-7.61146	Chorion progenitors
190311_P02.190311_P02109	190311_W_wt05	#ffd854	-6.56868	-5.35176	-6.36138	-7.01267	Chorion progenitors
190311_P02.190311_P02113	190311_W_wt05	#ffd854	-6.53395	-5.48418	-6.71236	-7.713	Chorion progenitors
190311_P02.190311_P02115	190311_W_wt06	#ffd854	-6.54628	-5.33424	-6.14163	-6.85789	Chorion progenitors
190311_P02.190311_P02118	190311_W_wt05	#ffd854	-6.50822	-5.24764	-5.4577	-7.56536	Chorion progenitors
190311_P02.190311_P02120	190311_W_wt06	#ffd854	-6.53688	-5.73352	-5.93435	-7.79933	Chorion progenitors
190311_P02.190311_P02121	190311_W_wt05	#ffd854	-6.56667	-5.24844	-6.23729	-7.02379	Chorion progenitors
190311_P02.190311_P02127	190311_W_wt06	#b2b2b2	-7.1935	-5.10133	-7.51696	-5.55706	Intermediate Chorion
190311_P02.190311_P02128	190311_W_wt06	#ffd854	-6.60069	-5.62895	-5.61828	-7.39241	Chorion progenitors
190311_P02.190311_P02130	190311_W_wt05	#ffd854	-6.62351	-5.20985	-7.18751	-6.95996	Chorion progenitors
190311_P02.190311_P02136	190311_W_wt06	#ffd854	-6.41228	-5.839	-6.13316	-7.66174	Chorion progenitors
190311_P02.190311_P02140	190311_W_wt06	#ffd854	-6.59041	-5.62409	-5.60568	-7.92111	Chorion progenitors
190311_P02.190311_P02161	190311_W_wt06	#ffd854	-7.0333	-5.43508	-6.4279	-9.43743	Chorion progenitors
190311_P02.190311_P02164	190311_W_wt06	#ffd854	-6.48574	-5.16198	-5.81417	-7.17794	Chorion progenitors
190311_P02.190311_P02168	190311_W_wt06	#ffd854	-6.45344	-5.43024	-5.65079	-7.61258	Chorion progenitors
190311_P02.190311_P02169	190311_W_wt06	#ffd854	-6.50177	-5.38863	-6.12762	-7.65331	Chorion progenitors
190311_P02.190311_P02170	190311_W_wt06	#ffd854	-6.1419	-5.89594	-5.60972	-7.90964	Chorion progenitors
190311_P02.190311_P02175	190311_W_wt06	#ffd854	-6.63764	-5.37809	-5.71132	-7.39068	Chorion progenitors
190311_P02.190311_P02179	190311_W_wt06	#ffd854	-6.74339	-5.53866	-5.74637	-7.42782	Chorion progenitors
190311_P02.190311_P02180	190311_W_wt06	#ffd854	-6.48741	-5.38105	-5.31158	-7.48929	Chorion progenitors
190311_P02.190311_P02181	190311_W_wt06	#ffd854	-6.46893	-5.23908	-5.82349	-6.90412	Chorion progenitors
190311_P02.190311_P02183	190311_W_wt06	#b2b2b2	-6.21788	-5.14426	-7.52953	-6.05512	Intermediate Chorion
190311_P02.190311_P02198	190311_W_wt06	#ffd854	-6.83896	-5.34001	-5.32595	-7.25218	Chorion progenitors
190311_P02.190311_P02202	190311_W_wt06	#ffd854	-6.84911	-5.58007	-5.97773	-7.20974	Chorion progenitors
190311_P02.190311_P02206	190311_W_wt06	#ffd854	-6.23095	-5.23246	-5.46047	-7.0014	Chorion progenitors
190311_P02.190311_P02221	190311_W_wt06	#b2b2b2	-6.40802	-5.59392	-7.00724	-6.6542	Intermediate Chorion
190311_P02.190311_P02229	190311_W_wt06	#ffd854	-6.4112	-5.47393	-5.50635	-7.26534	Chorion progenitors
190311_P02.190311_P02251	190311_W_wt06	#ffd854	-6.59525	-6.08997	-5.33991	-7.22759	Chorion progenitors
190311_P02.190311_P02257	190311_W_wt06	#ffd854	-6.77561	-5.12977	-5.79898	-6.72081	Chorion progenitors
190311_P02.190311_P02258	190311_W_wt06	#ffd854	-6.63723	-5.33069	-5.71088	-7.46496	Chorion progenitors
190311_P02.190311_P02262	190311_W_wt06	#ffd854	-6.31281	-5.41026	-5.24277	-8.12858	Chorion progenitors
190311_P02.190311_P02265	190311_W_wt06	#ffd854	-6.48583	-5.14201	-6.44123	-6.7869	Chorion progenitors
190311_P02.190311_P02270	190311_W_wt06	#ffd854	-6.18999	-5.39489	-5.65642	-7.2234	Chorion progenitors
190311_P02.190311_P02288	190311_W_wt06	#b2b2b2	-6.90816	-5.4436	-6.6743	-7.04104	Intermediate Chorion
190311_P02.190311_P02291	190311_W_wt06	#ffd854	-6.31447	-5.55125	-5.58726	-7.68634	Chorion progenitors
190311_P02.190311_P02296	190311_W_wt06	#b2b2b2	-6.63594	-5.12636	-7.411	-6.11115	Intermediate Chorion
190311_P02.190311_P02297	190311_W_wt06	#ffd854	-6.64839	-5.69444	-5.76598	-7.61229	Chorion progenitors
190311_P02.190311_P02298	190311_W_wt06	#ffd854	-6.7111	-5.44655	-5.52007	-7.2224	Chorion progenitors
190311_P02.190311_P02304	190311_W_wt06	#ffd854	-6.50454	-5.41459	-5.07533	-7.11469	Chorion progenitors
190311_P02.190311_P02317	190311_W_wt06	#ffd854	-6.78244	-5.54089	-6.16519	-7.23051	Chorion progenitors
190311_P02.190311_P02318	190311_W_wt06	#ffd854	-6.49956	-5.52269	-6.0031	-7.19251	Chorion progenitors
190311_P02.190311_P02320	190311_W_wt06	#ffd854	-6.55432	-5.23086	-6.34682	-6.99885	Chorion progenitors
190311_P02.190311_P02321	190311_W_wt06	#ffd854	-6.54507	-5.70726	-5.98223	-7.61872	Chorion progenitors
190311_P02.190311_P02332	190311_W_wt06	#ffd854	-6.37197	-5.41223	-5.61083	-7.63613	Chorion progenitors
190311_P02.190311_P02333	190311_W_wt06	#b2b2b2	-6.57302	-5.55284	-7.06285	-7.67663	Intermediate Chorion
190311_P02.190311_P02341	190311_W_wt07	#ffd854	-6.51251	-5.50129	-6.85956	-7.07043	Chorion progenitors
190311_P02.190311_P02348	190311_W_wt07	#ffd854	-6.63277	-5.29574	-5.63215	-6.91056	Chorion progenitors
190311_P02.190311_P02350	190311_W_wt07	#b2b2b2	-6.5577	-5.0843	-6.71696	-7.25488	Intermediate Chorion
190311_P02.190311_P02355	190311_W_wt07	#ffd854	-6.46228	-5.14653	-6.11342	-7.34037	Chorion progenitors
190311_P02.190311_P02359	190311_W_wt07	#b2b2b2	-6.58794	-5.05571	-7.69771	-5.84133	Intermediate Chorion
190311_P02.190311_P02364	190311_W_wt07	#b2b2b2	-7.08025	-5.09922	-6.77478	-6.342	Intermediate Chorion
190311_P02.190311_P02367	190311_W_wt07	#ffd854	-6.30649	-5.77123	-5.56337	-7.35512	Chorion progenitors
190311_P02.190311_P02370	190311_W_wt07	#ffd854	-5.99772	-5.48438	-5.52612	-6.802	Chorion progenitors
190311_P02.190311_P02374	190311_W_wt07	#ffd854	-6.29522	-5.18468	-5.30905	-7.31066	Chorion progenitors
190311_P02.190311_P02376	190311_W_wt07	#b2b2b2	-6.02867	-5.0459	-6.61149	-7.08542	Intermediate Chorion
190311_P02.190311_P02377	190311_W_wt07	#ffd854	-6.65776	-5.30386	-6.60871	-7.05758	Chorion progenitors
190311_P02.190311_P02378	190311_W_wt07	#b2b2b2	-6.37222	-5.46112	-6.95037	-7.52518	Intermediate Chorion
190311_P02.190311_P02380	190311_W_wt07	#ffd854	-6.74146	-5.1714	-5.59509	-6.77488	Chorion progenitors
190311_P03.190311_P03001	190311_W_wt07	#ffd854	-5.9919	-5.35721	-5.53941	-7.68508	Chorion progenitors
190311_P03.190311_P03007	190311_W_wt07	#ffd854	-6.4827	-5.57347	-5.87832	-7.99895	Chorion progenitors
190311_P03.190311_P03010	190311_W_wt07	#ffd854	-6.72883	-5.53816	-5.57548	-7.4388	Chorion progenitors
190311_P03.190311_P03011	190311_W_wt07	#b2b2b2	-6.32327	-5.41327	-7.23971	-6.6166	Intermediate Chorion
190311_P03.190311_P03012	190311_W_wt07	#ffd854	-6.6639	-5.39536	-5.78629	-6.99347	Chorion progenitors
190311_P03.190311_P03015	190311_W_wt07	#ffd854	-6.15416	-5.42001	-6.10709	-6.73561	Chorion progenitors
190311_P03.190311_P03021	190311_W_wt07	#b2b2b2	-6.99599	-5.03345	-7.90468	-6.41248	Intermediate Chorion
190311_P03.190311_P03024	190311_W_wt07	#ffd854	-6.45614	-5.43734	-6.27595	-6.82956	Chorion progenitors
190311_P03.190311_P03026	190311_W_wt07	#ffd854	-6.3152	-5.20524	-5.90027	-7.43402	Chorion progenitors
190311_P03.190311_P03030	190311_W_wt07	#ffd854	-6.36896	-5.14093	-6.3058	-7.00829	Chorion progenitors
190311_P03.190311_P03032	190311_W_wt07	#ffd854	-5.99616	-5.01159	-5.14136	-7.22882	Chorion progenitors
190311_P03.190311_P03034	190311_W_wt07	#ffd854	-6.45474	-5.63692	-5.75152	-7.39421	Chorion progenitors
190311_P03.190311_P03036	190311_W_wt07	#ffd854	-6.15677	-5.49648	-6.40765	-6.90893	Chorion progenitors
190311_P03.190311_P03037	190311_W_wt07	#ffd854	-6.17063	-5.3997	-5.66931	-7.47663	Chorion progenitors
190311_P03.190311_P03038	190311_W_wt07	#ffd854	-6.11882	-5.92105	-5.80282	-7.16046	Chorion progenitors
190311_P03.190311_P03039	190311_W_wt07	#ffad1e	-6.06611	-5.11527	-6.5634	-6.93366	Chorion
190311_P03.190311_P03043	190311_W_wt07	#ffd854	-6.35623	-5.31843	-5.50018	-7.04131	Chorion progenitors
190311_P03.190311_P03045	190311_W_wt07	#b2b2b2	-6.17755	-5.2513	-6.34427	-7.83078	Intermediate Chorion
190311_P03.190311_P03047	190311_W_wt07	#ffd854	-6.47311	-5.6143	-5.66703	-7.18741	Chorion progenitors
190311_P03.190311_P03053	190311_W_wt07	#ffd854	-6.44716	-5.61787	-5.44007	-7.7764	Chorion progenitors
190311_P03.190311_P03057	190311_W_wt07	#ffd854	-6.01226	-5.56226	-5.57664	-7.18314	Chorion progenitors
190311_P03.190311_P03064	190311_W_wt08	#b2b2b2	-6.29076	-5.25461	-7.04114	-6.99708	Intermediate Chorion
190311_P03.190311_P03067	190311_W_wt08	#ffd854	-6.2468	-5.74089	-5.92255	-7.85523	Chorion progenitors
190311_P03.190311_P03068	190311_W_wt08	#b2b2b2	-6.46301	-5.31525	-6.82879	-7.75587	Intermediate Chorion
190311_P03.190311_P03070	190311_W_wt07	#ffd854	-6.27739	-5.31881	-6.82209	-7.16961	Chorion progenitors
190311_P03.190311_P03072	190311_W_wt08	#ffd854	-6.38371	-5.77948	-6.00826	-7.2354	Chorion progenitors
190311_P03.190311_P03073	190311_W_wt07	#ffd854	-6.37496	-5.40641	-5.6284	-7.42878	Chorion progenitors
190311_P03.190311_P03078	190311_W_wt08	#ffd854	-6.54801	-5.31937	-5.37008	-7.14728	Chorion progenitors
190311_P03.190311_P03081	190311_W_wt08	#b2b2b2	-6.57149	-5.67063	-7.39159	-7.49097	Intermediate Chorion
190311_P03.190311_P03083	190311_W_wt08	#ffd854	-6.21496	-5.5693	-5.5693	-7.9516	Chorion progenitors
190311_P03.190311_P03084	190311_W_wt08	#ffd854	-6.59865	-5.59999	-6.76824	-7.25247	Chorion progenitors
190311_P03.190311_P03085	190311_W_wt08	#ffd854	-6.29838	-5.27103	-6.25679	-7.67244	Chorion progenitors
190311_P03.190311_P03090	190311_W_wt08	#ffd854	-6.72982	-5.43367	-6.52413	-7.20561	Chorion progenitors
190311_P03.190311_P03091	190311_W_wt08	#ffd854	-6.06164	-5.1867	-6.21249	-7.05125	Chorion progenitors
190311_P03.190311_P03092	190311_W_wt08	#b2b2b2	-6.72208	-5.21285	-7.6949	-6.09149	Intermediate Chorion
190311_P03.190311_P03096	190311_W_wt08	#ffd854	-6.72706	-5.73489	-6.07567	-7.71153	Chorion progenitors
190311_P03.190311_P03101	190311_W_wt08	#ffd854	-6.57069	-5.18404	-6.98268	-7.08866	Chorion progenitors
190311_P03.190311_P03104	190311_W_wt08	#ffd854	-6.89559	-5.27985	-6.36906	-7.47412	Chorion progenitors
190311_P03.190311_P03106	190311_W_wt08	#ffd854	-6.76071	-5.41704	-5.91078	-7.39697	Chorion progenitors
190311_P03.190311_P03110	190311_W_wt08	#ffd854	-6.28358	-5.3409	-5.38943	-7.87313	Chorion progenitors
190311_P03.190311_P03112	190311_W_wt09	#b2b2b2	-6.70478	-5.2238	-6.43371	-6.95763	Intermediate Chorion
190311_P03.190311_P03116	190311_W_wt09	#ffd854	-6.56473	-5.37524	-6.56473	-7.5243	Chorion progenitors
190311_P03.190311_P03126	190311_W_wt08	#ffd854	-6.59415	-5.68421	-7.49358	-6.78199	Chorion progenitors
190311_P03.190311_P03129	190311_W_wt08	#ffd854	-6.42114	-5.50007	-5.48432	-7.60902	Chorion progenitors
190311_P03.190311_P03132	190311_W_wt09	#ffd854	-6.30665	-5.47544	-5.86924	-7.51312	Chorion progenitors
190311_P03.190311_P03133	190311_W_wt08	#ffd854	-6.69151	-5.47033	-6.73125	-6.81418	Chorion progenitors
190311_P03.190311_P03137	190311_W_wt08	#ffd854	-6.55949	-5.73062	-5.95777	-7.30689	Chorion progenitors
190311_P03.190311_P03138	190311_W_wt08	#ffd854	-6.56605	-5.27098	-5.3036	-6.97511	Chorion progenitors
190311_P03.190311_P03140	190311_W_wt09	#ffd854	-6.78316	-5.47766	-5.58117	-7.72424	Chorion progenitors
190311_P03.190311_P03141	190311_W_wt08	#ffd854	-6.69202	-5.83198	-5.41319	-7.21831	Chorion progenitors
190311_P03.190311_P03143	190311_W_wt08	#b2b2b2	-6.79099	-5.61231	-7.70158	-5.8034	Intermediate Chorion
190311_P03.190311_P03146	190311_W_wt09	#ffd854	-6.71319	-5.04055	-6.3365	-7.09412	Chorion progenitors
190311_P03.190311_P03148	190311_W_wt09	#ffd854	-6.49904	-5.38654	-6.117	-7.1288	Chorion progenitors
190311_P03.190311_P03153	190311_W_wt09	#ffd854	-6.32594	-5.45584	-6.5556	-7.26461	Chorion progenitors
190311_P03.190311_P03176	190311_W_wt09	#ffd854	-6.40884	-5.70236	-5.74141	-7.54383	Chorion progenitors
190311_P03.190311_P03183	190311_W_wt09	#ffd854	-6.42126	-5.58951	-6.38297	-7.04182	Chorion progenitors
190311_P03.190311_P03194	190311_W_wt09	#ffd854	-7.24777	-5.34763	-7.31739	-7.05705	Chorion progenitors
190311_P03.190311_P03199	190311_W_wt09	#ffd854	-6.7255	-5.28212	-5.58557	-7.58038	Chorion progenitors
190311_P03.190311_P03205	190311_W_wt09	#ffd854	-6.80302	-5.50099	-6.18666	-6.93723	Chorion progenitors
190311_P03.190311_P03213	190311_W_wt09	#ffd854	-6.44036	-5.01564	-6.04543	-6.85907	Chorion progenitors
190311_P03.190311_P03221	190311_W_wt09	#b2b2b2	-6.79732	-5.21758	-7.21995	-6.92492	Intermediate Chorion
190311_P03.190311_P03223	190311_W_wt09	#ffd854	-6.32146	-5.57171	-5.48657	-7.35392	Chorion progenitors
190311_P03.190311_P03233	190311_W_wt09	#ffd854	-6.7118	-5.68354	-5.60407	-8.71639	Chorion progenitors
190311_P03.190311_P03255	190311_W_wt09	#ffd854	-6.6513	-4.84454	-6.80321	-6.80321	Chorion progenitors
190311_P03.190311_P03261	190311_W_wt09	#ffd854	-6.39925	-5.36275	-5.29292	-7.07276	Chorion progenitors
190313_P03.190313_P03033	190313_W_wt01	#ffd854	-6.14865	-5.47852	-5.72875	-6.80607	Chorion progenitors
190313_P03.190313_P03159	190313_W_wt01	#ffd854	-6.59054	-5.32713	-5.62795	-7.86758	Chorion progenitors
190313_P03.190313_P03189	190313_W_wt01	#ffad1e	-6.79723	-5.41882	-7.72414	-6.29666	Chorion
190313_P03.190313_P03198	190313_W_wt01	#ffd854	-7.22264	-5.06125	-6.33461	-6.51072	Chorion progenitors
190313_P03.190313_P03224	190313_W_wt01	#b2b2b2	-6.34377	-5.12206	-5.94151	-6.63669	Intermediate Chorion
190313_P03.190313_P03264	190313_W_wt01	#ffad1e	-6.20212	-5.09984	-7.4314	-5.35891	Chorion
190313_P03.190313_P03281	190313_W_wt01	#ffd854	-6.35205	-5.76623	-6.12929	-7.48065	Chorion progenitors
190313_P03.190313_P03287	190313_W_wt01	#ffd854	-6.44873	-5.49112	-6.01226	-6.78167	Chorion progenitors
190313_P04.190313_P04016	190313_W_wt02	#ffad1e	-6.59074	-5.4176	-7.00771	-6.2109	Chorion
190313_P04.190313_P04059	190313_W_wt02	#ffad1e	-6.62426	-5.12154	-7.22786	-6.10308	Chorion
190313_P04.190313_P04156	190313_W_wt02	#ffd854	-7.29251	-5.33607	-6.02624	-6.78498	Chorion progenitors
190313_P04.190313_P04160	190313_W_wt02	#ffd854	-6.49064	-5.13442	-6.76528	-6.84297	Chorion progenitors
190313_P04.190313_P04175	190313_W_wt02	#ffd854	-6.58339	-5.60932	-5.56572	-6.9814	Chorion progenitors
190313_P04.190313_P04177	190313_W_wt02	#ffd854	-6.12636	-5.50484	-6.31471	-7.16741	Chorion progenitors
190313_P04.190313_P04197	190313_W_wt02	#ffd854	-6.37567	-5.22341	-6.30398	-6.23569	Chorion progenitors
190313_P04.190313_P04198	190313_W_wt02	#ffd854	-6.59957	-5.37621	-6.2055	-7.06318	Chorion progenitors
190313_P04.190313_P04255	190313_W_wt02	#ffad1e	-7.00706	-5.05017	-7.92082	-5.32361	Chorion
190313_P04.190313_P04257	190313_W_wt02	#ffd854	-6.70659	-5.11443	-5.87179	-6.3506	Chorion progenitors
190313_P04.190313_P04267	190313_W_wt02	#ffad1e	-6.91465	-5.5457	-7.19371	-6.91465	Chorion
190313_P04.190313_P04328	190313_W_wt02	#ffad1e	-6.53799	-5.28351	-7.4779	-6.02365	Chorion
190313_P04.190313_P04341	190313_W_wt02	#ffad1e	-6.62527	-4.73625	-6.91203	-6.11878	Chorion
190313_P04.190313_P04349	190313_W_wt02	#ffd854	-6.15104	-5.27444	-6.3418	-6.62233	Chorion progenitors
190313_P04.190313_P04365	190313_W_wt02	#ffd854	-6.41628	-5.6286	-6.45562	-7.44866	Chorion progenitors
190313_P05.190313_P05026	190313_W_wt02	#ffd854	-6.0667	-5.24082	-6.17588	-6.75408	Chorion progenitors
190313_P05.190313_P05035	190313_W_wt02	#ffd854	-6.67927	-5.05845	-6.32259	-6.60053	Chorion progenitors
190313_P05.190313_P05041	190313_W_wt02	#ffad1e	-6.64299	-5.48374	-6.96494	-6.6919	Chorion
190313_P05.190313_P05042	190313_W_wt02	#ffd854	-6.80308	-5.15119	-6.59298	-6.80308	Chorion progenitors
190313_P05.190313_P05080	190313_W_wt02	#ffd854	-6.78061	-5.11998	-6.31443	-6.35938	Chorion progenitors
190313_P05.190313_P05082	190313_W_wt02	#ffd854	-6.29632	-5.51673	-5.66776	-7.14223	Chorion progenitors
190313_P05.190313_P05084	190313_W_wt02	#ffad1e	-6.54617	-4.93756	-7.47024	-5.91222	Chorion
190313_P05.190313_P05095	190313_W_wt02	#ffd854	-5.91415	-5.50921	-5.69752	-7.29371	Chorion progenitors
190313_P05.190313_P05145	190313_W_wt02	#ffd854	-6.14293	-5.5236	-6.36552	-7.04442	Chorion progenitors
190313_P05.190313_P05168	190313_W_wt02	#ffad1e	-6.53818	-4.97199	-7.09182	-6.37137	Chorion
190313_P05.190313_P05171	190313_W_wt02	#ffd854	-6.75094	-5.64343	-6.47599	-7.82458	Chorion progenitors
190313_P05.190313_P05172	190313_W_wt02	#ffad1e	-6.35596	-5.19412	-7.99347	-5.79134	Chorion
190313_P05.190313_P05198	190313_W_wt02	#b2b2b2	-6.43934	-5.13677	-6.90674	-6.32429	Intermediate Chorion
190313_P05.190313_P05210	190313_W_wt02	#ffad1e	-6.92696	-4.77454	-7.25375	-5.86968	Chorion
190313_P05.190313_P05215	190313_W_wt02	#ffd854	-6.31075	-5.00938	-6.03666	-7.58251	Chorion progenitors
190313_P05.190313_P05221	190313_W_wt02	#ffd854	-6.76218	-5.03653	-7.30723	-6.83989	Chorion progenitors
190313_P05.190313_P05226	190313_W_wt02	#ffad1e	-7.1216	-4.87355	-8.28433	-5.25619	Chorion
190313_P05.190313_P05276	190313_W_wt02	#ffd854	-6.63139	-5.60566	-5.94605	-6.918	Chorion progenitors
190313_P05.190313_P05278	190313_W_wt02	#ffad1e	-6.64256	-5.26	-7.8894	-6.24042	Chorion
190313_P05.190313_P05286	190313_W_wt02	#ffad1e	-6.32305	-5.4031	-6.6871	-7.17517	Chorion
190313_P05.190313_P05295	190313_W_wt02	#ffad1e	-6.29848	-5.03426	-6.24182	-5.98775	Chorion
190313_P05.190313_P05301	190313_W_wt02	#ffd854	-6.35434	-5.39605	-5.79705	-7.27436	Chorion progenitors
190313_P05.190313_P05307	190313_W_wt02	#ffad1e	-7.27134	-4.88521	-7.92054	-5.63268	Chorion
190313_P05.190313_P05353	190313_W_wt02	#ffd854	-6.72523	-5.19706	-6.63591	-6.3254	Chorion progenitors
190313_P05.190313_P05377	190313_W_wt02	#ffad1e	-6.53551	-5.13879	-6.82436	-6.41022	Chorion
190313_P06.190313_P06003	190313_W_wt02	#ffad1e	-6.58958	-5.05144	-5.76209	-6.29571	Chorion
190313_P06.190313_P06010	190313_W_wt02	#ffad1e	-6.57743	-5.56482	-6.32836	-7.17512	Chorion
190313_P06.190313_P06040	190313_W_wt02	#ffad1e	-6.52522	-5.25784	-6.81431	-6.03101	Chorion
190313_P06.190313_P06079	190313_W_wt02	#ffd854	-6.47346	-5.40104	-6.27955	-6.96296	Chorion progenitors
190313_P06.190313_P06109	190313_W_wt02	#ffad1e	-6.38249	-4.98374	-7.2099	-6.35134	Chorion
190313_P06.190313_P06124	190313_W_wt02	#ffd854	-6.39518	-5.74016	-6.61892	-7.35212	Chorion progenitors
190313_P06.190313_P06136	190313_W_wt02	#ffad1e	-7.20169	-5.11518	-6.36399	-6.59307	Chorion
190313_P06.190313_P06161	190313_W_wt02	#ffd854	-6.6076	-5.64219	-6.25624	-7.34722	Chorion progenitors
190313_P06.190313_P06165	190313_W_wt02	#ffd854	-6.87779	-5.41062	-6.25557	-7.02666	Chorion progenitors
190313_P06.190313_P06179	190313_W_wt02	#ffad1e	-7.12961	-5.15206	-7.12961	-6.4758	Chorion
190313_P06.190313_P06219	190313_W_wt02	#b2b2b2	-6.56043	-5.26361	-7.19165	-6.25446	Intermediate Chorion
190313_P06.190313_P06226	190313_W_wt02	#ffd854	-6.79535	-5.29847	-6.13743	-6.86094	Chorion progenitors
190313_P06.190313_P06257	190313_W_wt02	#ffd854	-6.08125	-5.18411	-7.18926	-6.60201	Chorion progenitors
190313_P06.190313_P06283	190313_W_wt02	#ffad1e	-6.71074	-4.95695	-7.68894	-5.18465	Chorion
190313_P06.190313_P06317	190313_W_wt02	#ffd854	-6.17521	-5.34443	-6.98803	-6.5559	Chorion progenitors
190313_P06.190313_P06324	190313_W_wt02	#ffd854	-6.47815	-5.25886	-6.07479	-6.92364	Chorion progenitors
190313_P06.190313_P06327	190313_W_wt02	#ffd854	-6.63184	-5.41477	-5.87578	-6.79346	Chorion progenitors
190313_P06.190313_P06348	190313_W_wt02	#ffd854	-6.36542	-5.48658	-6.02953	-7.28649	Chorion progenitors
190313_P06.190313_P06351	190313_W_wt02	#ffd854	-6.30016	-5.12169	-6.1218	-6.50373	Chorion progenitors
190313_P06.190313_P06354	190313_W_wt02	#ffd854	-6.24849	-5.53657	-5.93583	-7.33158	Chorion progenitors
190313_P06.190313_P06375	190313_W_wt02	#ffd854	-5.98979	-5.15761	-6.27977	-7.21504	Chorion progenitors
190313_P06.190313_P06380	190313_W_wt02	#ffd854	-6.42438	-5.44438	-6.29049	-7.23	Chorion progenitors
190313_P07.190313_P07001	190313_W_wt03	#ffad1e	-6.42088	-5.25843	-7.11505	-6.13412	Chorion
190313_P07.190313_P07020	190313_W_wt03	#ffd854	-6.26054	-5.26034	-6.96123	-6.72847	Chorion progenitors
190313_P07.190313_P07029	190313_W_wt03	#ffd854	-6.58257	-5.35976	-6.20801	-7.18403	Chorion progenitors
190313_P07.190313_P07093	190313_W_wt03	#ffad1e	-6.37778	-4.8751	-6.84183	-5.58411	Chorion
190313_P07.190313_P07128	190313_W_wt03	#ffd854	-6.41865	-5.58123	-5.83052	-7.53502	Chorion progenitors
190313_P07.190313_P07146	190313_W_wt03	#ffad1e	-6.70918	-4.7472	-7.29941	-6.10736	Chorion
190313_P07.190313_P07175	190313_W_wt03	#ffad1e	-6.36791	-4.78693	-7.04415	-6.18804	Chorion
190313_P07.190313_P07181	190313_W_wt03	#ffd854	-6.38548	-5.47107	-6.09718	-7.02513	Chorion progenitors
190313_P07.190313_P07197	190313_W_wt03	#ffd854	-6.18047	-5.38644	-6.3145	-7.00545	Chorion progenitors
190313_P07.190313_P07244	190313_W_wt03	#ffd854	-6.42108	-5.67007	-6.10801	-7.61143	Chorion progenitors
190313_P07.190313_P07284	190313_W_wt03	#ffad1e	-6.47733	-5.0247	-7.19495	-5.89447	Chorion
190313_P07.190313_P07309	190313_W_wt03	#ffd854	-6.45196	-5.35904	-6.57259	-7.09801	Chorion progenitors
190313_P07.190313_P07329	190313_W_wt03	#ffad1e	-6.49492	-5.07145	-7.5908	-5.98844	Chorion
190313_P07.190313_P07342	190313_W_wt03	#ffd854	-6.28602	-5.34889	-6.92026	-6.96987	Chorion progenitors
190313_P07.190313_P07346	190313_W_wt03	#b2b2b2	-6.55066	-5.30142	-7.67716	-6.88045	Intermediate Chorion
190313_P07.190313_P07354	190313_W_wt03	#ffd854	-6.43855	-5.07135	-6.81632	-6.65592	Chorion progenitors
190313_P07.190313_P07368	190313_W_wt03	#ffd854	-6.64441	-5.03903	-6.39867	-6.46992	Chorion progenitors
190313_P08.190313_P08007	190313_W_wt03	#ffad1e	-6.30188	-5.17306	-6.74745	-6.0029	Chorion
190313_P08.190313_P08047	190313_W_wt03	#b2b2b2	-6.10226	-5.07457	-7.33032	-6.05149	Intermediate Chorion
190313_P08.190313_P08055	190313_W_wt03	#ffd854	-6.61645	-5.02121	-6.29592	-6.75775	Chorion progenitors
190313_P08.190313_P08107	190313_W_wt03	#ffd854	-6.24786	-5.61787	-6.31524	-7.28686	Chorion progenitors
190313_P08.190313_P08161	190313_W_wt03	#ffd854	-6.23775	-5.66909	-6.17874	-7.42443	Chorion progenitors
190313_P08.190313_P08196	190313_W_wt03	#ffad1e	-6.95033	-4.88343	-7.29099	-6.24461	Chorion
190313_P08.190313_P08209	190313_W_wt03	#ffd854	-6.60025	-5.07077	-6.40082	-6.97566	Chorion progenitors
190313_P08.190313_P08219	190313_W_wt03	#ffad1e	-6.58325	-4.91199	-7.32462	-5.97217	Chorion
190313_P08.190313_P08246	190313_W_wt03	#ffad1e	-6.68745	-5.9071	-6.93805	-7.57223	Chorion
190313_P08.190313_P08285	190313_W_wt03	#ffd854	-6.13554	-5.50794	-6.41539	-7.17336	Chorion progenitors
190313_P08.190313_P08306	190313_W_wt03	#b2b2b2	-6.28464	-5.06952	-7.13578	-6.0784	Intermediate Chorion
190313_P08.190313_P08316	190313_W_wt03	#ffd854	-6.47788	-5.63524	-6.02657	-7.97778	Chorion progenitors
190313_P08.190313_P08319	190313_W_wt03	#ffd854	-6.45978	-5.28245	-6.50432	-7.29832	Chorion progenitors
190313_P08.190313_P08326	190313_W_wt03	#b2b2b2	-6.71278	-5.56562	-6.99737	-6.80811	Intermediate Chorion
190313_P08.190313_P08371	190313_W_wt03	#ffad1e	-6.78821	-4.7614	-7.07082	-6.05637	Chorion
190313_P09.190313_P09021	190313_W_wt04	#ffd854	-6.4817	-5.30093	-6.99813	-6.52813	Chorion progenitors
190313_P09.190313_P09044	190313_W_wt04	#ffd854	-6.32041	-5.27534	-6.32041	-7.04379	Chorion progenitors
190313_P09.190313_P09047	190313_W_wt04	#ffd854	-6.0312	-5.58259	-5.90531	-7.06888	Chorion progenitors
190313_P09.190313_P09094	190313_W_wt04	#ffd854	-6.46505	-5.03962	-6.53898	-6.46505	Chorion progenitors
190313_P09.190313_P09098	190313_W_wt04	#ffd854	-6.39129	-5.61971	-6.48715	-7.38613	Chorion progenitors
190313_P09.190313_P09125	190313_W_wt04	#ffd854	-6.771	-5.16524	-6.45035	-7.2093	Chorion progenitors
190313_P09.190313_P09126	190313_W_wt04	#ffd854	-6.72008	-5.45615	-6.05881	-7.7402	Chorion progenitors
190313_P09.190313_P09137	190313_W_wt04	#ffd854	-6.27744	-5.41834	-5.82435	-6.89288	Chorion progenitors
190313_P09.190313_P09152	190313_W_wt04	#ffad1e	-6.66985	-4.91659	-7.43882	-6.09937	Chorion
190313_P09.190313_P09153	190313_W_wt04	#ffd854	-6.41238	-5.1187	-6.56051	-6.98872	Chorion progenitors
190313_P09.190313_P09166	190313_W_wt04	#ffd854	-6.6354	-5.20708	-6.13221	-6.9142	Chorion progenitors
190313_P09.190313_P09187	190313_W_wt04	#ffd854	-6.42874	-5.59893	-6.03509	-7.65597	Chorion progenitors
190313_P09.190313_P09189	190313_W_wt04	#ffd854	-6.47446	-5.61712	-6.76466	-7.514	Chorion progenitors
190313_P09.190313_P09194	190313_W_wt04	#ffd854	-6.36081	-5.38375	-6.29826	-7.28969	Chorion progenitors
190313_P09.190313_P09211	190313_W_wt04	#ffd854	-6.57832	-5.38027	-6.13614	-7.57544	Chorion progenitors
190313_P09.190313_P09224	190313_W_wt04	#ffd854	-6.52209	-4.94339	-6.18782	-6.43404	Chorion progenitors
190313_P09.190313_P09226	190313_W_wt04	#ffd854	-6.32787	-5.34531	-5.92835	-6.92262	Chorion progenitors
190313_P09.190313_P09238	190313_W_wt04	#ffd854	-6.52164	-5.37592	-5.92287	-6.94047	Chorion progenitors
190313_P09.190313_P09251	190313_W_wt04	#ffd854	-6.52531	-5.53483	-6.08673	-7.81902	Chorion progenitors
190313_P09.190313_P09258	190313_W_wt04	#ffd854	-6.78741	-5.15589	-6.13645	-7.29481	Chorion progenitors
190313_P09.190313_P09277	190313_W_wt04	#ffd854	-6.81748	-5.1699	-7.1193	-6.93075	Chorion progenitors
190313_P09.190313_P09279	190313_W_wt04	#ffd854	-6.26819	-5.64514	-6.55149	-7.3725	Chorion progenitors
190313_P09.190313_P09291	190313_W_wt04	#ffad1e	-6.51239	-5.08393	-6.77732	-6.39618	Chorion
190313_P09.190313_P09296	190313_W_wt04	#ffd854	-6.88664	-5.58569	-6.30258	-7.12062	Chorion progenitors
190313_P09.190313_P09300	190313_W_wt04	#ffd854	-6.51124	-5.51586	-5.75364	-7.30735	Chorion progenitors
190313_P09.190313_P09314	190313_W_wt04	#b2b2b2	-6.70862	-5.06953	-7.23316	-6.28324	Intermediate Chorion
190313_P09.190313_P09363	190313_W_wt04	#ffad1e	-6.70229	-4.88228	-7.34242	-5.80522	Chorion
190313_P09.190313_P09372	190313_W_wt04	#ffd854	-6.76788	-5.3234	-6.12746	-6.78983	Chorion progenitors
190313_P10.190313_P10020	190313_W_wt04	#ffd854	-6.33251	-5.36304	-6.21202	-7.28679	Chorion progenitors
190313_P10.190313_P10038	190313_W_wt04	#ffd854	-6.37226	-5.43329	-6.1185	-7.38082	Chorion progenitors
190313_P10.190313_P10053	190313_W_wt04	#ffad1e	-6.54834	-5.15725	-7.49855	-5.85768	Chorion
190313_P10.190313_P10071	190313_W_wt04	#ffd854	-6.62128	-5.21489	-5.94609	-7.19936	Chorion progenitors
190313_P10.190313_P10094	190313_W_wt04	#ffd854	-6.24201	-5.28654	-6.19963	-6.98506	Chorion progenitors
190313_P10.190313_P10125	190313_W_wt04	#ffad1e	-6.34828	-5.45012	-6.65573	-6.68041	Chorion
190313_P10.190313_P10134	190313_W_wt04	#b2b2b2	-6.55547	-5.13632	-6.49077	-6.71263	Intermediate Chorion
190313_P10.190313_P10216	190313_W_wt04	#ffd854	-6.01013	-5.24909	-6.10685	-7.27395	Chorion progenitors
190313_P10.190313_P10237	190313_W_wt04	#ffd854	-6.69143	-5.21894	-6.44899	-7.01568	Chorion progenitors
190313_P10.190313_P10274	190313_W_wt04	#ffd854	-6.42602	-5.41918	-5.67576	-7.08879	Chorion progenitors
190313_P10.190313_P10293	190313_W_wt04	#ffd854	-6.41909	-5.48218	-6.31523	-7.13671	Chorion progenitors
190313_P10.190313_P10300	190313_W_wt04	#ffd854	-6.31437	-5.12183	-5.8815	-6.70236	Chorion progenitors
190313_P10.190313_P10306	190313_W_wt04	#ffd854	-6.45723	-5.61163	-6.23287	-7.14874	Chorion progenitors
190313_P10.190313_P10309	190313_W_wt04	#ffd854	-6.6855	-5.63561	-6.14079	-7.49179	Chorion progenitors
190313_P10.190313_P10340	190313_W_wt04	#ffd854	-7.00621	-5.6109	-6.74706	-7.15564	Chorion progenitors
190313_P10.190313_P10347	190313_W_wt04	#ffad1e	-6.73362	-5.0975	-7.09837	-6.45929	Chorion
190313_P10.190313_P10352	190313_W_wt04	#ffd854	-6.32126	-5.80977	-6.06363	-7.67795	Chorion progenitors
190313_P10.190313_P10357	190313_W_wt04	#ffd854	-6.52493	-5.43356	-6.43268	-6.66224	Chorion progenitors
190313_P11.190313_P11001	190313_W_wt05	#ffd854	-6.54665	-5.25696	-6.54665	-7.14599	Chorion progenitors
190313_P11.190313_P11008	190313_W_wt05	#ffd854	-6.21321	-5.08692	-5.85382	-7.6989	Chorion progenitors
190313_P11.190313_P11013	190313_W_wt05	#ffd854	-6.17131	-5.63163	-5.53277	-7.81735	Chorion progenitors
190313_P11.190313_P11056	190313_W_wt05	#ffd854	-6.33182	-5.36665	-5.75403	-7.62191	Chorion progenitors
190313_P11.190313_P11075	190313_W_wt05	#ffd854	-6.61228	-4.78197	-6.41019	-6.84735	Chorion progenitors
190313_P11.190313_P11083	190313_W_wt05	#ffd854	-6.52844	-5.26126	-6.03433	-6.59545	Chorion progenitors
190313_P11.190313_P11094	190313_W_wt05	#ffd854	-6.21779	-6.00418	-5.81816	-8.31315	Chorion progenitors
190313_P11.190313_P11109	190313_W_wt05	#ffd854	-6.32735	-5.16653	-5.96288	-7.37824	Chorion progenitors
190313_P11.190313_P11111	190313_W_wt05	#ffd854	-6.39784	-5.26404	-5.83444	-8.02736	Chorion progenitors
190313_P11.190313_P11139	190313_W_wt05	#ffd854	-6.06202	-4.59448	-6.48132	-6.48132	Chorion progenitors
190313_P11.190313_P11145	190313_W_wt05	#ffd854	-6.09365	-5.45668	-6.30917	-6.82215	Chorion progenitors
190313_P11.190313_P11153	190313_W_wt05	#ffd854	-6.23957	-4.68072	-6.043	-6.38726	Chorion progenitors
190313_P11.190313_P11183	190313_W_wt05	#ffd854	-6.66704	-5.52534	-6.27966	-7.70611	Chorion progenitors
190313_P11.190313_P11201	190313_W_wt05	#ffd854	-6.33112	-5.27698	-5.30849	-7.13226	Chorion progenitors
190313_P11.190313_P11220	190313_W_wt05	#ffd854	-6.63886	-5.58637	-5.96058	-7.40174	Chorion progenitors
190313_P11.190313_P11223	190313_W_wt05	#ffd854	-6.24182	-5.21335	-5.21335	-7.77601	Chorion progenitors
190313_P11.190313_P11226	190313_W_wt05	#ffd854	-6.50285	-5.43854	-6.18962	-7.96289	Chorion progenitors
190313_P11.190313_P11229	190313_W_wt05	#ffd854	-7.02811	-5.62629	-5.65291	-7.6235	Chorion progenitors
190313_P11.190313_P11232	190313_W_wt05	#ffad1e	-6.68281	-5.26794	-6.0258	-7.11013	Chorion
190313_P11.190313_P11249	190313_W_wt05	#ffd854	-6.35035	-4.86488	-6.40434	-6.51881	Chorion progenitors
190313_P11.190313_P11273	190313_W_wt05	#ffd854	-6.30282	-5.42835	-6.06962	-7.38082	Chorion progenitors
190313_P11.190313_P11287	190313_W_wt05	#ffd854	-6.36248	-5.2682	-6.05039	-7.18542	Chorion progenitors
190313_P11.190313_P11297	190313_W_wt05	#ffd854	-6.30317	-5.18986	-5.59814	-7.47931	Chorion progenitors
190313_P11.190313_P11311	190313_W_wt05	#ffad1e	-6.48928	-4.93773	-6.62343	-6.81083	Chorion
190313_P11.190313_P11312	190313_W_wt05	#ffd854	-6.70973	-5.14733	-5.29367	-7.36779	Chorion progenitors
190313_P11.190313_P11313	190313_W_wt05	#ffd854	-6.52084	-5.39832	-6.42691	-7.63543	Chorion progenitors
190313_P11.190313_P11327	190313_W_wt05	#ffd854	-6.18028	-5.12943	-5.61045	-7.28771	Chorion progenitors
190313_P11.190313_P11334	190313_W_wt05	#ffd854	-6.56362	-5.54131	-6.10182	-7.5011	Chorion progenitors
190313_P11.190313_P11356	190313_W_wt05	#ffd854	-6.33775	-5.45146	-5.97845	-8.10885	Chorion progenitors
190313_P11.190313_P11375	190313_W_wt05	#ffd854	-6.20102	-5.46833	-5.90047	-7.28841	Chorion progenitors
190313_P11.190313_P11377	190313_W_wt05	#ffd854	-6.30853	-5.04148	-5.81363	-7.19848	Chorion progenitors
190313_P12.190313_P12020	190313_W_wt05	#ffd854	-6.23291	-5.515	-5.70566	-7.28444	Chorion progenitors
190313_P12.190313_P12038	190313_W_wt05	#ffd854	-6.24726	-5.55925	-5.6993	-7.06383	Chorion progenitors
190313_P12.190313_P12046	190313_W_wt05	#ffd854	-6.27359	-5.1122	-5.92329	-6.85939	Chorion progenitors
190313_P12.190313_P12047	190313_W_wt05	#ffd854	-6.23651	-5.3813	-6.23651	-7.33084	Chorion progenitors
190313_P12.190313_P12054	190313_W_wt05	#ffd854	-6.7528	-5.39092	-6.49425	-7.00535	Chorion progenitors
190313_P12.190313_P12087	190313_W_wt05	#ffd854	-6.32815	-5.23147	-5.77516	-7.01674	Chorion progenitors
190313_P12.190313_P12096	190313_W_wt05	#ffd854	-6.50653	-5.25805	-5.87164	-6.98558	Chorion progenitors
190313_P12.190313_P12114	190313_W_wt05	#ffd854	-6.44803	-5.23494	-6.17294	-6.80151	Chorion progenitors
190313_P12.190313_P12115	190313_W_wt05	#ffd854	-6.48616	-5.47103	-5.65831	-7.0954	Chorion progenitors
190313_P12.190313_P12119	190313_W_wt05	#ffd854	-6.35236	-4.94477	-5.97557	-7.1215	Chorion progenitors
190313_P12.190313_P12131	190313_W_wt05	#ffd854	-5.92356	-5.6309	-5.76127	-7.22876	Chorion progenitors
190313_P12.190313_P12132	190313_W_wt05	#ffd854	-6.09322	-5.57718	-5.31357	-6.75659	Chorion progenitors
190313_P12.190313_P12142	190313_W_wt05	#ffd854	-6.11613	-4.84903	-5.7343	-6.59278	Chorion progenitors
190313_P12.190313_P12146	190313_W_wt05	#ffad1e	-6.6345	-4.97485	-6.71497	-6.8908	Chorion
190313_P12.190313_P12155	190313_W_wt05	#ffd854	-6.30402	-5.30565	-5.98274	-7.60733	Chorion progenitors
190313_P12.190313_P12164	190313_W_wt05	#ffd854	-6.68436	-5.42661	-6.1051	-6.97424	Chorion progenitors
190313_P12.190313_P12165	190313_W_wt05	#ffd854	-6.04703	-5.27918	-5.47166	-7.40643	Chorion progenitors
190313_P12.190313_P12222	190313_W_wt05	#ffd854	-6.26321	-5.20334	-5.27706	-7.03778	Chorion progenitors
190313_P12.190313_P12229	190313_W_wt05	#ffd854	-6.41861	-5.28734	-6.08655	-7.06773	Chorion progenitors
190313_P12.190313_P12244	190313_W_wt05	#ffd854	-6.23068	-5.24607	-5.97059	-7.21313	Chorion progenitors
190313_P12.190313_P12254	190313_W_wt05	#ffd854	-6.01958	-5.33446	-6.02803	-7.09664	Chorion progenitors
190313_P12.190313_P12256	190313_W_wt05	#ffd854	-5.93118	-5.17709	-5.7727	-7.16736	Chorion progenitors
190313_P12.190313_P12272	190313_W_wt06	#ffd854	-6.26557	-5.35696	-6.16525	-6.82362	Chorion progenitors
190313_P12.190313_P12276	190313_W_wt05	#ffd854	-6.4232	-5.74048	-5.95198	-7.54595	Chorion progenitors
190313_P12.190313_P12293	190313_W_wt06	#ffd854	-6.31107	-5.1045	-5.95565	-7.14263	Chorion progenitors
190313_P12.190313_P12303	190313_W_wt06	#ffd854	-6.14728	-5.52456	-5.8382	-7.0847	Chorion progenitors
190313_P12.190313_P12309	190313_W_wt06	#ffd854	-6.66122	-5.49034	-5.77113	-7.34031	Chorion progenitors
190313_P12.190313_P12312	190313_W_wt06	#ffd854	-6.44123	-5.5343	-6.18999	-7.25521	Chorion progenitors
190313_P12.190313_P12349	190313_W_wt06	#ffd854	-6.55575	-5.3969	-5.94001	-7.25222	Chorion progenitors
190313_P12.190313_P12376	190313_W_wt06	#ffd854	-6.65991	-5.42495	-6.35159	-7.03216	Chorion progenitors
190313_P13.190313_P13002	190313_W_wt06	#ffd854	-6.59597	-5.29589	-6.16933	-7.30228	Chorion progenitors
190313_P13.190313_P13012	190313_W_wt06	#ffd854	-6.72419	-5.87001	-5.73809	-7.54204	Chorion progenitors
190313_P13.190313_P13019	190313_W_wt06	#ffd854	-6.85953	-5.22518	-5.70858	-7.54641	Chorion progenitors
190313_P13.190313_P13020	190313_W_wt06	#ffd854	-6.55718	-5.10501	-6.01822	-7.33109	Chorion progenitors
190313_P13.190313_P13030	190313_W_wt06	#ffd854	-6.55216	-5.46562	-5.73562	-7.28602	Chorion progenitors
190313_P13.190313_P13081	190313_W_wt06	#ffd854	-6.60307	-5.23072	-5.44745	-7.72862	Chorion progenitors
190313_P13.190313_P13085	190313_W_wt06	#ffd854	-6.64386	-5.38082	-5.85031	-6.90689	Chorion progenitors
190313_P13.190313_P13105	190313_W_wt06	#ffd854	-6.80132	-5.86165	-5.77519	-7.13649	Chorion progenitors
190313_P13.190313_P13121	190313_W_wt06	#ffd854	-6.57949	-5.43203	-5.9594	-7.52414	Chorion progenitors
190313_P13.190313_P13124	190313_W_wt06	#ffad1e	-6.64169	-5.19088	-7.64193	-6.08907	Chorion
190313_P13.190313_P13125	190313_W_wt06	#ffd854	-6.96782	-4.85707	-7.34784	-6.89543	Chorion progenitors
190313_P13.190313_P13131	190313_W_wt06	#ffd854	-6.5456	-5.42723	-6.04427	-8.02823	Chorion progenitors
190313_P13.190313_P13152	190313_W_wt06	#ffd854	-6.60327	-4.85795	-5.76062	-7.74612	Chorion progenitors
190313_P13.190313_P13155	190313_W_wt06	#ffd854	-6.4977	-5.2964	-5.94404	-7.47993	Chorion progenitors
190313_P13.190313_P13185	190313_W_wt06	#ffd854	-6.84264	-5.11354	-5.73321	-7.17231	Chorion progenitors
190313_P13.190313_P13187	190313_W_wt06	#ffd854	-6.83676	-5.16403	-6.18316	-7.27214	Chorion progenitors
190313_P13.190313_P13202	190313_W_wt06	#ffd854	-6.39871	-5.74198	-6.05241	-6.99626	Chorion progenitors
190313_P13.190313_P13227	190313_W_wt06	#ffd854	-6.1137	-5.37833	-5.90013	-7.58055	Chorion progenitors
190313_P13.190313_P13242	190313_W_wt06	#ffd854	-6.63316	-5.22643	-5.77664	-7.34704	Chorion progenitors
190313_P13.190313_P13246	190313_W_wt06	#ffd854	-6.26633	-5.25184	-5.6037	-7.61465	Chorion progenitors
190313_P13.190313_P13280	190313_W_wt06	#ffd854	-6.12285	-4.7881	-5.8974	-7.22952	Chorion progenitors
190313_P13.190313_P13285	190313_W_wt06	#ffd854	-6.05309	-4.9048	-6.37148	-7.16565	Chorion progenitors
190313_P13.190313_P13302	190313_W_wt06	#ffd854	-6.32944	-5.22545	-6.0309	-7.4149	Chorion progenitors
190313_P13.190313_P13303	190313_W_wt06	#ffd854	-5.9276	-5.69361	-5.64639	-7.89046	Chorion progenitors
190313_P13.190313_P13316	190313_W_wt06	#ffd854	-6.65634	-5.08842	-5.26032	-6.9191	Chorion progenitors
190313_P13.190313_P13338	190313_W_wt06	#ffd854	-5.9276	-5.40131	-5.49232	-7.30957	Chorion progenitors
190313_P13.190313_P13347	190313_W_wt06	#ffd854	-6.51382	-4.81342	-6.45271	-7.7064	Chorion progenitors
190313_P13.190313_P13357	190313_W_wt06	#ffd854	-6.41904	-5.31939	-6.04048	-7.50419	Chorion progenitors
190313_P13.190313_P13371	190313_W_wt06	#ffd854	-6.75223	-5.10444	-5.80288	-7.65595	Chorion progenitors
190313_P14.190313_P14001	190313_W_wt06	#ffd854	-6.15216	-5.56445	-5.86942	-7.26549	Chorion progenitors
190313_P14.190313_P14010	190313_W_wt06	#ffd854	-6.41751	-5.5777	-6.08035	-7.33649	Chorion progenitors
190313_P14.190313_P14013	190313_W_wt06	#ffd854	-6.58737	-5.1497	-6.12133	-7.01052	Chorion progenitors
190313_P14.190313_P14027	190313_W_wt06	#ffd854	-6.15447	-5.29817	-6.09024	-7.41551	Chorion progenitors
[truncated: 5,508 more rows]

## Sheet: EDF7i
Extended Data Figure 7i
[truncated: 30,222 more rows]
