# Supplementary material for: Temporal BMP4 effects on mouse embryonic and extraembryonic development
Source: Nature. 2024 Sep 18;634(8034):652–61. doi: 10.1038/s41586-024-07937-5 (PMC11485214; doi:10.1038/s41586-024-07937-5)
Supplement: Supplementary file 22 — Source Data Extended Data Fig. 8 [file 41586_2024_7937_MOESM22_ESM.xlsx]

## Sheet: EDF8c
Extended Data Figure 8a - metacell marker expression
metacell	metacell_time	cell_type	Bmpr1a	AK142585;Bmpr2	Id1	Id3	Acvr2b	Id2
315	8.30858	Chorion	-13.0344	-15.0905	-12.7754	-12.8276	-13.1372	-11.4541
317	8.31208	Chorion	-12.7663	-15.0462	-11.7113	-12.0641	-12.8858	-10.5059
318	8.25223	Chorion	-12.6493	-15.5207	-11.3872	-12.0235	-13.0575	-10.6784
319	8.02895	Chorion	-13.2349	-15.8761	-12.0805	-12.5371	-12.5637	-11.3079
320	8.18035	Chorion	-12.8835	-15.3257	-12.2415	-12.855	-12.231	-10.8965
321	8.08052	Chorion	-13.0886	-15.3572	-10.9605	-11.781	-12.7482	-9.00214
322	8.12021	Chorion	-12.8918	-16.2364	-11.6544	-12.0681	-12.9943	-9.58719
323	8.13355	Chorion	-13.1302	-15.6609	-11.1069	-11.9742	-12.5863	-9.05479
324	8.29415	Chorion	-12.7346	-15.4243	-12.0263	-12.2023	-12.8114	-9.48946
325	8.06884	Chorion	-12.738	-15.0707	-11.1585	-12.1772	-12.4426	-9.8806
326	8.3208	Chorion	-13.0488	-15.2333	-11.7949	-11.9449	-13.0548	-10.2975
327	8.21827	Chorion	-13.3386	-15.739	-11.5238	-12.172	-13.117	-9.5859
328	7.78345	Chorion	-13.2229	-16.1992	-12.3752	-13.4152	-13.3792	-8.92339
329	8.16213	Chorion	-13.237	-15.5875	-12.8425	-13.5323	-13.1399	-9.36102
330	7.70204	Chorion	-13.116	-15.5366	-12.0878	-13.3366	-13.1095	-8.84705
331	7.9394	Chorion	-13.1315	-15.766	-11.8179	-12.9805	-12.8835	-8.8924
332	7.61652	Chorion	-13.2357	-15.9226	-12.7651	-13.975	-12.9373	-9.16652
333	7.79225	Chorion	-13.0333	-15.5192	-10.8532	-12.0705	-12.7846	-8.69967
334	7.86173	Chorion	-13.2132	-15.6632	-11.051	-12.8686	-12.811	-8.66395
335	8.05126	Chorion	-13.019	-15.8668	-11.3309	-12.2014	-12.9183	-8.99772
336	8.19279	Chorion	-13.009	-15.6919	-12.1903	-12.8509	-12.9916	-8.96693
337	8.21595	Chorion	-12.5697	-15.1217	-12.1814	-12.3286	-12.5401	-9.37713
338	6.87973	Intermediate Chorion	-12.8645	-14.9666	-14.6699	-14.363	-12.5618	-10.9877
339	6.65425	Intermediate Chorion	-13.1596	-15.0721	-15.0483	-14.5345	-13.0817	-10.3805
340	7.00502	Intermediate Chorion	-12.9555	-15.1472	-13.9745	-13.9433	-12.8461	-9.75903
341	7.93502	Chorion	-12.8684	-15.1239	-12.5039	-12.7371	-12.9035	-10.2265
342	6.76255	Intermediate Chorion	-12.8809	-14.9866	-13.891	-14.1461	-12.547	-12.963
343	5.94566	Chorion progenitors	-13.3552	-15.2346	-14.6971	-15.9307	-12.7821	-10.2573
344	6.94435	Chorion progenitors	-13.9089	-15.8956	-14.0115	-15.3442	-12.6586	-9.72224
345	7.11385	Chorion progenitors	-13.0378	-16.2351	-13.4657	-15.169	-12.5139	-9.99802
346	6.86876	Chorion progenitors	-13.2555	-15.7961	-13.8973	-15.1213	-12.884	-10.1733
347	6.73411	Chorion progenitors	-13.1397	-15.3302	-13.9137	-15.6752	-12.4382	-10.0982
348	6.70365	Chorion progenitors	-13.7707	-15.8987	-14.8835	-15.6374	-13.0294	-9.60392
349	6.72553	Chorion progenitors	-13.3935	-15.6164	-14.572	-15.389	-12.8586	-9.38756
350	6.92573	Chorion progenitors	-13.0297	-15.2453	-14.451	-15.2453	-12.9327	-9.43728
351	6.7105	Chorion progenitors	-13.6022	-14.7535	-14.0043	-15.832	-12.821	-11.1919
352	6.47154	Chorion progenitors	-13.3281	-15.5889	-13.9022	-15.9476	-12.7852	-10.848
353	6.62732	Chorion progenitors	-13.4282	-15.3893	-14.4479	-15.8825	-12.9138	-10.122
354	6.56171	Chorion progenitors	-12.9266	-14.8606	-14.7403	-16.2741	-12.6089	-10.4569
355	6.71401	Chorion progenitors	-13.439	-15.1601	-15.0765	-14.8908	-12.4905	-9.67274
356	6.65538	Chorion progenitors	-13.5102	-16.2087	-14.1268	-15.6288	-12.7118	-10.4803
357	6.6066	Chorion progenitors	-13.5761	-14.9774	-14.7729	-15.4354	-12.7826	-9.69598
358	6.74956	Chorion progenitors	-13.0652	-15.6642	-15.252	-15.6642	-12.8183	-9.76353
359	6.58317	Chorion progenitors	-13.8223	-15.1553	-14.199	-15.7966	-12.6571	-10.3046
360	6.88025	Chorion progenitors	-13.6567	-14.9414	-14.0791	-15.8946	-13.0893	-10.3068
361	6.68507	Chorion progenitors	-13.2193	-14.5143	-13.9671	-15.9226	-12.9018	-10.1587
362	6.59509	Chorion progenitors	-13.3892	-15.3079	-13.5747	-16.6096	-12.7474	-10.3802
363	6.67939	Chorion progenitors	-12.9037	-15.1589	-13.2082	-15.7985	-13.0946	-10.6026
364	6.72488	Chorion progenitors	-13.3278	-15.0285	-13.8836	-15.8312	-12.6314	-9.75458
365	7.03105	Chorion progenitors	-13.1793	-15.2743	-14.2427	-16.2353	-12.8335	-9.7088
366	7.06923	Chorion progenitors	-13.2929	-15.1118	-14.3402	-15.7893	-12.5835	-9.89573
367	6.76021	Chorion progenitors	-13.217	-16.228	-13.9299	-16.228	-12.6479	-9.59067
368	6.96978	Chorion progenitors	-13.1517	-15.6712	-13.6783	-15.0189	-12.771	-10.3458
369	6.78428	Chorion progenitors	-13.7755	-15.6873	-13.9655	-15.6873	-12.8041	-10.3087
370	7.4115	Chorion progenitors	-13.4779	-15.6622	-12.6835	-14.6118	-13.1907	-9.194
371	7.11235	Chorion progenitors	-13.3423	-15.3191	-13.52	-14.434	-13.0354	-9.1557
372	7.43471	Chorion progenitors	-13.5504	-15.7719	-13.081	-14.7456	-12.8901	-9.26285
373	7.44688	Chorion progenitors	-13.0859	-15.3902	-12.6301	-14.2221	-12.7301	-9.39388
374	7.47494	Chorion progenitors	-13.4129	-16.0894	-14.2498	-14.9737	-12.8224	-9.30359
375	7.44589	Chorion progenitors	-13.1623	-14.8432	-13.5369	-15.1828	-12.9114	-9.38703
376	7.26953	Chorion progenitors	-13.5984	-15.3439	-12.8032	-14.104	-12.6961	-8.92974
377	7.47052	Chorion progenitors	-13.7267	-15.9208	-12.9898	-14.0582	-12.7687	-9.23834
378	7.63822	Chorion progenitors	-13.3668	-14.966	-12.9426	-14.7857	-13.1364	-9.58958
379	7.45131	Chorion progenitors	-13.3431	-15.2366	-12.915	-14.8453	-13.1009	-9.48313
380	6.96104	Chorion progenitors	-13.251	-15.3984	-13.8233	-14.994	-12.5467	-9.293
381	7.15681	Chorion progenitors	-13.5839	-14.7796	-14.3401	-14.7983	-12.9218	-9.62125
382	6.72149	Chorion progenitors	-13.1445	-15.6664	-13.9182	-15.2552	-12.6181	-9.08042
383	6.83451	Chorion progenitors	-13.2622	-15.7415	-14.2293	-15.1375	-12.8621	-9.26868
384	6.8744	Chorion progenitors	-13.4503	-14.8848	-14.6047	-15.3692	-12.8147	-9.23141
385	7.49802	Chorion progenitors	-12.9963	-15.0535	-13.085	-13.8581	-12.5584	-9.73446
386	6.79845	Chorion progenitors	-13.2501	-15.6648	-13.8693	-15.0808	-12.4376	-9.36615
387	7.40647	Chorion progenitors	-13.5924	-15.5634	-13.575	-14.2409	-12.7663	-9.50973
388	6.84852	Chorion progenitors	-13.2994	-15.3727	-15.1797	-16.2111	-12.6414	-9.71043
389	7.05279	Chorion progenitors	-13.6411	-15.2621	-14.9086	-14.9706	-12.7379	-9.23671
390	7.03787	Chorion progenitors	-13.1693	-15.5978	-13.8185	-15.3258	-12.9025	-9.43144
391	7.3253	Chorion progenitors	-13.1128	-15.5531	-13.4641	-14.3361	-13.0901	-9.4898
392	7.25143	Chorion progenitors	-13.5422	-14.6496	-13.8436	-15.5793	-13.5883	-9.41094
393	7.11411	Chorion progenitors	-13.2889	-15.4939	-14.3007	-15.5372	-13.196	-9.09338
394	6.96194	Chorion progenitors	-13.5496	-15.1061	-13.2915	-16.0187	-12.4222	-9.20142
395	7.47165	Chorion progenitors	-13.5769	-15.883	-13.5171	-15.5363	-12.9659	-9.71771
396	7.13148	Chorion progenitors	-13.3291	-15.3731	-13.3355	-15.8719	-12.7716	-9.42533
397	7.07365	Chorion progenitors	-13.6109	-15.3776	-13.6399	-15.302	-12.8294	-9.57848
398	6.91521	Intermediate Chorion	-13.2555	-15.8742	-13.5467	-13.8779	-12.8989	-9.35599
399	6.86181	Intermediate Chorion	-13.3748	-15.4799	-14.658	-14.0984	-13.0136	-9.23992
400	7.20977	Intermediate Chorion	-12.9588	-15.7648	-13.4791	-14.6285	-12.8154	-9.07572
401	6.61461	Intermediate Chorion	-13.1163	-15.4758	-14.7441	-14.9435	-13.0108	-9.17637
402	6.62138	Intermediate Chorion	-12.7752	-15.4747	-14.9913	-15.0335	-12.7188	-9.37525
403	7.00159	Chorion	-13.9751	-15.6925	-13.0862	-13.7946	-13.0973	-9.09332
404	7.37225	Chorion	-13.2851	-15.6694	-12.7912	-13.7933	-12.7864	-9.09531
405	7.69024	Chorion progenitors	-13.5929	-15.5472	-12.6266	-14.3764	-13.5083	-9.38484
406	7.52044	Chorion progenitors	-13.2346	-16.1206	-13.391	-14.381	-13.1537	-8.93556
407	7.47627	Chorion progenitors	-12.7724	-15.9397	-11.986	-13.9559	-12.5571	-8.81809
408	7.66232	Chorion progenitors	-13.7006	-15.4507	-13.0554	-14.271	-13.1994	-9.20062
409	7.69144	Chorion progenitors	-13.6404	-15.6191	-12.6055	-14.286	-13.0689	-9.18239
410	7.63704	Chorion progenitors	-13.2694	-15.9295	-13.4831	-14.3991	-13.2401	-9.42939
286	7.93624	p-TGC	-15.4887	-14.7069	-15.8481	-15.3349	-14.4391	-16.0633
287	7.72112	TGC progenitors	-14.2234	-13.4277	-16.2731	-15.542	-13.7281	-15.6445
288	7.58735	TGC progenitors	-13.7056	-13.3696	-15.961	-15.8574	-13.9174	-15.7599
289	7.77092	TGC progenitors	-13.8492	-13.5543	-15.1567	-16.0408	-13.3542	-15.8019
290	7.51787	TGC progenitors	-14.2007	-13.295	-16.0643	-15.9251	-12.9463	-15.9584
291	7.56747	TGC progenitors	-14.0504	-13.8674	-15.7167	-15.9492	-13.7223	-15.7635
292	6.52323	TGC progenitors	-14.1058	-13.2877	-15.7067	-16.6096	-14.1069	-15.9457
293	6.98792	TGC progenitors	-13.7567	-13.5529	-16.0735	-16.0735	-13.4043	-15.946
294	6.98278	TGC progenitors	-14.2223	-12.9702	-15.4434	-16.1595	-13.899	-15.6577
295	7.53823	TGC progenitors	-14.0513	-13.349	-16.0745	-15.8219	-14.0788	-15.7457
296	6.19111	EPC progenitors	-13.6235	-12.65	-14.3916	-15.9658	-12.8354	-16.2541
297	6.24501	TGC progenitors	-13.3496	-13.0389	-15.0022	-15.5098	-12.4643	-15.5943
298	6.39987	EPC progenitors	-13.6173	-13.2656	-13.7526	-15.6903	-13.0186	-15.2911
299	6.47525	EPC progenitors	-13.4705	-13.1331	-14.3809	-16.3428	-12.674	-15.9181
300	7.12305	TGC progenitors	-13.6359	-13.6165	-15.6311	-15.8516	-13.7775	-15.1792
301	6.80999	TGC progenitors	-13.9276	-13.863	-14.915	-15.6606	-13.3641	-15.4596
302	7.31511	TGC progenitors	-14.4664	-13.1838	-16.039	-15.4944	-13.93	-16.039
303	5.7887	EPC progenitors	-13.3581	-14.09	-13.9517	-16.1216	-12.3105	-12.688
304	6.90693	EPC progenitors	-12.9089	-14.9837	-12.7216	-15.5311	-12.749	-14.8326
305	7.50843	SpT-Gly	-13.3215	-15.0058	-13.3503	-15.4367	-13.3803	-15.4543
306	7.83532	SpT-Gly	-13.6699	-14.6033	-14.7491	-14.9705	-14.1953	-13.4291
307	7.80908	SpT-Gly	-13.4054	-14.8119	-13.7507	-15.2104	-13.549	-15.4541
308	7.76677	SpT-Gly	-13.3107	-15.2068	-15.5683	-15.1809	-13.6737	-13.6689
309	6.12306	EPC progenitors	-13.4649	-14.0672	-14.0151	-15.4872	-12.4891	-14.3086
310	6.49777	EPC progenitors	-12.9257	-13.7882	-13.3825	-16.0322	-13.5199	-15.7401
311	7.31196	EPC progenitors	-13.5701	-14.6119	-12.2675	-16.2757	-13.8827	-15.9274
312	7.97413	EPC progenitors	-13.9377	-13.8081	-13.3209	-15.8678	-13.7899	-15.8678
313	7.97786	EPC progenitors	-13.4209	-13.8715	-13.3618	-15.7313	-13.9683	-15.3662
314	7.92071	EPC progenitors	-13.2358	-15.0842	-13.9053	-15.3679	-13.2537	-14.5962
316	7.98156	SpT-Gly	-13.3283	-14.7607	-12.5987	-14.7607	-13.0065	-14.0626
537	8.11544	SpA-TGC	-16.6096	-13.9741	-12.8195	-11.5922	-15.2027	-15.7512

## Sheet: EDF8d
Extended Data Figure 8d - marker gene expression per cell type and time bin
Time bin 1
	Chorion	Chorion progenitors	Definitive ectoderm	EPC progenitors	Epiblast	ExE visceral endoderm	Intermediate Chorion	Parietal endoderm	Primitive streak	Visceral endoderm	Visceral endoderm - anterior
Wnt1	-16.6096	-16.6096	-16.6096	-16.6096	-16.6096	-16.6096	-16.6096	-16.6096	-16.6096	-16.6096	-16.6096
Wnt10a	-16.6096	-16.6096	-16.6096	-16.6096	-16.6096	-16.6096	-16.6096	-16.6096	-16.6096	-16.6096	-16.6096
Wnt10b	-16.6096	-16.6096	-16.6096	-16.6096	-16.6096	-16.6096	-16.6096	-16.6096	-16.6096	-16.6096	-16.6096
Wnt11	-16.6096	-16.022	-16.6096	-16.6096	-16.6096	-16.6096	-16.6096	-12.1156	-16.6096	-14.5629	-16.6096
Wnt16	-16.6096	-16.6096	-16.6096	-16.6096	-16.6096	-16.6096	-16.6096	-16.6096	-16.6096	-16.6096	-16.6096
Wnt2	-16.6096	-16.6096	-16.6096	-16.6096	-16.6096	-16.6096	-16.6096	-16.6096	-16.6096	-16.6096	-16.6096
Wnt2b	-16.6096	-16.6096	-16.6096	-16.6096	-16.6096	-16.6096	-16.6096	-16.6096	-16.6096	-16.6096	-16.6096
Wnt3	-16.6096	-16.6096	-16.6096	-16.6096	-15.7189	-16.6096	-16.6096	-16.6096	-16.6096	-15.489	-16.6096
Wnt3a	-16.6096	-16.6096	-16.6096	-16.6096	-16.6096	-16.6096	-16.6096	-16.6096	-16.6096	-16.6096	-16.6096
Wnt4	-16.6096	-16.6096	-16.6096	-16.6096	-16.6096	-16.6096	-16.6096	-16.6096	-16.6096	-16.6096	-16.6096
Wnt5a	-16.6096	-16.6096	-16.6096	-16.6096	-16.6096	-16.6096	-16.6096	-16.6096	-16.6096	-16.133	-16.6096
Wnt5b	-16.6096	-16.6096	-16.6096	-16.6096	-16.1856	-16.6096	-16.6096	-16.6096	-16.6096	-16.6096	-16.6096
Wnt6	-16.6096	-12.9583	-16.6096	-16.6096	-16.6096	-16.6096	-14.2445	-16.6096	-16.6096	-16.133	-16.6096
Wnt7a	-16.6096	-16.6096	-16.6096	-16.6096	-16.6096	-16.6096	-16.6096	-16.6096	-16.6096	-16.6096	-16.6096
Wnt7b	-16.6096	-11.1671	-16.6096	-13.0603	-16.3821	-16.6096	-11.2718	-16.6096	-16.6096	-15.7754	-16.6096
Wnt8a	-16.6096	-16.6096	-16.6096	-16.6096	-16.6096	-16.6096	-16.6096	-16.6096	-16.6096	-16.6096	-16.6096
Wnt8b	-16.6096	-16.6096	-16.6096	-16.6096	-16.6096	-16.6096	-16.6096	-16.6096	-16.6096	-16.6096	-16.6096
Wnt9a	-16.6096	-16.2861	-16.6096	-16.6096	-16.6096	-16.6096	-16.6096	-16.6096	-16.6096	-16.6096	-16.6096
Wnt9b	-16.6096	-16.6096	-16.6096	-16.6096	-16.6096	-16.6096	-16.6096	-16.6096	-16.6096	-15.7754	-16.6096
Fzd1	-16.6096	-14.7965	-16.6096	-16.6096	-16.1856	-16.6096	-16.6096	-16.6096	-16.6096	-16.6096	-16.6096
Fzd10	-16.6096	-16.6096	-16.6096	-16.6096	-16.6096	-16.6096	-16.6096	-16.6096	-16.6096	-16.6096	-16.6096
Fzd2	-16.6096	-16.2861	-11.6117	-16.6096	-13.609	-16.6096	-14.9886	-16.6096	-11.2413	-16.6096	-16.6096
Fzd3	-16.6096	-15.4352	-16.6096	-14.1604	-14.7093	-16.6096	-16.6096	-16.6096	-16.6096	-15.7754	-16.6096
Fzd4	-16.6096	-16.6096	-16.6096	-16.6096	-16.6096	-16.6096	-16.6096	-14.9527	-16.6096	-14.3125	-16.6096
Fzd5	-16.6096	-15.2828	-13.4822	-16.6096	-14.6447	-9.53423	-16.6096	-14.9527	-16.6096	-12.4218	-8.96789
Fzd6	-16.6096	-16.2861	-16.6096	-16.6096	-16.1856	-16.6096	-16.6096	-16.6096	-16.6096	-15.7754	-16.6096
Fzd7	-16.6096	-14.9036	-16.6096	-15.6895	-12.7353	-16.6096	-14.9886	-13.7104	-16.6096	-13.1785	-16.6096
Fzd8	-16.6096	-16.6096	-16.6096	-15.6895	-16.0127	-16.6096	-16.6096	-16.6096	-16.6096	-14.4323	-16.6096
Fzd9	-16.6096	-16.2861	-16.6096	-16.6096	-16.3821	-16.6096	-14.9886	-16.6096	-16.6096	-16.6096	-16.6096
AK156215.Smad9	-16.6096	-16.6096	-16.6096	-16.6096	-16.1856	-16.6096	-16.6096	-16.6096	-16.6096	-14.202	-16.6096
AK214683.Smad3	-16.6096	-12.8742	-16.6096	-14.1604	-15.1723	-16.6096	-12.8594	-14.9527	-16.6096	-16.133	-16.6096
Smad1	-16.6096	-14.9036	-13.4822	-16.6096	-14.0778	-16.6096	-16.6096	-13.7104	-16.6096	-12.8107	-16.6096
Smad2	-16.6096	-13.1104	-13.4822	-13.1747	-13.4081	-16.6096	-13.1012	-12.603	-16.6096	-12.9379	-10.9464
Smad4	-11.6641	-12.354	-11.2988	-13.2989	-12.8041	-16.6096	-13.3918	-13.053	-16.6096	-12.5857	-9.96068
Smad5	-16.6096	-15.145	-16.6096	-15.6895	-14.4668	-11.098	-16.6096	-14.2018	-16.6096	-14.7065	-16.6096
Smad6	-16.6096	-13.3544	-16.6096	-16.6096	-15.7189	-16.6096	-14.9886	-14.2018	-16.6096	-13.749	-16.6096
Smad7	-16.6096	-11.4119	-16.6096	-12.0669	-12.9331	-16.6096	-12.8594	-13.053	-16.6096	-13.0774	-16.6096
Fgf1	-16.6096	-16.6096	-16.6096	-16.6096	-16.6096	-16.6096	-16.6096	-16.6096	-16.6096	-16.6096	-16.6096
Fgf10	-16.6096	-16.2861	-16.6096	-15.6895	-16.6096	-16.6096	-16.6096	-12.603	-16.6096	-13.4673	-16.6096
Fgf11	-16.6096	-16.6096	-16.6096	-16.6096	-15.0841	-16.6096	-16.6096	-16.6096	-16.6096	-16.6096	-16.6096
Fgf12	-16.6096	-16.2861	-16.6096	-16.6096	-16.6096	-16.6096	-16.6096	-16.6096	-16.6096	-16.133	-16.6096
Fgf13	-16.6096	-16.6096	-16.6096	-15.6895	-14.9223	-16.6096	-16.6096	-16.6096	-16.6096	-16.6096	-16.6096
Fgf14	-16.6096	-16.6096	-16.6096	-16.6096	-16.6096	-16.6096	-16.6096	-16.6096	-16.6096	-16.6096	-16.6096
Fgf15	-16.6096	-16.2861	-16.6096	-16.6096	-13.5487	-16.6096	-16.6096	-16.6096	-16.6096	-16.6096	-16.6096
Fgf16	-16.6096	-16.6096	-16.6096	-16.6096	-16.6096	-16.6096	-16.6096	-16.6096	-16.6096	-16.6096	-16.6096
Fgf17	-16.6096	-16.6096	-16.6096	-16.6096	-16.0127	-16.6096	-16.6096	-16.6096	-16.6096	-16.6096	-16.6096
Fgf18	-16.6096	-16.6096	-16.6096	-16.6096	-16.1856	-16.6096	-16.6096	-16.6096	-16.6096	-16.6096	-16.6096
Fgf2	-16.6096	-16.6096	-16.6096	-16.6096	-16.6096	-16.6096	-16.6096	-16.6096	-16.6096	-16.6096	-16.6096
Fgf20	-16.6096	-16.6096	-16.6096	-16.6096	-16.6096	-16.6096	-16.6096	-16.6096	-16.6096	-16.6096	-16.6096
Fgf21	-16.6096	-16.2861	-16.6096	-16.6096	-16.6096	-16.6096	-16.6096	-16.6096	-16.6096	-16.6096	-16.6096
Fgf22	-16.6096	-16.2861	-16.6096	-16.6096	-16.6096	-16.6096	-16.6096	-16.6096	-16.6096	-16.6096	-16.6096
Fgf23	-16.6096	-16.6096	-16.6096	-16.6096	-16.6096	-16.6096	-16.6096	-16.6096	-16.6096	-16.6096	-16.6096
Fgf3	-16.6096	-16.2861	-16.6096	-16.6096	-16.1856	-16.6096	-16.6096	-13.7104	-16.6096	-16.133	-16.6096
Fgf4	-16.6096	-16.6096	-13.4822	-16.6096	-12.4061	-16.6096	-16.6096	-16.6096	-16.6096	-16.6096	-16.6096
Fgf5	-16.6096	-16.022	-16.6096	-16.6096	-12.4887	-16.6096	-14.2445	-16.6096	-16.6096	-12.2746	-10.9464
Fgf6	-16.6096	-16.6096	-16.6096	-16.6096	-16.6096	-16.6096	-16.6096	-16.6096	-16.6096	-16.6096	-16.6096
Fgf7	-16.6096	-16.6096	-16.6096	-16.6096	-16.6096	-16.6096	-16.6096	-16.6096	-16.6096	-16.6096	-16.6096
Fgf8	-16.6096	-16.022	-16.6096	-16.6096	-15.2663	-16.6096	-16.6096	-16.6096	-16.6096	-13.4047	-10.9464
Fgf9	-16.6096	-16.6096	-16.6096	-16.6096	-16.3821	-16.6096	-16.6096	-16.6096	-16.6096	-16.6096	-16.6096
Gdf1	-16.6096	-16.6096	-16.6096	-16.6096	-13.9167	-16.6096	-16.6096	-16.6096	-11.2413	-15.7754	-16.6096
Gdf10	-16.6096	-16.6096	-16.6096	-16.6096	-16.6096	-16.6096	-16.6096	-16.6096	-16.6096	-16.6096	-16.6096
Gdf11	-16.6096	-16.6096	-16.6096	-16.6096	-16.3821	-16.6096	-16.6096	-16.6096	-16.6096	-16.6096	-16.6096
Gdf15	-16.6096	-16.2861	-16.6096	-16.6096	-16.3821	-16.6096	-16.6096	-16.6096	-16.6096	-16.6096	-16.6096
Gdf2	-16.6096	-16.6096	-16.6096	-16.6096	-16.6096	-16.6096	-16.6096	-16.6096	-16.6096	-16.6096	-16.6096
Gdf3	-16.6096	-16.6096	-16.6096	-16.6096	-13.4908	-16.6096	-16.6096	-16.6096	-16.6096	-16.6096	-16.6096
Gdf5	-16.6096	-16.6096	-16.6096	-16.6096	-16.6096	-16.6096	-16.6096	-16.6096	-16.6096	-16.6096	-16.6096
Gdf6	-16.6096	-16.2861	-16.6096	-16.6096	-16.6096	-16.6096	-16.6096	-16.6096	-16.6096	-16.6096	-16.6096
Gdf7	-16.6096	-16.6096	-16.6096	-16.6096	-16.6096	-16.6096	-16.6096	-16.6096	-16.6096	-16.6096	-16.6096
Gdf9	-16.6096	-16.6096	-16.6096	-16.6096	-16.6096	-16.6096	-16.6096	-16.6096	-16.6096	-16.133	-16.6096
Bmp1	-11.6641	-13.4325	-16.6096	-15.1322	-16.6096	-16.6096	-16.6096	-16.6096	-16.6096	-15.7754	-16.6096
Bmp10	-16.6096	-16.6096	-16.6096	-16.6096	-16.6096	-16.6096	-16.6096	-16.6096	-16.6096	-16.6096	-16.6096
Bmp15	-16.6096	-16.6096	-16.6096	-16.6096	-16.6096	-16.6096	-16.6096	-16.6096	-16.6096	-16.6096	-16.6096
Bmp2	-16.6096	-15.7988	-16.6096	-16.6096	-16.3821	-16.6096	-16.6096	-13.7104	-16.6096	-13.4673	-16.6096
Bmp2k	-16.6096	-16.022	-13.4822	-16.6096	-16.0127	-16.6096	-14.9886	-16.6096	-16.6096	-15.0453	-16.6096
Bmp3	-16.6096	-16.6096	-16.6096	-16.6096	-16.6096	-16.6096	-16.6096	-16.6096	-16.6096	-16.6096	-16.6096
Bmp4	-10.6877	-11.1179	-16.6096	-15.6895	-15.7189	-16.6096	-13.3918	-16.6096	-16.6096	-14.866	-16.6096
Bmp5	-16.6096	-16.6096	-16.6096	-16.6096	-16.6096	-16.6096	-16.6096	-16.6096	-16.6096	-16.6096	-16.6096
Bmp6	-16.6096	-16.6096	-16.6096	-16.6096	-16.3821	-16.6096	-16.6096	-14.2018	-16.6096	-13.9135	-16.6096
Bmp7	-16.6096	-15.2828	-16.6096	-16.6096	-16.3821	-16.6096	-16.6096	-16.6096	-16.6096	-16.6096	-16.6096
Bmp8a	-16.6096	-16.022	-16.6096	-16.6096	-16.6096	-16.6096	-16.6096	-16.6096	-16.6096	-16.6096	-16.6096
Bmp8b	-16.6096	-12.5576	-13.4822	-13.2989	-16.3821	-16.6096	-13.1012	-16.6096	-16.6096	-16.6096	-16.6096
Nodal	-16.6096	-16.6096	-16.6096	-16.6096	-13.7044	-16.6096	-16.6096	-16.6096	-16.6096	-13.8289	-10.9464
Acvrl1.AK087308	-16.6096	-16.2861	-16.6096	-16.6096	-16.3821	-16.6096	-14.9886	-16.6096	-16.6096	-16.6096	-16.6096
Bmpr1b	-16.6096	-16.6096	-16.6096	-16.6096	-16.6096	-16.6096	-16.6096	-16.6096	-16.6096	-16.6096	-16.6096
Smad6.1	-16.6096	-13.3544	-16.6096	-16.6096	-15.7189	-16.6096	-14.9886	-14.2018	-16.6096	-13.749	-16.6096
Acvr2a	-16.6096	-16.2861	-16.6096	-15.6895	-15.2663	-16.6096	-16.6096	-14.9527	-16.6096	-14.866	-16.6096
AK142585.Bmpr2	-16.6096	-15.4352	-16.6096	-13.1747	-15.0009	-16.6096	-14.9886	-13.3446	-16.6096	-13.6013	-16.6096
Acvr2b	-16.6096	-12.7441	-11.2988	-11.3776	-11.9221	-16.6096	-12.4715	-12.603	-16.6096	-14.202	-16.6096
Bmpr1a	-16.6096	-12.9017	-13.4822	-12.6764	-12.7353	-16.6096	-14.2445	-13.3446	-11.2413	-12.3912	-10.9464
Id1	-16.6096	-14.9036	-12.5672	-13.5849	-12.702	-10.1139	-16.6096	-12.2605	-16.6096	-11.578	-16.6096
Id3	-16.6096	-15.6056	-16.6096	-16.6096	-11.5163	-10.1139	-13.756	-16.6096	-11.2413	-12.3912	-10.9464
Acvr1	-16.6096	-16.2861	-16.6096	-16.6096	-15.7189	-16.6096	-16.6096	-12.2605	-16.6096	-14.0034	-16.6096
Fgfr1	-11.6641	-12.4934	-13.4822	-13.7525	-12.8218	-16.6096	-16.6096	-14.9527	-16.6096	-14.866	-16.6096
Fgfr2	-10.1107	-12.3351	-13.4822	-12.8556	-15.8584	-16.6096	-11.6997	-16.6096	-16.6096	-15.0453	-16.6096
Fgfr3	-16.6096	-16.6096	-16.6096	-16.6096	-16.6096	-16.6096	-16.6096	-13.053	-16.6096	-13.1785	-16.6096
Time bin 2
	Chorion	Chorion progenitors	Definitive ectoderm	EPC progenitors	Epiblast	ExE visceral endoderm	Intermediate Chorion	Parietal endoderm	Primitive streak	SpT-Gly	TGC progenitors	Visceral endoderm	Visceral endoderm - anterior
Wnt1	-16.6096	-16.6096	-16.6096	-16.6096	-16.6096	-16.6096	-16.6096	-16.6096	-16.6096	-16.6096	-16.6096	-16.6096	-16.6096
Wnt10a	-16.6096	-16.2151	-16.6096	-16.6096	-16.6096	-16.6096	-16.6096	-16.6096	-16.6096	-16.6096	-16.6096	-16.6096	-16.6096
Wnt10b	-16.6096	-16.6096	-16.6096	-16.6096	-16.6096	-16.6096	-16.6096	-16.6096	-16.6096	-16.6096	-16.6096	-16.6096	-16.6096
Wnt11	-16.6096	-16.6096	-16.6096	-16.3905	-16.6096	-16.6096	-16.6096	-11.6377	-16.6096	-16.6096	-16.6096	-15.3264	-16.6096
Wnt16	-16.6096	-16.6096	-16.6096	-16.6096	-16.6096	-16.6096	-16.6096	-16.6096	-16.6096	-16.6096	-16.6096	-16.6096	-16.6096
Wnt2	-16.6096	-16.2151	-16.6096	-16.6096	-16.6096	-16.6096	-16.6096	-16.6096	-16.6096	-16.6096	-16.6096	-16.6096	-16.6096
Wnt2b	-16.6096	-16.6096	-16.6096	-16.6096	-16.6096	-16.6096	-16.6096	-16.6096	-16.6096	-16.6096	-16.6096	-16.6096	-16.6096
Wnt3	-16.6096	-16.6096	-14.5796	-16.3905	-15.4869	-13.8642	-16.6096	-16.6096	-15.757	-16.6096	-16.6096	-13.3462	-16.6096
Wnt3a	-16.6096	-16.6096	-16.6096	-16.6096	-16.6096	-16.6096	-16.6096	-16.6096	-16.6096	-16.6096	-16.6096	-16.6096	-16.6096
Wnt4	-16.6096	-16.6096	-16.6096	-16.6096	-16.6096	-16.6096	-16.6096	-16.6096	-16.6096	-16.6096	-16.6096	-16.6096	-16.6096
Wnt5a	-16.6096	-16.6096	-16.6096	-16.6096	-15.7737	-16.6096	-16.6096	-16.6096	-16.6096	-16.6096	-16.6096	-16.6096	-16.6096
Wnt5b	-16.6096	-16.2151	-16.6096	-16.3905	-14.8632	-16.6096	-16.6096	-16.6096	-15.2248	-16.6096	-15.8694	-16.6096	-16.6096
Wnt6	-16.6096	-12.6292	-16.6096	-16.6096	-16.3511	-16.6096	-13.8262	-16.6096	-16.6096	-16.6096	-16.6096	-16.6096	-16.6096
Wnt7a	-16.6096	-16.6096	-16.6096	-16.6096	-16.3511	-16.6096	-16.6096	-16.6096	-16.6096	-16.6096	-16.6096	-16.6096	-16.6096
Wnt7b	-11.0012	-11.2989	-16.6096	-15.2087	-15.9417	-16.6096	-10.8169	-16.6096	-16.6096	-14.4091	-15.3825	-16.6096	-16.6096
Wnt8a	-16.6096	-16.6096	-16.6096	-16.6096	-16.6096	-16.6096	-16.6096	-16.6096	-16.6096	-16.6096	-16.6096	-16.6096	-16.6096
Wnt8b	-16.6096	-16.6096	-16.6096	-16.6096	-16.6096	-16.6096	-16.6096	-16.6096	-16.6096	-16.6096	-16.6096	-16.6096	-16.6096
Wnt9a	-16.6096	-16.6096	-16.6096	-16.3905	-16.6096	-16.6096	-16.6096	-16.6096	-16.6096	-16.6096	-16.6096	-16.6096	-16.6096
Wnt9b	-16.6096	-16.6096	-16.6096	-16.6096	-16.3511	-16.6096	-16.6096	-16.6096	-16.6096	-16.6096	-16.6096	-16.6096	-16.6096
Fzd1	-16.6096	-14.7955	-16.6096	-16.3905	-16.6096	-16.6096	-16.6096	-14.9451	-15.757	-16.6096	-16.6096	-16.6096	-16.6096
Fzd10	-16.6096	-16.6096	-13.2518	-16.6096	-16.1319	-16.6096	-16.6096	-16.6096	-15.757	-16.6096	-16.6096	-16.6096	-16.6096
Fzd2	-16.6096	-16.6096	-13.2518	-16.6096	-12.9566	-16.6096	-16.6096	-16.6096	-13.8784	-16.6096	-16.6096	-16.6096	-16.6096
Fzd3	-16.6096	-14.9307	-16.6096	-16.3905	-14.1988	-15.7496	-16.6096	-16.6096	-13.7132	-15.1251	-16.6096	-16.6096	-16.6096
Fzd4	-16.6096	-16.6096	-16.6096	-16.3905	-16.1319	-13.4157	-16.6096	-16.6096	-16.6096	-16.6096	-16.6096	-15.3264	-16.6096
Fzd5	-16.6096	-15.9055	-14.5796	-15.8817	-14.8632	-16.6096	-16.6096	-16.6096	-14.5314	-16.6096	-16.6096	-12.4233	-10.4467
Fzd6	-16.6096	-16.6096	-16.6096	-16.6096	-15.9417	-15.7496	-16.6096	-16.6096	-16.6096	-16.6096	-16.6096	-15.3264	-16.6096
Fzd7	-13.2094	-13.9434	-13.2518	-16.0322	-12.4815	-14.825	-14.6305	-13.3345	-12.6551	-16.6096	-16.6096	-14.2033	-16.6096
Fzd8	-16.6096	-16.6096	-16.6096	-16.2002	-15.9417	-16.6096	-16.6096	-16.6096	-15.757	-16.6096	-15.8694	-16.6096	-11.992
Fzd9	-16.6096	-16.6096	-16.6096	-16.6096	-15.9417	-16.6096	-15.3044	-16.6096	-15.757	-16.6096	-16.6096	-16.6096	-16.6096
AK156215.Smad9	-16.6096	-16.6096	-16.6096	-16.6096	-16.6096	-13.8642	-16.6096	-16.6096	-16.6096	-16.6096	-16.6096	-15.3264	-16.6096
AK214683.Smad3	-16.6096	-13.2702	-16.6096	-16.3905	-14.8632	-16.6096	-13.3128	-14.9451	-14.5314	-16.6096	-16.6096	-16.6096	-16.6096
Smad1	-13.2094	-15.2463	-13.7681	-16.2002	-14.3094	-12.4967	-16.6096	-16.6096	-14.5314	-16.6096	-15.8694	-12.2123	-11.4267
Smad2	-13.2094	-13.4617	-13.7681	-13.1068	-13.4962	-13.8642	-12.3882	-13.3345	-13.7132	-12.8454	-13.0578	-12.5417	-12.3876
Smad4	-11.3158	-12.749	-11.7638	-14.2587	-12.6716	-13.2926	-12.935	-12.5925	-12.8135	-15.1251	-13.7952	-12.1173	-13.8257
Smad5	-16.6096	-14.0167	-16.6096	-15.3013	-14.3094	-13.2926	-15.3044	-14.1927	-14.2795	-16.6096	-15.0192	-14.6582	-12.9344
Smad6	-16.6096	-13.6241	-14.5796	-15.3013	-15.2478	-12.976	-14.6305	-16.6096	-16.6096	-16.6096	-15.3825	-13.1454	-13.8257
Smad7	-16.6096	-11.9352	-12.8724	-12.8936	-13.3121	-12.798	-12.7776	-16.6096	-13.3076	-11.8036	-11.9578	-13.1454	-16.6096
Fgf1	-16.6096	-16.6096	-16.6096	-16.6096	-16.6096	-16.6096	-16.6096	-16.6096	-16.6096	-16.6096	-16.6096	-16.6096	-16.6096
Fgf10	-16.6096	-16.6096	-16.6096	-16.3905	-16.6096	-13.2926	-16.6096	-13.0427	-16.6096	-16.6096	-16.6096	-12.0282	-13.8257
Fgf11	-16.6096	-16.6096	-16.6096	-16.2002	-16.1319	-14.0512	-16.6096	-16.6096	-14.5314	-16.6096	-16.6096	-16.6096	-16.6096
Fgf12	-16.6096	-16.6096	-16.6096	-16.6096	-16.3511	-16.6096	-16.6096	-16.6096	-16.6096	-16.6096	-16.6096	-16.6096	-16.6096
Fgf13	-16.6096	-16.2151	-14.5796	-16.3905	-15.2478	-16.6096	-16.6096	-16.6096	-14.8368	-16.6096	-16.6096	-16.6096	-16.6096
Fgf14	-16.6096	-16.6096	-16.6096	-16.6096	-16.6096	-16.6096	-16.6096	-16.6096	-15.757	-16.6096	-16.6096	-16.6096	-16.6096
Fgf15	-16.6096	-16.2151	-13.2518	-16.6096	-13.5293	-15.7496	-16.6096	-16.6096	-13.3076	-16.6096	-16.6096	-16.6096	-16.6096
Fgf16	-16.6096	-16.6096	-16.6096	-16.6096	-16.6096	-16.6096	-16.6096	-16.6096	-16.6096	-16.6096	-16.6096	-16.6096	-16.6096
Fgf17	-16.6096	-16.6096	-14.5796	-16.6096	-16.3511	-16.6096	-16.6096	-16.6096	-16.6096	-16.6096	-16.6096	-16.6096	-16.6096
Fgf18	-16.6096	-16.6096	-16.6096	-16.6096	-16.6096	-16.6096	-16.6096	-16.6096	-16.6096	-16.6096	-16.6096	-16.6096	-16.6096
Fgf2	-16.6096	-16.6096	-16.6096	-16.6096	-16.6096	-16.6096	-16.6096	-16.6096	-16.6096	-16.6096	-16.6096	-16.6096	-16.6096
Fgf20	-16.6096	-16.6096	-16.6096	-16.6096	-16.6096	-16.6096	-16.6096	-16.6096	-16.6096	-16.6096	-16.6096	-16.6096	-16.6096
Fgf21	-16.6096	-16.6096	-16.6096	-16.6096	-16.6096	-16.6096	-16.6096	-16.6096	-16.6096	-16.6096	-16.6096	-16.6096	-16.6096
Fgf22	-16.6096	-16.6096	-16.6096	-16.3905	-16.1319	-16.6096	-16.6096	-16.6096	-16.6096	-16.6096	-16.6096	-16.6096	-16.6096
Fgf23	-16.6096	-16.6096	-16.6096	-16.6096	-16.3511	-16.6096	-16.6096	-16.6096	-16.6096	-16.6096	-16.6096	-16.6096	-16.6096
Fgf3	-16.6096	-16.6096	-16.6096	-16.6096	-16.3511	-16.6096	-16.6096	-13.0427	-16.6096	-16.6096	-16.6096	-16.6096	-16.6096
Fgf4	-16.6096	-16.6096	-14.5796	-16.3905	-13.0984	-16.6096	-16.6096	-16.6096	-13.8784	-16.6096	-16.6096	-16.6096	-16.6096
Fgf5	-16.6096	-15.0799	-12.3239	-15.8817	-11.8597	-14.825	-16.6096	-16.6096	-12.8997	-15.1251	-16.6096	-11.1975	-11.4267
Fgf6	-16.6096	-16.6096	-16.6096	-16.6096	-16.6096	-16.6096	-16.6096	-16.6096	-16.6096	-16.6096	-16.6096	-16.6096	-16.6096
Fgf7	-16.6096	-16.6096	-16.6096	-16.6096	-16.6096	-16.6096	-16.6096	-16.6096	-16.6096	-16.6096	-16.6096	-16.6096	-16.6096
Fgf8	-16.6096	-16.6096	-12.3239	-16.6096	-14.3681	-16.6096	-16.6096	-16.6096	-13.3076	-16.6096	-16.6096	-14.2033	-11.6819
Fgf9	-16.6096	-16.6096	-16.6096	-16.6096	-16.1319	-16.6096	-16.6096	-16.6096	-16.6096	-16.6096	-16.6096	-16.6096	-16.6096
Gdf1	-16.6096	-16.2151	-13.7681	-16.3905	-14.096	-16.6096	-15.3044	-16.6096	-13.8784	-16.6096	-16.6096	-16.6096	-16.6096
Gdf10	-16.6096	-16.6096	-16.6096	-16.6096	-16.6096	-16.6096	-16.6096	-16.6096	-16.6096	-16.6096	-16.6096	-16.6096	-16.6096
Gdf11	-16.6096	-16.6096	-16.6096	-16.3905	-16.6096	-16.6096	-16.6096	-16.6096	-16.6096	-16.6096	-16.6096	-16.6096	-16.6096
Gdf15	-16.6096	-16.6096	-16.6096	-16.6096	-16.6096	-16.6096	-16.6096	-16.6096	-16.6096	-16.6096	-16.6096	-16.6096	-16.6096
Gdf2	-16.6096	-16.6096	-16.6096	-16.6096	-16.6096	-16.6096	-16.6096	-16.6096	-16.6096	-16.6096	-16.6096	-16.6096	-16.6096
Gdf3	-16.6096	-15.9055	-14.5796	-16.3905	-14.253	-16.6096	-16.6096	-16.6096	-14.8368	-16.6096	-16.6096	-16.6096	-16.6096
Gdf5	-16.6096	-16.6096	-16.6096	-16.6096	-16.6096	-16.6096	-16.6096	-16.6096	-16.6096	-16.6096	-16.6096	-16.6096	-16.6096
Gdf6	-13.2094	-16.6096	-16.6096	-16.6096	-16.6096	-16.6096	-16.6096	-16.6096	-16.6096	-16.6096	-16.6096	-16.6096	-16.6096
Gdf7	-16.6096	-16.6096	-16.6096	-16.6096	-16.6096	-16.6096	-16.6096	-16.6096	-16.6096	-16.6096	-16.6096	-16.6096	-16.6096
Gdf9	-16.6096	-16.6096	-16.6096	-16.3905	-16.3511	-16.6096	-16.6096	-16.6096	-16.6096	-16.6096	-16.6096	-16.6096	-16.6096
Bmp1	-16.6096	-13.226	-16.6096	-14.3546	-16.3511	-15.7496	-16.6096	-14.1927	-16.6096	-16.6096	-13.6638	-16.6096	-16.6096
Bmp10	-16.6096	-16.6096	-16.6096	-16.6096	-16.6096	-16.6096	-16.6096	-16.6096	-16.6096	-16.6096	-16.6096	-16.6096	-16.6096
Bmp15	-16.6096	-16.6096	-16.6096	-16.6096	-16.6096	-16.6096	-16.6096	-16.6096	-16.6096	-16.6096	-16.6096	-16.6096	-16.6096
Bmp2	-16.6096	-16.6096	-16.6096	-16.0322	-16.6096	-14.2661	-16.6096	-13.7007	-16.6096	-16.6096	-16.6096	-12.8122	-16.6096
Bmp2k	-16.6096	-16.2151	-16.6096	-15.6209	-15.6232	-15.2144	-16.6096	-14.9451	-15.757	-16.6096	-16.6096	-16.6096	-13.8257
Bmp3	-16.6096	-16.6096	-16.6096	-16.6096	-16.6096	-16.6096	-16.6096	-16.6096	-16.6096	-16.6096	-16.6096	-16.6096	-16.6096
Bmp4	-16.6096	-11.5478	-16.6096	-16.6096	-15.7737	-15.2144	-15.3044	-16.6096	-15.757	-16.6096	-16.6096	-15.3264	-16.6096
Bmp5	-16.6096	-16.6096	-16.6096	-16.6096	-16.6096	-16.6096	-16.6096	-16.6096	-16.6096	-16.6096	-16.6096	-16.6096	-16.6096
Bmp6	-16.6096	-16.6096	-16.6096	-16.3905	-15.9417	-14.0512	-16.6096	-16.6096	-16.6096	-16.6096	-16.6096	-16.6096	-16.6096
Bmp7	-16.6096	-15.9055	-14.5796	-15.6209	-16.3511	-16.6096	-16.6096	-16.6096	-16.6096	-16.6096	-16.6096	-16.6096	-16.6096
Bmp8a	-16.6096	-14.7955	-16.6096	-16.6096	-16.3511	-16.6096	-16.6096	-16.6096	-16.6096	-16.6096	-16.6096	-16.6096	-16.6096
Bmp8b	-12.2794	-12.3432	-16.6096	-15.4002	-15.9417	-16.6096	-13.1116	-16.6096	-14.5314	-15.1251	-15.8694	-16.6096	-16.6096
Nodal	-16.6096	-16.2151	-12.5722	-16.2002	-13.4638	-15.7496	-16.6096	-16.6096	-12.4461	-16.6096	-16.6096	-13.1454	-12.9344
Acvrl1.AK087308	-16.6096	-16.2151	-16.6096	-15.0398	-16.6096	-16.6096	-16.6096	-16.6096	-16.6096	-16.6096	-15.3825	-16.6096	-16.6096
Bmpr1b	-16.6096	-16.6096	-14.5796	-16.6096	-16.1319	-16.6096	-16.6096	-16.6096	-16.6096	-16.6096	-16.6096	-16.6096	-16.6096
Smad6.1	-16.6096	-13.6241	-14.5796	-15.3013	-15.2478	-12.976	-14.6305	-16.6096	-16.6096	-16.6096	-15.3825	-13.1454	-13.8257
Acvr2a	-16.6096	-14.9307	-13.7681	-14.8885	-15.7737	-14.2661	-16.6096	-16.6096	-15.2248	-14.4091	-15.0192	-15.3264	-13.8257
AK142585.Bmpr2	-16.6096	-15.0799	-16.6096	-12.8757	-14.9502	-13.5503	-13.8262	-12.2498	-14.065	-15.1251	-12.7606	-14.2033	-12.9344
Acvr2b	-13.2094	-12.1869	-12.1121	-12.2973	-11.7779	-13.6987	-12.935	-13.3345	-12.0513	-12.8454	-12.7606	-13.1454	-12.9344
Bmpr1a	-16.6096	-13.226	-12.5722	-12.7239	-12.6351	-12.0856	-12.7776	-14.1927	-12.7321	-12.8454	-12.8294	-12.6706	-11.4267
Id1	-16.6096	-13.8736	-12.1121	-13.3081	-13.4962	-11.5045	-16.6096	-16.6096	-12.2635	-15.1251	-14.1003	-11.1035	-11.6819
Id3	-12.2794	-15.2463	-11.3614	-15.6209	-11.6359	-11.9398	-16.6096	-16.6096	-11.1336	-15.1251	-16.6096	-11.9443	-11.6819
Acvr1	-16.6096	-16.6096	-14.5796	-16.3905	-15.4869	-15.2144	-16.6096	-13.7007	-15.757	-16.6096	-16.6096	-14.2033	-16.6096
Fgfr1	-13.2094	-12.2742	-12.5722	-15.0398	-12.7869	-15.2144	-14.6305	-14.9451	-12.4461	-16.6096	-14.7291	-16.6096	-16.6096
Fgfr2	-11.7186	-12.2083	-14.5796	-14.6266	-15.4869	-15.7496	-11.8292	-16.6096	-15.757	-15.1251	-16.6096	-15.3264	-16.6096
Fgfr3	-16.6096	-16.2151	-16.6096	-16.2002	-16.3511	-13.074	-16.6096	-14.9451	-16.6096	-16.6096	-16.6096	-15.3264	-16.6096
Time bin 3
	Anterior Primitive Streak	Caudal epiblast	Chorion	Chorion progenitors	Definitive ectoderm	EPC progenitors	Early nascent mesoderm	Epiblast	ExE visceral endoderm	Intermediate Chorion	Parietal endoderm	Primitive streak	SpT-Gly	TGC progenitors	Visceral endoderm	Visceral endoderm - anterior	p-TGC
Wnt1	-16.6096	-16.6096	-16.6096	-16.6096	-16.6096	-16.6096	-16.6096	-16.6096	-16.6096	-16.6096	-16.6096	-16.6096	-16.6096	-16.6096	-16.6096	-16.6096	-16.6096
Wnt10a	-16.6096	-16.6096	-16.6096	-16.5074	-16.6096	-16.6096	-16.6096	-16.6096	-16.6096	-15.9881	-16.6096	-16.6096	-16.6096	-16.6096	-16.6096	-16.6096	-16.6096
Wnt10b	-16.6096	-16.6096	-16.6096	-16.6096	-16.6096	-16.6096	-16.6096	-16.6096	-16.6096	-16.6096	-16.6096	-16.6096	-16.6096	-16.6096	-16.6096	-16.6096	-16.6096
Wnt11	-16.6096	-16.6096	-14.8851	-16.3225	-16.6096	-16.6096	-16.6096	-16.4684	-15.9329	-16.3715	-12.915	-16.3195	-16.6096	-15.8482	-15.5064	-16.6096	-16.6096
Wnt16	-16.6096	-16.6096	-16.6096	-16.6096	-16.6096	-16.6096	-16.6096	-16.6096	-16.6096	-16.6096	-16.6096	-16.6096	-16.6096	-16.6096	-16.6096	-16.6096	-16.6096
Wnt2	-16.6096	-16.6096	-16.6096	-16.6096	-16.6096	-16.6096	-16.6096	-16.6096	-16.6096	-16.6096	-16.6096	-16.3195	-16.6096	-16.6096	-16.6096	-16.6096	-16.6096
Wnt2b	-16.6096	-16.6096	-16.6096	-16.6096	-16.6096	-16.6096	-16.6096	-16.5373	-16.6096	-16.6096	-16.6096	-16.3195	-16.6096	-16.6096	-16.6096	-15.4658	-16.6096
Wnt3	-12.2772	-12.9973	-16.6096	-16.6096	-13.8758	-16.6096	-14.2611	-15.4498	-14.0764	-16.6096	-16.6096	-13.9953	-16.6096	-16.6096	-13.5282	-16.6096	-16.6096
Wnt3a	-12.2772	-16.6096	-16.6096	-16.6096	-16.6096	-16.6096	-16.6096	-16.5373	-16.6096	-16.3715	-16.6096	-16.6096	-16.6096	-16.6096	-16.6096	-16.6096	-16.6096
Wnt4	-16.6096	-16.6096	-16.6096	-16.6096	-16.6096	-16.6096	-16.6096	-16.4684	-16.6096	-16.6096	-16.6096	-16.6096	-15.4522	-16.6096	-16.6096	-16.6096	-16.6096
Wnt5a	-16.6096	-16.6096	-16.6096	-16.5074	-16.6096	-16.6096	-16.6096	-16.1124	-15.474	-16.6096	-16.6096	-16.3195	-16.6096	-16.6096	-15.5064	-16.6096	-16.6096
Wnt5b	-16.6096	-12.9973	-16.6096	-16.1586	-16.6096	-16.6096	-14.2611	-15.5891	-15.9329	-16.3715	-16.6096	-15.2539	-16.6096	-16.6096	-16.6096	-16.6096	-16.6096
Wnt6	-16.6096	-16.6096	-11.8898	-12.3628	-16.6096	-15.9509	-16.6096	-16.4684	-16.6096	-13.1433	-16.6096	-16.6096	-15.4522	-16.6096	-16.2455	-16.6096	-16.6096
Wnt7a	-16.6096	-16.6096	-16.6096	-16.6096	-16.6096	-16.6096	-16.6096	-16.6096	-16.6096	-16.6096	-16.6096	-16.6096	-16.6096	-16.6096	-16.6096	-16.6096	-16.6096
Wnt7b	-16.6096	-16.6096	-10.8545	-11.5395	-16.6096	-15.7081	-16.6096	-16.3397	-16.6096	-11.251	-15.7033	-16.3195	-15.4522	-14.9842	-16.2455	-16.6096	-16.6096
Wnt8a	-16.6096	-16.6096	-16.6096	-16.6096	-16.6096	-16.6096	-16.6096	-16.6096	-16.6096	-16.6096	-16.6096	-16.0781	-16.6096	-16.6096	-16.6096	-16.6096	-16.6096
Wnt8b	-16.6096	-16.6096	-16.6096	-16.6096	-16.6096	-16.6096	-16.6096	-16.6096	-16.6096	-16.3715	-16.2407	-16.6096	-16.6096	-16.6096	-16.6096	-16.6096	-16.6096
Wnt9a	-16.6096	-16.6096	-16.6096	-16.5074	-16.6096	-15.9509	-16.6096	-16.5373	-16.6096	-16.6096	-16.6096	-16.6096	-15.4522	-16.6096	-16.2455	-16.6096	-16.6096
Wnt9b	-16.6096	-16.6096	-16.6096	-16.6096	-16.6096	-16.6096	-16.6096	-16.5373	-15.9329	-16.6096	-16.6096	-16.6096	-16.6096	-16.6096	-15.955	-16.6096	-16.6096
Fzd1	-16.6096	-16.6096	-16.6096	-14.3636	-15.5185	-16.6096	-16.6096	-16.2216	-15.9329	-16.1671	-16.2407	-15.8713	-16.6096	-16.6096	-16.6096	-14.8359	-16.6096
Fzd10	-16.6096	-16.6096	-16.6096	-16.3225	-16.6096	-16.6096	-16.6096	-16.4026	-16.6096	-16.3715	-16.6096	-15.8713	-16.6096	-16.6096	-16.6096	-16.6096	-16.6096
Fzd2	-16.6096	-16.6096	-16.6096	-16.5074	-14.1445	-16.6096	-14.2611	-12.7137	-16.6096	-16.6096	-16.2407	-12.8575	-16.6096	-16.6096	-15.02	-14.064	-16.6096
Fzd3	-11.3135	-16.6096	-14.1218	-15.0333	-16.6096	-15.9509	-16.6096	-14.0906	-15.9329	-15.1267	-16.6096	-14.1043	-14.8183	-16.6096	-15.5064	-14.8359	-16.6096
Fzd4	-16.6096	-16.6096	-16.6096	-16.6096	-16.6096	-16.6096	-16.6096	-16.166	-14.0764	-16.6096	-16.6096	-16.6096	-16.6096	-16.6096	-15.5064	-16.6096	-16.6096
Fzd5	-16.6096	-16.6096	-14.8851	-15.8779	-14.9043	-15.7081	-16.6096	-14.2263	-14.2339	-15.9881	-16.2407	-14.5675	-15.4522	-16.6096	-11.8789	-9.18702	-16.6096
Fzd6	-16.6096	-16.6096	-16.6096	-16.412	-16.6096	-16.6096	-16.6096	-15.7032	-15.474	-16.1671	-16.6096	-16.0781	-16.6096	-16.6096	-15.02	-14.3989	-16.6096
Fzd7	-12.2772	-16.6096	-14.8851	-13.4995	-12.3551	-15.7081	-12.8785	-12.0252	-14.6122	-15.2225	-14.0358	-12.2294	-16.6096	-16.6096	-13.3884	-11.8224	-16.6096
Fzd8	-16.6096	-16.6096	-16.6096	-16.0831	-15.5185	-16.6096	-16.6096	-15.5891	-16.6096	-15.9881	-16.6096	-16.6096	-16.6096	-16.6096	-14.4574	-11.3428	-16.6096
Fzd9	-16.6096	-16.6096	-16.6096	-16.2382	-16.6096	-15.9509	-16.6096	-16.4684	-16.6096	-16.6096	-16.6096	-15.8713	-16.6096	-15.8482	-16.6096	-16.6096	-16.6096
AK156215.Smad9	-16.6096	-16.6096	-16.6096	-16.5074	-16.6096	-16.6096	-16.6096	-16.6096	-13.9345	-16.6096	-16.6096	-16.6096	-16.6096	-16.6096	-15.7133	-15.4658	-16.6096
AK214683.Smad3	-16.6096	-12.9973	-13.2565	-12.8182	-14.9043	-16.243	-16.6096	-14.8809	-15.1264	-13.5155	-15.7033	-14.7327	-15.4522	-16.6096	-15.955	-13.5638	-16.6096
Smad1	-12.2772	-16.6096	-14.8851	-14.7158	-13.6493	-16.6096	-12.8785	-13.8635	-13.1273	-14.725	-15.0056	-13.2687	-16.6096	-16.6096	-12.0266	-11.9546	-16.6096
Smad2	-16.6096	-16.6096	-13.2565	-13.4873	-13.4537	-12.9573	-13.4102	-13.4196	-13.8052	-13.1201	-12.7611	-13.5477	-13.1706	-13.4975	-12.8106	-13.5638	-16.6096
Smad4	-16.6096	-16.6096	-12.5109	-12.4669	-12.1936	-13.8469	-11.7196	-12.2203	-12.8473	-12.9671	-12.7039	-12.1109	-14.0434	-14.4476	-12.6422	-12.5456	-10.717
Smad5	-16.6096	-16.6096	-14.1218	-14.2355	-13.4537	-15.3188	-16.6096	-13.7164	-15.474	-14.8725	-14.1844	-13.7993	-15.4522	-15.3525	-13.7963	-12.8985	-16.6096
Smad6	-16.6096	-16.6096	-13.6252	-13.8917	-16.6096	-15.9509	-16.6096	-16.1124	-13.2068	-15.5551	-16.6096	-15.1335	-16.6096	-15.8482	-13.8564	-14.3989	-16.6096
Smad7	-16.6096	-16.6096	-11.8898	-11.8321	-13.1275	-11.7774	-14.2611	-13.1531	-12.9124	-12.8288	-14.1082	-12.8339	-12.1554	-11.6284	-13.0707	-13.7923	-16.6096
Fgf1	-16.6096	-16.6096	-16.6096	-16.6096	-16.6096	-16.6096	-16.6096	-16.6096	-16.6096	-16.6096	-16.6096	-16.6096	-16.6096	-16.6096	-16.6096	-16.6096	-16.6096
Fgf10	-16.6096	-16.6096	-16.6096	-16.6096	-16.6096	-16.6096	-16.6096	-16.4026	-14.4107	-16.6096	-12.7323	-16.6096	-16.6096	-16.6096	-12.616	-12.6539	-16.6096
Fgf11	-16.6096	-16.6096	-16.6096	-16.6096	-16.6096	-16.243	-16.6096	-16.1124	-15.9329	-15.9881	-16.2407	-16.6096	-16.6096	-15.8482	-16.2455	-16.6096	-16.6096
Fgf12	-16.6096	-16.6096	-16.6096	-16.5074	-16.6096	-16.6096	-16.6096	-16.5373	-16.6096	-16.6096	-16.6096	-16.6096	-16.6096	-16.6096	-16.6096	-16.6096	-16.6096
Fgf13	-12.2772	-16.6096	-16.6096	-16.412	-14.4749	-16.6096	-16.6096	-15.1781	-16.6096	-16.1671	-16.6096	-15.1335	-16.6096	-16.6096	-16.6096	-16.6096	-16.6096
Fgf14	-16.6096	-16.6096	-16.6096	-16.6096	-16.6096	-16.6096	-16.6096	-16.5373	-16.6096	-16.6096	-16.6096	-16.3195	-16.6096	-16.6096	-16.6096	-16.6096	-16.6096
Fgf15	-16.6096	-12.9973	-16.6096	-16.5074	-13.2814	-16.6096	-13.4102	-13.3176	-16.6096	-16.3715	-16.6096	-13.8459	-16.6096	-16.6096	-16.6096	-16.6096	-16.6096
Fgf16	-16.6096	-16.6096	-16.6096	-16.6096	-16.6096	-16.6096	-16.6096	-16.6096	-16.6096	-16.6096	-16.6096	-16.6096	-16.6096	-16.6096	-16.6096	-16.6096	-16.6096
Fgf17	-16.6096	-12.9973	-16.6096	-16.6096	-15.5185	-16.6096	-14.2611	-16.166	-16.6096	-16.6096	-16.6096	-15.0224	-16.6096	-16.6096	-16.6096	-16.6096	-16.6096
Fgf18	-16.6096	-16.6096	-16.6096	-16.6096	-16.6096	-16.6096	-16.6096	-16.4026	-16.6096	-16.6096	-16.6096	-16.3195	-16.6096	-16.6096	-16.2455	-16.6096	-16.6096
Fgf2	-16.6096	-16.6096	-16.6096	-16.6096	-16.6096	-16.6096	-16.6096	-16.6096	-16.6096	-16.6096	-16.6096	-16.6096	-16.6096	-16.6096	-16.6096	-16.6096	-16.6096
Fgf20	-16.6096	-16.6096	-16.6096	-16.6096	-16.6096	-16.6096	-16.6096	-16.6096	-16.6096	-16.6096	-16.6096	-16.6096	-16.6096	-16.6096	-16.6096	-16.6096	-16.6096
Fgf21	-16.6096	-16.6096	-16.6096	-16.5074	-16.6096	-16.6096	-16.6096	-16.4684	-16.6096	-16.6096	-16.6096	-16.6096	-16.6096	-16.6096	-16.2455	-16.6096	-16.6096
Fgf22	-16.6096	-16.6096	-16.6096	-16.412	-16.6096	-16.6096	-16.6096	-16.5373	-16.6096	-16.3715	-16.6096	-16.3195	-16.6096	-16.6096	-16.6096	-16.6096	-16.6096
Fgf23	-16.6096	-16.6096	-16.6096	-16.6096	-16.6096	-16.6096	-16.6096	-16.6096	-16.6096	-16.6096	-16.6096	-16.6096	-16.6096	-16.6096	-16.6096	-16.6096	-16.6096
Fgf3	-16.6096	-16.6096	-16.6096	-16.6096	-16.6096	-16.6096	-16.6096	-16.6096	-16.6096	-16.6096	-13.5591	-16.6096	-16.6096	-16.6096	-16.6096	-16.6096	-16.6096
Fgf4	-16.6096	-16.6096	-16.6096	-16.6096	-13.8758	-16.6096	-16.6096	-13.9906	-16.6096	-16.6096	-16.2407	-15.3853	-16.6096	-16.6096	-16.6096	-16.6096	-16.6096
Fgf5	-11.3135	-12.9973	-16.6096	-16.412	-12.4431	-15.7081	-12.1857	-11.8155	-15.1264	-16.1671	-16.2407	-11.7264	-16.6096	-16.6096	-11.7882	-10.7553	-16.6096
Fgf6	-16.6096	-16.6096	-16.6096	-16.6096	-16.6096	-16.6096	-16.6096	-16.6096	-16.6096	-16.6096	-16.6096	-16.6096	-16.6096	-16.6096	-16.6096	-16.6096	-16.6096
Fgf7	-16.6096	-16.6096	-16.6096	-16.6096	-16.6096	-16.6096	-16.6096	-16.6096	-16.6096	-16.6096	-16.6096	-16.6096	-16.6096	-16.6096	-16.6096	-16.6096	-16.6096
Fgf8	-12.2772	-10.5142	-16.6096	-16.412	-13.4537	-16.6096	-10.9624	-13.8093	-16.6096	-16.1671	-16.6096	-11.7048	-16.6096	-16.6096	-13.2208	-11.2982	-16.6096
Fgf9	-16.6096	-16.6096	-16.6096	-16.6096	-16.6096	-16.6096	-16.6096	-16.4026	-16.6096	-16.3715	-16.6096	-16.6096	-16.6096	-16.6096	-16.6096	-16.6096	-16.6096
Gdf1	-16.6096	-16.6096	-16.6096	-16.412	-12.8617	-16.6096	-14.2611	-13.6199	-16.6096	-16.6096	-16.6096	-13.894	-16.6096	-16.6096	-16.6096	-16.6096	-16.6096
Gdf10	-16.6096	-16.6096	-16.6096	-16.6096	-16.6096	-16.6096	-16.6096	-16.6096	-16.6096	-16.6096	-16.6096	-16.6096	-16.6096	-16.6096	-16.6096	-16.6096	-16.6096
Gdf11	-16.6096	-16.6096	-16.6096	-16.3225	-16.6096	-16.6096	-16.6096	-16.2216	-16.6096	-16.6096	-16.6096	-16.3195	-16.6096	-16.6096	-16.6096	-16.6096	-16.6096
Gdf15	-16.6096	-16.6096	-16.6096	-16.5074	-16.6096	-16.6096	-16.6096	-16.6096	-16.6096	-16.6096	-16.6096	-16.6096	-16.6096	-16.6096	-16.6096	-16.6096	-16.6096
Gdf2	-16.6096	-16.6096	-16.6096	-16.6096	-16.6096	-16.6096	-16.6096	-16.6096	-16.6096	-16.6096	-16.6096	-16.6096	-16.6096	-16.6096	-16.6096	-16.6096	-16.6096
Gdf3	-16.6096	-16.6096	-16.6096	-16.6096	-14.1445	-16.6096	-16.6096	-15.1241	-16.6096	-16.3715	-16.6096	-14.3506	-16.6096	-16.6096	-15.955	-16.6096	-16.6096
Gdf5	-16.6096	-16.6096	-16.6096	-16.6096	-16.6096	-16.6096	-16.6096	-16.6096	-16.6096	-16.6096	-16.6096	-16.6096	-16.6096	-16.6096	-16.6096	-16.6096	-16.6096
Gdf6	-16.6096	-16.6096	-16.6096	-16.2382	-16.6096	-16.6096	-16.6096	-16.6096	-16.6096	-16.6096	-16.6096	-16.6096	-16.6096	-16.6096	-16.6096	-16.6096	-16.6096
Gdf7	-16.6096	-16.6096	-16.6096	-16.6096	-16.6096	-16.6096	-16.6096	-16.6096	-16.6096	-16.6096	-16.6096	-16.6096	-16.6096	-16.6096	-16.6096	-16.6096	-16.6096
Gdf9	-16.6096	-16.6096	-16.6096	-16.5074	-16.6096	-16.6096	-16.6096	-16.6096	-16.6096	-16.6096	-16.6096	-16.6096	-16.6096	-16.6096	-16.6096	-16.6096	-16.6096
Bmp1	-16.6096	-16.6096	-16.6096	-13.3373	-16.6096	-13.8469	-16.6096	-16.0608	-15.9329	-15.8289	-15.4948	-16.3195	-14.8183	-14.4476	-14.8885	-15.4658	-16.6096
Bmp10	-16.6096	-16.6096	-16.6096	-16.6096	-16.6096	-16.6096	-16.6096	-16.6096	-16.6096	-16.6096	-16.6096	-16.6096	-16.6096	-16.6096	-16.6096	-16.6096	-16.6096
Bmp15	-16.6096	-16.6096	-16.6096	-16.6096	-16.6096	-16.6096	-16.6096	-16.6096	-16.6096	-16.6096	-16.6096	-16.6096	-16.6096	-16.6096	-16.6096	-16.6096	-16.6096
Bmp2	-16.6096	-16.6096	-16.6096	-16.5074	-16.6096	-16.6096	-16.6096	-16.3397	-13.4752	-16.6096	-13.7778	-16.6096	-16.6096	-16.6096	-11.7449	-12.0256	-16.6096
Bmp2k	-16.6096	-16.6096	-16.6096	-15.8779	-16.6096	-15.9509	-16.6096	-15.553	-15.1264	-15.9881	-14.641	-16.0781	-16.6096	-16.6096	-15.1646	-15.4658	-16.6096
Bmp3	-16.6096	-16.6096	-16.6096	-16.6096	-16.6096	-16.6096	-16.6096	-16.6096	-16.6096	-16.6096	-16.6096	-16.6096	-16.6096	-16.6096	-16.6096	-16.6096	-16.6096
Bmp4	-16.6096	-16.6096	-14.8851	-11.4013	-16.6096	-16.243	-16.6096	-16.166	-15.9329	-15.3251	-16.6096	-16.3195	-16.6096	-16.6096	-15.7133	-16.6096	-16.6096
Bmp5	-16.6096	-16.6096	-16.6096	-16.6096	-16.6096	-16.6096	-16.6096	-16.6096	-16.6096	-16.6096	-16.6096	-16.6096	-16.6096	-16.6096	-16.6096	-16.6096	-16.6096
Bmp6	-16.6096	-16.6096	-16.6096	-16.412	-16.6096	-16.6096	-16.6096	-16.4026	-14.2339	-16.6096	-15.4948	-16.6096	-16.6096	-16.6096	-16.2455	-16.6096	-16.6096
Bmp7	-16.6096	-16.6096	-16.6096	-14.9983	-16.6096	-15.9509	-14.2611	-16.5373	-15.9329	-15.8289	-16.6096	-16.6096	-16.6096	-15.8482	-16.6096	-16.6096	-16.6096
Bmp8a	-16.6096	-16.6096	-16.6096	-15.4889	-16.6096	-16.6096	-16.6096	-16.6096	-15.9329	-16.1671	-16.6096	-16.6096	-16.6096	-16.6096	-16.6096	-16.6096	-16.6096
Bmp8b	-16.6096	-12.9973	-12.5109	-12.5662	-16.6096	-15.3188	-16.6096	-16.2795	-15.9329	-12.6187	-16.2407	-16.3195	-16.6096	-15.3525	-16.6096	-16.6096	-16.6096
Nodal	-16.6096	-12.9973	-16.6096	-16.5074	-14.4749	-16.6096	-16.6096	-13.7673	-15.9329	-16.1671	-16.6096	-12.7429	-16.6096	-16.6096	-13.1818	-12.6539	-16.6096
Acvrl1.AK087308	-16.6096	-16.6096	-16.6096	-16.1586	-16.6096	-15.3188	-16.6096	-16.5373	-16.6096	-16.1671	-16.6096	-16.6096	-16.6096	-16.6096	-16.6096	-15.4658	-16.6096
Bmpr1b	-16.6096	-16.6096	-16.6096	-16.6096	-16.6096	-16.6096	-16.6096	-16.0608	-16.6096	-16.6096	-16.6096	-15.6905	-16.6096	-16.6096	-16.6096	-16.6096	-16.6096
Smad6.1	-16.6096	-16.6096	-13.6252	-13.8917	-16.6096	-15.9509	-16.6096	-16.1124	-13.2068	-15.5551	-16.6096	-15.1335	-16.6096	-15.8482	-13.8564	-14.3989	-16.6096
Acvr2a	-16.6096	-16.6096	-14.1218	-14.9983	-13.8758	-15.3188	-16.6096	-14.9263	-15.1264	-14.7969	-14.7526	-15.2539	-14.3794	-14.2393	-14.2821	-13.7923	-16.6096
AK142585.Bmpr2	-12.2772	-16.6096	-16.6096	-14.6328	-14.4749	-12.8303	-14.2611	-14.2406	-13.4752	-14.8725	-12.1514	-14.4193	-14.8183	-12.7122	-13.7385	-13.3666	-16.6096
Acvr2b	-10.7408	-12.0576	-12.5109	-12.1409	-11.6313	-12.7418	-11.9339	-11.5814	-13.9345	-12.3792	-13.3254	-11.7264	-13.542	-12.7811	-13.7385	-13.0383	-16.6096
Bmpr1a	-11.3135	-12.9973	-13.6252	-12.8968	-12.1936	-12.9573	-11.9339	-12.5534	-12.9124	-12.3792	-13.1623	-12.41	-13.542	-13.8957	-12.9676	-12.4449	-16.6096
Id1	-12.2772	-16.6096	-14.8851	-14.2355	-11.684	-13.2508	-13.4102	-13.9667	-11.0523	-14.8725	-15.4948	-12.5572	-13.3444	-15.8482	-11.3174	-11.5894	-16.6096
Id3	-11.3135	-16.6096	-13.6252	-15.8779	-10.6809	-16.243	-12.1857	-11.2975	-11.0894	-14.4111	-15.3127	-11.4319	-15.4522	-16.6096	-11.6354	-12.0256	-16.6096
Acvr1	-16.6096	-16.6096	-16.6096	-16.1586	-15.5185	-16.6096	-16.6096	-15.5177	-15.1264	-16.3715	-13.2828	-14.9192	-16.6096	-16.6096	-14.5537	-14.8359	-16.6096
Fgfr1	-16.6096	-12.9973	-12.7194	-12.1219	-12.5369	-14.76	-14.2611	-12.7337	-14.6122	-13.2154	-16.2407	-12.7429	-14.8183	-15.8482	-14.2821	-15.4658	-16.6096
Fgfr2	-16.6096	-16.6096	-12.5109	-11.8167	-15.5185	-15.5004	-14.2611	-15.7032	-15.1264	-12.1151	-16.2407	-16.0781	-15.4522	-16.6096	-15.7133	-13.3666	-16.6096
Fgfr3	-16.6096	-16.6096	-16.6096	-16.6096	-16.6096	-16.6096	-16.6096	-16.6096	-14.2339	-16.6096	-13.0159	-16.3195	-16.6096	-16.6096	-14.2821	-16.6096	-16.6096
Time bin 4
	Allantois	Amnion/Chorion progenitor	Anterior Primitive Streak	Blood progenitors	Cardiopharyngeal mesoderm	Caudal epiblast	Chorion	Chorion progenitors	Definitive ectoderm	Definitive endoderm	EPC progenitors	Early nascent mesoderm	Epiblast	Erythroid 1	ExE mesoderm	ExE visceral endoderm	Gut	Haematoendothelial progenitors	Intermediate Chorion	Late nascent mesoderm	Maternal cells	Node/Notochord	PGC	Parietal endoderm	Primitive streak	Rostral mesoderm	Rostral neural plate	SpA-TGC	SpT-Gly	Surface ectoderm	TGC progenitors	Visceral endoderm	Visceral endoderm - anterior	p-TGC
Wnt1	-16.6096	-16.6096	-16.6096	-16.6096	-16.6096	-16.6096	-16.6096	-16.6096	-16.6096	-16.6096	-16.6096	-16.6096	-16.6096	-16.6096	-16.6096	-16.6096	-16.6096	-16.6096	-16.6096	-16.6096	-16.6096	-16.6096	-16.6096	-16.6096	-16.6096	-16.6096	-16.6096	-16.6096	-16.6096	-16.6096	-16.6096	-16.6096	-16.6096	-16.6096
Wnt10a	-16.6096	-16.6096	-16.6096	-16.6096	-16.6096	-16.6096	-16.6096	-16.5162	-16.6096	-16.6096	-16.6096	-16.6096	-16.6096	-16.6096	-16.6096	-16.6096	-16.6096	-16.6096	-16.1747	-16.6096	-16.6096	-16.6096	-16.6096	-16.6096	-16.6096	-16.6096	-16.6096	-16.6096	-15.9551	-16.6096	-16.6096	-16.6096	-16.6096	-16.6096
Wnt10b	-16.6096	-16.6096	-16.6096	-16.6096	-16.6096	-16.6096	-16.6096	-16.6096	-16.6096	-16.6096	-16.6096	-16.6096	-16.6096	-16.6096	-16.6096	-16.6096	-16.6096	-16.6096	-16.6096	-16.6096	-16.6096	-16.6096	-16.6096	-16.6096	-16.6096	-16.6096	-16.6096	-16.6096	-16.6096	-16.6096	-16.6096	-16.6096	-16.6096	-16.6096
Wnt11	-16.6096	-16.0023	-16.4303	-14.7502	-16.6096	-16.6096	-16.6096	-16.4284	-16.6096	-16.6096	-16.6096	-16.3653	-16.5105	-16.6096	-15.6854	-16.459	-15.6623	-15.6531	-16.6096	-16.6096	-16.6096	-16.6096	-16.6096	-15.1426	-15.8518	-16.6096	-16.6096	-16.6096	-16.6096	-16.6096	-16.4446	-15.6717	-16.6096	-16.6096
Wnt16	-16.6096	-16.6096	-16.6096	-16.6096	-16.6096	-16.6096	-16.6096	-16.6096	-16.6096	-16.6096	-16.6096	-16.5659	-16.6096	-16.6096	-16.6096	-16.6096	-16.6096	-16.6096	-16.6096	-16.6096	-16.6096	-16.6096	-16.6096	-16.6096	-16.6096	-16.6096	-16.6096	-16.6096	-16.6096	-16.6096	-16.6096	-16.6096	-16.6096	-16.6096
Wnt2	-13.8697	-15.2476	-16.6096	-16.6096	-16.6096	-16.6096	-16.6096	-16.6096	-16.6096	-16.6096	-16.6096	-13.7046	-16.5592	-16.6096	-14.7248	-16.459	-16.6096	-15.437	-16.6096	-13.9788	-16.6096	-16.6096	-16.6096	-16.6096	-16.6096	-16.6096	-16.6096	-16.6096	-16.6096	-16.6096	-16.6096	-16.6096	-16.6096	-16.6096
Wnt2b	-16.6096	-16.0023	-16.2708	-16.6096	-16.6096	-16.6096	-16.6096	-16.5162	-16.6096	-16.6096	-16.6096	-14.6839	-16.4178	-16.6096	-16.6096	-16.6096	-16.6096	-15.6531	-16.6096	-14.7629	-16.6096	-16.6096	-16.6096	-16.6096	-15.6333	-16.6096	-16.6096	-16.6096	-16.6096	-16.6096	-16.6096	-16.6096	-16.6096	-16.6096
Wnt3	-13.8697	-15.2476	-13.8673	-14.7502	-16.6096	-12.7205	-16.6096	-16.5162	-14.1473	-15.8915	-16.6096	-12.817	-15.2117	-16.6096	-14.0766	-13.769	-14.3729	-14.7988	-16.6096	-12.7173	-16.6096	-16.6096	-16.6096	-16.6096	-13.1659	-13.6514	-16.6096	-16.6096	-16.6096	-16.6096	-16.4446	-14.1777	-15.4831	-16.6096
Wnt3a	-16.6096	-16.6096	-15.3134	-16.6096	-16.6096	-15.3577	-16.6096	-16.5162	-16.6096	-16.6096	-16.6096	-15.864	-16.5105	-16.6096	-16.232	-16.6096	-16.6096	-16.6096	-16.6096	-15.71	-16.6096	-14.6506	-16.6096	-16.6096	-15.8518	-16.6096	-16.6096	-16.6096	-16.6096	-16.6096	-16.6096	-16.6096	-16.6096	-16.6096
Wnt4	-13.8697	-15.2476	-16.4303	-16.6096	-16.6096	-16.6096	-16.6096	-16.4284	-16.2067	-16.6096	-16.6096	-16.5235	-16.4178	-16.6096	-14.9799	-16.459	-16.6096	-16.6096	-15.8409	-16.6096	-16.6096	-16.6096	-16.6096	-16.3221	-16.6096	-16.6096	-16.6096	-16.6096	-16.6096	-16.6096	-16.6096	-16.6096	-16.6096	-16.6096
Wnt5a	-11.477	-13.5515	-16.2708	-16.6096	-12.5427	-16.6096	-16.6096	-16.6096	-16.6096	-16.6096	-16.6096	-13.3679	-16.289	-16.6096	-13.8054	-15.6986	-16.6096	-15.9073	-16.1747	-13.1003	-16.6096	-16.6096	-16.6096	-16.3221	-16.2576	-13.6514	-16.6096	-16.6096	-16.6096	-16.6096	-16.6096	-15.5399	-15.9391	-16.6096
Wnt5b	-13.8697	-14.2345	-15.1657	-16.6096	-16.6096	-13.9033	-16.6096	-15.991	-15.892	-15.8915	-16.6096	-14.3423	-15.8051	-16.6096	-14.3198	-16.0833	-16.6096	-16.2162	-16.6096	-14.196	-16.6096	-16.6096	-13.6528	-16.6096	-14.9265	-16.6096	-16.6096	-16.6096	-16.6096	-16.6096	-16.2964	-16.6096	-16.6096	-16.6096
Wnt6	-16.6096	-14.3879	-16.6096	-16.6096	-16.6096	-14.6976	-12.7469	-12.7169	-16.2067	-16.6096	-15.4099	-16.4422	-16.4634	-16.6096	-16.232	-16.6096	-16.6096	-16.6096	-12.0755	-16.6096	-16.6096	-16.6096	-16.6096	-16.6096	-16.5132	-16.6096	-16.6096	-16.6096	-14.4576	-16.6096	-16.6096	-16.6096	-16.6096	-16.6096
Wnt7a	-16.6096	-16.6096	-16.6096	-16.6096	-16.6096	-16.6096	-16.6096	-16.6096	-16.2067	-16.6096	-16.6096	-16.6096	-16.6096	-16.6096	-16.6096	-16.6096	-16.6096	-16.6096	-16.6096	-16.6096	-16.6096	-16.6096	-16.6096	-16.6096	-16.6096	-16.6096	-16.6096	-16.6096	-16.6096	-16.6096	-16.6096	-16.6096	-16.6096	-16.6096
Wnt7b	-16.6096	-16.0023	-16.2708	-16.6096	-16.6096	-16.6096	-11.1491	-11.5195	-16.6096	-16.6096	-13.9802	-16.5235	-16.3307	-16.6096	-16.6096	-16.3226	-16.6096	-16.6096	-11.7974	-16.6096	-16.6096	-16.6096	-16.6096	-16.0824	-16.3379	-16.6096	-16.6096	-16.6096	-15.1648	-16.6096	-15.5454	-16.6096	-16.6096	-16.6096
Wnt8a	-16.6096	-16.6096	-15.5678	-16.6096	-16.6096	-16.6096	-16.6096	-16.6096	-16.6096	-16.2063	-16.6096	-16.0322	-16.4634	-16.6096	-16.6096	-16.6096	-16.6096	-16.6096	-16.6096	-16.6096	-16.6096	-16.6096	-16.6096	-16.6096	-15.0564	-16.6096	-16.6096	-16.6096	-16.6096	-16.6096	-16.6096	-16.6096	-16.6096	-16.6096
Wnt8b	-16.6096	-16.6096	-16.6096	-16.6096	-16.6096	-16.6096	-16.6096	-16.6096	-16.6096	-16.6096	-16.6096	-16.5235	-16.6096	-16.6096	-16.6096	-16.6096	-16.6096	-16.6096	-16.6096	-16.6096	-16.6096	-16.6096	-16.6096	-16.3221	-16.5132	-16.6096	-16.6096	-16.6096	-16.6096	-16.6096	-16.6096	-16.6096	-16.6096	-16.6096
Wnt9a	-16.6096	-16.6096	-16.4303	-16.6096	-16.6096	-16.6096	-16.6096	-16.6096	-16.6096	-16.6096	-16.6096	-16.6096	-16.5592	-16.6096	-16.6096	-16.6096	-16.6096	-16.6096	-16.6096	-16.6096	-16.6096	-16.6096	-16.6096	-16.6096	-16.6096	-16.6096	-16.6096	-16.6096	-16.6096	-16.6096	-16.6096	-16.6096	-16.6096	-16.6096
Wnt9b	-16.6096	-16.6096	-16.2708	-16.6096	-16.6096	-16.6096	-16.6096	-16.6096	-16.6096	-16.6096	-16.6096	-16.3283	-16.5592	-16.6096	-16.232	-16.459	-16.6096	-16.6096	-16.6096	-16.6096	-16.6096	-16.6096	-16.6096	-16.6096	-16.2576	-16.6096	-16.6096	-16.6096	-16.6096	-16.6096	-16.6096	-15.9778	-16.6096	-16.6096
Fzd1	-16.6096	-16.6096	-13.8962	-13.9641	-13.459	-16.6096	-15.7641	-13.5229	-15.415	-15.6332	-15.8885	-13.7345	-15.9277	-16.6096	-15.2899	-15.7856	-16.6096	-15.0829	-15.57	-13.9788	-11.9165	-13.8492	-16.6096	-16.0824	-14.62	-13.6514	-16.6096	-16.6096	-16.6096	-16.6096	-16.6096	-15.8166	-15.9391	-16.6096
Fzd10	-16.6096	-15.5761	-16.6096	-13.4581	-16.6096	-15.3577	-16.6096	-16.1226	-16.6096	-16.2063	-16.6096	-16.093	-16.5592	-13.3249	-15.4741	-16.3226	-16.6096	-14.1794	-16.6096	-16.6096	-16.6096	-16.6096	-13.6528	-16.6096	-15.794	-16.6096	-16.6096	-16.6096	-16.6096	-16.6096	-16.6096	-16.6096	-15.9391	-16.6096
Fzd2	-16.6096	-14.3879	-12.4024	-14.7502	-16.6096	-13.9033	-15.7641	-16.1932	-13.1946	-13.0287	-16.6096	-13.277	-12.7124	-16.6096	-14.3198	-16.3226	-13.0079	-14.7988	-16.1747	-13.4737	-16.6096	-12.9598	-16.6096	-15.877	-12.899	-13.6514	-12.1768	-16.6096	-16.6096	-16.6096	-16.4446	-15.4192	-14.8583	-16.6096
Fzd3	-16.6096	-15.5761	-13.8962	-14.7502	-12.5427	-14.6976	-15.2346	-14.9581	-14.4256	-14.1461	-15.4099	-14.324	-14.0047	-16.6096	-14.1532	-16.3226	-15.6623	-15.0829	-15.8409	-13.7901	-11.9165	-13.337	-13.6528	-15.877	-14.1524	-16.6096	-13.4019	-16.6096	-15.5065	-16.6096	-16.4446	-15.8166	-15.9391	-16.6096
Fzd4	-13.8697	-13.7453	-16.4303	-16.6096	-16.6096	-16.6096	-16.6096	-16.6096	-16.6096	-16.2063	-16.6096	-16.4422	-16.3736	-16.6096	-15.9329	-14.3311	-15.6623	-15.6531	-16.1747	-16.6096	-16.6096	-16.6096	-16.6096	-16.6096	-16.5132	-16.6096	-16.6096	-16.6096	-16.6096	-16.6096	-16.4446	-15.9778	-16.6096	-16.6096
Fzd5	-16.6096	-15.5761	-13.0106	-16.6096	-16.6096	-14.2464	-16.6096	-15.6068	-14.1473	-11.6556	-15.8885	-15.9179	-14.213	-16.6096	-15.4741	-15.6165	-12.1885	-15.9073	-14.9721	-15.71	-16.6096	-13.337	-16.6096	-15.2625	-15.1621	-16.6096	-13.4019	-16.6096	-15.5065	-16.6096	-15.7232	-12.042	-9.33503	-16.6096
Fzd6	-16.6096	-16.6096	-15.3134	-16.6096	-16.6096	-16.6096	-16.6096	-15.8137	-15.892	-14.5305	-16.6096	-16.4823	-15.4899	-16.6096	-16.6096	-15.5389	-15.0953	-16.2162	-15.8409	-15.71	-16.6096	-14.6506	-16.6096	-16.0824	-15.8518	-16.6096	-16.6096	-11.6812	-16.6096	-16.6096	-16.6096	-14.5691	-14.8583	-16.6096
Fzd7	-13.8697	-14.7547	-12.4128	-13.9641	-13.459	-13.9033	-14.0782	-13.5229	-12.5128	-13.2375	-15.8885	-11.9002	-12.0225	-12.4008	-13.0894	-15.1445	-12.71	-13.8111	-14.3255	-12.9946	-16.6096	-14.6506	-16.6096	-14.5024	-12.4233	-12.1958	-11.524	-16.6096	-15.9551	-16.6096	-16.0393	-13.6168	-12.336	-16.6096
Fzd8	-16.6096	-16.6096	-12.7385	-16.6096	-16.6096	-16.6096	-16.6096	-16.0553	-15.225	-12.0113	-16.6096	-16.0623	-15.3764	-16.6096	-16.232	-15.9771	-13.703	-15.6531	-15.8409	-15.1601	-12.8617	-14.6506	-16.6096	-16.3221	-15.794	-16.6096	-16.6096	-16.6096	-16.6096	-16.6096	-16.2964	-14.5063	-11.5417	-16.6096
Fzd9	-16.6096	-16.6096	-16.6096	-14.7502	-16.6096	-16.6096	-16.6096	-16.1226	-16.6096	-16.6096	-16.6096	-16.4422	-16.289	-16.6096	-16.6096	-16.6096	-16.6096	-16.6096	-16.1747	-16.6096	-16.6096	-16.6096	-16.6096	-16.6096	-16.1092	-16.6096	-16.6096	-16.6096	-16.6096	-16.6096	-16.4446	-16.6096	-16.6096	-16.6096
AK156215.Smad9	-16.6096	-16.6096	-16.6096	-16.6096	-16.6096	-16.6096	-16.6096	-16.6096	-16.6096	-16.2063	-16.6096	-16.5659	-16.5592	-16.6096	-15.9329	-14.2987	-16.6096	-16.6096	-16.6096	-16.6096	-16.6096	-16.6096	-16.6096	-15.6971	-16.6096	-16.6096	-16.6096	-16.6096	-16.6096	-16.6096	-16.6096	-15.3079	-16.6096	-16.6096
AK214683.Smad3	-12.0416	-13.9693	-14.4587	-16.6096	-13.459	-15.3577	-13.1038	-12.6721	-14.7706	-14.6451	-16.6096	-15.0548	-14.7494	-16.6096	-15.2899	-16.0833	-14.1135	-15.2491	-13.6029	-14.4518	-16.6096	-14.6506	-13.6528	-15.5373	-14.523	-16.6096	-14.2536	-16.6096	-15.9551	-16.6096	-16.6096	-15.4192	-14.8583	-16.6096
Smad1	-13.8697	-13.1572	-12.6136	-14.7502	-11.2733	-13.0183	-15.2346	-14.3222	-13.7135	-11.6406	-15.8885	-11.4871	-13.59	-16.6096	-12.0403	-12.4089	-11.288	-13.2302	-14.4337	-11.4548	-12.8617	-16.6096	-16.6096	-14.929	-13.0684	-11.7978	-14.2536	-16.6096	-16.6096	-16.6096	-15.5454	-11.864	-11.9509	-16.6096
Smad2	-12.982	-13.5515	-13.6554	-13.4581	-13.459	-16.6096	-13.0059	-13.3216	-14.2342	-13.5924	-13.3723	-13.5582	-13.7085	-13.3249	-13.1276	-13.2841	-14.1135	-13.6281	-13.4818	-13.3382	-12.8617	-14.6506	-13.6528	-12.6706	-13.626	-16.6096	-16.6096	-16.6096	-12.7814	-16.6096	-13.3639	-12.9612	-13.395	-13.4853
Smad4	-12.4365	-12.8479	-12.156	-12.3316	-11.5863	-11.8413	-12.3977	-12.4944	-12.0127	-12.2175	-15.0511	-12.2326	-12.2163	-12.4008	-12.56	-12.8265	-12.9016	-12.3956	-12.6622	-12.0547	-12.8617	-12.2025	-11.7994	-12.65	-12.2776	-12.1958	-12.1768	-16.6096	-14.4576	-16.6096	-14.3965	-12.4079	-12.336	-13.4853
Smad5	-13.8697	-14.0958	-13.1425	-13.4581	-16.6096	-14.2464	-14.0782	-14.6544	-13.5374	-13.0681	-14.5247	-13.1186	-13.3145	-12.4008	-13.207	-14.7452	-13.1227	-13.6281	-14.9721	-12.5582	-16.6096	-13.337	-16.6096	-13.906	-13.4044	-16.6096	-12.8699	-16.6096	-14.8888	-16.6096	-14.8337	-13.4302	-13.2219	-13.4853
Smad6	-12.4365	-11.7909	-14.9691	-13.9641	-12.5427	-13.6262	-13.5789	-13.8679	-15.6339	-14.233	-15.4099	-14.0287	-15.3548	-16.6096	-12.2768	-13.0779	-13.8937	-13.1458	-14.6779	-13.9788	-16.6096	-14.6506	-16.6096	-16.3221	-15.4437	-13.6514	-14.2536	-16.6096	-15.9551	-11.6937	-15.7232	-14.2276	-14.0902	-16.6096
Smad7	-12.4365	-12.7407	-14.3751	-14.7502	-12.5427	-12.5918	-12.8282	-11.9149	-13.7135	-14.9057	-11.5468	-14.0066	-13.2382	-16.6096	-12.8475	-13.6622	-14.1135	-13.1874	-12.7645	-14.196	-16.6096	-14.6506	-16.6096	-14.116	-13.7717	-16.6096	-13.4019	-12.6346	-12.0269	-11.6937	-11.8906	-13.584	-13.9485	-16.6096
Fgf1	-16.6096	-16.6096	-16.6096	-16.6096	-16.6096	-16.6096	-16.6096	-16.6096	-16.6096	-16.6096	-16.6096	-16.6096	-16.5592	-16.6096	-16.6096	-16.6096	-16.6096	-16.6096	-16.6096	-16.6096	-16.6096	-16.6096	-16.6096	-16.6096	-16.6096	-16.6096	-16.6096	-16.6096	-16.6096	-16.6096	-16.6096	-16.6096	-16.6096	-16.6096
Fgf10	-13.8697	-14.3879	-15.8769	-16.6096	-16.6096	-16.6096	-16.6096	-16.6096	-16.6096	-14.6451	-16.6096	-13.2251	-16.4634	-13.3249	-13.0894	-14.7022	-13.5347	-12.9186	-16.6096	-13.9788	-16.6096	-16.6096	-16.6096	-13.3135	-16.2576	-13.6514	-16.6096	-16.6096	-16.6096	-16.6096	-16.4446	-12.9403	-13.1425	-16.6096
Fgf11	-16.6096	-16.6096	-16.6096	-16.6096	-16.6096	-16.6096	-16.6096	-16.4284	-16.2067	-16.6096	-15.8885	-16.5235	-16.3307	-16.6096	-16.6096	-16.3226	-16.6096	-16.6096	-16.6096	-16.6096	-16.6096	-16.6096	-16.6096	-16.6096	-16.5132	-16.6096	-16.6096	-16.6096	-16.6096	-16.6096	-16.1621	-16.6096	-16.6096	-16.6096
Fgf12	-16.6096	-16.6096	-16.2708	-16.6096	-16.6096	-16.6096	-16.6096	-16.6096	-16.6096	-16.2063	-16.6096	-16.4032	-16.5592	-16.6096	-16.6096	-16.0833	-16.6096	-16.6096	-16.6096	-16.6096	-16.6096	-16.6096	-16.6096	-16.6096	-16.5132	-16.6096	-16.6096	-16.6096	-16.6096	-16.6096	-16.6096	-16.6096	-16.6096	-16.6096
Fgf13	-12.4365	-14.7547	-15.5678	-16.6096	-16.6096	-15.3577	-16.6096	-16.6096	-15.225	-16.2063	-16.6096	-14.9956	-15.0815	-16.6096	-14.7248	-16.6096	-16.6096	-13.4155	-16.6096	-14.7629	-16.6096	-16.6096	-16.6096	-16.0824	-15.0564	-16.6096	-16.6096	-16.6096	-16.6096	-16.6096	-16.4446	-16.1593	-16.6096	-16.6096
Fgf14	-16.6096	-16.6096	-16.1272	-16.6096	-16.6096	-16.6096	-16.6096	-16.6096	-15.6339	-16.6096	-16.6096	-16.5659	-16.2486	-16.6096	-16.6096	-16.6096	-16.6096	-16.6096	-16.6096	-16.6096	-16.6096	-16.6096	-16.6096	-16.6096	-16.5132	-16.6096	-16.6096	-16.6096	-16.6096	-16.6096	-16.6096	-16.6096	-16.6096	-16.6096
Fgf15	-11.7318	-12.3374	-15.9966	-12.3316	-16.6096	-14.6976	-16.6096	-16.6096	-13.4309	-15.6332	-16.6096	-13.2251	-13.2039	-12.4008	-12.8475	-16.459	-16.6096	-12.6335	-16.6096	-12.8961	-16.6096	-16.6096	-16.6096	-16.3221	-13.9496	-16.6096	-13.4019	-16.6096	-16.6096	-16.6096	-16.4446	-16.1593	-16.6096	-16.6096
Fgf16	-16.6096	-16.6096	-16.6096	-16.6096	-16.6096	-16.6096	-16.6096	-16.6096	-16.6096	-16.2063	-16.6096	-16.4823	-16.6096	-16.6096	-16.6096	-16.6096	-16.6096	-16.6096	-16.6096	-16.6096	-16.6096	-16.6096	-16.6096	-16.6096	-16.6096	-16.6096	-16.6096	-16.6096	-16.6096	-16.6096	-16.6096	-16.1593	-15.9391	-16.6096
Fgf17	-16.6096	-16.6096	-15.2376	-16.6096	-16.6096	-16.6096	-15.2346	-16.6096	-16.2067	-15.8915	-16.6096	-15.5554	-15.8051	-16.6096	-16.6096	-16.6096	-16.6096	-16.6096	-16.1747	-15.71	-16.6096	-16.6096	-12.1974	-16.3221	-14.8363	-16.6096	-16.6096	-16.6096	-16.6096	-16.6096	-16.4446	-16.6096	-16.6096	-16.6096
Fgf18	-13.8697	-16.0023	-16.4303	-16.6096	-16.6096	-15.3577	-16.6096	-16.6096	-16.6096	-16.6096	-16.6096	-16.4422	-16.5592	-16.6096	-16.232	-16.459	-16.6096	-16.6096	-16.6096	-16.6096	-16.6096	-16.6096	-16.6096	-16.3221	-16.1815	-16.6096	-16.6096	-16.6096	-16.6096	-16.6096	-16.6096	-16.6096	-16.6096	-16.6096
Fgf2	-16.6096	-16.6096	-16.6096	-16.6096	-16.6096	-16.6096	-16.6096	-16.6096	-16.6096	-16.6096	-16.6096	-16.6096	-16.6096	-16.6096	-16.6096	-16.6096	-16.6096	-16.6096	-16.6096	-16.6096	-16.6096	-16.6096	-16.6096	-16.6096	-16.6096	-16.6096	-16.6096	-16.6096	-16.6096	-16.6096	-16.6096	-16.6096	-16.6096	-16.6096
Fgf20	-16.6096	-16.6096	-16.6096	-16.6096	-16.6096	-16.6096	-16.6096	-16.6096	-16.6096	-16.6096	-16.6096	-16.6096	-16.6096	-16.6096	-16.6096	-16.6096	-16.6096	-16.6096	-16.6096	-16.6096	-16.6096	-16.6096	-16.6096	-16.6096	-16.6096	-16.6096	-16.6096	-16.6096	-16.6096	-16.6096	-16.6096	-16.6096	-16.6096	-16.6096
Fgf21	-16.6096	-16.6096	-16.6096	-16.6096	-16.6096	-16.6096	-16.6096	-16.6096	-16.6096	-16.6096	-16.6096	-16.6096	-16.5592	-16.6096	-16.6096	-16.6096	-16.6096	-16.6096	-16.6096	-16.6096	-16.6096	-16.6096	-16.6096	-16.6096	-16.6096	-16.6096	-16.6096	-16.6096	-16.6096	-16.6096	-16.6096	-16.6096	-16.6096	-16.6096
Fgf22	-16.6096	-16.6096	-16.6096	-16.6096	-16.6096	-16.6096	-16.6096	-16.5162	-16.2067	-16.6096	-16.6096	-16.6096	-16.5105	-16.6096	-16.6096	-16.6096	-15.6623	-16.6096	-16.6096	-16.6096	-16.6096	-16.6096	-16.6096	-16.6096	-16.6096	-16.6096	-16.6096	-16.6096	-16.6096	-16.6096	-16.6096	-16.367	-16.6096	-16.6096
Fgf23	-16.6096	-16.6096	-16.6096	-16.6096	-16.6096	-16.6096	-16.6096	-16.6096	-16.6096	-16.6096	-16.6096	-16.4823	-16.5592	-16.6096	-16.6096	-16.6096	-16.6096	-16.6096	-16.6096	-16.6096	-16.6096	-16.6096	-16.6096	-16.6096	-16.6096	-16.6096	-16.6096	-16.6096	-16.6096	-16.6096	-16.6096	-16.6096	-16.6096	-16.6096
Fgf3	-12.4365	-13.2279	-16.6096	-12.3316	-16.6096	-16.6096	-16.6096	-16.5162	-16.6096	-16.6096	-16.6096	-13.569	-16.5105	-13.3249	-13.2484	-16.6096	-16.6096	-12.2127	-16.6096	-13.4737	-16.6096	-16.6096	-13.6528	-13.5222	-16.3379	-12.7473	-16.6096	-16.6096	-16.6096	-16.6096	-16.4446	-16.6096	-16.6096	-16.6096
Fgf4	-16.6096	-16.6096	-16.2708	-16.6096	-16.6096	-16.6096	-16.6096	-16.5162	-15.6339	-16.6096	-16.6096	-14.8314	-15.2511	-16.6096	-16.232	-16.6096	-16.6096	-16.6096	-16.6096	-13.7901	-16.6096	-16.6096	-16.6096	-16.3221	-16.1815	-16.6096	-16.6096	-16.6096	-16.6096	-16.6096	-16.6096	-16.6096	-16.6096	-16.6096
Fgf5	-13.8697	-16.6096	-10.9819	-16.6096	-16.6096	-13.1939	-15.7641	-16.0553	-11.9748	-10.9102	-15.8885	-13.1832	-11.6487	-16.6096	-15.4741	-14.7022	-11.0708	-15.9073	-15.57	-15.1601	-16.6096	-10.6636	-16.6096	-16.0824	-11.5716	-16.6096	-11.524	-16.6096	-15.9551	-16.6096	-15.5454	-11.6881	-10.713	-16.6096
Fgf6	-16.6096	-16.6096	-16.6096	-16.6096	-16.6096	-16.6096	-16.6096	-16.6096	-16.6096	-16.6096	-16.6096	-16.6096	-16.6096	-16.6096	-16.6096	-16.6096	-16.6096	-16.6096	-16.6096	-16.6096	-16.6096	-16.6096	-16.6096	-16.6096	-16.6096	-16.6096	-16.6096	-16.6096	-16.6096	-16.6096	-16.6096	-16.6096	-16.6096	-16.6096
Fgf7	-16.6096	-16.6096	-16.6096	-16.6096	-16.6096	-16.6096	-16.6096	-16.6096	-16.6096	-16.6096	-16.6096	-16.6096	-16.6096	-16.6096	-16.6096	-16.6096	-16.6096	-16.6096	-16.6096	-16.6096	-16.6096	-16.6096	-16.6096	-16.6096	-16.6096	-16.6096	-16.6096	-16.6096	-16.6096	-16.6096	-16.6096	-16.6096	-16.6096	-16.6096
Fgf8	-12.982	-15.2476	-11.8022	-16.6096	-16.6096	-11.9956	-16.6096	-16.2674	-13.5374	-11.3828	-16.6096	-12.8011	-13.8913	-16.6096	-15.4741	-16.6096	-11.9579	-16.6096	-16.6096	-13.3382	-16.6096	-16.6096	-10.8253	-16.6096	-11.7017	-13.6514	-16.6096	-16.6096	-16.6096	-16.6096	-16.6096	-13.7561	-12.6836	-13.4853
Fgf9	-16.6096	-16.6096	-16.6096	-16.6096	-16.6096	-16.6096	-16.6096	-16.6096	-16.6096	-16.2063	-16.6096	-16.4823	-16.4634	-16.6096	-16.6096	-16.6096	-15.6623	-16.6096	-16.6096	-16.6096	-16.6096	-16.6096	-16.6096	-16.6096	-16.5132	-16.6096	-16.6096	-16.6096	-16.6096	-16.6096	-16.2964	-16.6096	-16.6096	-16.6096
Gdf1	-12.4365	-14.3879	-14.2213	-12.7876	-16.6096	-14.2464	-16.6096	-16.2674	-13.2845	-14.6451	-16.6096	-13.6637	-13.6284	-13.3249	-13.207	-16.3226	-14.6893	-13.5719	-16.6096	-14.4518	-16.6096	-14.6506	-16.6096	-16.6096	-13.8579	-16.6096	-12.4821	-16.6096	-16.6096	-16.6096	-16.6096	-16.367	-16.6096	-16.6096
Gdf10	-16.6096	-16.6096	-16.6096	-16.6096	-16.6096	-16.6096	-16.6096	-16.6096	-16.6096	-16.6096	-16.6096	-15.9457	-16.6096	-16.6096	-16.232	-16.6096	-16.6096	-16.6096	-16.6096	-15.71	-12.8617	-16.6096	-16.6096	-16.6096	-16.4229	-16.6096	-16.6096	-16.6096	-16.6096	-16.6096	-16.6096	-16.6096	-16.6096	-16.6096
Gdf11	-16.6096	-16.6096	-16.6096	-16.6096	-16.6096	-16.6096	-16.6096	-16.3457	-16.6096	-16.6096	-16.6096	-16.5659	-16.4634	-16.6096	-16.6096	-16.6096	-16.6096	-16.6096	-16.1747	-16.6096	-16.6096	-16.6096	-16.6096	-16.6096	-16.3379	-16.6096	-16.6096	-16.6096	-16.6096	-16.6096	-16.6096	-16.367	-16.6096	-16.6096
Gdf15	-16.6096	-16.6096	-16.4303	-16.6096	-16.6096	-16.6096	-16.6096	-16.5162	-16.2067	-16.6096	-16.6096	-16.6096	-16.6096	-16.6096	-16.6096	-16.198	-16.6096	-16.6096	-16.6096	-16.6096	-16.6096	-16.6096	-16.6096	-16.6096	-16.6096	-16.6096	-16.6096	-16.6096	-15.9551	-16.6096	-16.6096	-16.1593	-14.8583	-16.6096
Gdf2	-16.6096	-16.6096	-16.6096	-16.6096	-16.6096	-16.6096	-16.6096	-16.6096	-16.6096	-16.6096	-16.6096	-16.5235	-16.6096	-16.6096	-16.6096	-16.6096	-16.6096	-16.6096	-16.6096	-16.6096	-16.6096	-16.6096	-16.6096	-16.6096	-16.6096	-16.6096	-16.6096	-16.6096	-16.6096	-16.6096	-16.6096	-16.6096	-16.6096	-16.6096
Gdf3	-16.6096	-16.6096	-16.4303	-16.6096	-16.6096	-15.3577	-16.6096	-16.6096	-15.892	-16.2063	-16.6096	-16.6096	-15.96	-16.6096	-16.6096	-16.6096	-16.6096	-16.6096	-16.6096	-16.6096	-16.6096	-16.6096	-12.7489	-16.3221	-15.794	-16.6096	-16.6096	-16.6096	-16.6096	-16.6096	-16.6096	-16.6096	-15.9391	-16.6096
Gdf5	-16.6096	-16.6096	-16.6096	-16.6096	-16.6096	-16.6096	-16.6096	-16.6096	-16.6096	-16.6096	-16.6096	-16.6096	-16.5592	-16.6096	-16.6096	-16.6096	-16.6096	-16.6096	-16.6096	-16.6096	-16.6096	-16.6096	-16.6096	-16.6096	-16.5132	-16.6096	-16.6096	-16.6096	-16.6096	-16.6096	-16.6096	-16.6096	-16.6096	-16.6096
Gdf6	-16.6096	-14.2345	-16.6096	-16.6096	-16.6096	-16.6096	-16.6096	-15.8704	-16.2067	-16.6096	-16.6096	-16.6096	-16.5592	-16.6096	-16.232	-16.6096	-16.6096	-16.6096	-16.6096	-16.6096	-16.6096	-16.6096	-16.6096	-16.3221	-16.6096	-16.6096	-16.6096	-16.6096	-16.6096	-16.6096	-16.6096	-16.367	-16.6096	-16.6096
Gdf7	-16.6096	-16.6096	-16.6096	-16.6096	-16.6096	-16.6096	-16.6096	-16.6096	-16.6096	-16.6096	-16.6096	-16.6096	-16.6096	-16.6096	-16.6096	-16.6096	-16.6096	-16.6096	-16.6096	-16.6096	-16.6096	-16.6096	-16.6096	-16.6096	-16.6096	-16.6096	-16.6096	-16.6096	-16.6096	-16.6096	-16.6096	-16.6096	-16.6096	-16.6096
Gdf9	-16.6096	-16.6096	-16.6096	-16.6096	-16.6096	-16.6096	-16.6096	-16.6096	-16.2067	-16.6096	-15.4099	-16.5659	-16.6096	-16.6096	-16.6096	-16.198	-16.6096	-16.2162	-16.1747	-16.6096	-16.6096	-16.6096	-16.6096	-14.743	-16.6096	-16.6096	-16.6096	-16.6096	-16.6096	-16.6096	-16.4446	-16.6096	-16.6096	-16.6096
Bmp1	-16.6096	-16.6096	-14.9691	-16.6096	-16.6096	-15.3577	-13.7269	-13.3316	-15.892	-15.4142	-14.764	-15.3376	-16.0269	-16.6096	-16.232	-16.0833	-15.0953	-14.9339	-14.9721	-14.4518	-16.6096	-14.6506	-16.6096	-15.3934	-15.6849	-13.6514	-16.6096	-16.6096	-15.9551	-16.6096	-14.5559	-15.5399	-14.8583	-16.6096
Bmp10	-16.6096	-16.6096	-16.6096	-16.6096	-16.6096	-16.6096	-16.6096	-16.6096	-16.6096	-16.6096	-16.6096	-16.6096	-16.6096	-16.6096	-16.6096	-16.6096	-16.6096	-16.6096	-16.6096	-16.6096	-16.6096	-16.6096	-16.6096	-16.6096	-16.6096	-16.6096	-16.6096	-16.6096	-16.6096	-16.6096	-16.6096	-16.6096	-16.6096	-16.6096
Bmp15	-16.6096	-16.6096	-16.6096	-16.6096	-16.6096	-16.6096	-16.6096	-16.6096	-16.6096	-16.6096	-16.6096	-16.6096	-16.6096	-16.6096	-16.6096	-16.6096	-16.6096	-16.6096	-16.6096	-16.6096	-16.6096	-16.6096	-16.6096	-16.6096	-16.6096	-16.6096	-16.6096	-16.6096	-16.6096	-16.6096	-16.6096	-16.6096	-16.6096	-16.6096
Bmp2	-13.8697	-14.2345	-12.5665	-12.3316	-12.5427	-16.6096	-16.6096	-16.3457	-16.6096	-12.6541	-16.6096	-14.324	-16.4634	-13.3249	-13.9347	-14.0097	-16.6096	-12.5772	-16.6096	-16.6096	-16.6096	-12.661	-16.6096	-12.944	-16.1815	-16.6096	-16.6096	-16.6096	-15.9551	-16.6096	-16.2964	-11.8739	-11.2859	-16.6096
Bmp2k	-16.6096	-16.0023	-16.1272	-16.6096	-16.6096	-16.6096	-15.2346	-15.8704	-16.6096	-16.6096	-15.4099	-15.7867	-15.6922	-16.6096	-15.9329	-15.4652	-15.6623	-15.9073	-16.1747	-15.1601	-11.9165	-16.6096	-16.6096	-15.2625	-15.912	-16.6096	-14.2536	-12.6346	-15.9551	-16.6096	-15.7232	-15.2045	-14.4237	-16.6096
Bmp3	-16.6096	-16.6096	-16.6096	-16.6096	-16.6096	-16.6096	-16.6096	-16.6096	-16.6096	-16.6096	-16.6096	-16.6096	-16.6096	-16.6096	-16.6096	-16.6096	-16.6096	-16.6096	-16.6096	-16.6096	-16.6096	-16.6096	-16.6096	-16.6096	-16.6096	-16.6096	-16.6096	-16.6096	-16.6096	-16.6096	-16.6096	-16.6096	-16.6096	-16.6096
Bmp4	-10.3839	-12.1542	-15.8769	-13.9641	-11.9867	-16.6096	-14.0782	-11.6719	-15.892	-16.2063	-16.6096	-14.4877	-16.0971	-16.6096	-11.4273	-16.198	-16.6096	-12.4202	-15.1453	-14.196	-16.6096	-16.6096	-12.7489	-16.6096	-16.1815	-16.6096	-16.6096	-12.6346	-16.6096	-16.6096	-16.6096	-16.1593	-15.9391	-16.6096
Bmp5	-16.6096	-14.5597	-16.2708	-13.9641	-13.459	-15.3577	-16.6096	-16.6096	-16.6096	-16.6096	-16.6096	-16.2227	-16.6096	-16.6096	-15.4741	-16.6096	-16.6096	-15.2491	-16.6096	-16.6096	-16.6096	-14.6506	-16.6096	-16.6096	-16.5132	-16.6096	-16.6096	-16.6096	-16.6096	-16.6096	-16.6096	-16.6096	-16.6096	-16.6096
Bmp6	-16.6096	-16.0023	-16.4303	-16.6096	-16.6096	-15.3577	-15.7641	-16.5162	-16.2067	-16.6096	-16.6096	-16.3653	-16.4178	-13.3249	-15.1266	-13.9086	-16.6096	-14.5616	-16.6096	-16.6096	-16.6096	-16.6096	-16.6096	-16.6096	-16.4229	-16.6096	-16.6096	-16.6096	-15.9551	-16.6096	-16.1621	-16.367	-16.6096	-12.5705
Bmp7	-13.8697	-14.3879	-11.9231	-14.7502	-13.459	-14.6976	-14.848	-14.6795	-15.892	-11.9364	-15.8885	-14.0287	-16.4634	-16.6096	-13.4754	-14.6605	-13.1227	-13.8776	-15.8409	-13.9788	-9.95891	-11.1397	-16.6096	-16.3221	-15.4437	-12.7473	-16.6096	-16.6096	-15.5065	-16.6096	-15.7232	-15.9778	-14.8583	-16.6096
Bmp8a	-16.6096	-16.6096	-16.6096	-16.6096	-16.6096	-16.6096	-16.6096	-15.4691	-16.6096	-16.6096	-16.6096	-16.4422	-16.5592	-16.6096	-16.6096	-16.6096	-16.6096	-15.6531	-16.1747	-16.6096	-16.6096	-16.6096	-16.6096	-16.6096	-16.6096	-16.6096	-16.6096	-16.6096	-15.9551	-16.6096	-16.6096	-16.6096	-16.6096	-16.6096
Bmp8b	-16.6096	-16.6096	-16.4303	-16.6096	-16.6096	-16.6096	-11.5707	-12.292	-16.6096	-16.6096	-13.9802	-16.5235	-16.4178	-16.6096	-16.6096	-16.6096	-16.6096	-16.6096	-12.0976	-16.6096	-16.6096	-16.6096	-16.6096	-16.6096	-16.5132	-16.6096	-16.6096	-16.6096	-15.9551	-16.6096	-13.6939	-16.6096	-16.6096	-16.6096
Nodal	-16.6096	-16.6096	-13.6554	-16.6096	-16.6096	-12.8617	-16.6096	-15.991	-13.4309	-14.7695	-16.6096	-15.0102	-13.8604	-16.6096	-15.9329	-15.2032	-13.8937	-16.2162	-16.6096	-16.6096	-16.6096	-16.6096	-16.6096	-16.6096	-12.5195	-16.6096	-16.6096	-16.6096	-16.6096	-16.6096	-16.6096	-12.9403	-13.395	-16.6096
Acvrl1.AK087308	-16.6096	-16.0023	-16.4303	-13.9641	-16.6096	-16.6096	-16.6096	-16.1932	-16.6096	-15.6332	-15.0511	-16.3283	-16.5592	-16.6096	-15.9329	-16.6096	-16.6096	-15.9073	-16.6096	-16.6096	-16.6096	-16.6096	-16.6096	-16.3221	-16.4229	-16.6096	-16.6096	-10.7051	-15.9551	-16.6096	-14.9957	-16.6096	-16.6096	-16.6096
Bmpr1b	-16.6096	-16.6096	-16.6096	-16.6096	-13.459	-16.6096	-16.6096	-16.6096	-16.2067	-16.6096	-16.6096	-16.5235	-15.4207	-16.6096	-16.6096	-16.6096	-16.6096	-16.6096	-16.6096	-16.6096	-16.6096	-16.6096	-16.6096	-16.6096	-15.4437	-16.6096	-16.6096	-16.6096	-16.6096	-16.6096	-16.6096	-16.6096	-16.6096	-16.6096
Smad6.1	-12.4365	-11.7909	-14.9691	-13.9641	-12.5427	-13.6262	-13.5789	-13.8679	-15.6339	-14.233	-15.4099	-14.0287	-15.3548	-16.6096	-12.2768	-13.0779	-13.8937	-13.1458	-14.6779	-13.9788	-16.6096	-14.6506	-16.6096	-16.3221	-15.4437	-13.6514	-14.2536	-16.6096	-15.9551	-11.6937	-15.7232	-14.2276	-14.0902	-16.6096
Acvr2a	-16.6096	-14.7547	-15.0972	-14.7502	-16.6096	-14.6976	-14.5435	-14.8401	-15.0571	-14.1461	-15.8885	-14.418	-15.3335	-16.6096	-14.3198	-14.6199	-14.6893	-15.6531	-16.6096	-15.71	-12.8617	-16.6096	-16.6096	-14.833	-15.4888	-13.6514	-16.6096	-16.6096	-15.5065	-16.6096	-15.3141	-14.9325	-14.6247	-16.6096
AK142585.Bmpr2	-13.8697	-14.0958	-13.8673	-13.9641	-16.6096	-14.6976	-14.848	-14.535	-14.9068	-14.0641	-13.3723	-13.9423	-14.7636	-16.6096	-14.3198	-13.8843	-15.0953	-14.0978	-15.3421	-14.196	-10.9446	-16.6096	-16.6096	-12.9191	-14.6974	-12.7473	-14.2536	-16.6096	-14.8888	-16.6096	-13.2402	-13.5519	-13.2219	-16.6096
Acvr2b	-13.8697	-12.1542	-11.4473	-12.5417	-12.5427	-12.1683	-12.7469	-12.3115	-11.7184	-11.5264	-13.1017	-11.7893	-11.578	-11.1265	-12.0222	-13.9837	-11.9579	-12.4706	-12.4204	-12.4149	-16.6096	-12.0184	-10.6583	-14.0605	-11.7593	-11.4862	-11.3588	-16.6096	-13.1071	-10.7178	-13.1903	-13.4302	-12.6285	-12.0151
Bmpr1a	-12.982	-12.0226	-12.4338	-13.9641	-12.5427	-12.1683	-12.5274	-12.8747	-12.7807	-12.9903	-13.0217	-12.5812	-12.4985	-12.4008	-12.6131	-12.7589	-12.3193	-12.7849	-12.5979	-12.5582	-16.6096	-13.8492	-11.2317	-13.5602	-12.407	-12.7473	-14.2536	-16.6096	-13.5284	-11.6937	-13.3824	-13.0481	-12.8628	-13.4853
Id1	-11.0723	-12.2613	-13.25	-13.4581	-11.9867	-11.1109	-13.5789	-13.7568	-12.1121	-11.9183	-12.3994	-12.2498	-13.4286	-16.6096	-11.7159	-10.9289	-11.0999	-12.8502	-13.6029	-11.6822	-16.6096	-14.6506	-11.0142	-15.5373	-12.7001	-11.7978	-11.7106	-12.6346	-12.2507	-9.73001	-15.054	-11.1976	-11.0871	-13.4853
Id3	-11.2605	-10.2963	-11.4262	-10.5497	-10.7981	-11.2497	-15.7641	-15.6558	-10.9758	-11.2297	-15.4099	-11.7247	-11.2226	-10.4606	-10.6406	-10.9954	-11.0143	-10.7345	-13.4248	-11.3533	-16.6096	-11.2369	-16.6096	-15.5373	-11.5655	-11.7978	-10.84	-11.1122	-15.1648	-11.6937	-15.1782	-11.6794	-11.3737	-16.6096
Acvr1	-12.982	-15.5761	-15.2376	-16.6096	-16.6096	-13.9033	-16.6096	-15.8704	-15.415	-14.7695	-16.6096	-15.07	-15.0815	-16.6096	-14.6124	-14.6605	-15.6623	-15.2491	-15.57	-15.71	-16.6096	-14.6506	-16.6096	-14.0605	-15.2371	-16.6096	-14.2536	-16.6096	-15.9551	-16.6096	-16.2964	-14.6349	-14.4237	-16.6096
Fgfr1	-12.982	-11.8454	-12.7782	-13.9641	-12.5427	-11.9956	-12.2226	-12.235	-12.2869	-13.7761	-15.4099	-12.2241	-12.6485	-16.6096	-12.1342	-14.398	-12.8026	-13.1874	-12.9132	-12.4149	-9.15772	-12.661	-13.6528	-15.5373	-12.3696	-12.7473	-11.7106	-16.6096	-14.4576	-10.7178	-15.3141	-13.6504	-15.4831	-16.6096
Fgfr2	-13.8697	-12.3771	-14.9092	-14.7502	-16.6096	-14.6976	-11.6061	-11.6845	-14.7706	-13.9865	-15.4099	-15.3561	-15.5379	-16.6096	-13.7449	-15.7856	-14.1135	-14.5616	-12.2624	-15.71	-16.6096	-14.6506	-13.6528	-16.3221	-16.0404	-16.6096	-14.2536	-16.6096	-15.9551	-16.6096	-16.1621	-15.3079	-14.6247	-16.6096
Fgfr3	-13.8697	-14.0958	-16.6096	-16.6096	-13.459	-16.6096	-16.6096	-16.5162	-16.6096	-16.6096	-16.6096	-16.4422	-16.5592	-16.6096	-14.7248	-14.2987	-16.6096	-16.2162	-16.6096	-15.71	-16.6096	-16.6096	-16.6096	-13.1599	-16.5132	-16.6096	-16.6096	-16.6096	-16.6096	-11.6937	-16.6096	-14.2792	-16.6096	-16.6096
Time bin 5
	Allantois	Amnion/Chorion	Amnion/Chorion progenitor	Anterior Primitive Streak	Blood progenitors	Cardiomyocytes	Cardiopharyngeal mesoderm	Caudal epiblast	Caudal mesoderm	Caudal neural plate	Chorion	Chorion progenitors	Definitive ectoderm	Definitive endoderm	EPC progenitors	Early nascent mesoderm	Endothelial cells	Epiblast	Erythroid 1	Erythroid 2	Erythroid 3	ExE mesoderm	ExE visceral endoderm	Forebrain/Midbrain/Hindbrain	Gut	Haematoendothelial progenitors	Hindgut	Intermediate Chorion	Late nascent mesoderm	Lateral & intermediate mesoderm	Maternal cells	Neural crest	Neural tube/Floor plate	Node/Notochord	PGC	Paraxial mesoderm	Parietal endoderm	Presomitic mesoderm	Primitive streak	Rostral mesoderm	Rostral neural plate	Somitic mesoderm	SpA-TGC	SpT-Gly	Surface ectoderm	TGC progenitors	Tail bud - mesoderm	Tail bud - neural	Visceral endoderm
Wnt1	-16.6096	-16.6096	-16.6096	-16.6096	-16.6096	-16.6096	-16.6096	-16.6096	-16.6096	-16.6096	-16.6096	-16.6096	-16.5366	-16.6096	-16.6096	-16.6096	-16.6096	-16.6096	-16.6096	-16.6096	-16.6096	-16.6096	-16.6096	-15.8113	-16.6096	-16.6096	-16.6096	-16.6096	-16.6096	-16.6096	-16.6096	-16.6096	-16.6096	-16.6096	-16.6096	-16.6096	-16.6096	-16.6096	-16.6096	-16.6096	-16.2979	-16.6096	-16.6096	-16.4774	-16.552	-16.6096	-16.6096	-16.6096	-16.6096
Wnt10a	-16.6096	-16.6096	-16.6096	-16.6096	-16.6096	-16.6096	-16.6096	-16.4851	-15.6377	-16.6096	-15.9551	-16.4599	-16.5727	-16.6096	-16.6096	-16.6096	-16.6096	-16.6096	-16.6096	-16.6096	-16.5005	-16.6096	-16.6096	-16.6096	-16.5277	-16.6096	-16.6096	-16.1612	-16.4556	-16.2238	-16.6096	-16.6096	-16.6096	-15.998	-16.6096	-16.6096	-16.6096	-16.6096	-16.6096	-16.6096	-16.5783	-16.6096	-16.6096	-16.4774	-16.6096	-16.6096	-15.3041	-16.5443	-16.6096
Wnt10b	-16.6096	-16.6096	-16.6096	-16.6096	-16.6096	-16.6096	-16.6096	-16.6096	-16.6096	-16.6096	-16.6096	-16.6096	-16.5727	-16.6096	-16.6096	-16.6096	-16.6096	-16.6096	-16.6096	-16.6096	-16.6096	-16.6096	-16.6096	-16.6096	-16.6096	-16.6096	-16.6096	-16.6096	-16.6096	-16.6096	-16.6096	-16.6096	-16.6096	-16.4648	-16.6096	-16.6096	-16.6096	-16.6096	-16.6096	-16.6096	-16.5783	-16.6096	-16.6096	-16.6096	-16.6096	-16.6096	-16.6096	-16.6096	-16.6096
Wnt11	-15.169	-15.8481	-16.0158	-16.6096	-16.6096	-16.6096	-16.4871	-16.4851	-16.2086	-16.6096	-16.3114	-16.4599	-16.5727	-16.6096	-16.4337	-16.3293	-15.795	-16.6096	-16.5504	-16.6096	-16.6096	-15.6353	-16.3592	-16.6096	-16.3765	-15.812	-15.972	-16.6096	-16.0956	-15.5227	-16.6096	-16.6096	-16.6096	-15.4976	-15.9249	-16.5019	-15.7302	-16.6096	-16.6096	-16.6096	-16.6096	-16.6096	-16.6096	-16.1407	-16.6096	-16.3563	-16.4746	-16.5443	-16.3297
Wnt16	-16.5101	-16.6096	-16.6096	-16.6096	-16.6096	-16.6096	-16.6096	-16.6096	-16.5451	-16.6096	-16.6096	-16.6096	-16.6096	-16.6096	-16.6096	-16.6096	-16.6096	-16.6096	-16.6096	-16.6096	-16.6096	-16.6096	-16.6096	-16.6096	-16.4501	-16.6096	-16.6096	-16.6096	-16.5775	-16.4693	-16.6096	-16.6096	-16.6096	-16.6096	-16.6096	-16.354	-16.6096	-16.6096	-16.6096	-16.6096	-16.6096	-16.6096	-16.6096	-16.6096	-16.6096	-16.6096	-16.6096	-16.5443	-16.6096
Wnt2	-15.832	-14.2095	-15.007	-16.6096	-14.256	-12.4694	-13.9235	-16.134	-14.8329	-16.519	-16.6096	-16.4599	-16.5727	-16.6096	-16.4337	-13.8011	-16.6096	-16.5202	-14.9226	-15.4739	-15.9059	-14.9766	-16.5213	-16.6096	-16.6096	-15.6083	-16.1549	-16.6096	-13.6288	-15.053	-16.6096	-16.6096	-16.6096	-16.4648	-16.6096	-14.9447	-16.6096	-14.1987	-16.3811	-15.1865	-16.5477	-15.2901	-16.6096	-16.6096	-16.4966	-16.6096	-16.3511	-16.6096	-16.4629
Wnt2b	-16.6096	-15.4875	-15.9596	-16.6096	-15.8044	-16.6096	-15.9944	-15.2864	-15.1799	-16.1358	-16.5032	-16.558	-16.2768	-16.6096	-16.4337	-14.4617	-16.6096	-16.6096	-16.5504	-16.6096	-16.6096	-16.22	-16.6096	-16.6096	-16.6096	-16.0493	-16.6096	-16.6096	-14.6109	-16.2238	-16.6096	-14.0666	-16.6096	-16.3332	-16.6096	-15.69	-16.6096	-15.5145	-15.3626	-15.8837	-16.4595	-16.6096	-16.6096	-16.6096	-16.3917	-16.5553	-15.3041	-16.2042	-16.6096
Wnt3	-16.0246	-16.0958	-15.7309	-16.6096	-16.1515	-16.6096	-15.5038	-14.4063	-15.8554	-16.2047	-16.6096	-16.6096	-15.6578	-16.6096	-16.4337	-13.9646	-16.6096	-16.5202	-16.3353	-16.5055	-16.6096	-15.183	-15.617	-16.6096	-16.5277	-15.8564	-16.6096	-16.6096	-14.6109	-15.5939	-16.6096	-16.6096	-16.6096	-15.4288	-14.3942	-16.4509	-16.6096	-16.6096	-14.2533	-15.8044	-16.2979	-16.6096	-16.6096	-16.4774	-15.0455	-16.5553	-15.4235	-16.5443	-16.0954
Wnt3a	-16.6096	-16.6096	-16.5257	-16.6096	-16.6096	-16.6096	-16.4109	-12.8743	-13.123	-16.2047	-16.6096	-16.558	-16.1625	-16.6096	-16.6096	-13.8459	-16.6096	-16.436	-16.5504	-16.5055	-16.6096	-16.22	-16.5501	-16.6096	-16.4501	-16.465	-15.6638	-16.6096	-14.6272	-13.9051	-16.6096	-13.196	-16.6096	-13.8651	-16.6096	-16.4017	-16.3857	-16.3142	-13.1785	-16.3625	-16.5783	-16.6096	-16.6096	-16.6096	-16.1163	-16.5029	-11.9467	-13.9471	-16.0954
Wnt4	-16.0246	-13.0226	-15.324	-16.6096	-16.6096	-16.6096	-16.4871	-15.9581	-16.5451	-16.007	-16.4528	-16.558	-16.3068	-16.6096	-16.6096	-16.6096	-16.2843	-16.5202	-16.2862	-16.4084	-16.399	-15.9445	-16.385	-16.6096	-16.3065	-16.1564	-15.972	-15.8197	-16.3984	-16.6096	-14.1109	-16.6096	-16.6096	-16.2126	-16.6096	-16.4017	-16.6096	-16.6096	-16.6096	-16.3625	-16.0631	-16.6096	-16.6096	-16.0439	-13.7622	-16.5029	-16.6096	-16.3642	-16.4629
Wnt5a	-12.1784	-13.5062	-13.7735	-16.6096	-16.1515	-14.0098	-14.1683	-14.4738	-13.416	-14.9011	-16.4528	-16.4133	-15.6009	-16.6096	-16.6096	-14.0671	-16.6096	-15.6393	-16.3353	-16.3175	-16.399	-12.7579	-15.8846	-15.8113	-15.4542	-14.6856	-14.6916	-16.6096	-12.8093	-12.7224	-16.6096	-16.6096	-14.8655	-15.3003	-12.2144	-14.3823	-16.4565	-12.694	-15.4709	-14.0363	-15.6191	-14.6127	-15.131	-16.3562	-14.8768	-16.6096	-14.3096	-13.6263	-14.5724
Wnt5b	-13.4396	-15.598	-15.4155	-14.0775	-16.6096	-15.8246	-15.8365	-13.2729	-13.7564	-15.4104	-16.3114	-16.1232	-15.3149	-16.6096	-16.6096	-13.8459	-16.019	-15.788	-16.5504	-16.3175	-16.5005	-13.8539	-15.9409	-15.8113	-15.8933	-15.8564	-13.7058	-16.6096	-13.9921	-13.4776	-16.6096	-16.6096	-16.6096	-13.5962	-13.2719	-16.137	-16.5311	-15.6767	-14.5774	-16.1515	-15.718	-16.6096	-16.6096	-16.4774	-14.3491	-16.3563	-12.9796	-13.6095	-14.8179
Wnt6	-15.7165	-14.0702	-14.7472	-16.6096	-16.6096	-16.6096	-16.4871	-14.7323	-14.3744	-15.4104	-12.1222	-12.6785	-15.8435	-16.6096	-16.1355	-16.3293	-16.6096	-16.3564	-16.4936	-16.6096	-16.5005	-15.3598	-16.438	-15.8113	-15.5725	-16.465	-14.3196	-12.0268	-15.9241	-16.0142	-16.6096	-16.6096	-14.8655	-15.6459	-16.6096	-16.4017	-16.021	-15.003	-16.6096	-16.6096	-16.1757	-16.6096	-16.6096	-15.7111	-11.6344	-16.4524	-14.1213	-15.3804	-15.7171
Wnt7a	-16.6096	-16.6096	-16.5671	-16.6096	-16.6096	-16.6096	-16.6096	-16.4077	-16.6096	-16.519	-16.5555	-16.6096	-16.5727	-16.6096	-16.6096	-16.6096	-16.6096	-16.6096	-16.6096	-16.6096	-16.6096	-16.6096	-16.6096	-16.6096	-16.5277	-16.5355	-16.1549	-16.6096	-16.5775	-16.6096	-16.6096	-16.6096	-16.6096	-15.3631	-16.6096	-16.4017	-16.6096	-16.3142	-16.6096	-16.6096	-16.5177	-16.6096	-16.6096	-16.4774	-16.4966	-16.6096	-16.0338	-16.4817	-16.4629
Wnt7b	-16.5101	-16.463	-16.4083	-16.6096	-16.6096	-16.6096	-16.4485	-16.5669	-16.367	-16.4338	-11.6677	-11.4181	-16.4671	-16.6096	-16.2769	-16.3293	-16.6096	-16.5202	-16.4936	-16.6096	-16.399	-16.4677	-16.5213	-15.8113	-16.4501	-16.3335	-16.3644	-11.2359	-16.5153	-16.6096	-16.6096	-16.6096	-16.6096	-16.3332	-16.6096	-16.4509	-15.9683	-16.6096	-16.6096	-16.4808	-16.4595	-16.6096	-16.6096	-16.4774	-16.0751	-16.4036	-16.3511	-16.4218	-16.4629
Wnt8a	-16.417	-16.6096	-16.5671	-16.6096	-16.6096	-16.6096	-16.5268	-14.1173	-14.0381	-13.8236	-16.5555	-16.4599	-15.958	-16.6096	-16.4337	-15.0066	-16.2843	-16.0759	-16.6096	-16.6096	-16.5005	-16.4234	-16.5796	-15.8113	-16.6096	-16.465	-16.6096	-16.6096	-15.7349	-15.053	-16.6096	-16.6096	-13.2312	-15.9016	-16.6096	-15.9842	-16.6096	-15.8596	-15.0793	-16.3625	-15.5876	-16.6096	-16.6096	-16.6096	-15.5387	-16.6096	-13.6518	-13.4438	-16.6096
Wnt8b	-16.6096	-16.6096	-16.5671	-16.6096	-16.6096	-16.6096	-16.6096	-16.6096	-16.4832	-16.4338	-16.6096	-16.558	-16.6096	-16.6096	-16.6096	-16.6096	-16.6096	-16.6096	-16.6096	-16.6096	-16.6096	-16.5135	-16.6096	-16.6096	-16.6096	-16.6096	-16.6096	-16.6096	-16.5153	-16.4693	-16.6096	-16.6096	-16.6096	-16.4648	-16.6096	-16.6096	-16.6096	-16.0691	-16.6096	-16.4808	-16.6096	-16.6096	-16.6096	-16.6096	-16.552	-16.6096	-16.4746	-16.5443	-16.6096
Wnt9a	-16.6096	-16.6096	-16.5257	-16.6096	-16.6096	-16.6096	-16.6096	-16.3343	-16.424	-16.6096	-16.6096	-16.558	-16.6096	-16.6096	-16.4337	-16.4627	-16.6096	-16.6096	-16.6096	-16.6096	-16.6096	-16.5608	-16.5796	-16.6096	-16.5277	-16.6096	-16.3644	-16.6096	-16.6096	-16.6096	-14.1109	-14.0666	-16.6096	-16.3332	-16.6096	-16.0972	-16.5311	-16.6096	-16.6096	-16.6096	-16.6096	-16.6096	-16.6096	-16.3562	-16.552	-16.4036	-16.6096	-16.5443	-16.6096
Wnt9b	-16.6096	-16.463	-16.4464	-16.6096	-16.6096	-16.6096	-16.5268	-16.5255	-16.4832	-16.6096	-16.6096	-16.6096	-16.6096	-16.6096	-16.6096	-16.2072	-16.6096	-16.6096	-16.4936	-16.6096	-16.6096	-16.5608	-16.5501	-16.6096	-16.6096	-16.5355	-16.6096	-16.6096	-16.5461	-16.6096	-16.6096	-16.6096	-14.8655	-16.6096	-16.6096	-16.6096	-16.6096	-16.6096	-16.6096	-16.6096	-16.5477	-16.6096	-16.6096	-16.6096	-15.0063	-16.6096	-16.6096	-16.6096	-16.4629
Fzd1	-15.0593	-15.0876	-15.3599	-16.6096	-15.8044	-15.319	-14.2407	-14.8174	-14.5065	-15.8332	-15.7587	-14.2848	-15.758	-14.0197	-16.4337	-13.0983	-15.795	-15.8412	-16.4936	-16.5055	-16.6096	-15.0934	-15.7446	-15.8113	-14.8706	-15.4985	-14.8405	-15.5437	-13.8752	-14.7389	-13.6137	-16.6096	-16.6096	-13.8425	-15.9249	-14.56	-16.021	-13.8211	-14.6393	-13.8259	-15.9587	-14.1535	-16.6096	-16.3562	-15.4571	-16.6096	-14.6665	-15.4686	-15.4869
Fzd10	-15.0593	-16.2081	-16.0742	-16.6096	-14.9126	-16.6096	-16.2362	-14.1328	-14.2027	-14.5255	-16.1027	-16.4599	-15.6773	-16.6096	-16.4337	-15.3501	-16.2843	-16.2094	-15.9063	-16.3175	-16.5005	-14.7406	-16.5796	-16.6096	-16.5277	-15.3966	-14.7642	-16.6096	-15.3759	-13.8173	-16.6096	-16.6096	-14.0987	-15.7262	-13.5586	-16.137	-16.3181	-15.2362	-15.4709	-16.4808	-16.1296	-16.6096	-16.6096	-16.4774	-15.2596	-16.5029	-13.8675	-13.8952	-16.2078
Fzd2	-14.5589	-13.2073	-13.6025	-12.1159	-14.4841	-12.8769	-12.3668	-13.0654	-13.4526	-12.2607	-16.1027	-16.3681	-12.5455	-11.6497	-15.7793	-12.8382	-15.2776	-12.5842	-15.8339	-15.9328	-15.9772	-14.0508	-16.1459	-12.2721	-12.2546	-14.0479	-12.609	-16.1612	-13.0721	-14.0476	-14.1109	-12.6568	-11.2539	-13.174	-15.9249	-11.9615	-16.2536	-12.6724	-12.5396	-12.1549	-12.2233	-12.3655	-16.6096	-16.3562	-13.4281	-16.4524	-13.9104	-12.8678	-13.4872
Fzd3	-14.2074	-14.4132	-14.633	-14.0775	-14.4841	-14.403	-13.6803	-13.782	-13.3524	-13.694	-15.5065	-15.3555	-14.0668	-16.6096	-16.2769	-13.8233	-15.6012	-14.0275	-15.3074	-15.2471	-15.773	-14.1111	-16.2136	-13.2024	-14.0465	-14.5517	-13.4752	-15.3121	-13.8801	-14.2919	-16.6096	-12.6568	-13.2312	-13.5407	-15.1129	-13.2719	-16.1326	-13.5612	-13.8362	-13.3057	-13.6876	-14.1535	-16.6096	-15.9532	-14.1542	-16.3106	-13.6701	-13.4364	-15.0084
Fzd4	-15.8934	-14.6114	-14.4969	-16.6096	-16.6096	-16.6096	-15.3358	-16.4851	-16.3123	-16.2771	-16.4528	-16.6096	-16.4336	-16.6096	-16.4337	-16.6096	-16.6096	-16.3564	-16.3353	-16.5055	-16.2153	-15.5856	-14.5829	-16.6096	-15.9456	-15.9497	-16.1549	-16.6096	-16.0288	-16.1152	-16.6096	-16.6096	-16.6096	-16.3332	-16.6096	-15.9134	-16.4565	-15.6767	-16.6096	-16.3625	-16.4313	-15.2901	-16.6096	-16.4774	-16.2024	-16.6096	-16.4746	-16.2556	-16.0954
Fzd5	-16.247	-16.2678	-16.3712	-14.8474	-16.1515	-15.8246	-15.9133	-15.3574	-15.8554	-15.1847	-15.7896	-15.7895	-14.4057	-12.2117	-16.2769	-15.9902	-15.795	-14.0905	-15.9439	-14.8786	-14.6145	-16.22	-15.2663	-12.7712	-12.3049	-15.9986	-14.6916	-15.8197	-16.2141	-16.1152	-16.6096	-16.6096	-16.6096	-14.0336	-15.1129	-15.0357	-15.7748	-16.3142	-14.7716	-15.8044	-12.8688	-16.6096	-15.131	-15.9532	-15.5387	-15.6967	-15.9418	-14.9838	-13.6171
Fzd6	-16.3295	-16.33	-16.2316	-14.8474	-16.6096	-16.6096	-16.3742	-15.8014	-16.2595	-15.7796	-16.1826	-15.8818	-15.6386	-12.6041	-16.4337	-16.4627	-16.2843	-15.788	-16.2387	-16.4084	-16.399	-16.3803	-15.315	-15.3003	-15.0308	-15.9023	-15.1942	-16.6096	-16.4267	-16.6096	-16.6096	-16.6096	-16.6096	-13.5962	-16.6096	-16.3079	-16.4565	-16.3142	-16.1838	-16.4808	-15.8613	-16.6096	-13.0587	-16.3562	-15.8851	-16.5553	-15.9418	-15.7712	-13.9181
Fzd7	-14.5589	-14.5179	-14.633	-12.4603	-14.6133	-11.8148	-12.4384	-14.2889	-13.5053	-13.0701	-14.5211	-14.2848	-12.7164	-13.1448	-16.4337	-12.7827	-15.1395	-12.5673	-14.3942	-15.2057	-15.8379	-14.7406	-14.7997	-11.6076	-12.8291	-14.5335	-13.4752	-14.5118	-13.0226	-13.951	-16.6096	-11.9576	-11.6301	-14.254	-15.1129	-12.7487	-14.7055	-13.6428	-13.2017	-12.5005	-11.9841	-13.5257	-16.6096	-15.7111	-13.1463	-16.1409	-14.4933	-14.2517	-13.6765
Fzd8	-16.3295	-16.33	-16.4855	-13.2079	-16.1515	-16.6096	-15.9133	-16.3705	-16.5451	-15.7796	-16.0644	-15.8504	-15.4095	-12.2117	-16.2769	-16.4627	-16.2843	-15.3813	-16.0629	-16.2319	-16.399	-16.6096	-16.385	-14.6254	-14.1197	-15.812	-15.8097	-16.1612	-16.4267	-16.3413	-14.1109	-14.0666	-16.6096	-14.3462	-16.6096	-15.3493	-16.2536	-16.6096	-16.1838	-15.043	-14.3751	-16.6096	-16.6096	-16.2444	-16.1587	-16.3106	-16.4746	-16.4817	-15.0084
Fzd9	-16.6096	-16.6096	-16.4855	-16.6096	-16.6096	-16.6096	-16.6096	-16.0729	-16.424	-16.1358	-16.357	-16.2003	-16.1902	-16.6096	-16.6096	-16.3293	-16.6096	-16.0136	-16.3353	-16.2319	-16.5005	-16.6096	-16.493	-16.6096	-16.6096	-16.272	-16.6096	-16.6096	-16.4556	-16.4693	-16.6096	-16.6096	-16.6096	-16.6096	-15.9249	-16.5548	-16.6096	-16.6096	-15.7155	-16.3625	-16.1757	-16.6096	-16.6096	-16.6096	-16.6096	-16.5553	-16.4746	-16.2556	-16.6096
AK156215.Smad9	-15.4169	-16.33	-15.9874	-16.6096	-16.6096	-15.8246	-16.1407	-16.4851	-16.424	-16.519	-16.4041	-16.6096	-16.5366	-16.6096	-16.6096	-16.6096	-16.6096	-16.6096	-16.5504	-16.5055	-16.6096	-15.7133	-14.3557	-16.6096	-16.5277	-16.6096	-16.3644	-16.6096	-16.3706	-15.8311	-16.6096	-16.6096	-16.6096	-16.6096	-16.6096	-16.5548	-15.645	-16.6096	-16.6096	-16.3625	-16.5177	-16.6096	-16.6096	-16.6096	-16.2474	-16.5029	-16.6096	-16.5443	-15.4869
AK214683.Smad3	-13.7875	-12.9055	-13.2056	-13.2079	-14.9126	-13.4469	-13.7258	-14.1965	-13.9414	-14.0115	-13.0312	-12.658	-14.6437	-14.0197	-16.4337	-14.7294	-15.1395	-14.5847	-14.3557	-14.7842	-14.7025	-13.8539	-15.9409	-16.6096	-13.9499	-14.6076	-14.5567	-12.7529	-13.9659	-13.7754	-16.6096	-16.6096	-14.0987	-12.398	-13.4565	-12.7997	-15.5259	-12.9041	-13.8362	-13.4643	-14.8482	-12.4842	-15.131	-15.9532	-13.8993	-16.3563	-14.4295	-13.8649	-14.0429
Smad1	-13.4511	-13.4973	-13.5291	-13.2079	-14.0591	-13.5684	-13.1482	-14.0133	-12.6931	-13.7065	-14.8557	-14.7811	-14.1258	-13.1448	-15.5828	-12.7718	-13.0092	-14.1905	-14.5023	-14.9115	-15.773	-12.8105	-12.9683	-14.3783	-13.339	-13.4976	-13.2765	-15.1126	-12.7976	-12.7732	-16.6096	-16.6096	-14.8655	-13.8203	-13.9167	-13.5927	-14.663	-13.4108	-14.3535	-13.5916	-14.1629	-14.1535	-11.4825	-15.5038	-13.7953	-15.9188	-13.026	-13.9261	-12.852
Smad2	-13.3188	-13.0682	-13.0509	-14.0775	-13.4045	-12.5929	-13.129	-13.8005	-13.3945	-13.5981	-13.4338	-13.3406	-13.8249	-14.0197	-13.1184	-13.5028	-13.1681	-13.6501	-13.3112	-13.5251	-13.3165	-13.3707	-13.6263	-13.4189	-13.5253	-13.3005	-13.6705	-13.3244	-13.4008	-13.4443	-14.8759	-14.0666	-14.8655	-13.5049	-13.5586	-13.381	-12.7415	-13.3411	-13.8362	-13.2005	-13.7429	-14.1535	-13.5834	-13.2431	-13.481	-13.3642	-13.2981	-13.7316	-13.3358
Smad4	-12.6553	-12.7222	-12.6837	-12.4603	-13.1384	-12.7279	-12.4219	-12.4514	-12.2944	-12.457	-12.8779	-12.6512	-12.4971	-11.9035	-14.14	-12.2135	-12.6166	-12.1434	-13.0379	-13.6723	-14.0556	-12.6015	-13.0744	-12.6293	-12.9913	-12.7103	-13.1255	-13.0771	-12.2996	-12.5984	-12.9509	-13.196	-11.8628	-12.1219	-12.8278	-12.3335	-12.8991	-12.3309	-12.3211	-12.2306	-12.4453	-12.2559	-13.5834	-13.7343	-12.466	-14.2143	-12.4577	-12.4915	-12.7527
Smad5	-13.5839	-13.9927	-13.9538	-12.6692	-13.5916	-14.193	-13.5366	-13.4951	-12.9721	-13.4032	-14.7454	-14.811	-13.782	-12.6041	-14.4814	-13.2259	-14.1364	-13.615	-13.8935	-13.8363	-14.135	-13.5379	-15.0345	-13.5407	-13.3566	-13.4888	-13.5696	-14.3939	-13.207	-13.008	-14.8759	-14.0666	-13.2312	-13.1188	-13.3612	-13.005	-14.328	-13.3075	-13.6656	-13.3194	-13.5484	-14.1535	-12.011	-14.4536	-13.7541	-14.8043	-13.215	-13.3362	-13.6765
Smad6	-12.6686	-12.6862	-12.2818	-16.6096	-13.2921	-12.4114	-13.5016	-15.1384	-15.2047	-15.4517	-14.1662	-14.2131	-15.4592	-16.6096	-16.2769	-14.8161	-14.1364	-15.6872	-14.2227	-14.9796	-15.773	-12.9769	-13.6811	-15.3003	-14.1197	-13.4122	-13.7058	-14.3939	-14.8587	-14.5503	-14.8759	-16.6096	-14.8655	-15.8113	-14.059	-15.6321	-16.3857	-15.8596	-16.3811	-14.7552	-15.4681	-16.6096	-16.6096	-16.0439	-13.9174	-15.7877	-15.0915	-15.5626	-14.499
Smad7	-13.0593	-13.3775	-13.1613	-16.6096	-14.1542	-13.4469	-14.0335	-15.66	-15.7067	-15.7796	-13.7089	-13.1517	-15.6386	-16.6096	-12.7529	-14.688	-15.4303	-15.9538	-14.155	-13.8522	-14.8287	-13.5922	-14.4275	-15.8113	-14.7265	-14.0871	-14.266	-13.8372	-14.888	-14.9561	-12.707	-14.0666	-16.6096	-15.998	-13.1877	-15.3033	-14.0023	-16.3142	-16.3811	-15.043	-15.9996	-16.6096	-15.131	-12.5604	-14.1224	-12.0297	-15.7738	-15.888	-14.2084
Fgf1	-16.6096	-16.6096	-16.5671	-16.6096	-16.6096	-16.6096	-16.6096	-16.6096	-16.424	-16.6096	-16.6096	-16.6096	-16.6096	-16.6096	-16.6096	-16.6096	-16.6096	-16.6096	-16.6096	-16.6096	-16.6096	-16.5608	-16.4112	-16.6096	-16.6096	-16.465	-16.6096	-16.6096	-16.6096	-16.6096	-16.6096	-16.6096	-16.6096	-15.9016	-16.6096	-16.5019	-16.4565	-16.6096	-16.6096	-16.6096	-16.5177	-16.6096	-16.6096	-16.6096	-16.6096	-16.6096	-16.6096	-16.5443	-16.6096
Fgf10	-14.9906	-13.2976	-14.1598	-16.6096	-13.2921	-15.319	-14.2741	-16.4459	-15.509	-16.4338	-16.2672	-16.558	-16.5366	-16.6096	-16.6096	-15.4162	-15.6012	-16.6096	-13.7872	-14.4584	-15.0039	-14.174	-15.6794	-16.6096	-15.7014	-14.446	-15.972	-16.6096	-14.6355	-14.6228	-16.6096	-16.6096	-16.6096	-15.8113	-15.4625	-14.7168	-14.1268	-14.5455	-16.6096	-15.6578	-16.5177	-13.2914	-16.6096	-16.3562	-16.3917	-16.5029	-16.2374	-16.3642	-15.2279
Fgf11	-16.5101	-16.5345	-16.6096	-16.6096	-16.6096	-15.8246	-16.4871	-16.5255	-16.5451	-16.6096	-16.5032	-16.6096	-16.2185	-16.6096	-16.0068	-16.6096	-16.6096	-16.281	-16.4389	-16.6096	-16.6096	-16.5135	-16.1907	-16.6096	-16.1148	-16.6096	-15.8097	-16.6096	-16.5153	-16.4693	-16.6096	-16.6096	-16.6096	-16.6096	-16.6096	-16.4509	-16.3857	-16.6096	-16.3811	-16.6096	-16.4595	-16.6096	-16.6096	-16.3562	-16.6096	-16.1015	-16.4746	-16.3642	-16.3297
Fgf12	-16.417	-16.5345	-16.4855	-16.6096	-16.6096	-16.6096	-16.4485	-16.4459	-16.3123	-16.2771	-16.6096	-16.558	-16.4009	-14.0197	-16.6096	-16.6096	-16.6096	-16.5202	-16.6096	-16.5055	-16.6096	-16.5135	-16.2846	-16.6096	-16.5277	-16.465	-16.3644	-16.6096	-16.4267	-16.6096	-16.6096	-16.6096	-16.6096	-16.2126	-16.6096	-16.4017	-16.5311	-16.6096	-16.1838	-16.2532	-16.5177	-16.6096	-16.6096	-16.6096	-16.552	-16.4524	-16.4746	-16.6096	-16.2078
Fgf13	-15.4169	-15.0092	-14.8974	-16.6096	-13.9699	-16.6096	-14.7266	-14.99	-14.8523	-14.7647	-16.5032	-16.3243	-14.7531	-16.6096	-16.2769	-15.2869	-14.6904	-14.7786	-14.7296	-14.6672	-14.7642	-15.0761	-16.5501	-15.3003	-15.3804	-13.7784	-15.2981	-16.6096	-14.5472	-14.5153	-16.6096	-16.6096	-14.8655	-15.5699	-15.1129	-14.3823	-16.5311	-13.7744	-14.4611	-14.9982	-15.1138	-14.1535	-16.6096	-16.3562	-14.0608	-16.5553	-15.4871	-14.9411	-16.6096
Fgf14	-16.5101	-16.6096	-16.6096	-16.6096	-16.6096	-16.6096	-16.5676	-16.4459	-16.6096	-16.2771	-16.5555	-16.6096	-16.4671	-16.6096	-16.4337	-16.6096	-16.6096	-16.281	-16.5504	-16.6096	-16.6096	-16.5608	-16.6096	-16.6096	-15.7942	-16.6096	-15.972	-16.6096	-16.5775	-16.6096	-16.6096	-16.6096	-16.6096	-16.4648	-16.6096	-16.6096	-16.6096	-16.6096	-16.3811	-16.6096	-16.3498	-16.6096	-16.6096	-16.6096	-16.552	-16.6096	-16.6096	-16.5443	-16.2078
Fgf15	-12.9739	-12.8937	-12.6116	-16.6096	-12.3381	-16.6096	-15.5645	-14.035	-12.0848	-14.7136	-16.2672	-16.4133	-15.5461	-16.6096	-16.2769	-12.4527	-16.019	-15.7367	-13.1488	-13.8363	-14.428	-12.5984	-16.438	-14.9237	-16.3765	-13.7677	-16.1549	-16.6096	-13.2507	-13.1752	-16.6096	-14.0666	-13.6007	-14.9237	-15.9249	-15.4966	-16.3857	-14.8023	-14.9172	-14.9982	-14.1004	-16.6096	-16.6096	-16.3562	-15.9961	-16.4524	-11.9749	-15.0964	-16.3297
Fgf16	-16.6096	-16.6096	-16.6096	-16.6096	-16.6096	-16.6096	-16.6096	-16.5669	-16.5451	-16.6096	-16.6096	-16.6096	-16.6096	-16.6096	-16.6096	-16.6096	-16.6096	-16.5202	-16.6096	-16.5055	-16.6096	-16.6096	-16.6096	-16.6096	-15.3449	-16.6096	-16.3644	-16.6096	-16.6096	-16.6096	-16.6096	-16.6096	-16.6096	-16.1013	-16.6096	-16.5548	-16.6096	-16.6096	-16.6096	-16.6096	-16.6096	-16.6096	-16.6096	-16.6096	-16.552	-16.6096	-16.6096	-16.6096	-15.7171
Fgf17	-16.169	-16.5345	-16.5257	-16.6096	-16.1515	-16.6096	-16.4871	-14.0944	-13.9518	-16.2771	-16.6096	-16.5081	-16.2473	-16.6096	-16.6096	-15.0585	-16.6096	-16.5202	-16.5504	-16.5055	-16.6096	-15.9135	-16.5501	-16.6096	-16.6096	-16.6096	-14.6916	-16.6096	-15.6323	-14.6992	-16.6096	-16.6096	-14.0987	-15.7262	-14.5964	-16.6096	-16.6096	-16.6096	-15.5881	-16.6096	-16.3236	-16.6096	-16.6096	-16.4774	-15.4838	-16.6096	-13.074	-14.82	-16.0954
Fgf18	-15.51	-15.9916	-16.3712	-16.6096	-15.8044	-16.6096	-16.3742	-16.4851	-16.1594	-16.519	-16.5555	-16.4599	-16.1353	-16.6096	-16.6096	-16.3293	-16.6096	-16.6096	-16.2387	-16.2319	-16.3042	-14.727	-16.6096	-16.6096	-16.6096	-16.3978	-16.6096	-16.6096	-15.986	-15.455	-16.6096	-16.6096	-16.6096	-16.3332	-14.059	-16.4017	-16.4565	-13.5612	-16.6096	-16.6096	-16.4313	-16.6096	-16.6096	-16.4774	-16.2939	-16.6096	-16.4746	-16.5443	-16.4629
Fgf2	-16.6096	-16.6096	-16.6096	-16.6096	-16.6096	-16.6096	-16.6096	-16.6096	-16.6096	-16.6096	-16.6096	-16.6096	-16.6096	-16.6096	-16.6096	-16.6096	-16.6096	-16.6096	-16.5504	-16.5055	-16.6096	-16.6096	-16.6096	-16.6096	-16.6096	-16.6096	-16.6096	-16.6096	-16.5775	-16.6096	-16.6096	-16.6096	-16.6096	-16.6096	-16.6096	-16.6096	-16.6096	-16.6096	-16.6096	-16.6096	-16.6096	-16.6096	-16.6096	-16.6096	-16.6096	-16.6096	-16.6096	-16.5443	-16.4629
Fgf20	-16.6096	-16.6096	-16.6096	-16.6096	-16.6096	-16.6096	-16.6096	-16.6096	-16.6096	-16.6096	-16.6096	-16.6096	-16.6096	-16.6096	-16.6096	-16.6096	-16.6096	-16.6096	-16.6096	-16.6096	-16.6096	-16.6096	-16.6096	-16.6096	-16.6096	-16.6096	-16.6096	-16.6096	-16.6096	-16.6096	-16.6096	-16.6096	-16.6096	-16.2126	-16.6096	-16.6096	-16.6096	-16.6096	-16.6096	-16.6096	-16.6096	-16.6096	-16.6096	-16.6096	-16.6096	-16.6096	-16.6096	-16.6096	-16.6096
Fgf21	-16.6096	-16.6096	-16.6096	-16.6096	-16.6096	-16.6096	-16.6096	-16.6096	-16.5451	-16.6096	-16.5555	-16.6096	-16.5727	-16.6096	-16.6096	-16.6096	-16.6096	-16.5202	-16.6096	-16.6096	-16.6096	-16.6096	-16.6096	-16.6096	-16.6096	-16.6096	-16.6096	-16.6096	-16.6096	-16.6096	-16.6096	-16.6096	-16.6096	-16.6096	-16.6096	-16.6096	-16.6096	-16.6096	-16.6096	-16.6096	-16.5783	-16.6096	-16.6096	-16.6096	-16.6096	-16.6096	-16.6096	-16.6096	-16.6096
Fgf22	-16.6096	-16.5345	-16.6096	-16.6096	-16.6096	-16.6096	-16.6096	-16.6096	-16.6096	-16.6096	-16.6096	-16.6096	-16.5727	-16.6096	-16.6096	-16.4627	-16.6096	-16.5202	-16.6096	-16.6096	-16.6096	-16.6096	-16.6096	-16.6096	-16.6096	-16.6096	-16.6096	-16.6096	-16.6096	-16.6096	-16.6096	-16.6096	-16.6096	-16.4648	-15.1129	-16.6096	-16.6096	-16.6096	-16.3811	-16.6096	-16.5477	-16.6096	-16.6096	-16.6096	-16.552	-16.4524	-16.6096	-16.6096	-16.6096
Fgf23	-16.6096	-16.6096	-16.6096	-16.6096	-16.6096	-16.6096	-16.6096	-16.6096	-16.6096	-16.6096	-16.6096	-16.6096	-16.5366	-16.6096	-16.6096	-16.2072	-16.6096	-16.5202	-16.6096	-16.6096	-16.6096	-16.6096	-16.6096	-16.6096	-16.6096	-16.6096	-16.6096	-16.6096	-16.5775	-16.6096	-16.6096	-16.6096	-16.6096	-16.6096	-16.6096	-16.5548	-16.6096	-16.3142	-16.6096	-16.6096	-16.6096	-16.6096	-16.6096	-16.6096	-16.6096	-16.6096	-16.6096	-16.6096	-16.6096
Fgf3	-14.2074	-13.8954	-13.6242	-16.6096	-11.7317	-15.8246	-15.6717	-15.8517	-13.6938	-15.8889	-16.5032	-16.4599	-16.4336	-16.6096	-16.6096	-13.8011	-15.6012	-16.3564	-11.8341	-12.0399	-12.7895	-13.8033	-16.493	-15.8113	-16.5277	-13.3005	-16.3644	-16.6096	-13.8271	-14.0228	-16.6096	-16.6096	-16.6096	-15.998	-15.9249	-15.9134	-13.4035	-15.2362	-16.6096	-14.7552	-16.2979	-16.6096	-16.6096	-16.3562	-16.552	-16.5029	-14.0717	-16.0601	-16.3297
Fgf4	-16.6096	-16.5345	-16.4464	-14.8474	-16.6096	-16.6096	-16.6096	-14.5138	-13.0207	-15.8332	-16.5032	-16.4599	-15.982	-16.6096	-16.4337	-12.3685	-16.6096	-15.8964	-16.6096	-16.4084	-16.5005	-15.5614	-16.5796	-15.8113	-16.5277	-16.5355	-16.6096	-16.1612	-14.0516	-14.6228	-16.6096	-16.6096	-16.6096	-14.3783	-14.8317	-16.4509	-16.6096	-16.6096	-14.996	-16.1515	-16.2478	-16.6096	-16.6096	-16.4774	-16.6096	-16.5029	-12.403	-16.2042	-16.6096
Fgf5	-16.6096	-16.5345	-16.4855	-12.1159	-16.6096	-16.6096	-16.1719	-14.7442	-16.3123	-16.2771	-16.5555	-16.558	-14.5509	-10.5594	-16.6096	-14.5704	-16.6096	-13.7739	-16.4936	-16.6096	-16.6096	-16.5135	-16.4112	-15.8113	-13.9905	-16.465	-16.1549	-16.6096	-15.4322	-16.4693	-16.6096	-14.0666	-13.6007	-12.0235	-16.6096	-15.8793	-16.6096	-16.6096	-13.5422	-14.4536	-14.7317	-16.6096	-16.6096	-16.6096	-15.85	-16.6096	-15.8554	-16.4817	-14.2681
Fgf6	-16.6096	-16.6096	-16.6096	-16.6096	-16.6096	-16.6096	-16.6096	-16.6096	-16.6096	-16.6096	-16.6096	-16.6096	-16.6096	-16.6096	-16.6096	-16.6096	-16.6096	-16.6096	-16.6096	-16.6096	-16.6096	-16.6096	-16.6096	-16.6096	-16.6096	-16.6096	-16.6096	-16.6096	-16.6096	-16.6096	-16.6096	-16.6096	-16.6096	-16.6096	-16.6096	-16.6096	-16.6096	-16.6096	-16.6096	-16.4808	-16.6096	-16.6096	-16.6096	-16.4774	-16.6096	-16.6096	-16.6096	-16.6096	-16.6096
Fgf7	-16.6096	-16.6096	-16.6096	-16.6096	-16.1515	-16.6096	-16.6096	-16.6096	-16.6096	-16.6096	-16.6096	-16.6096	-16.6096	-16.6096	-16.6096	-16.6096	-16.6096	-16.6096	-16.6096	-16.6096	-16.6096	-16.6096	-16.6096	-16.6096	-16.6096	-16.6096	-16.6096	-16.6096	-16.6096	-16.6096	-16.6096	-16.6096	-16.6096	-16.6096	-16.6096	-16.6096	-16.6096	-16.6096	-16.6096	-16.6096	-16.6096	-16.6096	-16.6096	-16.6096	-16.6096	-16.5553	-16.6096	-16.6096	-16.6096
Fgf8	-15.662	-16.5345	-16.4464	-13.5781	-16.6096	-13.5684	-14.2162	-12.9039	-13.1955	-14.9896	-16.5032	-16.6096	-15.5107	-12.6041	-16.6096	-13.9646	-16.2843	-15.6872	-16.5504	-16.2319	-16.3042	-14.1925	-16.5796	-16.6096	-15.3102	-16.6096	-15.41	-16.6096	-14.1252	-13.8826	-16.6096	-14.0666	-14.8655	-14.7458	-11.0317	-14.3586	-16.5311	-15.2362	-14.3535	-14.9548	-15.8613	-16.6096	-16.6096	-16.6096	-15.6252	-16.5553	-12.9796	-13.6693	-15.8939
Fgf9	-16.417	-16.6096	-16.5671	-16.6096	-16.6096	-16.6096	-16.5676	-16.2989	-16.5451	-16.3533	-16.6096	-16.5081	-16.3375	-16.6096	-16.6096	-16.6096	-16.6096	-16.436	-16.6096	-16.6096	-16.6096	-16.5135	-16.5796	-15.8113	-16.4501	-16.3978	-16.6096	-16.6096	-16.4556	-16.4693	-16.6096	-16.6096	-16.6096	-16.6096	-16.6096	-16.5019	-16.6096	-16.6096	-16.1838	-16.6096	-16.2478	-16.6096	-16.6096	-16.6096	-16.4432	-16.6096	-16.6096	-16.1545	-16.6096
Gdf1	-14.1689	-15.0876	-14.4672	-16.6096	-14.3656	-13.8472	-13.6254	-14.4936	-14.7039	-14.2277	-16.357	-16.1612	-13.8859	-14.0197	-16.1355	-14.3606	-15.4303	-13.8132	-14.6039	-15.3789	-15.5941	-13.6678	-16.2846	-15.3003	-15.1484	-13.9726	-15.5313	-16.6096	-14.1194	-13.4945	-16.6096	-16.6096	-14.8655	-13.9112	-14.8317	-13.8996	-16.3181	-13.6014	-14.1597	-14.1059	-14.1745	-14.6127	-16.6096	-16.4774	-14.6481	-16.3563	-15.1939	-14.6385	-16.4629
Gdf10	-16.5101	-16.5345	-16.4855	-16.6096	-16.6096	-16.6096	-16.1103	-16.1977	-15.9779	-16.2771	-16.6096	-16.6096	-16.3068	-16.6096	-16.6096	-16.4627	-16.6096	-16.436	-16.4936	-16.6096	-16.6096	-15.9135	-16.5796	-15.8113	-16.6096	-16.6096	-16.6096	-16.1612	-15.7173	-15.5939	-16.6096	-16.6096	-16.6096	-16.6096	-14.8317	-16.1779	-16.6096	-16.6096	-16.6096	-16.3625	-15.718	-16.6096	-16.6096	-16.6096	-16.4432	-16.5553	-15.9418	-16.4218	-16.6096
Gdf11	-16.5101	-16.5345	-16.5671	-16.6096	-16.6096	-16.6096	-16.3036	-16.4077	-16.367	-16.6096	-16.2243	-16.4133	-16.3375	-16.6096	-16.6096	-16.6096	-16.6096	-16.436	-16.4389	-16.6096	-16.6096	-16.5608	-16.5213	-16.6096	-16.5277	-16.465	-16.6096	-16.6096	-16.4852	-16.4693	-16.6096	-16.6096	-16.6096	-16.3332	-16.6096	-16.6096	-16.5311	-16.6096	-16.6096	-16.6096	-16.3236	-16.6096	-16.6096	-16.6096	-16.2939	-16.6096	-16.4746	-16.2556	-16.4629
Gdf15	-16.6096	-16.6096	-16.6096	-16.6096	-16.6096	-16.6096	-16.5676	-16.6096	-16.6096	-16.6096	-16.5555	-16.6096	-16.5727	-16.6096	-16.4337	-16.6096	-16.6096	-16.6096	-16.6096	-16.6096	-16.6096	-16.6096	-16.2368	-16.6096	-16.5277	-16.6096	-16.6096	-16.6096	-16.6096	-16.6096	-16.6096	-16.6096	-16.6096	-16.4648	-16.6096	-16.6096	-16.6096	-16.6096	-16.6096	-16.6096	-16.6096	-16.6096	-16.6096	-16.3562	-16.6096	-16.5553	-16.6096	-16.5443	-16.6096
Gdf2	-15.9575	-15.3849	-15.6846	-16.6096	-16.6096	-14.0098	-15.5038	-16.6096	-16.5451	-16.6096	-16.6096	-16.6096	-16.6096	-16.6096	-16.6096	-16.6096	-16.6096	-16.6096	-16.6096	-16.6096	-16.6096	-16.4677	-16.6096	-16.6096	-16.6096	-16.3978	-16.6096	-16.6096	-16.6096	-16.6096	-16.6096	-16.6096	-16.6096	-16.6096	-16.6096	-16.354	-16.6096	-16.6096	-16.6096	-16.6096	-16.5783	-16.6096	-16.6096	-16.6096	-16.6096	-16.6096	-16.6096	-16.6096	-16.6096
Gdf3	-16.5101	-16.6096	-16.6096	-14.8474	-16.6096	-16.6096	-16.6096	-16.4459	-16.6096	-16.3533	-16.6096	-16.6096	-16.3688	-16.6096	-16.6096	-16.4627	-16.6096	-16.436	-16.6096	-16.6096	-16.6096	-16.5135	-16.5796	-16.6096	-16.6096	-16.6096	-16.6096	-16.6096	-16.5775	-16.6096	-16.6096	-16.6096	-16.6096	-16.4648	-13.2719	-16.6096	-16.6096	-16.6096	-16.6096	-16.6096	-16.5783	-16.6096	-16.6096	-16.6096	-16.4966	-16.6096	-16.6096	-16.4817	-16.6096
Gdf5	-16.6096	-16.6096	-16.6096	-16.6096	-16.6096	-16.6096	-16.6096	-16.6096	-16.6096	-16.6096	-16.6096	-16.6096	-16.6096	-16.6096	-16.6096	-16.6096	-16.6096	-16.6096	-16.6096	-16.6096	-16.6096	-16.6096	-16.5796	-16.6096	-16.6096	-16.6096	-16.6096	-16.6096	-16.6096	-16.6096	-16.6096	-16.6096	-16.6096	-16.6096	-16.6096	-16.6096	-16.6096	-16.6096	-16.6096	-16.6096	-16.5783	-16.6096	-16.6096	-16.6096	-16.6096	-16.6096	-16.6096	-16.6096	-16.6096
Gdf6	-16.169	-13.698	-13.8673	-16.6096	-16.6096	-16.6096	-16.0804	-16.6096	-16.6096	-16.519	-16.5032	-15.8818	-16.5015	-16.6096	-16.6096	-16.6096	-16.6096	-16.5202	-16.6096	-16.6096	-16.6096	-16.1104	-16.5796	-16.6096	-16.6096	-16.2131	-16.6096	-16.1612	-16.4852	-16.6096	-16.6096	-16.6096	-16.6096	-16.6096	-16.6096	-16.5548	-16.4565	-16.6096	-16.6096	-16.4808	-16.5177	-16.6096	-16.6096	-16.4774	-15.7821	-16.5553	-16.6096	-16.4817	-16.6096
Gdf7	-16.6096	-16.6096	-16.6096	-16.6096	-16.6096	-16.6096	-16.6096	-16.6096	-16.6096	-16.6096	-16.6096	-16.6096	-16.6096	-16.6096	-16.6096	-16.6096	-16.6096	-16.6096	-16.6096	-16.6096	-16.6096	-16.6096	-16.6096	-16.6096	-16.6096	-16.6096	-16.6096	-16.6096	-16.6096	-16.6096	-16.6096	-16.6096	-16.6096	-16.6096	-16.6096	-16.6096	-16.6096	-16.6096	-16.6096	-16.6096	-16.6096	-16.6096	-16.6096	-16.6096	-16.6096	-16.6096	-16.6096	-16.6096	-16.6096
Gdf9	-16.417	-16.6096	-16.4855	-16.6096	-16.6096	-16.6096	-16.5676	-16.4851	-16.4832	-16.6096	-16.4528	-16.4133	-16.5727	-16.6096	-16.6096	-16.6096	-16.6096	-16.6096	-16.4936	-16.5055	-16.3042	-16.6096	-16.5501	-16.6096	-16.6096	-16.2131	-16.6096	-16.6096	-16.5461	-16.6096	-16.6096	-16.6096	-16.6096	-16.6096	-16.6096	-16.4509	-15.2182	-16.6096	-16.6096	-16.6096	-16.5177	-16.6096	-16.6096	-16.6096	-16.6096	-16.4036	-16.6096	-16.5443	-16.4629
Bmp1	-14.925	-15.2891	-15.4538	-14.8474	-15.0893	-15.319	-14.8222	-14.8554	-15.0398	-15.4517	-14.3968	-13.5455	-15.6578	-16.6096	-15.4938	-14.7294	-14.0106	-15.9538	-15.576	-16.2319	-16.1315	-15.5141	-15.7784	-15.8113	-15.3804	-14.5887	-14.7642	-14.9374	-15.0661	-15.053	-14.8759	-14.0666	-14.8655	-15.1268	-16.6096	-14.7627	-14.7055	-15.003	-15.1677	-14.8716	-15.2065	-15.2901	-12.5153	-16.3562	-15.6252	-14.1728	-14.9504	-15.2443	-14.7313
Bmp10	-16.6096	-16.6096	-16.6096	-16.6096	-16.6096	-16.6096	-16.6096	-16.6096	-16.6096	-16.6096	-16.6096	-16.6096	-16.6096	-16.6096	-16.6096	-16.6096	-16.6096	-16.6096	-16.6096	-16.6096	-16.6096	-16.6096	-16.6096	-16.6096	-16.6096	-16.6096	-16.6096	-16.6096	-16.6096	-16.6096	-16.6096	-16.6096	-16.6096	-16.6096	-16.6096	-16.6096	-16.6096	-16.6096	-16.6096	-16.6096	-16.6096	-16.6096	-16.6096	-16.6096	-16.6096	-16.6096	-16.6096	-16.6096	-16.6096
Bmp15	-16.6096	-16.6096	-16.6096	-16.6096	-16.6096	-16.6096	-16.6096	-16.6096	-16.6096	-16.6096	-16.6096	-16.6096	-16.6096	-16.6096	-16.6096	-16.6096	-16.6096	-16.6096	-16.5504	-16.6096	-16.6096	-16.6096	-16.6096	-16.6096	-16.6096	-16.6096	-16.6096	-16.6096	-16.6096	-16.6096	-16.6096	-16.6096	-16.6096	-16.6096	-16.6096	-16.6096	-16.6096	-16.6096	-16.6096	-16.6096	-16.6096	-16.6096	-16.6096	-16.6096	-16.6096	-16.6096	-16.6096	-16.6096	-16.6096
Bmp2	-13.8623	-12.0377	-12.9828	-16.6096	-12.8328	-12.152	-13.7787	-16.1977	-15.9779	-16.4338	-16.4041	-16.5081	-16.4671	-13.1448	-16.6096	-15.0585	-12.687	-16.436	-13.6411	-14.8464	-15.2468	-13.9217	-13.8458	-15.8113	-14.1654	-11.6676	-13.8964	-16.1612	-15.9444	-15.8311	-16.6096	-16.6096	-16.6096	-13.7141	-15.9249	-15.9842	-12.6872	-15.8596	-16.3811	-15.8837	-16.2726	-16.6096	-14.4163	-16.6096	-15.5958	-16.2663	-16.4746	-16.3089	-12.1443
Bmp2k	-15.662	-15.7177	-16.0742	-16.6096	-15.0893	-15.8246	-15.9133	-15.4514	-15.8168	-16.2047	-16.0271	-15.8504	-16.0313	-16.6096	-15.0512	-15.7159	-15.1395	-16.0136	-15.1898	-14.6956	-14.0364	-15.7402	-15.4044	-15.8113	-16.0562	-15.9986	-15.6638	-15.8197	-15.904	-15.8311	-14.8759	-16.6096	-16.6096	-15.998	-15.4625	-16.0972	-15.1287	-16.0691	-16.0103	-16.0566	-16.1296	-15.2901	-14.4163	-15.0634	-15.4308	-15.5042	-15.248	-15.7712	-15.4869
Bmp3	-16.6096	-16.6096	-16.6096	-16.6096	-16.6096	-16.6096	-16.5676	-16.6096	-16.6096	-16.519	-16.6096	-16.6096	-16.5727	-16.6096	-16.6096	-16.6096	-16.6096	-16.6096	-16.6096	-16.6096	-16.6096	-16.5608	-16.6096	-16.6096	-16.6096	-16.6096	-16.6096	-16.6096	-16.6096	-16.6096	-16.6096	-16.6096	-16.6096	-15.998	-16.6096	-16.5019	-16.6096	-16.6096	-16.6096	-16.6096	-16.6096	-16.6096	-16.6096	-16.6096	-16.6096	-16.5553	-16.6096	-16.6096	-16.4629
Bmp4	-11.2074	-10.7607	-10.9046	-16.6096	-12.9994	-14.0098	-13.0474	-14.608	-15.1799	-16.07	-13.7388	-11.4604	-15.982	-16.6096	-16.2769	-14.688	-14.5093	-16.2094	-14.059	-15.7432	-15.8379	-11.0446	-15.9994	-16.6096	-14.8706	-13.6555	-15.0973	-13.4366	-13.5566	-12.9485	-16.6096	-16.6096	-16.6096	-15.3631	-11.8485	-15.5227	-15.9683	-15.2362	-16.0103	-15.2907	-15.9587	-14.6127	-16.6096	-16.3562	-13.2804	-16.2663	-14.8219	-15.7342	-14.8179
Bmp5	-14.584	-12.9721	-13.2681	-16.6096	-15.2906	-12.152	-13.1176	-16.4459	-16.3123	-16.1358	-16.4041	-16.5081	-16.2473	-16.6096	-16.6096	-16.4627	-16.6096	-16.2094	-16.4936	-16.5055	-16.399	-14.623	-16.5501	-15.8113	-14.9485	-14.3008	-15.5313	-16.6096	-16.1418	-16.2238	-16.6096	-13.196	-14.0987	-15.0733	-16.6096	-15.1944	-16.5311	-16.3142	-16.6096	-15.1371	-15.9587	-16.6096	-16.6096	-16.6096	-15.5387	-16.4524	-16.4746	-16.2556	-16.0954
Bmp6	-16.417	-16.5345	-15.8535	-16.6096	-15.2906	-14.403	-15.108	-16.4851	-16.367	-16.6096	-16.5555	-16.5081	-16.5015	-14.0197	-16.6096	-16.4627	-14.597	-16.281	-16.1481	-16.4084	-16.5005	-15.8243	-13.9671	-16.6096	-16.3065	-15.8564	-16.1549	-16.1612	-16.3433	-16.3413	-16.6096	-16.6096	-16.6096	-16.3332	-16.6096	-16.0209	-16.1919	-16.3142	-16.6096	-16.1515	-16.4313	-16.6096	-16.6096	-16.6096	-16.4966	-16.2233	-16.6096	-16.2556	-15.8028
Bmp7	-12.8095	-13.8378	-13.6079	-12.6692	-14.7552	-12.5298	-13.0152	-15.0329	-15.308	-14.7647	-14.3271	-14.723	-15.6386	-11.0803	-15.6777	-13.8011	-15.2776	-16.2094	-15.576	-16.3175	-16.3042	-12.9065	-13.8959	-15.3003	-13.2136	-13.4888	-13.8562	-14.7811	-13.6043	-14.3834	-11.0392	-14.0666	-14.0987	-11.5935	-12.7057	-12.6129	-16.3181	-15.2362	-15.8554	-12.956	-14.3683	-13.2914	-16.6096	-14.8037	-14.3991	-15.6676	-15.0429	-14.7084	-14.0692
Bmp8a	-16.5101	-16.6096	-16.6096	-16.6096	-16.6096	-15.8246	-16.6096	-16.6096	-16.5451	-16.6096	-15.9906	-15.3777	-16.6096	-16.6096	-16.4337	-16.4627	-16.6096	-16.6096	-16.4389	-16.6096	-16.6096	-16.5608	-16.5796	-16.6096	-16.6096	-16.272	-16.6096	-16.6096	-16.5153	-16.6096	-13.6137	-16.6096	-16.6096	-16.6096	-16.6096	-16.6096	-16.3857	-16.6096	-16.6096	-16.6096	-16.6096	-16.6096	-16.6096	-16.6096	-16.6096	-16.6096	-16.4746	-16.5443	-16.4629
Bmp8b	-16.5101	-16.2081	-16.5257	-16.6096	-15.2906	-16.6096	-16.4871	-16.6096	-16.367	-16.519	-12.6984	-12.2777	-16.3375	-16.6096	-15.3307	-16.6096	-16.2843	-16.6096	-16.3862	-16.4084	-16.6096	-16.5135	-16.5796	-16.6096	-16.3765	-16.5355	-16.1549	-12.717	-16.3984	-16.6096	-16.6096	-16.6096	-16.6096	-16.6096	-16.6096	-16.6096	-16.6096	-16.6096	-16.3811	-16.4808	-16.4595	-16.6096	-16.6096	-15.0634	-16.3917	-14.2355	-16.6096	-16.5443	-16.0954
Nodal	-16.6096	-16.6096	-16.6096	-16.6096	-16.6096	-16.6096	-16.6096	-15.6826	-16.6096	-16.519	-16.5555	-16.5081	-15.9111	-16.6096	-16.6096	-15.8929	-16.6096	-16.1411	-16.6096	-16.6096	-16.6096	-16.5608	-16.385	-16.6096	-16.4501	-16.6096	-16.6096	-16.6096	-16.5775	-16.4693	-16.6096	-16.6096	-16.6096	-12.7819	-15.4625	-16.5548	-16.6096	-16.6096	-14.9172	-16.6096	-16.4036	-16.6096	-16.6096	-16.6096	-16.2474	-16.6096	-16.4746	-16.6096	-14.7739
Acvrl1.AK087308	-14.5342	-15.6368	-15.324	-16.6096	-16.6096	-16.6096	-16.3742	-16.5255	-16.4832	-16.6096	-16.0271	-16.2404	-16.5727	-16.6096	-15.6777	-16.0946	-13.3091	-16.6096	-16.3353	-16.6096	-16.399	-15.0934	-16.6096	-16.6096	-16.4501	-14.1971	-16.6096	-16.1612	-16.1655	-16.3413	-16.6096	-16.6096	-16.6096	-15.6459	-15.9249	-16.2199	-16.5311	-16.6096	-16.6096	-16.6096	-16.5783	-15.2901	-12.854	-16.2444	-16.3917	-14.6683	-16.6096	-16.4817	-16.4629
Bmpr1b	-16.6096	-16.463	-16.5257	-16.6096	-16.6096	-16.6096	-16.3036	-16.0144	-16.2595	-16.1358	-16.5555	-16.558	-15.6196	-16.6096	-16.6096	-16.6096	-16.6096	-15.6393	-16.6096	-16.6096	-16.6096	-16.4234	-16.6096	-16.6096	-16.3065	-16.6096	-16.6096	-16.6096	-16.4556	-16.4693	-16.6096	-16.6096	-16.6096	-15.9016	-15.9249	-16.354	-16.6096	-16.0691	-15.5881	-16.4808	-15.7879	-16.6096	-16.6096	-16.6096	-16.342	-16.6096	-16.3511	-15.8091	-16.6096
Smad6.1	-12.6686	-12.6862	-12.2818	-16.6096	-13.2921	-12.4114	-13.5016	-15.1384	-15.2047	-15.4517	-14.1662	-14.2131	-15.4592	-16.6096	-16.2769	-14.8161	-14.1364	-15.6872	-14.2227	-14.9796	-15.773	-12.9769	-13.6811	-15.3003	-14.1197	-13.4122	-13.7058	-14.3939	-14.8587	-14.5503	-14.8759	-16.6096	-14.8655	-15.8113	-14.059	-15.6321	-16.3857	-15.8596	-16.3811	-14.7552	-15.4681	-16.6096	-16.6096	-16.0439	-13.9174	-15.7877	-15.0915	-15.5626	-14.499
Acvr2a	-14.7444	-14.4822	-14.6112	-14.8474	-15.2906	-14.6489	-14.7856	-15.0772	-14.7762	-14.8178	-14.9056	-14.9539	-15.2997	-16.6096	-14.9295	-14.7294	-15.6012	-15.0644	-15.799	-15.9328	-16.2153	-14.8246	-15.0243	-15.3003	-14.7496	-14.9977	-14.9211	-15.1126	-14.5629	-15.053	-14.1109	-12.6568	-14.8655	-15.1268	-14.8317	-14.6723	-14.9392	-15.2362	-15.1677	-14.8318	-14.9647	-15.2901	-13.9405	-15.3805	-14.987	-15.2894	-15.0429	-15.2443	-15.1139
AK142585.Bmpr2	-13.6487	-13.5894	-13.9199	-14.8474	-14.6133	-14.0098	-14.473	-14.99	-14.4317	-15.22	-15.227	-15.3336	-15.5283	-16.6096	-13.731	-14.9566	-13.2726	-15.3046	-14.6498	-14.8786	-15.1203	-14.6871	-14.3557	-15.3003	-14.6165	-13.7362	-14.4333	-15.5437	-14.4938	-14.2626	-12.4985	-16.6096	-16.6096	-15.0733	-15.9249	-14.5332	-13.2383	-14.8023	-15.1677	-14.2299	-15.1364	-15.2901	-15.131	-14.6533	-14.6481	-13.1885	-14.5263	-14.9838	-14.1795
Acvr2b	-12.15	-12.8193	-12.4289	-12.4603	-12.3951	-11.8529	-11.5513	-11.7727	-11.4133	-11.828	-12.4713	-12.5249	-11.8768	-12.2117	-13.0219	-11.9831	-13.0396	-11.8878	-12.8792	-12.9122	-13.4121	-12.0679	-14.4275	-11.4206	-11.8699	-12.4038	-11.7998	-12.5188	-11.7525	-11.7115	-13.2446	-11.7042	-11.6301	-11.6511	-11.4306	-11.4042	-13.8755	-11.624	-11.7958	-11.5072	-11.574	-11.8062	-14.4163	-13.0427	-11.9697	-13.2305	-11.3621	-11.6665	-12.785
Bmpr1a	-12.5903	-12.5229	-12.5982	-13.2079	-13.2921	-12.2003	-12.4172	-12.5624	-12.452	-12.4676	-12.6514	-13.1469	-12.6644	-16.6096	-13.2218	-12.6083	-13.0707	-12.642	-13.9788	-14.4584	-14.5863	-12.503	-13.0587	-12.6985	-12.5308	-12.7729	-12.2041	-12.8661	-12.6992	-12.5534	-16.6096	-12.6568	-12.4845	-12.9405	-12.6483	-12.3924	-13.6826	-12.4916	-12.833	-12.6313	-12.4053	-12.3655	-16.6096	-13.1394	-12.3085	-13.5983	-12.3503	-12.3839	-12.8634
Id1	-11.7095	-13.9192	-13.1813	-16.6096	-13.9699	-11.6718	-11.5732	-12.362	-12.1735	-13.5083	-10.8515	-12.2467	-11.7045	-11.9035	-11.5582	-12.9319	-12.1506	-12.3591	-14.0798	-14.1727	-14.5863	-11.7875	-11.1765	-12.5633	-11.095	-12.2147	-10.6182	-11.8808	-12.2107	-11.5348	-16.6096	-13.196	-12.1404	-13.559	-10.811	-13.223	-15.2812	-13.8211	-14.4063	-12.9137	-12.4295	-15.2901	-12.854	-12.9854	-10.8385	-15.5302	-13.0379	-13.2752	-11.0973
Id3	-11.0418	-11.9254	-11.0825	-11.6052	-10.8629	-11.3662	-10.4692	-10.8484	-12.0093	-11.3179	-11.8191	-14.164	-10.9539	-11.6497	-15.1842	-11.9582	-11.3453	-11.1936	-12.595	-14.9115	-15.4349	-10.9433	-11.2582	-11.0833	-10.6645	-10.9168	-10.6609	-13.0324	-11.5894	-10.994	-14.8759	-11.4887	-11.2539	-12.7712	-10.9256	-11.8153	-15.2494	-12.8792	-11.32	-10.6465	-11.2888	-13.0898	-10.7923	-14.6181	-10.6053	-15.6111	-11.696	-10.9352	-11.324
Acvr1	-14.8623	-14.9348	-14.9928	-16.6096	-15.8044	-15.8246	-15.2012	-15.2864	-15.7791	-15.3703	-16.0644	-15.9467	-15.4762	-16.6096	-16.2769	-15.8929	-15.2776	-15.6393	-16.2387	-16.2319	-16.3042	-15.059	-15.2308	-15.3003	-15.3449	-14.9731	-15.0973	-15.3121	-15.2693	-15.6687	-13.6137	-16.6096	-16.6096	-15.6459	-14.5964	-15.4458	-14.1708	-15.3686	-14.8426	-15.2907	-15.4825	-13.8058	-15.131	-16.2444	-15.0655	-16.3563	-15.6966	-15.2972	-14.9583
Fgfr1	-12.5465	-12.0184	-11.8419	-12.4603	-13.8859	-13.134	-12.0634	-12.0365	-11.2324	-11.3108	-12.9244	-12.8779	-11.8825	-16.6096	-14.074	-11.6894	-12.8661	-12.1104	-14.4338	-15.0882	-15.2034	-12.1134	-14.6054	-11.1066	-12.2964	-13.2112	-12.2041	-13.1233	-11.3636	-11.7115	-9.11703	-11.1354	-11.3391	-12.3735	-13.9167	-11.503	-15.8683	-10.3922	-12.0451	-11.9923	-11.0387	-11.8062	-13.0587	-14.306	-11.5125	-15.0082	-11.7486	-11.7937	-12.6799
Fgfr2	-13.5589	-12.7917	-12.7536	-14.8474	-15.2906	-14.193	-13.7608	-15.3394	-15.9359	-12.9104	-12.3225	-11.811	-14.0225	-14.0197	-14.9891	-15.2263	-15.6012	-14.2432	-15.8339	-16.002	-15.6513	-14.0763	-15.4718	-12.7712	-13.6827	-15.4298	-13.506	-12.005	-15.123	-15.5939	-13.6137	-13.196	-13.6007	-13.6737	-15.4625	-13.7611	-16.1326	-13.9193	-15.3626	-13.9917	-12.6017	-13.8058	-16.6096	-15.2669	-13.6147	-16.1409	-16.132	-13.9577	-14.0429
Fgfr3	-14.925	-13.3775	-13.2639	-16.6096	-15.5248	-13.5684	-13.4917	-16.134	-15.7425	-15.5833	-16.4528	-16.5081	-15.6386	-16.6096	-16.6096	-16.0946	-16.2843	-16.1411	-15.3573	-16.002	-16.5005	-14.8686	-14.0995	-13.9834	-15.0884	-15.6863	-15.41	-16.6096	-15.8264	-14.9561	-16.6096	-16.6096	-16.6096	-15.4976	-15.4625	-15.2809	-13.294	-16.0691	-16.3811	-14.6475	-14.915	-16.6096	-15.131	-16.3562	-14.4247	-16.3563	-16.4746	-16.1545	-14.7313
Time bin 6
	Allantois	Amnion/Chorion	Amnion/Chorion progenitor	Cardiomyocytes	Cardiopharyngeal mesoderm	Caudal epiblast	Caudal mesoderm	Caudal neural plate	Chorion	Chorion progenitors	Definitive ectoderm	EPC progenitors	Endothelial cells	Erythroid 1	Erythroid 2	Erythroid 3	ExE mesoderm	ExE visceral endoderm	Forebrain/Midbrain/Hindbrain	Gut	Haematoendothelial progenitors	Hindgut	Intermediate Chorion	Late nascent mesoderm	Lateral & intermediate mesoderm	Maternal cells	Neural crest	Neural tube/Floor plate	Node/Notochord	PGC	Paraxial mesoderm	Parietal endoderm	Presomitic mesoderm	Rostral mesoderm	Rostral neural plate	Somitic mesoderm	SpA-TGC	SpT-Gly	Surface ectoderm	TGC progenitors	Tail bud - mesoderm	Tail bud - neural	Visceral endoderm	p-TGC
Wnt1	-16.5692	-16.6096	-16.6096	-16.4325	-16.6096	-16.4744	-16.6096	-16.2694	-16.6096	-16.6096	-16.6096	-16.6096	-16.6096	-16.6096	-16.6096	-16.6096	-16.6096	-16.6096	-15.0683	-16.6096	-16.3434	-16.6096	-16.6096	-16.6096	-16.4744	-16.6096	-13.0155	-14.657	-16.6096	-16.6096	-16.4402	-16.6096	-16.2845	-16.6096	-13.8765	-16.6096	-16.6096	-16.6096	-16.5609	-16.3846	-16.6096	-16.5489	-16.6096	-16.6096
Wnt10a	-16.5692	-16.6096	-16.6096	-16.6096	-16.6096	-15.6956	-15.6008	-16.6096	-16.1142	-16.3263	-16.6096	-16.6096	-16.6096	-16.6096	-16.6096	-16.6096	-16.5082	-16.5231	-16.6096	-16.6096	-16.6096	-16.3086	-16.6096	-16.6096	-16.3507	-16.6096	-16.6096	-16.6096	-15.9398	-16.6096	-16.6096	-16.6096	-16.6096	-16.6096	-16.6096	-16.6096	-16.6096	-16.4821	-16.2207	-16.6096	-14.6524	-16.4345	-16.6096	-16.6096
Wnt10b	-16.6096	-16.6096	-16.6096	-16.6096	-16.6096	-16.6096	-16.6096	-16.6096	-16.6096	-16.6096	-16.6096	-16.6096	-16.6096	-16.6096	-16.6096	-16.6096	-16.6096	-16.6096	-16.6096	-16.6096	-16.6096	-16.6096	-16.6096	-16.6096	-16.6096	-16.6096	-16.2943	-16.6096	-16.6096	-16.6096	-16.6096	-16.6096	-16.6096	-16.6096	-16.2297	-16.6096	-16.6096	-16.6096	-16.6096	-16.6096	-16.6096	-16.6096	-16.6096	-16.6096
Wnt11	-15.2041	-14.8961	-15.4399	-14.5166	-16.5046	-16.3508	-16.2131	-16.396	-16.5303	-16.0896	-16.6096	-16.1178	-15.6789	-16.6096	-16.6096	-16.581	-15.4953	-16.4415	-16.4737	-16.6096	-15.7004	-16.2207	-16.6096	-14.2757	-15.9113	-16.6096	-16.4967	-16.2287	-16.6096	-15.4026	-16.6096	-15.129	-16.6096	-16.458	-16.6096	-16.499	-16.6096	-16.365	-16.3808	-16.3846	-15.5031	-16.5489	-16.6096	-16.6096
Wnt16	-16.6096	-16.6096	-16.6096	-16.6096	-16.5046	-16.6096	-16.6096	-16.6096	-16.6096	-16.6096	-16.6096	-16.1178	-16.6096	-16.6096	-16.6096	-16.6096	-16.6096	-16.6096	-16.5176	-16.6096	-16.6096	-16.6096	-16.6096	-16.6096	-16.5631	-16.6096	-16.6096	-16.6096	-15.9398	-16.6096	-16.2886	-16.6096	-16.0194	-16.3209	-16.5049	-16.0456	-16.6096	-16.6096	-16.6096	-16.6096	-16.6096	-16.6096	-16.6096	-16.6096
Wnt2	-12.9092	-13.512	-12.707	-11.3576	-12.9815	-16.6096	-16.2842	-16.5349	-16.3837	-16.3263	-16.6096	-16.4264	-16.3308	-16.6096	-15.8177	-16.3952	-14.8742	-16.3643	-16.3494	-16.2502	-15.9245	-16.4021	-16.6096	-16.6096	-15.7463	-16.6096	-16.3919	-16.2287	-16.6096	-16.6096	-16.2886	-16.6096	-16.6096	-16.6096	-16.4552	-16.2102	-15.0511	-16.365	-16.468	-16.6096	-16.6096	-16.4345	-16.6096	-16.6096
Wnt2b	-16.5298	-15.2155	-16.1072	-16.1325	-16.0335	-16.6096	-16.6096	-16.6096	-16.5694	-16.6096	-16.6096	-16.6096	-16.4635	-16.6096	-16.6096	-16.6096	-16.6096	-16.6096	-16.6096	-16.6096	-16.6096	-16.6096	-16.6096	-16.6096	-16.5181	-16.6096	-16.6096	-16.4066	-16.6096	-16.6096	-16.1514	-16.4566	-16.6096	-16.0804	-16.4552	-16.499	-16.6096	-16.6096	-16.3391	-16.6096	-15.638	-16.4906	-16.6096	-16.6096
Wnt3	-16.0407	-16.2545	-16.6096	-16.4325	-16.3602	-16.6096	-16.3589	-16.6096	-16.5111	-16.6096	-16.6096	-16.6096	-16.6096	-16.6096	-16.16	-16.6096	-16.5082	-16.291	-16.0954	-16.6096	-16.3434	-16.2207	-16.6096	-16.6096	-16.3907	-16.6096	-15.6868	-15.7978	-14.0919	-14.7547	-16.4402	-16.6096	-16.6096	-16.6096	-16.3157	-16.6096	-16.6096	-16.4821	-14.6506	-16.6096	-16.1404	-16.3286	-16.6096	-16.6096
Wnt3a	-16.5298	-16.5765	-16.3367	-16.6096	-16.5046	-11.7762	-13.3271	-15.9943	-16.5694	-16.6096	-16.6096	-16.4264	-16.4635	-16.6096	-16.6096	-16.553	-16.0867	-16.4415	-16.1291	-16.6096	-16.4268	-15.783	-16.6096	-12.203	-14.317	-16.6096	-14.9692	-15.2814	-13.9502	-16.6096	-16.6096	-16.6096	-16.6096	-16.6096	-16.1096	-16.499	-16.6096	-16.6096	-15.7417	-16.6096	-12.0558	-13.7371	-16.6096	-16.6096
Wnt4	-15.1583	-13.1806	-15.58	-16.1325	-16.2289	-16.237	-16.3589	-16.21	-15.9895	-16.3263	-16.6096	-16.2639	-16.3308	-16.6096	-16.16	-16.581	-15.9475	-16.2213	-16.0303	-16.6096	-16.6096	-16.2207	-14.8134	-16.6096	-16.3907	-14.1907	-15.9588	-16.0703	-15.9398	-16.6096	-16.6096	-16.6096	-16.6096	-16.6096	-15.9293	-16.3962	-16.6096	-15.8111	-13.2427	-16.6096	-16.6096	-16.4906	-16.6096	-16.6096
Wnt5a	-11.9032	-12.8383	-13.3875	-13.0276	-13.4391	-13.2403	-12.8452	-14.3536	-16.4551	-16.3263	-16.6096	-16.6096	-15.85	-16.0337	-16.6096	-16.3705	-12.3685	-15.9156	-15.2416	-15.7231	-14.4796	-13.8939	-16.6096	-11.9514	-12.2708	-16.6096	-16.0356	-14.4972	-14.6262	-12.6652	-14.5686	-15.9685	-12.8136	-14.7382	-15.3506	-13.9446	-15.0511	-16.6096	-14.3418	-16.6096	-13.007	-13.5769	-14.4981	-16.6096
Wnt5b	-13.7505	-15.7689	-14.9853	-15.7746	-15.3259	-11.7614	-13.5281	-15.0144	-16.3837	-15.7082	-16.6096	-16.2639	-16.2092	-16.6096	-16.6096	-16.3952	-13.3924	-15.9717	-14.8421	-16.2502	-15.3356	-13.4575	-16.6096	-13.1366	-13.1423	-16.6096	-15.4061	-15.0419	-12.3378	-13.6944	-15.5245	-16.3182	-15.2782	-15.7814	-15.4203	-15.0668	-16.6096	-16.6096	-13.7502	-16.19	-12.1535	-12.9234	-13.6074	-16.6096
Wnt6	-15.6761	-14.2608	-14.891	-16.4325	-16.1876	-15.1405	-15.6469	-16.0981	-12.7522	-13.1814	-16.6096	-16.2639	-16.3956	-16.6096	-16.6096	-16.4459	-15.2711	-16.4415	-15.5481	-14.2991	-16.4268	-14.4212	-12.3206	-15.0147	-15.6952	-14.1907	-15.6261	-16.0703	-13.1443	-16.6096	-16.1514	-15.8685	-15.7955	-15.9737	-15.4936	-16.3962	-16.6096	-13.7633	-11.0383	-16.6096	-14.9707	-15.2845	-15.3015	-16.6096
Wnt7a	-16.6096	-16.6096	-16.3367	-16.6096	-16.6096	-16.3508	-16.6096	-16.5349	-16.6096	-16.6096	-16.6096	-16.6096	-16.5347	-16.6096	-16.6096	-16.6096	-16.6096	-16.6096	-16.3897	-16.2502	-16.6096	-16.5022	-16.6096	-16.6096	-16.5631	-16.6096	-16.6096	-16.6096	-14.8597	-16.6096	-16.6096	-16.6096	-16.6096	-16.6096	-16.4552	-16.499	-16.6096	-16.6096	-15.0611	-16.6096	-16.6096	-16.3286	-16.6096	-16.6096
Wnt7b	-16.2809	-16.4211	-16.3367	-16.4325	-16.4548	-16.6096	-16.6096	-16.396	-12.0016	-11.1585	-16.6096	-16.4264	-16.5347	-16.0337	-16.6096	-16.553	-16.2409	-16.4415	-15.8511	-15.7231	-16.6096	-16.3086	-12.0699	-16.6096	-16.6096	-16.6096	-16.2943	-16.2287	-16.6096	-15.4026	-16.6096	-16.192	-16.6096	-16.6096	-16.2721	-16.6096	-15.0511	-15.0088	-14.9008	-16.3846	-16.6096	-16.6096	-16.1564	-16.6096
Wnt8a	-16.5692	-16.544	-16.1072	-16.6096	-16.5046	-14.4917	-15.1065	-14.4363	-16.5894	-16.6096	-16.6096	-16.6096	-16.5347	-16.6096	-16.6096	-16.6096	-16.4135	-16.5231	-15.1013	-16.6096	-16.5153	-16.4021	-16.6096	-16.6096	-15.8825	-16.6096	-16.4967	-15.1174	-15.4841	-15.4026	-16.4402	-16.6096	-16.2845	-16.6096	-16.2721	-16.499	-16.6096	-16.4821	-15.8844	-16.6096	-14.1711	-13.9174	-16.1564	-16.6096
Wnt8b	-16.5692	-16.5765	-16.6096	-16.2747	-16.5046	-16.237	-16.0807	-15.8513	-16.6096	-16.6096	-16.6096	-16.6096	-16.5347	-16.6096	-16.6096	-16.6096	-16.6096	-16.6096	-15.1874	-16.6096	-16.6096	-16.3086	-16.6096	-16.6096	-16.4744	-16.6096	-15.458	-16.4066	-16.6096	-16.6096	-16.4402	-16.3182	-16.6096	-16.6096	-16.0347	-16.3002	-16.6096	-16.6096	-16.5609	-16.6096	-16.6096	-16.6096	-16.1564	-16.6096
Wnt9a	-16.6096	-16.5765	-16.3367	-16.4325	-16.5562	-16.3508	-16.4378	-16.5349	-16.6096	-16.6096	-16.6096	-16.4264	-16.6096	-16.6096	-16.6096	-16.6096	-16.5082	-16.6096	-16.5629	-16.2502	-16.6096	-16.2207	-16.6096	-16.6096	-16.6096	-16.6096	-16.2943	-16.0703	-16.6096	-16.6096	-16.0262	-16.6096	-16.6096	-16.6096	-16.5049	-16.2102	-16.6096	-16.6096	-16.468	-16.19	-16.6096	-16.5489	-16.6096	-16.6096
Wnt9b	-16.5298	-16.544	-16.3367	-16.6096	-16.6096	-16.6096	-16.5211	-16.6096	-16.6096	-16.6096	-16.6096	-16.6096	-16.6096	-16.6096	-16.6096	-16.6096	-16.6096	-16.2213	-16.5629	-16.6096	-16.6096	-16.5022	-16.6096	-16.6096	-16.6096	-16.6096	-16.6096	-16.6096	-15.9398	-16.6096	-16.6096	-16.4566	-16.6096	-16.6096	-16.5563	-16.6096	-16.6096	-16.4821	-14.8559	-16.6096	-16.6096	-16.4906	-16.6096	-16.6096
Fzd1	-14.3098	-14.7137	-14.0249	-14.2004	-13.6261	-14.3371	-13.8805	-15.5276	-16.0436	-15.2768	-16.6096	-16.6096	-16.0442	-16.6096	-16.16	-16.5254	-14.3954	-15.8094	-14.9433	-13.9372	-15.5526	-14.2813	-15.9152	-16.6096	-14.2056	-11.4485	-15.4061	-15.3709	-13.3967	-14.7547	-14.1215	-15.6872	-13.5082	-14.0016	-15.3506	-14.0383	-15.0511	-16.4821	-14.4823	-16.19	-14.0253	-14.9938	-14.9251	-16.6096
Fzd10	-14.9363	-15.9065	-15.4399	-16.2747	-16.1085	-12.9777	-13.8398	-14.6764	-15.8996	-16.6096	-16.6096	-16.6096	-15.6789	-16.6096	-16.6096	-16.5254	-13.7639	-16.6096	-15.4598	-15.9627	-15.1121	-14.9827	-16.6096	-12.5081	-13.6737	-16.6096	-15.6868	-14.7742	-15.1384	-13.6944	-15.9109	-16.6096	-14.275	-16.0804	-15.3967	-15.148	-16.6096	-16.1558	-14.8857	-16.6096	-13.7333	-13.1756	-15.5343	-16.6096
Fzd2	-13.5355	-12.5178	-12.5014	-13.1086	-11.7604	-13.8658	-12.4638	-11.8598	-16.3156	-16.6096	-10.7882	-16.4264	-15.3876	-16.6096	-16.6096	-16.0829	-13.0608	-16.0911	-11.9256	-11.3594	-13.4886	-12.2472	-16.6096	-16.6096	-13.1509	-16.6096	-12.3742	-11.8716	-12.6303	-15.4026	-11.4541	-16.4566	-12.1351	-11.0866	-11.9883	-11.5049	-16.6096	-16.2566	-12.5321	-16.6096	-14.0253	-12.628	-12.7362	-16.6096
Fzd3	-14.2131	-14.0755	-13.9281	-13.8002	-12.9771	-13.0242	-13.2014	-12.1919	-15.7686	-15.0475	-16.6096	-16.1178	-14.822	-15.304	-15.3094	-15.8602	-13.5472	-16.0302	-12.043	-13.0207	-13.9615	-12.8188	-16.6096	-13.1366	-13.4143	-16.6096	-12.7098	-12.1013	-12.7427	-13.9693	-13.8061	-16.0759	-13.738	-13.2287	-12.6073	-13.4439	-16.6096	-15.5331	-13.1541	-15.7268	-12.8762	-12.8346	-14.169	-16.6096
Fzd4	-15.742	-14.7137	-14.891	-15.8843	-15.1976	-16.6096	-16.3589	-15.8974	-16.5694	-16.6096	-16.6096	-16.6096	-15.85	-16.0337	-16.16	-16.4459	-15.4476	-14.4727	-15.9379	-15.7231	-15.8651	-15.135	-16.6096	-15.0147	-15.9407	-16.6096	-16.4967	-16.2287	-15.4841	-15.4026	-16.0262	-16.4566	-15.6017	-16.0804	-16.0717	-15.3736	-15.0511	-16.6096	-16.3391	-16.6096	-16.6096	-16.4345	-16.6096	-16.6096
Fzd5	-16.4179	-16.4509	-16.6096	-16.2747	-15.7981	-15.486	-16.2131	-15.8513	-15.746	-15.7082	-11.763	-15.8637	-15.4551	-16.0337	-14.6368	-14.3752	-16.4135	-15.1285	-12.7909	-13.8145	-15.8651	-15.3986	-15.4483	-15.0147	-16.5181	-16.6096	-15.4061	-14.9702	-15.1384	-16.6096	-15.0277	-15.2496	-16.6096	-16.0804	-12.6486	-16.1256	-16.6096	-15.7364	-15.3616	-16.0185	-16.356	-15.8541	-13.9012	-15.3501
Fzd6	-16.3478	-16.3354	-16.3367	-16.2747	-16.5046	-15.7729	-16.3589	-15.6804	-16.0029	-15.8863	-11.763	-16.4264	-15.4551	-16.6096	-16.16	-16.4459	-16.6096	-15.3713	-15.8233	-15.1781	-16.3434	-14.7808	-16.6096	-16.6096	-16.2737	-16.6096	-15.8858	-15.9276	-12.9296	-16.6096	-16.1514	-16.4566	-16.6096	-16.458	-15.9636	-16.499	-12.7399	-16.2566	-15.1305	-16.6096	-15.7868	-15.7141	-13.6754	-16.6096
Fzd7	-13.5066	-14.1776	-12.9952	-12.5051	-12.1607	-15.1926	-13.4856	-12.6192	-15.2408	-14.2527	-11.1948	-16.2639	-15.1453	-14.8217	-16.6096	-16.0433	-14.019	-14.7149	-12.4478	-12.891	-14.5715	-12.9629	-15.4483	-13.7894	-13.9226	-16.6096	-12.816	-12.6833	-14.2489	-15.4026	-12.4142	-14.1563	-13.8412	-12.2061	-12.7274	-12.3481	-16.6096	-15.9732	-12.7574	-16.0185	-14.8843	-14.7016	-13.9851	-16.6096
Fzd8	-16.3824	-15.9914	-16.1072	-16.2747	-15.679	-16.6096	-16.5211	-15.0401	-16.299	-16.0896	-16.6096	-16.1178	-15.355	-15.304	-15.5413	-16.2306	-16.6096	-16.4415	-14.3501	-14.4738	-15.8651	-15.0569	-15.9152	-16.6096	-16.3507	-16.6096	-15.2152	-14.657	-16.6096	-16.6096	-16.4402	-16.3182	-16.6096	-16.0804	-14.3343	-15.3255	-16.6096	-16.1558	-15.6883	-16.3846	-16.6096	-16.4345	-15.101	-16.6096
Fzd9	-16.5692	-16.5765	-16.1072	-16.6096	-16.5562	-16.3508	-16.4378	-15.2938	-16.419	-16.6096	-16.6096	-16.6096	-16.4635	-16.0337	-16.6096	-16.3223	-16.6096	-16.6096	-15.5256	-16.2502	-16.4268	-16.6096	-16.6096	-16.6096	-16.4744	-16.6096	-16.0356	-16.4066	-16.6096	-15.4026	-16.6096	-16.6096	-16.6096	-16.458	-15.7096	-16.3002	-16.6096	-16.365	-16.468	-16.6096	-16.356	-15.9295	-16.6096	-16.6096
AK156215.Smad9	-15.2513	-16.0816	-15.58	-15.249	-15.517	-16.4744	-16.2842	-16.396	-16.4922	-16.6096	-16.6096	-16.6096	-16.5347	-16.6096	-16.6096	-16.581	-15.4953	-14.2654	-16.5176	-15.9627	-16.2646	-15.7214	-16.6096	-14.2757	-15.4855	-16.6096	-16.6096	-15.7978	-16.6096	-16.6096	-16.2886	-15.775	-16.6096	-16.1956	-16.5049	-16.3002	-16.6096	-16.6096	-16.2207	-16.6096	-16.6096	-16.5489	-14.6268	-16.6096
AK214683.Smad3	-13.8621	-13.0327	-12.9234	-13.7473	-13.0819	-14.07	-14.1195	-13.9139	-13.1404	-12.7136	-16.6096	-16.4264	-14.6942	-14.0473	-14.2813	-14.921	-13.9343	-15.9156	-14.1043	-13.7569	-14.6697	-13.8438	-14.196	-14.2757	-13.998	-16.6096	-14.8604	-12.9852	-12.8024	-13.4636	-12.5477	-15.775	-13.4256	-13.0554	-14.4032	-12.4733	-16.6096	-15.4119	-13.5827	-16.3846	-14.0253	-14.0168	-14.6268	-15.8465
Smad1	-13.6788	-13.6868	-13.5224	-13.5996	-13.5263	-13.7057	-13.0237	-13.344	-14.9106	-14.9452	-16.6096	-16.1178	-13.0204	-14.0473	-15.5413	-16.0433	-13.3261	-13.3117	-13.6984	-13.6481	-13.6052	-13.4828	-14.0376	-13.1366	-13.1769	-16.6096	-13.3539	-13.3908	-12.8646	-14.3092	-13.5475	-14.772	-13.4663	-13.5933	-13.7144	-13.4961	-11.6039	-15.3549	-13.9014	-16.3846	-13.03	-13.6871	-13.1548	-15.8465
Smad2	-13.0276	-13.1048	-12.9234	-13.0595	-13.1897	-13.3694	-13.3555	-13.4177	-13.1948	-13.0167	-16.6096	-13.0123	-13.7122	-13.3122	-13.4325	-13.6969	-13.4267	-13.6583	-13.4389	-13.1632	-13.4337	-13.1839	-13.4337	-13.7894	-13.2214	-16.6096	-13.3663	-13.3675	-13.3076	-13.4636	-13.6828	-12.5506	-13.2378	-13.1539	-13.4915	-13.4829	-13.8364	-13.0933	-13.3893	-12.8739	-13.1509	-13.4534	-13.016	-13.6148
Smad4	-12.7174	-12.6736	-12.8775	-12.5724	-12.4961	-12.2833	-12.6684	-12.4768	-12.8511	-12.6318	-12.7137	-13.7291	-12.7213	-13.3122	-13.7584	-14.4508	-12.5022	-13.2323	-12.7027	-13.0902	-12.7176	-13.0173	-12.569	-12.5081	-12.3977	-12.4087	-12.5819	-12.4217	-12.1713	-14.3092	-12.537	-13.1851	-12.2908	-12.6135	-12.5838	-12.4538	-12.7399	-13.7819	-12.7168	-13.9312	-12.3278	-12.4369	-13.107	-14.688
Smad5	-13.4876	-13.831	-13.4534	-13.7217	-13.2898	-13.2541	-12.9569	-13.082	-14.6317	-14.5205	-12.7137	-14.477	-13.2187	-13.8256	-13.687	-14.3268	-13.5223	-15.2976	-13.4128	-13.2401	-12.8625	-13.4575	-15.9152	-13.7894	-13.2533	-16.6096	-13.3295	-13.2567	-12.6303	-13.4636	-13.0138	-14.2165	-13.0716	-13.0151	-13.4978	-13.2634	-12.1242	-14.5593	-13.4325	-14.9341	-13.1013	-13.2829	-13.822	-14.0539
Smad6	-12.583	-12.9011	-12.7897	-12.9361	-13.8491	-15.4223	-15.2414	-15.2938	-14.2718	-14.3151	-16.6096	-16.6096	-13.6417	-14.4608	-14.7779	-15.7767	-14.0365	-13.9371	-15.7692	-14.6727	-13.8566	-13.4575	-16.6096	-13.1366	-14.4272	-16.6096	-15.2152	-15.2814	-15.4841	-13.9693	-15.089	-15.9685	-15.1401	-14.975	-15.739	-15.3736	-15.0511	-16.365	-14.2043	-16.3846	-15.3798	-15.5562	-13.4207	-16.6096
Smad7	-13.3357	-13.2907	-13.5224	-13.8832	-14.7446	-15.5525	-15.3902	-15.9943	-13.5605	-13.7431	-16.6096	-13.1476	-14.8905	-14.8217	-13.6191	-14.4769	-14.3076	-14.4526	-15.9681	-14.2991	-14.7214	-13.9996	-15.0962	-13.4264	-14.153	-13.3323	-15.6261	-15.7978	-15.4841	-11.9916	-15.5245	-14.1861	-15.4309	-14.6127	-16.2297	-15.7011	-13.8364	-12.5154	-14.6635	-12.3443	-15.3798	-16.0935	-13.4803	-12.5193
Fgf1	-16.6096	-16.6096	-16.6096	-16.6096	-16.6096	-16.6096	-16.6096	-16.5349	-16.6096	-16.6096	-16.6096	-16.6096	-16.4635	-16.6096	-16.6096	-16.6096	-16.6096	-16.2213	-16.5629	-16.2502	-16.6096	-16.4021	-16.6096	-16.6096	-16.6096	-16.6096	-16.6096	-16.6096	-16.6096	-16.6096	-16.6096	-16.6096	-16.6096	-16.6096	-16.6096	-16.6096	-15.0511	-16.6096	-16.6096	-16.6096	-16.6096	-16.6096	-16.6096	-16.6096
Fgf10	-14.9363	-13.4964	-15.0863	-15.6726	-14.0105	-16.6096	-15.4708	-15.945	-16.5894	-16.3263	-16.6096	-16.6096	-16.0442	-14.0473	-14.9343	-15.9859	-13.5223	-16.291	-15.2233	-15.5177	-15.3764	-15.7214	-16.6096	-16.6096	-14.1105	-16.6096	-15.2606	-15.6786	-15.1384	-16.6096	-13.9695	-14.379	-14.5977	-14.2593	-15.9987	-15.5281	-16.6096	-16.6096	-16.1469	-16.3846	-16.6096	-16.2784	-16.1564	-16.6096
Fgf11	-16.5298	-16.5765	-16.3367	-16.4325	-16.5562	-16.4744	-16.5211	-16.6096	-16.419	-16.6096	-16.6096	-16.4264	-16.6096	-16.6096	-16.6096	-16.5254	-16.5082	-16.1547	-16.3103	-16.2502	-16.6096	-16.3086	-16.6096	-16.6096	-16.4744	-16.6096	-16.2028	-16.2287	-16.6096	-16.6096	-16.4402	-16.3182	-16.6096	-16.458	-16.4072	-16.6096	-15.0511	-16.2566	-16.2985	-16.0185	-16.356	-16.5489	-16.6096	-16.6096
Fgf12	-16.5298	-16.544	-16.6096	-16.6096	-16.4548	-16.237	-16.4378	-16.4638	-16.6096	-16.6096	-16.6096	-16.6096	-16.6096	-16.6096	-16.6096	-16.553	-16.4135	-15.9156	-16.1988	-16.6096	-16.6096	-16.6096	-16.6096	-16.6096	-16.3507	-16.6096	-16.4967	-16.2287	-15.1384	-16.6096	-16.4402	-16.6096	-16.2845	-16.458	-16.2721	-16.6096	-16.6096	-16.365	-16.5137	-16.3846	-16.356	-16.3286	-16.6096	-16.6096
Fgf13	-15.7197	-14.6693	-14.9853	-14.8095	-14.4361	-14.9048	-14.7641	-14.6367	-16.5111	-16.6096	-16.6096	-16.6096	-15.4551	-14.3095	-14.2813	-14.921	-14.7245	-16.6096	-14.4423	-15.0342	-15.6002	-15.2608	-16.6096	-15.0147	-14.6644	-16.6096	-15.1285	-14.9019	-15.9398	-15.4026	-14.0898	-16.3182	-13.6416	-14.0825	-14.9387	-14.4627	-16.6096	-16.4821	-14.0449	-16.6096	-15.3798	-14.6212	-16.6096	-16.6096
Fgf14	-16.6096	-16.6096	-16.6096	-16.6096	-16.6096	-16.4744	-16.6096	-16.21	-16.6096	-16.6096	-16.6096	-16.6096	-16.5347	-16.6096	-16.6096	-16.6096	-16.5082	-16.6096	-16.4311	-15.3379	-16.5153	-15.6624	-16.6096	-16.6096	-16.5631	-16.6096	-16.4967	-16.2287	-16.6096	-16.6096	-16.6096	-16.6096	-16.2845	-16.458	-16.4072	-16.6096	-16.6096	-16.6096	-16.6096	-16.6096	-16.356	-16.5489	-15.101	-16.6096
Fgf15	-14.3435	-13.9375	-14.8025	-16.1325	-16.2713	-13.9987	-12.6449	-13.1502	-16.4922	-16.6096	-16.6096	-16.4264	-16.3956	-15.304	-14.2813	-14.93	-14.1276	-16.5231	-12.4267	-16.6096	-15.5065	-16.3086	-16.6096	-13.7894	-13.6432	-16.6096	-12.859	-12.2958	-15.4841	-16.6096	-15.7048	-16.4566	-14.7909	-16.1956	-12.5217	-16.0456	-16.6096	-16.6096	-15.7691	-16.6096	-12.2857	-14.1015	-16.1564	-16.6096
Fgf16	-16.5692	-16.6096	-16.6096	-16.6096	-16.5562	-16.6096	-16.6096	-16.6096	-16.6096	-16.6096	-16.6096	-16.6096	-16.6096	-16.6096	-16.6096	-16.6096	-16.6096	-16.6096	-16.0954	-15.7231	-16.6096	-15.6056	-16.6096	-16.6096	-16.6096	-16.6096	-16.6096	-16.6096	-16.6096	-16.6096	-16.6096	-16.6096	-16.2845	-16.1956	-16.5563	-16.6096	-16.6096	-16.6096	-16.2985	-16.6096	-16.6096	-16.6096	-16.1564	-16.6096
Fgf17	-16.1558	-16.544	-16.3367	-16.6096	-16.4548	-11.68	-14.2557	-16.0453	-16.6096	-16.6096	-16.6096	-16.6096	-16.6096	-16.6096	-16.6096	-16.553	-15.5958	-16.6096	-15.4386	-16.6096	-16.5153	-14.8125	-16.6096	-12.8954	-14.2789	-16.6096	-15.7501	-16.6096	-13.1443	-14.3092	-16.6096	-16.6096	-16.2845	-16.6096	-15.831	-16.3962	-16.6096	-16.6096	-14.947	-16.3846	-11.9423	-13.0651	-15.8121	-16.6096
Fgf18	-16.0687	-16.2545	-16.6096	-16.4325	-16.1876	-14.7406	-13.9802	-16.2694	-16.5694	-16.6096	-16.6096	-16.2639	-16.6096	-16.6096	-16.6096	-16.4719	-15.3566	-16.6096	-15.7692	-16.2502	-16.6096	-16.4021	-16.6096	-14.2757	-14.5353	-16.6096	-16.1168	-16.2287	-15.9398	-14.3092	-16.6096	-16.6096	-11.3088	-16.458	-15.3735	-14.5706	-16.6096	-16.6096	-16.1113	-16.6096	-15.9528	-15.6488	-16.1564	-16.6096
Fgf2	-16.6096	-16.6096	-16.6096	-16.6096	-16.6096	-16.6096	-16.6096	-16.6096	-16.6096	-16.6096	-16.6096	-16.6096	-16.6096	-16.6096	-16.6096	-16.6096	-16.6096	-16.6096	-16.6096	-16.6096	-16.6096	-16.6096	-16.6096	-16.6096	-16.6096	-16.6096	-16.6096	-16.6096	-16.6096	-16.6096	-16.6096	-16.6096	-16.6096	-16.6096	-16.6096	-16.6096	-16.6096	-16.6096	-16.6096	-16.6096	-16.6096	-16.6096	-16.6096	-15.8465
Fgf20	-16.6096	-16.6096	-16.6096	-16.6096	-16.5562	-16.4744	-16.6096	-16.6096	-16.6096	-16.6096	-16.6096	-16.6096	-16.6096	-16.6096	-16.6096	-16.6096	-16.6096	-16.6096	-16.6096	-16.6096	-16.6096	-16.3086	-16.6096	-16.6096	-16.6096	-16.6096	-16.6096	-16.6096	-14.8597	-16.6096	-16.6096	-16.6096	-16.6096	-16.6096	-16.6096	-16.6096	-16.6096	-16.6096	-16.5609	-16.6096	-16.6096	-16.4906	-16.6096	-16.6096
Fgf21	-16.6096	-16.6096	-16.6096	-16.6096	-16.5562	-16.6096	-16.6096	-16.5349	-16.6096	-16.6096	-16.6096	-16.6096	-16.4635	-16.6096	-16.6096	-16.581	-16.6096	-16.6096	-16.5629	-16.6096	-16.6096	-16.6096	-16.6096	-16.6096	-16.5631	-16.6096	-16.6096	-16.6096	-16.6096	-16.6096	-16.6096	-16.6096	-16.6096	-16.6096	-16.5563	-16.6096	-16.6096	-16.6096	-16.6096	-16.6096	-16.6096	-16.6096	-16.6096	-16.6096
Fgf22	-16.5692	-16.5765	-16.6096	-16.6096	-16.6096	-16.6096	-16.4378	-16.5349	-16.5497	-16.3263	-16.6096	-16.6096	-16.4635	-16.6096	-16.6096	-16.6096	-16.6096	-16.6096	-16.6096	-16.6096	-16.6096	-16.5022	-16.6096	-16.6096	-16.5181	-16.6096	-16.6096	-16.6096	-16.6096	-16.6096	-16.6096	-16.6096	-16.6096	-16.6096	-16.5049	-16.6096	-16.6096	-16.6096	-16.5137	-16.6096	-16.6096	-16.6096	-16.6096	-15.8465
Fgf23	-16.6096	-16.6096	-16.6096	-16.6096	-16.6096	-16.6096	-16.6096	-16.6096	-16.6096	-16.6096	-16.6096	-16.6096	-16.6096	-16.6096	-16.6096	-16.6096	-16.6096	-16.6096	-16.6096	-16.6096	-16.5153	-16.6096	-16.6096	-16.6096	-16.6096	-16.6096	-16.4967	-16.6096	-16.6096	-16.6096	-16.6096	-16.6096	-16.6096	-16.6096	-16.6096	-16.6096	-16.6096	-16.6096	-16.6096	-16.6096	-16.6096	-16.6096	-16.6096	-16.6096
Fgf3	-15.6548	-14.7688	-16.3367	-16.6096	-16.5562	-14.9945	-13.9083	-16.0453	-16.4922	-16.6096	-16.6096	-16.4264	-16.2092	-14.0473	-12.6103	-14.3752	-15.3566	-16.5231	-15.4386	-16.2502	-15.6002	-16.3086	-15.9152	-13.7894	-14.628	-16.6096	-16.3919	-15.5686	-16.6096	-16.6096	-16.2886	-13.4304	-15.6017	-16.6096	-16.2721	-16.3002	-16.6096	-16.4821	-16.468	-16.6096	-13.6242	-16.0092	-16.6096	-16.6096
Fgf4	-16.5692	-16.5765	-16.6096	-16.4325	-16.6096	-13.5278	-13.583	-16.4638	-16.6096	-16.6096	-16.6096	-16.4264	-16.6096	-16.6096	-16.6096	-16.553	-16.5082	-16.6096	-16.235	-16.2502	-16.5153	-16.4021	-16.6096	-14.2757	-15.1921	-16.6096	-16.2943	-16.2287	-15.4841	-16.6096	-16.6096	-16.6096	-16.2845	-16.6096	-16.1485	-16.3962	-16.6096	-16.6096	-16.0428	-16.6096	-12.0324	-15.8541	-16.6096	-16.6096
Fgf5	-16.6096	-16.6096	-16.6096	-16.6096	-16.6096	-16.6096	-16.5211	-16.5349	-16.5894	-16.6096	-16.6096	-16.6096	-16.6096	-16.6096	-16.6096	-16.581	-16.5082	-16.5231	-15.8795	-16.6096	-16.6096	-16.2207	-16.6096	-16.6096	-16.5631	-16.6096	-15.5679	-16.2287	-14.8597	-16.6096	-16.6096	-16.6096	-16.6096	-16.3209	-15.3281	-16.6096	-16.6096	-16.6096	-16.0097	-16.6096	-16.6096	-16.6096	-16.6096	-16.6096
Fgf6	-16.6096	-16.6096	-16.6096	-16.2747	-16.6096	-16.4744	-16.6096	-16.6096	-16.6096	-16.6096	-16.6096	-16.6096	-16.6096	-16.6096	-16.6096	-16.6096	-16.6096	-16.6096	-16.6096	-16.6096	-16.6096	-16.6096	-16.6096	-16.6096	-16.6096	-16.6096	-16.6096	-16.6096	-16.6096	-16.6096	-16.6096	-16.6096	-16.6096	-16.6096	-16.6096	-16.6096	-16.6096	-16.6096	-16.6096	-16.6096	-16.6096	-16.6096	-16.6096	-16.6096
Fgf7	-16.6096	-16.6096	-16.6096	-16.4325	-16.6096	-16.6096	-16.6096	-16.6096	-16.6096	-16.6096	-16.6096	-16.6096	-16.6096	-16.6096	-16.6096	-16.6096	-16.6096	-16.6096	-16.6096	-16.6096	-16.6096	-16.6096	-16.6096	-16.6096	-16.6096	-16.6096	-16.6096	-16.6096	-15.9398	-16.6096	-16.6096	-16.6096	-16.6096	-16.6096	-16.5049	-16.6096	-16.6096	-16.6096	-16.5137	-16.6096	-16.6096	-16.6096	-16.6096	-16.6096
Fgf8	-16.4542	-16.4813	-16.3367	-13.509	-14.0655	-11.4968	-12.8055	-15.945	-16.5303	-16.6096	-16.6096	-16.6096	-16.3308	-16.6096	-16.16	-16.553	-15.5958	-16.5231	-14.7345	-15.5177	-16.1899	-13.764	-16.6096	-11.8403	-14.153	-16.6096	-15.8858	-15.6786	-13.4917	-12.1542	-14.1215	-16.6096	-15.6017	-14.4252	-15.0266	-15.7637	-16.6096	-16.6096	-14.8413	-16.6096	-11.7581	-13.1138	-13.4207	-16.6096
Fgf9	-16.5692	-16.544	-16.6096	-16.6096	-16.3602	-15.9411	-14.7897	-16.2694	-16.5894	-16.3263	-16.6096	-16.6096	-16.6096	-16.6096	-16.6096	-16.581	-16.3246	-16.6096	-16.0954	-16.2502	-16.3434	-16.6096	-16.6096	-16.6096	-15.6219	-16.6096	-16.6096	-16.6096	-14.8597	-16.6096	-16.6096	-16.6096	-15.4309	-16.6096	-16.3157	-16.3962	-16.6096	-16.6096	-15.7147	-16.3846	-15.3798	-15.6173	-16.6096	-16.6096
Gdf1	-14.3181	-15.5279	-14.2406	-14.9818	-13.0538	-14.9048	-14.1033	-13.7783	-16.4012	-16.6096	-12.7137	-16.6096	-15.2614	-15.304	-15.1097	-16.0048	-13.0519	-16.3643	-14.3802	-15.1781	-14.0251	-15.1758	-16.6096	-14.2757	-12.9655	-16.6096	-14.6048	-13.9569	-11.8867	-14.3092	-13.4639	-16.3182	-13.689	-14.1682	-14.1064	-13.1863	-16.6096	-16.365	-14.947	-16.3846	-15.1608	-14.2032	-16.1564	-16.6096
Gdf10	-16.3824	-16.5123	-16.3367	-16.6096	-16.2289	-16.3508	-16.1454	-15.1198	-16.6096	-16.6096	-16.6096	-16.6096	-16.5347	-16.6096	-16.6096	-16.6096	-16.3246	-16.6096	-14.2265	-16.2502	-16.2646	-16.6096	-16.6096	-13.7894	-15.9113	-16.6096	-15.3559	-16.4066	-16.6096	-16.6096	-16.0262	-16.6096	-16.2845	-14.5732	-15.1011	-16.6096	-16.6096	-16.6096	-16.5137	-16.6096	-16.6096	-16.2299	-16.6096	-16.6096
Gdf11	-16.4179	-16.544	-16.3367	-16.6096	-16.5046	-16.0331	-15.9024	-16.5349	-16.4012	-16.6096	-16.6096	-16.6096	-16.6096	-16.6096	-16.16	-16.6096	-16.5082	-16.6096	-16.4311	-16.2502	-16.5153	-16.6096	-15.9152	-16.6096	-16.3507	-16.6096	-16.2943	-16.2287	-15.9398	-16.6096	-16.6096	-16.6096	-16.6096	-16.3209	-16.3607	-16.6096	-16.6096	-16.4821	-16.2207	-16.6096	-15.7868	-16.0507	-16.6096	-16.6096
Gdf15	-16.6096	-16.6096	-16.6096	-16.6096	-16.6096	-16.6096	-16.6096	-16.6096	-16.5894	-16.6096	-16.6096	-16.4264	-16.6096	-16.6096	-16.6096	-16.6096	-16.6096	-16.6096	-16.6096	-16.2502	-16.6096	-16.5022	-16.6096	-16.6096	-16.6096	-16.6096	-16.6096	-16.6096	-16.6096	-16.6096	-16.6096	-16.6096	-16.6096	-16.6096	-16.5563	-16.6096	-16.6096	-16.0616	-16.6096	-16.6096	-16.6096	-16.6096	-16.6096	-15.8465
Gdf2	-15.7877	-15.4507	-15.4399	-15.4039	-15.623	-16.6096	-16.6096	-16.5349	-16.5694	-16.6096	-16.6096	-16.6096	-16.6096	-16.6096	-16.6096	-16.6096	-16.6096	-16.6096	-16.6096	-16.6096	-16.5153	-16.6096	-16.6096	-16.6096	-16.5631	-16.6096	-16.6096	-16.6096	-16.6096	-16.6096	-16.6096	-16.6096	-16.6096	-16.458	-16.6096	-16.6096	-16.6096	-16.6096	-16.6096	-16.6096	-16.6096	-16.6096	-16.6096	-16.6096
Gdf3	-16.6096	-16.6096	-16.6096	-16.6096	-16.6096	-16.6096	-16.6096	-16.4638	-16.6096	-16.6096	-16.6096	-16.6096	-16.6096	-16.6096	-16.6096	-16.581	-16.6096	-16.6096	-16.5176	-16.6096	-16.6096	-16.6096	-16.6096	-16.6096	-16.6096	-16.6096	-16.6096	-16.6096	-16.6096	-13.2647	-16.6096	-16.6096	-16.6096	-16.6096	-16.6096	-16.6096	-16.6096	-16.6096	-16.5609	-16.6096	-16.6096	-16.4906	-16.6096	-16.6096
Gdf5	-16.6096	-16.6096	-16.6096	-16.6096	-16.6096	-16.6096	-16.6096	-16.5349	-16.5894	-16.6096	-16.6096	-16.6096	-16.6096	-16.6096	-16.6096	-16.6096	-16.6096	-16.6096	-16.5629	-16.6096	-16.6096	-16.6096	-16.6096	-16.6096	-16.5631	-16.6096	-16.6096	-16.6096	-16.6096	-16.6096	-16.6096	-16.6096	-16.6096	-16.6096	-16.5563	-16.6096	-16.6096	-16.6096	-16.5609	-16.6096	-16.6096	-16.6096	-16.6096	-16.6096
Gdf6	-16.4179	-13.9803	-14.1288	-16.6096	-15.7981	-16.6096	-16.6096	-16.4638	-16.6096	-16.6096	-16.6096	-16.4264	-16.5347	-16.6096	-16.6096	-16.581	-16.4135	-16.6096	-16.5629	-16.6096	-16.4268	-16.5022	-16.6096	-15.0147	-16.4744	-16.6096	-16.4967	-16.6096	-16.6096	-16.6096	-16.4402	-16.6096	-16.6096	-16.6096	-16.5563	-16.6096	-16.6096	-16.6096	-15.2224	-16.6096	-16.6096	-16.4906	-16.6096	-16.6096
Gdf7	-16.6096	-16.6096	-16.6096	-16.6096	-16.6096	-16.6096	-16.6096	-16.6096	-16.6096	-16.6096	-16.6096	-16.6096	-16.6096	-16.6096	-16.6096	-16.6096	-16.6096	-16.6096	-16.6096	-16.6096	-16.6096	-16.6096	-16.6096	-16.6096	-16.6096	-16.6096	-16.6096	-16.6096	-16.6096	-16.6096	-16.6096	-16.6096	-16.6096	-16.6096	-16.6096	-16.6096	-16.6096	-16.6096	-16.6096	-16.6096	-16.6096	-16.5489	-16.6096	-16.6096
Gdf9	-16.6096	-16.6096	-16.3367	-16.2747	-16.5046	-16.6096	-16.6096	-16.4638	-16.4551	-16.6096	-16.6096	-16.6096	-16.4635	-16.6096	-16.16	-16.5254	-16.6096	-16.5231	-16.4737	-16.6096	-16.6096	-16.6096	-16.6096	-16.6096	-16.5631	-16.6096	-16.6096	-16.4066	-16.6096	-16.6096	-16.6096	-14.7276	-16.6096	-16.0804	-16.4552	-16.3962	-16.6096	-16.2566	-16.6096	-16.6096	-16.6096	-16.6096	-16.6096	-16.6096
Bmp1	-14.7666	-14.7227	-14.6402	-15.488	-15.061	-14.949	-14.9251	-15.3894	-14.9232	-14.1353	-12.7137	-15.9852	-14.2577	-15.6232	-15.5413	-16.3952	-15.4014	-15.9717	-15.1351	-14.4738	-14.1087	-14.3495	-14.374	-15.0147	-15.1571	-13.3323	-15.087	-15.1971	-15.4841	-16.6096	-14.3278	-14.9144	-15.2782	-14.1979	-15.0634	-15.0668	-13.1864	-16.2566	-15.2035	-14.9341	-14.8028	-15.1887	-14.2706	-15.8465
Bmp10	-16.6096	-16.6096	-16.6096	-16.4325	-16.6096	-16.6096	-16.6096	-16.6096	-16.6096	-16.6096	-16.6096	-16.6096	-16.6096	-16.6096	-16.6096	-16.6096	-16.6096	-16.6096	-16.6096	-16.6096	-16.6096	-16.6096	-16.6096	-16.6096	-16.6096	-16.6096	-16.6096	-16.6096	-16.6096	-16.6096	-16.6096	-16.6096	-16.6096	-16.6096	-16.6096	-16.6096	-16.6096	-16.6096	-16.6096	-16.6096	-16.6096	-16.6096	-16.6096	-16.6096
Bmp15	-16.6096	-16.6096	-16.6096	-16.6096	-16.6096	-16.6096	-16.6096	-16.6096	-16.6096	-16.6096	-16.6096	-16.6096	-16.6096	-16.6096	-16.6096	-16.6096	-16.6096	-16.6096	-16.6096	-16.6096	-16.6096	-16.6096	-16.6096	-16.6096	-16.6096	-16.6096	-16.6096	-16.6096	-16.6096	-16.6096	-16.6096	-16.6096	-16.6096	-16.6096	-16.6096	-16.6096	-16.6096	-16.6096	-16.6096	-16.6096	-16.6096	-16.6096	-16.6096	-16.6096
Bmp2	-13.4876	-11.9802	-13.2062	-11.941	-14.3314	-15.9411	-16.2131	-16.21	-16.2665	-16.6096	-16.6096	-16.2639	-13.6516	-12.7281	-14.2813	-15.4709	-14.9061	-14.1969	-15.4814	-13.9372	-12.438	-15.0193	-15.9152	-14.2757	-16.0649	-16.6096	-15.0074	-16.4066	-14.4253	-16.6096	-16.2886	-12.5799	-16.6096	-16.458	-15.769	-16.499	-13.8364	-16.0616	-14.4823	-16.3846	-16.356	-16.4345	-13.0608	-16.6096
Bmp2k	-15.6338	-15.7138	-15.4399	-16.1325	-15.7373	-15.0902	-15.6945	-15.7633	-15.9121	-16.3263	-16.6096	-14.7726	-15.2614	-14.3095	-14.6368	-13.2943	-15.7037	-15.2276	-16.1635	-16.6096	-15.9245	-16.2207	-16.6096	-14.2757	-15.6459	-14.1907	-15.9588	-16.0703	-15.9398	-15.4026	-15.6119	-15.2496	-15.6017	-15.9737	-15.9636	-15.5281	-12.7399	-15.1963	-15.4927	-15.0124	-15.9528	-15.5864	-15.8121	-15.3501
Bmp3	-16.6096	-16.544	-16.6096	-16.6096	-16.4548	-16.6096	-16.6096	-16.6096	-16.5894	-16.6096	-16.6096	-16.6096	-16.5347	-16.6096	-16.6096	-16.553	-16.6096	-16.5231	-16.5629	-16.6096	-16.6096	-16.6096	-16.6096	-16.6096	-16.5631	-16.6096	-16.6096	-16.4066	-15.9398	-15.4026	-16.2886	-16.6096	-15.7955	-16.6096	-16.5563	-15.234	-16.6096	-16.6096	-16.6096	-16.6096	-16.6096	-16.6096	-16.6096	-16.6096
Bmp4	-11.6331	-10.9728	-11.1809	-13.9119	-13.0819	-14.0458	-15.9594	-15.8513	-14.5463	-12.5926	-16.6096	-15.7517	-14.5581	-15.304	-15.3094	-16.2306	-11.8787	-16.0302	-15.8795	-13.6481	-15.147	-13.9635	-15.4483	-12.3475	-13.5326	-16.6096	-15.5119	-15.3709	-14.6262	-12.7934	-15.8042	-16.4566	-16.2845	-15.5338	-15.8958	-15.1904	-15.0511	-15.9732	-12.8829	-16.0185	-15.2661	-15.2845	-14.3798	-15.8465
Bmp5	-14.4681	-13.1346	-12.6871	-12.8501	-13.1348	-15.0416	-16.3589	-15.8974	-16.5111	-16.6096	-16.6096	-16.4264	-16.3308	-16.6096	-16.16	-16.3952	-14.3076	-16.5231	-14.6105	-16.2502	-15.4618	-15.6624	-16.6096	-16.6096	-15.5982	-16.6096	-13.5514	-14.9019	-14.2489	-16.6096	-14.1215	-16.4566	-16.0194	-13.5933	-14.7622	-15.234	-16.6096	-16.6096	-14.1313	-16.3846	-15.9528	-15.6811	-16.6096	-16.6096
Bmp6	-15.2196	-16.2029	-15.9093	-15.0441	-15.061	-16.3508	-16.3589	-16.4638	-16.5303	-16.3263	-16.6096	-16.4264	-14.1419	-16.6096	-16.16	-16.581	-16.3246	-14.1638	-16.4737	-16.6096	-15.7004	-15.9147	-16.6096	-16.6096	-16.3507	-16.6096	-16.4967	-15.9276	-16.6096	-16.6096	-16.4402	-16.192	-16.6096	-16.1956	-16.4552	-16.6096	-16.6096	-16.365	-16.5609	-16.6096	-16.356	-16.4345	-16.1564	-15.8465
Bmp7	-13.1195	-14.3009	-13.882	-12.1564	-12.8754	-15.0416	-15.9594	-15.0662	-14.1933	-15.0475	-16.6096	-15.2174	-15.7198	-16.6096	-16.16	-16.2085	-13.9018	-13.5368	-14.5986	-13.1632	-13.6297	-12.748	-14.0376	-15.0147	-15.1571	-13.3323	-14.1772	-13.8892	-11.7631	-13.6944	-13.1059	-16.6096	-15.4309	-12.7947	-14.6603	-15.148	-15.0511	-15.3549	-13.1272	-15.0952	-15.2661	-14.6851	-13.6074	-15.8465
Bmp8a	-16.6096	-16.5765	-16.6096	-16.6096	-16.6096	-16.6096	-16.6096	-16.4638	-15.9121	-15.4068	-16.6096	-16.6096	-16.4635	-16.6096	-16.16	-16.581	-16.6096	-16.6096	-16.6096	-16.6096	-16.3434	-16.6096	-16.6096	-16.6096	-16.6096	-14.1907	-16.6096	-16.6096	-16.6096	-16.6096	-16.6096	-16.4566	-16.6096	-16.6096	-16.5563	-16.6096	-16.6096	-16.365	-16.6096	-16.6096	-16.6096	-16.6096	-16.6096	-16.6096
Bmp8b	-16.2809	-16.4509	-16.3367	-16.6096	-16.5562	-16.4744	-16.4378	-16.396	-12.734	-12.3775	-16.6096	-14.8284	-16.2687	-16.6096	-16.6096	-16.553	-16.4135	-16.5231	-16.5176	-16.6096	-16.4268	-16.5022	-12.6242	-16.6096	-16.5181	-16.6096	-16.3919	-16.6096	-16.6096	-16.6096	-16.6096	-16.6096	-16.2845	-16.6096	-16.4552	-16.6096	-15.0511	-14.0722	-16.2207	-13.8937	-16.6096	-16.3806	-16.1564	-16.6096
Nodal	-16.0971	-16.5765	-16.1072	-15.6726	-14.6297	-16.4744	-16.4378	-16.5349	-16.5303	-16.6096	-16.6096	-16.6096	-16.5347	-16.6096	-16.6096	-16.6096	-15.8826	-16.4415	-16.5629	-16.6096	-16.5153	-16.6096	-16.6096	-16.6096	-14.5241	-16.6096	-16.4967	-16.4066	-11.705	-14.7547	-16.2886	-16.6096	-16.6096	-16.458	-16.5563	-16.6096	-16.6096	-16.6096	-16.5137	-16.6096	-16.6096	-16.6096	-15.8121	-16.6096
Acvrl1.AK087308	-14.2446	-15.2412	-16.1072	-16.4325	-16.2713	-16.3508	-16.4378	-16.5349	-15.8872	-16.3263	-16.6096	-15.5508	-13.1059	-16.0337	-16.6096	-16.581	-15.7037	-16.6096	-16.5176	-16.2502	-13.4775	-16.6096	-15.9152	-16.6096	-16.1655	-16.6096	-16.1168	-16.4066	-15.9398	-16.6096	-16.2886	-16.4566	-16.6096	-16.0804	-16.4552	-15.8292	-12.5596	-15.9732	-16.2591	-15.4843	-16.6096	-16.5489	-16.1564	-15.3501
Bmpr1b	-16.5692	-16.4211	-15.9093	-16.2747	-15.9279	-16.4744	-16.3589	-16.153	-16.6096	-16.6096	-16.6096	-16.6096	-16.6096	-16.6096	-16.6096	-16.6096	-16.6096	-16.6096	-15.8233	-16.6096	-16.6096	-15.6624	-16.6096	-15.0147	-16.3907	-16.6096	-16.2028	-16.2287	-16.6096	-16.6096	-16.1514	-16.6096	-16.2845	-16.3209	-16.1886	-16.3962	-16.6096	-16.6096	-16.1833	-16.6096	-16.356	-16.2299	-16.6096	-16.6096
Smad6.1	-12.583	-12.9011	-12.7897	-12.9361	-13.8491	-15.4223	-15.2414	-15.2938	-14.2718	-14.3151	-16.6096	-16.6096	-13.6417	-14.4608	-14.7779	-15.7767	-14.0365	-13.9371	-15.7692	-14.6727	-13.8566	-13.4575	-16.6096	-13.1366	-14.4272	-16.6096	-15.2152	-15.2814	-15.4841	-13.9693	-15.089	-15.9685	-15.1401	-14.975	-15.739	-15.3736	-15.0511	-16.365	-14.2043	-16.3846	-15.3798	-15.5562	-13.4207	-16.6096
Acvr2a	-14.3521	-14.3561	-14.8025	-14.4731	-14.6575	-15.4223	-15.3515	-14.7171	-15.179	-15.0475	-16.6096	-15.0757	-15.0123	-16.6096	-16.16	-16.2306	-14.615	-15.5309	-14.6588	-14.0027	-14.8026	-14.5761	-15.0962	-16.6096	-14.9635	-16.6096	-14.4922	-14.2649	-16.6096	-15.4026	-14.5686	-15.0723	-15.7955	-14.1391	-14.7031	-15.1904	-15.0511	-15.0995	-14.7293	-15.4843	-15.1608	-15.2599	-15.101	-16.6096
AK142585.Bmpr2	-13.1602	-13.3702	-13.4534	-13.7473	-13.8572	-14.862	-14.186	-14.4534	-15.091	-15.0475	-12.7137	-13.9587	-12.9336	-14.0473	-14.1799	-15.2186	-14.2048	-14.3191	-14.5637	-13.8746	-13.4229	-14.0746	-15.9152	-13.7894	-14.0531	-11.8501	-14.4654	-14.3084	-13.8212	-15.4026	-14.0898	-13.1554	-14.073	-13.9004	-14.6324	-14.0577	-13.8364	-14.027	-14.373	-12.9879	-14.2232	-14.3	-13.5424	-14.0539
Acvr2b	-12.3989	-12.9166	-11.9928	-12.2729	-11.4796	-11.5384	-11.3904	-11.3568	-12.3777	-12.5173	-11.1948	-13.1835	-13.3898	-13.5462	-13.1669	-13.724	-11.9854	-14.4526	-11.3974	-11.5916	-12.3237	-11.8185	-11.8237	-11.1687	-11.7281	-16.6096	-11.6455	-11.5506	-11.1266	-11.7777	-11.4143	-13.8399	-11.2722	-11.5987	-11.3725	-11.3437	-16.6096	-12.7251	-11.7661	-12.8378	-11.5863	-11.6443	-12.3006	-14.0539
Bmpr1a	-12.3791	-12.4061	-12.1207	-11.9336	-12.1707	-12.4242	-12.511	-12.5905	-12.5321	-12.7781	-12.7137	-13.2203	-13.5193	-14.1724	-14.2813	-14.744	-12.5645	-13.0102	-12.2753	-12.2309	-13.0074	-11.9317	-12.8039	-12.3475	-12.4208	-16.6096	-12.3192	-12.2741	-12.2944	-12.6652	-12.537	-13.5806	-12.5724	-12.2678	-12.2542	-12.4031	-16.6096	-12.8377	-12.1589	-13.9698	-12.3136	-12.5702	-12.1238	-15.8465
Id1	-11.984	-14.3702	-12.7897	-12.1308	-12.1732	-12.1679	-11.9929	-13.1502	-11.2629	-11.5792	-11.763	-12.682	-12.7318	-14.0473	-14.7779	-15.2748	-12.0374	-11.4709	-12.5185	-11.53	-12.5215	-10.8265	-12.2757	-10.7123	-11.8055	-16.6096	-11.7836	-12.0823	-11.9528	-11.2784	-12.9699	-14.379	-13.738	-11.7391	-12.3818	-13.3211	-12.7399	-12.5311	-11.282	-15.3767	-12.1919	-12.4508	-10.812	-15.8465
Id3	-11.1701	-12.2974	-11.2597	-11.7024	-11.2069	-11.0586	-11.6948	-11.4018	-11.9086	-13.3346	-12.7137	-15.7517	-11.5473	-14.63	-15.3094	-15.3695	-10.9637	-11.3427	-10.9039	-11.069	-11.7704	-10.6783	-12.4644	-10.8136	-10.9957	-16.6096	-10.2688	-10.8101	-11.6221	-10.9826	-11.9486	-15.4519	-11.6285	-11.0557	-11.3454	-11.4427	-11.2909	-14.8826	-10.7766	-15.7268	-11.8993	-11.5519	-10.5988	-14.9814
Acvr1	-14.6779	-14.6869	-14.4944	-14.8095	-15.0242	-15.3614	-15.4708	-15.1755	-15.8749	-15.8863	-16.6096	-16.4264	-14.5397	-15.304	-16.16	-16.3462	-15.2711	-14.9207	-15.1523	-15.9627	-15.1121	-15.0954	-15.4483	-16.6096	-14.9484	-16.6096	-15.2606	-15.7978	-15.1384	-15.4026	-15.2201	-13.9127	-15.1401	-15.0274	-15.284	-14.9169	-14.3195	-16.0616	-15.2804	-16.3846	-14.9707	-15.3608	-14.7683	-16.6096
Fgfr1	-12.5931	-12.2042	-12.4168	-13.0595	-12.4195	-12.5979	-11.8212	-11.555	-13.4954	-13.4351	-11.1948	-14.3906	-13.2114	-14.3095	-14.9343	-15.6525	-12.6229	-14.5348	-11.4832	-12.0128	-12.6851	-12.093	-14.0376	-12.6887	-12.3525	-8.72833	-12.2836	-11.5312	-12.5773	-13.2647	-12.4641	-16.4566	-10.4341	-12.3077	-11.2589	-11.9796	-12.1242	-14.8429	-12.2623	-14.48	-12.386	-12.3631	-12.1478	-15.3501
Fgfr2	-13.2177	-12.6219	-12.3683	-13.6964	-13.4946	-15.5525	-15.9594	-11.5689	-13.0546	-12.2808	-16.6096	-15.7517	-16.1521	-16.0337	-15.8177	-15.8431	-14.019	-15.4096	-13.0363	-13.1262	-15.8081	-13.1839	-13.2486	-16.6096	-15.2099	-14.1907	-13.5655	-12.2315	-15.1384	-14.3092	-15.6119	-16.3182	-13.689	-15.0818	-12.8345	-13.2862	-16.6096	-15.7364	-13.2866	-16.6096	-16.356	-14.3381	-13.2042	-16.6096
Fgfr3	-13.8259	-13.2673	-13.6326	-14.1312	-14.2763	-15.9411	-15.8476	-14.8927	-16.4012	-16.6096	-16.6096	-16.6096	-16.0972	-15.0428	-16.6096	-16.4719	-14.7245	-14.0688	-15.1181	-15.1781	-16.4268	-15.3512	-16.6096	-15.0147	-15.2834	-16.6096	-14.8958	-14.657	-14.6262	-16.6096	-16.1514	-13.2783	-16.2845	-15.8743	-15.0449	-15.9698	-16.6096	-16.365	-15.2804	-16.3846	-16.356	-16.0935	-14.169	-16.6096
[truncated: 2 more columns]

## Sheet: EDF8e
Extended Data Figure 8e
WT expression
	Node/Notochord	SpT-Gly	Parietal endoderm	Somitic mesoderm	Caudal mesoderm	p-TGC	Caudal neural plate	Paraxial mesoderm	Lateral & intermediate mesoderm	Allantois	Cardiopharyngeal mesoderm	Epiblast	Forebrain/Midbrain/Hindbrain	Rostral neural plate	TGC progenitors	Tail bud - mesoderm	ExE visceral endoderm	Amnion/Chorion	Neural plate boundary	ExE mesoderm	Rostral mesoderm	Tail bud - neural	Definitive ectoderm	Caudal epiblast	Presomitic mesoderm	Cardiomyocytes	Visceral endoderm - anterior	Neural crest	Early nascent mesoderm	Erythroid 1	Blood progenitors	Neural tube/Floor plate	Erythroid 2	Primitive streak	Late nascent mesoderm	Gut	Hindgut	Definitive endoderm	Visceral endoderm	PGC	Haematoendothelial progenitors	Erythroid 3	Intermediate Chorion	Anterior Primitive Streak	Amnion/Chorion progenitor	EPC progenitors	Surface ectoderm	SpA-TGC	Endothelial cells
Bmp4	-14.9573	-16.0315	-16.1655	-15.2205	-14.9968	-16.6096	-16.1144	-15.2538	-12.8638	-11.3473	-12.9008	-16.0778	-15.4528	-15.7495	-16.1399	-15.3875	-15.8642	-10.7796	-14.2427	-11.2452	-14.8447	-14.5767	-15.5921	-14.5617	-15.1738	-13.8446	-15.6119	-15.1588	-14.4143	-13.8423	-14.3537	-15.7001	-15.3878	-16.097	-13.6826	-14.6896	-14.3554	-16.2601	-15.0822	-11.8988	-13.9733	-16.0332	-13.0588	-16.6096	-10.8795	-15.9892	-12.4066	-13.7031	-14.5269
Bmp8b	-16.3895	-14.6706	-16.5669	-16.6096	-16.5118	-15.8693	-16.3409	-16.6096	-16.421	-16.3557	-16.5579	-16.4525	-16.4249	-16.5394	-14.0426	-16.6096	-16.5678	-16.3876	-16.428	-16.518	-16.6096	-16.4968	-16.4789	-16.4938	-16.22	-16.6096	-16.2886	-16.6096	-16.5531	-16.448	-16.414	-16.3486	-16.5347	-16.6096	-16.4551	-16.3028	-16.6096	-16.6096	-16.2826	-16.6096	-16.5502	-16.5019	-13.2048	-16.6096	-16.5134	-15.4049	-16.1261	-15.551	-16.2519
Bmp2	-13.4535	-16.5234	-12.6969	-15.9417	-16.1757	-16.6096	-15.9188	-15.9726	-15.8453	-13.4851	-14.0724	-16.1665	-15.3125	-15.9028	-16.3558	-16.2687	-13.6998	-11.9196	-14.3197	-13.6704	-15.4388	-16.3588	-16.2272	-16.1934	-16.4017	-11.9383	-11.3194	-15.6015	-14.6025	-14.3134	-11.9183	-16.2182	-14.7784	-15.8177	-15.486	-14.2626	-14.5891	-12.8286	-12.4482	-15.055	-12.0313	-15.2012	-16.2511	-12.5624	-12.8931	-16.4036	-15.0054	-14.5225	-13.287
Wnt6	-15.1172	-14.7419	-16.0729	-16.1319	-14.85	-16.6096	-14.9311	-16.1835	-15.685	-15.7097	-16.3237	-16.3624	-15.001	-15.623	-16.452	-14.8164	-16.4876	-14.3385	-12.6318	-15.3733	-16.4665	-14.4056	-15.4629	-14.652	-15.4459	-16.2789	-16.6096	-15.8253	-16.4206	-16.6096	-16.6096	-15.9882	-16.3956	-16.2258	-16.1539	-15.1989	-14.4184	-16.6096	-15.8336	-15.055	-16.2849	-16.4677	-12.614	-16.6096	-14.3205	-16.2233	-10.5984	-16.6096	-16.4197
Wnt7b	-16.3895	-15.811	-16.0433	-16.5405	-16.5118	-15.8693	-16.4035	-16.4306	-16.5532	-16.1909	-16.5079	-16.4525	-15.8584	-16.347	-15.9522	-16.3467	-16.5073	-16.44	-15.7577	-16.377	-16.3363	-16.5334	-16.5041	-16.3866	-16.6096	-16.4348	-16.2886	-16.2435	-16.5256	-16.5266	-16.6096	-16.2182	-16.5347	-16.5243	-16.3737	-16.4481	-16.2248	-16.6096	-16.3423	-15.7818	-16.4931	-16.4677	-11.7552	-16.2388	-16.3659	-16.2233	-14.8702	-15.551	-16.4197
Germline KO expression
	Node/Notochord	SpT-Gly	Somitic mesoderm	Caudal mesoderm	p-TGC	Caudal neural plate	Paraxial mesoderm	Lateral & intermediate mesoderm	Allantois	Cardiopharyngeal mesoderm	Epiblast	Forebrain/Midbrain/Hindbrain	Rostral neural plate	Tail bud - mesoderm	ExE visceral endoderm	Amnion/Chorion	ExE mesoderm	Rostral mesoderm	Tail bud - neural	Definitive ectoderm	Caudal epiblast	Presomitic mesoderm	Cardiomyocytes	Visceral endoderm - anterior	Neural crest	Early nascent mesoderm	Erythroid 1	Neural tube/Floor plate	Erythroid 2	Primitive streak	Late nascent mesoderm	Gut	Hindgut	Definitive endoderm	Visceral endoderm	Haematoendothelial progenitors	Erythroid 3	Intermediate Chorion	Anterior Primitive Streak	Amnion/Chorion progenitor	Surface ectoderm	SpA-TGC	Endothelial cells	Chorion	Chorion progenitors
Bmp4	-16.6096	-16.6096	-16.6096	-16.4809	-16.6096	-16.6096	-16.6096	-16.5146	-16.6096	-16.6096	-16.6096	-16.6096	-16.6096	-16.6096	-16.6096	-15.5899	-16.0007	-16.6096	-16.6096	-15.6264	-16.6096	-16.6096	-16.6096	-16.6096	-16.6096	-16.6096	-16.6096	-16.6096	-16.6096	-16.6096	-16.6096	-16.6096	-16.6096	-16.6096	-16.6096	-16.6096	-16.6096	-16.6096	-16.6096	-16.0817	-16.6096	-16.6096	-16.6096	-16.6096	-15.7561
Bmp8b	-16.6096	-16.6096	-16.2467	-16.6096	-16.6096	-16.6096	-16.6096	-16.4254	-14.8104	-16.6096	-15.7675	-16.4221	-16.6096	-16.1191	-16.6096	-16.6096	-16.0007	-16.6096	-16.4639	-16.6096	-16.6096	-16.6096	-16.6096	-16.6096	-16.6096	-15.8755	-16.6096	-16.2362	-15.3269	-16.6096	-16.6096	-16.1156	-16.3134	-16.6096	-16.6096	-16.6096	-16.6096	-11.9557	-16.6096	-16.6096	-16.6096	-16.6096	-16.6096	-12.5715	-12.2333
Bmp2	-15.4895	-16.6096	-16.2467	-16.3627	-16.6096	-16.1806	-16.0089	-15.8029	-12.8652	-14.0194	-15.7675	-16.6096	-15.9169	-16.1191	-12.8311	-12.0072	-13.0857	-16.6096	-16.3315	-16.6096	-16.2277	-16.6096	-11.3414	-10.802	-16.6096	-14.2934	-13.1081	-15.6941	-13.8585	-16.6096	-15.6357	-13.9838	-13.5976	-12.3352	-11.5	-11.8485	-16.6096	-16.6096	-11.9848	-12.0528	-13.7159	-16.6096	-13.5647	-16.6096	-16.6096
Wnt6	-13.7114	-16.6096	-15.9569	-15.2913	-16.6096	-15.3554	-16.2782	-15.6435	-14.8104	-16.3406	-16.6096	-14.9222	-15.395	-15.4623	-16.6096	-15.5899	-16.0007	-16.6096	-15.0151	-16.6096	-14.7113	-16.6096	-16.1575	-16.6096	-15.1271	-16.6096	-16.6096	-16.6096	-16.6096	-16.6096	-15.6357	-15.0047	-13.9939	-16.6096	-14.2577	-15.8917	-16.6096	-16.6096	-16.6096	-14.7412	-10.7832	-16.6096	-16.6096	-13.079	-13.7114
Wnt7b	-15.9435	-16.6096	-16.2467	-16.4809	-16.6096	-15.8503	-16.6096	-16.3414	-16.6096	-16.3406	-16.6096	-16.1074	-16.1743	-16.1191	-15.8036	-16.6096	-14.5562	-16.6096	-16.4639	-15.6264	-16.6096	-16.6096	-16.6096	-16.6096	-15.1271	-15.8755	-16.6096	-16.2362	-16.6096	-16.6096	-16.6096	-16.6096	-16.0677	-16.6096	-16.6096	-16.6096	-16.6096	-11.9557	-16.6096	-16.6096	-13.5834	-16.6096	-16.1632	-10.9275	-10.9828
[truncated: 2 more columns]
