# Supplementary material for: Temporal BMP4 effects on mouse embryonic and extraembryonic development
Source: Nature. 2024 Sep 18;634(8034):652–61. doi: 10.1038/s41586-024-07937-5 (PMC11485214; doi:10.1038/s41586-024-07937-5)
Supplement: Supplementary file 23 — Source Data Extended Data Fig. 9 [file 41586_2024_7937_MOESM23_ESM.xlsx]

## Sheet: Sheet1
Extended Data Figure 9c - qPCR
sample	group	gene	dCt
1	control	Pcdh12	6.98259
2	control	Pcdh12	7.13103
3	control	Pcdh12	6.24457
4	control	Pcdh12	4.92861
1	treated	Pcdh12	7.02518
2	treated	Pcdh12	8.07485
3	treated	Pcdh12	7.49879
1	control	Ascl2	5.22441
2	control	Ascl2	4.42843
3	control	Ascl2	3.91466
4	control	Ascl2	4.17239
1	treated	Ascl2	5.52895
2	treated	Ascl2	5.97312
3	treated	Ascl2	5.35644
1	control	Chsy1	4.15348
2	control	Chsy1	3.8663
3	control	Chsy1	4.71951
4	control	Chsy1	3.22794
1	treated	Chsy1	5.61746
2	treated	Chsy1	5.13556
3	treated	Chsy1	4.86705
1	control	Adm	7.96775
2	control	Adm	8.73611
3	control	Adm	7.15705
1	treated	Adm	9.34825
2	treated	Adm	9.84826
3	treated	Adm	8.79554
1	control	Hand1	2.71025
2	control	Hand1	2.63885
3	control	Hand1	2.78651
1	treated	Hand1	4.60614
2	treated	Hand1	4.18431
3	treated	Hand1	3.72717
