# Supplementary material for: Temporal BMP4 effects on mouse embryonic and extraembryonic development
Source: Nature. 2024 Sep 18;634(8034):652–61. doi: 10.1038/s41586-024-07937-5 (PMC11485214; doi:10.1038/s41586-024-07937-5)
Supplement: Supplementary file 24 — Source Data Extended Data Fig. 10 [file 41586_2024_7937_MOESM24_ESM.xlsx]

## Sheet: EDF10d
Extended Data Figure 10
Extended Data Figure 10d - pseudobulk cell type frequencies per genotype
wt	tetraploid	germline	cell_type	tetraploid_non_log2	wt_non_log2	germline_non_log2
-0.74945	-0.975135	-1.59653	Chorion	0.507692	0.59383	0.32967
-2.96587	-1.69576	-1.80231	Chorion progenitors	0.307692	0.126992	0.285714
-5.28329	-3.99911	-3.1728	Intermediate Chorion	0.0615385	0.0246787	0.10989
-3.17773	-5.93151	-3.68181	SpT-Gly	0.0153846	0.109512	0.0769231
-3.8281	-4.97623	-9.96578	EPC progenitors	0.0307692	0.0694087	0
-4.28249	-5.93151	-9.96578	TGC progenitors	0.0153846	0.0503856	0
-6.17361	-4.97623	-4.15985	p-TGC	0.0307692	0.0128535	0.0549451
-6.22817	-4.97623	-2.79729	SpA-TGC	0.0307692	0.0123393	0.142857

## Sheet: EDF10e
Extended Data Figure 10e
Bmp4 germline KO embryos - number of cells per embryo and cell type
	Forebrain/Midbrain/Hindbrain	Rostral neural plate	Surface ectoderm	Neural crest	Caudal neural plate	Neural tube/Floor plate	Definitive ectoderm	Tail bud - neural	Epiblast	PGC	Caudal epiblast	Primitive streak	Tail bud - mesoderm	Late nascent mesoderm	Early nascent mesoderm	Caudal mesoderm	Presomitic mesoderm	Somitic mesoderm	Paraxial mesoderm	Rostral mesoderm	Cardiopharyngeal mesoderm	Cardiomyocytes	Amnion/Chorion progenitor	Amnion/Chorion	Lateral & intermediate mesoderm	ExE mesoderm	Allantois	Haematoendothelial progenitors	Endothelial cells	Blood progenitors	Erythroid 1	Erythroid 2	Erythroid 3	Anterior Primitive Streak	Node/Notochord	Definitive endoderm	Gut	Hindgut
x4e26_Embryo_ExE_Bmp4_KO	4	51	13	1	25	2	6	34	0	0	17	0	12	16	1	53	12	2	36	1	31	10	31	32	40	10	1	12	8	1	7	3	1	0	6	0	32	44
x4e34_Embryo_ExE_Bmp4_KO	28	65	22	7	22	10	1	49	0	0	24	0	15	6	0	55	5	6	24	14	34	29	2	7	76	18	7	7	22	0	0	0	1	0	16	0	15	83
x4e35_Embryo_ExE_Bmp4_KO	29	37	18	8	21	5	0	39	0	0	16	0	5	2	0	23	4	8	20	24	57	16	12	20	40	10	9	18	17	0	4	0	2	0	16	0	15	63
x4e37_Embryo_ExE_Bmp4_KO	15	75	19	2	16	2	1	47	2	0	24	1	4	13	0	54	8	5	26	4	34	17	2	7	31	2	0	16	10	0	2	0	0	0	17	0	28	83
x6e9_Embryo_ExE_Bmp4_KO	0	0	0	0	0	0	1	0	10	0	0	5	0	0	20	0	0	0	0	0	0	0	0	0	0	1	0	0	0	0	0	0	0	8	0	3	2	0
embryonic Bmp4 KO embryos - number of cells per embryo and cell type
	Forebrain/Midbrain/Hindbrain	Rostral neural plate	Surface ectoderm	Neural crest	Caudal neural plate	Neural tube/Floor plate	Definitive ectoderm	Tail bud - neural	Epiblast	PGC	Caudal epiblast	Primitive streak	Tail bud - mesoderm	Late nascent mesoderm	Early nascent mesoderm	Caudal mesoderm	Presomitic mesoderm	Somitic mesoderm	Paraxial mesoderm	Rostral mesoderm	Cardiopharyngeal mesoderm	Cardiomyocytes	Amnion/Chorion progenitor	Amnion/Chorion	Lateral & intermediate mesoderm	ExE mesoderm	Allantois	Haematoendothelial progenitors	Endothelial cells	Blood progenitors	Erythroid 1	Erythroid 2	Erythroid 3	Anterior Primitive Streak	Node/Notochord	Definitive endoderm	Gut	Hindgut
x10e12_Embryo_Bmp4_KO	3	88	11	0	27	1	13	12	1	4	23	0	13	30	0	32	10	2	59	11	47	0	43	20	10	28	13	9	0	1	28	21	3	0	4	0	6	3
x10e13_Embryo_Bmp4_KO	0	35	11	0	8	1	21	4	6	6	25	4	14	43	3	3	0	0	29	5	27	1	47	14	5	36	11	6	1	0	25	16	2	1	7	0	9	0
x10e14_Embryo_Bmp4_KO	0	28	8	0	5	0	31	1	26	4	24	11	10	41	9	2	0	0	26	24	24	0	30	6	2	22	1	6	0	1	22	2	0	1	12	0	6	1
x10e15_Embryo_Bmp4_KO	16	16	11	13	12	5	0	16	0	2	4	0	3	1	0	6	1	4	11	12	31	19	3	12	17	10	13	7	7	0	1	0	0	0	3	0	1	7
x10e16_Embryo_Bmp4_KO	7	26	7	2	13	0	3	17	0	3	20	0	6	6	0	14	7	1	16	5	13	8	1	5	21	5	9	4	3	0	0	0	0	0	4	0	6	5
x10e1_Embryo_Bmp4_KO	0	1	0	0	0	0	4	0	6	0	1	19	0	10	100	0	0	0	0	1	2	0	19	0	0	11	0	3	0	1	1	0	0	33	3	7	2	0
x10e2_Embryo_Bmp4_KO	0	14	10	0	2	0	27	1	34	17	12	11	2	33	35	0	0	0	3	11	13	1	53	4	2	26	4	12	0	2	17	1	0	2	8	1	15	1
x10e3_Embryo_Bmp4_KO	0	1	0	1	0	0	5	0	47	3	1	24	0	11	92	0	0	0	0	0	2	0	3	0	0	12	0	6	0	1	1	0	0	12	0	3	8	0
x10e5_Embryo_Bmp4_KO	3	101	12	2	35	0	22	28	3	7	23	1	18	40	2	28	7	0	73	9	57	1	60	20	20	35	14	10	1	1	33	9	6	0	13	0	16	1
x10e7_Embryo_Bmp4_KO	0	3	5	0	0	0	20	0	74	13	4	36	1	16	159	0	0	0	0	0	2	0	32	0	0	25	1	9	0	2	1	0	0	26	7	14	8	0
x10e9_Embryo_Bmp4_KO	0	7	10	0	6	0	31	1	43	5	19	26	0	43	47	0	0	0	3	13	16	0	56	9	1	31	6	8	0	3	30	7	0	5	10	0	12	2
x7e111_Embryo_Bmp4_KO	2	52	21	0	29	1	2	27	4	13	31	2	20	26	1	37	3	1	24	8	32	3	13	5	16	22	15	11	1	0	0	0	1	2	4	0	16	8
x7e14_Embryo_Bmp4_KO	16	41	29	8	19	9	4	34	1	3	15	0	5	5	0	27	14	6	12	3	34	10	2	6	26	10	9	10	12	0	3	4	8	0	10	0	9	29
x7e17_Embryo_Bmp4_KO	5	16	4	0	2	0	0	12	0	2	5	0	1	1	1	6	6	1	3	0	2	3	0	0	8	3	1	1	1	0	5	2	0	0	1	0	1	0
x8e11_Embryo_Bmp4_KO	2	19	12	0	11	0	9	6	1	9	5	0	5	7	0	12	9	1	23	3	19	0	28	7	7	21	5	17	2	1	24	13	7	0	16	0	13	5
x8e21_Embryo_Bmp4_KO	0	19	7	0	5	0	39	0	106	0	29	48	0	14	62	0	0	0	3	2	1	0	1	0	0	0	0	0	0	0	0	0	0	15	29	2	4	0
x8e22_Embryo_Bmp4_KO	0	11	18	1	4	1	7	2	7	37	19	3	4	25	4	0	0	0	3	8	4	0	29	1	1	15	5	4	0	1	4	0	0	2	31	0	11	0
x8e23_Embryo_Bmp4_KO	0	6	7	0	2	0	7	0	16	20	9	13	0	68	40	0	0	0	11	23	13	0	7	1	0	20	3	7	0	0	1	0	0	2	36	1	3	0
time-matched WT embryos - number of cells per embryo and cell type
embryo_rank	Forebrain/Midbrain/Hindbrain	Rostral neural plate	Surface ectoderm	Neural crest	Caudal neural plate	Neural tube/Floor plate	Definitive ectoderm	Tail bud - neural	Epiblast	PGC	Caudal epiblast	Primitive streak	Tail bud - mesoderm	Late nascent mesoderm	Early nascent mesoderm	Caudal mesoderm	Presomitic mesoderm	Somitic mesoderm	Paraxial mesoderm	Rostral mesoderm	Cardiopharyngeal mesoderm	Cardiomyocytes	Amnion/Chorion progenitor	Amnion/Chorion	Lateral & intermediate mesoderm	ExE mesoderm	Allantois	Haematoendothelial progenitors	Endothelial cells	Blood progenitors	Erythroid 1	Erythroid 2	Erythroid 3	Anterior Primitive Streak	Node/Notochord	Definitive endoderm	Gut	Hindgut
219	8	91	24	0	29	0	18	28	9	1	31	1	7	10	3	77	9	12	27	0	41	2	26	45	38	23	28	18	8	0	13	26	2	0	15	0	32	9
230	4	35	8	0	19	2	8	26	3	2	22	0	6	1	1	22	6	11	10	0	26	2	21	9	20	15	15	11	3	0	8	14	3	0	3	0	14	4
232	1	46	7	0	15	2	12	37	9	2	22	1	6	8	0	66	11	11	21	1	29	4	26	25	15	20	20	15	7	0	7	23	13	0	15	0	32	1
233	6	54	5	0	17	4	5	34	8	1	17	0	6	5	0	55	6	11	19	1	20	1	15	15	27	14	16	12	4	0	9	20	26	0	11	0	11	3
234	8	46	19	1	21	5	5	24	1	2	27	0	4	6	0	41	9	11	21	1	31	4	26	34	20	23	18	8	14	0	13	13	17	0	7	0	13	7
235	9	32	4	1	8	1	8	17	2	0	14	0	1	2	0	19	5	8	10	0	26	3	16	14	17	14	18	8	11	0	2	6	12	0	4	0	10	6
236	7	34	14	1	18	6	7	32	3	0	8	0	3	4	0	18	4	15	9	1	25	8	13	8	26	16	12	4	11	0	1	2	5	0	3	0	10	2
237	31	54	29	3	16	10	6	61	2	3	38	0	12	1	0	55	10	29	18	0	38	7	29	130	78	22	49	34	31	0	3	50	88	0	7	0	28	27
238	13	29	24	0	27	10	3	29	2	2	12	0	10	1	0	24	5	24	15	0	14	4	24	51	35	6	19	10	12	0	2	11	36	0	1	0	17	11
240	34	37	15	6	22	76	4	49	1	0	22	0	5	4	1	26	4	40	24	0	41	23	9	18	48	12	31	12	16	0	0	0	0	0	4	0	11	7
241	20	27	21	3	9	18	3	10	2	1	13	0	6	2	0	17	2	16	18	1	22	9	10	43	33	9	16	2	17	0	3	8	23	0	2	0	8	7
242	42	44	24	13	20	71	2	49	1	1	29	0	9	2	0	33	7	28	41	0	65	22	9	36	73	19	38	24	32	0	2	7	13	0	5	0	14	24
243	19	37	11	7	13	22	1	45	0	6	18	0	17	3	0	32	8	15	53	1	45	10	20	54	94	27	56	24	23	0	7	20	106	0	2	0	17	18
244	1	0	0	0	3	6	0	13	0	0	4	0	1	2	0	6	3	3	3	0	6	1	2	6	8	0	3	1	4	0	4	13	41	0	0	0	0	0
245	20	16	15	11	4	34	1	24	0	2	11	0	3	1	0	10	2	15	18	1	34	9	7	47	16	3	12	6	18	0	1	5	51	0	3	0	7	9
246	40	18	14	8	3	41	0	14	2	4	6	0	7	1	0	21	6	26	69	0	63	14	21	58	69	22	44	20	21	0	2	9	73	0	2	0	16	26
247	22	15	20	13	4	44	1	20	0	1	14	0	2	1	0	11	6	24	18	0	37	8	14	53	45	7	23	14	12	0	1	12	47	0	5	0	6	6
248	43	21	15	30	9	89	0	43	1	0	20	0	7	0	0	24	7	22	50	1	51	20	19	55	92	12	54	19	27	0	1	18	149	0	4	0	8	16
249	8	3	6	10	3	19	2	9	0	0	5	0	4	1	0	3	1	3	9	1	13	2	2	38	22	1	10	7	6	0	2	2	19	0	0	0	1	2
250	27	8	25	11	3	83	0	24	0	0	10	0	3	1	0	12	2	24	25	1	32	16	13	41	42	10	34	11	35	0	0	3	48	0	8	0	13	10
251	33	13	7	31	3	81	0	32	0	3	14	0	14	0	1	14	3	36	32	2	44	5	17	62	60	9	41	20	26	0	0	3	111	0	1	0	7	9
252	25	11	17	4	4	115	0	23	0	1	1	0	7	0	0	9	1	33	23	0	46	10	5	74	90	6	110	7	62	0	0	0	26	0	3	0	5	5
253	3	1	0	0	1	26	0	0	0	0	0	0	0	0	0	0	0	12	2	0	4	1	1	18	11	1	25	3	19	0	0	0	1	0	0	0	2	0
