# Supplementary material for: Temporal BMP4 effects on mouse embryonic and extraembryonic development
Source: Nature. 2024 Sep 18;634(8034):652–61. doi: 10.1038/s41586-024-07937-5 (PMC11485214; doi:10.1038/s41586-024-07937-5)
Supplement: Supplementary file 25 — Source Data Extended Data Fig. 12 [file 41586_2024_7937_MOESM25_ESM.xlsx]

## Sheet: EDF12a
Extended Data Figure 12
Extended Data Figure 12a
Embryonic Bmp4-KO log2 frequency	Embryonic Bmp4-KO frequency	Time Matched WT Embryonic Bmp4-KO frequency log2	Time Matched WT Embryonic Bmp4-KO frequency	Germline Bmp4 KO frequency log2	Germline Bmp4 KO frequency	Matched WT Germline Bmp4 KO frequency log2	Matched WT Germline Bmp4 KO frequency	cell_type
-5.95162	0.0151579	-8.12607	0.0025794	-9.96578	0	-8.12607	0.0025794	PGC
-4.68428	0.0378947	-5.11733	0.0278091	-5.57347	0.02	-5.11733	0.0278091	Amnion/Chorion progenitor
-4.55015	0.0416842	-5.35364	0.0234564	-5.79415	0.0170213	-5.35364	0.0234564	ExE mesoderm
-5.13957	0.0273684	-4.13849	0.0557795	-6.92418	0.00723404	-4.13849	0.0557795	Allantois

## Sheet: EDF12b
Extended Data Figure 12b
Extraembryonic mesoderm										Allantois
embryo	developmental_time	genotype	Hand1	Msx1	Tbx4	Snai1				embryo	developmental_time	genotype	Hand1	Msx1	Tbx4	Snai1
WT_embryo_123	6.69833	WT	-10.406	-11.8345	-13.8023	-11.5679				WT_embryo_202	7.79697	WT	-9.40243	-10.9555	-11.5695	-11.6719
WT_embryo_140	6.88697	WT	-9.50846	-10.9825	-13.6078	-11.7407				WT_embryo_204	7.81277	WT	-9.72753	-11.1273	-11.3938	-11.48
WT_embryo_141	6.90337	WT	-9.64041	-10.8601	-13.8023	-12.1969				WT_embryo_207	7.83706	WT	-9.59429	-10.8791	-11.2393	-11.989
WT_embryo_142	6.91977	WT	-9.63977	-11.0679	-13.6477	-13.0072				WT_embryo_208	7.84523	WT	-9.14669	-10.4185	-11.8669	-11.796
WT_embryo_143	6.93734	WT	-9.22829	-10.7428	-13.8023	-12.107				WT_embryo_209	7.85343	WT	-9.33257	-10.8326	-11.4592	-12.3649
WT_embryo_146	6.99342	WT	-9.47143	-11.1353	-13.8023	-11.58				WT_embryo_213	7.88642	WT	-9.82365	-10.6481	-10.9886	-12.2804
WT_embryo_147	7.01275	WT	-9.65077	-10.9603	-13.8023	-12.8782				WT_embryo_215	7.90305	WT	-9.37556	-10.8979	-11.2893	-11.3991
WT_embryo_152	7.11554	WT	-9.75841	-11.1519	-13.8023	-12.6701				WT_embryo_216	7.91143	WT	-10.0078	-11.0303	-11.0562	-11.8787
WT_embryo_154	7.15791	WT	-9.82655	-10.9268	-13.8023	-12.1907				WT_embryo_217	7.91987	WT	-9.1497	-10.454	-11.2756	-11.3634
WT_embryo_155	7.17896	WT	-9.79881	-11.5978	-13.8023	-12.4781				WT_embryo_218	7.9284	WT	-9.37738	-10.3806	-11.2469	-11.2371
WT_embryo_157	7.22106	WT	-9.47624	-11.5234	-13.6594	-12.445				WT_embryo_219	7.93703	WT	-9.82685	-11.0998	-11.1127	-11.8825
WT_embryo_158	7.24211	WT	-9.85894	-11.3463	-13.8023	-12.2272				WT_embryo_220	7.94579	WT	-9.55397	-10.491	-11.6051	-11.3627
WT_embryo_161	7.30457	WT	-9.89327	-11.2444	-13.8023	-12.7364				WT_embryo_221	7.95472	WT	-10.5464	-10.5464	-11.5314	-11.6003
WT_embryo_162	7.32493	WT	-10.5012	-11.1819	-13.8023	-12.3976				WT_embryo_222	7.96383	WT	-9.76259	-10.6684	-11.2749	-10.9564
WT_embryo_164	7.36442	WT	-10.2744	-11.122	-13.8023	-12.7054				WT_embryo_223	7.97314	WT	-9.90595	-11.1621	-10.7584	-11.8318
WT_embryo_167	7.42066	WT	-9.81976	-11.2165	-13.5714	-12.4781				WT_embryo_224	7.98267	WT	-9.88212	-10.7023	-10.8905	-11.1689
WT_embryo_168	7.43848	WT	-9.61766	-11.0943	-13.8023	-12.3441				WT_embryo_225	7.99242	WT	-9.98572	-11.1904	-11.5136	-11.778
WT_embryo_170	7.47203	WT	-9.44084	-10.7928	-13.8023	-12.4826				WT_embryo_226	8.00242	WT	-10.0575	-10.6059	-11.399	-11.1533
WT_embryo_171	7.48881	WT	-9.61379	-11.3315	-13.8023	-12.1998				WT_embryo_227	8.01268	WT	-9.65509	-10.6099	-11.3797	-11.2311
WT_embryo_173	7.51962	WT	-9.60258	-10.9767	-13.6025	-12.1798				WT_embryo_228	8.02322	WT	-9.38281	-10.607	-11.1153	-11.1595
WT_embryo_174	7.5342	WT	-9.30988	-10.9093	-13.8023	-12.5891				WT_embryo_229	8.03405	WT	-11.1424	-11.3142	-10.8176	-10.7237
WT_embryo_175	7.54823	WT	-9.72433	-11.5152	-13.5158	-12.2644				WT_embryo_230	8.0452	WT	-10.1213	-11.1543	-11.5505	-11.9408
WT_embryo_176	7.56174	WT	-9.61169	-11.1962	-13.6164	-12.513				WT_embryo_231	8.05667	WT	-9.80029	-10.7798	-10.9617	-11.3111
WT_embryo_177	7.57472	WT	-9.68636	-11.2401	-13.5634	-12.2487				WT_embryo_232	8.06847	WT	-10.2272	-11.5761	-11.54	-11.8143
WT_embryo_178	7.5872	WT	-9.56943	-11.2966	-13.8023	-12.0057				WT_embryo_233	8.08062	WT	-10.0876	-11.2535	-11.9082	-12.0673
WT_embryo_180	7.61073	WT	-10.0852	-11.9903	-13.8023	-13.1542				WT_embryo_234	8.09312	WT	-10.155	-11.0509	-11.2978	-11.2511
WT_embryo_181	7.62161	WT	-9.44791	-11.6787	-13.6664	-12.4349				WT_embryo_235	8.10597	WT	-10.2568	-11.2167	-11.3075	-12.2405
WT_embryo_182	7.63249	WT	-9.8045	-11.3505	-13.4446	-12.3925				WT_embryo_236	8.11918	WT	-10.0307	-11.6197	-11.5531	-12.1007
WT_embryo_183	7.64178	WT	-9.63445	-11.465	-13.8023	-12.4688				WT_embryo_237	8.13273	WT	-10.5254	-10.9802	-10.9977	-11.4545
WT_embryo_184	7.65106	WT	-9.07468	-10.6121	-13.4727	-12.1133				WT_embryo_238	8.14663	WT	-10.2406	-11.0992	-10.9731	-11.361
WT_embryo_185	7.66035	WT	-9.86492	-11.7509	-13.8023	-12.7063				WT_embryo_239	8.16084	WT	-10.7042	-11.0295	-10.9155	-11.235
WT_embryo_186	7.66963	WT	-10.2665	-11.2888	-13.6616	-12.321				WT_embryo_240	8.17536	WT	-10.661	-11.6664	-11.2578	-12.0531
WT_embryo_187	7.67892	WT	-10.0973	-11.5968	-13.7136	-12.4325				WT_embryo_241	8.19016	WT	-10.2759	-11.174	-11.1201	-12.3547
WT_embryo_188	7.68821	WT	-10.0752	-11.5921	-13.6474	-12.6344				WT_embryo_242	8.20522	WT	-10.9311	-11.2897	-11.2897	-11.7973
WT_embryo_189	7.69749	WT	-10.0748	-12.3646	-13.8023	-12.3646				WT_embryo_243	8.22051	WT	-10.4854	-11.2999	-10.8807	-11.8244
WT_embryo_191	7.71352	WT	-9.45692	-11.9182	-13.8023	-12.1234				WT_embryo_245	8.25167	WT	-10.9386	-11.6711	-11.1128	-11.8916
WT_embryo_192	7.72153	WT	-9.34241	-11.3125	-13.8023	-11.8019				WT_embryo_246	8.2675	WT	-10.3339	-11.3296	-10.9948	-12.0995
WT_embryo_195	7.74425	WT	-9.7168	-11.7335	-13.578	-11.7335				WT_embryo_247	8.28347	WT	-10.7502	-11.0334	-11.138	-11.9455
WT_embryo_196	7.75176	WT	-9.4306	-11.1665	-13.8023	-10.9974				WT_embryo_248	8.29955	WT	-10.4265	-11.1458	-11.3163	-11.7821
WT_embryo_197	7.7592	WT	-9.52424	-11.6259	-13.4017	-12.0367				WT_embryo_249	8.31573	WT	-10.5244	-12.1356	-10.1236	-10.7223
WT_embryo_198	7.76664	WT	-9.68678	-11.7183	-12.9464	-12.4128				WT_embryo_250	8.33191	WT	-10.6814	-11.416	-11.3797	-11.466
WT_embryo_199	7.77408	WT	-9.57614	-11.4316	-13.2931	-12.249				WT_embryo_251	8.34815	WT	-11.1637	-11.2616	-11.2415	-11.8851
WT_embryo_200	7.78161	WT	-9.58601	-11.6399	-13.8023	-11.7781				WT_embryo_252	8.36441	WT	-11.2976	-11.7407	-11.0582	-12.0573
WT_embryo_201	7.78923	WT	-9.87419	-11.2999	-13.5114	-11.9223				WT_embryo_253	8.38068	WT	-11.3473	-11.4544	-10.8115	-12.1564
WT_embryo_202	7.79697	WT	-9.66027	-10.7712	-12.8593	-12.2939				x10e12_Embryo_Bmp4_KO	7.95472	Embryonic Bmp4-KO	-11.0779	-12.438	-13.8023	-12.8138
WT_embryo_203	7.80482	WT	-9.66875	-11.921	-13.8023	-12.0428				x10e13_Embryo_Bmp4_KO	7.81277	Embryonic Bmp4-KO	-10.9746	-11.9902	-13.8023	-13.36
WT_embryo_204	7.81277	WT	-9.54125	-11.053	-13.287	-11.964				x10e15_Embryo_Bmp4_KO	8.2675	Embryonic Bmp4-KO	-12.0172	-12.7237	-13.8023	-12.8017
WT_embryo_205	7.82081	WT	-9.98595	-10.9674	-13.8023	-11.7074				x10e16_Embryo_Bmp4_KO	8.11918	Embryonic Bmp4-KO	-10.8984	-11.5051	-13.6358	-13.3512
WT_embryo_206	7.82893	WT	-9.47576	-11.2278	-13.1498	-11.8538				x10e5_Embryo_Bmp4_KO	7.86165	Embryonic Bmp4-KO	-11.0049	-11.869	-13.8023	-13.1005
WT_embryo_207	7.83706	WT	-9.57493	-11.0911	-13.638	-11.933				x10e9_Embryo_Bmp4_KO	7.59897	Embryonic Bmp4-KO	-10.1916	-11.7975	-13.579	-13.3857
WT_embryo_208	7.84523	WT	-9.75784	-11.3066	-13.2131	-12.1156				x7e111_Embryo_Bmp4_KO	8.00242	Embryonic Bmp4-KO	-11.2027	-12.0261	-12.8396	-12.5569
WT_embryo_209	7.85343	WT	-9.49846	-10.9861	-13.1563	-12.4987				x7e14_Embryo_Bmp4_KO	8.14663	Embryonic Bmp4-KO	-12.151	-12.2181	-12.2885	-12.8029
WT_embryo_210	7.86165	WT	-9.63713	-10.8388	-12.593	-11.8086
WT_embryo_213	7.88642	WT	-9.65687	-11.2477	-13.4876	-11.4741
WT_embryo_215	7.90305	WT	-9.33284	-11.0905	-13.1476	-11.5024
WT_embryo_216	7.91143	WT	-9.67903	-11.4665	-13.5935	-11.9051
WT_embryo_217	7.91987	WT	-9.28113	-11.104	-12.6882	-11.4824
WT_embryo_218	7.9284	WT	-9.19888	-10.6434	-13.4887	-11.665
WT_embryo_219	7.93703	WT	-10.0873	-10.782	-12.7857	-12.4194
WT_embryo_220	7.94579	WT	-9.72117	-10.4024	-12.9831	-11.591
WT_embryo_221	7.95472	WT	-9.77361	-10.5946	-13.0176	-11.7896
WT_embryo_222	7.96383	WT	-9.59581	-10.768	-12.8841	-11.6734
WT_embryo_223	7.97314	WT	-10.0089	-11.1469	-13.1887	-11.3734
WT_embryo_224	7.98267	WT	-10.0905	-10.9907	-13.2255	-11.5739
WT_embryo_225	7.99242	WT	-9.91827	-10.8086	-13.0682	-11.5856
WT_embryo_226	8.00242	WT	-10.2373	-10.8201	-12.8279	-11.3358
WT_embryo_228	8.02322	WT	-9.67224	-10.8842	-12.7109	-11.5949
WT_embryo_229	8.03405	WT	-9.84574	-10.9256	-12.2982	-11.8618
WT_embryo_230	8.0452	WT	-10.2407	-11.4121	-13.0308	-12.3602
WT_embryo_232	8.06847	WT	-9.84276	-11.672	-13.158	-12.7142
WT_embryo_233	8.08062	WT	-10.2052	-11.5989	-13.6715	-12.643
WT_embryo_234	8.09312	WT	-10.2862	-10.9321	-13.5672	-12.2724
WT_embryo_235	8.10597	WT	-10.1122	-11.1837	-13.243	-12.6098
WT_embryo_236	8.11918	WT	-10.5563	-11.9158	-13.0168	-12.6752
WT_embryo_237	8.13273	WT	-10.1317	-10.5565	-13.1986	-11.9552
WT_embryo_238	8.14663	WT	-10.278	-10.5252	-12.4406	-11.7955
WT_embryo_239	8.16084	WT	-10.8399	-10.6778	-13.2032	-11.8453
WT_embryo_240	8.17536	WT	-10.9096	-10.8733	-13.1542	-12.3687
WT_embryo_241	8.19016	WT	-11.0718	-10.8455	-13.8023	-12.894
WT_embryo_242	8.20522	WT	-10.7758	-11.1406	-13.118	-12.6124
WT_embryo_243	8.22051	WT	-10.3975	-11.484	-13.1805	-12.7473
WT_embryo_246	8.2675	WT	-10.2063	-10.6905	-13.2666	-12.397
WT_embryo_248	8.29955	WT	-13.4685	-10.7066	-13.8023	-13.1977
WT_embryo_251	8.34815	WT	-11.9	-11.0642	-13.5446	-12.9685
WT_embryo_252	8.36441	WT	-12.8552	-11.6577	-13.761	-13.2241
x10e12_Embryo_Bmp4_KO	7.95472	Embryonic Bmp4-KO	-10.7144	-11.9708	-13.7207	-12.0434
x10e13_Embryo_Bmp4_KO	7.81277	Embryonic Bmp4-KO	-10.6903	-11.7399	-13.7266	-12.6749
x10e14_Embryo_Bmp4_KO	7.72922	Embryonic Bmp4-KO	-10.8873	-11.9475	-13.7151	-12.3133
x10e15_Embryo_Bmp4_KO	8.2675	Embryonic Bmp4-KO	-12.1169	-12.4668	-13.8023	-13.4495
x10e1_Embryo_Bmp4_KO	7.26315	Embryonic Bmp4-KO	-10.3077	-11.1141	-13.8023	-13.0011
x10e2_Embryo_Bmp4_KO	7.61073	Embryonic Bmp4-KO	-10.4706	-11.5323	-13.7332	-12.5264
x10e3_Embryo_Bmp4_KO	7.03272	Embryonic Bmp4-KO	-10.1382	-11.4137	-13.8023	-12.4518
x10e5_Embryo_Bmp4_KO	7.86165	Embryonic Bmp4-KO	-10.6304	-12.1756	-13.6686	-12.5637
x10e7_Embryo_Bmp4_KO	6.97409	Embryonic Bmp4-KO	-10.2049	-11.3249	-13.8023	-12.5465
x10e9_Embryo_Bmp4_KO	7.59897	Embryonic Bmp4-KO	-10.4621	-11.4044	-13.7273	-12.9116
x7e111_Embryo_Bmp4_KO	8.00242	Embryonic Bmp4-KO	-11.0658	-11.9585	-13.5859	-12.8838
x7e14_Embryo_Bmp4_KO	8.14663	Embryonic Bmp4-KO	-12.7115	-11.6682	-13.5534	-12.8451
x8e11_Embryo_Bmp4_KO	7.97314	Embryonic Bmp4-KO	-11.6055	-11.846	-13.7128	-12.4236
x8e22_Embryo_Bmp4_KO	7.77408	Embryonic Bmp4-KO	-10.9292	-11.9866	-13.4721	-12.5775
x8e23_Embryo_Bmp4_KO	7.56174	Embryonic Bmp4-KO	-11.4325	-11.764	-13.8023	-12.3464

## Sheet: EDF12c
Extended Data Figure 12c - Differentially expressed genes per embryo and cell type
	gene
cell_type		Early nascent mesoderm	Early nascent mesoderm	Early nascent mesoderm	Early nascent mesoderm	Early nascent mesoderm	Early nascent mesoderm	Early nascent mesoderm	ExE mesoderm	ExE mesoderm	ExE mesoderm	ExE mesoderm	ExE mesoderm	ExE mesoderm	ExE mesoderm	ExE mesoderm	ExE mesoderm	ExE mesoderm	ExE mesoderm	ExE mesoderm	ExE mesoderm	ExE mesoderm	ExE mesoderm	Early nascent mesoderm	Early nascent mesoderm	Early nascent mesoderm	Early nascent mesoderm	ExE mesoderm	ExE mesoderm	ExE mesoderm	ExE mesoderm
genotype		embryonic Bmp4-KO	embryonic Bmp4-KO	embryonic Bmp4-KO	embryonic Bmp4-KO	embryonic Bmp4-KO	embryonic Bmp4-KO	embryonic Bmp4-KO	embryonic Bmp4-KO	embryonic Bmp4-KO	embryonic Bmp4-KO	embryonic Bmp4-KO	embryonic Bmp4-KO	embryonic Bmp4-KO	embryonic Bmp4-KO	embryonic Bmp4-KO	embryonic Bmp4-KO	embryonic Bmp4-KO	embryonic Bmp4-KO	embryonic Bmp4-KO	embryonic Bmp4-KO	embryonic Bmp4-KO	embryonic Bmp4-KO	Control	Control	Control	Control	Control	Control	Control	Control
embryo		x10e7_Embryo_Bmp4_KO	x10e3_Embryo_Bmp4_KO	x10e1_Embryo_Bmp4_KO	x8e21_Embryo_Bmp4_KO	x8e23_Embryo_Bmp4_KO	x10e9_Embryo_Bmp4_KO	x10e2_Embryo_Bmp4_KO	x10e7_Embryo_Bmp4_KO	x10e3_Embryo_Bmp4_KO	x10e1_Embryo_Bmp4_KO	x8e23_Embryo_Bmp4_KO	x10e9_Embryo_Bmp4_KO	x10e2_Embryo_Bmp4_KO	x10e14_Embryo_Bmp4_KO	x8e22_Embryo_Bmp4_KO	x10e13_Embryo_Bmp4_KO	x10e5_Embryo_Bmp4_KO	x10e12_Embryo_Bmp4_KO	x8e11_Embryo_Bmp4_KO	x7e111_Embryo_Bmp4_KO	x7e14_Embryo_Bmp4_KO	x10e15_Embryo_Bmp4_KO	x10c10_Embryo_Bmp4_KO	x10c3_Embryo_Bmp4_KO	x10c5_Embryo_Bmp4_KO	x10c6_Embryo_Bmp4_KO	x10c10_Embryo_Bmp4_KO	x10c3_Embryo_Bmp4_KO	x10c5_Embryo_Bmp4_KO	x10c6_Embryo_Bmp4_KO
	0610012G03	-0.549583	-0.243014	-0.435103	-0.659669	-0.498454	-0.289929	-0.436018	-0.252608	-0.74203	-0.480125	-0.35154	-0.503189	-0.464493	-0.428979	-0.341591	-0.837342	-0.327729	-0.776852	-0.641825	-0.396898	0.781401	-0.355882	-0.284311	-0.37596	-0.0160727	-0.708893	-0.536621	-0.799867	-0.51512	-0.567554
	Btg3	-0.378332	-0.400159	-0.385802	-0.741889	-0.311993	-0.030013	-0.525075	-0.466738	-0.403406	-0.412888	-0.568603	-0.519622	-0.715729	-0.808126	-0.634408	-0.558998	-0.632008	-0.274859	-0.517562	0.23348	-0.91671	-0.752448	-0.605239	-0.383353	-0.603581	-0.248335	-0.19943	-0.478502	-0.671545	-0.446294
	Capn6	-0.227524	-0.352441	-0.417126	-0.265404	-0.0912929	0.186551	0.148737	-0.527852	-0.364726	-0.970225	0.115153	-0.516529	-0.140212	-1.26394	-0.125544	-0.345511	-1.25599	-0.790344	-0.375161	-0.861408	0.0422672	-0.960352	-0.338167	0.102222	-0.228563	0.0574083	-0.772487	-0.30001	0.00165365	-1.02601
	Cdkn1c	-0.000957923	-0.303573	0.0772813	-0.552709	-0.189569	-0.274763	-0.26002	-0.602844	-0.877113	-0.176382	-0.519003	-0.223512	-0.172474	-0.185916	-0.671506	-0.646746	-0.306661	-0.667356	-0.615082	-0.647158	-1.60111	-1.08725	-0.194328	0.0305038	0.446604	0.114143	-0.657762	-0.257166	0.181098	-0.144527
	Col1a1	-0.020078	-0.00656898	-0.0583508	-0.0298327	-0.0262067	-0.0457052	-0.0475782	-0.728296	-0.350469	-1.33538	-0.950049	-0.594674	-0.517976	-1.09492	0.34282	-0.51835	-0.907421	-1.22963	-0.0963131	0.0667712	-0.587201	-0.651104	-0.036936	-0.0413085	-0.0457052	-0.0883073	-0.576289	-1.08134	-0.340611	-0.994871
	Gata4	-0.0357943	-0.0550869	-0.27427	-0.53659	-0.0803461	0.154838	-0.396832	-0.300683	-0.564045	-0.460176	0.650651	-0.34619	0.0711973	0.0497703	-0.319119	-0.00184777	-0.578914	-0.655067	-0.871989	-0.817572	-0.352418	-0.967139	-0.0765897	-0.0463327	-0.274132	-0.0220886	-0.401641	-0.344396	-0.162101	-0.178081
	Hand1	-0.338373	-0.750275	-0.661396	-1.58377	-1.07231	-0.631005	-0.257548	-0.966063	-0.712358	-0.562716	-1.91306	-0.84808	-0.784574	-1.19477	-1.0908	-1.03774	-1.06605	-1.0542	-1.98914	-1.44255	-3.08747	-1.34817	0.0751095	0.020044	-0.93475	-0.911272	-0.586816	-0.488182	-0.269286	-0.32686
	Hoxa10	0.0109509	0.0220397	0	0	0	0	-0.0160344	-0.0642916	-0.0790714	-0.0319643	-0.152543	-0.153601	-0.0987114	-0.485318	-0.636985	-0.707136	-0.759803	-1.19695	-1.04518	-1.17047	-0.529741	-0.747673	-0.00678635	0	0	-0.0300404	-0.0588105	-0.0703482	0.119061	-0.247855
	Msx1	0.0445352	-0.263935	-0.553705	-0.730679	-0.481805	-0.137627	-0.140549	-0.754139	-0.621303	0.137403	-0.521711	-0.259998	-0.366	-0.595087	-0.731634	-0.658624	-1.22472	-1.23481	-1.16575	-1.42585	-0.643452	-1.44236	-0.226497	0.269839	-0.0368397	-0.352352	-0.556996	0.499099	0.0402006	-0.676673
	Myc	-0.161917	-0.203723	-0.372905	-0.256153	-0.20686	-0.0299112	0.126215	-0.0716782	-0.415579	-0.0910357	-0.192037	-0.326343	-0.717596	-0.0147747	-0.71917	-0.537371	-0.478228	-0.241474	-0.300825	-0.204565	-0.734782	-0.600597	-0.0504752	-0.19227	-0.402531	-0.316912	-0.811167	-0.487961	0.00766435	-0.644018
	Pcgf5	-0.203546	-0.261569	-0.302685	-0.244361	-0.23832	-0.121562	0.00493073	-0.259393	-0.383404	-0.802489	-0.805915	-0.603497	-0.3428	-0.42976	-0.291048	-0.637213	-0.845109	-0.737809	-0.136222	-0.39475	-0.73513	-0.293603	-0.194434	-0.182488	-0.160021	-0.102988	-0.505231	-0.648046	-0.342072	-0.176333
	Plac1	0.0124831	-0.0880088	-0.0369475	0.0145752	-0.0897135	0.147111	0.0885702	-0.638816	-0.49009	-0.505926	0.197593	-0.486815	-0.147694	-0.0703027	0.0377373	-0.743769	-0.588446	-0.998059	-0.848271	-0.808429	-1.09377	-0.109396	-0.00303892	-0.0548193	-0.104477	-0.00333611	-0.267444	-0.169195	0.418366	-0.466101
	Pmp22	0.121663	-0.0508453	-0.215052	-0.710602	0.0764091	-0.0255603	0.504265	-0.640753	-0.652869	-0.00694031	-0.213997	-0.417592	-0.376222	-0.566799	-0.754431	-0.746011	-0.820666	-0.959216	-0.739931	-1.2251	-1.34764	-1.22278	-0.0289506	0.381266	-0.0743676	-0.431291	-1.04521	0.258531	-0.501362	-0.794581
	Prrx2	-0.0885487	-0.0967636	-0.119875	-0.240105	-0.286849	-0.305728	-0.231236	-0.225882	-0.163125	-0.189427	-0.583185	-0.399347	-0.0591714	-0.376026	-0.225256	-0.524094	-0.758648	-0.457285	-0.576589	-0.520368	-0.507942	-1.08532	-0.0556008	-0.0755953	-0.305728	-0.310761	-0.337435	-0.37984	-0.134736	-0.681931
	Rbpms2	-0.302274	-0.146831	-0.201843	0.265843	-0.100715	0.104631	-0.336354	0.0692706	-0.0910122	-0.784254	0.0276569	0.0143343	-0.862655	-0.553929	0.143429	-0.624131	-1.00071	-0.410008	-0.280206	-0.520316	0.50189	-0.849329	-0.154063	-0.280178	-0.153084	-0.344972	0.183551	-0.372599	0.338831	-0.363902
	Rgs5	0.00564722	0.0748899	0.0745848	-0.25702	-0.0669168	0.0496918	-0.109789	-0.541299	-0.609525	-0.389084	0.0371256	-0.0871096	-0.369296	0.602844	-0.527098	-0.17693	-0.180437	-0.636574	-0.27595	-0.944759	-0.989403	-0.386759	0.0698045	0.00789072	-0.201896	0.183982	-0.530048	0.136299	0.24662	-0.343836
	Serp1	-0.423622	-0.406427	-0.414089	-0.234296	-0.145917	-0.58375	-0.636152	-0.775123	-0.297579	0.25744	-0.304278	-0.395339	-0.941619	-0.46052	-0.245749	-1.1423	-0.620983	-0.546103	-0.314231	-0.249082	0.601032	0.376222	-0.413067	-0.24381	-0.104454	-0.703283	-0.182084	-0.463855	-0.244603	-0.30794
	Shfm1	-0.718575	-0.672692	-0.940452	-0.774924	-0.817093	-0.129683	-0.583752	-0.546909	-0.500623	-0.883431	-0.702551	-0.420129	-1.13826	-0.712923	-0.710386	-0.366721	-0.530245	-0.564152	-0.662238	-0.481153	-1.65439	-0.553162	-0.637232	-0.534995	-0.223916	-0.823855	-0.374995	-0.572246	0.0283516	-0.66957
	Snai1	-0.627352	-0.123105	-0.250829	-0.298282	0.0677839	0.191741	-0.35186	-0.0868671	0.0460187	-0.740434	0.206492	-0.468936	-0.0406714	-0.0876608	-0.685069	-0.637433	-0.745745	-0.401688	-0.871335	-1.02874	-0.54136	-0.860142	-0.339736	-0.192267	0.508883	0.0770138	0.0374496	0.373301	-0.173704	-0.313198
	Spin2c	-0.331456	-0.51584	-0.504217	-0.313202	-0.0952418	-0.223524	0.0936568	-0.988098	-0.857116	-0.374242	-0.896823	-0.472551	-1.11028	-1.23213	-0.394283	-1.57207	-0.70554	-1.00104	-0.700396	-0.272737	-1.32524	-1.3829	-0.276523	-0.439322	-0.782014	-1.01007	-1.15899	-1.15892	-1.10992	-0.841362
	Suv39h1	-0.18234	-0.13566	-0.00527065	-0.108949	0.0867007	0.106141	0.195252	0.187885	0.0617424	-0.291886	-0.396127	-0.464918	-0.343987	-0.122002	0.258399	-0.144194	-0.44734	-0.983802	-0.458887	-0.667987	-0.794162	-0.470236	-0.252548	0.084832	-0.218958	0.0278262	-0.218481	-0.364066	0.0322409	-0.0160569
	Tbx20	-0.0485417	-0.278208	-0.243632	-0.559336	-0.260596	0.216958	0.0594909	0.0257933	-0.581826	0.438669	-0.404587	-0.219413	0.0379681	-0.379425	-0.342862	-0.557825	-0.788147	-0.28745	-0.791223	-0.870971	-1.16184	-0.815526	0.0648412	0.197934	0.19145	0.0920006	0.259065	0.0613039	0.196705	-0.281778
	Tbx4	0	0.0292813	0.028534	0	-0.0131629	-0.0153965	-0.0160344	-0.0642916	-0.0400773	-0.0632357	-0.227751	-0.185346	-0.198802	-0.398705	0.144233	-0.672198	-0.71005	-1.20974	-1.26962	-1.05097	-1.67284	-1.36198	0	0	-0.0153965	-0.0300404	-0.0588105	-0.180471	-0.30886	-0.342103
	Trim44	-0.710734	-0.453758	-0.949201	-0.0561966	0.494558	-0.579904	-0.588783	-0.83137	-0.117371	-1.22875	0.016393	-0.574285	-0.597997	-0.398159	-0.0747464	-0.667865	-1.18522	-0.420758	0.162621	-0.635277	-0.066748	-0.881952	-0.141257	-0.114706	-0.131723	-0.0856964	-0.0796668	0.107459	-0.17156	-0.68061
	Twist1	0.201716	-0.0123739	-0.205791	-0.527872	-0.329543	-0.167152	-0.234539	0.200617	0.0999244	-0.511631	0.0831998	-0.499967	-0.139326	-0.183112	-0.277253	-0.0762228	-0.32624	-0.626449	-0.765444	-1.05097	-0.219709	-0.731173	-0.00510897	0.0798596	0.253665	0.403019	-0.161166	0.262568	-0.336805	-0.129336

## Sheet: EDF12f
Extended Data Figure 12f - PGC differential expression WT vs embryonic Bmp4-KO
PGC_Bmp4_KO	PGC_WT	gene
-14.2877	-14.2877	0610005C13Rik
-12.5332	-12.2383	0610007P14Rik
-12.8791	-12.5038	0610009B22Rik
-14.1159	-14.2708	0610009L18Rik
-13.0376	-13.1544	0610009O20Rik
-14.2877	-14.2877	0610010B08Rik
-14.2877	-14.2877	0610010B08Rik;Gm4724
-14.0683	-14.1295	0610010F05Rik
-11.9774	-11.742	0610010K14Rik;Rnasek
-13.4443	-13.0615	0610011F06Rik
-12.7804	-12.3399	0610012G03Rik
-13.7111	-13.4109	0610030E20Rik
-14.2877	-14.2877	0610031O16Rik
-12.9232	-13.0653	0610037L13Rik
-14.2247	-14.2473	0610038B21Rik;AK166159
-14.2877	-14.2877	0610039H22Rik
-14.2877	-14.2877	0610039K10Rik
-14.1258	-14.1046	0610040B10Rik
-14.2877	-14.2733	0610040F04Rik
-14.1878	-14.2425	0610040J01Rik
-14.2877	-14.2877	0610043K17Rik
-14.2877	-14.2483	1010001N08Rik
-12.9092	-12.07	1110001J03Rik
-13.7597	-13.7299	1110002L01Rik
-12.727	-12.6513	1110004E09Rik
-11.7264	-11.5139	1110004F10Rik
-14.2288	-14.2042	1110006O24Rik
-11.0465	-11.0848	1110008F13Rik
-13.0857	-13.2181	1110008L16Rik
-13.8696	-13.2212	1110008P14Rik
-13.5311	-13.1852	1110012L19Rik
-14.2877	-14.2877	1110015O18Rik
-14.2877	-14.2877	1110017D15Rik
-14.0693	-13.9288	1110019D14Rik
-14.2877	-14.2217	1110020A21Rik
-14.2877	-14.2877	1110025L11Rik
-14.2877	-14.2648	1110028F11Rik
-14.2877	-14.2877	1110028F18Rik
-13.5286	-13.4973	1110032A03Rik
-14.1583	-14.2165	1110032F04Rik
-13.8569	-13.7145	1110034G24Rik
-14.2877	-14.2877	1110036E04Rik
-12.9213	-12.7844	1110037F02Rik
-12.308	-12.2561	1110038B12Rik
-12.8319	-13.1576	1110038F14Rik
-14.2168	-14.2877	1110046J04Rik
-13.4694	-13.3389	1110051M20Rik
-14.2877	-14.2877	1110058D11Rik
-13.0478	-12.8681	1110059E24Rik
-13.5251	-13.1886	1110059G10Rik
-13.2953	-13.2584	1110065P20Rik
-13.8226	-13.842	1190002N15Rik
-14.2877	-14.2877	1190003K10Rik
-11.8224	-11.817	1190005I06Rik;Emc8;Emc8-1190005i06rik
-13.1401	-12.8031	1190007I07Rik
-14.1178	-14.0093	1300002E11Rik
-14.2877	-14.2877	1300017J02Rik
-14.1701	-14.2877	1500004A13Rik;AK014401
-14.2877	-14.2877	1500009C09Rik
-13.6794	-13.7876	1500009L16Rik
-13.7227	-13.564	1500011B03Rik
-13.7365	-13.6183	1500011K16Rik
-14.2877	-14.2877	1500012K07Rik
-14.0173	-14.1685	1500015A07Rik
-14.2877	-14.2877	1500015L24Rik
-14.2877	-14.2877	1500015O10Rik
-14.2877	-14.2877	1500017E21Rik
-14.2877	-14.2607	1500026H17Rik
-14.2877	-14.2877	1600002D24Rik
-13.585	-13.4924	1600002H07Rik
-14.0269	-14.067	1600002K03Rik
-14.2877	-14.2877	1600010M07Rik
-13.3525	-13.2703	1600012H06Rik
-14.2877	-14.2877	1600012P17Rik
-14.1551	-14.1498	1600014C10Rik
-14.2877	-14.2877	1600014C23Rik
-14.2877	-14.2877	1600015I10Rik
-14.2877	-14.2877	1600019K03Rik
-13.891	-13.5224	1600020E01Rik
-14.1321	-14.2877	1600023N17Rik
-14.2877	-14.2877	1600025M17Rik
-14.2877	-14.2877	1600027J07Rik
-14.2877	-14.2877	1600029I14Rik;Nme9
-14.2877	-14.2724	1600029O15Rik
-14.2877	-14.2877	1700001C02Rik
-14.2442	-14.2389	1700001C19Rik
-14.2877	-14.2877	1700001D01Rik
-14.2877	-14.2877	1700001F09Rik
-14.2877	-14.2877	1700001G01Rik
-14.2175	-14.2573	1700001G11Rik
-14.2877	-14.2877	1700001G17Rik
-14.2877	-14.2877	1700001J03Rik
-14.2877	-14.2877	1700001J11Rik
-14.2877	-14.2877	1700001K19Rik
-14.2877	-14.2723	1700001K23Rik
-14.149	-13.8959	1700001L05Rik
-14.2317	-14.2216	1700001L19Rik
-14.2877	-14.2877	1700001O22Rik
-14.2247	-14.2877	1700001P01Rik
-14.2877	-14.2877	1700003C15Rik
-14.2877	-14.2877	1700003D09Rik
-14.1713	-14.2877	1700003E16Rik
-14.2877	-14.2877	1700003F12Rik
-14.2877	-14.2877	1700003G13Rik
-14.2877	-14.2737	1700003G18Rik
-14.2877	-14.2877	1700003H04Rik
-14.2877	-14.2877	1700003I22Rik
-14.2877	-14.2877	1700003L19Rik
-14.2877	-14.2877	1700003M07Rik
-14.2877	-14.2877	1700003P14Rik
-14.2877	-14.2877	1700006A11Rik
-14.2877	-14.2877	1700006E09Rik
-14.2877	-14.2877	1700006F04Rik
-14.2877	-14.2877	1700006H21Rik
-14.2877	-14.2877	1700007B14Rik
-14.2877	-14.2877	1700007F19Rik
-14.2877	-14.276	1700007G11Rik
-14.2877	-14.2877	1700007J10Rik
-14.2877	-14.2877	1700007K09Rik
-14.036	-13.733	1700007K13Rik
-13.9409	-13.8673	1700007L15Rik
-14.2877	-14.2877	1700007P06Rik
-14.2877	-14.2483	1700008C04Rik
-14.1548	-13.5759	1700008J07Rik
-14.2877	-14.2877	1700008K24Rik;DQ699514
-14.2127	-14.2283	1700008O03Rik
-14.2877	-14.2877	1700008P02Rik
-14.2877	-14.2877	1700009C05Rik
-14.2877	-14.2877	1700009J07Rik
-14.2877	-14.2877	1700009N14Rik
-14.2877	-14.2877	1700010B08Rik
-14.2877	-14.2877	1700010D01Rik
-14.2877	-14.2877	1700010H22Rik
-14.2877	-14.2877	1700010I02Rik
-14.0052	-14.2767	1700010I14Rik
-14.2877	-14.2877	1700010J16Rik
-14.2877	-14.2877	1700010K23Rik
-14.2877	-14.2877	1700011A15Rik
-14.2877	-14.2599	1700011B04Rik
-14.2877	-14.2324	1700011C11Rik
-14.2877	-14.2877	1700011E24Rik
-14.2877	-14.2877	1700011H14Rik
-14.2877	-14.2877	1700011I03Rik
-14.2877	-14.2877	1700011L22Rik
-14.1358	-14.2877	1700011M02Rik
-14.2877	-14.2877	1700012A03Rik
-14.2877	-14.2877	1700012B07Rik
-14.1878	-14.2432	1700012B09Rik
-14.2877	-14.1998	1700012C14Rik
-13.8367	-13.9456	1700012D01Rik;Tmem194
-14.1585	-14.1458	1700012D14Rik;AK031468
-14.2877	-14.2877	1700012D16Rik
-14.2877	-14.2877	1700012H19Rik
-14.2877	-14.2877	1700012I11Rik
-14.2877	-14.2877	1700012L04Rik
-14.2877	-14.2877	1700012P22Rik
-14.2877	-14.2877	1700013D24Rik
-14.2877	-14.2877	1700013F07Rik
-14.2877	-14.2877	1700013G24Rik
-14.2261	-14.0974	1700013H16Rik
-14.2877	-14.2877	1700015E13Rik
-14.2877	-14.2877	1700015F17Rik
-14.2877	-14.2877	1700015G11Rik
-14.2877	-14.2877	1700016C15Rik
-14.2877	-14.2877	1700016D06Rik
-14.2877	-14.2877	1700016G22Rik
-14.2877	-14.2877	1700016H13Rik
-14.2223	-14.2263	1700016K19Rik
-14.2877	-14.2877	1700016L04Rik
-14.2877	-14.2877	1700016L21Rik
-14.2877	-14.2877	1700016P04Rik
-12.9479	-13.4452	1700017B05Rik
-14.2877	-14.2877	1700017D01Rik
-14.2877	-14.2877	1700017G19Rik
-14.2877	-14.2877	1700017J07Rik
-14.2877	-14.2877	1700017L05Rik
-14.2877	-14.2877	1700017N19Rik
-14.2877	-14.2877	1700018A04Rik
-14.2877	-14.2877	1700018B08Rik
-14.2877	-14.2877	1700018B24Rik
-14.2877	-14.2877	1700018C11Rik
-14.2877	-14.2877	1700018F24Rik
-14.2877	-14.2877	1700018G05Rik
-14.2877	-14.2624	1700018L02Rik
-14.2877	-14.2643	1700019A02Rik
-14.2877	-14.2877	1700019B03Rik
-14.2877	-14.2877	1700019B21Rik
-14.2877	-14.2877	1700019C18Rik
-13.6151	-13.7391	1700019D03Rik
-14.2877	-14.2877	1700019E08Rik
-14.2877	-14.2877	1700019G24Rik
-14.2877	-14.2877	1700019M22Rik
-14.2877	-14.2877	1700019N19Rik
-14.2877	-14.2877	1700019O17Rik
-14.2877	-14.2877	1700020A23Rik
-14.2877	-14.2877	1700020D05Rik
-14.2877	-14.2877	1700020D14Rik
-14.2877	-14.2877	1700020G17Rik
-13.2211	-13.0557	1700020I14Rik
-14.2877	-14.2877	1700020L24Rik
-14.2877	-14.2877	1700020M21Rik
-14.2877	-14.2705	1700020N01Rik
-14.2877	-14.2877	1700020N15Rik
-14.2877	-14.2877	1700020N18Rik
-12.9853	-12.9028	1700021F05Rik
-14.2877	-14.2877	1700021F07Rik
-14.2877	-14.2877	1700021N21Rik
-14.2877	-14.2877	1700022A21Rik
-14.2877	-14.2877	1700022A22Rik
-14.2877	-14.2877	1700022E09Rik
-14.2877	-14.2877	1700022H01Rik
-14.2877	-14.2877	1700022H16Rik
-14.2877	-14.2877	1700022I11Rik
-14.2877	-14.2877	1700023C21Rik
-14.2877	-14.2877	1700023F02Rik
-14.2877	-14.2877	1700023F06Rik
-14.2877	-14.2877	1700024B18Rik
-13.8363	-13.9901	1700024F13Rik;2810429I04Rik
-14.2877	-14.2877	1700024G13Rik
-14.2877	-14.2877	1700024I08Rik
-14.2877	-14.2877	1700024N05Rik
-14.2877	-14.2877	1700024P04Rik
-14.2877	-14.2769	1700024P16Rik
-14.2877	-14.2877	1700025B11Rik
-14.2877	-14.2877	1700025C18Rik
-14.2877	-14.2877	1700025F22Rik
-14.2877	-14.2877	1700025F24Rik
-13.5681	-13.6972	1700025G04Rik
-14.2877	-14.2877	1700025J12Rik
-14.2877	-14.2877	1700025K24Rik
-14.2877	-14.2877	1700025M24Rik
-14.2877	-14.2877	1700025N23Rik
-14.2877	-14.2877	1700026D11Rik
-14.2877	-14.2877	1700026F02Rik
-14.2877	-14.2877	1700026J14Rik
-14.2877	-14.1948	1700026L06Rik
-14.2877	-14.2877	1700027A15Rik
-14.2877	-14.2877	1700027F06Rik
-14.2877	-14.2877	1700027F09Rik
-14.2877	-14.2877	1700027H10Rik
-14.2877	-14.2877	1700027I24Rik
-14.2877	-14.2877	1700027J07Rik
-14.1736	-14.1598	1700028B04Rik
-14.2877	-14.2877	1700028D13Rik
-14.2341	-14.2877	1700028E10Rik
-14.229	-14.0663	1700028I16Rik
-14.1973	-14.259	1700028J19Rik
-14.1102	-14.0356	1700028K03Rik;A830010M20Rik
-14.2877	-14.2877	1700028M03Rik
-14.2877	-14.2752	1700028P14Rik
-14.2877	-14.2877	1700028P15Rik
-14.2877	-14.2877	1700029B22Rik
-14.2877	-14.2877	1700029F12Rik
-14.2877	-14.2877	1700029H14Rik
-14.2877	-14.242	1700029I15Rik
-14.2877	-14.2877	1700029J03Rik
-14.0395	-14.175	1700029J07Rik
-14.2877	-14.2877	1700029M20Rik
-14.2877	-14.2877	1700029N11Rik
-14.2877	-14.2877	1700029P11Rik
-14.2877	-14.2877	1700030A11Rik
-13.7197	-13.1457	1700030C10Rik
-14.2877	-14.2877	1700030F04Rik
-14.2877	-14.2877	1700030F18Rik
-14.0894	-13.8818	1700030J22Rik
-13.6687	-13.8397	1700030K09Rik
-14.2877	-14.2877	1700030L20Rik
-14.2877	-14.2877	1700030M09Rik
-14.2877	-14.2877	1700030N03Rik
-14.2877	-14.2877	1700030O20Rik
-14.2877	-14.2656	1700031A10Rik
-14.2877	-14.2877	1700031F05Rik
-14.2877	-14.2877	1700031F10Rik
-14.2877	-14.2877	1700031M16Rik
-14.2877	-14.2877	1700031P21Rik
-14.2877	-14.2877	1700034E13Rik
-14.2877	-14.2877	1700034G24Rik
-14.1956	-14.2013	1700034H15Rik;AK076925
-14.2877	-14.2877	1700034I23Rik
-14.2877	-14.2877	1700034J05Rik
-14.2877	-14.2877	1700034K08Rik
-14.2877	-14.2877	1700034O15Rik
-14.2877	-14.2877	1700034P13Rik
-14.2877	-14.2877	1700036G14Rik
-14.1758	-14.1948	1700037C18Rik
-13.3584	-13.2703	1700037H04Rik
-14.2877	-14.269	1700039E15Rik
-14.2877	-14.2877	1700039E22Rik
-14.2877	-14.1997	1700040L02Rik
-14.2877	-14.2877	1700041A01Rik
-14.2877	-14.2877	1700041B01Rik
-14.2877	-14.2877	1700041C23Rik
-14.2877	-14.2877	1700041M19Rik
-14.2877	-14.2877	1700042G07Rik
-14.2877	-14.266	1700042G15Rik
-14.2877	-14.2636	1700042O10Rik
-14.2877	-14.2877	1700044C05Rik
-14.2877	-14.2877	1700044K03Rik
-14.2877	-14.2877	1700045H11Rik
-14.2877	-14.2877	1700046C09Rik
-14.2877	-14.2877	1700047A11Rik
-14.2877	-14.2877	1700047E10Rik
-14.2877	-14.2877	1700047G03Rik
-14.2877	-14.2877	1700047L14Rik
-14.2877	-14.2877	1700047M11Rik;AK047804
-14.2877	-14.2877	1700048M11Rik
-14.2877	-13.9045	1700048O20Rik
-14.2877	-14.2877	1700049E15Rik
-14.2877	-14.2877	1700049E22Rik
-14.0064	-14.0398	1700049G17Rik;BC061462
-14.2877	-14.2877	1700049L16Rik
-14.2877	-14.2877	1700051A21Rik
-14.2877	-14.2877	1700052I22Rik
-13.9903	-14.2505	1700052K11Rik
-14.2877	-14.2877	1700054A03Rik
-14.2877	-14.2877	1700054K19Rik
-14.2877	-14.2877	1700054M17Rik
-14.2877	-14.2643	1700055C04Rik
-14.2877	-14.2757	1700056E22Rik
-14.2877	-14.2877	1700057G04Rik
-14.2877	-14.2877	1700057H15Rik
-14.2877	-14.2877	1700057H21Rik
-14.2877	-14.2877	1700060C16Rik
-14.2877	-14.2877	1700060C20Rik
-14.2877	-14.2877	1700061F12Rik
-14.2877	-14.2665	1700061G19Rik
-14.2877	-14.2877	1700061I17Rik
-14.2877	-14.2877	1700061J23Rik
-14.2877	-14.2877	1700063A18Rik
-14.2877	-14.2738	1700063D05Rik
-14.2877	-14.2877	1700063O14Rik
-14.2877	-14.2877	1700064J06Rik
-14.2877	-14.2877	1700064M15Rik
-14.2877	-14.2877	1700065D16Rik
-14.2877	-14.2877	1700065I16Rik
-14.2877	-14.2877	1700065J11Rik
-14.2877	-14.2877	1700065J18Rik
-14.2877	-14.2877	1700065L07Rik
-14.2877	-14.2877	1700065O20Rik
-14.2877	-14.2877	1700066B17Rik
-14.2877	-14.2877	1700066B19Rik
-14.223	-14.2877	1700066J03Rik;AK039557
-14.2341	-14.015	1700066M21Rik
-14.2877	-14.2877	1700066N21Rik
-14.2877	-14.2877	1700066O22Rik;AK006909;AK016016
-14.2877	-14.2877	1700067G17Rik
-14.1481	-14.2877	1700067K01Rik
-14.2877	-14.2877	1700067P10Rik
-14.2877	-14.2877	1700069L16Rik
-14.2877	-14.2877	1700069P05Rik
-14.2877	-14.2877	1700071K01Rik
-14.2877	-14.2877	1700071M16Rik;AK006933
-14.2877	-14.2877	1700072B07Rik
-14.2877	-14.2877	1700072I22Rik
-14.2877	-14.2877	1700072O05Rik
-14.251	-14.2651	1700073E17Rik;AK006943;BC049631
-14.2877	-14.2877	1700074H08Rik
-14.2877	-14.2877	1700074P13Rik
-14.2877	-14.2877	1700080E11Rik
-14.2877	-14.2877	1700080N15Rik
-14.2877	-14.2877	1700080O16Rik
-14.2877	-14.2877	1700081H04Rik
-14.2877	-14.2877	1700084D21Rik
-14.2877	-14.2736	1700084E18Rik
-14.2877	-14.2877	1700084F23Rik
-14.2877	-14.2877	1700084J12Rik
-14.2877	-14.2877	1700084M14Rik
-14.2877	-14.2877	1700085C21Rik
-14.2263	-14.2877	1700086L19Rik
-14.2264	-14.1633	1700086O06Rik
-14.1936	-14.2475	1700088E04Rik
-14.2877	-14.2877	1700091H14Rik
-14.2877	-14.2877	1700092C02Rik
-14.2877	-14.2877	1700092C10Rik
-14.2877	-14.2877	1700092E19Rik
-14.2877	-14.2877	1700092K14Rik
-14.2877	-14.2087	1700092M07Rik
-14.2877	-14.2877	1700093K21Rik
-12.7898	-12.7963	1700094D03Rik;4933434E20Rik;AK217252
-14.2877	-14.2877	1700094J05Rik
-14.2877	-14.2877	1700094M24Rik
-14.2877	-14.2877	1700095A21Rik
-14.2877	-14.2877	1700095B10Rik
-14.2877	-14.2877	1700095J12Rik
-14.2877	-14.2877	1700096J18Rik
-14.2877	-14.1722	1700096K18Rik
-14.2877	-14.2877	1700096P03Rik
-14.2877	-14.2877	1700097N02Rik
-14.2877	-14.2877	1700099I09Rik
-14.2544	-14.2591	1700100I10Rik
-14.2877	-14.2877	1700100L14Rik
-14.2877	-14.2877	1700101I11Rik
-14.2877	-14.2877	1700101O22Rik
-14.2341	-14.1174	1700102H20Rik
-14.1964	-14.1097	1700102P08Rik
-14.2877	-14.2877	1700104L18Rik
-14.2877	-14.2877	1700105P06Rik
-14.2877	-14.1065	1700108F19Rik
-14.2877	-14.2877	1700108J01Rik
-14.2877	-14.2877	1700109G14Rik
-14.2877	-14.2877	1700109G15Rik
-14.2877	-14.2569	1700109H08Rik
-14.2877	-14.2877	1700109I08Rik
-14.2877	-14.2877	1700109K24Rik
-14.2877	-14.2877	1700110C19Rik
-14.2877	-14.2877	1700110I01Rik
-14.2877	-14.2877	1700110I07Rik
-14.2877	-14.2877	1700110K17Rik
-14.2877	-14.2877	1700111N16Rik
-14.2261	-14.2591	1700112E06Rik
-14.2877	-14.2877	1700112H15Rik
-14.2877	-14.2877	1700112J05Rik
-14.1533	-14.2113	1700112J16Rik
-14.1723	-14.0748	1700113A16Rik
-14.2877	-14.2877	1700113B09Rik
-14.2877	-14.2877	1700113H08Rik
-14.2877	-14.2877	1700116B05Rik
-14.2877	-14.2877	1700119H24Rik
-14.1723	-14.2802	1700120C14Rik
-14.2877	-14.2877	1700120E14Rik
-14.2877	-14.2877	1700120G07Rik
-14.2877	-14.2877	1700120K04Rik
-14.2877	-14.2877	1700121L16Rik
-14.2877	-14.2877	1700121N20Rik
-14.2877	-14.2877	1700122C19Rik
-14.2877	-14.2877	1700122O11Rik
-14.2877	-14.2877	1700123I01Rik;AK028710
-14.2877	-14.2525	1700123J17Rik
-14.2877	-14.2877	1700123K08Rik
-14.2877	-14.2877	1700123L14Rik
-14.1673	-14.2019	1700123M08Rik
-14.2877	-14.2877	1700123O12Rik
-12.8655	-12.9444	1700123O20Rik
-14.2877	-14.2877	1700123O21Rik
-14.2877	-14.2877	1700124L16Rik
-14.2877	-14.2877	1700125G02Rik
-14.2877	-14.2794	1700125G22Rik
-14.2877	-14.2877	1700125H03Rik
-14.2877	-14.2877	1700125H20Rik
-14.2877	-14.2877	1700126H18Rik
-14.2877	-14.2877	1700128A07Rik
-14.2877	-14.2877	1700128F08Rik
-14.2877	-14.2877	1700129C05Rik
-14.2877	-14.2877	1810006J02Rik
-14.2877	-14.2877	1810007C17Rik
-14.2877	-14.2877	1810007D17Rik
-14.2877	-14.2877	1810008I18Rik
-11.4623	-11.5389	1810009A15Rik;Lbhd1
-14.2877	-14.2877	1810009J06Rik
-14.2877	-14.2877	1810010D01Rik
-14.1878	-14.2877	1810010H24Rik
-14.2877	-14.2877	1810011H11Rik
-14.251	-14.1897	1810011O10Rik
-14.2877	-14.2877	1810012K16Rik
-14.2877	-14.2877	1810013A23Rik
-12.8975	-12.7452	1810013L24Rik
-14.1019	-13.939	1810014B01Rik
-14.2877	-14.2877	1810018F18Rik
-14.2877	-14.2707	1810019D21Rik
-14.2877	-14.2877	1810020O05Rik
-14.2877	-14.2664	1810021B22Rik
-11.7448	-11.4177	1810022K09Rik
-14.1165	-14.081	1810024B03Rik
-13.5685	-13.6493	1810026J23Rik
-13.3376	-13.2805	1810030O07Rik
-13.807	-13.6902	1810032O08Rik;Snord1a
-14.2877	-14.2877	1810034E14Rik
-11.4926	-10.4301	1810037I17Rik
-14.1644	-14.2249	1810041H14Rik
-14.1986	-14.268	1810041L15Rik
-14.1201	-14.0209	1810043G02Rik
-13.0966	-12.8879	1810043H04Rik
-13.9938	-13.8545	1810044D09Rik
-14.2877	-14.2877	1810046K07Rik
-14.2877	-14.2877	1810053B23Rik
-13.3058	-13.4167	1810055G02Rik
-12.836	-12.8341	1810058I24Rik
-14.2877	-14.2722	1810062G17Rik
-14.2877	-14.2877	1810062O18Rik
-14.2877	-14.2877	1810063I02Rik
-14.2877	-14.2877	1810064F22Rik
-14.2877	-14.2877	1810065E05Rik
-14.2877	-14.2711	2010001A14Rik
-14.2877	-14.2877	2010003K11Rik
-14.2877	-14.2877	2010005H15Rik
-14.2877	-14.2877	2010009K17Rik
-14.2877	-14.2339	2010010A06Rik
-14.2877	-14.2877	2010016I18Rik
-14.2877	-14.2877	2010106C02Rik
-14.2877	-14.2877	2010106E10Rik
-14.2295	-14.2799	2010107G12Rik
-14.1838	-14.083	2010107G23Rik
-14.2877	-14.2877	2010109A12Rik
-14.2877	-14.2877	2010109I03Rik
-13.5217	-13.5198	2010111I01Rik;Mir23b;Mir24-1;Mir27b
-13.305	-12.9622	2010204K13Rik
-14.2877	-14.2066	2010300C02Rik
-14.2184	-14.2877	2010308F09Rik
-14.2877	-14.2877	2010310C07Rik
-14.1786	-13.9454	2010315B03Rik
-13.6749	-13.5471	2010320M18Rik
-13.2654	-14.1916	2200002D01Rik
-14.2877	-14.2877	2200002J24Rik
-14.2877	-14.2877	2210010C04Rik
-14.2877	-14.2362	2210011C24Rik;Mir1199
-12.8177	-12.7657	2210013O21Rik
-13.3035	-13.052	2210016F16Rik
-12.6057	-12.9085	2210016L21Rik
-14.2877	-14.2877	2210019I11Rik
-14.2877	-14.2877	2210039B01Rik
-14.2877	-14.2877	2210404E10Rik
-14.1861	-14.1503	2210404O09Rik
-14.2877	-14.2766	2210406O10Rik
-14.2877	-14.2877	2210407C18Rik
-14.2877	-14.2877	2210408F21Rik
-14.1316	-14.0276	2210408I21Rik
-14.2877	-14.2877	2210409D07Rik
-14.2877	-14.2635	2210409E12Rik
-14.2877	-14.2877	2210414B05Rik
-14.2877	-14.2877	2210417A02Rik
-13.6288	-13.574	2210418O10Rik;Gm14296
-14.2877	-14.2877	2210420H20Rik
-14.2877	-14.2877	2300002M23Rik
-14.2877	-14.2877	2300003K06Rik
-14.2877	-14.2877	2300005B03Rik
-13.9724	-14.0944	2300009A05Rik
-14.2877	-14.2877	2310001H17Rik
-14.2877	-14.2877	2310001K24Rik
-14.2877	-14.2877	2310002D06Rik
-14.2877	-14.2877	2310002F09Rik
-14.2877	-14.2877	2310002L09Rik
-14.2877	-14.2877	2310003N18Rik
-14.2877	-14.2877	2310005A03Rik
-14.2877	-14.2877	2310005E17Rik
-14.2877	-14.2877	2310007B03Rik
-14.2877	-14.2877	2310008N11Rik
-13.2788	-12.5724	2310009A05Rik
-13.7336	-13.6094	2310009B15Rik
-14.1713	-14.084	2310010J17Rik
-13.3569	-13.7517	2310011J03Rik
-14.1848	-14.2811	2310015A10Rik
-14.2877	-14.2877	2310015D24Rik
-14.2877	-14.2877	2310016D03Rik
-14.2877	-14.2877	2310020H05Rik
-13.1922	-13.0237	2310022A10Rik
-12.8085	-12.864	2310022B05Rik
-14.2877	-14.2877	2310030A07Rik
-13.7968	-13.621	2310030G06Rik;AK011526
-12.8392	-13.2584	2310033P09Rik
-14.2877	-14.2877	2310034C09Rik
-14.0885	-14.1967	2310034G01Rik
-14.2877	-14.2877	2310034O05Rik
-13.2492	-13.151	2310035C23Rik
-11.0108	-11.2108	2310036O22Rik
-13.5157	-13.0348	2310039H08Rik
-14.2877	-14.2877	2310039L15Rik
-14.2877	-14.2063	2310040G24Rik
-14.2877	-14.2877	2310043L19Rik
-14.2877	-14.2877	2310043O21Rik
-13.0068	-13.2748	2310045n01rik-mef2b;Borcs8;Mef2b
-14.2877	-14.2877	2310050C09Rik
-14.2877	-14.2877	2310057J18Rik
-13.7116	-13.4924	2310057M21Rik
-14.2877	-14.2877	2310057N15Rik
-12.3361	-12.1039	2310061I04Rik
-14.2877	-14.2877	2310061N02Rik
-14.2877	-14.2877	2310065F04Rik
-14.1374	-14.1659	2310068J16Rik
-14.2877	-14.2877	2310069B03Rik
-14.2877	-14.2467	2310069G16Rik
-14.2877	-14.2877	2310075C17Rik
-14.2877	-14.2877	2310079G19Rik
-14.2877	-14.2877	2310081J21Rik
-14.2877	-14.2877	2400006E01Rik
-13.3136	-12.8471	2410002F23Rik;Snord88a
-13.8873	-13.8371	2410003L11Rik
-13.2168	-12.8651	2410004B18Rik
-14.2021	-14.2465	2410004I01Rik
-14.1764	-14.2027	2410004P03Rik
-12.1059	-11.6757	2410006H16Rik;Snord65
-14.2877	-14.2592	2410012E07Rik
-12.0499	-11.4392	2410015M20Rik
-13.1382	-12.9044	2410016O06Rik
-14.2877	-14.2635	2410017I17Rik
-13.8292	-14.2186	2410018L13Rik
-14.2877	-14.2877	2410021H03Rik
-14.0914	-14.1042	2410022M11Rik
-13.1422	-13.1735	2410089E03Rik
-14.2877	-14.2877	2410124H12Rik
-13.9241	-13.9039	2410131K14Rik
-14.2877	-14.2877	2410137M14Rik
-14.2877	-14.2877	2410141K09Rik;AK021218;AK049221;AK145544;Zfp640
-14.152	-13.9396	2500002B13Rik
-13.7388	-13.8194	2500004C02Rik
-13.0651	-13.5334	2510002D24Rik
-14.1294	-14.1644	2510003B16Rik
-14.0966	-14.2568	2510009E07Rik
-13.2726	-13.2578	2510039O18Rik;AK206234
-12.8361	-12.8757	2610001J05Rik
-13.6302	-13.8118	2610002M06Rik
-13.1764	-13.7644	2610005L07Rik;AK081879
-13.8135	-13.8624	2610008E11Rik
-14.2877	-14.2877	2610016A17Rik
-14.2394	-14.0925	2610020C07Rik
-14.183	-13.8753	2610020H08Rik
-14.2877	-14.2877	2610027K06Rik
-14.2877	-14.2877	2610028E06Rik
-14.2877	-14.2185	2610028H24Rik
-13.664	-13.9052	2610035D17Rik
-14.2877	-14.2877	2610035F20Rik
-14.0523	-13.7498	2610037D02Rik
-14.2877	-14.2877	2610042L04Rik;BC055351;Gm10413;Gm2897;Gm3383;Gm5795
-13.7572	-13.6227	2610044O15Rik8
-14.2877	-14.2877	2610100L16Rik
-14.2877	-14.2877	2610203C22Rik
-14.2877	-14.2428	2610206C17Rik
-13.5466	-13.7459	2610301B20Rik;AK045565
-13.77	-13.8873	2610305D13Rik
-14.2877	-13.9822	2610306M01Rik
-14.2877	-14.2273	2610307P16Rik
-14.2877	-14.2877	2610316D01Rik
-13.5884	-13.4426	2610318N02Rik
-11.516	-12.1209	2610507B11Rik
-14.1222	-14.1968	2610507I01Rik
-12.8563	-13.0662	2610524H06Rik
-14.2877	-14.2554	2610528A11Rik
-14.1821	-14.2739	2610528J11Rik
-11.5635	-11.3661	2700029M09Rik
-13.4193	-13.5562	2700038G22Rik
-14.2877	-14.2877	2700046A07Rik
-14.1157	-13.976	2700046G09Rik
-12.6784	-13.0195	2700049A03Rik
-14.2293	-14.2877	2700054A10Rik
-10.7041	-10.5727	2700060E02Rik
-13.5791	-13.5205	2700062C07Rik
-14.2877	-14.2877	2700069I18Rik
-14.2877	-14.2877	2700070H01Rik;Defb42
-14.027	-13.8258	2700081O15Rik;Mir6991
-14.2877	-14.2877	2700089I24Rik
-10.4473	-10.0128	2700094K13Rik
-12.9252	-12.8942	2700097O09Rik;BC016540
-13.1881	-13.0113	2700099C18Rik
-13.9405	-14.2759	2810001G20Rik
-14.01	-13.8147	2810002D19Rik
-10.9056	-11.7708	2810004N23Rik
-13.198	-13.2524	2810006K23Rik
-13.6461	-13.927	2810013P06Rik
-13.9547	-13.8199	2810021J22Rik
-11.9687	-12.0171	2810025M15Rik
-14.2877	-14.2483	2810029C07Rik;AK148849
-14.2877	-14.2877	2810032G03Rik
-14.2877	-14.2877	2810047C21Rik1
-14.2877	-14.2877	2810049E08Rik
-12.705	-12.6009	2810403A07Rik
-14.2261	-14.0022	2810403D21Rik
-14.2877	-14.2877	2810404M03Rik
-14.2877	-14.2877	2810405F15Rik
-13.9898	-14.0132	2810408A11Rik
-13.6145	-12.8741	2810408I11Rik
-14.2877	-14.2877	2810410L24Rik
-11.4903	-11.8029	2810417H13Rik
-12.5003	-12.393	2810428I15Rik
-14.2877	-14.2877	2810433D01Rik
-14.2877	-14.2877	2810442N19Rik
-14.1285	-14.204	2810454H06Rik
-14.2877	-14.2576	2810459M11Rik
-14.2544	-14.2548	2810468N07Rik
-14.2877	-14.2877	2810471M01Rik
-11.891	-12.2794	2810474O19Rik
-14.2295	-14.222	2900005J15Rik
-14.2877	-14.1744	2900009J06Rik
-14.2451	-14.1706	2900011O08Rik
-13.8194	-13.8372	2900026A02Rik
-14.2877	-14.2324	2900041M22Rik
-14.2877	-14.2877	2900052N01Rik
-14.2877	-14.2877	2900057B20Rik
-13.7672	-13.7461	2900060B14Rik
-13.7119	-14.0554	2900076A07Rik
-14.2877	-14.2643	2900079G21Rik
-14.2877	-14.2877	2900092C05Rik
-14.2877	-14.2877	2900092D14Rik
-11.4218	-11.5243	2900097C17Rik
-14.2225	-14.173	3000002C10Rik
-14.2877	-14.2877	3010001F23Rik
-13.1361	-13.2139	3010026O09Rik
-14.2877	-14.2877	3100003L05Rik
-13.2182	-12.8366	3110001I22Rik;Bfar
-13.8481	-13.3646	3110002H16Rik
-13.7908	-13.8062	3110009E18Rik
-14.2877	-14.2877	3110009F21Rik
-14.2877	-14.2877	3110015C05Rik
-14.0214	-14.2301	3110021A11Rik
-14.2877	-14.2877	3110021N24Rik
-14.2877	-14.2877	3110035E14Rik
-14.2877	-14.2877	3110039I08Rik
-14.2877	-14.2877	3110039M20Rik;Foxg1
-13.8396	-13.9074	3110040N11Rik
-13.9655	-14.0306	3110043O21Rik
-13.7774	-13.7772	3110045C21Rik
-14.2223	-14.1335	3110052M02Rik
-14.2567	-14.0939	3110056K07Rik
-14.2365	-14.1554	3110062M04Rik;AK077501
-14.2021	-14.2877	3110070M22Rik
-14.2877	-14.2877	3110079O15Rik
-12.7461	-12.7356	3110082I17Rik
-14.2877	-14.2877	3110082J24Rik
-14.2877	-14.2877	3110099E03Rik
-14.2877	-14.2877	3200001D21Rik
-14.2877	-14.2877	3300002A11Rik
-14.2877	-14.2877	3300002I08Rik
-14.2877	-14.2877	3300002P13Rik
-14.2877	-14.2877	3300005D01Rik
-14.2877	-14.2877	3425401B19Rik
-14.0388	-14.1515	3632451O06Rik;AK087604
-14.2877	-14.2308	3632454L22Rik;Zmat1
-14.2877	-14.2255	3830403N18Rik
-14.0845	-13.8627	3830406C13Rik
-14.1881	-14.2757	3830408C21Rik;AK052571
-14.1995	-14.276	3830417A13Rik
-14.2877	-14.2877	3830432H09Rik
-14.2877	-14.2877	3930402G23Rik
-14.2544	-14.2549	4430402I18Rik
-14.2877	-14.2877	4631405J19Rik
-14.1761	-14.1179	4632404H12Rik;AK040741
-13.9687	-14.0007	4632415L05Rik
-14.2401	-14.0723	4632427E13Rik;AK014157
-14.2877	-14.2877	4632428C04Rik
-14.2024	-14.0962	4732416N19Rik;AK028613
-14.2877	-14.2811	4732440D04Rik
-14.2877	-14.2877	4732456N10Rik
-14.2877	-14.2877	4732471J01Rik
-14.2877	-14.2877	4732490B19Rik
-14.2877	-14.2087	4732491K20Rik
-14.2877	-14.2877	4831407H17Rik
-14.1881	-14.1811	4831440E17Rik
-14.2877	-14.2877	4833411C07Rik
-14.1866	-14.2711	4833412C05Rik
-14.2877	-14.2877	4833415N18Rik
-14.2295	-14.2505	4833417C18Rik
-14.2877	-14.2877	4833418N02Rik
-14.2877	-14.2649	4833419F23Rik
-12.9232	-13.0483	4833420G17Rik
-14.2877	-14.2877	4833422C13Rik
-14.2877	-14.2877	4833422M21Rik
-14.2877	-14.2877	4833423E24Rik
-14.2877	-14.2877	4833427F10Rik
-14.2877	-14.2877	4833427G06Rik
-14.2877	-14.2877	4833428L15Rik
-12.5133	-12.2003	4833439L19Rik
-14.2877	-14.2877	4921501E09Rik
-14.2877	-14.2877	4921504A21Rik
-14.2877	-14.2877	4921504E06Rik
-14.2877	-14.2711	4921507P07Rik
-14.2877	-14.2877	4921508D12Rik
-14.2877	-14.2877	4921509C19Rik
-14.2877	-14.2877	4921509O07Rik
-14.2877	-14.2877	4921511C04Rik;AK014863
-14.2877	-14.2877	4921511C10Rik
-14.2877	-14.2877	4921511C20Rik
-14.2877	-14.2877	4921511H03Rik
-14.2877	-14.2877	4921511I17Rik
-14.2877	-14.2877	4921513D11Rik
-14.2877	-14.2877	4921513I03Rik
-14.2877	-14.2877	4921515E04Rik
-14.2877	-14.2877	4921517D22Rik
-14.2877	-14.2877	4921518K17Rik
-13.2376	-13.4456	4921524J17Rik
-14.2877	-14.2877	4921524L21Rik
-14.2877	-14.2877	4921525O09Rik
-14.2877	-14.2877	4921529L05Rik
-14.2877	-14.2877	4921530L21Rik
-14.1168	-14.246	4921531C22Rik
-14.2877	-14.2877	4921531P14Rik
-14.2877	-14.2877	4921533I20Rik
-14.2877	-14.2877	4921534H16Rik
-14.2877	-14.2665	4921536K21Rik
-14.2877	-14.2877	4921539E11Rik
-14.2877	-14.2877	4922502D21Rik
-14.2877	-14.2877	4922502H24Rik
-14.2877	-14.2877	4922502N22Rik
-14.2877	-14.2877	4930401C15Rik
-14.2877	-14.2877	4930401O10Rik
-14.2877	-14.2877	4930401O12Rik
-14.2877	-14.2877	4930402F06Rik
-14.2877	-14.2877	4930402F11Rik
-14.0377	-13.7048	4930402H24Rik
-14.2877	-14.2877	4930402K13Rik
-14.2877	-14.2877	4930404A05Rik
-14.2877	-14.2877	4930404H11Rik
-14.2877	-14.2877	4930404I05Rik
-14.2877	-14.2877	4930404N11Rik
-14.2877	-14.2877	4930405A10Rik
-14.2877	-14.2662	4930405A21Rik
-14.2877	-14.2877	4930405D11Rik
-14.2877	-14.2877	4930405J17Rik
-14.2877	-14.2877	4930405L22Rik
-14.2877	-14.2877	4930405O22Rik
-14.2877	-14.2877	4930406D18Rik
-14.2877	-14.2877	4930407G08Rik
-14.2877	-14.2415	4930407I10Rik
-14.2877	-14.2877	4930407I19Rik
-14.2877	-14.2877	4930412B13Rik
-14.2877	-14.2687	4930412C18Rik;AK019984
-14.2877	-14.1498	4930412O13Rik
-14.2877	-14.2877	4930413E15Rik
-14.2877	-14.2877	4930413F20Rik
-14.2877	-14.268	4930413G21Rik
-14.2877	-14.2877	4930413M19Rik
-14.2877	-14.2877	4930414N06Rik
-14.2877	-14.2647	4930415F15Rik
-14.2877	-14.2877	4930415L06Rik
-14.2877	-14.2877	4930415O20Rik
-14.2877	-14.2877	4930417O13Rik
-14.2877	-14.2877	4930417O22Rik
-14.2877	-14.2877	4930419G24Rik
-14.2877	-14.2877	4930423M02Rik
-14.2877	-14.2877	4930425K10Rik
-14.2877	-14.2877	4930425L21Rik
-14.2877	-14.2877	4930425O10Rik
-14.2877	-14.2642	4930426D05Rik
-14.2877	-14.2877	4930426L09Rik
-12.6092	-12.7067	4930427A07Rik
-14.2877	-14.2877	4930428D20Rik
-14.2877	-14.2877	4930428E07Rik
-14.2877	-14.2877	4930428G15Rik
-14.2877	-14.2877	4930428O21Rik
-14.1729	-14.2506	4930429B21Rik
-14.2877	-14.2877	4930429D17Rik
-14.2877	-14.2877	4930429F11Rik
-14.2877	-14.2877	4930429F24Rik
-14.2877	-14.2877	4930430A15Rik
-13.4767	-13.6674	4930430F08Rik
-14.2877	-14.2877	4930430F21Rik
-14.2877	-14.2877	4930430J02Rik
-14.2877	-14.2877	4930431F12Rik
-14.2317	-14.2877	4930431P03Rik
-14.2877	-14.2877	4930432E11Rik
-14.2877	-14.2877	4930432J09Rik
-14.1308	-14.1987	4930432K21Rik
-14.2877	-14.2877	4930432M17Rik
-14.2877	-14.2877	4930433B08Rik
-14.2877	-14.2877	4930433I11Rik
-14.2877	-14.2877	4930433N12Rik
-14.2877	-14.2877	4930434J06Rik
-14.2877	-14.2877	4930435E12Rik
-14.2877	-14.2877	4930438E09Rik
-14.2877	-14.2877	4930440C22Rik
-14.2877	-14.2877	4930440I19Rik
-14.2877	-14.2877	4930441H08Rik
-14.2877	-14.2877	4930441J16Rik
-14.2877	-14.2877	4930442J19Rik
-14.2877	-14.2877	4930442L01Rik
-14.2877	-14.2877	4930443O20Rik
-14.2877	-14.2877	4930444F02Rik;DQ713738
-14.2877	-14.2877	4930444G20Rik
-14.2877	-14.2877	4930444M15Rik
-14.2877	-14.2877	4930444P10Rik
-14.2877	-14.2877	4930445N18Rik
-14.2877	-14.2877	4930447A16Rik
-14.0839	-13.9041	4930447C04Rik
-14.2877	-14.2877	4930447F24Rik
-14.2877	-14.2877	4930447J18Rik
-14.2877	-14.2877	4930447K03Rik
-14.2877	-14.2877	4930447M23Rik
-14.2877	-14.2877	4930447N08Rik
-14.2877	-14.2877	4930448C13Rik
-14.2877	-14.2877	4930448F12Rik
-14.2877	-14.2877	4930448H16Rik
-14.2877	-14.2877	4930448I06Rik
-14.2877	-14.2877	4930448I18Rik
-14.2877	-14.2877	4930448K20Rik
-14.2877	-14.2877	4930449A18Rik
-14.2877	-14.1978	4930449E01Rik
-14.2877	-14.2877	4930449E18Rik
-14.2877	-14.2877	4930449I24Rik;Gm3402;Gm3415
-14.2877	-14.226	4930451G09Rik
-14.2877	-14.2877	4930451I11Rik
-14.2877	-14.2877	4930452A19Rik
-13.3513	-13.7053	4930452B06Rik
-14.2877	-14.2877	4930452G13Rik
-14.2877	-14.2877	4930452N14Rik
-14.2877	-14.2877	4930453H23Rik
-14.2877	-14.2877	4930453L07Rik
-13.0855	-12.9009	4930453N24Rik
-14.2877	-14.2877	4930455B14Rik
-14.2877	-14.2877	4930455C13Rik;AK076940
-14.2877	-14.2877	4930455D15Rik
-14.2877	-14.2877	4930455F16Rik
-14.2877	-14.2877	4930455G09Rik
-14.2877	-14.2877	4930455H04Rik
-14.2877	-14.2877	4930455J16Rik
-14.2877	-14.2877	4930456L15Rik
-14.2877	-14.2877	4930459C07Rik
-14.2877	-14.2877	4930459L07Rik
-14.1662	-13.936	4930461G14Rik
-14.2877	-14.2877	4930463O16Rik
-14.2877	-14.2287	4930465K10Rik
-14.2877	-14.2877	4930465M20Rik
-14.2877	-14.2877	4930467D21Rik
-14.2877	-14.2877	4930467E23Rik;Gm21119
-14.2877	-14.2877	4930467K11Rik
-14.2877	-14.2877	4930469G21Rik
-14.2877	-14.2877	4930470H14Rik
-14.2877	-14.2877	4930470O06Rik
-14.2877	-14.2877	4930470P17Rik
-14.2877	-14.2877	4930471C04Rik
-14.2877	-14.2877	4930471G03Rik
-14.2877	-14.2877	4930471M09Rik
-14.2877	-14.2877	4930473A02Rik
-14.2877	-14.2877	4930473O22Rik
-14.2877	-14.2877	4930474G06Rik;AK076658
-14.2877	-14.2877	4930474H20Rik
-14.2877	-14.2877	4930474M22Rik
-14.2877	-14.2877	4930474N05Rik
-14.2877	-14.2877	4930474N09Rik
-14.2877	-14.2877	4930477N07Rik
-14.2877	-14.2877	4930478L05Rik
-14.2877	-14.2877	4930478P22Rik
-14.2877	-14.2877	4930479D17Rik
-14.2877	-14.2877	4930480E11Rik
-14.2877	-14.2877	4930480G23Rik
-14.2877	-14.2877	4930480K15Rik
-14.223	-14.2429	4930480K23Rik
-14.2877	-14.2877	4930480M12Rik
-14.2377	-14.0941	4930481A15Rik
-14.2877	-14.2877	4930482G09Rik
-14.2877	-14.2591	4930483J18Rik
-14.2877	-14.2877	4930483K19Rik
-14.2877	-14.2877	4930483O08Rik
-14.2877	-14.2877	4930484H19Rik
-14.2877	-14.2877	4930486F22Rik
-14.2877	-14.2877	4930486I03Rik
-14.2877	-14.2877	4930486L24Rik
-14.2877	-14.2877	4930487D11Rik
-14.2877	-14.2877	4930487H11Rik
-14.2877	-14.2877	4930488B22Rik
-14.2877	-14.2877	4930488L21Rik
-14.2877	-14.2877	4930500F04Rik
-14.2877	-14.2877	4930500L23Rik
-14.2877	-14.2877	4930502A04Rik
-14.2877	-14.2877	4930502E09Rik
-14.2877	-14.2877	4930502E18Rik
-14.2877	-14.2877	4930503B20Rik
-14.2877	-14.2877	4930503E14Rik
-13.9296	-13.944	4930503E24Rik
-14.2877	-14.2877	4930503F20Rik
-14.2877	-14.2877	4930503H13Rik
-13.7856	-14.0763	4930503L19Rik
-14.2877	-14.2877	4930503O07Rik
-14.2877	-14.2877	4930504C09Rik
-14.2877	-14.2877	4930504O13Rik
-14.2877	-14.2877	4930505A04Rik
-14.2877	-14.2877	4930505G20Rik
-14.2877	-14.2877	4930505K13Rik
-14.2877	-14.2877	4930505K14Rik
-14.2877	-14.2877	4930506A18Rik
-14.2877	-14.2877	4930506C21Rik
-14.2877	-14.2877	4930506F14Rik
-14.1784	-14.1946	4930507D05Rik
-14.2877	-14.2877	4930507D10Rik
-14.2877	-14.2877	4930509E16Rik
-14.2877	-14.2877	4930509J09Rik
-14.2877	-14.2877	4930509K18Rik
-14.2877	-14.2877	4930511A02Rik
-14.2877	-14.2877	4930511A08Rik
-14.2877	-14.2877	4930511E03Rik
-14.2877	-14.2877	4930511M06Rik
-14.2877	-14.2877	4930512B01Rik
-14.2877	-14.2877	4930512J16Rik
-14.2877	-14.2877	4930512M02Rik
-14.2877	-14.2877	4930513D17Rik
-13.9405	-14.1169	4930513N10Rik;AK161453
-14.2877	-14.2877	4930513O06Rik
-14.2877	-14.2877	4930515B02Rik
-14.2877	-14.262	4930515G01Rik
-14.2877	-14.2877	4930515G16Rik
-14.2877	-14.2877	4930515L03Rik
-14.2877	-14.2877	4930515L19Rik
-14.2877	-14.2877	4930517E11Rik
-14.2877	-14.2877	4930517M08Rik
-14.2877	-14.2877	4930518J21Rik
-14.2877	-14.2877	4930518P08Rik
-14.2877	-14.2877	4930519D14Rik
-14.2877	-14.2569	4930519F09Rik
-14.2877	-14.2877	4930519F16Rik
-14.2877	-14.2877	4930519F24Rik
-14.2877	-14.2877	4930519G04Rik
-14.2877	-14.2877	4930519H02Rik
-14.2877	-14.2877	4930519K11Rik
-14.2877	-14.2877	4930520O04Rik
-14.2877	-14.2877	4930520P13Rik
-14.2877	-14.2877	4930521E06Rik
-14.2877	-14.2877	4930522H14Rik
-14.2877	-14.2877	4930522O17Rik
-14.0439	-14.0021	4930523C07Rik
-14.2877	-14.2877	4930523O13Rik
-14.2877	-14.2877	4930524B15Rik
-14.2877	-14.2877	4930524B17Rik
-14.2877	-14.2877	4930524C18Rik
-14.2877	-14.2877	4930524O05Rik
-14.2877	-14.2877	4930524O08Rik
-14.2877	-14.2877	4930525C09Rik
-14.2877	-14.2877	4930525D18Rik
-14.2877	-14.2877	4930525G20Rik
-14.2877	-14.2877	4930526H09Rik
-13.8426	-13.9148	4930526I15Rik
-14.2877	-14.2877	4930526L06Rik
-14.2877	-14.2877	4930527F14Rik
-14.2877	-14.2877	4930527G23Rik
-14.0703	-14.2877	4930528A17Rik
-14.2877	-14.2877	4930528D03Rik
-14.2877	-14.2877	4930528G23Rik
-14.2877	-14.2877	4930528H21Rik
-14.2877	-14.2877	4930528P14Rik
-13.8834	-14.2359	4930529C04Rik
-14.2877	-14.2877	4930529K09Rik
-14.2877	-14.2877	4930529L06Rik
-14.2877	-14.246	4930529M08Rik
-14.2877	-14.2877	4930532I03Rik
-14.2877	-14.2877	4930532M18Rik
-14.2877	-14.2877	4930533B01Rik
-14.2877	-14.2877	4930533K18Rik
-14.2877	-14.2877	4930533N22Rik
-14.2877	-14.2877	4930533P14Rik
-14.2877	-14.276	4930538K18Rik
-14.2877	-14.2877	4930539C22Rik
-14.2877	-14.2877	4930539E08Rik
-14.2877	-14.2877	4930539J05Rik
-14.2877	-14.2877	4930539M17Rik
-14.2877	-14.2877	4930539N22Rik
-14.2877	-14.2877	4930540M03Rik
-14.2877	-14.2877	4930542C21Rik
-14.2877	-14.2877	4930542D17Rik
-14.2877	-14.2877	4930543E12Rik
-14.2877	-14.2877	4930543N07Rik
-14.2877	-14.2877	4930544D05Rik
-14.2877	-14.2877	4930544G11Rik
-14.2877	-14.2877	4930544M13Rik
-14.2877	-14.2877	4930545E07Rik
-14.2877	-14.2877	4930545H06Rik
-14.2877	-14.2877	4930545L23Rik
-14.2877	-14.2877	4930546C10Rik
-14.2495	-14.2877	4930546K05Rik
-14.2877	-14.2877	4930547E08Rik
-14.2877	-14.2877	4930547E14Rik
-14.2877	-14.2877	4930548G14Rik
-14.2877	-14.2877	4930548H24Rik
-14.2877	-14.2877	4930548J01Rik
-14.2877	-14.2877	4930548K13Rik
-14.2877	-14.2351	4930549C01Rik
-14.2877	-14.2877	4930549C15Rik
-14.2877	-14.2877	4930549G23Rik
-14.2877	-14.2701	4930550C14Rik
-14.2877	-14.2877	4930550C17Rik
-14.2877	-14.2778	4930550L24Rik
-14.2877	-14.2877	4930552N02Rik;Olfr275
-14.2877	-14.2877	4930552P12Rik
-14.2877	-14.2877	4930553C11Rik
-14.2877	-14.2877	4930553E22Rik
-14.2877	-14.2877	4930554C24Rik
-14.2877	-14.2877	4930554G24Rik
-14.2877	-14.2877	4930554H23Rik
-14.2877	-14.2877	4930554I06Rik
-14.2877	-14.2877	4930555B11Rik
-14.2877	-14.2877	4930555B12Rik
-14.2877	-14.2877	4930555G01Rik
-14.2877	-14.2877	4930555G21Rik
-14.2877	-14.2877	4930555K05Rik
-14.2877	-14.2877	4930556C24Rik
-14.2877	-14.2877	4930556G01Rik
-14.2877	-14.2877	4930556J02Rik
-13.9514	-13.9822	4930556M19Rik
-14.2877	-14.2877	4930556N09Rik
-14.2877	-14.2877	4930556N13Rik
-14.2877	-14.2877	4930557A04Rik
-14.2877	-14.2877	4930557F10Rik
-14.2877	-14.2877	4930557J02Rik
-14.2877	-14.2877	4930557K07Rik
-14.2877	-14.2732	4930558C23Rik
-14.2877	-14.2877	4930558F17Rik
-14.2877	-14.2877	4930558G05Rik
-14.2495	-14.187	4930558J18Rik
-14.2877	-14.2877	4930558K02Rik
-14.2877	-14.2877	4930559C10Rik
-14.2877	-14.2877	4930562C15Rik
-14.2877	-14.2877	4930562F07Rik
-14.2877	-14.2877	4930563D23Rik
-14.2877	-14.2877	4930563E18Rik
-14.0147	-14.1703	4930563E22Rik;AK043242
-14.2877	-14.2877	4930563F08Rik
-14.2877	-14.2877	4930563H07Rik
-14.2877	-14.2877	4930563M20Rik
-14.2877	-14.2877	4930563M21Rik
-14.2877	-14.2877	4930564C03Rik
-14.2877	-14.2877	4930564D02Rik
-14.2877	-14.2877	4930565D16Rik
-14.2877	-14.2877	4930565N06Rik
-14.2877	-14.2877	4930567H12Rik
-14.2877	-14.2877	4930567H17Rik
-14.2877	-14.2877	4930567J20Rik
-14.2877	-14.2877	4930567K12Rik
-14.2877	-14.2877	4930567K20Rik
-14.2877	-14.2877	4930568D16Rik
-14.2877	-14.2877	4930568E12Rik
-14.2877	-14.2877	4930568G15Rik
-14.2877	-14.2877	4930570G19Rik
-14.2877	-14.2877	4930571K23Rik
-14.2877	-14.2877	4930571O06Rik
-14.2877	-14.2877	4930572K03Rik
-14.2877	-14.2877	4930572O03Rik
-14.2877	-14.2877	4930572O13Rik
-14.2877	-14.2877	4930573O16Rik
-14.2877	-14.2686	4930577N17Rik
-14.2877	-14.2877	4930578C19Rik
-14.2877	-14.2877	4930578E11Rik
-14.2877	-14.2877	4930578G10Rik
-14.2877	-14.2877	4930578I06Rik
-14.2877	-14.2877	4930578M01Rik
-14.2877	-14.2877	4930578N18Rik
-14.2877	-14.2877	4930579F01Rik
-14.2877	-14.2877	4930579G18Rik
-13.5774	-13.3957	4930579G24Rik
-14.2877	-14.2877	4930579H20Rik
-14.2877	-14.2877	4930579J19Rik
-14.2293	-14.2767	4930579K19Rik;AK077474
-14.2877	-14.2877	4930579P08Rik
-14.2877	-14.2673	4930581F22Rik;AK157006
-14.2877	-14.2877	4930583K01Rik
-14.2877	-14.2877	4930583P06Rik
-14.2877	-14.2877	4930584F24Rik
-14.2877	-14.2877	4930586N03Rik
-14.2877	-14.2877	4930587E11Rik
-14.0797	-14.2877	4930590J08Rik
-14.2877	-14.2877	4930590L20Rik
-14.2877	-14.2877	4930591A17Rik
-14.2877	-14.2877	4930591E09Rik
-14.2877	-14.2877	4930592A05Rik
-14.2877	-14.2877	4930592I03Rik
-14.2877	-14.2877	4930593A02Rik
-14.2877	-14.2877	4930593C16Rik
-14.0608	-14.0699	4930594C11Rik
-14.2877	-14.2877	4930594O21Rik
-14.2877	-14.2877	4930595D18Rik
-14.2877	-14.2877	4930595M18Rik
-14.2877	-14.2877	4930596D02Rik
-14.2877	-14.2877	4930596I21Rik
-14.2877	-14.2877	4930597A21Rik
-14.2877	-14.2877	4930597G03Rik
-14.2877	-14.2877	4930598F16Rik
-14.2877	-14.2649	4930599N23Rik
-14.2877	-14.2877	4931402G19Rik
-14.2877	-14.2877	4931403E22Rik
-14.2877	-14.2877	4931403G20Rik
-14.2877	-14.2877	4931406B18Rik
-13.7595	-13.9185	4931406C07Rik;AK157935
-14.2877	-14.2877	4931406H21Rik
-12.3017	-12.3727	4931406P16Rik
-14.2877	-14.2877	4931408C20Rik
-14.2877	-14.2877	4931408D14Rik
-14.2877	-14.2877	4931409K22Rik
-13.8788	-13.9201	4931414P19Rik
-14.2877	-14.2877	4931417E11Rik
-14.2877	-14.2877	4931419H13Rik
-14.2877	-14.2877	4931420L22Rik
-14.2877	-14.2877	4931423N10Rik
-13.4515	-13.7418	4931428F04Rik
-14.2877	-14.2667	4931428L18Rik
-14.2877	-14.2877	4931429L15Rik
-14.2877	-14.2677	4931429P17Rik
-14.2877	-14.2877	4931430N09Rik
-14.2877	-14.2877	4931431B13Rik
-14.2877	-14.2877	4931431C16Rik
-14.2877	-14.2877	4931431F19Rik
-14.2877	-14.2626	4931440F15Rik
-14.2877	-14.2877	4931440J10Rik
-14.2105	-14.2638	4931440P22Rik;AK161073
-14.2877	-14.2877	4932411E22Rik
-14.2877	-14.2877	4932411N23Rik
-14.2877	-14.2877	4932412D23Rik
-14.2877	-14.2877	4932413F04Rik
-14.2877	-14.2877	4932414J04Rik
-14.2877	-14.2877	4932414N04Rik
-14.2877	-14.2877	4932415M13Rik
-14.0922	-14.2146	4932416H05Rik
-14.2877	-14.2877	4932416K20Rik
-14.2877	-14.2877	4932429P05Rik
-14.2877	-14.2877	4932435O22Rik
-12.3356	-12.9511	4932438A13Rik;AK051829
-14.2877	-14.2877	4932438H23Rik
-14.1963	-14.2877	4932441J04Rik;AK034221
-14.2877	-14.2877	4932443I19Rik
-14.2877	-14.2877	4932702P03Rik
-14.2877	-14.2877	4933400A11Rik
-14.2877	-14.2877	4933400B14Rik
-14.2877	-14.2877	4933400C23Rik
-14.2877	-14.2877	4933400F21Rik
-14.2877	-14.2877	4933400L20Rik
-14.2877	-14.2877	4933401B06Rik
-14.2877	-14.2877	4933401D09Rik
-14.2877	-14.2877	4933401H06Rik
-14.2877	-14.2877	4933402C06Rik
-14.2877	-14.2877	4933402D24Rik
-14.2877	-14.2286	4933402E13Rik
-14.2877	-14.2877	4933402J07Rik
-14.2877	-14.2877	4933402J10Rik
-14.2877	-14.2877	4933402J15Rik
-14.2877	-14.2877	4933402N03Rik
-14.2877	-14.2877	4933402N22Rik
-14.2877	-14.2877	4933402P03Rik
-14.2877	-14.2877	4933403O08Rik
-14.2877	-14.2877	4933404G15Rik
-14.2877	-14.2877	4933404K08Rik
-14.2877	-14.2877	4933404K13Rik
-14.2021	-14.2273	4933404O12Rik
-14.2877	-14.2877	4933405D12Rik
-14.2877	-14.2877	4933405E24Rik
-14.2877	-14.2877	4933405L10Rik
-14.2877	-14.2877	4933405O20Rik
-14.2877	-14.2877	4933406C10Rik
-14.2877	-14.2877	4933406D12Rik
-14.2877	-14.2877	4933406F09Rik
-14.2877	-14.2877	4933406G16Rik
-14.2877	-14.2877	4933406I18Rik
-14.2877	-14.2877	4933406J08Rik
-14.2877	-14.2877	4933406J10Rik
-14.2877	-14.2877	4933406K04Rik
-14.2877	-14.2681	4933406M09Rik
-14.2877	-14.2695	4933407E24Rik
-14.2877	-14.2877	4933407G14Rik
-14.2877	-14.2877	4933407I05Rik
-14.2175	-14.2626	4933407K13Rik
-14.2403	-14.2668	4933407L21Rik
-14.2877	-14.2811	4933408B17Rik
-14.2877	-14.2502	4933408J17Rik
-14.2877	-14.2877	4933408N05Rik
-14.2877	-14.2877	4933409G03Rik
-14.2877	-14.2877	4933409K07Rik
-13.3959	-13.0671	4933409K07Rik;Ccl27b;Gm3893
-14.2877	-14.2877	4933411E08Rik
-14.2877	-14.2877	4933411G06Rik
-14.2877	-14.2877	4933411K16Rik
-13.9248	-13.9077	4933412E12Rik
-14.2877	-14.2877	4933412E24Rik
-14.2877	-14.2877	4933412O06Rik
-12.7684	-12.9069	4933413G19Rik;Foxm1
-14.2877	-14.1993	4933413J09Rik
-14.2877	-14.2877	4933413L06Rik
-14.2877	-14.2877	4933415F23Rik
-14.2877	-14.2877	4933416C03Rik
-14.2877	-14.2877	4933416E03Rik
-14.2877	-14.2877	4933416I08Rik
-14.2877	-14.2877	4933416M06Rik
-14.2877	-14.2877	4933416M07Rik
-14.2877	-14.2877	4933417A18Rik
-14.2877	-14.2877	4933417D19Rik
-14.2877	-14.2406	4933417E11Rik
-14.2877	-14.2877	4933417G07Rik
-14.2877	-14.2877	4933417O13Rik
-14.2877	-14.2877	4933421I07Rik
-14.1501	-14.0235	4933421O10Rik
-14.2877	-14.2877	4933422A05Rik
-14.2877	-14.2877	4933424G05Rik
-14.2877	-14.2877	4933424G06Rik
-14.2877	-14.2877	4933425B07Rik
-14.2877	-14.2877	4933425L06Rik
-14.2877	-14.2673	4933427D06Rik
-13.873	-14.1464	4933427D14Rik
-14.2256	-14.2877	4933427E11Rik
-14.2877	-14.2877	4933427E13Rik
-14.2877	-14.2877	4933427G17Rik
-14.2877	-14.2877	4933427I22Rik
-14.2877	-14.2877	4933428C19Rik
-14.2877	-14.2877	4933428G20Rik
-14.2877	-14.2877	4933429K18Rik
-14.2877	-14.2877	4933429O19Rik
-14.2877	-14.2877	4933430H16Rik
-14.1298	-14.2458	4933430I17Rik
-14.2877	-14.2877	4933430M04Rik
-14.2877	-14.2877	4933430N04Rik
-14.2877	-14.2004	4933431E20Rik
-14.2877	-14.2877	4933431G14Rik
-14.2877	-14.2877	4933432G23Rik
-14.2877	-14.2877	4933432I03Rik
-14.2877	-14.2877	4933432I09Rik
-14.2877	-14.2877	4933432K03Rik
-14.2877	-14.2877	4933433C11Rik
-14.2877	-14.2877	4933433F19Rik
-14.2877	-14.2877	4933433G08Rik
-14.2877	-14.2765	4933433G15Rik
-14.2877	-14.2877	4933433G19Rik
-14.2877	-14.2877	4933433H22Rik
-14.2877	-14.2877	4933436E23Rik
-14.2877	-14.2877	4933436H12Rik
-14.2877	-14.2877	4933436I01Rik
-14.2877	-14.2877	4933438B17Rik
-14.2877	-14.2877	4933438K21Rik
-13.9641	-14.035	4933439C10Rik
-14.2877	-14.2877	4933439K11Rik
-14.2877	-14.2877	4933440J02Rik
-14.2877	-14.2877	4933440M02Rik
-14.2877	-14.2877	5031410I06Rik
-14.1029	-14.2322	5031414D18Rik
-13.8627	-14.0917	5031425E22Rik;AK017143;AK042126
-14.2877	-14.2877	5031425F14Rik
-14.2129	-14.2877	5031426D15Rik
-14.2877	-14.2877	5031434C07Rik
-14.2877	-14.2633	5031434O11Rik
-14.2175	-14.134	5031439G07Rik
-14.2261	-14.2402	5033403F01Rik
-14.2877	-14.2877	5033403H07Rik
-14.2877	-14.2877	5033404E19Rik
-14.2877	-14.261	5033406O09Rik
-14.2877	-14.2877	5033428I22Rik
-14.2877	-14.2877	5330411J11Rik
-14.2877	-14.2877	5330413P13Rik
-14.2877	-14.2877	5330417C22Rik
-14.0423	-14.2745	5330429B09Rik;6820431F20Rik
-14.2877	-14.2877	5330434G04Rik
-14.2877	-14.2877	5330439B14Rik
-14.0495	-14.2877	5430401F13Rik
-14.2877	-14.2877	5430402E10Rik
-14.2877	-14.223	5430402O13Rik
-14.2877	-14.2877	5430403N17Rik
-14.2175	-14.0966	5430405H02Rik
-13.4056	-13.0509	5430416N02Rik
-14.2877	-14.2877	5430416O09Rik
-14.2877	-14.2877	5430419D17Rik
-14.2877	-14.2877	5430421F17Rik
-14.2877	-14.2877	5430421N21Rik;Krt81;Krt83;Krt85
-14.2877	-14.2877	5430425K12Rik
-14.2877	-14.2877	5430427M07Rik
-14.2877	-14.2877	5430427O19Rik
-14.2877	-14.2877	5430428K19Rik
-14.1621	-14.2877	5430431A17Rik
-14.2877	-14.2877	5430434I15Rik
-14.2085	-14.2877	5430437J10Rik
-14.2877	-14.2644	5430440P10Rik
-14.2877	-14.2877	5530400C23Rik
-14.2877	-14.2877	5530401A14Rik
-13.8748	-13.5286	5530601H04Rik
-14.2877	-14.2877	5730403I07Rik
-14.2877	-14.2877	5730405O15Rik
-13.8938	-13.9825	5730409E04Rik
-14.2877	-14.2877	5730412P04Rik
-14.2877	-14.2877	5730416F02Rik
-14.2877	-14.2624	5730420D15Rik
-14.2341	-14.2065	5730422E09Rik
-14.2877	-14.2877	5730435O14Rik
-13.8717	-13.9263	5730455P16Rik
-12.9822	-13.6237	5730457N03Rik
-14.2877	-14.2877	5730460C07Rik
-14.2877	-14.1803	5730480H06Rik
-14.2877	-14.2877	5730488B01Rik
-14.2024	-14.145	5730507C01Rik
-14.2544	-14.1355	5730508B09Rik
-14.2877	-14.2877	5730522E02Rik
-13.6241	-13.3725	5730559C18Rik
-14.2877	-14.2877	5830405F06Rik;AF012151;AF041915;AF041937;AF093862;AK018014;AK037453;AK088055;AY600448;BC034887;BC089553;DQ126341;DQ340294;EF154514;EU131397;JX277299;JX277310;JX277381;JX277430;JX277452;JX277464;JX277473;JX277492;JX520688;JX520704;JX520808;JX520840;JX520885;JX520918;KJ542623;KM066944;L27969;L27973;L27974;M11456;M13669;M13677;M14294;M16120;M30875;M30878;Tcrb;TCRB;TCRB26-8;TCRBV1, TCRBJ1S2;TCRBV1, T…
-14.2877	-14.2877	5830411N06Rik
-11.9485	-12.2478	5830417I10Rik;Gon4l
-14.2877	-14.2877	5830418P13Rik
-14.2877	-14.2877	5830427D03Rik
-14.2877	-14.2877	5830428M24Rik
-14.1883	-14.2627	5830432E09Rik
-14.1946	-14.241	5830444B04Rik
-14.2877	-14.27	5830454E08Rik
-14.2877	-14.2877	5830473C10Rik
-14.2877	-14.2877	5930403L14Rik
-14.088	-14.1707	5930412G12Rik
-14.2247	-14.2453	5930430L01Rik
-14.2877	-14.2629	5930438M14Rik
-14.2877	-14.2877	6030407O03Rik
-14.2877	-14.2877	6030408B16Rik
-14.2877	-14.0698	6030419C18Rik
-14.2877	-14.2877	6030440G07Rik
-14.2877	-14.2649	6030443J06Rik
-14.2877	-14.2877	6030445D17Rik
-13.0333	-12.9289	6030458C11Rik
-14.2877	-14.2706	6030466F02Rik
-14.2877	-14.2877	6030468B19Rik
-14.2877	-14.2877	6030469F06Rik
-14.2877	-14.2877	6030471H07Rik
-14.2877	-14.2877	6030498E09Rik
-14.1363	-14.2629	6230400D17Rik;AK018074
-14.232	-14.2002	6330403A02Rik
-14.1881	-14.235	6330403K07Rik
-14.2877	-14.2877	6330407A03Rik
-13.7361	-14.004	6330408A02Rik
-14.2293	-14.2877	6330409D20Rik
-14.2168	-14.22	6330410L21Rik
-14.2877	-14.2877	6330415B21Rik
-14.1658	-14.2877	6330415G19Rik
-14.0053	-14.0038	6330416G13Rik
-14.1878	-14.167	6330418K02Rik
-14.1776	-14.2202	6330549D23Rik;AK088233
-14.2877	-14.2479	6430411K18Rik
-14.2877	-14.2877	6430503K07Rik
-14.2877	-14.2877	6430531B16Rik
-14.2877	-14.2765	6430548M08Rik
-14.2877	-14.25	6430550D23Rik
-14.2877	-14.2877	6430562O15Rik
-14.2877	-14.1498	6430571L13Rik
-14.1391	-14.0899	6430573F11Rik
-14.2877	-14.2877	6430584L05Rik
-14.2877	-14.2877	6430710C18Rik
-14.2877	-14.2877	6530402F18Rik;Ntng2
-14.2877	-14.2877	6530403H02Rik
-14.2877	-14.2877	6530411M01Rik
-14.2877	-14.2877	6720468P15Rik
-14.2877	-14.2877	6720483E21Rik
-14.1082	-14.0221	6720489N17Rik
-14.2877	-14.2485	6820408C15Rik
-13.3106	-13.8871	6820431F20Rik;AK081879;AK160987;AK164389;Gm21092
-14.2877	-14.2877	6D
-14.2877	-14.2877	7420426K07Rik
-14.2877	-14.2877	7420461P10Rik
-14.2877	-14.2877	7420700N18Rik
-14.2877	-14.2877	7420701I03Rik
-14.2877	-14.2665	7530416G11Rik
-14.2877	-14.2877	7630403G23Rik
-14.2877	-14.2877	8030411F24Rik
-14.2877	-14.2877	8030423F21Rik
-14.2877	-14.2877	8030423J24Rik
-14.2877	-14.2877	8030442B05Rik
-14.2877	-14.2877	8030443G20Rik
-14.2877	-14.2877	8030451O07Rik
-14.2877	-14.2877	8030455M16Rik
-14.2223	-13.9543	8030462N17Rik
-14.2877	-14.2877	8430408G22Rik
-14.2877	-14.2877	8430423G03Rik
-14.2877	-14.2877	8430426J06Rik
-13.997	-13.9094	8430429K09Rik
-14.2877	-14.2877	8430430B14Rik
-14.2035	-14.2877	8430431K14Rik
-14.2877	-14.2877	8430436N08Rik
-14.2877	-14.2877	8430437L04Rik
-13.2892	-13.8592	9030025P20Rik;Gm3435
-14.2877	-14.2877	9030204H09Rik
-14.2877	-14.2877	9030404E10Rik
-14.2877	-14.2877	9030612E09Rik
-14.2877	-14.2877	9030617O03Rik
-14.2877	-14.2877	9030619P08Rik
-14.0324	-14.2877	9030624G23Rik
-13.1799	-13.1025	9030624J02Rik;AK043149
-14.2877	-14.2877	9030625G05Rik
-14.251	-14.1119	9130008F23Rik
-14.2029	-14.1863	9130011E15Rik;AK082129
-14.2877	-14.2877	9130015A21Rik
-14.2877	-14.2877	9130015L21Rik
-14.2877	-13.9815	9130019O22Rik
-14.2877	-14.2877	9130019P16Rik
-14.2526	-14.0303	9130023H24Rik
-14.2877	-14.2877	9130024F11Rik
-14.2877	-14.2877	9130204L05Rik
-14.2877	-14.2877	9130209A04Rik
-14.2877	-14.2877	9130221F21Rik
-13.8654	-14.014	9130221H12Rik
-14.2877	-14.2877	9130227L01Rik
-14.2877	-14.2513	9130230L23Rik
-12.5175	-12.2275	9130401M01Rik;Zhx1
-14.2877	-14.2877	9130409I23Rik
-14.2877	-14.2877	9130409J20Rik
-14.2877	-14.2877	9230009I02Rik
-14.2637	-14.2877	9230102K24Rik
-14.2877	-14.2877	9230102O04Rik
-14.2877	-14.2877	9230104L09Rik
-14.2877	-14.2877	9230105E05Rik
-14.2877	-14.2877	9230109A22Rik
-14.1163	-14.0169	9230110C19Rik
-14.2877	-14.2877	9230110F15Rik
-14.2877	-14.2877	9230112D13Rik
-14.2877	-14.2877	9230112J17Rik
-14.2877	-14.2494	9230114K14Rik
-13.2216	-13.4022	9230116L04Rik;Pigh
-14.2877	-14.2097	9230116N13Rik
-14.2877	-14.2877	9230117E06Rik
-13.6607	-14.1342	9330020H09Rik
-14.2877	-14.2508	9330102E08Rik
-14.2877	-14.2877	9330111N05Rik
-14.2877	-14.2877	9330117O12Rik
-14.0114	-14.1755	9330133O14Rik
-14.2021	-14.2244	9330136K24Rik
-14.193	-14.1321	9330151L19Rik
-14.2877	-14.2755	9330158H04Rik
-14.2129	-14.2206	9330159F19Rik
-14.2261	-14.2877	9330159M07Rik
-14.2877	-14.2877	9330162012Rik
-14.2877	-14.2877	9330162B11Rik
-14.2877	-14.2877	9330171B17Rik
-14.2877	-14.2877	9330175E14Rik
-14.2877	-14.2877	9330175M20Rik
-14.2877	-14.2877	9330178D15Rik
-14.2877	-14.2877	9330179D12Rik
-14.2877	-14.2572	9330182L06Rik
-14.2877	-14.2877	9330182O14Rik
-14.2877	-14.2877	9330188P03Rik
-14.2877	-14.2877	9330199G10Rik
-14.2877	-14.2877	9430007A20Rik
-14.2877	-14.2877	9430014N10Rik
-13.636	-13.3853	9430015G10Rik
-13.3442	-13.0892	9430016H08Rik
-14.2877	-14.2877	9430018G01Rik;AK076571
-14.2877	-14.2877	9430019J16Rik
-14.2263	-14.1902	9430020K01Rik
-14.2877	-14.2604	9430021M05Rik
-14.2031	-14.1792	9430037G07Rik
-13.4722	-13.5284	9430038I01Rik
-14.2877	-14.2769	9430041J12Rik
-14.2877	-14.2877	9430060I03Rik
-14.2096	-14.2511	9430065F17Rik
-14.2877	-14.2877	9430069I07Rik
-14.2877	-14.2877	9430076C15Rik;Creb5
-14.2877	-14.2877	9430078K24Rik
-14.0439	-14.1364	9430083A17Rik
-13.969	-14.0852	9430091E24Rik
-14.2877	-14.2877	9530002B09Rik
-14.2877	-14.2877	9530003J23Rik
-14.2877	-14.2877	9530014B07Rik
-14.2877	-14.2675	9530020I12Rik
-14.2877	-14.2877	9530026F06Rik
-14.2877	-14.2877	9530026P05Rik
-14.2877	-14.2599	9530027J09Rik
-14.2877	-14.2877	9530036O11Rik
-14.2346	-14.2877	9530051G07Rik
-14.2877	-14.2877	9530052E02Rik
-14.2877	-14.2877	9530053A07Rik
-14.2877	-14.2877	9530059O14Rik
-14.2077	-14.2732	9530062K07Rik
-13.1893	-13.0995	9530068E07Rik
-14.1701	-14.0643	9530077C05Rik
-14.2877	-14.2275	9530080O11Rik
-14.2877	-14.2877	9530082P21Rik
-14.0358	-14.1951	9530091C08Rik
-14.2877	-14.2877	9630001P10Rik
-14.2877	-14.2877	9630013A20Rik
-14.2877	-14.2877	9630013K17Rik
-14.2877	-14.2592	9630014M24Rik
-14.2877	-14.2877	9630028B13Rik
-14.2877	-14.2877	9630028H03Rik
-14.2877	-14.2877	9630028I04Rik
-14.2877	-14.2877	9830107B12Rik
-14.2877	-14.2877	9830132P13Rik
-13.9321	-14.1198	9830147E19Rik
-14.2877	-14.2877	9830166K06Rik
-14.2877	-14.2275	9930012K11Rik
-14.2877	-14.2877	9930014A18Rik
-12.6164	-13.1055	9930021J03Rik
-14.2877	-14.2877	9930022D16Rik
-13.9078	-13.8593	9930104L06Rik
-14.2877	-14.2877	9930111H07Rik
-10.0504	-10.4129	9930111J21Rik1;9930111J21Rik2;Psme2b
-13.3249	-13.3638	A130010J15Rik;Irf6
-14.2877	-14.2877	A130077B15Rik
-14.2877	-14.2877	A1bg
-14.2877	-14.2877	A1cf
-14.2877	-14.2877	A230001M10Rik
-14.2877	-14.2877	A230009B12Rik
-14.2877	-14.2877	A230020J21Rik
-14.2877	-14.2877	A230028O05Rik
-13.5261	-13.5349	A230046K03Rik
-13.2378	-13.489	A230050P20Rik
-14.2877	-14.2877	A230056J06Rik
-14.1686	-14.2222	A230056P14Rik
-14.2877	-14.2877	A230057D06Rik
-14.2877	-14.2598	A230065H16Rik
-14.2877	-14.2758	A230070E04Rik
-13.8818	-14.1649	A230072C01Rik
-14.2877	-14.2877	A230072E10Rik
-14.2877	-14.1662	A230077H06Rik
-14.2877	-14.2877	A230083G16Rik
-14.2877	-14.2877	A230103J11Rik
-14.2877	-14.2877	A230108P19Rik
-14.2877	-14.2877	A330008L17Rik
-14.2877	-14.2877	A330009N23Rik
-14.2877	-14.2877	A330015K06Rik
-14.2877	-14.2877	A330023F24Rik;Mir29b-2;Mir29c
-14.2877	-14.2877	A330032B11Rik
-14.2877	-14.2877	A330033J07Rik;AK039372
-14.1216	-14.2446	A330035P11Rik;AK032758
-14.2877	-14.2877	A330040F15Rik
-14.2877	-14.2877	A330041J22Rik
-14.2193	-14.2877	A330048O09Rik
-14.2877	-14.2877	A330049N07Rik
-14.2877	-14.2877	A330050F15Rik
-14.2877	-14.1949	A330069E16Rik
-14.2877	-14.2877	A330070K13Rik
-14.2877	-14.2877	A330074K22Rik
-14.2877	-14.2877	A330076C08Rik
-14.2877	-14.2734	A330076H08Rik;Mir344g
-14.2877	-14.2877	A330093E20Rik
-14.2877	-14.2676	A330102I10Rik
-14.2877	-14.2621	A3galt2
-12.4641	-12.4395	A430005L14Rik
-14.2877	-14.2877	A430033K04Rik
-14.1784	-14.2877	A430035B10Rik;AK039608;AK039954
-14.2877	-14.2387	A430046D13Rik
-14.2877	-14.2877	A430078G23Rik
-14.2877	-14.2877	A430078I02Rik
-14.2877	-14.2877	A430085M09Rik
-14.2877	-14.2877	A430088P11Rik;AK038037
-14.2877	-14.2877	A430089I19Rik
-14.2877	-14.2877	A430090L17Rik
-14.2877	-14.2877	A430093F15Rik
-14.2877	-14.2877	A430105I19Rik
-13.997	-14.1912	A4galt
-14.2877	-14.2636	A4gnt
-14.2877	-14.2877	A530006G24Rik
-14.2877	-14.2877	A530013C23Rik
-14.2877	-14.2877	A530016L24Rik
-14.2877	-14.2877	A530021J07Rik
-14.2877	-14.2739	A530032D15Rik;C130026I21Rik
-14.2877	-14.2877	A530046M15Rik
-14.2877	-14.2877	A530050N04Rik
-14.2877	-14.2877	A530053G22Rik
-14.2877	-14.2877	A530058N18Rik;C130080G10Rik
-14.2877	-14.2877	A530064D06Rik
-14.2877	-14.2877	A530065N20Rik
-14.2877	-14.2282	A530072M11Rik
-14.2877	-14.2877	A530088E08Rik
-14.2877	-14.2877	A530095I07Rik
-14.2877	-14.2877	A530099J19Rik
-14.2877	-14.2877	A630001G21Rik
-14.2877	-14.2877	A630005I04Rik
-14.2877	-14.2877	A630010A05Rik
-14.2877	-14.2569	A630012P03Rik;BC100571
-14.2877	-14.2877	A630019I02Rik
-14.2877	-14.2877	A630020A06
-14.2877	-14.2877	A630023A22Rik
-14.2877	-14.2877	A630023P12Rik
-14.2877	-14.2877	A630033H20Rik
-14.1132	-14.057	A630066F11Rik
-14.1442	-14.2217	A630072M18Rik
-14.2877	-14.2877	A630073D07Rik
-14.2877	-14.2877	A630075F10Rik
-14.2877	-14.2877	A630076J17Rik
-14.2877	-14.2877	A630077J23Rik
-13.9585	-14.2016	A630089N07Rik
-14.2877	-14.2877	A630091E08Rik
-14.2877	-14.2877	A630095E13Rik
-14.2877	-14.2877	A630095N17Rik
-14.2877	-14.2877	A730004F24Rik
-14.2877	-14.2877	A730006G06Rik
-12.1904	-11.9956	A730008H23Rik;Hjurp
-14.2877	-14.2877	A730017C20Rik
-14.1986	-14.2451	A730017L22Rik
-14.2877	-14.2877	A730018C14Rik
-14.2877	-14.2877	A730020E08Rik
-14.2877	-14.2877	A730020M07Rik
-14.2877	-14.2877	A730036I17Rik
-14.2877	-14.2877	A730043L09Rik
-14.2877	-14.2877	A730046J19Rik
-14.2877	-14.1755	A730056A06Rik
-14.2877	-14.2529	A730082K24Rik
-14.2877	-14.2877	A730085E03Rik
-14.2877	-14.2877	A730085K08Rik
-14.1533	-14.2877	A730090N16Rik
-14.2877	-14.2877	A830009L08Rik
-14.2877	-14.2877	A830011K09Rik
-13.4381	-13.7827	A830018L16Rik
-14.2877	-14.2877	A830019L24Rik
-14.2877	-14.2877	A830019P07Rik
-14.2877	-14.2579	A830052D11Rik
-13.2445	-13.2531	A830080D01Rik
-14.2877	-14.2877	A830082K12Rik
-14.1219	-14.2623	A830082N09Rik
-14.2877	-14.2877	A930001A20Rik
-14.2877	-14.2493	A930001C03Rik
-14.2877	-14.2877	A930002C04Rik
-14.2877	-14.2877	A930003A15Rik
-14.2877	-14.2877	A930003O13Rik
-14.2877	-14.2877	A930004D18Rik
-14.021	-13.9375	A930005H10Rik
-14.2877	-14.2877	A930006I01Rik
-14.2877	-14.2197	A930006K02Rik
-14.1779	-13.9992	A930007I19Rik;AK046661
-14.2877	-14.2877	A930009A15Rik
-14.2877	-14.2877	A930011G23Rik
-14.2295	-14.2877	A930012L18Rik
-14.1673	-14.1989	A930013F10Rik
-14.2877	-14.2877	A930015D03Rik
-14.2877	-14.2877	A930016O22Rik
-14.2877	-14.2541	A930017K11Rik
-14.2346	-14.2877	A930017M01Rik
-14.2877	-14.2877	A930018M24Rik
-14.2877	-14.2742	A930018P22Rik
-14.2877	-14.2877	A930019D19Rik
-14.0711	-14.1216	A930024E05Rik
-14.2877	-14.2877	A930031H19Rik
-14.2877	-14.2877	A930033H14Rik
-14.2877	-14.2877	A930041C12Rik
-14.2877	-14.2877	AA387883
-14.2543	-14.044	AA388235
-14.2877	-14.2877	AA413626
-14.1253	-14.1854	AA414768
-14.2877	-14.1536	AA415398
-14.2637	-14.1336	AA467197;Mir147
-14.2877	-14.2877	AA536875
-14.2877	-14.2419	AA543186
-14.2877	-14.2877	AA543401
-14.2877	-14.2877	AA545190
-14.2877	-14.2136	AA619741
-14.2877	-14.2877	AA792892;Gm6205;Gm6367
-13.9773	-14.2059	AA986860
-14.2495	-14.2877	AB001425
-14.2877	-14.2877	AB033516
-14.2877	-14.2877	AB033524
-14.2877	-14.2877	AB124611
-14.2877	-14.2877	AB250976
-14.2877	-14.2877	AB251034
-14.2877	-14.2877	AB251038
-14.2877	-14.2877	AB251048
-14.2877	-14.2877	AB251080
-14.2877	-14.2877	AB251090
-14.2877	-14.2877	AB251129
-14.2877	-14.2877	AB251138
-14.2877	-14.2877	AB251161
-14.2877	-14.2877	AB251164
-14.2877	-14.2877	AB251181
-14.2877	-14.2877	AB251193
-14.2877	-14.2877	AB251227
-14.2877	-14.2877	AB251234
-14.2877	-14.2877	AB251235
-14.2877	-14.2877	AB251236
-14.2877	-14.2877	AB251241
-14.2877	-14.2877	AB251246
-14.2877	-14.2877	AB251255
-14.2877	-14.2877	AB251281
-14.2877	-14.2877	AB251326
-14.2877	-14.2877	AB251337
-14.2877	-14.2588	AB334825
-14.2877	-14.2877	AB334932
-14.2877	-14.2877	AB334937
-14.2877	-14.2877	AB335323
-14.2877	-14.2877	AB335328
-14.2877	-14.2877	AB335442
-14.2877	-14.2877	AB335447
-14.2877	-14.2877	AB335470
-14.2877	-14.2877	AB335611
-14.2877	-14.2877	AB335614
-14.2877	-14.2877	AB335643
-14.2877	-14.2877	AB335648
-14.2877	-14.2877	AB335691
-14.2877	-14.2877	AB335697
-14.2877	-14.2877	AB335713
-14.2877	-14.2877	AB335717
-14.2877	-14.2877	AB335737
-14.2877	-14.2877	AB335738
-14.2877	-14.2877	AB335742
-14.2877	-14.2877	AB335744
-14.2877	-14.2877	AB335790
-14.2877	-14.2877	AB335791
-14.2877	-14.2877	AB335823
-14.2877	-14.2877	AB335841
-14.2877	-14.2877	AB335855
-14.2877	-14.2877	AB335922
-13.3731	-12.3728	AB335951
-14.2877	-14.2877	AB336345
-14.2877	-14.2877	AB336370
-14.2877	-14.2877	AB336401
-14.2877	-14.2877	AB336449
-14.2877	-14.2877	AB336457
-14.2877	-14.2877	AB336502
-14.2877	-14.2877	AB336507
-14.2877	-14.2877	AB336517
-14.2877	-14.2877	AB336556
-14.2877	-14.2877	AB336562
-14.2877	-14.2877	AB336574
-14.2877	-14.2662	AB336585
-14.2877	-14.2877	AB336627
-14.2877	-14.2877	AB336633
-14.2877	-14.2877	AB336671
-14.2877	-14.2877	AB336678
-14.2877	-14.2877	AB336690
-14.2877	-14.2877	AB336698
-14.2877	-14.2877	AB336730
-14.2877	-14.2877	AB336736
-14.2877	-14.2877	AB336747
-14.2877	-14.2877	AB336760
-14.2877	-14.2877	AB336765
-14.2877	-14.2877	AB336790
-14.2877	-14.2877	AB336793
-14.2877	-14.2877	AB336799
-14.2877	-14.2877	AB336801
-14.2877	-14.2877	AB336802
-14.2877	-14.2877	AB336827
-14.2877	-14.2877	AB336885
-14.2877	-14.2877	AB336927
-14.2877	-14.2877	AB336957
-14.2877	-14.2877	AB337250
-14.2877	-14.2877	AB337257
-14.2877	-14.2877	AB337363
-14.2877	-14.2877	AB337379
-14.2877	-14.2877	AB337561
-14.2877	-14.2877	AB337572
-14.2877	-14.2877	AB337652
-14.2877	-14.2877	AB337655
-14.2877	-14.2877	AB337668
-14.2877	-14.2877	AB337679
-14.2877	-14.2877	AB337725
-14.2877	-14.2877	AB337734
-14.2877	-14.2877	AB337741
-14.2877	-14.2877	AB337757
-14.2877	-14.2877	AB337772
-14.2877	-14.2877	AB337790
-14.2877	-14.2877	AB337820
-14.2877	-14.2877	AB337824
-14.2877	-14.2877	AB337831
-14.2877	-14.2877	AB337837
-14.2877	-14.2877	AB339095
-14.2877	-14.2877	AB339101
-14.2877	-14.2877	AB339134
-14.2877	-14.2877	AB339136
-14.2877	-14.2877	AB339176
-14.2877	-14.2877	AB339339
-14.2877	-14.2877	AB339353
-14.2877	-14.2877	AB339385
-14.2877	-14.2877	AB339665
-14.2877	-14.2877	AB339701
-14.2877	-14.2877	AB339715
-14.2877	-14.2877	AB339720
-14.2877	-14.2877	AB339756
-14.2877	-14.2877	AB339759
-14.2877	-14.2877	AB339817
-14.2877	-14.2877	AB339827
-14.2877	-14.2877	AB339828
-14.2877	-14.2877	AB339834
-14.2877	-14.2877	AB339841
-14.2877	-14.2877	AB339848
-14.2877	-14.2877	AB339851
-14.2877	-14.2877	AB339856
-14.2877	-14.2877	AB339872
-14.2877	-14.2877	AB339875
-14.2877	-14.2877	AB339877
-14.2877	-14.2877	AB339880
-14.2877	-14.2877	AB339900
-14.2877	-14.2877	AB339914
-14.2877	-14.2877	AB339916
-14.2877	-14.2877	AB339917
-14.2877	-14.2877	AB339919
-14.2877	-14.2877	AB339928
-14.2877	-14.2877	AB339930
-14.2877	-14.2877	AB339933
-14.2877	-14.2877	AB340008
-14.2877	-14.2281	AB340013
-14.2877	-14.2877	AB340030
-14.2877	-14.2877	AB340033
-14.2877	-14.2877	AB340034
-14.2877	-14.2877	AB340043
-14.2877	-14.2877	AB340047
-14.2877	-14.2877	AB340055
-14.2877	-14.2877	AB340064
-14.2877	-14.2877	AB340066
-14.2877	-14.2877	AB340070
-14.2877	-14.2877	AB340533
-14.2877	-14.2877	AB340581
-14.2877	-14.2877	AB340911
-14.2877	-14.2877	AB340926
-14.2877	-14.2877	AB340928
-14.2877	-14.2877	AB340945
-14.2877	-14.2877	AB340955
-14.2877	-14.2877	AB340964
-14.2877	-14.2877	AB340975
-14.2877	-14.2877	AB340983
-14.2877	-14.2877	AB340984
-14.2877	-14.2877	AB340994
-14.2877	-14.2877	AB340997
-14.2877	-14.2877	AB341018
-14.2877	-14.2877	AB341019
-14.2877	-14.2877	AB341034
-14.2877	-14.2877	AB341036
-14.2877	-14.2877	AB341048
-14.2877	-14.2877	AB341055
-14.2877	-14.2877	AB341074
-14.2877	-14.2877	AB341082
-14.2877	-14.2877	AB341100
-14.2877	-14.2877	AB341103
-14.2877	-14.2877	AB341107
-14.2877	-14.2877	AB341108
-14.2877	-14.2877	AB341123
-14.2877	-14.2877	AB341124
-14.2877	-14.2877	AB341130
-14.2877	-14.2877	AB341131
-14.2877	-14.2877	AB341140
-14.2877	-14.2877	AB341148
-14.2877	-14.2877	AB341163
-14.2877	-14.2877	AB341182
-14.2877	-14.2877	AB341191
-14.2877	-14.2877	AB341208
-14.2877	-14.2877	AB341359
-14.2877	-14.2877	AB341366
-14.2877	-14.2877	AB341370
-14.2877	-14.2877	AB341582
-14.2877	-14.2877	AB341588
-14.2877	-14.2877	AB341618
-14.2495	-14.1847	AB341653
-14.2877	-14.1255	AB341725
-14.2877	-14.2877	AB341833
-14.2877	-14.2877	AB341951
-14.2877	-14.2877	AB341958
-14.2877	-14.2877	AB341966
-14.2877	-14.2877	AB341973
-14.2877	-14.2877	AB341981
-14.2877	-14.2877	AB341985
-14.2877	-14.2877	AB342005
-14.2877	-14.2877	AB342020
-14.2877	-14.2877	AB342034
-14.2877	-14.2877	AB342673
-14.2877	-14.2877	AB342697
-14.2877	-14.2877	AB342751
-14.2877	-14.2877	AB342777
-14.2877	-14.2877	AB342860
-14.2877	-14.2877	AB342943
-14.2877	-14.2877	AB342967
-14.2877	-14.2877	AB342977
-14.2877	-14.2877	AB342981
-14.2877	-14.2877	AB343133
-14.2877	-14.2654	AB343241
-14.2877	-14.2877	AB343243
-14.2877	-14.2877	AB343258
-14.2877	-14.2877	AB343393
-14.2877	-14.2449	AB343394
-14.0556	-13.9456	AB343404
-14.2877	-14.2877	AB343460
-14.2877	-14.2877	AB343474
-14.2877	-14.2877	AB343487
-14.2877	-14.2877	AB343505
-14.2877	-14.2877	AB343773
-14.2877	-14.2877	AB344116
-14.2877	-14.2877	AB344119
-14.2877	-14.2877	AB344120
-14.2877	-14.2877	AB344165
-14.2877	-14.2877	AB344273
-14.2877	-14.2877	AB344333
-14.2877	-14.2877	AB344345
-14.2877	-14.2877	AB344349
-14.2877	-14.2877	AB344442
-14.2877	-14.2877	AB344445
-14.2877	-14.2877	AB344481
-14.2877	-14.2877	AB344486
-14.2877	-14.2877	AB344586
-14.2877	-14.2877	AB344602
-14.2877	-14.2877	AB344666
-14.2877	-14.2877	AB344706
-14.2877	-14.2877	AB344718
-14.2877	-14.2877	AB344719
-14.2877	-14.2877	AB344727
-14.2877	-14.2877	AB344750
-14.2877	-14.2877	AB344949
-14.2877	-14.2877	AB345004
-14.2877	-14.2877	AB345223
-14.2877	-14.2877	AB345229
-14.2877	-14.2877	AB345231
-14.2877	-14.2877	AB345245
-14.2877	-14.2877	AB345250
-14.2877	-14.2877	AB345258
-14.2877	-14.2877	AB345261
-14.2877	-14.2877	AB345268
-13.1348	-13.0883	AB345460
-14.2877	-14.2877	AB345468
-14.2877	-14.2877	AB345581
-14.2877	-14.2877	AB345950
-14.2877	-14.2877	AB346024
-14.2877	-14.2877	AB346163
-14.0321	-14.1601	AB346228
-12.878	-13.2061	AB346293;Luzp1
-13.8719	-13.7839	AB346318
-14.2877	-14.2877	AB346350
-13.5338	-13.3475	AB346559
-14.2877	-14.2877	AB346669
-14.2877	-14.2877	AB346730
-14.2877	-14.2877	AB346734
-14.2877	-14.2877	AB346741
-14.2877	-14.2877	AB346742
-14.2877	-14.2877	AB346745
-14.2877	-14.2877	AB346746
-14.2877	-14.2877	AB346747
-14.2877	-14.2877	AB346759
-14.2877	-14.2877	AB346761
-14.2877	-14.2877	AB346771
-14.2877	-14.2877	AB346773
-14.2877	-14.2877	AB346777
-14.2877	-14.2877	AB346779
-14.2877	-14.2877	AB346786
-14.2877	-14.2877	AB346797
-14.2877	-14.2877	AB346804
-14.2877	-14.2877	AB346812
-14.2877	-14.2877	AB347122
-10.6321	-10.9937	AB347151
-14.2877	-14.2877	AB347200
-14.2877	-14.2877	AB347309
-14.2877	-14.2877	AB347442
-14.1933	-14.2759	AB347501
-14.2877	-14.2811	AB347559
-14.2877	-14.2877	AB347565
-14.2877	-14.2877	AB347592
-14.2877	-14.2877	AB347683
-14.2877	-14.2877	AB347728
-14.2877	-14.2877	AB347733
[truncated: 27,203 more rows]
