# Supplementary material for: Temporal BMP4 effects on mouse embryonic and extraembryonic development
Source: Nature. 2024 Sep 18;634(8034):652–61. doi: 10.1038/s41586-024-07937-5 (PMC11485214; doi:10.1038/s41586-024-07937-5)
Supplement: Supplementary file 26 — Source Data Extended Data Fig. 13 [file 41586_2024_7937_MOESM26_ESM.xlsx]

## Sheet: EDF13a
Extended Data Figure 13a - metacell marker expression over time for metacells from early nascent mesoderm, ExE mesoderm, allantois and PGC
metacell	cell_type	metacell developmental time	Msx1	Msx2	Hand1	Snai1	Hmga2	Tbx3	Foxf1	Col1a1	Plac1	Tbx4	Twist1	Hoxb6	Hoxc8	Hoxa9	Psmb8	Dppa5a	Nanog	Ifitm1	Ifitm3	Psme1	Sox17	Prdm1	Prdm14	Dnd1	Dppa3	Sox2	Tfap2c	Isl2
3	PGC	8.14084	-10.1542	-11.0801	-12.0628	-14.678	-11.9193	-13.9635	-14.678	-15.0247	-14.678	-14.3987	-13.9635	-15.0247	-15.0247	-14.3987	-12.3392	-13.787	-12.2795	-9.0551	-9.87495	-9.39959	-11.4559	-11.4559	-12.2222	-11.4559	-11.2996	-12.1671	-10.7213	-13.2402
6	PGC	8.81265	-10.8324	-11.8782	-14.4171	-15.0247	-13.1694	-15.0247	-15.0247	-15.0247	-15.0247	-13.6624	-15.0247	-15.0247	-15.0247	-15.0247	-15.0247	-11.2625	-12.8026	-9.50001	-9.4516	-9.40476	-13.9909	-11.2625	-13.6624	-12.16	-9.9376	-11.1045	-10.6036	-13.9909
26	PGC	8.39549	-11.2471	-11.2818	-13.461	-14.6176	-13.1735	-15.0247	-14.0406	-15.0247	-15.0247	-14.6176	-15.0247	-15.0247	-15.0247	-15.0247	-13.461	-11.994	-12.8274	-9.39316	-9.64097	-9.5966	-13.0487	-11.6844	-12.4664	-11.4691	-10.3551	-11.6387	-11.0547	-12.7284
29	PGC	8.19115	-10.2174	-11.5439	-12.2102	-14.6267	-12.4201	-14.3152	-15.0247	-15.0247	-14.6267	-14.0591	-14.6267	-15.0247	-15.0247	-14.6267	-12.666	-13.0766	-12.8567	-9.70031	-10.0333	-9.35602	-13.2005	-11.5034	-13.0766	-11.8643	-10.4476	-12.3467	-11.3165	-12.9625
30	PGC	7.59531	-10.5048	-11.416	-11.9692	-13.6462	-11.8549	-14.4816	-14.7277	-15.0247	-14.2714	-14.2714	-13.779	-15.0247	-15.0247	-14.7277	-12.0508	-13.6462	-12.6072	-8.77308	-10.0416	-9.47901	-11.4433	-11.3892	-12.7362	-11.4433	-11.4994	-12.5467	-11.5284	-13.9252
32	PGC	9.15402	-11.8667	-11.6611	-14.3956	-15.0247	-13.7819	-14.6761	-15.0247	-15.0247	-15.0247	-12.5274	-15.0247	-15.0247	-15.0247	-15.0247	-15.0247	-10.2571	-10.8591	-9.35955	-9.44766	-10.3162	-14.6761	-12.5274	-12.6743	-11.3832	-9.415	-10.6933	-10.8159	-12.6743
42	PGC	8.80528	-12.0997	-11.8162	-13.6194	-15.0247	-14.5268	-15.0247	-15.0247	-15.0247	-15.0247	-13.6194	-14.5268	-15.0247	-15.0247	-15.0247	-14.1573	-11.6351	-12.1802	-9.5164	-9.65334	-9.97374	-13.8634	-11.4742	-13.0667	-11.7533	-10.3393	-10.8628	-10.7979	-13.2285
51	PGC	8.70178	-11.2209	-11.2209	-13.0682	-15.0247	-13.7374	-14.5809	-15.0247	-14.5809	-15.0247	-13.3643	-14.5809	-15.0247	-15.0247	-15.0247	-13.3643	-11.6512	-12.0533	-9.39181	-9.81462	-9.70648	-13.5389	-11.4634	-12.8226	-11.2973	-9.4129	-11.0792	-11.2209	-12.8226
54	PGC	9.0213	-12.831	-12.831	-14.4918	-15.0247	-15.0247	-15.0247	-15.0247	-15.0247	-15.0247	-12.6966	-15.0247	-15.0247	-15.0247	-15.0247	-15.0247	-10.5948	-11.2217	-9.40243	-9.75666	-10.2272	-13.7979	-11.921	-15.0247	-11.4194	-9.48317	-10.5078	-10.2042	-12.6966
56	PGC	7.55891	-10.3164	-11.6732	-12.0967	-14.3555	-11.7769	-14.2522	-14.7189	-15.0247	-14.3555	-14.4667	-14.4667	-15.0247	-15.0247	-14.8637	-12.1655	-13.3275	-11.928	-9.43324	-10.3034	-9.53949	-11.8505	-11.2312	-12.4788	-11.4142	-12.1891	-12.9587	-11.0687	-13.5545
66	PGC	8.85746	-11.6502	-12.0196	-14.0708	-15.0247	-15.0247	-15.0247	-15.0247	-15.0247	-15.0247	-13.5015	-15.0247	-15.0247	-15.0247	-15.0247	-15.0247	-11.5865	-12.0196	-9.51651	-9.4871	-9.67325	-14.0708	-12.1064	-12.1987	-11.7169	-9.50173	-10.4422	-10.2821	-12.6415
69	PGC	9.36158	-13.1183	-11.7325	-15.0247	-15.0247	-14.6743	-15.0247	-15.0247	-15.0247	-15.0247	-12.5923	-15.0247	-15.0247	-15.0247	-15.0247	-15.0247	-9.72157	-11.7736	-9.52471	-9.5692	-10.1925	-14.1571	-12.5923	-12.4524	-11.1427	-9.36714	-10.8296	-10.6468	-12.3872
72	PGC	8.4952	-10.6406	-11.78	-13.2853	-15.0247	-12.9488	-14.6547	-15.0247	-15.0247	-14.6547	-13.7249	-15.0247	-15.0247	-15.0247	-14.6547	-13.1642	-12.3121	-12.3121	-10.1346	-9.71753	-9.54691	-12.7614	-11.3921	-13.563	-11.4266	-10.4339	-11.3921	-11.2013	-14.1162
74	PGC	8.9962	-11.3081	-11.5903	-13.2866	-15.0247	-14.4716	-14.4716	-15.0247	-15.0247	-15.0247	-12.7806	-15.0247	-15.0247	-15.0247	-15.0247	-14.4716	-12.0233	-12.2023	-9.05506	-9.5969	-10.1886	-13.2866	-11.209	-12.7806	-11.3603	-9.94993	-10.3117	-10.2124	-12.5209
76	PGC	8.78377	-10.7274	-11.9973	-13.2222	-15.0247	-14.3269	-15.0247	-15.0247	-15.0247	-15.0247	-13.099	-15.0247	-15.0247	-15.0247	-15.0247	-15.0247	-12.3026	-12.1726	-9.56786	-9.76457	-9.96524	-14.0738	-11.5311	-12.6903	-12.6903	-9.51766	-10.1365	-10.4576	-13.099
79	PGC	9.23362	-12.5694	-11.9222	-14.2677	-15.0247	-14.5971	-15.0247	-15.0247	-14.5971	-15.0247	-13.5786	-15.0247	-15.0247	-15.0247	-15.0247	-14.5971	-9.29437	-11.9222	-9.74133	-9.19477	-10.1525	-14.5971	-11.9813	-12.6631	-11.3943	-9.34202	-10.4749	-10.808	-12.3984
81	PGC	9.18239	-12.2371	-12.0813	-13.8997	-14.5458	-14.5458	-15.0247	-15.0247	-15.0247	-15.0247	-13.1156	-15.0247	-15.0247	-15.0247	-15.0247	-15.0247	-11.4851	-12.0813	-9.44437	-9.54261	-10.4498	-15.0247	-12.0813	-12.3218	-11.8752	-9.56824	-11.0284	-10.8293	-12.4117
95	PGC	8.73201	-10.641	-11.6824	-15.0247	-14.1807	-14.1807	-15.0247	-15.0247	-14.5418	-14.5418	-13.4458	-15.0247	-15.0247	-14.5418	-15.0247	-15.0247	-12.4	-12.5991	-9.13152	-10.117	-9.90421	-13.6517	-11.4723	-12.2251	-11.74	-9.87161	-11.2465	-10.5871	-12.2251
102	PGC	9.26886	-12.3748	-11.923	-14.6135	-15.0247	-14.6135	-15.0247	-15.0247	-14.6135	-14.6135	-13.1615	-15.0247	-15.0247	-15.0247	-15.0247	-14.0325	-9.31207	-11.923	-9.44502	-9.5805	-10.4547	-14.2939	-12.0996	-13.0364	-10.8964	-9.5805	-11.454	-10.8695	-12.3748
105	PGC	8.77499	-10.7728	-11.2875	-13.2562	-15.0247	-13.7003	-15.0247	-15.0247	-15.0247	-14.3451	-14.0967	-14.6452	-15.0247	-15.0247	-15.0247	-14.3451	-11.9336	-12.3431	-9.31189	-9.788	-9.65608	-13.5366	-11.3886	-13.0216	-12.0392	-9.74268	-11.076	-10.5811	-12.7286
114	PGC	9.04479	-13.0199	-12.2119	-13.6057	-15.0247	-13.7986	-15.0247	-15.0247	-15.0247	-14.0215	-13.2832	-15.0247	-15.0247	-15.0247	-15.0247	-14.0215	-9.58104	-11.3184	-9.53732	-9.47412	-10.0185	-14.608	-11.697	-13.1456	-10.9312	-9.64922	-11.5164	-10.8487	-12.6976
117	PGC	9.12929	-11.602	-12.1924	-14.5809	-15.0247	-14.5809	-15.0247	-15.0247	-15.0247	-15.0247	-12.8227	-15.0247	-15.0247	-15.0247	-15.0247	-15.0247	-9.82887	-11.9886	-9.52341	-9.41304	-10.0756	-14.2421	-12.0534	-12.6129	-11.8672	-9.2148	-10.6709	-10.832	-12.6129
121	PGC	8.38451	-10.6844	-11.1617	-13.9752	-14.5847	-13.548	-15.0247	-15.0247	-15.0247	-15.0247	-13.3741	-15.0247	-14.5847	-15.0247	-14.5847	-13.7459	-12.8338	-12.9511	-9.44833	-9.61987	-9.42692	-13.2189	-11.4765	-12.7253	-12.2046	-10.8741	-11.0593	-10.7897	-12.7253
123	PGC	9.19555	-12.5203	-12.1319	-15.0247	-14.6549	-14.3609	-15.0247	-15.0247	-15.0247	-15.0247	-12.9497	-15.0247	-15.0247	-15.0247	-15.0247	-15.0247	-9.23453	-11.0339	-9.51069	-9.70806	-10.435	-14.6549	-12.1898	-13.0534	-11.3268	-9.82934	-10.435	-10.7905	-12.853
131	PGC	8.43456	-10.3495	-11.4465	-12.2348	-15.0247	-12.433	-14.6509	-15.0247	-15.0247	-15.0247	-13.8983	-14.1083	-15.0247	-15.0247	-15.0247	-12.936	-15.0247	-12.3638	-9.71192	-9.87064	-9.55925	-13.1521	-11.2781	-12.582	-11.6786	-10.5082	-11.857	-10.9396	-13.5524
133	PGC	7.84308	-10.5603	-12.066	-13.114	-14.7017	-12.066	-14.7017	-14.7017	-14.7017	-14.7017	-14.438	-15.0247	-14.7017	-15.0247	-15.0247	-12.4968	-13.0208	-12.1622	-9.5439	-9.68873	-9.34014	-13.114	-11.5281	-13.114	-11.8502	-11.7346	-12.066	-10.753	-14.2151
173	PGC	8.99726	-12.0427	-11.7213	-13.4534	-15.0247	-14.035	-15.0247	-15.0247	-15.0247	-14.4466	-12.5821	-15.0247	-15.0247	-15.0247	-15.0247	-15.0247	-10.6181	-11.651	-9.37248	-9.56911	-10.4006	-14.035	-12.235	-12.5821	-11.7213	-9.17459	-10.5849	-10.3166	-12.8708
203	PGC	9.41542	-13.4122	-12.0147	-15.0247	-15.0247	-14.6529	-15.0247	-14.6529	-15.0247	-15.0247	-12.0683	-14.6529	-15.0247	-15.0247	-15.0247	-15.0247	-8.96814	-10.7377	-9.30383	-9.58727	-10.8044	-15.0247	-12.7551	-12.8459	-11.2548	-9.1586	-10.7596	-10.7162	-12.4403
204	PGC precursor	7.84846	-10.0416	-11.255	-10.2142	-13.1796	-10.6371	-12.3221	-13.9309	-13.6349	-13.727	-14.808	-13.5483	-14.0448	-14.4531	-14.0448	-12.3958	-13.5483	-13.055	-9.99079	-11.7154	-9.9348	-12.8341	-12.3585	-13.055	-12.2182	-13.2462	-13.9309	-12.6881	-14.1685
224	PGC	8.60748	-11.2085	-11.7431	-12.8581	-15.0247	-13.8177	-14.5024	-15.0247	-15.0247	-14.5024	-13.1698	-15.0247	-15.0247	-15.0247	-15.0247	-15.0247	-12.1955	-11.6798	-9.60261	-10.128	-10.026	-14.1198	-11.6192	-13.0056	-12.1095	-10.0065	-10.3564	-10.5694	-12.7243
225	PGC	8.9298	-12.0588	-12.0588	-15.0247	-15.0247	-14.5129	-15.0247	-15.0247	-15.0247	-14.5129	-13.0316	-15.0247	-15.0247	-15.0247	-15.0247	-15.0247	-10.9953	-11.2407	-9.85807	-10.0597	-10.3652	-14.5129	-11.7111	-12.4135	-11.5367	-9.36946	-10.0401	-10.9581	-13.59
268	ExE mesoderm	7.59331	-11.2094	-11.0638	-8.97184	-11.1347	-9.86486	-12.0069	-11.1716	-15.0247	-13.94	-15.0247	-14.2196	-13.7059	-14.2196	-15.0247	-14.5667	-14.2196	-14.2196	-10.7535	-13.5045	-12.1466	-15.0247	-15.0247	-15.0247	-14.2196	-15.0247	-15.0247	-15.0247	-15.0247
298	ExE mesoderm	7.67041	-10.4542	-11.2118	-9.44394	-11.2822	-9.55943	-12.0809	-10.7966	-14.0217	-14.6081	-15.0247	-12.4348	-14.0217	-15.0247	-15.0247	-14.2853	-14.6081	-14.6081	-10.3371	-14.2853	-12.1451	-15.0247	-15.0247	-15.0247	-15.0247	-15.0247	-14.6081	-15.0247	-15.0247
346	ExE mesoderm	7.31111	-10.9017	-10.7344	-9.01756	-11.7308	-10.5075	-11.6294	-11.0037	-13.6099	-13.1693	-15.0247	-14.2472	-14.0596	-15.0247	-15.0247	-14.0596	-13.8936	-14.4629	-10.962	-13.6099	-12.0864	-15.0247	-14.4629	-14.7166	-14.7166	-15.0247	-15.0247	-14.4629	-15.0247
358	ExE mesoderm	7.63311	-10.6248	-11.5001	-9.17856	-11.3699	-10.1359	-12.2987	-11.7473	-14.3985	-13.4431	-15.0247	-13.4431	-13.7323	-14.5786	-14.2383	-14.2383	-14.3985	-14.5786	-10.5642	-12.9335	-11.3908	-15.0247	-15.0247	-14.5786	-14.5786	-15.0247	-15.0247	-14.7845	-15.0247
417	ExE mesoderm	7.84033	-11.4196	-12.6311	-10.5134	-12.0403	-10.184	-12.9574	-10.9871	-13.3798	-13.6487	-14.4094	-11.9465	-12.7851	-13.6487	-13.6487	-15.0247	-13.6487	-14.4094	-11.0837	-13.6487	-11.6969	-14.4094	-13.3798	-15.0247	-14.4094	-15.0247	-15.0247	-15.0247	-15.0247
419	PGC precursor	7.55121	-11.5676	-11.2118	-9.90423	-11.3787	-10.4844	-11.9072	-12.7499	-15.0247	-14.2027	-15.0247	-14.2027	-12.9991	-15.0247	-15.0247	-13.6823	-15.0247	-13.6823	-10.1464	-11.7849	-10.9266	-13.6823	-12.9991	-14.2027	-14.2027	-15.0247	-15.0247	-13.3006	-15.0247
434	PGC precursor	7.79472	-9.7738	-11.2963	-9.70408	-12.0405	-10.6465	-12.2235	-11.6425	-13.3468	-13.4959	-14.6305	-13.6623	-12.5104	-13.4959	-13.2117	-15.0247	-14.6305	-13.8503	-10.5414	-12.8688	-11.6425	-14.6305	-14.6305	-14.3212	-15.0247	-15.0247	-14.6305	-15.0247	-15.0247
474	ExE mesoderm	7.62757	-10.7137	-10.9416	-9.11703	-11.8423	-9.45167	-12.6052	-10.7752	-13.2233	-13.732	-15.0247	-12.4976	-13.8594	-14.7531	-14.7531	-15.0247	-14.154	-13.9992	-10.6261	-14.154	-12.5504	-14.5246	-15.0247	-15.0247	-14.7531	-15.0247	-15.0247	-15.0247	-14.7531
477	ExE mesoderm	7.37731	-10.3259	-10.4144	-8.89563	-12.7433	-9.7938	-11.7775	-10.575	-13.6773	-13.8312	-15.0247	-13.5383	-13.8312	-15.0247	-15.0247	-15.0247	-13.2949	-14.0034	-11.3133	-14.6942	-12.4045	-15.0247	-15.0247	-14.6942	-15.0247	-15.0247	-15.0247	-15.0247	-15.0247
490	ExE mesoderm	7.84444	-11.0041	-11.3713	-9.27602	-11.2533	-10.2049	-12.2609	-11.1442	-14.1309	-13.8312	-15.0247	-14.3079	-12.8085	-14.3079	-14.5097	-14.5097	-13.9733	-14.3079	-10.4426	-13.7019	-11.9	-15.0247	-14.7443	-15.0247	-14.5097	-15.0247	-15.0247	-14.7443	-15.0247
512	ExE mesoderm	7.59668	-11.0555	-11.2052	-9.02428	-11.9441	-10.1146	-12.9938	-10.6819	-14.4259	-14.1996	-14.6944	-12.9938	-14.6944	-14.6944	-14.6944	-15.0247	-14.004	-13.678	-10.92	-13.678	-12.599	-15.0247	-15.0247	-14.4259	-14.6944	-15.0247	-14.6944	-15.0247	-15.0247
594	ExE mesoderm	7.75368	-10.2497	-10.673	-8.36101	-12.3253	-10.3496	-12.0997	-10.7528	-11.5795	-12.5927	-12.4979	-12.2461	-13.9549	-14.5743	-14.5743	-13.9549	-13.7228	-14.5743	-11.0228	-13.523	-11.8452	-14.2316	-15.0247	-15.0247	-15.0247	-15.0247	-15.0247	-15.0247	-15.0247
601	Allantois	8.05064	-10.6595	-13.0762	-9.78568	-11.2962	-9.46515	-11.9624	-12.3669	-12.0347	-13.0762	-10.4974	-11.5912	-11.7649	-12.6784	-13.2376	-15.0247	-15.0247	-15.0247	-11.8935	-15.0247	-12.1109	-14.5305	-14.5305	-15.0247	-14.1631	-15.0247	-15.0247	-15.0247	-15.0247
603	Allantois	8.34484	-10.8326	-11.8084	-10.3117	-10.753	-9.53644	-12.3178	-11.8631	-10.753	-11.2762	-10.0515	-10.3117	-12.9855	-12.4792	-13.2511	-15.0247	-15.0247	-15.0247	-11.5624	-14.2667	-12.661	-13.9984	-15.0247	-15.0247	-14.5965	-15.0247	-15.0247	-15.0247	-15.0247
605	ExE mesoderm	7.33718	-10.8549	-10.8862	-8.67849	-11.5098	-10.3181	-11.9646	-10.9182	-14.5534	-13.473	-15.0247	-13.2944	-14.1988	-15.0247	-15.0247	-15.0247	-13.2944	-13.9143	-10.6001	-13.6768	-11.7194	-15.0247	-15.0247	-15.0247	-14.5534	-15.0247	-15.0247	-15.0247	-15.0247
607	ExE mesoderm	7.73682	-10.1398	-10.6683	-9.01494	-11.6303	-10.8737	-11.83	-10.911	-11.511	-14.094	-13.3174	-12.3383	-12.0619	-13.5329	-14.094	-15.0247	-15.0247	-15.0247	-12.1482	-14.4855	-12.6805	-15.0247	-14.4855	-15.0247	-15.0247	-15.0247	-15.0247	-15.0247	-15.0247
608	Allantois	8.18332	-10.41	-12.2997	-8.99052	-10.7588	-9.45038	-12.9693	-11.901	-9.64325	-11.6857	-10.3103	-11.4551	-12.6438	-13.0965	-12.5497	-15.0247	-13.9875	-15.0247	-12.0221	-15.0247	-13.0965	-14.2579	-15.0247	-15.0247	-14.5909	-15.0247	-15.0247	-15.0247	-14.5909
609	Allantois	8.23566	-10.6314	-11.7911	-9.59741	-11.1168	-9.92776	-11.9194	-11.1959	-12.1363	-13.2584	-10.051	-10.5254	-11.5643	-11.4149	-11.3684	-14.539	-14.539	-15.0247	-10.4508	-13.6455	-11.731	-15.0247	-15.0247	-15.0247	-15.0247	-15.0247	-15.0247	-15.0247	-15.0247
610	Allantois	8.25697	-10.8534	-11.7055	-10.1258	-10.7094	-9.47466	-11.9265	-12.0085	-11.3447	-12.0953	-10.4585	-10.1258	-12.3925	-12.5069	-12.1877	-15.0247	-15.0247	-14.4662	-11.0133	-13.7508	-11.7755	-15.0247	-14.0646	-15.0247	-14.4662	-15.0247	-15.0247	-15.0247	-15.0247
611	ExE mesoderm	7.83453	-10.4322	-10.6577	-9.15196	-11.1214	-9.91209	-12.8578	-10.8888	-12.3841	-12.4887	-13.1695	-13.0052	-13.0052	-14.1196	-13.5677	-15.0247	-13.8174	-15.0247	-10.2836	-13.0052	-12.4887	-15.0247	-15.0247	-14.5023	-15.0247	-15.0247	-15.0247	-15.0247	-15.0247
614	ExE mesoderm	8.16894	-10.2515	-11.0773	-9.08144	-11.4425	-9.94013	-12.0428	-10.6274	-13.8519	-12.2258	-11.8805	-13.3487	-11.6021	-11.1372	-12.0428	-14.6311	-15.0247	-14.6311	-9.99449	-13.6639	-11.5201	-15.0247	-14.3222	-15.0247	-14.6311	-15.0247	-14.6311	-15.0247	-15.0247
616	ExE mesoderm	7.72981	-9.94863	-11.149	-9.31604	-11.4704	-9.51825	-11.3551	-10.8084	-12.4675	-14.0413	-11.9667	-12.7295	-12.1467	-12.4675	-13.2411	-14.4508	-14.4508	-15.0247	-10.7345	-13.4619	-11.3007	-15.0247	-14.4508	-15.0247	-14.4508	-15.0247	-15.0247	-15.0247	-15.0247
617	Allantois	8.28684	-11.2977	-12.2914	-10.8338	-10.3533	-9.74007	-12.5117	-11.9316	-11.2977	-10.8092	-9.68312	-10.3533	-11.5595	-13.3479	-11.9857	-15.0247	-15.0247	-15.0247	-11.0472	-14.6309	-11.9316	-15.0247	-15.0247	-15.0247	-15.0247	-15.0247	-15.0247	-15.0247	-15.0247
620	Allantois	8.05364	-10.4918	-12.0445	-9.7069	-11.5218	-9.68921	-12.5837	-11.2383	-11.5218	-12.1374	-10.4918	-11.8749	-12.5837	-12.7208	-13.4548	-15.0247	-14.4472	-15.0247	-12.1374	-14.4472	-12.7208	-14.4472	-15.0247	-15.0247	-15.0247	-15.0247	-15.0247	-15.0247	-15.0247
621	Allantois	8.24857	-11.1047	-12.724	-9.66524	-10.6577	-10.4533	-12.5106	-11.1047	-12.0124	-12.5106	-10.1924	-11.7558	-12.1602	-12.5106	-11.4403	-15.0247	-15.0247	-15.0247	-11.2628	-15.0247	-12.724	-15.0247	-14.1885	-15.0247	-15.0247	-15.0247	-15.0247	-15.0247	-15.0247
622	ExE mesoderm	7.77871	-11.2012	-11.1145	-9.68584	-11.444	-9.92321	-12.7181	-11.1572	-11.2012	-12.1027	-10.9181	-12.7181	-12.3779	-12.4826	-14.1161	-14.5	-13.8132	-15.0247	-12.2802	-14.5	-12.1027	-15.0247	-13.3498	-15.0247	-15.0247	-15.0247	-15.0247	-14.5	-14.5
624	ExE mesoderm	7.71282	-10.5071	-10.87	-8.90011	-11.0453	-10.5071	-11.8308	-10.6772	-13.0044	-12.3014	-14.0112	-13.0044	-13.0044	-14.4307	-15.0247	-13.198	-15.0247	-14.4307	-11.2448	-13.198	-11.4765	-14.4307	-15.0247	-14.4307	-14.4307	-15.0247	-15.0247	-15.0247	-15.0247
626	ExE mesoderm	7.85962	-11.1083	-11.6204	-9.76833	-12.2935	-9.87889	-12.7179	-11.4743	-13.9352	-15.0247	-15.0247	-14.3795	-14.3795	-15.0247	-15.0247	-14.3795	-13.596	-14.3795	-10.955	-13.596	-12.0672	-14.3795	-14.3795	-15.0247	-14.3795	-15.0247	-15.0247	-15.0247	-15.0247
628	ExE mesoderm	8.04146	-10.5419	-10.8266	-8.64791	-11.1818	-10.3042	-12.4383	-11.0844	-13.1489	-12.8009	-13.8013	-13.1489	-11.2505	-12.5207	-13.4386	-12.9079	-15.0247	-15.0247	-10.3412	-13.1489	-11.3601	-14.6092	-15.0247	-15.0247	-15.0247	-15.0247	-14.6092	-14.6092	-15.0247
629	ExE mesoderm	7.73512	-11.453	-11.5746	-9.92412	-12.7486	-9.65464	-12.8473	-10.9914	-12.5694	-13.8349	-14.6238	-12.8473	-12.9533	-14.6238	-15.0247	-15.0247	-13.3278	-14.6238	-11.1398	-13.6454	-12.0163	-14.6238	-14.3105	-15.0247	-15.0247	-15.0247	-15.0247	-14.0532	-14.6238
631	ExE mesoderm	7.51542	-10.6724	-10.9686	-8.77948	-12.6285	-10.2417	-11.6357	-11.1431	-13.0826	-13.7489	-14.063	-12.9148	-15.0247	-15.0247	-14.4652	-15.0247	-15.0247	-14.4652	-11.0974	-15.0247	-11.8461	-15.0247	-15.0247	-15.0247	-15.0247	-15.0247	-15.0247	-15.0247	-15.0247
632	Allantois	8.00544	-10.5298	-11.4139	-8.53053	-10.7763	-9.87349	-12.2373	-11.2494	-11.4139	-11.8596	-10.8929	-11.8596	-11.8596	-12.9383	-13.2756	-14.1097	-13.8999	-15.0247	-10.7106	-13.7167	-10.9677	-14.6515	-14.3553	-15.0247	-15.0247	-15.0247	-15.0247	-15.0247	-15.0247
633	Allantois	7.9905	-10.8327	-11.395	-9.19065	-11.0475	-10.3319	-12.2382	-10.8664	-11.0866	-12.8967	-10.3319	-10.9008	-11.445	-12.3291	-13.0429	-15.0247	-14.5174	-15.0247	-11.7878	-14.5174	-12.4261	-14.5174	-14.5174	-15.0247	-15.0247	-15.0247	-15.0247	-15.0247	-15.0247
640	Allantois	8.2576	-10.6443	-12.3559	-10.9308	-10.7602	-9.7777	-12.1312	-11.7656	-11.0243	-11.3478	-9.97364	-10.1469	-12.2392	-12.1312	-12.1312	-14.4056	-15.0247	-15.0247	-11.2317	-14.4056	-12.6222	-14.4056	-14.4056	-15.0247	-14.4056	-15.0247	-15.0247	-15.0247	-14.4056
641	ExE mesoderm	7.27375	-10.4691	-10.8538	-9.54798	-13.0239	-9.81426	-13.0239	-10.5643	-12.854	-14.0242	-15.0247	-13.4391	-13.7022	-14.4394	-15.0247	-14.4394	-14.0242	-14.0242	-11.1169	-14.0242	-13.2166	-15.0247	-15.0247	-15.0247	-15.0247	-15.0247	-15.0247	-15.0247	-15.0247
642	Allantois	8.17384	-11.1462	-11.4299	-9.82023	-10.6643	-9.98955	-11.5763	-10.8383	-11.9731	-12.3151	-10.1524	-10.9587	-11.7832	-11.2969	-11.9731	-14.3618	-14.6555	-15.0247	-11.0901	-15.0247	-12.4499	-14.1178	-14.1178	-15.0247	-15.0247	-15.0247	-15.0247	-15.0247	-14.6555
646	Allantois	7.88775	-10.5647	-11.4769	-9.07674	-11.979	-9.96003	-12.448	-10.6957	-11.142	-13.0047	-12.7558	-12.6457	-12.0473	-12.448	-14.2059	-15.0247	-14.558	-14.558	-12.1191	-13.9231	-11.7341	-13.4838	-14.2059	-15.0247	-15.0247	-15.0247	-15.0247	-15.0247	-15.0247
649	ExE mesoderm	7.32291	-10.2512	-10.5755	-9.5313	-14.1875	-10.2721	-11.8138	-10.9945	-13.9005	-13.6612	-15.0247	-14.5462	-14.5462	-15.0247	-15.0247	-14.5462	-13.9005	-14.1875	-12.2382	-14.5462	-12.7223	-15.0247	-15.0247	-15.0247	-15.0247	-15.0247	-14.5462	-15.0247	-14.5462
650	ExE mesoderm	7.68903	-10.4504	-11.5415	-8.9433	-11.2925	-9.85025	-12.4601	-11.1135	-12.8512	-13.2348	-13.9867	-12.743	-13.2348	-14.5905	-14.2572	-14.5905	-13.9867	-14.5905	-10.7056	-14.5905	-11.7351	-14.5905	-15.0247	-14.5905	-15.0247	-15.0247	-15.0247	-14.2572	-15.0247
653	Allantois	7.91147	-9.93828	-10.5508	-8.5518	-10.78	-10.2635	-11.829	-10.883	-11.1457	-12.3131	-11.1457	-11.5925	-11.7297	-12.3131	-13.8193	-14.0396	-14.2996	-15.0247	-11.4671	-13.6283	-11.5077	-15.0247	-14.6171	-14.6171	-15.0247	-15.0247	-15.0247	-15.0247	-15.0247
656	Allantois	7.99661	-10.4343	-12.4445	-8.86222	-11.03	-9.4508	-12.5581	-11.5705	-10.2322	-12.5581	-10.4075	-11.1144	-11.4559	-11.4019	-13.1307	-15.0247	-15.0247	-15.0247	-12.2411	-15.0247	-12.3392	-15.0247	-14.4859	-15.0247	-14.4859	-15.0247	-15.0247	-15.0247	-15.0247
658	ExE mesoderm	8.18748	-10.0495	-11.181	-8.58141	-10.805	-10.125	-11.478	-11.4135	-10.0252	-11.4135	-12.1349	-11.5455	-11.478	-12.2429	-12.3596	-12.9523	-15.0247	-15.0247	-10.5411	-12.0345	-10.4413	-14.4071	-14.4071	-15.0247	-13.6446	-15.0247	-15.0247	-14.4071	-15.0247
660	Allantois	8.47544	-10.7555	-11.7491	-9.56646	-10.8256	-10.6564	-11.3894	-11.8921	-10.2191	-11.9693	-10.3943	-10.6248	-11.9693	-12.3277	-12.0509	-13.1207	-15.0247	-15.0247	-10.6887	-12.8055	-11.558	-12.9545	-14.4816	-15.0247	-15.0247	-14.4816	-15.0247	-14.4816	-15.0247
662	ExE mesoderm	7.93037	-10.3963	-10.9141	-8.46643	-10.9719	-10.3963	-12.129	-10.9141	-12.6831	-12.4192	-13.4233	-13.0062	-12.0032	-13.2705	-13.5943	-13.5943	-15.0247	-14.6035	-11.0631	-13.0062	-11.3016	-14.0124	-15.0247	-14.6035	-15.0247	-15.0247	-15.0247	-15.0247	-15.0247
663	ExE mesoderm	7.66877	-9.96659	-10.811	-8.91156	-12.3054	-10.1119	-12.2206	-10.7209	-11.8581	-13.6485	-14.1784	-12.826	-12.7058	-15.0247	-15.0247	-15.0247	-15.0247	-15.0247	-11.7353	-14.1784	-12.5948	-15.0247	-15.0247	-15.0247	-15.0247	-14.5403	-15.0247	-15.0247	-15.0247
666	ExE mesoderm	7.77809	-10.7612	-10.9951	-9.20251	-11.5572	-10.2511	-12.9024	-10.8734	-12.4908	-12.7518	-12.6154	-11.6879	-11.9914	-13.0706	-14.0551	-15.0247	-14.0551	-15.0247	-11.1751	-13.261	-11.496	-15.0247	-14.0551	-15.0247	-14.4599	-15.0247	-15.0247	-15.0247	-15.0247
673	ExE mesoderm	7.87828	-9.97387	-10.7524	-8.38994	-10.9864	-10.2007	-11.9011	-10.7766	-12.332	-12.4056	-13.188	-12.4056	-12.0703	-14.0506	-13.6421	-13.4744	-14.6225	-14.3084	-10.1683	-12.332	-11.0736	-15.0247	-14.3084	-14.6225	-14.6225	-15.0247	-14.6225	-14.6225	-15.0247
680	Allantois	8.27833	-11.4183	-11.4183	-9.98829	-9.87912	-9.59384	-12.4019	-10.9821	-10.1909	-11.0595	-9.74533	-10.9088	-13.1848	-15.0247	-12.4019	-15.0247	-15.0247	-15.0247	-12.2133	-15.0247	-11.7618	-15.0247	-15.0247	-15.0247	-15.0247	-15.0247	-15.0247	-15.0247	-15.0247
681	ExE mesoderm	7.73947	-11.1095	-12.0645	-9.6429	-11.7217	-9.33518	-11.8829	-11.5094	-14.419	-13.6656	-13.9937	-12.3884	-14.419	-15.0247	-15.0247	-14.419	-13.9937	-15.0247	-10.3511	-13.9937	-12.0645	-15.0247	-15.0247	-15.0247	-14.419	-15.0247	-15.0247	-14.419	-14.419
682	Allantois	7.83978	-11.5153	-12.2964	-10.6386	-12.7333	-9.8875	-13.3629	-11.175	-11.4096	-14.125	-13.5751	-12.6111	-12.8668	-13.014	-14.5058	-15.0247	-14.125	-14.5058	-11.3595	-13.1779	-12.4984	-15.0247	-13.824	-15.0247	-15.0247	-15.0247	-14.5058	-14.125	-15.0247
684	Allantois	8.16325	-10.6767	-11.6609	-9.60427	-10.6496	-10.0609	-11.6076	-10.9811	-11.5562	-11.4122	-10.0789	-10.8515	-11.5066	-11.6609	-12.0299	-14.5524	-15.0247	-15.0247	-11.0865	-13.9124	-11.5066	-14.5524	-14.5524	-15.0247	-15.0247	-15.0247	-15.0247	-15.0247	-15.0247
685	ExE mesoderm	7.76412	-10.5072	-11.1427	-8.70236	-11.3698	-9.82911	-12.5076	-10.3056	-13.8303	-13.8303	-14.5092	-12.5076	-13.186	-15.0247	-14.5092	-14.5092	-15.0247	-15.0247	-10.9103	-13.5822	-12.2147	-15.0247	-15.0247	-15.0247	-15.0247	-15.0247	-15.0247	-14.5092	-15.0247
686	ExE mesoderm	7.38151	-10.5994	-11.3648	-8.65068	-11.7252	-9.78513	-11.7252	-10.7649	-11.419	-13.5075	-15.0247	-14.4732	-13.7636	-15.0247	-15.0247	-14.0752	-14.4732	-14.0752	-11.121	-14.0752	-11.8685	-15.0247	-15.0247	-15.0247	-15.0247	-15.0247	-15.0247	-15.0247	-15.0247
687	ExE mesoderm	7.6146	-10.6308	-11.4249	-8.85093	-11.1572	-10.411	-12.5146	-11.3393	-14.0328	-12.8674	-14.4451	-13.2289	-12.7896	-14.2243	-14.2243	-14.0328	-14.2243	-14.0328	-10.6308	-12.7158	-11.516	-14.706	-15.0247	-14.706	-15.0247	-14.706	-15.0247	-15.0247	-15.0247
688	ExE mesoderm	7.43931	-10.2858	-11.178	-8.66026	-11.5426	-10.315	-11.9378	-10.6087	-11.688	-12.3569	-11.9378	-15.0247	-13.146	-15.0247	-13.6426	-15.0247	-15.0247	-15.0247	-11.8496	-15.0247	-11.9378	-15.0247	-15.0247	-15.0247	-14.406	-14.406	-15.0247	-14.406	-15.0247
691	Allantois	8.22016	-10.4741	-11.149	-9.47124	-10.4083	-9.94443	-11.5852	-11.6598	-10.8578	-11.4465	-10.6156	-10.4741	-11.6598	-13.6233	-12.3305	-13.9582	-15.0247	-15.0247	-11.0962	-14.395	-11.4465	-13.6233	-14.395	-15.0247	-15.0247	-15.0247	-15.0247	-15.0247	-15.0247
692	ExE mesoderm	7.28599	-10.1301	-10.3021	-8.7729	-12.3584	-9.9765	-12.0213	-10.4974	-11.7988	-12.3584	-15.0247	-15.0247	-14.2862	-15.0247	-15.0247	-15.0247	-14.0227	-14.0227	-11.7988	-14.0227	-12.6065	-14.6087	-15.0247	-15.0247	-15.0247	-15.0247	-15.0247	-14.6087	-15.0247
693	ExE mesoderm	7.85981	-10.4242	-10.8913	-8.64443	-10.8196	-10.072	-11.5864	-10.5348	-12.0781	-12.256	-11.472	-12.6954	-11.7106	-12.6954	-13.5449	-15.0247	-15.0247	-15.0247	-11.5864	-13.3303	-11.9967	-15.0247	-14.4913	-15.0247	-15.0247	-15.0247	-14.4913	-15.0247	-15.0247
696	Allantois	8.25994	-11.1038	-11.8616	-9.91209	-11.3314	-9.7885	-12.2705	-11.6017	-11.1465	-12.2705	-10.5509	-10.8356	-11.7258	-12.3682	-12.7089	-14.4965	-15.0247	-15.0247	-11.1465	-14.4965	-12.0116	-13.5557	-14.4965	-15.0247	-15.0247	-15.0247	-15.0247	-15.0247	-15.0247
698	Allantois	8.45033	-10.6933	-11.2767	-10.3858	-10.9974	-9.85818	-11.6902	-11.8339	-9.89713	-10.1797	-10.3314	-10.728	-12.4929	-12.9043	-12.9043	-15.0247	-15.0247	-14.4608	-11.4397	-13.7408	-11.8339	-13.4821	-15.0247	-15.0247	-14.4608	-14.4608	-15.0247	-15.0247	-15.0247
705	ExE mesoderm	7.88596	-10.4043	-10.8064	-8.87919	-11.0591	-10.0289	-11.913	-10.4439	-12.4433	-13.1534	-12.6132	-12.221	-12.0285	-13.6123	-15.0247	-15.0247	-15.0247	-15.0247	-11.4843	-13.6123	-12.1539	-14.2894	-15.0247	-15.0247	-15.0247	-15.0247	-15.0247	-15.0247	-15.0247
707	ExE mesoderm	7.54449	-10.2115	-10.5004	-8.83071	-12.62	-10.5004	-12.7743	-10.8836	-12.0778	-13.1433	-14.4047	-13.7968	-13.0418	-15.0247	-15.0247	-15.0247	-14.4047	-14.1724	-11.7233	-14.1724	-12.7743	-15.0247	-15.0247	-15.0247	-15.0247	-15.0247	-14.4047	-15.0247	-15.0247
708	ExE mesoderm	7.74344	-11.4929	-11.9629	-9.55929	-12.131	-9.80391	-13.3036	-10.7147	-12.5408	-15.0247	-14.4793	-12.131	-13.7748	-15.0247	-15.0247	-15.0247	-14.0845	-15.0247	-10.6178	-13.3036	-11.4929	-15.0247	-15.0247	-15.0247	-15.0247	-14.4793	-15.0247	-14.0845	-15.0247
709	Allantois	7.94131	-10.393	-11.1373	-9.75456	-11.0916	-9.96484	-12.1796	-11.2332	-12.0871	-12.7597	-11.767	-11.4465	-12.0871	-12.3845	-13.487	-14.06	-13.487	-14.4632	-11.6301	-13.7452	-12.0002	-13.487	-12.9101	-15.0247	-14.4632	-15.0247	-15.0247	-15.0247	-15.0247
714	Allantois	8.00786	-10.7782	-11.2712	-9.368	-11.5025	-9.9818	-12.026	-11.2188	-11.7782	-12.026	-10.1435	-10.8167	-12.441	-12.3256	-12.2187	-14.4402	-14.4402	-15.0247	-11.4411	-14.4402	-11.5667	-14.0255	-15.0247	-15.0247	-15.0247	-15.0247	-14.4402	-15.0247	-15.0247
716	ExE mesoderm	7.8889	-9.75197	-10.786	-8.99599	-11.2642	-9.87026	-12.8795	-11.1854	-11.1107	-12.8795	-11.9842	-11.919	-11.5797	-11.919	-13.6904	-15.0247	-14.5596	-15.0247	-11.1475	-15.0247	-11.8567	-13.9263	-14.2085	-15.0247	-15.0247	-15.0247	-15.0247	-15.0247	-15.0247
719	ExE mesoderm	7.73689	-11.158	-11.4257	-9.61938	-13.8643	-9.72853	-11.7547	-11.2857	-11.9524	-13.8643	-13.5123	-12.9933	-13.5123	-15.0247	-15.0247	-15.0247	-15.0247	-15.0247	-11.2857	-15.0247	-12.454	-15.0247	-15.0247	-15.0247	-15.0247	-15.0247	-15.0247	-15.0247	-15.0247
720	Allantois	7.99738	-10.5082	-11.6919	-8.96589	-11.6919	-10.3491	-12.4875	-11.6919	-12.0356	-11.3529	-10.9359	-11.4146	-11.9417	-11.5466	-12.7807	-13.9767	-13.9767	-15.0247	-10.2057	-12.4875	-10.7257	-13.9767	-15.0247	-15.0247	-15.0247	-15.0247	-15.0247	-15.0247	-15.0247
721	Allantois	7.88232	-11.7243	-12.6327	-11.1363	-13.7519	-9.73048	-13.3811	-11.0046	-13.2262	-13.9805	-13.9805	-13.0864	-12.6327	-12.9589	-14.5874	-14.5874	-15.0247	-15.0247	-10.7995	-14.2523	-12.0101	-15.0247	-14.5874	-15.0247	-15.0247	-14.5874	-14.2523	-15.0247	-15.0247
725	Allantois	7.963	-10.7252	-11.4931	-9.34145	-11.9692	-9.73213	-12.5733	-10.9855	-11.5447	-12.4699	-11.9003	-12.0415	-11.7116	-11.9003	-12.8053	-14.1666	-14.1666	-15.0247	-10.8495	-14.1666	-11.9692	-13.8748	-15.0247	-15.0247	-15.0247	-15.0247	-15.0247	-15.0247	-15.0247
729	Allantois	8.06879	-11.6162	-12.0671	-9.87273	-12.6256	-9.55025	-13.3751	-10.6116	-11.5225	-13.549	-13.976	-13.22	-12.7265	-12.8349	-13.549	-15.0247	-15.0247	-15.0247	-11.3925	-13.7467	-12.4428	-14.5851	-15.0247	-14.5851	-15.0247	-15.0247	-14.5851	-15.0247	-15.0247
731	ExE mesoderm	7.51132	-10.6457	-10.8044	-9.31394	-13.3619	-10.0841	-12.118	-10.9826	-12.7878	-14.6357	-15.0247	-13.6757	-13.2273	-14.0773	-15.0247	-14.6357	-14.3296	-15.0247	-10.6244	-14.6357	-12.4514	-15.0247	-15.0247	-15.0247	-15.0247	-15.0247	-15.0247	-14.6357	-15.0247
732	ExE mesoderm	7.68181	-10.8564	-11.0461	-8.98919	-11.9574	-10.3601	-11.188	-11.3043	-13.9493	-12.4	-14.5714	-13.516	-13.0418	-15.0247	-15.0247	-13.7164	-13.7164	-15.0247	-10.5387	-13.7164	-11.3453	-14.5714	-15.0247	-14.2271	-15.0247	-15.0247	-15.0247	-15.0247	-15.0247
733	ExE mesoderm	7.96507	-10.639	-12.1376	-9.35907	-11.9433	-9.61241	-12.2086	-11.1661	-12.0699	-13.2223	-13.5511	-12.4455	-13.3773	-12.729	-14.5859	-15.0247	-15.0247	-14.5859	-10.7406	-14.5859	-12.534	-15.0247	-15.0247	-14.5859	-15.0247	-15.0247	-15.0247	-15.0247	-15.0247
734	ExE mesoderm	7.74486	-10.0405	-11.0337	-8.42161	-12.0591	-9.89303	-12.3166	-10.7537	-11.1971	-13.3792	-12.8853	-13.5902	-12.1399	-13.1951	-13.1951	-15.0247	-14.513	-15.0247	-12.4138	-14.513	-11.9825	-15.0247	-14.513	-15.0247	-15.0247	-15.0247	-15.0247	-15.0247	-14.513
736	Allantois	8.1489	-10.555	-11.9485	-10.11	-10.7543	-10.3154	-12.5458	-12.0498	-12.405	-11.4561	-10.5182	-11.4561	-11.3233	-11.7651	-12.405	-13.9246	-15.0247	-14.3722	-11.3233	-14.3722	-11.9485	-14.3722	-14.3722	-15.0247	-14.3722	-15.0247	-15.0247	-15.0247	-15.0247
740	Allantois	8.32947	-10.9064	-11.2217	-9.75761	-10.2744	-9.61192	-11.8256	-12.1892	-10.3884	-10.7973	-10.5561	-10.6959	-12.884	-12.6765	-12.3341	-15.0247	-15.0247	-15.0247	-11.4504	-13.4178	-12.1892	-13.7835	-15.0247	-15.0247	-14.2745	-15.0247	-15.0247	-15.0247	-15.0247
741	Allantois	8.11333	-10.3008	-11.7124	-9.99741	-12.1798	-9.55568	-12.048	-11.4403	-11.2838	-12.4861	-11.2115	-10.8404	-11.8158	-11.8158	-12.6677	-15.0247	-15.0247	-15.0247	-11.4403	-15.0247	-12.048	-15.0247	-14.2701	-15.0247	-15.0247	-15.0247	-15.0247	-15.0247	-15.0247
744	Allantois	8.01889	-10.5706	-12.8354	-9.69674	-12.7011	-9.48868	-13.8011	-10.5132	-11.4785	-12.9836	-12.7011	-12.2621	-11.8529	-12.1705	-13.3352	-14.4935	-14.4935	-15.0247	-11.5345	-15.0247	-12.1705	-14.4935	-14.1062	-15.0247	-15.0247	-15.0247	-15.0247	-15.0247	-15.0247
747	ExE mesoderm	7.41364	-11.0394	-10.7215	-9.019	-12.0196	-9.92926	-11.4958	-10.9365	-11.5455	-12.7306	-13.1243	-12.9808	-13.6675	-15.0247	-15.0247	-15.0247	-15.0247	-14.1921	-11.7632	-13.6675	-12.0916	-15.0247	-14.5491	-15.0247	-15.0247	-15.0247	-15.0247	-15.0247	-15.0247
748	ExE mesoderm	7.73183	-10.2339	-11.0684	-8.99858	-11.6384	-9.99142	-12.0696	-11.2702	-11.8379	-12.5943	-13.5978	-12.7874	-12.5066	-14.6049	-14.0152	-15.0247	-14.0152	-14.6049	-11.0374	-13.1364	-11.7347	-13.5978	-15.0247	-15.0247	-15.0247	-15.0247	-15.0247	-15.0247	-15.0247
750	Allantois	8.14366	-10.5264	-12.0377	-9.22737	-10.5527	-9.91955	-11.6498	-11.6498	-11.2555	-11.9653	-9.78898	-10.3094	-12.1942	-11.9653	-12.0377	-15.0247	-15.0247	-15.0247	-11.8965	-15.0247	-12.4663	-13.4217	-15.0247	-15.0247	-15.0247	-15.0247	-15.0247	-15.0247	-15.0247
751	Allantois	8.33233	-10.6039	-11.7584	-10.1378	-10.8	-9.73501	-11.8281	-11.2966	-12.8137	-12.4418	-10.2771	-10.6663	-10.8354	-11.2966	-11.453	-14.4849	-15.0247	-15.0247	-10.1378	-14.4849	-11.5675	-15.0247	-13.3159	-15.0247	-15.0247	-15.0247	-15.0247	-14.4849	-14.4849
758	Allantois	8.16576	-10.7819	-11.9338	-9.93841	-10.2682	-10.2682	-12.391	-11.6664	-11.7501	-11.6664	-10.3313	-10.8729	-12.391	-12.391	-11.308	-14.3662	-15.0247	-15.0247	-12.2624	-15.0247	-11.9338	-13.9157	-15.0247	-15.0247	-15.0247	-15.0247	-15.0247	-15.0247	-15.0247
760	ExE mesoderm	7.44647	-10.2973	-10.7773	-9.00007	-13.3246	-9.81575	-11.8754	-10.806	-13.0251	-13.5015	-15.0247	-13.3246	-13.9375	-15.0247	-15.0247	-15.0247	-14.5654	-15.0247	-12.0028	-15.0247	-12.3813	-15.0247	-15.0247	-14.5654	-14.5654	-15.0247	-15.0247	-15.0247	-15.0247
761	Allantois	8.165	-10.7562	-11.97	-10.1964	-10.8999	-10.0425	-12.23	-11.192	-12.0516	-11.239	-10.4219	-10.7562	-12.671	-13.1213	-12.671	-14.4819	-14.4819	-15.0247	-11.6196	-15.0247	-12.138	-14.4819	-15.0247	-15.0247	-15.0247	-15.0247	-15.0247	-15.0247	-15.0247
763	ExE mesoderm	7.50402	-11.3948	-11.7244	-9.90708	-12.1524	-9.97889	-12.4259	-10.6455	-14.1427	-13.2055	-14.5173	-13.389	-13.389	-14.5173	-15.0247	-15.0247	-13.5993	-15.0247	-10.7052	-14.1427	-12.3289	-14.5173	-13.8455	-15.0247	-14.5173	-15.0247	-14.5173	-14.5173	-15.0247
766	Allantois	8.27062	-11.427	-11.8168	-10.9574	-10.8678	-9.92377	-12.5245	-11.5611	-12.436	-12.2736	-10.3601	-10.6037	-11.1912	-11.9332	-12.7199	-14.5829	-14.5829	-15.0247	-10.6281	-13.5437	-12.2736	-13.9717	-13.9717	-15.0247	-15.0247	-15.0247	-15.0247	-15.0247	-15.0247
767	Allantois	7.88975	-10.2393	-10.7542	-8.81139	-11.0416	-9.95098	-11.8802	-10.5147	-11.3023	-12.8594	-11.21	-11.5066	-13.171	-12.7256	-12.4905	-14.1206	-14.5029	-14.5029	-11.5066	-13.171	-11.3023	-14.1206	-15.0247	-15.0247	-15.0247	-15.0247	-15.0247	-15.0247	-15.0247
769	ExE mesoderm	7.93723	-10.1685	-10.8858	-8.91434	-11.548	-9.73572	-12.0447	-10.5871	-13.6345	-13.0847	-12.8082	-12.9399	-11.9724	-13.2458	-14.1682	-14.5338	-14.1682	-13.8768	-10.2094	-14.1682	-11.7751	-14.5338	-15.0247	-15.0247	-15.0247	-15.0247	-15.0247	-15.0247	-15.0247
777	ExE mesoderm	8.14786	-11.1713	-13.7666	-11.7996	-14.4748	-9.00182	-12.3094	-11.7297	-12.9381	-15.0247	-12.4151	-11.7996	-12.3094	-11.5994	-13.1049	-15.0247	-15.0247	-15.0247	-10.7351	-14.4748	-12.4151	-15.0247	-15.0247	-15.0247	-15.0247	-15.0247	-13.5108	-15.0247	-15.0247
784	ExE mesoderm	7.41434	-9.99985	-11.1717	-8.95398	-12.9877	-10.1193	-12.3987	-10.9341	-12.1752	-13.6731	-13.9999	-14.4232	-12.8164	-15.0247	-14.4232	-14.4232	-13.4068	-13.6731	-11.811	-14.4232	-12.9877	-14.4232	-15.0247	-15.0247	-15.0247	-15.0247	-15.0247	-15.0247	-15.0247
785	ExE mesoderm	7.611	-10.1524	-10.6873	-8.43958	-11.1296	-10.3493	-12.7809	-11.0296	-11.2939	-12.1362	-13.1494	-12.7809	-12.1362	-12.9534	-13.9768	-13.6455	-15.0247	-13.3762	-11.0787	-13.6455	-10.7656	-15.0247	-15.0247	-13.9768	-15.0247	-15.0247	-15.0247	-15.0247	-15.0247
786	Allantois	7.99817	-10.6311	-12.3253	-9.34538	-12.0129	-10.0067	-12.4152	-11.4888	-11.3493	-13.2783	-12.3253	-12.0849	-11.7563	-12.8443	-13.1187	-15.0247	-15.0247	-15.0247	-12.1607	-13.6629	-12.7245	-15.0247	-14.547	-15.0247	-15.0247	-15.0247	-15.0247	-14.547	-15.0247
787	ExE mesoderm	7.85321	-10.7068	-10.95	-9.74347	-11.2025	-9.44639	-11.6099	-10.8852	-12.9916	-13.6762	-13.4723	-12.104	-13.1347	-14.5531	-13.2937	-15.0247	-13.9138	-14.5531	-11.326	-15.0247	-12.5292	-15.0247	-14.5531	-15.0247	-14.5531	-15.0247	-14.5531	-15.0247	-15.0247
790	ExE mesoderm	7.70517	-10.703	-10.647	-9.10909	-12.6043	-9.78418	-11.8684	-10.8854	-12.8351	-13.27	-12.5014	-12.7151	-12.966	-13.45	-14.1835	-15.0247	-14.1835	-15.0247	-11.0212	-14.1835	-11.6326	-14.5436	-14.5436	-15.0247	-14.5436	-15.0247	-14.5436	-15.0247	-15.0247
792	Allantois	7.88654	-10.6983	-10.6434	-9.05967	-11.3176	-10.147	-12.3362	-10.5648	-12.0961	-13.1281	-11.6017	-12.0242	-11.2341	-12.1718	-13.4663	-15.0247	-14.1944	-14.5506	-11.7103	-13.9089	-12.0961	-14.1944	-15.0247	-15.0247	-15.0247	-15.0247	-14.5506	-14.5506	-15.0247
793	Allantois	8.07419	-10.2302	-11.6835	-9.79437	-10.7084	-9.70917	-12.2439	-11.7307	-11.2122	-12.113	-10.3915	-11.4287	-11.4681	-11.9366	-12.3141	-15.0247	-14.6173	-15.0247	-11.6835	-14.6173	-13.3094	-14.3	-14.6173	-15.0247	-15.0247	-15.0247	-14.6173	-15.0247	-15.0247
799	Allantois	8.08324	-10.4537	-11.7277	-10.1496	-12.2089	-9.55823	-11.871	-11.5363	-11.5363	-13.292	-10.8767	-11.7277	-12.3075	-11.871	-12.5273	-15.0247	-15.0247	-15.0247	-12.2089	-14.4741	-12.2089	-14.4741	-15.0247	-15.0247	-15.0247	-15.0247	-14.4741	-15.0247	-15.0247
801	ExE mesoderm	7.39675	-10.2079	-10.1708	-8.94812	-11.9635	-10.4312	-11.8418	-10.4758	-13.5205	-12.9183	-14.5733	-13.3448	-14.23	-15.0247	-15.0247	-15.0247	-13.9529	-14.5733	-11.3517	-15.0247	-12.8002	-15.0247	-15.0247	-14.5733	-14.23	-15.0247	-15.0247	-15.0247	-15.0247
806	ExE mesoderm	7.4695	-10.8869	-10.8111	-9.26628	-11.3399	-10.0108	-11.7708	-11.4505	-13.7478	-13.7478	-15.0247	-13.2711	-13.0812	-14.4646	-14.4646	-14.4646	-13.7478	-15.0247	-10.5123	-13.2711	-11.922	-14.4646	-15.0247	-15.0247	-15.0247	-15.0247	-15.0247	-15.0247	-15.0247
807	Allantois	8.00755	-9.80363	-11.5876	-9.42056	-12.7673	-10.0245	-11.5876	-11.3132	-12.0601	-13.6956	-12.5555	-12.3708	-11.9267	-13.316	-13.0157	-15.0247	-15.0247	-15.0247	-11.0828	-15.0247	-11.692	-15.0247	-13.0157	-15.0247	-15.0247	-15.0247	-15.0247	-15.0247	-15.0247
808	Allantois	7.997	-10.7702	-11.7568	-9.58708	-11.2879	-10.2319	-12.1835	-11.1602	-11.3797	-13.0696	-10.6799	-11.3331	-11.583	-12.456	-12.7922	-14.5279	-13.8656	-15.0247	-11.081	-15.0247	-11.7568	-13.4134	-14.5279	-15.0247	-14.5279	-15.0247	-15.0247	-15.0247	-15.0247
809	ExE mesoderm	7.32816	-10.9948	-11.1602	-9.14689	-11.909	-9.54421	-12.2385	-10.7119	-14.3558	-13.5551	-15.0247	-13.5551	-14.3558	-15.0247	-15.0247	-15.0247	-14.3558	-15.0247	-10.6287	-15.0247	-12.8423	-14.3558	-15.0247	-15.0247	-14.3558	-15.0247	-15.0247	-14.3558	-15.0247
810	Allantois	8.11877	-10.3703	-12.5926	-10.0959	-11.1978	-9.5914	-12.2771	-11.7328	-10.5021	-13.1615	-10.7417	-11.3386	-11.7328	-12.1856	-12.2771	-15.0247	-15.0247	-15.0247	-11.7328	-14.1144	-12.3748	-15.0247	-15.0247	-15.0247	-15.0247	-15.0247	-15.0247	-15.0247	-14.4989
813	ExE mesoderm	7.69223	-10.8678	-11.8194	-9.64189	-12.847	-9.73992	-13.2808	-10.7758	-12.6167	-13.2808	-13.2808	-13.1213	-12.7273	-13.2808	-14.1903	-15.0247	-15.0247	-14.1903	-11.3526	-14.1903	-12.1637	-15.0247	-14.1903	-15.0247	-14.548	-15.0247	-15.0247	-14.1903	-15.0247
815	ExE mesoderm	7.92174	-10.114	-10.4423	-9.16325	-11.5388	-9.62129	-11.9992	-10.4423	-12.5414	-13.1965	-13.4203	-13.0028	-12.6795	-13.6853	-13.4203	-14.43	-14.43	-14.43	-10.0193	-13.6853	-12.5414	-14.43	-14.43	-15.0247	-15.0247	-15.0247	-15.0247	-15.0247	-15.0247
816	ExE mesoderm	7.69196	-11.0512	-11.4571	-9.97073	-11.9621	-9.74585	-12.3015	-11.1859	-14.5915	-13.098	-13.7611	-13.5647	-13.2375	-15.0247	-15.0247	-15.0247	-13.9886	-14.2588	-11.0194	-13.7611	-12.8541	-15.0247	-14.2588	-15.0247	-14.5915	-15.0247	-14.5915	-15.0247	-15.0247
818	Allantois	7.81989	-10.5671	-11.48	-8.90715	-12.1658	-9.81306	-11.7275	-11.1923	-11.7825	-13.519	-11.6745	-11.5262	-11.8397	-12.4039	-13.3432	-14.5727	-14.2291	-14.5727	-11.4352	-14.5727	-12.4929	-14.2291	-15.0247	-15.0247	-15.0247	-15.0247	-15.0247	-15.0247	-15.0247
819	Allantois	7.7979	-10.6025	-11.5676	-9.23839	-12.7608	-9.60415	-12.3858	-11.5065	-11.6314	-13.488	-11.3372	-11.7683	-12.1808	-13.2691	-14.0607	-15.0247	-15.0247	-15.0247	-12.3858	-15.0247	-12.3858	-15.0247	-15.0247	-15.0247	-15.0247	-15.0247	-14.4636	-15.0247	-15.0247
820	ExE mesoderm	8.1513	-11.2065	-11.3637	-10.5737	-13.4681	-9.39418	-13.2477	-10.6392	-13.2477	-14.4538	-15.0247	-10.542	-14.4538	-13.7283	-14.4538	-14.4538	-15.0247	-15.0247	-10.3379	-14.4538	-12.6002	-15.0247	-15.0247	-15.0247	-14.4538	-15.0247	-14.4538	-15.0247	-15.0247
827	Allantois	8.26109	-10.9569	-13.4924	-10.2772	-11.4734	-9.35701	-12.5876	-11.3259	-9.37502	-10.8522	-10.4963	-11.0697	-12.4286	-13.4924	-12.2855	-15.0247	-15.0247	-14.3191	-12.7662	-15.0247	-13.8474	-15.0247	-15.0247	-15.0247	-15.0247	-15.0247	-15.0247	-15.0247	-15.0247
828	Allantois	8.47812	-11.4241	-12.1553	-10.0339	-10.7084	-9.42502	-12.6795	-11.3384	-10.2516	-11.0057	-9.88987	-10.973	-12.5778	-12.9072	-12.6795	-15.0247	-14.2239	-15.0247	-11.6635	-15.0247	-12.5778	-14.5694	-15.0247	-15.0247	-15.0247	-15.0247	-15.0247	-15.0247	-14.5694
830	ExE mesoderm	7.67208	-10.6257	-11.2633	-9.33367	-12.1607	-9.83136	-13.0499	-10.6546	-13.8509	-13.8509	-15.0247	-13.8509	-13.3955	-15.0247	-15.0247	-15.0247	-14.147	-15.0247	-11.0562	-13.8509	-12.0036	-15.0247	-15.0247	-15.0247	-15.0247	-15.0247	-15.0247	-15.0247	-15.0247
833	Allantois	8.24092	-10.3395	-12.4529	-10.4251	-10.5163	-9.91077	-11.6467	-11.3954	-11.7909	-12.4529	-9.97394	-10.2326	-10.7917	-12.5782	-11.7909	-15.0247	-15.0247	-15.0247	-10.8697	-13.2286	-12.3376	-14.445	-14.445	-15.0247	-15.0247	-15.0247	-15.0247	-15.0247	-15.0247
835	ExE mesoderm	7.74149	-10.3507	-11.1599	-8.59731	-11.7213	-10.1577	-11.647	-11.383	-12.2718	-13.3982	-13.3982	-13.3982	-12.388	-14.4188	-13.9935	-13.9935	-14.4188	-15.0247	-10.9222	-14.4188	-12.388	-15.0247	-15.0247	-15.0247	-14.4188	-15.0247	-15.0247	-15.0247	-15.0247
836	Allantois	8.31462	-11.0742	-12.5786	-10.233	-10.5932	-9.85319	-12.908	-11.6386	-11.7174	-12.908	-9.70519	-10.8355	-11.8008	-13.106	-12.3106	-15.0247	-15.0247	-15.0247	-11.127	-15.0247	-12.1932	-15.0247	-15.0247	-15.0247	-15.0247	-15.0247	-14.3867	-15.0247	-15.0247
838	ExE mesoderm	7.72214	-10.5057	-10.8899	-9.15438	-11.7362	-9.53752	-11.3586	-10.5684	-12.5956	-12.8836	-15.0247	-12.4707	-13.725	-15.0247	-14.452	-15.0247	-15.0247	-15.0247	-10.8899	-15.0247	-12.2492	-14.452	-15.0247	-15.0247	-15.0247	-15.0247	-14.452	-15.0247	-15.0247
839	ExE mesoderm	7.33403	-11.2281	-11.3045	-9.75368	-12.6191	-10.083	-12.199	-11.3442	-13.3697	-13.5439	-13.9718	-12.6191	-13.5439	-12.9461	-14.2453	-15.0247	-13.9718	-15.0247	-11.6582	-14.583	-12.4361	-14.583	-14.583	-15.0247	-15.0247	-15.0247	-15.0247	-15.0247	-15.0247
840	Allantois	8.21153	-10.8954	-11.7869	-10.2294	-10.328	-10.1194	-11.9658	-11.4397	-11.0217	-11.5307	-10.621	-11.0217	-12.17	-12.5917	-11.9037	-14.574	-15.0247	-15.0247	-11.5307	-13.1901	-12.0307	-13.5222	-15.0247	-15.0247	-14.574	-15.0247	-15.0247	-15.0247	-15.0247
841	ExE mesoderm	7.91844	-11.4297	-11.358	-9.22243	-12.1852	-10.5695	-12.0661	-10.9896	-11.2897	-13.2326	-12.6159	-12.7937	-12.315	-13.5151	-13.8667	-14.3325	-14.3325	-15.0247	-11.1023	-13.5151	-12.7937	-15.0247	-15.0247	-15.0247	-14.3325	-15.0247	-15.0247	-15.0247	-15.0247
842	ExE mesoderm	8.10263	-10.7314	-12.0408	-10.0083	-13.1536	-9.35307	-13.3802	-13.3802	-14.4096	-14.4096	-15.0247	-11.6229	-14.4096	-15.0247	-15.0247	-15.0247	-14.4096	-15.0247	-12.6316	-15.0247	-12.7855	-15.0247	-15.0247	-15.0247	-15.0247	-15.0247	-15.0247	-15.0247	-15.0247
843	ExE mesoderm	8.15853	-10.6153	-10.9526	-9.16792	-12.7626	-10.3071	-12.2816	-12.5839	-13.2045	-14.3173	-15.0247	-10.8993	-15.0247	-15.0247	-15.0247	-15.0247	-14.3173	-15.0247	-12.9667	-15.0247	-12.4248	-15.0247	-15.0247	-15.0247	-15.0247	-15.0247	-15.0247	-15.0247	-15.0247
845	ExE mesoderm	7.69397	-10.6672	-11.5635	-9.54113	-12.7954	-9.76098	-12.152	-11.37	-12.5029	-13.9862	-13.1627	-15.0247	-13.9862	-13.6567	-15.0247	-15.0247	-13.3887	-15.0247	-11.254	-15.0247	-12.152	-15.0247	-15.0247	-15.0247	-15.0247	-14.414	-15.0247	-15.0247	-15.0247
846	ExE mesoderm	7.52144	-10.4169	-10.6123	-8.35186	-12.8454	-10.2219	-11.6044	-10.8738	-12.4755	-12.8454	-14.4974	-13.158	-13.5576	-15.0247	-14.4974	-15.0247	-14.4974	-14.4974	-11.5461	-13.8084	-11.9372	-15.0247	-15.0247	-15.0247	-14.4974	-15.0247	-15.0247	-15.0247	-15.0247
849	Allantois	7.82721	-10.7553	-11.8698	-9.29979	-12.8679	-9.71922	-11.9521	-10.7553	-12.7163	-12.5791	-13.0373	-13.2294	-12.8679	-12.2318	-14.0331	-15.0247	-15.0247	-15.0247	-12.1324	-15.0247	-13.2294	-15.0247	-14.4453	-15.0247	-15.0247	-15.0247	-15.0247	-15.0247	-15.0247
850	Allantois	7.78755	-10.9214	-11.7366	-9.90679	-12.5083	-10.1176	-11.951	-10.4438	-12.6893	-13.1379	-12.3475	-13.4285	-13.7926	-13.4285	-15.0247	-14.281	-15.0247	-14.281	-11.5499	-13.4285	-12.5083	-15.0247	-14.281	-15.0247	-15.0247	-15.0247	-15.0247	-14.281	-15.0247
851	ExE mesoderm	7.97489	-11.11	-11.7408	-9.51151	-12.4749	-10.3105	-12.2535	-11.7408	-13.4678	-13.4678	-11.6706	-11.9745	-12.4749	-12.4749	-13.2474	-15.0247	-15.0247	-15.0247	-11.3633	-13.0563	-12.36	-15.0247	-14.0457	-15.0247	-15.0247	-15.0247	-15.0247	-14.4537	-15.0247
852	Allantois	8.24114	-11.2767	-13.0517	-10.214	-10.4593	-9.33897	-13.3491	-11.4431	-10.9925	-11.8474	-10.5997	-11.1276	-11.969	-11.8474	-13.0517	-15.0247	-15.0247	-15.0247	-11.7352	-13.7243	-13.3491	-15.0247	-15.0247	-15.0247	-15.0247	-15.0247	-14.2327	-15.0247	-15.0247
855	ExE mesoderm	7.98298	-10.1904	-11.6071	-8.97482	-11.6776	-10.1397	-11.9126	-11.8299	-13.6859	-12.4164	-12.5424	-13.6859	-12.0936	-12.833	-13.1973	-14.0107	-15.0247	-15.0247	-11.0443	-12.833	-11.3551	-15.0247	-15.0247	-15.0247	-14.4303	-15.0247	-15.0247	-15.0247	-15.0247
856	ExE mesoderm	7.9133	-10.4177	-11.0736	-8.55947	-11.1814	-9.89788	-12.5781	-10.5926	-11.2978	-11.8889	-12.7334	-12.1927	-11.8889	-13.6083	-13.6083	-13.1055	-15.0247	-15.0247	-11.2384	-14.3865	-11.4244	-13.9455	-15.0247	-15.0247	-13.9455	-15.0247	-15.0247	-15.0247	-15.0247
858	ExE mesoderm	7.76487	-10.346	-10.7142	-8.9806	-11.6701	-9.6274	-12.1107	-11.1708	-12.1862	-13.6809	-14.2017	-12.7481	-13.2991	-14.5553	-14.5553	-15.0247	-15.0247	-15.0247	-10.8306	-14.2017	-13.2991	-15.0247	-15.0247	-15.0247	-15.0247	-15.0247	-15.0247	-14.2017	-15.0247
859	ExE mesoderm	7.84347	-10.5167	-11.1089	-8.39475	-11.1995	-10.3175	-12.5404	-11.1686	-13.6845	-12.5404	-12.7993	-13.0019	-12.2547	-13.3718	-14.3352	-14.0842	-15.0247	-15.0247	-10.3345	-13.0019	-10.9694	-14.6391	-15.0247	-14.6391	-15.0247	-15.0247	-15.0247	-15.0247	-15.0247
861	ExE mesoderm	7.80241	-10.8859	-11.7229	-9.65849	-12.2365	-9.7111	-12.9126	-11.0798	-13.7161	-13.1829	-12.1614	-11.4305	-12.7944	-13.1829	-14.5713	-15.0247	-13.949	-14.2269	-10.7979	-13.7161	-11.9569	-13.949	-15.0247	-15.0247	-14.5713	-15.0247	-15.0247	-15.0247	-15.0247
862	ExE mesoderm	7.63779	-10.4323	-10.7708	-8.66463	-11.6092	-9.5417	-11.2578	-10.3351	-12.8992	-14.5184	-15.0247	-14.5184	-13.0454	-14.5184	-15.0247	-15.0247	-14.5184	-15.0247	-11.9984	-14.5184	-13.2081	-15.0247	-15.0247	-15.0247	-15.0247	-15.0247	-15.0247	-15.0247	-15.0247
863	ExE mesoderm	7.58275	-10.4588	-11.6922	-9.44332	-12.5556	-9.78442	-12.5556	-10.206	-12.5556	-12.3143	-11.8443	-12.5556	-12.8456	-12.8456	-13.4319	-15.0247	-13.4319	-14.4358	-11.3134	-14.0188	-11.4289	-15.0247	-15.0247	-15.0247	-15.0247	-15.0247	-14.4358	-15.0247	-15.0247
864	ExE mesoderm	7.56844	-10.2339	-11.9757	-9.10765	-12.3338	-9.64526	-12.3338	-10.8565	-13.5295	-13.5295	-13.2484	-12.6339	-13.0133	-13.5295	-14.3409	-13.8789	-15.0247	-15.0247	-11.1827	-13.8789	-12.3338	-14.3409	-15.0247	-15.0247	-13.8789	-15.0247	-15.0247	-14.3409	-15.0247
868	ExE mesoderm	7.73901	-10.4059	-12.012	-8.86065	-11.3484	-9.69264	-12.1597	-10.7715	-10.3605	-12.1597	-11.1043	-10.4528	-11.7554	-12.7236	-13.2776	-15.0247	-15.0247	-15.0247	-12.5102	-15.0247	-11.7554	-14.1882	-15.0247	-15.0247	-14.1882	-15.0247	-15.0247	-15.0247	-15.0247
870	Allantois	7.82794	-10.4364	-11.296	-8.84477	-11.696	-9.93817	-12.3801	-11.3945	-12.8541	-13.2871	-11.1742	-11.4642	-12.5215	-12.9508	-12.6782	-12.6782	-14.1174	-14.3614	-10.2712	-12.5977	-10.5644	-14.3614	-15.0247	-14.6553	-14.1174	-15.0247	-15.0247	-15.0247	-15.0247
875	Allantois	8.01721	-10.7742	-11.2982	-9.20739	-11.5258	-10.4676	-13.1863	-11.2297	-10.3907	-13.4727	-10.9841	-12.0095	-12.5631	-12.9474	-13.1863	-15.0247	-15.0247	-15.0247	-12.2599	-15.0247	-12.0095	-13.8305	-15.0247	-15.0247	-15.0247	-15.0247	-15.0247	-15.0247	-15.0247
878	ExE mesoderm	7.59594	-11.4809	-11.6123	-9.91569	-12.0053	-9.61071	-13.008	-11.9176	-13.2015	-12.1983	-14.4323	-12.8375	-13.2015	-13.4249	-14.4323	-15.0247	-13.6894	-15.0247	-11.3604	-14.0136	-11.3038	-15.0247	-15.0247	-15.0247	-15.0247	-15.0247	-15.0247	-15.0247	-15.0247
879	Allantois	7.91214	-10.2239	-11.0116	-8.73566	-11.355	-9.75338	-12.1466	-10.6641	-11.4702	-12.3524	-11.6625	-10.8083	-12.0538	-12.8806	-14.0412	-15.0247	-14.4507	-15.0247	-10.6302	-14.4507	-11.1016	-15.0247	-15.0247	-15.0247	-15.0247	-15.0247	-15.0247	-15.0247	-14.4507
882	ExE mesoderm	7.64111	-10.8186	-11.4632	-8.93018	-12.0129	-10.1133	-11.6242	-10.9195	-12.5465	-13.0577	-13.6119	-14.5232	-13.2199	-15.0247	-15.0247	-15.0247	-14.5232	-13.6119	-10.991	-13.0577	-12.1698	-15.0247	-15.0247	-15.0247	-15.0247	-15.0247	-14.5232	-15.0247	-15.0247
885	Allantois	8.06315	-10.5676	-11.1905	-9.90368	-11.4249	-9.6595	-12.0528	-11.5305	-11.5305	-12.0528	-10.6846	-10.812	-12.4078	-13.3743	-12.6246	-15.0247	-14.1327	-14.5108	-11.1478	-15.0247	-12.4078	-15.0247	-15.0247	-15.0247	-15.0247	-15.0247	-15.0247	-14.5108	-15.0247
888	Allantois	7.78208	-10.244	-10.9174	-8.56273	-11.4786	-9.97846	-12.2212	-10.7811	-12.7482	-11.978	-11.9053	-12.6263	-12.5139	-12.7482	-13.3757	-13.8346	-13.8346	-15.0247	-10.5144	-13.587	-11.3284	-15.0247	-15.0247	-15.0247	-14.5115	-15.0247	-15.0247	-15.0247	-15.0247
889	ExE mesoderm	7.80475	-10.1398	-10.7797	-8.78801	-10.9072	-9.94939	-12.4084	-10.8549	-12.6547	-13.4766	-12.8458	-12.7471	-12.1343	-14.6233	-13.6441	-14.3097	-14.0522	-15.0247	-10.5543	-13.1904	-11.8014	-15.0247	-14.6233	-15.0247	-14.6233	-15.0247	-15.0247	-14.6233	-15.0247
890	Allantois	8.12224	-10.2627	-12.0353	-9.91689	-12.1918	-9.68101	-11.5918	-10.6601	-12.1114	-13.2381	-10.7486	-11.052	-11.7654	-11.5918	-12.5675	-15.0247	-15.0247	-15.0247	-10.7486	-15.0247	-12.9316	-15.0247	-14.5307	-15.0247	-14.5307	-15.0247	-15.0247	-15.0247	-15.0247
892	ExE mesoderm	7.57644	-10.3212	-10.8897	-9.62482	-12.2046	-10.1132	-12.2046	-11.4504	-13.6371	-13.6371	-15.0247	-12.943	-13.6371	-15.0247	-15.0247	-15.0247	-13.8791	-14.535	-11.2244	-13.8791	-12.38	-14.535	-14.535	-15.0247	-15.0247	-15.0247	-15.0247	-14.535	-15.0247
893	ExE mesoderm	7.67767	-10.2222	-10.7233	-8.71402	-11.8248	-10.284	-12.8517	-11.0412	-11.8874	-13.1257	-12.0213	-12.1689	-12.0213	-12.8517	-14.1929	-15.0247	-15.0247	-13.9071	-11.4031	-14.5497	-12.0213	-14.5497	-15.0247	-15.0247	-15.0247	-15.0247	-15.0247	-15.0247	-15.0247
894	ExE mesoderm	7.49507	-10.4004	-10.838	-9.2155	-13.8289	-9.6819	-12.3037	-11.183	-13.0205	-13.5806	-15.0247	-14.5084	-13.3688	-14.5084	-15.0247	-15.0247	-14.129	-14.129	-11.1403	-14.129	-12.1267	-14.5084	-15.0247	-15.0247	-14.5084	-15.0247	-14.5084	-15.0247	-15.0247
896	ExE mesoderm	7.87941	-10.426	-10.3975	-9.1762	-12.2576	-10.0043	-12.4789	-10.8992	-12.6037	-13.0599	-13.7308	-12.364	-12.2576	-12.4789	-14.0481	-15.0247	-14.0481	-15.0247	-10.0703	-13.0599	-11.9787	-15.0247	-15.0247	-15.0247	-14.4553	-15.0247	-15.0247	-15.0247	-15.0247
897	Allantois	8.1781	-10.5258	-11.7313	-9.48175	-10.6877	-9.75349	-11.0792	-12.1366	-11.2374	-11.8541	-9.55804	-11.0792	-11.9885	-12.7022	-12.1366	-15.0247	-14.1764	-15.0247	-11.8541	-14.1764	-11.6181	-13.2587	-15.0247	-15.0247	-15.0247	-15.0247	-15.0247	-15.0247	-15.0247
898	ExE mesoderm	7.90344	-10.7139	-10.9483	-8.85634	-10.8658	-10.2546	-12.0349	-10.6783	-12.8639	-12.7121	-11.8652	-12.3342	-12.7121	-13.4475	-13.7098	-14.4436	-14.0305	-15.0247	-10.7879	-14.0305	-12.2274	-15.0247	-14.4436	-15.0247	-15.0247	-15.0247	-15.0247	-15.0247	-15.0247
904	Allantois	8.215	-10.6007	-12.0306	-9.95177	-10.7879	-9.87898	-12.6039	-11.8116	-10.4091	-11.3514	-10.1094	-11.1668	-12.3865	-12.289	-12.7263	-15.0247	-15.0247	-15.0247	-11.1668	-14.1209	-12.1117	-13.5696	-14.5032	-15.0247	-15.0247	-15.0247	-15.0247	-14.5032	-15.0247
905	ExE mesoderm	7.84596	-9.76625	-10.3237	-8.55271	-11.2443	-9.9972	-11.5772	-10.49	-12.2886	-12.7692	-13.2765	-12.0975	-12.7692	-13.2765	-13.7523	-14.467	-14.0658	-15.0247	-10.5197	-13.7523	-11.7077	-14.467	-15.0247	-15.0247	-15.0247	-15.0247	-15.0247	-14.0658	-15.0247
906	ExE mesoderm	7.95106	-10.9702	-11.5456	-9.59294	-12.9809	-9.56708	-11.7633	-11.1126	-12.9809	-15.0247	-15.0247	-12.7307	-12.9809	-13.6676	-15.0247	-15.0247	-15.0247	-15.0247	-10.2823	-13.6676	-12.7307	-14.1921	-15.0247	-15.0247	-15.0247	-15.0247	-15.0247	-15.0247	-15.0247
907	Allantois	8.01118	-10.7378	-11.0842	-9.28806	-11.4263	-9.47506	-11.541	-10.9997	-12.6553	-13.107	-11.4825	-12.7908	-12.6553	-14.079	-13.5127	-15.0247	-13.7682	-15.0247	-11.221	-15.0247	-12.2134	-14.4757	-14.4757	-15.0247	-14.4757	-15.0247	-14.4757	-14.079	-15.0247
910	ExE mesoderm	7.68723	-10.7983	-11.2691	-8.79588	-11.7232	-9.8169	-11.9723	-11.2691	-13.6666	-12.6548	-14.4195	-12.8081	-13.6666	-14.4195	-14.4195	-14.4195	-13.9945	-14.4195	-11.062	-13.9945	-10.9241	-15.0247	-15.0247	-15.0247	-14.4195	-15.0247	-15.0247	-15.0247	-15.0247
911	ExE mesoderm	7.6095	-10.6663	-10.5467	-9.10065	-12.8396	-10.091	-11.7218	-10.9403	-14.3545	-13.8987	-14.3545	-12.8396	-13.2741	-14.3545	-14.3545	-15.0247	-14.3545	-15.0247	-11.6379	-14.3545	-11.9059	-15.0247	-15.0247	-15.0247	-14.3545	-15.0247	-15.0247	-15.0247	-15.0247
913	Allantois	8.21147	-10.2534	-11.1248	-9.48081	-10.1739	-9.95867	-11.325	-11.0518	-11.775	-11.6089	-10.2331	-11.0167	-11.6622	-12.1031	-12.2585	-15.0247	-15.0247	-15.0247	-11.46	-15.0247	-11.8349	-14.5528	-14.5528	-15.0247	-15.0247	-15.0247	-14.5528	-15.0247	-15.0247
914	ExE mesoderm	7.78491	-10.8814	-11.046	-8.82702	-11.3345	-9.98413	-11.7656	-10.8814	-12.9089	-13.0769	-11.9989	-12.6223	-12.2772	-14.0593	-14.0593	-15.0247	-14.0593	-14.4627	-10.632	-12.3833	-11.3888	-14.4627	-14.4627	-15.0247	-15.0247	-15.0247	-15.0247	-15.0247	-15.0247
915	Allantois	8.35888	-10.4572	-11.8523	-9.86545	-10.8791	-9.33077	-12.907	-11.3976	-10.1312	-10.5846	-9.73655	-10.8791	-12.907	-15.0247	-12.5199	-15.0247	-15.0247	-15.0247	-12.0836	-15.0247	-13.1482	-15.0247	-14.2866	-15.0247	-15.0247	-15.0247	-15.0247	-15.0247	-15.0247
919	Allantois	8.23587	-10.8575	-11.7408	-10.1032	-10.5269	-9.79577	-11.9895	-11.9017	-10.7387	-11.2871	-10.0551	-11.4029	-12.2902	-13.6785	-12.9944	-15.0247	-14.4262	-15.0247	-11.819	-15.0247	-12.1828	-15.0247	-14.0045	-15.0247	-14.4262	-15.0247	-14.4262	-15.0247	-15.0247
923	PGC precursor	7.83566	-10.1761	-10.956	-9.61796	-11.8409	-11.0616	-12.4092	-12.3192	-14.765	-12.5557	-15.0247	-13.0397	-13.7733	-14.3541	-14.3541	-12.8387	-14.1855	-13.2732	-9.74406	-11.7796	-10.471	-13.1134	-12.8387	-13.1911	-13.2732	-14.3541	-14.5449	-13.453	-14.765
924	Allantois	8.34446	-10.8834	-11.7205	-9.84906	-10.8834	-9.33318	-13.0394	-11.3846	-9.60511	-10.7954	-10.0214	-11.1482	-12.9106	-13.5139	-12.9106	-15.0247	-14.5706	-15.0247	-12.2342	-15.0247	-12.4864	-15.0247	-15.0247	-15.0247	-15.0247	-15.0247	-15.0247	-15.0247	-15.0247
925	Allantois	8.13066	-11.0915	-12.4989	-9.94239	-11.5159	-9.99875	-12.297	-11.9622	-11.1329	-12.2057	-10.3192	-11.5718	-11.9622	-11.9622	-12.1199	-15.0247	-15.0247	-15.0247	-11.4102	-14.1253	-12.2057	-14.506	-14.506	-14.506	-14.506	-15.0247	-15.0247	-15.0247	-15.0247
928	Allantois	8.36855	-10.5347	-12.2332	-9.64195	-10.5347	-9.40627	-11.9536	-12.0867	-10.2744	-10.6848	-10.356	-10.4426	-12.3964	-13.0386	-12.7914	-15.0247	-15.0247	-15.0247	-11.8318	-15.0247	-12.7914	-15.0247	-15.0247	-15.0247	-15.0247	-15.0247	-15.0247	-14.2253	-15.0247
936	Allantois	8.33668	-11.1737	-12.5714	-9.97378	-11.0946	-9.48309	-12.6828	-11.1336	-9.90462	-10.9482	-10.0652	-11.215	-13.2416	-12.8036	-12.8036	-15.0247	-14.5321	-15.0247	-12.1156	-15.0247	-13.2416	-15.0247	-15.0247	-15.0247	-15.0247	-15.0247	-15.0247	-14.5321	-15.0247
938	PGC precursor	8.03126	-9.80762	-11.1636	-9.0265	-11.9471	-9.74347	-12.3438	-11.7326	-12.6857	-11.6836	-12.5924	-11.7833	-12.5924	-12.8928	-13.2728	-12.2696	-14.6043	-14.014	-9.50141	-11.2681	-9.94518	-13.5963	-13.4255	-13.2728	-13.5963	-14.014	-15.0247	-14.6043	-15.0247
940	Allantois	8.4191	-11.568	-11.9399	-10.1947	-10.7237	-9.7608	-12.1693	-12.4422	-11.2726	-11.1448	-9.80842	-12.1693	-13.2195	-13.2195	-13.2195	-15.0247	-13.2195	-15.0247	-11.568	-15.0247	-12.7791	-15.0247	-15.0247	-15.0247	-15.0247	-15.0247	-15.0247	-15.0247	-15.0247
942	PGC precursor	7.61937	-10.1248	-11.4826	-9.39726	-11.8708	-10.1755	-12.4035	-12.4864	-15.0247	-13.7774	-14.2702	-14.0028	-13.5824	-15.0247	-14.5987	-12.992	-13.5824	-14.0028	-10.7357	-11.9867	-10.3782	-14.0028	-12.8757	-13.7774	-12.668	-14.5987	-14.2702	-13.5824	-15.0247
948	Allantois	8.38952	-10.9998	-11.5179	-9.92523	-10.7355	-9.92523	-13.1262	-11.3856	-9.77284	-10.9523	-10.6571	-11.2075	-12.6011	-13.9603	-12.2169	-15.0247	-14.3965	-15.0247	-12.2169	-15.0247	-12.7558	-15.0247	-15.0247	-15.0247	-15.0247	-15.0247	-15.0247	-15.0247	-15.0247
952	Allantois	8.39755	-10.5292	-11.5252	-9.86774	-10.6544	-9.38847	-12.1062	-14.0707	-10.0279	-10.7915	-10.1152	-11.304	-14.0707	-13.5014	-12.7771	-15.0247	-15.0247	-15.0247	-12.2971	-15.0247	-12.2971	-12.7771	-15.0247	-15.0247	-15.0247	-15.0247	-15.0247	-15.0247	-15.0247
956	Allantois	8.33599	-11.7173	-12.0845	-10.3537	-10.4313	-9.10273	-12.5784	-10.862	-9.5169	-10.4582	-10.1001	-10.5708	-13.5496	-13.5496	-12.7013	-15.0247	-14.4936	-15.0247	-13.8013	-14.4936	-13.3354	-14.4936	-15.0247	-15.0247	-15.0247	-15.0247	-15.0247	-15.0247	-15.0247
957	Allantois	8.39292	-12.1589	-11.9651	-11.0069	-11.4079	-9.5071	-12.5095	-10.7509	-9.3215	-10.6382	-10.6564	-11.8772	-13.1685	-13.9903	-12.5772	-15.0247	-14.6889	-15.0247	-13.1685	-15.0247	-13.0677	-15.0247	-15.0247	-15.0247	-14.6889	-15.0247	-15.0247	-15.0247	-15.0247
962	Allantois	8.37033	-11.1893	-12.5034	-10.5954	-11.8706	-9.73025	-13.0818	-10.9814	-10.3085	-10.4933	-10.4165	-10.8748	-12.8622	-13.341	-12.6717	-15.0247	-15.0247	-15.0247	-12.9678	-15.0247	-13.0818	-15.0247	-15.0247	-15.0247	-15.0247	-15.0247	-15.0247	-14.3179	-15.0247
964	Allantois	8.3687	-10.9475	-11.9754	-11.2978	-12.297	-9.5118	-12.8109	-10.9475	-9.25404	-10.3164	-10.4704	-10.4107	-13.8085	-13.8085	-13.447	-15.0247	-15.0247	-15.0247	-13.447	-15.0247	-13.447	-15.0247	-15.0247	-15.0247	-15.0247	-15.0247	-15.0247	-15.0247	-15.0247
965	Allantois	8.36234	-11.1882	-11.6433	-11.2378	-12.0238	-9.33859	-12.975	-11.5463	-9.64681	-10.278	-10.5329	-10.3581	-13.2526	-13.7323	-12.7423	-15.0247	-14.7125	-15.0247	-12.8157	-14.456	-12.6724	-14.456	-15.0247	-15.0247	-15.0247	-15.0247	-15.0247	-14.2384	-15.0247
966	Allantois	8.36803	-12.073	-11.6485	-11.0992	-11.9038	-9.44952	-13.066	-11.2432	-9.04573	-10.067	-10.1357	-10.7374	-13.3623	-13.8852	-12.7468	-15.0247	-15.0247	-15.0247	-13.066	-14.4579	-12.8203	-14.7136	-14.7136	-15.0247	-15.0247	-15.0247	-15.0247	-14.4579	-15.0247
967	ExE mesoderm	7.78294	-11.0635	-11.1037	-8.80925	-11.0635	-9.99242	-12.4054	-10.7764	-13.0244	-13.8318	-12.3081	-13.0244	-12.217	-14.1314	-13.8318	-15.0247	-14.1314	-14.51	-11.1878	-13.3723	-11.7656	-14.51	-14.51	-15.0247	-15.0247	-15.0247	-15.0247	-15.0247	-14.51
971	Allantois	8.16912	-11.1946	-12.6652	-9.88326	-12.0203	-9.57976	-13.4083	-10.8595	-11.8789	-13.8614	-12.5534	-12.5534	-12.9185	-11.3261	-13.064	-15.0247	-15.0247	-15.0247	-11.3261	-14.1557	-12.6652	-14.5257	-14.5257	-15.0247	-14.5257	-15.0247	-15.0247	-14.5257	-15.0247
976	Allantois	8.4363	-11.2259	-11.6789	-9.97663	-10.4198	-9.29447	-11.9372	-11.2259	-10.0705	-10.7209	-10.213	-11.0247	-12.0097	-13.4002	-12.7767	-15.0247	-14.5222	-15.0247	-11.7393	-14.5222	-12.3428	-14.1502	-14.5222	-15.0247	-14.5222	-15.0247	-15.0247	-15.0247	-15.0247
977	ExE mesoderm	8.03109	-11.6011	-11.5338	-9.17055	-12.8278	-10.2635	-13.4166	-11.824	-12.675	-14.0073	-15.0247	-12.0878	-15.0247	-15.0247	-15.0247	-15.0247	-15.0247	-15.0247	-11.824	-15.0247	-13.6819	-15.0247	-15.0247	-15.0247	-15.0247	-15.0247	-15.0247	-15.0247	-15.0247
980	Allantois	8.17667	-10.6084	-12.256	-9.8208	-10.2104	-9.87885	-12.4773	-11.366	-11.3116	-11.1128	-10.0685	-10.8196	-11.8172	-13.0585	-13.2495	-15.0247	-13.7297	-15.0247	-11.6732	-15.0247	-12.256	-14.4546	-15.0247	-15.0247	-14.4546	-15.0247	-14.4546	-15.0247	-14.4546
984	Allantois	7.73412	-11.4082	-11.6479	-10.0398	-12.7752	-9.80366	-12.0457	-10.8134	-13.216	-15.0247	-14.3235	-11.8332	-13.216	-15.0247	-15.0247	-15.0247	-13.4999	-15.0247	-12.4381	-15.0247	-12.1651	-14.3235	-15.0247	-15.0247	-15.0247	-15.0247	-15.0247	-15.0247	-15.0247
986	ExE mesoderm	7.46326	-10.2165	-10.4402	-8.84924	-12.5397	-10.0756	-11.9419	-11.5955	-12.1523	-12.8713	-14.3695	-13.9206	-13.9206	-15.0247	-15.0247	-15.0247	-13.0709	-15.0247	-11.5205	-15.0247	-12.0433	-14.3695	-15.0247	-15.0247	-15.0247	-14.3695	-15.0247	-15.0247	-15.0247
988	ExE mesoderm	7.80632	-10.7125	-10.993	-8.90696	-10.8459	-9.59448	-12.1023	-11.114	-13.1638	-13.1638	-13.1638	-12.3774	-12.3774	-13.5627	-13.8129	-14.4999	-14.4999	-15.0247	-11.2008	-14.4999	-12.3774	-14.1159	-15.0247	-15.0247	-15.0247	-15.0247	-14.4999	-15.0247	-15.0247
991	Allantois	7.93948	-10.8591	-12.0652	-9.50026	-11.4822	-9.92003	-12.257	-11.8959	-12.257	-12.3634	-10.4842	-11.0682	-11.7445	-12.6031	-13.0594	-14.0477	-15.0247	-15.0247	-10.8986	-14.455	-12.8907	-14.455	-15.0247	-15.0247	-15.0247	-15.0247	-15.0247	-14.455	-15.0247
993	Allantois	8.08976	-10.4631	-11.1911	-9.82024	-11.1911	-10.0514	-12.9823	-12.169	-11.8875	-12.9823	-10.4631	-11.5473	-12.5191	-12.7322	-12.5191	-15.0247	-14.1929	-15.0247	-11.5473	-14.1929	-12.5191	-14.1929	-15.0247	-15.0247	-15.0247	-15.0247	-15.0247	-14.1929	-15.0247
996	ExE mesoderm	7.31208	-10.7983	-11.0145	-9.12046	-13.3996	-9.77671	-11.5108	-11.0145	-13.1744	-14.4195	-15.0247	-13.9945	-13.9945	-15.0247	-15.0247	-15.0247	-13.6666	-13.9945	-12.2735	-15.0247	-12.9796	-15.0247	-15.0247	-15.0247	-15.0247	-15.0247	-15.0247	-15.0247	-15.0247
1002	ExE mesoderm	7.77872	-10.6278	-10.9061	-9.62587	-12.6394	-9.83958	-12.3738	-10.3051	-12.1495	-13.1606	-13.1606	-13.9847	-12.3738	-13.9847	-13.3867	-15.0247	-15.0247	-15.0247	-11.429	-13.9847	-13.9847	-15.0247	-15.0247	-15.0247	-14.413	-15.0247	-15.0247	-14.413	-15.0247
1003	Allantois	7.88725	-10.2525	-11.575	-9.11481	-10.613	-10.0608	-11.6331	-11.2682	-12.3	-13.0172	-10.8339	-11.4653	-11.8924	-11.757	-12.7366	-15.0247	-14.5071	-15.0247	-11.575	-15.0247	-12.1229	-15.0247	-15.0247	-15.0247	-14.5071	-14.5071	-15.0247	-14.5071	-15.0247
1006	ExE mesoderm	7.79295	-10.782	-11.7476	-8.84036	-10.7412	-10.2087	-12.3391	-11.2701	-13.9635	-12.3391	-13.9635	-12.9338	-11.8309	-13.9635	-15.0247	-13.6296	-15.0247	-15.0247	-10.418	-12.2221	-11.0055	-15.0247	-14.3986	-15.0247	-15.0247	-15.0247	-15.0247	-15.0247	-15.0247
1007	ExE mesoderm	7.99333	-11.3592	-11.4573	-10.3449	-12.3405	-9.43449	-14.1489	-11.4074	-13.2153	-14.1489	-15.0247	-14.5214	-14.1489	-15.0247	-15.0247	-15.0247	-14.5214	-15.0247	-11.4573	-14.5214	-12.6532	-15.0247	-14.5214	-15.0247	-14.5214	-15.0247	-15.0247	-14.1489	-15.0247
1010	Allantois	8.34814	-11.5851	-12.0769	-10.5625	-10.5625	-9.62591	-11.9955	-11.0867	-9.82242	-11.0867	-9.6413	-11.4168	-12.8288	-13.7963	-13.1425	-15.0247	-15.0247	-15.0247	-12.6943	-14.4909	-12.5713	-13.7963	-15.0247	-15.0247	-15.0247	-15.0247	-15.0247	-15.0247	-15.0247
1021	ExE mesoderm	7.58765	-10.1339	-10.7904	-9.28863	-12.9893	-10.2516	-11.9611	-11.3232	-12.5267	-14.197	-15.0247	-13.9122	-13.2916	-15.0247	-15.0247	-15.0247	-15.0247	-14.5523	-11.8332	-13.9122	-13.1326	-15.0247	-15.0247	-15.0247	-15.0247	-14.5523	-15.0247	-15.0247	-15.0247
1022	ExE mesoderm	7.83265	-10.9109	-11.2121	-9.5846	-12.113	-9.95318	-13.3579	-11.3284	-13.1298	-13.9629	-12.7597	-12.7597	-12.7597	-12.9329	-13.1298	-15.0247	-13.9629	-15.0247	-10.3851	-15.0247	-12.3381	-15.0247	-13.6289	-15.0247	-15.0247	-14.3982	-15.0247	-15.0247	-15.0247
1026	Allantois	8.02478	-10.9544	-13.0907	-10.213	-11.6987	-9.833	-12.892	-11.4059	-11.0037	-12.5616	-10.6498	-11.6198	-11.5449	-11.871	-13.0907	-15.0247	-15.0247	-15.0247	-11.4737	-14.3792	-11.5449	-15.0247	-15.0247	-15.0247	-14.3792	-15.0247	-15.0247	-15.0247	-15.0247
1031	ExE mesoderm	7.86697	-11.0109	-10.8409	-9.05604	-12.691	-10.1525	-12.0118	-11.153	-11.7636	-12.691	-13.6939	-13.6939	-12.3118	-14.0173	-15.0247	-15.0247	-14.0173	-15.0247	-12.3118	-15.0247	-12.3118	-15.0247	-14.4348	-15.0247	-14.4348	-15.0247	-15.0247	-15.0247	-15.0247
1032	ExE mesoderm	7.85056	-11.9765	-12.5411	-10.4191	-13.1453	-9.48415	-13.3038	-11.0313	-13.685	-14.2046	-15.0247	-14.2046	-13.3038	-14.2046	-15.0247	-15.0247	-14.2046	-15.0247	-11.256	-13.685	-11.9112	-15.0247	-15.0247	-15.0247	-15.0247	-15.0247	-14.5572	-15.0247	-15.0247
1044	Allantois	8.24567	-11.1967	-13.4956	-11.1496	-10.9751	-9.89759	-12.9202	-12.3956	-11.7088	-11.7788	-10.0844	-10.3782	-11.7788	-11.7788	-12.1909	-15.0247	-15.0247	-15.0247	-11.2958	-15.0247	-12.2896	-13.4956	-14.0664	-15.0247	-15.0247	-15.0247	-15.0247	-15.0247	-15.0247
1045	ExE mesoderm	8.23753	-9.93102	-10.1856	-9.74367	-12.7184	-9.93102	-12.3188	-13.6582	-15.0247	-13.6582	-15.0247	-9.65839	-14.1854	-15.0247	-15.0247	-15.0247	-15.0247	-15.0247	-11.2563	-15.0247	-13.6582	-15.0247	-15.0247	-15.0247	-15.0247	-15.0247	-15.0247	-15.0247	-15.0247
1049	Allantois	8.39717	-10.2562	-11.8618	-9.3944	-10.6399	-9.08297	-11.739	-11.3316	-9.67488	-11.4232	-10.1351	-11.739	-14.1802	-14.1802	-14.1802	-15.0247	-14.1802	-15.0247	-13.6511	-15.0247	-12.9603	-15.0247	-15.0247	-15.0247	-15.0247	-15.0247	-15.0247	-15.0247	-15.0247
1051	ExE mesoderm	7.8105	-11.0379	-11.2176	-9.54462	-13.1043	-9.99944	-12.1181	-10.5423	-12.5285	-13.1043	-15.0247	-13.1043	-12.5285	-11.5377	-13.5103	-15.0247	-14.0773	-14.0773	-11.0379	-15.0247	-12.5285	-14.0773	-15.0247	-15.0247	-15.0247	-15.0247	-15.0247	-15.0247	-15.0247
1053	ExE mesoderm	7.78207	-11.5394	-12.8873	-10.8549	-13.4676	-9.91575	-13.4676	-11.4782	-13.2472	-13.7278	-14.4536	-13.0561	-15.0247	-13.7278	-15.0247	-15.0247	-14.4536	-14.0455	-10.7791	-14.0455	-12.8873	-15.0247	-15.0247	-15.0247	-15.0247	-15.0247	-14.4536	-15.0247	-15.0247
1055	ExE mesoderm	7.97154	-11.1536	-11.3067	-10.1484	-13.0437	-9.16398	-12.4912	-10.8008	-11.8379	-13.5177	-12.4022	-11.7807	-12.586	-13.5177	-13.0437	-15.0247	-15.0247	-15.0247	-10.2418	-14.5721	-12.164	-15.0247	-14.2282	-15.0247	-14.5721	-15.0247	-15.0247	-14.5721	-15.0247
1056	ExE mesoderm	7.90253	-11.1642	-12.4087	-9.76498	-11.3625	-9.55303	-12.4087	-10.694	-12.6469	-13.5059	-15.0247	-12.0254	-15.0247	-14.4724	-14.4724	-15.0247	-15.0247	-15.0247	-10.9899	-15.0247	-12.1121	-14.4724	-15.0247	-15.0247	-15.0247	-15.0247	-14.4724	-14.4724	-15.0247
1061	ExE mesoderm	7.27321	-11.2391	-11.286	-10.0709	-12.7116	-9.79174	-11.286	-11.6047	-14.4976	-14.4976	-15.0247	-13.8086	-13.5578	-15.0247	-15.0247	-15.0247	-15.0247	-15.0247	-11.4366	-14.4976	-12.1818	-15.0247	-15.0247	-15.0247	-15.0247	-14.4976	-15.0247	-15.0247	-15.0247
1063	ExE mesoderm	7.8194	-10.3959	-10.5724	-8.71471	-11.5691	-10.3685	-12.7622	-10.8857	-14.0615	-12.7622	-11.6997	-12.9125	-12.7622	-13.0803	-13.2702	-15.0247	-14.4642	-15.0247	-11.1402	-15.0247	-12.5017	-15.0247	-15.0247	-15.0247	-14.0615	-15.0247	-15.0247	-15.0247	-15.0247
1064	ExE mesoderm	7.78056	-10.7225	-11.2833	-9.10515	-11.8506	-10.0973	-12.082	-11.0202	-12.4358	-13.0211	-12.9056	-12.2133	-12.3577	-15.0247	-15.0247	-15.0247	-15.0247	-15.0247	-10.8773	-14.6085	-12.2837	-15.0247	-14.6085	-15.0247	-15.0247	-15.0247	-15.0247	-15.0247	-15.0247
1065	ExE mesoderm	7.5263	-10.8923	-12.0958	-9.73792	-13.2253	-9.67806	-12.9178	-10.7623	-12.4491	-14.1553	-14.1553	-13.2253	-13.6166	-14.1553	-14.1553	-14.1553	-14.1553	-14.1553	-11.372	-14.1553	-11.5754	-15.0247	-15.0247	-15.0247	-15.0247	-15.0247	-15.0247	-15.0247	-15.0247
1066	ExE mesoderm	7.42217	-10.9188	-10.8852	-9.41457	-11.8374	-9.72023	-11.7745	-11.1386	-14.168	-13.8765	-14.5336	-13.4267	-13.8765	-15.0247	-15.0247	-15.0247	-13.2453	-15.0247	-10.8524	-14.168	-12.376	-15.0247	-14.5336	-15.0247	-15.0247	-15.0247	-15.0247	-15.0247	-15.0247
1067	ExE mesoderm	8.07791	-10.6497	-12.0207	-10.4242	-13.8127	-9.31463	-13.5624	-11.4431	-13.8127	-13.5624	-15.0247	-11.8015	-13.8127	-13.5624	-14.4997	-15.0247	-15.0247	-15.0247	-10.3234	-14.4997	-13.8127	-15.0247	-13.8127	-15.0247	-15.0247	-15.0247	-15.0247	-15.0247	-15.0247
1071	ExE mesoderm	7.50351	-10.6135	-10.2325	-8.90068	-13.0365	-10.1819	-12.0385	-10.9103	-12.0385	-13.4502	-14.445	-14.445	-14.0325	-15.0247	-15.0247	-15.0247	-13.4502	-15.0247	-11.8688	-14.445	-13.2286	-15.0247	-15.0247	-15.0247	-15.0247	-15.0247	-15.0247	-14.445	-15.0247
1073	ExE mesoderm	7.62673	-10.4438	-11.3542	-9.41008	-12.2452	-9.80498	-11.7718	-11.1308	-13.3771	-13.3771	-13.1503	-12.9544	-11.8549	-12.6279	-14.408	-14.408	-13.9774	-15.0247	-11.4805	-14.408	-11.943	-15.0247	-14.408	-15.0247	-15.0247	-15.0247	-15.0247	-15.0247	-15.0247
1074	Allantois	8.06893	-10.2794	-12.1021	-9.07619	-11.9213	-10.1493	-12.1021	-11.0078	-11.616	-13.4277	-10.8377	-11.1499	-12.4247	-12.0089	-12.5505	-14.0156	-14.4337	-15.0247	-10.65	-14.0156	-11.3642	-15.0247	-15.0247	-15.0247	-14.4337	-15.0247	-15.0247	-15.0247	-15.0247
1076	Allantois	8.14698	-10.1983	-11.3919	-9.68355	-10.8768	-9.65674	-11.685	-12.0533	-11.685	-11.3061	-10.4512	-11.5805	-12.3643	-12.0533	-13.6909	-15.0247	-15.0247	-15.0247	-11.7977	-13.6909	-12.3643	-15.0247	-13.6909	-15.0247	-15.0247	-15.0247	-15.0247	-15.0247	-14.2089
1087	Allantois	7.95228	-11.9834	-13.2546	-9.95663	-14.3442	-9.65379	-13.8836	-11.0186	-13.5351	-14.3442	-15.0247	-13.8836	-13.2546	-13.0198	-15.0247	-14.3442	-13.5351	-15.0247	-11.8814	-13.2546	-12.818	-15.0247	-13.2546	-15.0247	-14.3442	-15.0247	-15.0247	-15.0247	-15.0247
1093	Allantois	7.89853	-10.5443	-12.1379	-9.19258	-12.3624	-9.61269	-12.9549	-11.2388	-11.4166	-12.9549	-12.3624	-12.7825	-11.9436	-12.9549	-13.9778	-15.0247	-14.4083	-15.0247	-11.1841	-14.4083	-12.3624	-15.0247	-13.9778	-15.0247	-14.4083	-15.0247	-15.0247	-15.0247	-15.0247
1094	ExE mesoderm	8.04561	-10.7484	-11.7248	-9.56919	-11.7248	-9.34191	-12.06	-10.909	-12.4975	-12.3365	-11.2243	-11.453	-12.4975	-13.1284	-13.4197	-15.0247	-15.0247	-15.0247	-10.241	-13.4197	-12.1916	-15.0247	-15.0247	-15.0247	-15.0247	-15.0247	-15.0247	-15.0247	-15.0247
1097	ExE mesoderm	7.61143	-10.6601	-10.6957	-8.80789	-12.3179	-10.494	-12.0182	-10.9733	-12.3179	-13.6983	-15.0247	-14.4372	-13.6983	-14.4372	-14.4372	-14.021	-14.4372	-13.6983	-11.4943	-13.6983	-12.0182	-15.0247	-13.6983	-15.0247	-15.0247	-15.0247	-15.0247	-15.0247	-15.0247
1101	ExE mesoderm	7.67975	-10.8604	-11.6196	-10.1284	-12.7172	-10.023	-12.7172	-11.5447	-15.0247	-13.5955	-15.0247	-12.7172	-15.0247	-15.0247	-15.0247	-13.5955	-13.5955	-14.3791	-10.4656	-13.0905	-11.5447	-15.0247	-15.0247	-14.3791	-15.0247	-15.0247	-15.0247	-15.0247	-15.0247
1102	ExE mesoderm	7.5267	-10.5987	-10.3719	-8.6627	-11.3987	-10.3102	-11.8464	-10.3102	-12.8044	-14.5747	-15.0247	-14.5747	-13.7237	-14.5747	-15.0247	-15.0247	-13.7237	-14.5747	-11.2758	-14.5747	-12.2473	-14.5747	-14.5747	-15.0247	-15.0247	-15.0247	-15.0247	-14.5747	-15.0247
1105	Allantois	7.98439	-10.8805	-11.477	-9.15881	-11.9038	-9.81793	-11.9038	-10.7157	-11.1067	-12.88	-11.1481	-12.0531	-11.7053	-12.3108	-12.5124	-15.0247	-14.5109	-15.0247	-11.7053	-13.8336	-11.9765	-15.0247	-14.1329	-15.0247	-15.0247	-15.0247	-15.0247	-15.0247	-15.0247
1106	Allantois	8.06413	-10.6668	-12.1517	-10.093	-11.3105	-9.92833	-12.2594	-11.3697	-11.4313	-12.3759	-11.0956	-11.2537	-11.9577	-11.4313	-12.6414	-15.0247	-14.4138	-15.0247	-11.4313	-13.986	-12.3759	-13.6565	-15.0247	-15.0247	-14.4138	-15.0247	-15.0247	-15.0247	-15.0247
1635	ExE mesoderm	7.93774	-10.4093	-11.7091	-9.51978	-10.9652	-10.4427	-12.7265	-11.0482	-13.9409	-14.0739	-15.0247	-13.9409	-12.4759	-14.3833	-14.0739	-14.7779	-14.2203	-14.7779	-10.622	-13.0991	-12.0766	-15.0247	-15.0247	-15.0247	-14.7779	-14.7779	-14.7779	-14.2203	-15.0247
1646	ExE mesoderm	7.62082	-10.6802	-11.0991	-9.57884	-11.5342	-10.5089	-12.6492	-10.6968	-15.0247	-13.7639	-14.0754	-13.5078	-12.9345	-14.4733	-15.0247	-14.7228	-14.0754	-14.2607	-11.0556	-13.6302	-12.5859	-14.7228	-15.0247	-15.0247	-14.7228	-15.0247	-15.0247	-14.7228	-15.0247
1773	PGC precursor	7.90714	-10.498	-10.8578	-9.41995	-11.0942	-10.7913	-12.7316	-12.379	-14.4312	-13.7878	-14.7986	-13.8955	-13.1992	-13.8955	-13.7878	-13.8955	-14.4312	-14.1386	-10.3185	-13.0673	-11.1767	-15.0247	-14.6033	-14.7986	-13.8955	-14.6033	-14.6033	-14.2775	-14.7986
1880	ExE mesoderm	7.8072	-10.1873	-11.033	-8.61877	-11.5733	-10.0952	-12.1155	-10.8036	-13.3342	-13.1886	-14.1319	-12.623	-12.4062	-13.8875	-14.0045	-13.4129	-14.4262	-15.0247	-10.4215	-13.4129	-11.4232	-14.7965	-14.7965	-14.7965	-15.0247	-15.0247	-15.0247	-14.5995	-15.0247
1885	ExE mesoderm	7.83808	-10.8319	-11.1295	-8.9854	-11.1533	-10.0616	-12.3564	-11.2272	-14.0436	-13.3505	-15.0247	-13.8758	-12.3022	-15.0247	-14.4523	-14.0436	-14.0436	-14.4523	-10.522	-14.0436	-11.4158	-14.7103	-15.0247	-15.0247	-15.0247	-14.7103	-15.0247	-14.7103	-14.7103
1892	ExE mesoderm	8.20014	-9.91856	-11.6945	-9.64471	-11.1697	-10.0509	-12.2579	-11.2654	-14.0769	-12.7872	-13.632	-13.7656	-12.2095	-12.5884	-13.0178	-13.7656	-14.2619	-14.7234	-9.78842	-12.4696	-10.7506	-14.2619	-14.0769	-14.2619	-13.632	-13.632	-14.4743	-14.0769	-15.0247
2639	ExE mesoderm	7.53785	-11.3196	-11.8169	-10.1723	-13.8435	-9.92561	-12.4229	-11.5469	-14.3164	-14.3164	-15.0247	-13.8435	-14.3164	-15.0247	-15.0247	-14.3164	-13.6548	-13.6548	-11.4287	-14.3164	-12.2796	-15.0247	-13.4879	-15.0247	-14.0607	-15.0247	-15.0247	-14.6275	-15.0247
2710	ExE mesoderm	7.88139	-11.3504	-11.1817	-9.95498	-12.022	-9.87005	-12.8166	-10.7352	-14.0948	-14.0948	-14.4861	-12.2416	-14.2772	-15.0247	-15.0247	-15.0247	-14.7304	-14.7304	-10.1415	-13.3186	-12.5586	-14.7304	-14.7304	-15.0247	-14.7304	-15.0247	-15.0247	-15.0247	-15.0247
2831	ExE mesoderm	7.79816	-12.2708	-13.3975	-10.836	-13.1721	-9.42391	-12.3871	-11.108	-13.9929	-14.4184	-15.0247	-12.0631	-13.9929	-15.0247	-14.4184	-14.4184	-14.4184	-15.0247	-10.7952	-13.9929	-12.1632	-15.0247	-13.6647	-15.0247	-15.0247	-15.0247	-13.9929	-15.0247	-14.4184
3449	PGC precursor	7.80503	-10.6144	-11.2596	-11.0693	-13.6225	-10.7507	-12.5967	-13.7803	-13.6225	-14.3946	-14.6755	-13.0203	-13.4803	-12.9251	-14.1596	-13.2321	-14.6755	-12.6721	-10.2986	-11.4454	-10.4562	-13.1223	-12.5967	-13.1223	-12.5967	-13.3508	-14.1596	-12.104	-14.6755
3733	ExE mesoderm	7.5646	-10.5525	-10.9765	-8.77118	-11.6066	-10.3451	-12.1256	-10.6901	-14.1707	-13.6379	-14.5354	-13.3374	-13.2497	-14.3416	-14.7594	-14.3416	-14.018	-14.1707	-10.8746	-13.8799	-12.1652	-15.0247	-15.0247	-14.5354	-15.0247	-15.0247	-14.7594	-15.0247	-15.0247
3738	ExE mesoderm	7.53316	-10.4034	-10.8183	-8.89439	-12.1866	-10.0631	-11.9305	-10.671	-12.0712	-13.5466	-12.4981	-13.5466	-12.3119	-13.4474	-14.7635	-15.0247	-14.5425	-14.3509	-11.8333	-14.5425	-12.3119	-14.5425	-14.5425	-15.0247	-15.0247	-15.0247	-14.5425	-15.0247	-15.0247
3748	PGC	8.68164	-11.1823	-11.8013	-14.1497	-15.0247	-12.4388	-15.0247	-15.0247	-15.0247	-15.0247	-15.0247	-15.0247	-15.0247	-15.0247	-14.1497	-14.1497	-11.1008	-11.9362	-9.42363	-9.85363	-10.4187	-13.6089	-12.0851	-11.9362	-11.6779	-10.1087	-11.0236	-10.8141	-14.1497
3753	Allantois	7.84656	-10.4563	-11.3454	-9.15573	-11.3254	-9.9711	-12.4808	-11.2293	-11.9045	-12.5722	-11.4717	-11.9345	-12.129	-12.3537	-12.8872	-15.0247	-15.0247	-15.0247	-11.4717	-13.9725	-12.0947	-14.2458	-14.7872	-15.0247	-14.7872	-15.0247	-14.7872	-15.0247	-14.5833
3754	ExE mesoderm	7.68471	-10.7896	-11.0692	-9.19224	-12.258	-9.53423	-12.7822	-11.4163	-11.8743	-12.7822	-12.7822	-13.6139	-12.5492	-13.0602	-14.5242	-15.0247	-14.1533	-15.0247	-11.4163	-15.0247	-11.6851	-15.0247	-14.5242	-15.0247	-14.5242	-15.0247	-15.0247	-15.0247	-14.5242
3755	ExE mesoderm	7.5667	-10.8195	-11.274	-9.80994	-12.3703	-9.50557	-12.1706	-11.5694	-13.2206	-13.5041	-13.5041	-12.9837	-14.6334	-14.6334	-15.0247	-15.0247	-14.326	-14.326	-11.001	-14.6334	-12.8785	-15.0247	-15.0247	-15.0247	-14.6334	-15.0247	-15.0247	-14.6334	-15.0247
3832	ExE mesoderm	8.13948	-11.1146	-12.3472	-11.0389	-13.247	-9.30922	-12.6138	-11.0146	-13.6356	-14.68	-14.169	-11.1408	-12.7682	-12.689	-14.402	-15.0247	-14.402	-15.0247	-9.94047	-14.68	-12.689	-14.68	-14.68	-15.0247	-15.0247	-15.0247	-14.402	-15.0247	-15.0247
3833	ExE mesoderm	7.96966	-11.0168	-11.835	-9.88569	-12.3872	-10.2638	-13.293	-10.8686	-12.8606	-12.8606	-13.5701	-12.2586	-11.9298	-12.5284	-13.9133	-15.0247	-15.0247	-14.3645	-11.2416	-12.685	-11.5831	-14.3645	-13.5701	-15.0247	-15.0247	-14.3645	-12.8606	-15.0247	-15.0247
3849	ExE mesoderm	7.57365	-10.6164	-11.4726	-9.38824	-12.1905	-10.1266	-12.707	-11.2954	-12.3202	-13.0012	-13.0012	-13.237	-12.3202	-13.8701	-14.6389	-14.3348	-13.5191	-14.0838	-11.4726	-14.3348	-12.2539	-15.0247	-14.3348	-15.0247	-15.0247	-15.0247	-14.3348	-15.0247	-15.0247
3854	ExE mesoderm	7.76407	-11.919	-11.4499	-9.38215	-12.9178	-9.90621	-12.5313	-11.2277	-11.9756	-13.4471	-14.2922	-12.449	-13.4471	-14.0302	-15.0247	-15.0247	-14.6124	-14.6124	-11.372	-14.0302	-12.5313	-15.0247	-14.0302	-15.0247	-15.0247	-15.0247	-15.0247	-15.0247	-15.0247
3865	Allantois	8.13485	-11.3639	-12.5241	-10.779	-12.7047	-9.26326	-13.6111	-11.0573	-11.9679	-13.4413	-14.0259	-12.2194	-13.1519	-12.8042	-13.8037	-15.0247	-14.6102	-15.0247	-11.4024	-14.2887	-13.0265	-15.0247	-13.8037	-15.0247	-14.6102	-15.0247	-15.0247	-15.0247	-15.0247
3883	ExE mesoderm	7.68061	-10.8713	-11.5141	-9.33393	-13.0492	-9.83659	-12.5569	-10.708	-11.7323	-13.0492	-13.9776	-13.2594	-12.5569	-13.0492	-15.0247	-15.0247	-14.6837	-15.0247	-11.5483	-14.6837	-12.2454	-14.6837	-15.0247	-15.0247	-15.0247	-15.0247	-15.0247	-14.4082	-15.0247
3893	ExE mesoderm	7.72958	-9.67737	-10.6588	-8.31366	-11.1004	-10.3476	-12.1407	-10.7093	-11.2419	-12.1407	-13.2746	-12.5068	-12.2362	-13.8991	-14.2514	-13.0849	-14.2514	-14.2514	-10.9715	-13.0849	-11.3182	-14.7186	-15.0247	-15.0247	-15.0247	-15.0247	-15.0247	-15.0247	-15.0247
3898	PGC precursor	7.64259	-10.8924	-11.5383	-9.81792	-11.5383	-10.0233	-12.415	-11.4125	-15.0247	-14.3354	-14.3354	-13.4199	-14.1634	-13.6278	-15.0247	-14.0098	-14.1634	-13.4199	-10.4478	-13.0024	-11.2531	-13.8709	-14.1634	-14.3354	-13.6278	-15.0247	-14.7567	-13.7443	-15.0247
3900	ExE mesoderm	7.70403	-11.0051	-11.6233	-10.2194	-13.009	-10.1972	-12.8616	-12.2907	-13.009	-15.0247	-15.0247	-14.1219	-13.8202	-14.5038	-15.0247	-15.0247	-13.8202	-14.1219	-11.9557	-13.8202	-12.4928	-15.0247	-14.5038	-15.0247	-14.1219	-15.0247	-14.5038	-14.1219	-15.0247
3909	ExE mesoderm	7.61203	-10.5206	-10.8801	-9.08665	-12.9894	-10.2206	-12.276	-10.7324	-11.6944	-13.4851	-14.4623	-13.7436	-13.1678	-15.0247	-15.0247	-15.0247	-15.0247	-15.0247	-11.5953	-14.4623	-12.1771	-15.0247	-15.0247	-15.0247	-15.0247	-15.0247	-15.0247	-14.4623	-15.0247
3922	Allantois	7.81056	-10.3248	-11.2433	-9.19573	-11.5393	-9.87799	-12.0456	-10.8685	-11.0206	-12.9153	-11.7897	-11.6413	-11.8701	-13.4206	-14.0103	-14.697	-15.0247	-15.0247	-11.677	-14.0103	-13.0968	-14.697	-14.205	-15.0247	-14.697	-15.0247	-15.0247	-15.0247	-14.697
3923	ExE mesoderm	7.77723	-10.6755	-11.7879	-9.26746	-12.3293	-9.96108	-12.8968	-11.1684	-13.8458	-12.8968	-14.1429	-12.3293	-13.5996	-13.2058	-14.5174	-15.0247	-14.1429	-15.0247	-11.0477	-13.5996	-12.4263	-15.0247	-15.0247	-15.0247	-15.0247	-15.0247	-14.1429	-14.5174	-15.0247
3957	ExE mesoderm	7.76174	-11.3933	-12.1942	-10.0961	-13.1068	-10.1497	-13.0044	-10.8366	-13.0044	-13.9464	-14.6709	-13.217	-14.15	-14.15	-15.0247	-14.6709	-14.15	-15.0247	-10.7512	-12.8192	-12.1942	-15.0247	-14.15	-15.0247	-15.0247	-15.0247	-14.3871	-14.6709	-15.0247
3978	Allantois	8.06513	-10.3157	-11.8821	-9.49097	-11.3393	-9.70573	-12.1358	-11.287	-11.1177	-12.2313	-10.8105	-11.1879	-11.8439	-12.0462	-12.9944	-15.0247	-14.7175	-15.0247	-11.6334	-14.2491	-11.9214	-14.4644	-15.0247	-15.0247	-14.7175	-15.0247	-15.0247	-14.7175	-15.0247
3993	Allantois	8.07319	-9.91943	-11.5941	-9.31441	-11.2554	-9.80455	-11.8306	-11.391	-11.5941	-12.1137	-10.9813	-11.391	-11.8964	-12.5696	-12.9336	-14.5315	-14.5315	-15.0247	-11.5941	-14.1646	-11.391	-13.6294	-14.5315	-15.0247	-15.0247	-15.0247	-15.0247	-15.0247	-14.5315
3996	Allantois	8.18682	-10.4002	-12.0836	-9.65095	-10.5408	-9.87308	-11.8219	-11.3429	-11.2	-12.1199	-10.2619	-10.9184	-12.0836	-11.883	-12.5442	-14.2063	-14.7727	-15.0247	-11.3216	-14.2063	-12.1953	-14.7727	-14.3715	-15.0247	-15.0247	-15.0247	-15.0247	-15.0247	-15.0247
3998	Allantois	8.1439	-10.646	-11.9657	-9.92674	-11.0326	-9.55639	-12.3515	-12.0086	-9.78932	-11.2473	-10.4706	-11.354	-12.4079	-13.1414	-13.3465	-14.7091	-14.7091	-14.7091	-12.5916	-14.7091	-12.4079	-14.4504	-15.0247	-15.0247	-14.7091	-15.0247	-15.0247	-15.0247	-15.0247
4001	Allantois	8.14238	-10.3702	-11.8449	-9.22843	-11.2803	-9.79251	-13.5085	-10.98	-11.0353	-12.1764	-11.4203	-11.1526	-11.9472	-11.7494	-13.5085	-15.0247	-13.861	-15.0247	-11.7494	-15.0247	-12.0573	-15.0247	-13.861	-15.0247	-15.0247	-15.0247	-15.0247	-15.0247	-15.0247
4003	Allantois	8.08448	-10.6069	-11.9885	-9.58521	-10.7998	-9.80663	-11.6656	-11.9179	-11.476	-12.3117	-10.1368	-10.6349	-12.2239	-12.4544	-12.6697	-14.331	-14.331	-15.0247	-11.9885	-13.6206	-11.7551	-14.5273	-15.0247	-15.0247	-14.7547	-14.7547	-15.0247	-15.0247	-15.0247
4012	PGC precursor	7.53735	-10.4561	-11.8936	-11.1314	-12.9116	-10.4903	-12.4423	-11.9879	-14.3884	-14.3884	-15.0247	-13.1095	-14.3884	-15.0247	-15.0247	-13.9483	-13.6116	-13.3388	-10.209	-11.7217	-10.84	-12.9116	-13.3388	-15.0247	-12.5825	-13.1095	-15.0247	-12.0888	-15.0247
4018	ExE mesoderm	7.60068	-11.1044	-11.5522	-10.178	-13.0139	-9.68878	-12.1054	-11.488	-12.1054	-14.4349	-13.6941	-12.205	-13.0139	-15.0247	-15.0247	-15.0247	-14.0175	-15.0247	-11.5522	-15.0247	-12.8436	-15.0247	-14.0175	-15.0247	-15.0247	-15.0247	-15.0247	-14.4349	-15.0247
4023	ExE mesoderm	7.87457	-12.2428	-11.4912	-9.86778	-12.0152	-10.2155	-14.3577	-11.8186	-14.3577	-13.5583	-15.0247	-12.8463	-14.3577	-14.3577	-15.0247	-15.0247	-14.3577	-13.5583	-11.6456	-15.0247	-12.6702	-15.0247	-13.9034	-15.0247	-15.0247	-15.0247	-14.3577	-13.9034	-15.0247
48	Early nascent mesoderm	6.81214	-11.6879	-14.6308	-14.6308	-11.8793	-11.8793	-14.6308	-15.0247	-15.0247	-15.0247	-15.0247	-15.0247	-15.0247	-15.0247	-15.0247	-15.0247	-12.1611	-11.404	-13.6631	-14.6308	-12.8699	-15.0247	-15.0247	-15.0247	-14.6308	-15.0247	-13.8511	-13.6631	-15.0247
70	Early nascent mesoderm	7.02178	-13.5657	-14.2971	-14.7394	-11.1612	-11.3215	-14.5013	-15.0247	-15.0247	-14.7394	-15.0247	-14.1181	-15.0247	-15.0247	-15.0247	-15.0247	-13.5657	-12.0653	-12.599	-15.0247	-12.7869	-14.2971	-14.5013	-15.0247	-14.5013	-15.0247	-14.5013	-14.5013	-15.0247
89	Early nascent mesoderm	7.05148	-13.9066	-13.5621	-14.1155	-12.074	-10.1051	-14.1155	-14.6543	-15.0247	-15.0247	-15.0247	-13.5621	-15.0247	-15.0247	-15.0247	-15.0247	-13.9066	-12.675	-12.2479	-14.1155	-12.4457	-13.0514	-14.3599	-15.0247	-14.6543	-15.0247	-14.3599	-14.6543	-15.0247
109	Early nascent mesoderm	7.30829	-13.2253	-13.6166	-13.9526	-11.7289	-11.0861	-15.0247	-14.1553	-15.0247	-15.0247	-15.0247	-14.6735	-15.0247	-15.0247	-15.0247	-14.6735	-14.3912	-12.3215	-11.7289	-13.9526	-12.7441	-14.6735	-15.0247	-15.0247	-15.0247	-14.6735	-14.3912	-13.6166	-15.0247
125	Early nascent mesoderm	6.76922	-13.1401	-13.5846	-14.7088	-11.2715	-11.0532	-15.0247	-15.0247	-15.0247	-15.0247	-15.0247	-14.4498	-15.0247	-15.0247	-15.0247	-15.0247	-12.8007	-11.5289	-13.239	-14.4498	-13.0475	-14.4498	-15.0247	-15.0247	-14.7088	-15.0247	-14.0398	-14.4498	-15.0247
135	Early nascent mesoderm	7.1471	-14.1085	-14.1085	-13.3386	-10.4627	-10.9782	-14.4951	-15.0247	-15.0247	-15.0247	-15.0247	-14.4951	-15.0247	-15.0247	-15.0247	-15.0247	-13.8039	-12.3642	-12.9873	-14.1085	-12.9873	-15.0247	-15.0247	-15.0247	-15.0247	-15.0247	-14.4951	-14.4951	-15.0247
147	Early nascent mesoderm	7.36579	-12.5863	-13.8067	-14.1108	-11.3314	-11.6018	-14.4966	-15.0247	-15.0247	-14.4966	-15.0247	-13.8067	-15.0247	-15.0247	-15.0247	-14.4966	-14.4966	-12.0929	-12.2705	-14.4966	-12.3683	-15.0247	-15.0247	-15.0247	-14.1108	-15.0247	-14.4966	-14.1108	-15.0247
157	Early nascent mesoderm	7.10041	-13.7125	-15.0247	-15.0247	-10.6139	-11.6132	-15.0247	-15.0247	-15.0247	-15.0247	-15.0247	-14.2243	-15.0247	-15.0247	-15.0247	-15.0247	-13.5756	-12.0846	-12.5145	-14.0328	-12.5785	-14.706	-15.0247	-15.0247	-15.0247	-15.0247	-14.706	-14.0328	-15.0247
160	Early nascent mesoderm	7.05935	-11.4468	-13.0626	-14.0499	-11.9541	-10.9296	-14.6222	-14.6222	-15.0247	-15.0247	-15.0247	-13.8311	-14.6222	-14.6222	-15.0247	-14.6222	-12.4044	-12.1302	-12.4044	-15.0247	-12.5639	-15.0247	-14.6222	-15.0247	-15.0247	-15.0247	-13.4734	-14.0499	-15.0247
162	Early nascent mesoderm	6.95716	-12.6453	-13.4689	-13.8273	-11.948	-11.7423	-13.637	-14.6205	-15.0247	-15.0247	-15.0247	-14.6205	-15.0247	-15.0247	-15.0247	-15.0247	-12.9429	-11.8938	-12.8367	-13.637	-12.3987	-15.0247	-14.6205	-15.0247	-15.0247	-15.0247	-14.3051	-14.6205	-15.0247
167	Early nascent mesoderm	7.26311	-13.4971	-14.6309	-14.6309	-11.8294	-10.9637	-14.3219	-14.6309	-15.0247	-14.6309	-15.0247	-14.3219	-15.0247	-15.0247	-15.0247	-15.0247	-14.6309	-12.1005	-12.1614	-14.6309	-12.225	-15.0247	-15.0247	-15.0247	-15.0247	-15.0247	-14.0675	-14.0675	-15.0247
168	Early nascent mesoderm	6.83581	-12.2649	-14.1248	-13.5748	-10.5989	-11.0238	-13.9173	-15.0247	-14.6588	-15.0247	-15.0247	-13.9173	-15.0247	-15.0247	-15.0247	-14.6588	-11.8883	-11.8883	-12.6106	-14.3672	-12.3935	-15.0247	-15.0247	-15.0247	-14.3672	-15.0247	-14.1248	-14.6588	-15.0247
170	Early nascent mesoderm	7.15744	-13.7272	-12.9269	-13.9587	-10.8442	-11.2812	-13.9587	-14.5763	-15.0247	-15.0247	-15.0247	-12.809	-15.0247	-15.0247	-15.0247	-14.5763	-13.1962	-12.1774	-12.5987	-15.0247	-12.504	-15.0247	-15.0247	-15.0247	-14.5763	-15.0247	-15.0247	-13.9587	-15.0247
172	Early nascent mesoderm	7.13218	-13.0824	-14.3182	-14.3182	-10.5751	-11.6355	-15.0247	-15.0247	-15.0247	-15.0247	-15.0247	-13.6576	-15.0247	-15.0247	-15.0247	-14.6286	-13.4909	-12.0337	-13.2061	-15.0247	-12.2835	-14.6286	-15.0247	-15.0247	-15.0247	-15.0247	-14.6286	-14.6286	-15.0247
199	Early nascent mesoderm	7.1928	-12.9511	-13.9752	-13.1472	-10.9333	-11.0759	-14.4065	-15.0247	-14.4065	-15.0247	-15.0247	-15.0247	-15.0247	-15.0247	-15.0247	-15.0247	-13.6436	-12.2415	-12.4852	-13.9752	-12.3582	-15.0247	-15.0247	-15.0247	-15.0247	-15.0247	-14.4065	-13.3741	-15.0247
207	Early nascent mesoderm	6.96703	-12.6956	-13.1437	-14.1029	-10.6086	-11.4999	-14.1029	-14.4914	-15.0247	-15.0247	-15.0247	-13.7972	-15.0247	-15.0247	-15.0247	-14.4914	-12.9784	-12.5148	-12.037	-14.4914	-12.037	-15.0247	-15.0247	-15.0247	-14.1029	-15.0247	-15.0247	-14.2841	-15.0247
209	Early nascent mesoderm	7.03661	-13.6084	-14.2462	-13.8923	-10.5202	-10.6142	-15.0247	-14.4621	-14.7162	-15.0247	-15.0247	-12.9892	-15.0247	-15.0247	-15.0247	-15.0247	-13.4849	-12.8305	-12.0402	-14.7162	-12.5574	-14.4621	-15.0247	-15.0247	-14.7162	-15.0247	-14.7162	-14.7162	-15.0247
212	Early nascent mesoderm	7.25696	-13.4229	-13.4229	-13.5346	-10.7699	-10.7529	-13.7878	-14.7306	-14.7306	-14.4864	-14.7306	-13.1318	-15.0247	-15.0247	-15.0247	-14.7306	-13.6557	-13.9334	-11.3512	-13.9334	-12.8898	-15.0247	-15.0247	-15.0247	-14.2776	-14.7306	-14.7306	-13.9334	-15.0247
218	Early nascent mesoderm	7.22401	-13.6067	-13.9442	-14.3856	-11.4899	-11.2954	-15.0247	-15.0247	-15.0247	-15.0247	-15.0247	-15.0247	-15.0247	-15.0247	-15.0247	-15.0247	-15.0247	-12.308	-12.5761	-13.9442	-11.7981	-15.0247	-15.0247	-15.0247	-14.3856	-15.0247	-15.0247	-15.0247	-15.0247
230	Early nascent mesoderm	7.15173	-11.1208	-12.5799	-11.9171	-10.3024	-9.99143	-12.963	-12.7588	-15.0247	-15.0247	-15.0247	-12.1471	-15.0247	-15.0247	-15.0247	-14.3155	-13.4863	-13.8421	-11.8146	-15.0247	-12.4208	-15.0247	-14.3155	-15.0247	-14.3155	-15.0247	-15.0247	-14.3155	-15.0247
231	Early nascent mesoderm	7.10585	-11.8628	-13.3148	-13.1568	-11.0812	-10.457	-12.8849	-13.4922	-15.0247	-15.0247	-15.0247	-12.8849	-15.0247	-15.0247	-15.0247	-14.5615	-13.1568	-13.0144	-11.8628	-13.93	-12.1302	-15.0247	-15.0247	-15.0247	-14.5615	-15.0247	-14.5615	-14.5615	-15.0247
234	Early nascent mesoderm	7.06807	-12.4536	-13.6772	-13.6772	-10.1459	-9.85845	-14.3306	-14.0785	-15.0247	-15.0247	-15.0247	-13.5119	-15.0247	-15.0247	-15.0247	-15.0247	-13.3636	-14.3306	-10.6269	-14.0785	-12.8878	-15.0247	-14.6363	-15.0247	-14.6363	-15.0247	-14.6363	-14.3306	-15.0247
238	Early nascent mesoderm	6.94043	-12.0638	-13.4226	-12.0638	-10.9131	-9.66585	-11.9433	-13.0055	-15.0247	-14.6032	-15.0247	-13.4226	-15.0247	-15.0247	-15.0247	-15.0247	-14.0118	-14.6032	-11.6323	-14.6032	-12.266	-14.6032	-15.0247	-15.0247	-15.0247	-15.0247	-15.0247	-14.6032	-15.0247
241	Early nascent mesoderm	7.03193	-12.1774	-12.4359	-12.0637	-10.6899	-11.1305	-13.5546	-13.4086	-15.0247	-15.0247	-15.0247	-13.1546	-15.0247	-15.0247	-15.0247	-14.6517	-13.5546	-13.5546	-11.1595	-13.9002	-12.8417	-15.0247	-15.0247	-14.6517	-14.6517	-15.0247	-14.3555	-14.6517	-15.0247
243	Early nascent mesoderm	6.99857	-12.4529	-12.6975	-12.4529	-11.2844	-11.0679	-12.6975	-14.3303	-14.6361	-15.0247	-15.0247	-13.2286	-15.0247	-15.0247	-15.0247	-14.6361	-13.2286	-12.8871	-11.7534	-13.8635	-12.9922	-15.0247	-14.6361	-15.0247	-15.0247	-14.6361	-15.0247	-14.3303	-15.0247
245	Early nascent mesoderm	7.26861	-12.284	-12.4576	-11.5353	-10.9445	-9.33048	-11.5848	-12.7649	-15.0247	-15.0247	-15.0247	-13.3138	-15.0247	-15.0247	-15.0247	-15.0247	-13.9293	-14.5611	-10.9445	-13.9293	-12.655	-15.0247	-14.2109	-15.0247	-15.0247	-15.0247	-15.0247	-15.0247	-15.0247
247	Early nascent mesoderm	6.92397	-13.732	-13.533	-13.963	-10.9417	-11.0047	-14.5785	-14.5785	-15.0247	-15.0247	-15.0247	-13.732	-15.0247	-15.0247	-15.0247	-15.0247	-13.0614	-12.422	-11.2501	-13.963	-11.6939	-15.0247	-14.5785	-15.0247	-15.0247	-15.0247	-13.533	-14.5785	-15.0247
248	Early nascent mesoderm	7.09117	-13.1682	-13.6614	-13.9901	-10.5	-10.1514	-12.6479	-15.0247	-15.0247	-15.0247	-15.0247	-13.6614	-15.0247	-15.0247	-15.0247	-15.0247	-13.9901	-13.6614	-11.0065	-13.9901	-12.6479	-15.0247	-15.0247	-15.0247	-15.0247	-15.0247	-15.0247	-15.0247	-15.0247
249	Early nascent mesoderm	7.08803	-11.9427	-12.4807	-12.0196	-10.5313	-9.4135	-11.8698	-12.2783	-15.0247	-15.0247	-15.0247	-12.5937	-15.0247	-15.0247	-15.0247	-14.4993	-13.8119	-13.5615	-11.4958	-14.1151	-13.8119	-14.4993	-15.0247	-15.0247	-14.4993	-15.0247	-15.0247	-15.0247	-15.0247
250	Early nascent mesoderm	7.15953	-10.6211	-11.2347	-10.0506	-11.197	-9.44183	-11.4398	-12.4081	-15.0247	-14.574	-15.0247	-13.7222	-15.0247	-15.0247	-15.0247	-15.0247	-13.3467	-14.574	-11.3133	-14.2312	-12.0988	-15.0247	-15.0247	-15.0247	-15.0247	-15.0247	-15.0247	-15.0247	-15.0247
260	Early nascent mesoderm	6.91332	-12.3885	-12.9785	-12.1647	-9.79518	-10.1582	-12.8069	-12.9785	-15.0247	-15.0247	-15.0247	-13.6657	-15.0247	-15.0247	-15.0247	-14.419	-12.8069	-13.3986	-11.1604	-14.419	-12.9785	-15.0247	-14.419	-15.0247	-13.6657	-15.0247	-15.0247	-14.419	-15.0247
262	Early nascent mesoderm	6.93459	-12.0313	-13.5102	-12.118	-10.455	-11.1249	-12.7878	-14.0772	-15.0247	-15.0247	-15.0247	-14.4745	-15.0247	-15.0247	-15.0247	-14.4745	-13.7661	-13.293	-11.4791	-13.5102	-12.118	-15.0247	-15.0247	-15.0247	-13.7661	-15.0247	-15.0247	-14.4745	-15.0247
264	Early nascent mesoderm	6.96894	-13.0715	-13.3674	-13.2619	-10.1547	-10.4999	-13.8893	-13.7401	-15.0247	-15.0247	-15.0247	-13.7401	-15.0247	-15.0247	-15.0247	-15.0247	-13.6049	-14.7151	-11.1292	-14.4604	-13.2619	-14.7151	-14.4604	-15.0247	-14.7151	-15.0247	-15.0247	-14.7151	-15.0247
266	Early nascent mesoderm	6.96207	-11.6079	-11.9618	-11.2005	-10.5461	-11.459	-12.5274	-13.1332	-15.0247	-15.0247	-15.0247	-14.5525	-15.0247	-15.0247	-15.0247	-15.0247	-12.4318	-11.7741	-12.342	-13.9126	-12.0303	-15.0247	-14.5525	-14.5525	-15.0247	-15.0247	-14.5525	-13.9126	-15.0247
267	Early nascent mesoderm	7.07413	-12.057	-13.9893	-13.167	-10.3136	-10.4659	-14.416	-15.0247	-15.0247	-15.0247	-15.0247	-13.6604	-15.0247	-15.0247	-15.0247	-15.0247	-13.6604	-13.9893	-11.8753	-13.9893	-12.2648	-15.0247	-15.0247	-15.0247	-15.0247	-15.0247	-15.0247	-15.0247	-15.0247
269	Early nascent mesoderm	7.11558	-10.7583	-11.5716	-10.0466	-11.1899	-9.38772	-11.758	-11.861	-15.0247	-14.6114	-15.0247	-12.9146	-15.0247	-15.0247	-15.0247	-15.0247	-13.614	-14.2905	-11.0616	-14.6114	-12.3676	-15.0247	-15.0247	-15.0247	-15.0247	-15.0247	-15.0247	-14.2905	-14.6114
270	Early nascent mesoderm	7.0093	-12.5376	-13.8687	-12.5376	-10.5528	-9.47751	-13.1124	-14.0826	-15.0247	-15.0247	-15.0247	-13.2352	-15.0247	-15.0247	-15.0247	-15.0247	-13.1124	-13.6824	-11.1654	-15.0247	-12.7965	-15.0247	-15.0247	-15.0247	-15.0247	-15.0247	-15.0247	-14.6383	-15.0247
271	Early nascent mesoderm	7.04682	-13.1464	-13.401	-12.3573	-10.5385	-9.92425	-13.401	-13.1464	-15.0247	-15.0247	-15.0247	-13.2681	-15.0247	-15.0247	-15.0247	-15.0247	-13.7103	-14.3513	-10.9073	-14.3513	-12.6564	-15.0247	-14.6491	-15.0247	-15.0247	-15.0247	-14.6491	-14.3513	-15.0247
272	Early nascent mesoderm	7.28336	-10.2429	-11.0249	-9.58004	-12.3065	-9.37569	-10.9633	-11.0567	-15.0247	-14.593	-15.0247	-13.9916	-15.0247	-15.0247	-15.0247	-15.0247	-15.0247	-15.0247	-11.34	-13.9916	-13.2417	-15.0247	-15.0247	-15.0247	-13.9916	-15.0247	-14.2612	-13.9916	-15.0247
273	Early nascent mesoderm	7.22497	-12.9165	-13.7501	-14.0641	-10.7083	-10.0797	-14.4659	-15.0247	-15.0247	-15.0247	-15.0247	-14.0641	-15.0247	-15.0247	-15.0247	-14.0641	-14.0641	-14.4659	-11.848	-15.0247	-11.9255	-15.0247	-14.4659	-15.0247	-15.0247	-15.0247	-15.0247	-15.0247	-15.0247
274	Early nascent mesoderm	7.04912	-13.6348	-14.4016	-13.9679	-10.526	-9.96246	-15.0247	-13.9679	-15.0247	-15.0247	-15.0247	-12.1212	-15.0247	-15.0247	-15.0247	-15.0247	-12.6129	-15.0247	-11.1135	-15.0247	-13.3644	-15.0247	-15.0247	-15.0247	-15.0247	-15.0247	-15.0247	-14.4016	-15.0247
275	Early nascent mesoderm	6.89286	-11.6265	-12.3036	-12.1023	-10.9548	-10.0278	-11.9257	-13.4521	-15.0247	-15.0247	-15.0247	-15.0247	-15.0247	-15.0247	-15.0247	-15.0247	-13.4521	-13.6213	-11.2346	-15.0247	-12.3774	-15.0247	-15.0247	-15.0247	-15.0247	-14.6143	-14.6143	-14.6143	-15.0247
280	Early nascent mesoderm	6.89654	-10.7977	-11.2357	-9.55926	-11.566	-9.9533	-11.7505	-11.4936	-15.0247	-14.3779	-15.0247	-13.6978	-15.0247	-15.0247	-15.0247	-14.563	-13.4044	-13.9329	-11.6422	-15.0247	-12.7143	-14.3779	-14.7754	-15.0247	-14.7754	-15.0247	-14.563	-15.0247	-14.7754
281	Early nascent mesoderm	6.96588	-13.8411	-14.1391	-15.0247	-11.0399	-9.95295	-15.0247	-14.515	-15.0247	-14.515	-15.0247	-13.3836	-15.0247	-15.0247	-15.0247	-15.0247	-13.0368	-15.0247	-11.7805	-15.0247	-12.7574	-15.0247	-15.0247	-15.0247	-14.1391	-15.0247	-15.0247	-14.515	-15.0247
282	Early nascent mesoderm	6.98617	-12.3333	-13.4641	-14.5496	-10.5872	-10.3485	-13.6686	-13.9071	-15.0247	-15.0247	-15.0247	-12.5189	-15.0247	-15.0247	-15.0247	-14.5496	-13.285	-13.4641	-11.3145	-14.5496	-12.1688	-15.0247	-14.5496	-15.0247	-15.0247	-15.0247	-15.0247	-14.5496	-15.0247
283	Early nascent mesoderm	7.00629	-11.6818	-12.464	-12.6333	-11.2105	-9.54013	-12.3125	-12.8251	-15.0247	-15.0247	-15.0247	-13.0465	-15.0247	-15.0247	-15.0247	-15.0247	-13.1714	-14.0392	-11.2444	-14.6169	-12.5462	-15.0247	-15.0247	-15.0247	-14.2993	-15.0247	-15.0247	-15.0247	-15.0247
284	Early nascent mesoderm	7.30282	-13.401	-14.7245	-13.916	-11.1074	-10.3777	-13.5136	-14.4762	-15.0247	-15.0247	-15.0247	-12.7226	-15.0247	-15.0247	-15.0247	-15.0247	-13.7691	-14.4762	-10.7737	-14.7245	-12.7226	-14.7245	-15.0247	-15.0247	-14.7245	-14.7245	-15.0247	-14.0797	-15.0247
287	Early nascent mesoderm	7.38209	-11.1741	-11.2932	-9.87234	-11.855	-9.94359	-11.855	-10.7989	-14.6622	-15.0247	-15.0247	-13.9253	-15.0247	-15.0247	-15.0247	-15.0247	-13.9253	-13.9253	-10.6928	-14.6622	-12.8781	-15.0247	-15.0247	-15.0247	-13.9253	-15.0247	-15.0247	-14.6622	-15.0247
288	Early nascent mesoderm	7.0419	-12.4121	-12.7856	-13.1022	-10.9936	-10.4524	-14.0759	-14.0759	-15.0247	-15.0247	-15.0247	-12.9353	-15.0247	-15.0247	-15.0247	-15.0247	-14.0759	-12.3063	-11.1679	-14.4737	-12.6501	-15.0247	-15.0247	-15.0247	-15.0247	-15.0247	-15.0247	-14.4737	-15.0247
289	Early nascent mesoderm	7.13919	-13.8147	-14.5008	-13.8147	-10.454	-9.56129	-14.2964	-14.2964	-15.0247	-15.0247	-15.0247	-12.5977	-15.0247	-15.0247	-15.0247	-15.0247	-14.1174	-14.7391	-10.7315	-14.2964	-12.5977	-15.0247	-14.7391	-15.0247	-15.0247	-15.0247	-15.0247	-15.0247	-15.0247
292	Early nascent mesoderm	6.86631	-11.8572	-13.1522	-12.6629	-10.6048	-10.0357	-13.0402	-14.6509	-15.0247	-15.0247	-15.0247	-13.7151	-15.0247	-15.0247	-15.0247	-15.0247	-13.4064	-13.1522	-12.0609	-14.1084	-13.1522	-15.0247	-14.6509	-15.0247	-14.3543	-15.0247	-14.1084	-14.1084	-15.0247
294	Early nascent mesoderm	6.85146	-11.4142	-12.0138	-10.1962	-10.8524	-9.71629	-11.0671	-12.3467	-15.0247	-15.0247	-15.0247	-15.0247	-15.0247	-15.0247	-15.0247	-14.1523	-14.1523	-14.1523	-11.1463	-15.0247	-12.5473	-15.0247	-15.0247	-14.5235	-15.0247	-15.0247	-15.0247	-15.0247	-15.0247
295	Early nascent mesoderm	7.01627	-12.7056	-13.0516	-12.3053	-10.711	-9.38245	-12.7056	-13.6484	-15.0247	-15.0247	-15.0247	-13.8044	-15.0247	-15.0247	-15.0247	-15.0247	-13.8044	-14.4093	-11.3575	-15.0247	-13.1528	-15.0247	-15.0247	-15.0247	-14.6844	-15.0247	-14.4093	-14.6844	-15.0247
297	Early nascent mesoderm	6.95446	-10.7434	-11.4178	-10.2235	-11.8167	-9.65245	-11.4892	-11.6711	-15.0247	-14.5471	-15.0247	-13.5569	-15.0247	-15.0247	-15.0247	-14.7662	-13.1966	-14.1889	-11.3497	-15.0247	-12.3699	-14.7662	-15.0247	-15.0247	-14.5471	-15.0247	-15.0247	-14.7662	-15.0247
301	Early nascent mesoderm	6.84647	-12.4313	-12.194	-11.6037	-11.2992	-10.0944	-12.6144	-12.7155	-14.5814	-14.5814	-15.0247	-13.7386	-15.0247	-15.0247	-15.0247	-14.2429	-13.3657	-13.2101	-11.6037	-13.9688	-12.6144	-15.0247	-15.0247	-15.0247	-15.0247	-15.0247	-15.0247	-14.5814	-15.0247
302	Early nascent mesoderm	7.21496	-12.3132	-12.5628	-11.9743	-10.7739	-9.55351	-13.7692	-13.5735	-15.0247	-15.0247	-15.0247	-13.7692	-15.0247	-15.0247	-15.0247	-15.0247	-14.5951	-13.9957	-11.1988	-14.5951	-12.9814	-15.0247	-14.5951	-15.0247	-14.5951	-15.0247	-14.5951	-14.5951	-15.0247
303	Early nascent mesoderm	6.99295	-11.6432	-12.3966	-10.9763	-10.858	-10.1536	-12.2907	-12.6352	-15.0247	-15.0247	-15.0247	-14.4678	-15.0247	-15.0247	-15.0247	-15.0247	-13.2782	-13.2782	-10.8964	-15.0247	-12.6352	-15.0247	-15.0247	-15.0247	-15.0247	-15.0247	-14.4678	-15.0247	-15.0247
304	Early nascent mesoderm	7.24609	-12.679	-11.5586	-10.4441	-11.1353	-10.4631	-12.9748	-11.7327	-15.0247	-15.0247	-15.0247	-13.0886	-15.0247	-15.0247	-15.0247	-14.067	-13.4964	-12.679	-10.6913	-13.8507	-12.2906	-15.0247	-15.0247	-15.0247	-14.6306	-14.6306	-15.0247	-14.3214	-15.0247
305	Early nascent mesoderm	6.92123	-13.1019	-13.7642	-13.568	-9.97579	-9.6626	-12.8581	-13.9913	-14.5928	-15.0247	-15.0247	-13.1019	-15.0247	-15.0247	-15.0247	-15.0247	-14.2609	-13.568	-11.1219	-14.5928	-12.5558	-14.5928	-15.0247	-15.0247	-15.0247	-15.0247	-15.0247	-15.0247	-15.0247
307	Early nascent mesoderm	7.22621	-11.8538	-12.0165	-10.4556	-11.8538	-9.47638	-11.9602	-12.2667	-14.0533	-14.3105	-14.0533	-13.0678	-15.0247	-14.6239	-15.0247	-14.6239	-14.6239	-15.0247	-10.9636	-13.835	-12.7488	-14.6239	-15.0247	-15.0247	-14.3105	-15.0247	-15.0247	-14.3105	-15.0247
308	Early nascent mesoderm	6.91024	-11.6606	-11.8063	-10.5936	-10.8859	-9.74745	-11.4071	-11.8063	-15.0247	-15.0247	-15.0247	-14.0326	-15.0247	-15.0247	-15.0247	-15.0247	-13.3576	-14.1838	-11.2953	-14.5438	-12.6047	-14.7643	-14.7643	-15.0247	-14.5438	-15.0247	-15.0247	-15.0247	-15.0247
309	Early nascent mesoderm	7.0979	-13.4148	-13.7226	-12.6729	-10.6367	-9.74592	-13.9052	-13.2825	-15.0247	-15.0247	-15.0247	-12.8489	-15.0247	-15.0247	-15.0247	-15.0247	-13.9052	-14.3589	-10.5203	-14.6537	-12.7582	-15.0247	-15.0247	-15.0247	-15.0247	-15.0247	-14.6537	-14.1143	-15.0247
310	Early nascent mesoderm	7.06197	-11.863	-11.8105	-10.837	-10.8904	-9.91817	-11.8105	-12.0941	-15.0247	-15.0247	-15.0247	-13.4459	-14.6119	-15.0247	-15.0247	-14.2914	-13.2942	-13.0316	-11.1588	-14.2914	-12.4474	-14.6119	-14.6119	-15.0247	-14.0293	-15.0247	-15.0247	-15.0247	-15.0247
311	Early nascent mesoderm	7.02652	-13.1025	-15.0247	-13.7647	-10.8477	-10.6169	-13.7647	-15.0247	-15.0247	-15.0247	-15.0247	-13.2418	-15.0247	-15.0247	-15.0247	-15.0247	-12.8588	-12.2321	-12.1613	-14.5931	-12.1613	-15.0247	-15.0247	-15.0247	-15.0247	-15.0247	-14.2613	-15.0247	-15.0247
313	Early nascent mesoderm	6.76971	-12.4743	-13.7689	-14.2642	-10.2501	-10.9603	-14.2642	-15.0247	-15.0247	-15.0247	-15.0247	-14.2642	-15.0247	-15.0247	-15.0247	-14.7245	-12.4743	-11.9941	-12.7223	-14.2642	-13.1078	-14.7245	-14.7245	-15.0247	-14.7245	-15.0247	-14.4761	-14.7245	-15.0247
315	Early nascent mesoderm	7.06416	-12.5839	-12.8725	-12.1376	-9.93834	-9.83745	-13.4549	-13.0418	-15.0247	-15.0247	-15.0247	-13.2336	-15.0247	-15.0247	-15.0247	-15.0247	-14.4473	-14.4473	-11.188	-14.0361	-12.2369	-15.0247	-14.4473	-15.0247	-15.0247	-15.0247	-15.0247	-15.0247	-15.0247
317	Early nascent mesoderm	7.24008	-11.6824	-12.3619	-11.1835	-11.1088	-9.60179	-12.5468	-11.9173	-14.5591	-15.0247	-15.0247	-12.2776	-15.0247	-15.0247	-15.0247	-15.0247	-13.6892	-14.5591	-10.5938	-14.5591	-12.4514	-15.0247	-15.0247	-15.0247	-14.5591	-15.0247	-15.0247	-14.2076	-15.0247
318	Early nascent mesoderm	6.92435	-12.5483	-14.3004	-14.6175	-10.5956	-10.6857	-14.3004	-14.6175	-15.0247	-14.6175	-15.0247	-13.4608	-15.0247	-15.0247	-15.0247	-15.0247	-13.0485	-14.0405	-11.5512	-14.3004	-12.7281	-15.0247	-15.0247	-15.0247	-13.8204	-15.0247	-14.3004	-14.6175	-15.0247
322	Early nascent mesoderm	7.16036	-11.1049	-11.8914	-10.0363	-11.039	-9.69469	-11.5792	-11.0716	-14.5881	-14.5881	-15.0247	-13.2283	-15.0247	-15.0247	-15.0247	-15.0247	-14.2534	-14.2534	-10.6226	-15.0247	-12.4525	-15.0247	-15.0247	-15.0247	-15.0247	-15.0247	-14.5881	-15.0247	-15.0247
324	Early nascent mesoderm	7.18813	-12.6861	-13.2445	-12.4714	-11.2188	-10.2714	-12.4714	-12.375	-14.5333	-14.5333	-15.0247	-13.4259	-15.0247	-15.0247	-15.0247	-14.1674	-13.8758	-13.0834	-11.5464	-13.4259	-12.1995	-15.0247	-15.0247	-15.0247	-15.0247	-15.0247	-14.5333	-15.0247	-15.0247
325	Early nascent mesoderm	6.98843	-11.9604	-12.0253	-10.566	-10.6403	-9.82626	-11.1912	-12.6883	-15.0247	-14.5724	-15.0247	-14.2285	-15.0247	-15.0247	-15.0247	-15.0247	-13.1857	-13.5182	-11.3075	-14.5724	-12.4029	-14.5724	-14.5724	-15.0247	-14.5724	-15.0247	-15.0247	-15.0247	-14.5724
327	Early nascent mesoderm	7.09529	-12.8994	-14.6065	-13.795	-11.1059	-9.92488	-14.0183	-13.2788	-15.0247	-15.0247	-15.0247	-14.0183	-15.0247	-15.0247	-15.0247	-15.0247	-14.2826	-14.6065	-11.1059	-15.0247	-12.7923	-15.0247	-15.0247	-15.0247	-15.0247	-15.0247	-15.0247	-14.0183	-15.0247
328	Early nascent mesoderm	6.87072	-12.7991	-14.0841	-13.1148	-9.9996	-9.95944	-13.0017	-14.6391	-14.6391	-15.0247	-15.0247	-12.7991	-15.0247	-15.0247	-15.0247	-15.0247	-14.0841	-14.0841	-10.8916	-14.6391	-13.5195	-15.0247	-15.0247	-15.0247	-15.0247	-15.0247	-15.0247	-14.6391	-15.0247
329	Early nascent mesoderm	7.61645	-14.1287	-13.8286	-12.6176	-11.8958	-9.65107	-13.3684	-11.8958	-15.0247	-15.0247	-15.0247	-12.6176	-15.0247	-15.0247	-15.0247	-15.0247	-13.8286	-13.8286	-11.2717	-14.1287	-12.505	-15.0247	-15.0247	-15.0247	-15.0247	-15.0247	-15.0247	-15.0247	-14.5082
335	Early nascent mesoderm	7.26051	-12.8388	-13.0595	-13.6386	-10.8724	-11.3308	-14.6212	-13.6386	-14.6212	-15.0247	-15.0247	-14.6212	-15.0247	-15.0247	-15.0247	-15.0247	-14.0478	-13.184	-11.5647	-13.6386	-12.8388	-15.0247	-15.0247	-15.0247	-13.8288	-15.0247	-14.6212	-14.6212	-15.0247
339	Early nascent mesoderm	7.0791	-12.9623	-12.4973	-13.1064	-11.1666	-11.0166	-13.8929	-14.1813	-15.0247	-15.0247	-15.0247	-12.4012	-15.0247	-15.0247	-15.0247	-15.0247	-13.2665	-12.9623	-11.8641	-14.1813	-13.2665	-15.0247	-15.0247	-15.0247	-14.5422	-15.0247	-15.0247	-14.1813	-15.0247
340	Early nascent mesoderm	7.12477	-12.8472	-13.9652	-12.6839	-9.79229	-10.4211	-13.6316	-13.9652	-15.0247	-15.0247	-15.0247	-13.3609	-15.0247	-15.0247	-15.0247	-15.0247	-13.9652	-14.3998	-11.083	-14.1662	-12.4041	-15.0247	-15.0247	-15.0247	-15.0247	-15.0247	-15.0247	-14.1662	-15.0247
341	Early nascent mesoderm	7.40679	-12.5442	-12.6202	-12.7004	-11.4894	-10.3616	-13.186	-13.0749	-15.0247	-15.0247	-15.0247	-12.7853	-15.0247	-15.0247	-15.0247	-14.6614	-14.1302	-13.5822	-10.818	-13.7428	-12.1015	-15.0247	-14.6614	-15.0247	-15.0247	-15.0247	-15.0247	-15.0247	-14.6614
342	Early nascent mesoderm	6.87587	-12.1508	-11.9121	-10.5079	-10.742	-9.66391	-11.6697	-12.7154	-15.0247	-15.0247	-15.0247	-13.9855	-15.0247	-15.0247	-15.0247	-15.0247	-13.1617	-14.687	-11.5972	-14.4135	-12.6406	-15.0247	-14.687	-15.0247	-15.0247	-15.0247	-14.687	-15.0247	-15.0247
343	Early nascent mesoderm	7.36853	-12.7966	-13.1638	-12.1533	-11.5649	-10.6686	-13.6577	-13.6577	-15.0247	-15.0247	-15.0247	-12.7966	-15.0247	-15.0247	-15.0247	-15.0247	-13.6577	-13.987	-11.3714	-15.0247	-12.261	-15.0247	-15.0247	-14.4145	-13.987	-15.0247	-15.0247	-14.4145	-15.0247
344	Early nascent mesoderm	6.94144	-12.2053	-11.8592	-11.2428	-10.7634	-10.0866	-11.7602	-13.482	-15.0247	-15.0247	-15.0247	-13.3322	-15.0247	-15.0247	-15.0247	-14.6254	-13.8385	-13.8385	-10.8373	-14.313	-11.9115	-15.0247	-15.0247	-15.0247	-14.313	-15.0247	-15.0247	-14.6254	-15.0247
345	Early nascent mesoderm	7.29391	-12.8739	-13.3514	-13.093	-11.081	-10.889	-14.3237	-13.5003	-15.0247	-15.0247	-15.0247	-14.6321	-15.0247	-15.0247	-15.0247	-14.6321	-13.3514	-12.6838	-12.5158	-13.854	-12.5158	-15.0247	-15.0247	-15.0247	-15.0247	-15.0247	-15.0247	-14.6321	-15.0247
348	Early nascent mesoderm	7.01569	-12.7156	-13.4504	-13.2287	-10.5805	-10.3122	-12.8672	-12.8672	-15.0247	-15.0247	-15.0247	-13.2287	-15.0247	-15.0247	-15.0247	-14.445	-14.0327	-14.445	-10.8699	-15.0247	-12.5783	-15.0247	-15.0247	-15.0247	-15.0247	-15.0247	-15.0247	-15.0247	-14.445
350	Early nascent mesoderm	7.00265	-11.0885	-11.2678	-9.21516	-10.4037	-10.1191	-12.0619	-11.1576	-14.2462	-14.2462	-15.0247	-13.7433	-15.0247	-15.0247	-15.0247	-13.0755	-13.0755	-12.9477	-11.0552	-13.5452	-11.764	-15.0247	-15.0247	-15.0247	-15.0247	-15.0247	-15.0247	-13.9729	-15.0247
351	Early nascent mesoderm	7.32467	-13.3413	-13.8061	-14.4962	-11.021	-10.0463	-13.5551	-14.4962	-14.4962	-15.0247	-15.0247	-11.7913	-15.0247	-15.0247	-15.0247	-15.0247	-14.1103	-14.1103	-10.6086	-15.0247	-12.9903	-15.0247	-15.0247	-15.0247	-15.0247	-15.0247	-15.0247	-15.0247	-15.0247
352	Early nascent mesoderm	7.09425	-11.9413	-12.5321	-11.7701	-10.1257	-10.1963	-12.2814	-13.5496	-15.0247	-15.0247	-15.0247	-12.8357	-15.0247	-14.5853	-15.0247	-15.0247	-13.9765	-13.9765	-11.3525	-15.0247	-12.5321	-15.0247	-14.249	-15.0247	-14.5853	-15.0247	-15.0247	-15.0247	-15.0247
353	Early nascent mesoderm	7.08577	-10.9167	-11.6066	-10.8244	-11.5317	-9.28497	-11.6066	-11.4604	-15.0247	-15.0247	-15.0247	-13.4422	-15.0247	-15.0247	-15.0247	-15.0247	-13.4422	-14.374	-11.8581	-14.374	-12.5497	-15.0247	-14.1333	-14.6629	-15.0247	-15.0247	-15.0247	-15.0247	-15.0247
355	Early nascent mesoderm	6.78865	-11.4241	-12.4187	-12.0839	-11.0295	-9.62066	-11.2464	-13.8407	-15.0247	-15.0247	-15.0247	-13.4846	-15.0247	-15.0247	-15.0247	-15.0247	-12.6645	-14.3145	-12.2086	-15.0247	-13.1993	-14.6263	-15.0247	-15.0247	-14.6263	-15.0247	-15.0247	-14.6263	-14.6263
356	Early nascent mesoderm	7.07234	-14.3782	-14.3782	-14.3782	-10.7486	-10.059	-14.1387	-15.0247	-14.6655	-15.0247	-15.0247	-12.4872	-15.0247	-15.0247	-15.0247	-15.0247	-13.0885	-14.3782	-10.7071	-13.9333	-13.1992	-15.0247	-15.0247	-15.0247	-15.0247	-15.0247	-14.6655	-14.6655	-15.0247
359	Early nascent mesoderm	7.11994	-11.0132	-12.5068	-10.4584	-10.8159	-9.64424	-11.1931	-11.6386	-15.0247	-14.4662	-15.0247	-12.6311	-15.0247	-15.0247	-15.0247	-15.0247	-13.0849	-14.0646	-11.4551	-14.0646	-12.3924	-15.0247	-14.4662	-15.0247	-15.0247	-15.0247	-15.0247	-15.0247	-15.0247
360	Early nascent mesoderm	6.90541	-12.6907	-14.0172	-14.0172	-10.3858	-11.2382	-14.0172	-14.6059	-14.6059	-15.0247	-15.0247	-14.0172	-15.0247	-15.0247	-15.0247	-15.0247	-13.0134	-12.3491	-12.3491	-14.2817	-12.6907	-14.6059	-15.0247	-15.0247	-15.0247	-15.0247	-14.6059	-15.0247	-15.0247
366	Early nascent mesoderm	7.01796	-11.8577	-13.29	-12.5249	-10.9123	-10.2909	-13.4419	-13.8042	-15.0247	-15.0247	-15.0247	-12.1531	-15.0247	-15.0247	-15.0247	-15.0247	-13.6117	-13.6117	-11.9121	-14.6105	-13.29	-14.6105	-15.0247	-15.0247	-14.0263	-15.0247	-14.289	-15.0247	-15.0247
367	Early nascent mesoderm	7.07367	-14.0352	-14.2961	-14.6149	-10.1871	-10.0603	-14.2961	-15.0247	-15.0247	-15.0247	-15.0247	-12.9254	-15.0247	-15.0247	-15.0247	-15.0247	-13.8143	-13.1656	-11.1699	-14.6149	-12.3057	-15.0247	-15.0247	-15.0247	-14.6149	-15.0247	-15.0247	-15.0247	-15.0247
369	Early nascent mesoderm	6.88151	-10.6022	-12.0258	-10.4317	-12.9447	-9.17944	-11.5364	-11.3426	-15.0247	-15.0247	-15.0247	-14.4036	-15.0247	-15.0247	-15.0247	-15.0247	-14.4036	-14.4036	-11.1189	-13.9709	-12.9447	-15.0247	-15.0247	-15.0247	-14.4036	-15.0247	-15.0247	-14.4036	-15.0247
370	Early nascent mesoderm	7.38492	-11.9892	-11.9272	-10.4593	-11.6519	-9.43509	-12.6134	-11.2216	-14.5811	-14.2423	-15.0247	-13.3649	-15.0247	-15.0247	-15.0247	-15.0247	-13.3649	-14.5811	-10.7498	-14.5811	-12.3468	-14.5811	-15.0247	-15.0247	-14.5811	-15.0247	-15.0247	-15.0247	-15.0247
372	Early nascent mesoderm	7.27184	-12.8657	-13.1091	-13.402	-11.2722	-11.0977	-13.7699	-14.2649	-13.9963	-15.0247	-15.0247	-13.2481	-15.0247	-15.0247	-15.0247	-15.0247	-13.5742	-11.652	-11.9161	-15.0247	-12.9823	-15.0247	-15.0247	-15.0247	-14.5954	-15.0247	-15.0247	-14.2649	-15.0247
373	Early nascent mesoderm	7.17026	-13.9082	-14.1938	-13.9082	-11.2329	-10.2444	-13.4655	-14.5502	-15.0247	-15.0247	-15.0247	-12.8533	-15.0247	-15.0247	-15.0247	-15.0247	-13.6699	-14.5502	-11.0431	-14.5502	-12.9837	-14.5502	-15.0247	-15.0247	-15.0247	-15.0247	-15.0247	-14.5502	-15.0247
377	Early nascent mesoderm	7.1098	-13.574	-14.5953	-13.7697	-10.6979	-9.709	-13.574	-13.9961	-15.0247	-15.0247	-15.0247	-12.6573	-15.0247	-15.0247	-15.0247	-15.0247	-13.9961	-15.0247	-10.7231	-15.0247	-12.7576	-14.2648	-15.0247	-15.0247	-15.0247	-15.0247	-15.0247	-15.0247	-15.0247
378	Early nascent mesoderm	7.39632	-12.4344	-11.9796	-10.5161	-11.8852	-9.7208	-13.9433	-11.6343	-14.385	-15.0247	-15.0247	-12.5747	-15.0247	-15.0247	-15.0247	-15.0247	-13.9433	-14.385	-10.7456	-13.6057	-12.7301	-15.0247	-15.0247	-15.0247	-14.385	-15.0247	-14.385	-14.385	-15.0247
380	Early nascent mesoderm	6.88286	-11.9578	-14.2063	-14.0118	-11.4466	-10.5408	-14.6976	-15.0247	-14.6976	-15.0247	-15.0247	-14.6976	-15.0247	-15.0247	-15.0247	-15.0247	-13.199	-12.3025	-13.199	-15.0247	-12.3025	-14.0118	-15.0247	-15.0247	-15.0247	-15.0247	-14.2063	-14.6976	-14.6976
381	Early nascent mesoderm	6.99482	-12.1888	-11.9277	-11.2936	-11.3458	-10.6114	-12.0096	-12.0096	-15.0247	-15.0247	-15.0247	-14.4666	-15.0247	-15.0247	-15.0247	-15.0247	-13.7516	-12.508	-11.8502	-14.0652	-12.0096	-15.0247	-14.4666	-15.0247	-15.0247	-15.0247	-14.4666	-13.7516	-15.0247
382	Early nascent mesoderm	7.22112	-12.7151	-12.8667	-12.5778	-10.7539	-10.2067	-13.2283	-13.712	-15.0247	-15.0247	-15.0247	-12.0382	-15.0247	-15.0247	-15.0247	-15.0247	-14.0324	-14.4448	-10.9517	-15.0247	-12.2305	-15.0247	-15.0247	-15.0247	-15.0247	-15.0247	-15.0247	-15.0247	-15.0247
384	Early nascent mesoderm	6.92054	-12.0749	-11.7624	-10.9001	-10.3222	-9.70766	-12.0067	-12.4743	-15.0247	-15.0247	-15.0247	-13.7058	-15.0247	-15.0247	-15.0247	-15.0247	-13.7058	-13.7058	-10.4075	-14.2195	-12.5694	-15.0247	-15.0247	-15.0247	-14.2195	-15.0247	-15.0247	-14.5666	-15.0247
385	Early nascent mesoderm	7.00521	-11.9289	-11.7078	-11.0158	-10.8559	-10.5198	-12.0976	-12.6333	-15.0247	-15.0247	-15.0247	-13.2766	-15.0247	-15.0247	-15.0247	-14.4671	-12.0976	-13.2766	-10.8942	-14.0659	-12.3947	-15.0247	-15.0247	-15.0247	-15.0247	-15.0247	-15.0247	-15.0247	-15.0247
388	Early nascent mesoderm	6.93456	-11.8418	-14.2111	-13.556	-10.2558	-10.763	-13.556	-14.6998	-14.6998	-15.0247	-15.0247	-14.0174	-15.0247	-15.0247	-15.0247	-15.0247	-13.2069	-13.694	-11.8418	-14.2111	-12.012	-15.0247	-14.4349	-15.0247	-14.6998	-15.0247	-14.4349	-14.6998	-15.0247
393	Early nascent mesoderm	7.43647	-13.1052	-13.1052	-13.9453	-11.238	-10.4507	-13.9453	-14.3863	-15.0247	-15.0247	-14.3863	-11.4241	-14.3863	-15.0247	-15.0247	-15.0247	-13.9453	-14.3863	-10.7083	-14.3863	-12.4376	-15.0247	-15.0247	-15.0247	-14.3863	-15.0247	-15.0247	-13.9453	-15.0247
396	Early nascent mesoderm	7.05076	-11.9969	-13.7841	-11.9378	-10.3124	-9.79743	-12.7773	-13.7841	-15.0247	-15.0247	-15.0247	-13.2654	-15.0247	-15.0247	-15.0247	-15.0247	-13.1271	-14.6016	-10.7983	-15.0247	-13.7841	-14.6016	-14.6016	-15.0247	-15.0247	-15.0247	-15.0247	-14.6016	-15.0247
397	Early nascent mesoderm	7.22874	-12.3071	-11.7137	-11.0361	-10.8464	-10.505	-12.7864	-12.7864	-15.0247	-15.0247	-15.0247	-13.7101	-15.0247	-15.0247	-15.0247	-15.0247	-13.5091	-13.3327	-11.0703	-14.2225	-12.6769	-15.0247	-14.2225	-15.0247	-15.0247	-15.0247	-15.0247	-14.5686	-15.0247
400	Early nascent mesoderm	7.14956	-11.3955	-11.9029	-11.3124	-11.3955	-9.50865	-12.0299	-11.965	-15.0247	-14.5738	-15.0247	-13.346	-15.0247	-15.0247	-15.0247	-15.0247	-13.346	-14.5738	-10.8946	-14.5738	-12.8016	-15.0247	-15.0247	-15.0247	-14.5738	-15.0247	-15.0247	-14.5738	-15.0247
401	Early nascent mesoderm	7.0587	-13.1249	-13.5879	-12.775	-10.6698	-10.0843	-12.8825	-13.2634	-15.0247	-15.0247	-15.0247	-13.4165	-15.0247	-15.0247	-15.0247	-14.6009	-13.4165	-15.0247	-11.4079	-14.2738	-12.2582	-15.0247	-15.0247	-15.0247	-15.0247	-15.0247	-14.6009	-15.0247	-14.6009
403	Early nascent mesoderm	7.21751	-12.6113	-13.9003	-13.1164	-10.9942	-9.98626	-13.1164	-13.4557	-15.0247	-15.0247	-15.0247	-12.9726	-15.0247	-15.0247	-15.0247	-15.0247	-13.6609	-14.1873	-10.8302	-15.0247	-12.6113	-15.0247	-15.0247	-15.0247	-14.1873	-15.0247	-14.5461	-15.0247	-15.0247
409	Early nascent mesoderm	7.12029	-11.8509	-11.5324	-11.1353	-10.7558	-10.1405	-13.147	-12.6993	-15.0247	-14.4928	-15.0247	-12.4631	-15.0247	-15.0247	-15.0247	-15.0247	-14.1051	-15.0247	-10.4831	-15.0247	-12.8337	-14.4928	-15.0247	-15.0247	-14.1051	-15.0247	-14.4928	-15.0247	-15.0247
410	Early nascent mesoderm	7.26953	-11.9672	-13.9915	-13.6631	-10.7532	-10.2612	-14.4175	-15.0247	-14.4175	-14.4175	-15.0247	-12.0608	-15.0247	-15.0247	-15.0247	-15.0247	-13.6631	-14.4175	-10.7146	-14.4175	-12.2686	-15.0247	-14.4175	-15.0247	-15.0247	-15.0247	-15.0247	-13.6631	-15.0247
411	Early nascent mesoderm	7.23254	-13.372	-15.0247	-14.4055	-10.8639	-9.67886	-14.1734	-14.6821	-15.0247	-15.0247	-15.0247	-12.6218	-15.0247	-15.0247	-15.0247	-15.0247	-13.7981	-14.1734	-10.9999	-15.0247	-13.0435	-14.4055	-15.0247	-15.0247	-15.0247	-15.0247	-15.0247	-14.6821	-15.0247
416	Early nascent mesoderm	7.01187	-11.3108	-11.8245	-11.0481	-11.3472	-9.6682	-11.3847	-12.5427	-15.0247	-15.0247	-15.0247	-13.1683	-15.0247	-15.0247	-15.0247	-15.0247	-13.6252	-14.0371	-11.4231	-14.6158	-13.0433	-15.0247	-14.6158	-15.0247	-15.0247	-15.0247	-15.0247	-15.0247	-15.0247
422	Early nascent mesoderm	7.04718	-12.7575	-13.3073	-12.6475	-10.47	-9.73413	-13.149	-13.9243	-15.0247	-15.0247	-15.0247	-13.4852	-15.0247	-15.0247	-15.0247	-14.2068	-13.149	-14.2068	-11.6276	-14.5586	-13.149	-14.2068	-15.0247	-15.0247	-14.2068	-15.0247	-14.5586	-14.5586	-15.0247
423	Early nascent mesoderm	6.79372	-10.9293	-11.9865	-11.1848	-10.6338	-10.3257	-11.5666	-12.9104	-14.3878	-15.0247	-15.0247	-14.3878	-15.0247	-15.0247	-15.0247	-15.0247	-12.1959	-13.9475	-12.5811	-13.9475	-12.5811	-15.0247	-15.0247	-15.0247	-15.0247	-15.0247	-15.0247	-15.0247	-15.0247
425	Early nascent mesoderm	7.42584	-11.2401	-11.8656	-10.8752	-10.7063	-9.35794	-11.7298	-11.7298	-15.0247	-14.4979	-15.0247	-12.8466	-15.0247	-15.0247	-15.0247	-15.0247	-14.1129	-15.0247	-11.108	-15.0247	-12.9944	-15.0247	-15.0247	-15.0247	-15.0247	-15.0247	-15.0247	-14.4979	-15.0247
426	Early nascent mesoderm	6.92409	-13.0177	-15.0247	-13.8268	-10.3968	-10.0614	-13.8268	-14.1273	-15.0247	-14.5073	-15.0247	-13.1814	-15.0247	-15.0247	-15.0247	-15.0247	-13.5782	-14.5073	-11.6943	-13.8268	-12.7371	-15.0247	-15.0247	-15.0247	-14.5073	-15.0247	-15.0247	-15.0247	-15.0247
429	Early nascent mesoderm	7.37616	-13.5315	-14.4849	-13.5315	-10.8353	-10.2056	-14.4849	-14.0929	-15.0247	-15.0247	-15.0247	-13.5315	-15.0247	-15.0247	-15.0247	-15.0247	-14.0929	-14.4849	-11.7583	-14.4849	-12.6787	-15.0247	-15.0247	-15.0247	-15.0247	-15.0247	-14.4849	-14.0929	-14.4849
431	Early nascent mesoderm	6.9546	-12.5186	-11.8869	-11.6515	-11.3284	-11.1137	-12.6571	-12.9818	-15.0247	-14.4205	-15.0247	-14.4205	-15.0247	-15.0247	-15.0247	-15.0247	-12.1684	-13.4016	-11.3875	-15.0247	-12.6571	-15.0247	-13.6684	-15.0247	-15.0247	-15.0247	-15.0247	-14.4205	-15.0247
435	Early nascent mesoderm	7.03192	-11.7584	-11.7584	-10.7653	-11.2965	-10.3016	-12.2383	-12.2383	-15.0247	-14.0929	-15.0247	-13.3159	-15.0247	-15.0247	-15.0247	-15.0247	-13.7851	-12.8136	-11.3468	-14.0929	-12.4417	-15.0247	-15.0247	-15.0247	-15.0247	-15.0247	-14.4849	-14.4849	-15.0247
437	Early nascent mesoderm	7.10636	-12.9304	-14.3515	-14.1049	-10.52	-10.638	-14.3515	-14.1049	-15.0247	-15.0247	-15.0247	-13.5477	-15.0247	-15.0247	-15.0247	-15.0247	-14.1049	-12.7423	-11.8038	-13.8943	-12.1101	-15.0247	-15.0247	-15.0247	-15.0247	-15.0247	-14.6492	-15.0247	-15.0247
438	Early nascent mesoderm	7.31321	-12.7843	-13.2899	-13.5073	-10.8001	-9.58588	-12.934	-13.7635	-14.4731	-15.0247	-15.0247	-12.4106	-15.0247	-15.0247	-15.0247	-15.0247	-15.0247	-13.5073	-10.5083	-15.0247	-12.934	-14.4731	-15.0247	-15.0247	-15.0247	-15.0247	-15.0247	-15.0247	-15.0247
439	Early nascent mesoderm	7.26944	-12.5642	-12.2475	-12.822	-10.8455	-10.4415	-12.6873	-13.5384	-15.0247	-15.0247	-15.0247	-13.5384	-15.0247	-15.0247	-15.0247	-15.0247	-14.4882	-13.1362	-11.9108	-13.5384	-12.822	-15.0247	-15.0247	-15.0247	-14.4882	-15.0247	-15.0247	-15.0247	-15.0247
441	Early nascent mesoderm	7.02185	-12.3711	-12.3711	-11.6048	-10.6739	-9.61682	-12.2734	-12.8458	-15.0247	-15.0247	-15.0247	-13.5579	-15.0247	-15.0247	-15.0247	-15.0247	-12.7117	-14.4976	-11.6048	-14.4976	-12.8458	-15.0247	-15.0247	-15.0247	-14.4976	-15.0247	-15.0247	-15.0247	-15.0247
442	Early nascent mesoderm	7.07673	-12.6329	-13.1251	-12.8102	-11.0929	-10.2647	-13.3813	-14.0909	-14.6424	-15.0247	-15.0247	-13.2475	-15.0247	-15.0247	-15.0247	-15.0247	-13.3813	-13.1251	-11.4489	-14.6424	-12.2665	-15.0247	-15.0247	-15.0247	-14.3404	-15.0247	-14.6424	-14.6424	-15.0247
443	Early nascent mesoderm	6.91028	-12.2368	-12.4403	-10.8337	-11.3452	-10.4848	-12.4403	-13.5304	-15.0247	-15.0247	-15.0247	-13.5304	-15.0247	-15.0247	-15.0247	-14.4843	-13.5304	-13.5304	-11.2949	-15.0247	-12.3349	-15.0247	-15.0247	-15.0247	-14.0921	-15.0247	-15.0247	-15.0247	-15.0247
445	Early nascent mesoderm	7.15479	-11.9749	-13.0012	-11.5205	-10.5856	-9.58059	-11.9749	-13.9206	-15.0247	-15.0247	-15.0247	-13.144	-15.0247	-15.0247	-15.0247	-15.0247	-13.4807	-14.2039	-10.4634	-13.684	-12.8713	-15.0247	-15.0247	-15.0247	-14.5567	-15.0247	-15.0247	-15.0247	-14.5567
446	Early nascent mesoderm	7.24185	-12.6841	-13.2006	-13.6887	-10.9152	-10.0952	-13.0071	-14.013	-15.0247	-15.0247	-15.0247	-13.2006	-15.0247	-15.0247	-15.0247	-15.0247	-12.6841	-13.6887	-11.096	-14.013	-12.3045	-15.0247	-15.0247	-15.0247	-15.0247	-15.0247	-14.4319	-14.4319	-15.0247
451	Early nascent mesoderm	6.9735	-13.2645	-13.4447	-13.4447	-10.3204	-9.95304	-13.6508	-14.18	-14.5414	-15.0247	-15.0247	-13.8913	-15.0247	-15.0247	-15.0247	-14.5414	-14.18	-14.5414	-11.7988	-14.5414	-12.7088	-15.0247	-15.0247	-15.0247	-14.5414	-15.0247	-14.18	-15.0247	-15.0247
452	Early nascent mesoderm	7.11009	-12.7586	-13.2009	-14.5154	-10.6689	-10.9298	-15.0247	-15.0247	-15.0247	-15.0247	-15.0247	-13.2009	-15.0247	-15.0247	-15.0247	-15.0247	-13.0379	-12.7586	-11.7187	-13.842	-12.8915	-15.0247	-15.0247	-15.0247	-13.842	-15.0247	-15.0247	-13.842	-15.0247
453	Early nascent mesoderm	7.17917	-11.5727	-11.0937	-9.53017	-12.0932	-9.64034	-10.7105	-10.9169	-15.0247	-14.6117	-15.0247	-14.291	-14.6117	-15.0247	-15.0247	-15.0247	-13.0308	-13.4452	-11.6628	-14.0288	-12.8087	-15.0247	-14.6117	-14.0288	-15.0247	-15.0247	-15.0247	-15.0247	-15.0247
454	Early nascent mesoderm	7.11372	-12.8399	-13.8989	-13.454	-10.6529	-10.3339	-14.5454	-15.0247	-15.0247	-15.0247	-15.0247	-12.72	-15.0247	-15.0247	-15.0247	-15.0247	-13.2743	-13.6594	-11.1768	-14.5454	-12.72	-15.0247	-15.0247	-15.0247	-15.0247	-15.0247	-13.8989	-14.5454	-15.0247
461	Early nascent mesoderm	7.34083	-13.3529	-12.9274	-12.332	-11.0978	-9.94617	-13.1245	-14.3957	-15.0247	-15.0247	-15.0247	-13.1245	-15.0247	-15.0247	-15.0247	-15.0247	-13.6244	-13.9591	-11.6615	-15.0247	-11.9118	-15.0247	-15.0247	-14.3957	-14.3957	-15.0247	-15.0247	-14.3957	-15.0247
463	Early nascent mesoderm	7.14594	-12.2452	-12.6852	-12.8199	-11.5748	-9.51141	-12.067	-12.9685	-15.0247	-15.0247	-15.0247	-12.9685	-15.0247	-15.0247	-15.0247	-15.0247	-14.0968	-13.5367	-11.163	-14.0968	-12.562	-15.0247	-15.0247	-15.0247	-14.4874	-15.0247	-14.4874	-15.0247	-14.4874
466	Early nascent mesoderm	7.20504	-12.1173	-11.3948	-11.3948	-10.9156	-10.1579	-12.0167	-12.1173	-15.0247	-14.4	-15.0247	-12.4696	-15.0247	-15.0247	-15.0247	-15.0247	-13.1335	-15.0247	-10.6666	-15.0247	-11.7512	-15.0247	-15.0247	-15.0247	-15.0247	-15.0247	-15.0247	-15.0247	-15.0247
467	Early nascent mesoderm	6.96996	-11.703	-11.9375	-10.3526	-10.4251	-10.0708	-11.8957	-11.8155	-15.0247	-14.7028	-15.0247	-13.7029	-15.0247	-15.0247	-15.0247	-14.7028	-13.3245	-13.7029	-11.2971	-14.2175	-12.5655	-15.0247	-14.7028	-15.0247	-14.7028	-15.0247	-15.0247	-14.4398	-15.0247
469	Early nascent mesoderm	6.96491	-12.9658	-12.8489	-13.5604	-10.8081	-10.1421	-12.9658	-14.256	-15.0247	-15.0247	-15.0247	-13.7572	-15.0247	-15.0247	-15.0247	-15.0247	-12.9658	-13.5604	-11.2521	-15.0247	-13.0931	-15.0247	-13.9852	-15.0247	-15.0247	-15.0247	-15.0247	-14.256	-15.0247
470	Early nascent mesoderm	7.26042	-12.4312	-15.0247	-12.9416	-11.2227	-9.64468	-13.7386	-13.7386	-15.0247	-15.0247	-15.0247	-13.0696	-14.5814	-15.0247	-15.0247	-15.0247	-13.5401	-15.0247	-11.6036	-14.2428	-12.7154	-15.0247	-15.0247	-15.0247	-15.0247	-15.0247	-15.0247	-14.5814	-15.0247
471	Early nascent mesoderm	7.22401	-14.4492	-13.4588	-15.0247	-11.3507	-9.82374	-15.0247	-14.4492	-15.0247	-15.0247	-15.0247	-12.877	-15.0247	-15.0247	-15.0247	-15.0247	-13.0461	-14.4492	-11.8802	-15.0247	-13.2377	-15.0247	-15.0247	-14.4492	-15.0247	-15.0247	-15.0247	-14.0389	-15.0247
472	Early nascent mesoderm	6.87925	-13.4927	-14.5617	-14.5617	-10.1667	-11.6911	-14.2118	-15.0247	-15.0247	-14.7747	-15.0247	-13.9304	-15.0247	-15.0247	-15.0247	-14.7747	-12.7665	-11.991	-12.7106	-13.8079	-12.7665	-15.0247	-15.0247	-14.7747	-15.0247	-14.7747	-13.9304	-14.3762	-15.0247
478	Early nascent mesoderm	7.17426	-12.3969	-13.9195	-15.0247	-10.9273	-10.6223	-14.6598	-14.6598	-14.6598	-15.0247	-15.0247	-13.5774	-15.0247	-15.0247	-15.0247	-15.0247	-14.6598	-13.9195	-11.7565	-13.9195	-12.095	-15.0247	-15.0247	-15.0247	-14.6598	-15.0247	-15.0247	-14.6598	-15.0247
482	Early nascent mesoderm	6.94717	-13.0677	-13.673	-13.3388	-10.4903	-10.8847	-14.1086	-13.9483	-15.0247	-15.0247	-15.0247	-13.3388	-15.0247	-15.0247	-15.0247	-14.289	-12.9875	-12.5248	-12.4159	-14.4951	-12.7053	-14.7357	-15.0247	-15.0247	-14.289	-15.0247	-15.0247	-14.7357	-15.0247
484	Early nascent mesoderm	7.30544	-13.4835	-13.9229	-13.6865	-11.2582	-11.3852	-14.5578	-15.0247	-14.5578	-14.5578	-15.0247	-13.9229	-15.0247	-15.0247	-15.0247	-15.0247	-14.5578	-12.5431	-12.4477	-13.4835	-12.4477	-15.0247	-15.0247	-15.0247	-14.5578	-15.0247	-14.2057	-13.9229	-15.0247
485	Early nascent mesoderm	6.8889	-12.3666	-12.9137	-12.9137	-10.2577	-11.3296	-13.6133	-14.6111	-15.0247	-15.0247	-15.0247	-14.0276	-15.0247	-15.0247	-15.0247	-14.29	-12.8068	-11.8599	-12.7074	-13.8056	-12.2926	-15.0247	-14.29	-15.0247	-15.0247	-15.0247	-14.6111	-13.6133	-15.0247
487	Early nascent mesoderm	6.89076	-13.8764	-13.0099	-14.3392	-10.5864	-11.2409	-14.0893	-14.3392	-14.6416	-15.0247	-15.0247	-13.8764	-15.0247	-15.0247	-15.0247	-14.6416	-12.6303	-12.2638	-12.2638	-13.8764	-12.1398	-15.0247	-15.0247	-15.0247	-15.0247	-15.0247	-14.3392	-14.0893	-15.0247
489	Early nascent mesoderm	7.19307	-13.3035	-13.9213	-14.6605	-10.6654	-9.99857	-14.37	-14.6605	-15.0247	-15.0247	-15.0247	-12.8723	-15.0247	-15.0247	-15.0247	-15.0247	-14.37	-13.5796	-11.6358	-14.37	-12.8723	-15.0247	-14.6605	-15.0247	-14.37	-15.0247	-15.0247	-15.0247	-15.0247
492	Early nascent mesoderm	7.57741	-11.7585	-13.2326	-11.7585	-12.2704	-9.31556	-13.4147	-12.0285	-15.0247	-15.0247	-15.0247	-13.2326	-15.0247	-15.0247	-15.0247	-15.0247	-14.1599	-13.8666	-10.902	-14.1599	-13.2326	-14.5285	-14.5285	-15.0247	-15.0247	-15.0247	-15.0247	-15.0247	-15.0247
493	Early nascent mesoderm	7.5154	-12.5869	-12.24	-11.0837	-11.7816	-9.71511	-12.5869	-12.0255	-14.5724	-15.0247	-15.0247	-12.6884	-15.0247	-15.0247	-15.0247	-15.0247	-13.7186	-15.0247	-11.0837	-13.9512	-12.7976	-15.0247	-15.0247	-15.0247	-15.0247	-15.0247	-15.0247	-14.5724	-15.0247
496	Early nascent mesoderm	7.08871	-13.4369	-13.7999	-13.4369	-10.1962	-10.6515	-13.4369	-14.6086	-15.0247	-15.0247	-15.0247	-13.0216	-15.0247	-15.0247	-15.0247	-15.0247	-13.4369	-14.286	-11.0822	-14.0226	-12.5188	-15.0247	-15.0247	-15.0247	-15.0247	-15.0247	-15.0247	-15.0247	-15.0247
499	Early nascent mesoderm	6.98613	-12.6227	-12.6227	-13.5842	-10.5654	-9.43561	-13.0248	-14.5102	-15.0247	-15.0247	-15.0247	-12.7447	-15.0247	-15.0247	-15.0247	-15.0247	-13.0248	-15.0247	-11.2323	-15.0247	-13.5842	-15.0247	-15.0247	-15.0247	-14.1317	-15.0247	-15.0247	-14.5102	-15.0247
501	Early nascent mesoderm	6.95168	-12.8265	-14.1542	-14.673	-10.7601	-10.6218	-14.3904	-14.673	-15.0247	-15.0247	-15.0247	-13.4725	-15.0247	-15.0247	-15.0247	-15.0247	-13.0114	-13.2236	-11.648	-14.1542	-12.2596	-14.673	-15.0247	-15.0247	-15.0247	-15.0247	-14.3904	-15.0247	-15.0247
504	Early nascent mesoderm	7.18226	-11.6906	-11.9622	-11.0512	-10.6393	-9.87054	-12.499	-12.297	-15.0247	-15.0247	-15.0247	-13.5756	-15.0247	-15.0247	-15.0247	-15.0247	-13.8244	-13.8244	-11.4102	-13.1784	-12.297	-14.506	-15.0247	-14.506	-14.506	-15.0247	-15.0247	-14.506	-15.0247
506	Early nascent mesoderm	7.26631	-13.5505	-13.8021	-13.5505	-11.183	-9.6512	-13.1499	-15.0247	-15.0247	-15.0247	-15.0247	-12.9849	-15.0247	-15.0247	-15.0247	-15.0247	-14.107	-15.0247	-11.0962	-14.494	-13.1499	-15.0247	-15.0247	-15.0247	-14.494	-15.0247	-14.107	-14.494	-15.0247
507	Early nascent mesoderm	7.01306	-11.7533	-11.4477	-11.1957	-11.1957	-9.4697	-12.055	-12.6741	-15.0247	-15.0247	-15.0247	-14.4831	-15.0247	-15.0247	-15.0247	-15.0247	-14.4831	-13.7818	-11.823	-13.7818	-12.8091	-15.0247	-15.0247	-15.0247	-15.0247	-15.0247	-14.4831	-15.0247	-15.0247
509	Early nascent mesoderm	7.2282	-12.5348	-14.4272	-14.006	-10.563	-11.3467	-13.6804	-15.0247	-15.0247	-15.0247	-15.0247	-13.4149	-15.0247	-15.0247	-15.0247	-15.0247	-14.006	-14.006	-11.9922	-15.0247	-13.1907	-15.0247	-15.0247	-15.0247	-14.4272	-15.0247	-15.0247	-15.0247	-15.0247
510	Early nascent mesoderm	7.05029	-14.3618	-14.6555	-14.1179	-10.9841	-9.44995	-14.6555	-14.1179	-15.0247	-14.6555	-15.0247	-12.7643	-15.0247	-15.0247	-15.0247	-15.0247	-13.2878	-14.6555	-11.3955	-14.1179	-12.8549	-15.0247	-14.6555	-15.0247	-15.0247	-15.0247	-15.0247	-15.0247	-15.0247
514	Early nascent mesoderm	6.92897	-11.84	-12.0716	-12.2497	-10.5863	-9.90702	-12.8241	-13.1381	-15.0247	-15.0247	-15.0247	-12.8241	-15.0247	-15.0247	-15.0247	-15.0247	-14.0993	-13.5401	-11.1679	-14.489	-12.5663	-15.0247	-15.0247	-15.0247	-15.0247	-15.0247	-15.0247	-14.489	-15.0247
516	Early nascent mesoderm	7.11374	-14.5084	-15.0247	-14.129	-10.8381	-9.86083	-14.5084	-15.0247	-15.0247	-15.0247	-15.0247	-11.4175	-15.0247	-15.0247	-15.0247	-15.0247	-13.8289	-13.5806	-11.0989	-15.0247	-12.8735	-15.0247	-15.0247	-15.0247	-15.0247	-15.0247	-14.5084	-14.129	-15.0247
517	Early nascent mesoderm	7.25654	-11.8369	-11.7537	-10.8305	-10.8737	-9.74463	-11.3357	-11.462	-15.0247	-13.967	-15.0247	-13.6338	-15.0247	-15.0247	-15.0247	-15.0247	-15.0247	-14.401	-11.0611	-15.0247	-12.2279	-15.0247	-15.0247	-15.0247	-14.401	-15.0247	-15.0247	-14.401	-15.0247
518	Early nascent mesoderm	6.90704	-12.4284	-14.5514	-12.4284	-11.2368	-10.169	-14.5514	-13.1303	-15.0247	-14.5514	-15.0247	-13.4683	-15.0247	-15.0247	-15.0247	-14.5514	-12.987	-13.9105	-11.7705	-14.1956	-12.8566	-15.0247	-14.5514	-15.0247	-14.1956	-15.0247	-15.0247	-15.0247	-15.0247
523	Early nascent mesoderm	6.97626	-12.9149	-14.0631	-14.4652	-10.6071	-11.0975	-15.0247	-15.0247	-15.0247	-15.0247	-15.0247	-14.4652	-15.0247	-15.0247	-15.0247	-15.0247	-14.4652	-12.9149	-12.0057	-14.4652	-12.7647	-15.0247	-15.0247	-15.0247	-15.0247	-15.0247	-15.0247	-14.0631	-15.0247
525	Early nascent mesoderm	7.0661	-11.9403	-12.7795	-11.066	-11.8712	-9.82508	-12.0891	-12.255	-15.0247	-14.5232	-15.0247	-13.2198	-15.0247	-15.0247	-15.0247	-15.0247	-14.1518	-14.5232	-11.1866	-13.8567	-12.4426	-15.0247	-14.5232	-14.5232	-14.5232	-15.0247	-14.5232	-15.0247	-15.0247
527	Early nascent mesoderm	7.26701	-11.3661	-11.8663	-11.9543	-11.1428	-9.5889	-11.3661	-12.4994	-15.0247	-15.0247	-15.0247	-13.1596	-13.9841	-15.0247	-15.0247	-14.4125	-13.1596	-13.6541	-10.333	-15.0247	-12.2562	-14.4125	-15.0247	-15.0247	-14.4125	-15.0247	-14.4125	-15.0247	-15.0247
529	Early nascent mesoderm	6.98307	-11.682	-12.86	-12.3865	-10.8216	-9.56164	-11.4534	-12.86	-15.0247	-15.0247	-15.0247	-13.8191	-15.0247	-15.0247	-15.0247	-15.0247	-13.8191	-13.5695	-12.1117	-15.0247	-13.1716	-15.0247	-15.0247	-15.0247	-14.5032	-15.0247	-15.0247	-15.0247	-15.0247
530	Early nascent mesoderm	7.16136	-13.6033	-12.5716	-12.0772	-10.8721	-9.4231	-13.0997	-13.0997	-15.0247	-15.0247	-15.0247	-13.3296	-15.0247	-15.0247	-15.0247	-15.0247	-15.0247	-13.9413	-10.4101	-15.0247	-12.4312	-15.0247	-15.0247	-15.0247	-15.0247	-15.0247	-15.0247	-15.0247	-15.0247
531	Early nascent mesoderm	7.13846	-13.2697	-13.4885	-13.2697	-10.3952	-9.94665	-14.4639	-15.0247	-14.4639	-15.0247	-15.0247	-13.2697	-15.0247	-15.0247	-15.0247	-15.0247	-13.7466	-12.501	-10.885	-14.0611	-12.7615	-15.0247	-15.0247	-15.0247	-15.0247	-15.0247	-14.4639	-14.4639	-15.0247
535	Early nascent mesoderm	7.19296	-13.6448	-13.8859	-12.8213	-11.7299	-9.94352	-13.097	-15.0247	-15.0247	-15.0247	-15.0247	-13.4382	-15.0247	-15.0247	-15.0247	-15.0247	-14.5386	-14.1757	-11.9183	-14.5386	-12.9526	-13.6448	-13.8859	-15.0247	-14.5386	-15.0247	-15.0247	-15.0247	-15.0247
537	Early nascent mesoderm	7.13462	-13.0418	-14.2271	-13.9493	-10.6119	-10.2202	-14.5715	-15.0247	-15.0247	-15.0247	-15.0247	-13.34	-15.0247	-15.0247	-15.0247	-15.0247	-13.516	-14.2271	-11.3453	-13.9493	-12.913	-15.0247	-15.0247	-15.0247	-14.2271	-15.0247	-14.5715	-14.2271	-15.0247
538	Early nascent mesoderm	7.02225	-12.7376	-12.6369	-12.8459	-10.283	-10.5091	-13.3847	-13.755	-14.5887	-15.0247	-15.0247	-13.23	-15.0247	-15.0247	-15.0247	-15.0247	-13.0903	-12.8459	-12.2925	-13.755	-12.8459	-14.5887	-13.9832	-15.0247	-14.5887	-15.0247	-14.5887	-14.2544	-15.0247
541	Early nascent mesoderm	6.79751	-12.4478	-15.0247	-14.4429	-10.6416	-10.3901	-14.0295	-15.0247	-14.4429	-15.0247	-15.0247	-14.4429	-15.0247	-15.0247	-15.0247	-15.0247	-13.2242	-12.3324	-12.3324	-14.0295	-12.3324	-12.0331	-13.4462	-15.0247	-14.4429	-15.0247	-14.4429	-14.4429	-15.0247
543	Early nascent mesoderm	7.07762	-12.9886	-14.1966	-12.3405	-10.7314	-10.2104	-14.1966	-14.552	-15.0247	-15.0247	-15.0247	-13.9117	-15.0247	-15.0247	-15.0247	-15.0247	-13.1319	-12.1762	-11.4574	-14.552	-12.526	-13.4697	-14.552	-15.0247	-15.0247	-15.0247	-14.552	-15.0247	-15.0247
545	Early nascent mesoderm	7.28597	-13.6388	-12.4787	-12.4787	-11.1456	-10.567	-13.2507	-14.1714	-15.0247	-15.0247	-15.0247	-15.0247	-15.0247	-15.0247	-15.0247	-14.1714	-15.0247	-12.6932	-11.7212	-14.1714	-12.2921	-15.0247	-15.0247	-15.0247	-15.0247	-15.0247	-15.0247	-14.1714	-15.0247
548	Early nascent mesoderm	7.1078	-11.4337	-12.4342	-12.2117	-10.9741	-9.6784	-13.2126	-12.5599	-15.0247	-15.0247	-15.0247	-13.6988	-15.0247	-15.0247	-15.0247	-14.4375	-14.4375	-14.4375	-11.6968	-13.4353	-11.8489	-14.4375	-15.0247	-15.0247	-15.0247	-15.0247	-14.4375	-14.4375	-15.0247
549	Early nascent mesoderm	7.16665	-12.2306	-13.7799	-13.7799	-10.8632	-10.2929	-13.5257	-15.0247	-15.0247	-15.0247	-15.0247	-13.1217	-15.0247	-15.0247	-15.0247	-15.0247	-14.0887	-14.4821	-10.1513	-15.0247	-12.6715	-14.4821	-15.0247	-15.0247	-15.0247	-15.0247	-15.0247	-15.0247	-15.0247
552	Early nascent mesoderm	7.20118	-13.7931	-13.1386	-12.8969	-11.4657	-9.51719	-13.7931	-13.7931	-15.0247	-15.0247	-15.0247	-13.7931	-15.0247	-15.0247	-15.0247	-15.0247	-15.0247	-15.0247	-10.9222	-13.7931	-12.6899	-15.0247	-14.2813	-15.0247	-15.0247	-15.0247	-15.0247	-15.0247	-15.0247
553	Early nascent mesoderm	6.98329	-12.015	-13.7114	-12.9066	-10.8785	-9.53901	-14.2235	-13.3343	-15.0247	-15.0247	-15.0247	-12.3091	-15.0247	-15.0247	-15.0247	-15.0247	-13.7114	-14.5692	-11.5621	-15.0247	-13.3343	-15.0247	-15.0247	-15.0247	-14.5692	-15.0247	-14.5692	-15.0247	-15.0247
556	Early nascent mesoderm	7.26547	-13.9477	-15.0247	-14.2258	-10.9141	-10.7674	-14.2258	-15.0247	-15.0247	-15.0247	-15.0247	-13.1811	-15.0247	-15.0247	-15.0247	-15.0247	-13.338	-15.0247	-11.473	-14.2258	-12.9107	-15.0247	-15.0247	-14.5706	-14.5706	-15.0247	-15.0247	-14.5706	-15.0247
560	Early nascent mesoderm	7.3733	-13.7207	-13.7207	-12.878	-11.2451	-10.0313	-14.0396	-13.0471	-15.0247	-15.0247	-15.0247	-11.8035	-15.0247	-15.0247	-15.0247	-15.0247	-13.7207	-13.7207	-10.8051	-13.7207	-12.5897	-15.0247	-15.0247	-15.0247	-13.7207	-15.0247	-14.4496	-15.0247	-15.0247
565	Early nascent mesoderm	7.09552	-12.5501	-14.3741	-12.8811	-10.4874	-9.79724	-13.0803	-15.0247	-15.0247	-15.0247	-15.0247	-13.3114	-15.0247	-15.0247	-15.0247	-15.0247	-13.3114	-13.5868	-10.9905	-14.3741	-12.7061	-15.0247	-14.3741	-15.0247	-14.3741	-15.0247	-15.0247	-15.0247	-15.0247
566	Early nascent mesoderm	7.18395	-12.6724	-13.7805	-14.0056	-10.6429	-9.49581	-14.0056	-14.0056	-15.0247	-15.0247	-15.0247	-12.6724	-15.0247	-15.0247	-15.0247	-15.0247	-14.6001	-14.2725	-11.7177	-15.0247	-12.88	-15.0247	-15.0247	-15.0247	-14.2725	-15.0247	-15.0247	-14.6001	-15.0247
568	Early nascent mesoderm	7.02937	-13.0366	-14.0326	-14.445	-11.0396	-10.7544	-13.0366	-15.0247	-15.0247	-15.0247	-15.0247	-13.2287	-15.0247	-15.0247	-15.0247	-15.0247	-12.231	-12.3377	-11.7171	-15.0247	-12.0386	-15.0247	-15.0247	-15.0247	-15.0247	-14.445	-15.0247	-15.0247	-15.0247
573	Early nascent mesoderm	6.97083	-13.2949	-13.512	-13.2949	-10.4022	-9.86472	-13.2949	-13.1062	-15.0247	-15.0247	-15.0247	-13.2949	-15.0247	-15.0247	-15.0247	-15.0247	-13.512	-13.512	-11.7313	-13.7676	-12.7899	-15.0247	-15.0247	-15.0247	-15.0247	-15.0247	-14.4754	-14.0785	-15.0247
574	Early nascent mesoderm	7.28779	-13.3172	-13.9319	-13.9319	-10.9818	-10.5072	-13.6967	-14.5625	-15.0247	-15.0247	-15.0247	-11.9283	-15.0247	-15.0247	-15.0247	-15.0247	-13.4945	-13.9319	-10.6575	-15.0247	-13.4945	-15.0247	-15.0247	-15.0247	-15.0247	-15.0247	-15.0247	-15.0247	-15.0247
575	Early nascent mesoderm	7.3347	-11.0516	-11.6167	-9.72246	-10.2098	-9.76442	-11.868	-11.4707	-13.0882	-14.378	-15.0247	-13.5935	-15.0247	-15.0247	-15.0247	-13.0882	-12.5589	-13.9331	-10.3307	-13.9331	-12.1725	-15.0247	-15.0247	-15.0247	-14.378	-15.0247	-15.0247	-15.0247	-15.0247
577	Early nascent mesoderm	7.30458	-13.9149	-14.3656	-15.0247	-10.5008	-9.96168	-13.9149	-14.3656	-15.0247	-15.0247	-15.0247	-13.0629	-15.0247	-15.0247	-15.0247	-15.0247	-15.0247	-15.0247	-10.9685	-15.0247	-13.0629	-15.0247	-15.0247	-15.0247	-15.0247	-15.0247	-14.3656	-14.3656	-15.0247
578	Early nascent mesoderm	7.12548	-12.9602	-14.1801	-14.1801	-10.7841	-10.6958	-15.0247	-15.0247	-14.5415	-15.0247	-15.0247	-12.598	-15.0247	-15.0247	-15.0247	-15.0247	-13.1044	-13.2646	-11.4711	-14.1801	-12.709	-15.0247	-15.0247	-15.0247	-15.0247	-15.0247	-14.1801	-14.1801	-15.0247
584	Early nascent mesoderm	7.07821	-13.552	-13.2731	-13.2731	-10.8896	-10.2059	-13.898	-13.898	-15.0247	-14.354	-15.0247	-13.552	-15.0247	-15.0247	-15.0247	-14.354	-14.354	-12.8386	-11.4821	-14.354	-12.3634	-15.0247	-15.0247	-15.0247	-15.0247	-15.0247	-15.0247	-15.0247	-15.0247
587	Early nascent mesoderm	6.9799	-12.2001	-11.1111	-9.82523	-11.3057	-10.1226	-11.4364	-12.1247	-14.5597	-13.6907	-15.0247	-13.9265	-15.0247	-15.0247	-15.0247	-14.5597	-13.1521	-12.6509	-11.4828	-13.9265	-12.2001	-15.0247	-15.0247	-15.0247	-14.5597	-15.0247	-15.0247	-15.0247	-15.0247
589	Early nascent mesoderm	7.06022	-11.2258	-11.2258	-10.0202	-11.4979	-10.0639	-11.0842	-11.4392	-15.0247	-14.0561	-15.0247	-14.4606	-15.0247	-15.0247	-15.0247	-15.0247	-14.0561	-13.4818	-10.9147	-15.0247	-12.0801	-15.0247	-15.0247	-15.0247	-14.4606	-15.0247	-14.4606	-15.0247	-15.0247
590	Early nascent mesoderm	7.06251	-11.4307	-11.7078	-10.9525	-11.2531	-9.64589	-11.3691	-11.8691	-15.0247	-14.4136	-15.0247	-13.9857	-15.0247	-15.0247	-15.0247	-15.0247	-13.9857	-13.6561	-11.7862	-13.6561	-13.162	-13.9857	-15.0247	-15.0247	-14.4136	-15.0247	-14.4136	-14.4136	-15.0247
591	Early nascent mesoderm	7.29399	-14.0284	-14.0284	-14.0284	-10.6394	-10.1989	-13.7072	-15.0247	-15.0247	-15.0247	-15.0247	-12.0311	-15.0247	-15.0247	-15.0247	-15.0247	-13.2226	-14.0284	-9.98743	-15.0247	-13.2226	-14.4422	-15.0247	-15.0247	-15.0247	-15.0247	-15.0247	-14.4422	-15.0247
735	Early nascent mesoderm	7.24376	-11.2247	-11.369	-10.2249	-11.5724	-9.68661	-11.447	-11.1907	-14.6116	-14.2909	-15.0247	-14.0286	-15.0247	-15.0247	-15.0247	-15.0247	-14.2909	-14.0286	-11.0624	-15.0247	-12.2944	-15.0247	-15.0247	-15.0247	-14.6116	-15.0247	-15.0247	-14.6116	-15.0247
788	Early nascent mesoderm	7.36906	-11.2423	-11.4845	-9.46774	-12.0088	-9.86542	-12.4489	-11.2423	-15.0247	-15.0247	-15.0247	-13.0853	-15.0247	-15.0247	-15.0247	-15.0247	-12.8406	-15.0247	-10.4588	-13.3801	-12.0088	-15.0247	-15.0247	-15.0247	-14.2516	-15.0247	-15.0247	-15.0247	-15.0247
796	Early nascent mesoderm	7.32299	-11.8178	-11.7605	-9.80352	-11.8178	-9.71919	-11.4126	-11.7605	-15.0247	-13.7045	-15.0247	-13.1688	-15.0247	-15.0247	-15.0247	-15.0247	-14.2186	-15.0247	-11.4126	-14.566	-13.0269	-15.0247	-14.566	-15.0247	-15.0247	-15.0247	-15.0247	-15.0247	-14.566
804	Early nascent mesoderm	7.19955	-10.8039	-11.3507	-9.05288	-11.5007	-10.1183	-11.5007	-11.2587	-15.0247	-14.5186	-15.0247	-13.8481	-14.5186	-15.0247	-15.0247	-15.0247	-13.3921	-13.6021	-11.3507	-13.8481	-12.7673	-15.0247	-14.5186	-15.0247	-14.5186	-15.0247	-15.0247	-14.5186	-15.0247
811	Early nascent mesoderm	7.10251	-12.0393	-11.691	-9.75326	-12.1203	-9.42268	-11.5164	-11.8898	-15.0247	-14.5062	-15.0247	-13.1788	-14.5062	-15.0247	-15.0247	-15.0247	-14.1256	-14.5062	-10.4445	-14.5062	-12.2062	-15.0247	-15.0247	-15.0247	-15.0247	-15.0247	-15.0247	-15.0247	-15.0247
2717	Early nascent mesoderm	7.5548	-12.883	-12.7755	-11.7211	-11.7211	-9.52109	-12.883	-11.4911	-15.0247	-14.6011	-15.0247	-13.4169	-15.0247	-15.0247	-15.0247	-15.0247	-13.7827	-13.2638	-10.9928	-14.274	-12.333	-15.0247	-15.0247	-15.0247	-14.6011	-15.0247	-15.0247	-15.0247	-14.6011
3730	Early nascent mesoderm	7.29331	-11.7848	-11.8257	-10.5068	-11.1444	-9.19279	-12.002	-11.3085	-14.6867	-15.0247	-15.0247	-12.7934	-15.0247	-15.0247	-15.0247	-14.6867	-13.2695	-15.0247	-11.1705	-14.1832	-12.7934	-15.0247	-15.0247	-15.0247	-14.6867	-15.0247	-15.0247	-14.4131	-15.0247
3742	Early nascent mesoderm	7.34997	-12.018	-11.0664	-10.3318	-11.4088	-10.2307	-11.9361	-11.9361	-14.4697	-15.0247	-15.0247	-13.093	-15.0247	-15.0247	-15.0247	-13.7572	-13.7572	-14.0699	-10.9414	-14.0699	-12.2957	-15.0247	-15.0247	-15.0247	-14.4697	-15.0247	-14.4697	-14.4697	-15.0247
3752	Early nascent mesoderm	7.07735	-12.3612	-13.6155	-12.4927	-10.8755	-9.27502	-12.689	-14.229	-14.781	-15.0247	-15.0247	-13.4283	-15.0247	-15.0247	-15.0247	-15.0247	-13.5188	-14.5726	-10.8169	-14.781	-12.8561	-14.781	-15.0247	-15.0247	-14.781	-15.0247	-15.0247	-15.0247	-14.781
3887	Early nascent mesoderm	7.28291	-10.9	-11.79	-9.87824	-11.2171	-10.0086	-12.193	-11.4753	-14.5575	-14.5575	-15.0247	-13.3046	-15.0247	-14.5575	-14.2051	-14.5575	-13.9222	-13.4826	-11.4289	-14.5575	-11.8498	-15.0247	-14.5575	-15.0247	-15.0247	-15.0247	-14.5575	-14.2051	-15.0247
3930	Early nascent mesoderm	7.42859	-12.6535	-12.6535	-11.0821	-11.4242	-10.6365	-12.4156	-12.2115	-14.475	-15.0247	-15.0247	-12.3099	-15.0247	-15.0247	-15.0247	-15.0247	-13.2941	-15.0247	-10.485	-15.0247	-12.5297	-15.0247	-15.0247	-15.0247	-14.475	-15.0247	-15.0247	-14.475	-15.0247
3955	Early nascent mesoderm	7.03767	-12.7576	-13.2479	-13.7697	-10.625	-10.2514	-13.6685	-13.9961	-14.7941	-15.0247	-15.0247	-13.7697	-15.0247	-15.0247	-15.0247	-14.7941	-13.4017	-13.3227	-11.8872	-14.4206	-12.4754	-14.7941	-14.5953	-15.0247	-14.5953	-15.0247	-15.0247	-14.2648	-15.0247
3963	Early nascent mesoderm	7.09018	-12.335	-13.0218	-13.0912	-10.8313	-10.7037	-13.2406	-13.8131	-15.0247	-14.7762	-15.0247	-13.0912	-15.0247	-15.0247	-15.0247	-14.7762	-13.164	-13.8131	-11.3846	-14.0687	-12.5622	-14.5642	-15.0247	-15.0247	-14.7762	-15.0247	-14.7762	-14.0687	-15.0247
3965	Early nascent mesoderm	7.22559	-12.1374	-13.8025	-12.362	-10.8497	-9.93467	-13.1504	-13.0491	-14.1768	-15.0247	-15.0247	-13.5055	-15.0247	-15.0247	-15.0247	-15.0247	-13.3772	-14.1768	-10.7078	-15.0247	-13.0491	-15.0247	-14.6837	-15.0247	-14.6837	-15.0247	-15.0247	-14.6837	-15.0247
3991	Early nascent mesoderm	7.3505	-13.1137	-14.4379	-13.8517	-10.932	-10.1738	-13.436	-14.0219	-15.0247	-14.4379	-15.0247	-12.2126	-15.0247	-15.0247	-15.0247	-15.0247	-13.5617	-14.2149	-10.2914	-15.0247	-12.3762	-14.7016	-15.0247	-15.0247	-14.4379	-15.0247	-14.4379	-15.0247	-15.0247
3995	Early nascent mesoderm	7.2341	-13.3013	-13.6829	-14.2031	-10.1855	-10.0502	-14.0081	-14.0081	-15.0247	-14.4286	-15.0247	-12.6056	-15.0247	-15.0247	-15.0247	-15.0247	-13.5442	-14.2031	-11.0396	-15.0247	-12.6763	-15.0247	-14.4286	-15.0247	-14.4286	-15.0247	-15.0247	-14.6961	-15.0247
4010	Early nascent mesoderm	7.04124	-11.2207	-11.9323	-12.0812	-10.4394	-9.78401	-12.2473	-13.3964	-15.0247	-15.0247	-15.0247	-13.0509	-15.0247	-15.0247	-15.0247	-15.0247	-14.1477	-14.5205	-10.9109	-15.0247	-13.0509	-15.0247	-14.1477	-15.0247	-15.0247	-14.5205	-15.0247	-15.0247	-15.0247
4025	Early nascent mesoderm	7.39585	-13.028	-14.0269	-13.6124	-10.9991	-10.2919	-13.8048	-14.6107	-15.0247	-15.0247	-15.0247	-12.8057	-15.0247	-15.0247	-15.0247	-14.6107	-13.8048	-14.6107	-10.8589	-14.2895	-12.7063	-14.6107	-15.0247	-15.0247	-14.6107	-15.0247	-14.6107	-14.6107	-15.0247

## Sheet: Sheet2
Extended Data Figure 13b - pseudobulk gene expression in PGC precursor cells from WT and embryonic Bmp4-KO embryos
PGC_precursors_Bmp4_KO	PGC_precursors_WT	gene
-14.2877	-14.2877	0610005C13Rik
-12.749	-12.6955	0610007P14Rik
-13.6035	-12.1833	0610009B22Rik
-14.2877	-14.2877	0610009L18Rik
-12.9486	-13.6208	0610009O20Rik
-14.2877	-14.2877	0610010B08Rik
-14.2877	-14.2877	0610010B08Rik;Gm4724
-13.6445	-14.2877	0610010F05Rik
-12.0132	-11.6976	0610010K14Rik;Rnasek
-13.3268	-12.6306	0610011F06Rik
-12.6343	-12.183	0610012G03Rik
-13.3864	-13.8053	0610030E20Rik
-14.2877	-14.2877	0610031O16Rik
-13.6031	-13.014	0610037L13Rik
-14.2877	-13.3115	0610038B21Rik;AK166159
-14.2877	-14.2877	0610039H22Rik
-14.2877	-14.2877	0610039K10Rik
-14.1694	-14.0181	0610040B10Rik
-14.2877	-14.2877	0610040F04Rik
-14.2877	-14.2877	0610040J01Rik
-14.2877	-14.2877	0610043K17Rik
-14.1999	-14.2877	1010001N08Rik
-13.18	-13.0708	1110001J03Rik
-13.7679	-13.0628	1110002L01Rik
-12.6857	-12.441	1110004E09Rik
-11.7384	-11.2609	1110004F10Rik
-14.0452	-14.2877	1110006O24Rik
-11.2814	-11.3653	1110008F13Rik
-13.4195	-13.6264	1110008L16Rik
-14.08	-13.5669	1110008P14Rik
-12.9936	-13.0887	1110012L19Rik
-14.2877	-14.2877	1110015O18Rik
-14.2877	-14.2877	1110017D15Rik
-14.1694	-14.152	1110019D14Rik
-13.8828	-14.2877	1110020A21Rik
-14.2877	-14.2877	1110025L11Rik
-14.2877	-14.2877	1110028F11Rik
-14.2877	-14.2877	1110028F18Rik
-13.6478	-13.2977	1110032A03Rik
-14.2877	-14.1865	1110032F04Rik
-13.7248	-13.6773	1110034G24Rik
-14.2877	-14.2877	1110036E04Rik
-12.7777	-12.9942	1110037F02Rik
-12.0119	-11.4474	1110038B12Rik
-13.1414	-13.7352	1110038F14Rik
-14.2877	-14.2877	1110046J04Rik
-13.5133	-12.8913	1110051M20Rik
-14.2877	-14.2877	1110058D11Rik
-12.6895	-12.8884	1110059E24Rik
-13.638	-13.2623	1110059G10Rik
-13.5866	-13.2371	1110065P20Rik
-13.9488	-13.8246	1190002N15Rik
-14.2877	-14.2877	1190003K10Rik
-11.8742	-12.0601	1190005I06Rik;Emc8;Emc8-1190005i06rik
-13.2696	-13.2068	1190007I07Rik
-13.9919	-14.1875	1300002E11Rik
-14.2877	-14.2877	1300017J02Rik
-14.1862	-14.2877	1500004A13Rik;AK014401
-14.2877	-14.2877	1500009C09Rik
-13.6603	-13.7113	1500009L16Rik
-13.5105	-13.9937	1500011B03Rik
-13.9674	-14.2877	1500011K16Rik
-14.2877	-14.2877	1500012K07Rik
-14.2877	-14.2877	1500015A07Rik
-14.2877	-14.2877	1500015L24Rik
-14.2877	-14.2877	1500015O10Rik
-14.2877	-14.2877	1500017E21Rik
-14.2877	-14.2877	1500026H17Rik
-14.2877	-14.2877	1600002D24Rik
-13.547	-13.8545	1600002H07Rik
-14.093	-13.8237	1600002K03Rik
-14.2877	-14.2877	1600010M07Rik
-13.3407	-13.2751	1600012H06Rik
-14.2877	-14.2877	1600012P17Rik
-14.17	-14.0238	1600014C10Rik
-14.2877	-14.2877	1600014C23Rik
-14.2877	-14.2877	1600015I10Rik
-14.2877	-14.2877	1600019K03Rik
-13.9346	-13.2683	1600020E01Rik
-14.2877	-14.2877	1600023N17Rik
-14.2877	-14.2877	1600025M17Rik
-14.2877	-14.2877	1600027J07Rik
-14.2877	-14.2877	1600029I14Rik;Nme9
-14.2877	-14.2877	1600029O15Rik
-14.2877	-14.2877	1700001C02Rik
-14.2237	-14.2877	1700001C19Rik
-14.2877	-14.2877	1700001D01Rik
-14.2877	-14.2877	1700001F09Rik
-14.2877	-14.2877	1700001G01Rik
-14.2877	-14.0533	1700001G11Rik
-14.2877	-14.2877	1700001G17Rik
-14.2877	-14.2877	1700001J03Rik
-14.2877	-14.2877	1700001J11Rik
-14.2877	-14.2877	1700001K19Rik
-14.2877	-14.2877	1700001K23Rik
-13.9544	-14.2877	1700001L05Rik
-14.2877	-14.2877	1700001L19Rik
-14.2877	-14.2877	1700001O22Rik
-14.1448	-14.2877	1700001P01Rik
-14.2877	-14.2877	1700003C15Rik
-14.2877	-14.2877	1700003D09Rik
-14.2877	-14.2877	1700003E16Rik
-14.2877	-14.2877	1700003F12Rik
-14.2877	-14.2877	1700003G13Rik
-14.2877	-14.2877	1700003G18Rik
-14.2877	-14.2877	1700003H04Rik
-14.2877	-14.2877	1700003I22Rik
-14.2877	-14.2877	1700003L19Rik
-14.2877	-14.2877	1700003M07Rik
-14.2877	-14.2877	1700003P14Rik
-14.2877	-14.2877	1700006A11Rik
-14.2877	-14.2877	1700006E09Rik
-14.2877	-14.2877	1700006F04Rik
-14.2877	-14.2877	1700006H21Rik
-14.2877	-14.2877	1700007B14Rik
-14.2877	-14.2877	1700007F19Rik
-14.0927	-14.2877	1700007G11Rik
-14.2877	-14.2877	1700007J10Rik
-14.2877	-14.2877	1700007K09Rik
-14.0202	-14.2877	1700007K13Rik
-14.2877	-14.144	1700007L15Rik
-14.2877	-14.2877	1700007P06Rik
-14.2877	-14.2877	1700008C04Rik
-14.1732	-14.0938	1700008J07Rik
-14.2877	-14.2877	1700008K24Rik;DQ699514
-14.2877	-14.152	1700008O03Rik
-14.2877	-14.2877	1700008P02Rik
-14.2877	-14.2877	1700009C05Rik
-14.2877	-14.2877	1700009J07Rik
-14.2877	-14.2877	1700009N14Rik
-14.2877	-14.2877	1700010B08Rik
-14.2877	-14.2877	1700010D01Rik
-14.2877	-14.2877	1700010H22Rik
-14.2877	-14.2877	1700010I02Rik
-13.9151	-14.1875	1700010I14Rik
-14.2877	-14.2877	1700010J16Rik
-14.2877	-14.2877	1700010K23Rik
-14.2877	-14.2877	1700011A15Rik
-14.2877	-14.2877	1700011B04Rik
-14.2877	-14.2877	1700011C11Rik
-14.2877	-14.2877	1700011E24Rik
-14.2877	-14.2877	1700011H14Rik
-14.2877	-14.2877	1700011I03Rik
-14.2877	-14.2877	1700011L22Rik
-14.2877	-14.2877	1700011M02Rik
-14.2877	-14.2877	1700012A03Rik
-14.2877	-14.2877	1700012B07Rik
-14.0923	-14.2877	1700012B09Rik
-14.2877	-14.2877	1700012C14Rik
-13.8673	-14.1865	1700012D01Rik;Tmem194
-14.0378	-14.2877	1700012D14Rik;AK031468
-14.2877	-14.2877	1700012D16Rik
-14.2877	-14.2877	1700012H19Rik
-14.2877	-14.2877	1700012I11Rik
-14.2877	-14.2877	1700012L04Rik
-14.2877	-14.2877	1700012P22Rik
-14.2877	-14.2877	1700013D24Rik
-14.2877	-14.2877	1700013F07Rik
-14.2877	-14.2877	1700013G24Rik
-14.0202	-14.0132	1700013H16Rik
-14.2877	-14.2877	1700015E13Rik
-14.2877	-14.2877	1700015F17Rik
-14.2877	-14.2877	1700015G11Rik
-14.2877	-14.2877	1700016C15Rik
-14.2877	-14.2877	1700016D06Rik
-14.2877	-14.2877	1700016G22Rik
-14.2877	-14.2877	1700016H13Rik
-14.2877	-14.2877	1700016K19Rik
-14.2877	-14.2877	1700016L04Rik
-14.2877	-14.2877	1700016L21Rik
-14.2877	-14.2877	1700016P04Rik
-12.6879	-13.141	1700017B05Rik
-14.2877	-14.2877	1700017D01Rik
-14.2877	-14.2877	1700017G19Rik
-14.2877	-14.2877	1700017J07Rik
-14.2877	-14.2877	1700017L05Rik
-14.2877	-14.2877	1700017N19Rik
-14.2877	-14.2877	1700018A04Rik
-14.2877	-14.2877	1700018B08Rik
-14.2877	-14.2877	1700018B24Rik
-14.2877	-14.2877	1700018C11Rik
-14.2877	-14.2877	1700018F24Rik
-14.2877	-14.2877	1700018G05Rik
-14.2877	-14.2877	1700018L02Rik
-14.2877	-14.2877	1700019A02Rik
-14.2877	-14.2877	1700019B03Rik
-14.2877	-14.2877	1700019B21Rik
-14.2877	-14.2877	1700019C18Rik
-14.024	-14.2877	1700019D03Rik
-14.2877	-14.2877	1700019E08Rik
-14.2877	-14.2877	1700019G24Rik
-14.2877	-14.2877	1700019M22Rik
-14.2877	-14.2877	1700019N19Rik
-14.2877	-14.2877	1700019O17Rik
-14.2877	-14.2877	1700020A23Rik
-14.2877	-14.2877	1700020D05Rik
-14.2877	-14.2877	1700020D14Rik
-14.2877	-14.2877	1700020G17Rik
-13.1586	-13.2847	1700020I14Rik
-14.2877	-14.2877	1700020L24Rik
-14.2877	-14.2877	1700020M21Rik
-14.2877	-14.2877	1700020N01Rik
-14.2877	-14.2877	1700020N15Rik
-14.2877	-14.2877	1700020N18Rik
-13.3032	-14.1408	1700021F05Rik
-14.2877	-14.2877	1700021F07Rik
-14.2877	-14.2877	1700021N21Rik
-14.2877	-14.2877	1700022A21Rik
-14.2877	-14.2877	1700022A22Rik
-14.2877	-14.2877	1700022E09Rik
-14.2877	-14.2877	1700022H01Rik
-14.2877	-14.2877	1700022H16Rik
-14.2877	-14.2877	1700022I11Rik
-14.2877	-14.2877	1700023C21Rik
-14.2877	-14.2877	1700023F02Rik
-14.2877	-14.2877	1700023F06Rik
-14.2877	-14.2877	1700024B18Rik
-13.8909	-14.2877	1700024F13Rik;2810429I04Rik
-14.2877	-14.2877	1700024G13Rik
-14.2877	-14.2877	1700024I08Rik
-14.2877	-14.2877	1700024N05Rik
-14.2877	-14.2877	1700024P04Rik
-14.2877	-14.2877	1700024P16Rik
-14.2877	-14.2877	1700025B11Rik
-14.2877	-14.2877	1700025C18Rik
-14.2877	-14.2877	1700025F22Rik
-14.2877	-14.2877	1700025F24Rik
-13.1706	-13.0586	1700025G04Rik
-14.2877	-14.2877	1700025J12Rik
-14.2877	-14.2877	1700025K24Rik
-14.2877	-14.2877	1700025M24Rik
-14.2877	-14.2877	1700025N23Rik
-14.2877	-14.2877	1700026D11Rik
-14.2877	-14.2877	1700026F02Rik
-14.2877	-14.2877	1700026J14Rik
-14.2877	-14.2877	1700026L06Rik
-14.2877	-14.2877	1700027A15Rik
-14.2877	-14.2877	1700027F06Rik
-14.2877	-14.2877	1700027F09Rik
-14.2877	-14.2877	1700027H10Rik
-14.2877	-14.2877	1700027I24Rik
-14.2877	-14.2877	1700027J07Rik
-14.1817	-14.2877	1700028B04Rik
-14.2877	-14.2877	1700028D13Rik
-14.2877	-14.2877	1700028E10Rik
-14.2877	-14.2877	1700028I16Rik
-14.2877	-14.2877	1700028J19Rik
-14.2877	-14.045	1700028K03Rik;A830010M20Rik
-14.2877	-14.2877	1700028M03Rik
-14.2877	-14.2877	1700028P14Rik
-14.2877	-14.2877	1700028P15Rik
-14.2877	-14.2877	1700029B22Rik
-14.2877	-14.2877	1700029F12Rik
-14.2877	-14.2877	1700029H14Rik
-14.2877	-14.2877	1700029I15Rik
-14.2877	-14.2877	1700029J03Rik
-14.2877	-13.4314	1700029J07Rik
-14.2877	-14.2877	1700029M20Rik
-14.2877	-14.2877	1700029N11Rik
-14.2877	-14.2877	1700029P11Rik
-14.2877	-14.2877	1700030A11Rik
-13.7193	-13.7109	1700030C10Rik
-14.2877	-14.2877	1700030F04Rik
-14.2877	-14.2877	1700030F18Rik
-14.1511	-14.2877	1700030J22Rik
-13.8112	-14.2877	1700030K09Rik
-14.2877	-14.2877	1700030L20Rik
-14.2877	-14.2877	1700030M09Rik
-14.2877	-14.2877	1700030N03Rik
-14.1315	-14.2877	1700030O20Rik
-14.2877	-14.2877	1700031A10Rik
-14.2877	-14.2877	1700031F05Rik
-14.2877	-14.2877	1700031F10Rik
-14.2877	-14.2877	1700031M16Rik
-14.2877	-14.2877	1700031P21Rik
-14.2877	-14.2877	1700034E13Rik
-14.2877	-14.2877	1700034G24Rik
-14.2877	-14.2877	1700034H15Rik;AK076925
-14.2877	-14.2877	1700034I23Rik
-14.2877	-14.2877	1700034J05Rik
-14.2877	-14.2877	1700034K08Rik
-14.2877	-14.2877	1700034O15Rik
-14.2877	-14.2877	1700034P13Rik
-14.2877	-14.2877	1700036G14Rik
-14.2877	-14.2877	1700037C18Rik
-13.2576	-13.9287	1700037H04Rik
-14.2877	-14.2877	1700039E15Rik
-14.2877	-14.2877	1700039E22Rik
-14.2877	-14.2877	1700040L02Rik
-14.2877	-14.2877	1700041A01Rik
-14.2877	-14.2877	1700041B01Rik
-14.2877	-14.2877	1700041C23Rik
-14.2877	-14.2877	1700041M19Rik
-14.2877	-14.2877	1700042G07Rik
-14.2877	-14.2877	1700042G15Rik
-14.2877	-14.2877	1700042O10Rik
-14.2877	-14.2877	1700044C05Rik
-14.2877	-14.2877	1700044K03Rik
-14.2877	-14.2877	1700045H11Rik
-14.2877	-14.2877	1700046C09Rik
-14.2877	-14.2877	1700047A11Rik
-14.2877	-14.2877	1700047E10Rik
-14.2877	-14.2877	1700047G03Rik
-14.2877	-14.2877	1700047L14Rik
-14.2877	-14.2877	1700047M11Rik;AK047804
-14.2877	-14.2877	1700048M11Rik
-14.2877	-14.2877	1700048O20Rik
-14.2877	-14.2877	1700049E15Rik
-14.2877	-14.2877	1700049E22Rik
-14.0535	-14.0735	1700049G17Rik;BC061462
-14.2877	-14.2877	1700049L16Rik
-14.2877	-14.2877	1700051A21Rik
-14.2877	-14.2877	1700052I22Rik
-14.226	-14.2877	1700052K11Rik
-14.2877	-14.2877	1700054A03Rik
-14.2877	-14.2877	1700054K19Rik
-14.2877	-14.2877	1700054M17Rik
-14.2877	-14.2877	1700055C04Rik
-14.2877	-14.2877	1700056E22Rik
-14.2877	-14.2877	1700057G04Rik
-14.2877	-14.2877	1700057H15Rik
-14.2877	-14.2877	1700057H21Rik
-14.2877	-14.2877	1700060C16Rik
-14.2877	-14.2877	1700060C20Rik
-14.2877	-14.2877	1700061F12Rik
-14.2877	-14.2877	1700061G19Rik
-14.2877	-14.2877	1700061I17Rik
-14.2877	-14.2877	1700061J23Rik
-14.2877	-14.2877	1700063A18Rik
-14.2877	-14.2877	1700063D05Rik
-14.2877	-14.2877	1700063O14Rik
-14.2877	-14.2877	1700064J06Rik
-14.2877	-14.2877	1700064M15Rik
-14.2877	-14.2877	1700065D16Rik
-14.2877	-14.2877	1700065I16Rik
-14.2877	-14.2877	1700065J11Rik
-14.2877	-14.2877	1700065J18Rik
-14.2877	-14.2877	1700065L07Rik
-14.2877	-14.2877	1700065O20Rik
-14.2877	-14.2877	1700066B17Rik
-14.2877	-14.2877	1700066B19Rik
-14.2877	-14.2877	1700066J03Rik;AK039557
-13.8879	-14.045	1700066M21Rik
-14.2877	-14.2877	1700066N21Rik
-14.2877	-14.2877	1700066O22Rik;AK006909;AK016016
-14.2877	-14.2877	1700067G17Rik
-14.2877	-14.2877	1700067K01Rik
-14.2877	-14.2877	1700067P10Rik
-14.2877	-14.2877	1700069L16Rik
-14.2877	-14.2877	1700069P05Rik
-14.2877	-14.2877	1700071K01Rik
-14.2877	-14.2877	1700071M16Rik;AK006933
-14.2877	-14.2877	1700072B07Rik
-14.2877	-14.2877	1700072I22Rik
-14.2877	-14.2877	1700072O05Rik
-14.2877	-14.2877	1700073E17Rik;AK006943;BC049631
-14.2877	-14.2877	1700074H08Rik
-14.2877	-14.2877	1700074P13Rik
-14.2877	-14.2877	1700080E11Rik
-14.2877	-14.2877	1700080N15Rik
-14.2877	-14.2877	1700080O16Rik
-14.2877	-14.2877	1700081H04Rik
-14.2877	-14.2877	1700084D21Rik
-14.2877	-14.2877	1700084E18Rik
-14.2877	-14.2877	1700084F23Rik
-14.2877	-14.2877	1700084J12Rik
-14.2877	-14.2877	1700084M14Rik
-14.2877	-14.2877	1700085C21Rik
-14.2877	-14.2877	1700086L19Rik
-14.1726	-13.8875	1700086O06Rik
-14.2877	-14.068	1700088E04Rik
-14.2877	-14.2877	1700091H14Rik
-14.2877	-14.2877	1700092C02Rik
-14.2877	-14.2877	1700092C10Rik
-14.2877	-14.2877	1700092E19Rik
-14.2877	-14.2877	1700092K14Rik
-14.2877	-14.2877	1700092M07Rik
-14.2877	-14.2877	1700093K21Rik
-13.1658	-12.9228	1700094D03Rik;4933434E20Rik;AK217252
-14.2877	-14.2877	1700094J05Rik
-14.2877	-14.2877	1700094M24Rik
-14.2877	-14.2877	1700095A21Rik
-14.2877	-14.2877	1700095B10Rik
-14.2877	-14.2877	1700095J12Rik
-14.2877	-14.2877	1700096J18Rik
-14.2877	-14.2877	1700096K18Rik
-14.2877	-14.2877	1700096P03Rik
-14.2877	-14.2877	1700097N02Rik
-14.2877	-14.2877	1700099I09Rik
-14.2877	-14.2877	1700100I10Rik
-14.2877	-14.2877	1700100L14Rik
-14.2877	-14.2877	1700101I11Rik
-14.2877	-14.2877	1700101O22Rik
-14.2091	-14.2877	1700102H20Rik
-14.2877	-14.2877	1700102P08Rik
-14.2877	-14.2877	1700104L18Rik
-14.2877	-14.2877	1700105P06Rik
-14.2877	-14.2877	1700108F19Rik
-14.2877	-14.2877	1700108J01Rik
-14.2877	-14.2877	1700109G14Rik
-14.2877	-14.2877	1700109G15Rik
-14.2877	-14.2877	1700109H08Rik
-14.2877	-14.2877	1700109I08Rik
-14.2877	-14.2877	1700109K24Rik
-14.2877	-14.2877	1700110C19Rik
-14.2877	-14.2877	1700110I01Rik
-14.2877	-14.2877	1700110I07Rik
-14.2877	-14.2877	1700110K17Rik
-14.2877	-14.2877	1700111N16Rik
-14.2877	-14.2877	1700112E06Rik
-14.2877	-14.2877	1700112H15Rik
-14.2877	-14.2877	1700112J05Rik
-14.2877	-14.2877	1700112J16Rik
-14.2877	-13.7598	1700113A16Rik
-14.2877	-14.2877	1700113B09Rik
-14.2877	-14.2877	1700113H08Rik
-14.2877	-14.2877	1700116B05Rik
-14.2877	-14.2877	1700119H24Rik
-14.2877	-14.2877	1700120C14Rik
-14.2877	-14.2877	1700120E14Rik
-14.2877	-14.2877	1700120G07Rik
-14.2877	-14.2877	1700120K04Rik
-14.2877	-14.2877	1700121L16Rik
-14.2877	-14.2877	1700121N20Rik
-14.2877	-14.2877	1700122C19Rik
-14.2877	-14.2877	1700122O11Rik
-14.2877	-14.2877	1700123I01Rik;AK028710
-14.2877	-14.2877	1700123J17Rik
-14.2877	-14.2877	1700123K08Rik
-14.2877	-14.2877	1700123L14Rik
-14.2877	-14.2877	1700123M08Rik
-14.2877	-14.2877	1700123O12Rik
-12.7591	-13.3961	1700123O20Rik
-14.2877	-14.2877	1700123O21Rik
-14.2877	-13.9019	1700124L16Rik
-14.2877	-14.2877	1700125G02Rik
-14.2877	-14.2877	1700125G22Rik
-14.2877	-14.2877	1700125H03Rik
-14.2877	-14.2877	1700125H20Rik
-14.2877	-14.2877	1700126H18Rik
-14.2877	-14.2877	1700128A07Rik
-14.2877	-14.2877	1700128F08Rik
-14.2877	-14.2877	1700129C05Rik
-14.2877	-14.2877	1810006J02Rik
-14.2877	-14.2877	1810007C17Rik
-14.2877	-14.2877	1810007D17Rik
-14.2877	-14.2877	1810008I18Rik
-11.8217	-11.2093	1810009A15Rik;Lbhd1
-14.2877	-14.2877	1810009J06Rik
-14.2877	-14.2877	1810010D01Rik
-14.2877	-14.2877	1810010H24Rik
-14.2877	-14.2877	1810011H11Rik
-14.1528	-14.2877	1810011O10Rik
-14.2877	-14.2877	1810012K16Rik
-14.2877	-14.2877	1810013A23Rik
-13.1559	-12.6092	1810013L24Rik
-14.1657	-14.045	1810014B01Rik
-14.2877	-14.2877	1810018F18Rik
-14.2877	-14.2877	1810019D21Rik
-14.2877	-14.2877	1810020O05Rik
-14.2877	-14.2877	1810021B22Rik
-11.3371	-11.5887	1810022K09Rik
-14.1342	-14.1256	1810024B03Rik
-13.671	-13.4462	1810026J23Rik
-13.2986	-13.4731	1810030O07Rik
-13.744	-13.9815	1810032O08Rik;Snord1a
-14.2877	-14.2877	1810034E14Rik
-12.5668	-12.005	1810037I17Rik
-14.2877	-14.2877	1810041H14Rik
-14.2877	-14.2877	1810041L15Rik
-13.7782	-13.7361	1810043G02Rik
-12.9604	-12.7362	1810043H04Rik
-14.2877	-14.2877	1810044D09Rik
-14.2877	-14.2877	1810046K07Rik
-14.2877	-14.2877	1810053B23Rik
-13.5765	-13.7331	1810055G02Rik
-12.5038	-11.567	1810058I24Rik
-14.2877	-14.2877	1810062G17Rik
-14.2877	-14.2877	1810062O18Rik
-14.2877	-14.2877	1810063I02Rik
-14.2877	-14.2877	1810064F22Rik
-14.2877	-14.2877	1810065E05Rik
-14.2877	-14.2877	2010001A14Rik
-14.2877	-14.2877	2010003K11Rik
-14.2877	-14.2877	2010005H15Rik
-14.2877	-14.2877	2010009K17Rik
-14.2877	-14.2877	2010010A06Rik
-14.2877	-14.2877	2010016I18Rik
-14.2877	-14.2877	2010106C02Rik
-14.2877	-14.2877	2010106E10Rik
-14.2877	-14.2877	2010107G12Rik
-14.1782	-13.9668	2010107G23Rik
-14.2877	-14.2877	2010109A12Rik
-14.2877	-14.2877	2010109I03Rik
-13.6836	-14.144	2010111I01Rik;Mir23b;Mir24-1;Mir27b
-13.405	-13.0853	2010204K13Rik
-14.2877	-14.2877	2010300C02Rik
-14.2877	-14.2877	2010308F09Rik
-14.2877	-14.2877	2010310C07Rik
-14.1901	-14.2877	2010315B03Rik
-13.767	-13.1649	2010320M18Rik
-13.09	-13.3324	2200002D01Rik
-14.2877	-14.2877	2200002J24Rik
-14.2877	-14.2877	2210010C04Rik
-14.2877	-14.2877	2210011C24Rik;Mir1199
-13.4847	-13.2275	2210013O21Rik
-13.346	-13.151	2210016F16Rik
-12.9182	-12.7497	2210016L21Rik
-14.2877	-14.2877	2210019I11Rik
-14.2877	-14.2877	2210039B01Rik
-14.2877	-14.2877	2210404E10Rik
-14.1732	-14.2877	2210404O09Rik
-14.2877	-14.2877	2210406O10Rik
-14.2877	-14.2877	2210407C18Rik
-14.2877	-14.2877	2210408F21Rik
-14.2877	-13.8105	2210408I21Rik
-14.2877	-14.2877	2210409D07Rik
-14.2877	-14.2877	2210409E12Rik
-14.2877	-14.2877	2210414B05Rik
-14.2877	-14.2877	2210417A02Rik
-13.8032	-13.3868	2210418O10Rik;Gm14296
-14.2877	-14.2877	2210420H20Rik
-14.2877	-14.2877	2300002M23Rik
-14.2877	-14.2877	2300003K06Rik
-14.2877	-14.2877	2300005B03Rik
-14.2877	-14.1865	2300009A05Rik
-14.2877	-14.2877	2310001H17Rik
-14.2877	-14.2877	2310001K24Rik
-14.2877	-14.2877	2310002D06Rik
-14.2877	-14.2877	2310002F09Rik
-14.2877	-14.2877	2310002L09Rik
-14.2877	-14.2877	2310003N18Rik
-14.2877	-14.2877	2310005A03Rik
-14.2877	-14.2877	2310005E17Rik
-14.2877	-14.2877	2310007B03Rik
-14.2877	-14.2877	2310008N11Rik
-13.1735	-12.8994	2310009A05Rik
-13.7853	-13.6179	2310009B15Rik
-14.0939	-14.1256	2310010J17Rik
-13.3337	-13.7197	2310011J03Rik
-13.975	-14.2877	2310015A10Rik
-14.2877	-14.2877	2310015D24Rik
-14.2877	-14.2877	2310016D03Rik
-14.2877	-14.2877	2310020H05Rik
-12.959	-13.1814	2310022A10Rik
-12.4575	-13.1256	2310022B05Rik
-14.2877	-14.2877	2310030A07Rik
-14.0637	-14.2877	2310030G06Rik;AK011526
-12.3618	-12.9603	2310033P09Rik
-14.2877	-14.2877	2310034C09Rik
-14.2877	-14.2877	2310034G01Rik
-14.2877	-14.2877	2310034O05Rik
-13.3456	-13.9596	2310035C23Rik
-11.2171	-11.6423	2310036O22Rik
-13.7047	-13.7186	2310039H08Rik
-14.2877	-14.2877	2310039L15Rik
-14.0969	-14.1865	2310040G24Rik
-14.2877	-14.2877	2310043L19Rik
-14.2877	-14.2877	2310043O21Rik
-13.3086	-12.6189	2310045n01rik-mef2b;Borcs8;Mef2b
-14.2877	-14.2877	2310050C09Rik
-14.2877	-14.2877	2310057J18Rik
-13.8814	-13.6481	2310057M21Rik
-14.2877	-14.2877	2310057N15Rik
-13.2137	-12.9304	2310061I04Rik
-14.2877	-14.2877	2310061N02Rik
-14.2877	-14.2877	2310065F04Rik
-14.0416	-14.2877	2310068J16Rik
-14.2877	-14.2877	2310069B03Rik
-14.2877	-14.2877	2310069G16Rik
-14.2877	-14.2877	2310075C17Rik
-14.2877	-14.2877	2310079G19Rik
-14.2877	-14.2877	2310081J21Rik
-14.2877	-14.2877	2400006E01Rik
-12.8266	-13.0213	2410002F23Rik;Snord88a
-13.8509	-14.2877	2410003L11Rik
-12.8234	-12.5761	2410004B18Rik
-14.2091	-13.7185	2410004I01Rik
-14.1448	-14.2877	2410004P03Rik
-12.2666	-11.3599	2410006H16Rik;Snord65
-14.2877	-14.2877	2410012E07Rik
-12.4942	-11.7343	2410015M20Rik
-13.3676	-12.7972	2410016O06Rik
-14.2877	-14.2877	2410017I17Rik
-13.8115	-13.6408	2410018L13Rik
-14.2877	-14.2877	2410021H03Rik
-14.2877	-14.2877	2410022M11Rik
-13.5684	-13.2251	2410089E03Rik
-14.2877	-14.2877	2410124H12Rik
-13.7743	-13.6867	2410131K14Rik
-14.2877	-14.2877	2410137M14Rik
-14.2877	-14.2877	2410141K09Rik;AK021218;AK049221;AK145544;Zfp640
-14.1111	-13.7543	2500002B13Rik
-13.6148	-14.1256	2500004C02Rik
-13.0653	-13.5623	2510002D24Rik
-14.1	-14.2877	2510003B16Rik
-14.1111	-13.7476	2510009E07Rik
-13.188	-13.2728	2510039O18Rik;AK206234
-13.1444	-13.2488	2610001J05Rik
-13.607	-13.8869	2610002M06Rik
-13.2056	-14.2877	2610005L07Rik;AK081879
-13.0977	-13.7394	2610008E11Rik
-14.2877	-14.2877	2610016A17Rik
-14.2877	-14.2877	2610020C07Rik
-13.8605	-14.0238	2610020H08Rik
-14.2877	-14.2877	2610027K06Rik
-14.2877	-13.958	2610028E06Rik
-14.2877	-14.2877	2610028H24Rik
-13.6369	-13.9965	2610035D17Rik
-14.226	-14.2877	2610035F20Rik
-14.0343	-14.2877	2610037D02Rik
-14.2877	-14.2877	2610042L04Rik;BC055351;Gm10413;Gm2897;Gm3383;Gm5795
-13.8582	-13.9915	2610044O15Rik8
-14.2877	-14.2877	2610100L16Rik
-14.2877	-14.2877	2610203C22Rik
-14.2877	-14.2877	2610206C17Rik
-13.877	-14.045	2610301B20Rik;AK045565
-13.9932	-14.068	2610305D13Rik
-14.1627	-14.0735	2610306M01Rik
-14.2877	-14.2877	2610307P16Rik
-14.2877	-14.2877	2610316D01Rik
-13.4297	-12.7994	2610318N02Rik
-12.2646	-13.191	2610507B11Rik
-14.2877	-14.1222	2610507I01Rik
-13.1925	-12.8991	2610524H06Rik
-13.9894	-13.4607	2610528A11Rik
-14.1817	-14.2877	2610528J11Rik
-11.5622	-11.7775	2700029M09Rik
-13.1965	-13.6406	2700038G22Rik
-14.2141	-14.2877	2700046A07Rik
-14.2877	-14.1222	2700046G09Rik
-13.1642	-13.9511	2700049A03Rik
-14.2877	-14.2877	2700054A10Rik
-11.07	-10.4385	2700060E02Rik
-13.806	-13.6254	2700062C07Rik
-14.2877	-14.2877	2700069I18Rik
-14.2877	-14.2877	2700070H01Rik;Defb42
-13.9081	-13.8102	2700081O15Rik;Mir6991
-14.2877	-14.2877	2700089I24Rik
-10.7631	-10.6103	2700094K13Rik
-13.049	-12.7351	2700097O09Rik;BC016540
-13.5517	-13.4439	2700099C18Rik
-14.1111	-13.4082	2810001G20Rik
-14.2877	-14.0919	2810002D19Rik
-11.3585	-11.2316	2810004N23Rik
-13.0588	-13.0198	2810006K23Rik
-14.0212	-13.8869	2810013P06Rik
-13.6752	-14.068	2810021J22Rik
-12.4475	-12.0904	2810025M15Rik
-14.2877	-14.2877	2810029C07Rik;AK148849
-14.2877	-14.2877	2810032G03Rik
-14.2877	-14.2877	2810047C21Rik1
-14.2877	-14.2877	2810049E08Rik
-13.3562	-13.1933	2810403A07Rik
-14.2877	-14.0533	2810403D21Rik
-14.2877	-14.2877	2810404M03Rik
-14.2877	-14.2877	2810405F15Rik
-14.0807	-14.1713	2810408A11Rik
-13.9149	-13.0479	2810408I11Rik
-14.2877	-14.2877	2810410L24Rik
-11.0827	-10.8318	2810417H13Rik
-12.5321	-12.9075	2810428I15Rik
-14.2877	-14.2877	2810433D01Rik
-14.2877	-14.2877	2810442N19Rik
-14.1513	-14.152	2810454H06Rik
-14.2877	-14.2877	2810459M11Rik
-14.2877	-14.2877	2810468N07Rik
-14.2877	-14.2877	2810471M01Rik
-11.5927	-12.2769	2810474O19Rik
-14.2877	-14.1875	2900005J15Rik
-14.2877	-14.2877	2900009J06Rik
-14.1821	-14.1713	2900011O08Rik
-14.0837	-13.675	2900026A02Rik
-14.2877	-14.2877	2900041M22Rik
-14.2877	-14.2877	2900052N01Rik
-14.2877	-14.2877	2900057B20Rik
-13.5062	-13.5628	2900060B14Rik
-14.1461	-13.9019	2900076A07Rik
-14.2877	-14.2877	2900079G21Rik
-14.2877	-14.2877	2900092C05Rik
-14.2877	-14.2877	2900092D14Rik
-11.3112	-11.2579	2900097C17Rik
-14.2877	-14.2877	3000002C10Rik
-14.2877	-14.2877	3010001F23Rik
-13.5855	-13.5313	3010026O09Rik
-14.2877	-14.2877	3100003L05Rik
-12.7689	-13.7191	3110001I22Rik;Bfar
-13.7297	-14.0132	3110002H16Rik
-13.9412	-14.2877	3110009E18Rik
-14.2877	-14.2877	3110009F21Rik
-14.2877	-14.2877	3110015C05Rik
-14.2877	-14.144	3110021A11Rik
-14.2877	-14.2877	3110021N24Rik
-14.2877	-14.2877	3110035E14Rik
-14.2877	-14.2877	3110039I08Rik
-14.2877	-14.2877	3110039M20Rik;Foxg1
-13.8977	-13.8246	3110040N11Rik
-13.9411	-13.547	3110043O21Rik
-13.7661	-13.594	3110045C21Rik
-14.0602	-13.5743	3110052M02Rik
-14.2877	-14.1713	3110056K07Rik
-14.1862	-14.1222	3110062M04Rik;AK077501
-14.2141	-14.1408	3110070M22Rik
-14.1519	-14.2877	3110079O15Rik
-13.1446	-12.4337	3110082I17Rik
-14.2877	-14.2877	3110082J24Rik
-14.2877	-14.2877	3110099E03Rik
-14.2877	-14.2877	3200001D21Rik
-14.2877	-14.2877	3300002A11Rik
-14.2877	-14.2877	3300002I08Rik
-14.2877	-14.2877	3300002P13Rik
-14.2877	-14.2877	3300005D01Rik
-14.2877	-14.2877	3425401B19Rik
-13.9904	-12.9666	3632451O06Rik;AK087604
-14.2877	-14.2877	3632454L22Rik;Zmat1
-14.082	-14.2877	3830403N18Rik
-14.2024	-14.2877	3830406C13Rik
-14.2877	-14.2877	3830408C21Rik;AK052571
-14.2877	-14.2877	3830417A13Rik
-14.2877	-14.2877	3830432H09Rik
-14.2877	-14.2877	3930402G23Rik
-14.1519	-14.2877	4430402I18Rik
-14.2877	-14.2877	4631405J19Rik
-14.1486	-14.2877	4632404H12Rik;AK040741
-13.8006	-13.6446	4632415L05Rik
-14.226	-14.2877	4632427E13Rik;AK014157
-14.2877	-14.2877	4632428C04Rik
-14.2877	-14.2877	4732416N19Rik;AK028613
-14.2877	-14.2877	4732440D04Rik
-14.2877	-14.2877	4732456N10Rik
-14.2877	-14.2877	4732471J01Rik
-14.2877	-14.2877	4732490B19Rik
-14.2877	-14.2877	4732491K20Rik
-14.2877	-14.2877	4831407H17Rik
-14.2877	-14.2877	4831440E17Rik
-14.2877	-14.2877	4833411C07Rik
-14.0628	-14.2877	4833412C05Rik
-14.2877	-14.2877	4833415N18Rik
-14.1486	-14.2877	4833417C18Rik
-14.2877	-14.2877	4833418N02Rik
-14.2877	-14.2877	4833419F23Rik
-13.0177	-12.9291	4833420G17Rik
-14.2877	-14.2877	4833422C13Rik
-14.2877	-14.2877	4833422M21Rik
-14.2877	-14.2877	4833423E24Rik
-14.2877	-14.2877	4833427F10Rik
-14.2877	-14.2877	4833427G06Rik
-14.2877	-14.2877	4833428L15Rik
-13.2286	-12.8208	4833439L19Rik
-14.2877	-14.2877	4921501E09Rik
-14.2877	-14.2877	4921504A21Rik
-14.2877	-14.2877	4921504E06Rik
-14.2877	-14.2877	4921507P07Rik
-14.2877	-14.2877	4921508D12Rik
-14.2877	-14.2877	4921509C19Rik
-14.2877	-14.2877	4921509O07Rik
-14.2877	-14.2877	4921511C04Rik;AK014863
-14.2877	-14.2877	4921511C10Rik
-14.2877	-14.2877	4921511C20Rik
-14.2877	-14.2877	4921511H03Rik
-14.2877	-14.2877	4921511I17Rik
-14.2877	-14.2877	4921513D11Rik
-14.2877	-14.2877	4921513I03Rik
-14.2877	-14.2877	4921515E04Rik
-14.2877	-14.2877	4921517D22Rik
-14.2877	-14.2877	4921518K17Rik
-13.5335	-13.9677	4921524J17Rik
-14.2877	-14.2877	4921524L21Rik
-14.2877	-14.2877	4921525O09Rik
-14.2877	-14.2877	4921529L05Rik
-14.2877	-14.2877	4921530L21Rik
-13.9785	-14.2877	4921531C22Rik
-14.2877	-14.2877	4921531P14Rik
-14.2877	-14.2877	4921533I20Rik
-14.2877	-14.2877	4921534H16Rik
-14.2877	-14.2877	4921536K21Rik
-14.2877	-14.2877	4921539E11Rik
-14.2877	-14.2877	4922502D21Rik
-14.2877	-14.2877	4922502H24Rik
-14.2877	-14.2877	4922502N22Rik
-14.2877	-14.2877	4930401C15Rik
-14.2877	-14.2877	4930401O10Rik
-14.2877	-14.2877	4930401O12Rik
-14.2877	-14.2877	4930402F06Rik
-14.2877	-14.2877	4930402F11Rik
-13.9609	-14.1713	4930402H24Rik
-14.2877	-14.2877	4930402K13Rik
-14.2877	-14.2877	4930404A05Rik
-14.2877	-14.2877	4930404H11Rik
-14.2877	-14.2877	4930404I05Rik
-14.2877	-14.2877	4930404N11Rik
-14.2877	-14.2877	4930405A10Rik
-14.2877	-13.9019	4930405A21Rik
-14.2877	-14.2877	4930405D11Rik
-14.2877	-14.2877	4930405J17Rik
-14.2877	-14.2877	4930405L22Rik
-14.2877	-14.2877	4930405O22Rik
-14.2877	-14.2877	4930406D18Rik
-14.2877	-14.2877	4930407G08Rik
-14.2877	-14.2877	4930407I10Rik
-14.2877	-14.2877	4930407I19Rik
-14.2877	-14.2877	4930412B13Rik
-14.2877	-14.2877	4930412C18Rik;AK019984
-13.9881	-14.2877	4930412O13Rik
-14.2877	-14.2877	4930413E15Rik
-14.2877	-14.2877	4930413F20Rik
-14.2877	-14.2877	4930413G21Rik
-14.2877	-14.2877	4930413M19Rik
-14.2877	-14.2877	4930414N06Rik
-14.2877	-14.2877	4930415F15Rik
-14.2877	-14.2877	4930415L06Rik
-14.2877	-14.2877	4930415O20Rik
-14.2877	-14.2877	4930417O13Rik
-14.2877	-14.2877	4930417O22Rik
-14.2877	-14.2877	4930419G24Rik
-14.2877	-14.2877	4930423M02Rik
-14.2877	-14.2877	4930425K10Rik
-14.2877	-14.2877	4930425L21Rik
-14.2877	-14.2877	4930425O10Rik
-14.2877	-14.2877	4930426D05Rik
-14.2877	-14.2877	4930426L09Rik
-13.7255	-14.2877	4930427A07Rik
-14.2877	-14.2877	4930428D20Rik
-14.2877	-14.2877	4930428E07Rik
-14.2877	-14.2877	4930428G15Rik
-14.2877	-14.2877	4930428O21Rik
-14.2087	-14.1875	4930429B21Rik
-14.2877	-14.2877	4930429D17Rik
-14.2877	-14.2877	4930429F11Rik
-14.2877	-14.2877	4930429F24Rik
-14.2877	-14.2877	4930430A15Rik
-13.5904	-14.0596	4930430F08Rik
-14.2877	-14.2877	4930430F21Rik
-14.2877	-14.2877	4930430J02Rik
-14.2877	-14.2877	4930431F12Rik
-14.2877	-14.2877	4930431P03Rik
-14.2877	-14.2877	4930432E11Rik
-14.2877	-14.2877	4930432J09Rik
-14.2877	-14.1865	4930432K21Rik
-14.2877	-14.2877	4930432M17Rik
-14.2877	-14.2877	4930433B08Rik
-14.2877	-14.2877	4930433I11Rik
-14.2877	-14.2877	4930433N12Rik
-14.2877	-14.2877	4930434J06Rik
-14.2877	-14.2877	4930435E12Rik
-14.2877	-14.2877	4930438E09Rik
-14.2877	-14.2877	4930440C22Rik
-14.2877	-14.2877	4930440I19Rik
-14.2877	-14.2877	4930441H08Rik
-14.2877	-14.2877	4930441J16Rik
-14.2877	-14.2877	4930442J19Rik
-14.2877	-14.2877	4930442L01Rik
-14.2877	-14.2877	4930443O20Rik
-14.2877	-14.2877	4930444F02Rik;DQ713738
-14.2877	-14.2877	4930444G20Rik
-14.2877	-14.2877	4930444M15Rik
-14.0939	-14.2877	4930444P10Rik
-14.2877	-14.2877	4930445N18Rik
-14.2877	-14.2877	4930447A16Rik
-14.0235	-14.1408	4930447C04Rik
-14.2877	-14.2877	4930447F24Rik
-14.2877	-14.2877	4930447J18Rik
-14.2877	-14.2877	4930447K03Rik
-14.2877	-14.2877	4930447M23Rik
-14.2877	-14.2877	4930447N08Rik
-14.2877	-14.2877	4930448C13Rik
-14.2877	-14.2877	4930448F12Rik
-14.2877	-14.2877	4930448H16Rik
-14.2877	-14.2877	4930448I06Rik
-14.2877	-14.2877	4930448I18Rik
-14.2877	-14.2877	4930448K20Rik
-14.2877	-14.2877	4930449A18Rik
-14.2877	-14.2877	4930449E01Rik
-14.2877	-14.2877	4930449E18Rik
-14.2877	-14.2877	4930449I24Rik;Gm3402;Gm3415
-14.1627	-14.2877	4930451G09Rik
-14.2877	-14.2877	4930451I11Rik
-14.2877	-14.2877	4930452A19Rik
-13.3513	-14.2877	4930452B06Rik
-14.2877	-14.2877	4930452G13Rik
-14.2877	-14.2877	4930452N14Rik
-14.2877	-14.2877	4930453H23Rik
-14.2877	-14.2877	4930453L07Rik
-13.2603	-12.8087	4930453N24Rik
-14.2877	-14.2877	4930455B14Rik
-14.2877	-14.2877	4930455C13Rik;AK076940
-14.2877	-14.2877	4930455D15Rik
-14.2877	-14.2877	4930455F16Rik
-14.2877	-14.2877	4930455G09Rik
-14.2877	-14.2877	4930455H04Rik
-14.2877	-14.2877	4930455J16Rik
-14.2877	-14.2877	4930456L15Rik
-14.2877	-14.2877	4930459C07Rik
-14.2877	-14.2877	4930459L07Rik
-14.226	-14.2877	4930461G14Rik
-14.2877	-14.2877	4930463O16Rik
-14.2877	-14.2877	4930465K10Rik
-14.2877	-14.2877	4930465M20Rik
-14.2877	-14.2877	4930467D21Rik
-14.2877	-14.2877	4930467E23Rik;Gm21119
-14.2877	-14.2877	4930467K11Rik
-14.2877	-14.2877	4930469G21Rik
-14.2877	-14.2877	4930470H14Rik
-14.2877	-14.2877	4930470O06Rik
-14.2877	-14.2877	4930470P17Rik
-14.2877	-14.2877	4930471C04Rik
-14.2877	-14.2877	4930471G03Rik
-14.2877	-14.2877	4930471M09Rik
-14.2877	-14.2877	4930473A02Rik
-14.2877	-14.2877	4930473O22Rik
-14.2877	-14.2877	4930474G06Rik;AK076658
-14.2877	-14.2877	4930474H20Rik
-14.2877	-14.2877	4930474M22Rik
-14.2877	-14.2877	4930474N05Rik
-14.2877	-14.2877	4930474N09Rik
-14.2877	-14.2877	4930477N07Rik
-14.2877	-14.2877	4930478L05Rik
-14.2877	-14.2877	4930478P22Rik
-14.2877	-14.2877	4930479D17Rik
-14.2877	-14.2877	4930480E11Rik
-14.2877	-14.2877	4930480G23Rik
-14.2877	-14.2877	4930480K15Rik
-14.2877	-14.0238	4930480K23Rik
-14.2877	-14.2877	4930480M12Rik
-14.2877	-14.2877	4930481A15Rik
-14.2877	-14.2877	4930482G09Rik
-14.2877	-14.2877	4930483J18Rik
-14.2877	-14.2877	4930483K19Rik
-14.2877	-14.2877	4930483O08Rik
-14.2877	-14.2877	4930484H19Rik
-14.2877	-14.2877	4930486F22Rik
-14.2877	-14.2877	4930486I03Rik
-14.2877	-14.2877	4930486L24Rik
-14.2877	-14.2877	4930487D11Rik
-14.2877	-14.2877	4930487H11Rik
-14.2877	-14.2877	4930488B22Rik
-14.2877	-14.2877	4930488L21Rik
-14.2877	-14.2877	4930500F04Rik
-14.2877	-14.2877	4930500L23Rik
-14.2877	-14.2877	4930502A04Rik
-14.2877	-14.2877	4930502E09Rik
-14.2877	-14.2877	4930502E18Rik
-14.2877	-14.2877	4930503B20Rik
-14.2877	-14.2877	4930503E14Rik
-14.1282	-13.6957	4930503E24Rik
-14.2877	-14.2877	4930503F20Rik
-14.2877	-14.2877	4930503H13Rik
-13.9671	-14.0206	4930503L19Rik
-14.2877	-14.2877	4930503O07Rik
-14.2877	-14.2877	4930504C09Rik
-14.2877	-14.2877	4930504O13Rik
-14.2877	-14.2877	4930505A04Rik
-14.2877	-14.2877	4930505G20Rik
-14.2877	-14.2877	4930505K13Rik
-14.2877	-14.2877	4930505K14Rik
-14.2877	-14.2877	4930506A18Rik
-14.2877	-14.2877	4930506C21Rik
-14.2877	-14.2877	4930506F14Rik
-14.2877	-14.2877	4930507D05Rik
-14.2877	-14.2877	4930507D10Rik
-14.2877	-14.2877	4930509E16Rik
-14.2877	-14.2877	4930509J09Rik
-14.2877	-14.2877	4930509K18Rik
-14.2877	-14.2877	4930511A02Rik
-14.2877	-14.2877	4930511A08Rik
-14.2877	-14.2877	4930511E03Rik
-14.2877	-14.2877	4930511M06Rik
-14.2877	-14.2877	4930512B01Rik
-14.2877	-14.2877	4930512J16Rik
-14.1732	-14.2877	4930512M02Rik
-14.2877	-14.2877	4930513D17Rik
-14.1111	-13.958	4930513N10Rik;AK161453
-14.2877	-14.2877	4930513O06Rik
-14.2877	-14.2877	4930515B02Rik
-14.2877	-14.2877	4930515G01Rik
-14.2877	-14.2877	4930515G16Rik
-14.2877	-14.2877	4930515L03Rik
-14.2877	-14.2877	4930515L19Rik
-14.2877	-14.2877	4930517E11Rik
-14.2877	-14.2877	4930517M08Rik
-14.2877	-14.2877	4930518J21Rik
-14.2877	-14.2877	4930518P08Rik
-14.2877	-14.2877	4930519D14Rik
-14.2877	-14.2877	4930519F09Rik
-14.2877	-14.2877	4930519F16Rik
-14.2877	-14.2877	4930519F24Rik
-14.2877	-14.2877	4930519G04Rik
-14.2877	-14.2877	4930519H02Rik
-14.2877	-14.2877	4930519K11Rik
-14.2877	-14.2877	4930520O04Rik
-14.2877	-14.2877	4930520P13Rik
-14.2877	-14.2877	4930521E06Rik
-14.2877	-14.2877	4930522H14Rik
-14.2877	-14.2877	4930522O17Rik
-14.2877	-14.2877	4930523C07Rik
-14.2877	-14.2877	4930523O13Rik
-14.2877	-14.2877	4930524B15Rik
-14.2877	-14.2877	4930524B17Rik
-14.2877	-14.2877	4930524C18Rik
-14.2877	-14.2877	4930524O05Rik
-14.2877	-14.2877	4930524O08Rik
-14.2877	-14.2877	4930525C09Rik
-14.2877	-14.2877	4930525D18Rik
-14.2877	-14.2877	4930525G20Rik
-14.2877	-14.2877	4930526H09Rik
-14.2087	-14.152	4930526I15Rik
-14.2877	-14.2877	4930526L06Rik
-14.2877	-14.2877	4930527F14Rik
-14.2877	-14.2877	4930527G23Rik
-14.2877	-14.2877	4930528A17Rik
-14.2877	-14.2877	4930528D03Rik
-14.2877	-14.2877	4930528G23Rik
-14.2877	-14.2877	4930528H21Rik
-14.2877	-14.2877	4930528P14Rik
-14.1348	-13.9859	4930529C04Rik
-14.2877	-14.2877	4930529K09Rik
-14.2877	-14.2877	4930529L06Rik
-14.2877	-14.2877	4930529M08Rik
-14.2877	-14.2877	4930532I03Rik
-14.2877	-14.2877	4930532M18Rik
-14.2877	-14.2877	4930533B01Rik
-14.2877	-14.2877	4930533K18Rik
-14.2877	-14.2877	4930533N22Rik
-14.2877	-14.2877	4930533P14Rik
-14.2877	-14.2877	4930538K18Rik
-14.2877	-14.2877	4930539C22Rik
-14.2877	-14.2877	4930539E08Rik
-14.1528	-14.2877	4930539J05Rik
-14.2877	-14.2877	4930539M17Rik
-14.2877	-14.2877	4930539N22Rik
-14.2123	-14.2877	4930540M03Rik
-14.2877	-14.2877	4930542C21Rik
-14.2877	-14.2877	4930542D17Rik
-14.2877	-14.2877	4930543E12Rik
-14.2877	-14.2877	4930543N07Rik
-14.2877	-14.2877	4930544D05Rik
-14.2877	-14.2877	4930544G11Rik
-14.2877	-14.2877	4930544M13Rik
-14.2877	-14.2877	4930545E07Rik
-14.2877	-14.2877	4930545H06Rik
-14.2877	-14.2877	4930545L23Rik
-14.2877	-14.2877	4930546C10Rik
-14.2877	-14.2877	4930546K05Rik
-14.2877	-14.2877	4930547E08Rik
-14.2877	-14.2877	4930547E14Rik
-14.2877	-14.2877	4930548G14Rik
-14.2877	-14.2877	4930548H24Rik
-14.2877	-14.2877	4930548J01Rik
-14.2877	-14.2877	4930548K13Rik
-14.2877	-14.2877	4930549C01Rik
-14.2877	-14.2877	4930549C15Rik
-14.2877	-14.2877	4930549G23Rik
-14.2877	-14.2877	4930550C14Rik
-14.2877	-14.2877	4930550C17Rik
-14.2877	-14.2877	4930550L24Rik
-14.2877	-14.2877	4930552N02Rik;Olfr275
-14.2877	-14.2877	4930552P12Rik
-14.2877	-14.2877	4930553C11Rik
-14.2877	-14.2877	4930553E22Rik
-14.2877	-14.2877	4930554C24Rik
-14.2877	-14.2877	4930554G24Rik
-14.2877	-14.2877	4930554H23Rik
-14.2877	-14.2877	4930554I06Rik
-14.2877	-14.2877	4930555B11Rik
-14.2877	-14.2877	4930555B12Rik
-14.2877	-14.2877	4930555G01Rik
-14.2877	-14.2877	4930555G21Rik
-14.2877	-14.2877	4930555K05Rik
-14.2877	-14.2877	4930556C24Rik
-14.2877	-14.2877	4930556G01Rik
-14.2877	-14.2877	4930556J02Rik
-14.2877	-14.2877	4930556M19Rik
-14.2877	-14.2877	4930556N09Rik
-14.2877	-14.2877	4930556N13Rik
-14.2877	-14.2877	4930557A04Rik
-14.2877	-14.2877	4930557F10Rik
-14.2877	-14.2877	4930557J02Rik
-14.2877	-14.2877	4930557K07Rik
-14.2877	-14.2877	4930558C23Rik
-14.2877	-14.2877	4930558F17Rik
-14.2877	-14.2877	4930558G05Rik
-14.2877	-14.2877	4930558J18Rik
-14.2877	-14.2877	4930558K02Rik
-14.2877	-14.2877	4930559C10Rik
-14.2877	-14.2877	4930562C15Rik
-14.2877	-14.2877	4930562F07Rik
-14.2877	-14.2877	4930563D23Rik
-14.2877	-14.2877	4930563E18Rik
-14.2877	-14.2877	4930563E22Rik;AK043242
-14.2877	-14.2877	4930563F08Rik
-14.2877	-14.2877	4930563H07Rik
-14.2877	-14.2877	4930563M20Rik
-14.2877	-14.2877	4930563M21Rik
-14.2877	-14.2877	4930564C03Rik
-14.2877	-14.2877	4930564D02Rik
-14.2877	-14.2877	4930565D16Rik
-14.2877	-14.2877	4930565N06Rik
-14.2877	-14.2877	4930567H12Rik
-14.2877	-14.2877	4930567H17Rik
-14.2877	-14.2877	4930567J20Rik
-14.2877	-14.2877	4930567K12Rik
-14.2877	-14.2877	4930567K20Rik
-14.2877	-14.2877	4930568D16Rik
-14.2877	-14.2877	4930568E12Rik
-14.2877	-14.2877	4930568G15Rik
-14.2877	-14.2877	4930570G19Rik
-14.2877	-14.2877	4930571K23Rik
-14.2877	-14.2877	4930571O06Rik
-14.2877	-14.2877	4930572K03Rik
-14.2877	-14.2877	4930572O03Rik
-14.2877	-14.2877	4930572O13Rik
-14.2877	-14.2877	4930573O16Rik
-14.2877	-14.152	4930577N17Rik
-14.2877	-14.2877	4930578C19Rik
-14.2877	-14.2877	4930578E11Rik
-14.2877	-14.2877	4930578G10Rik
-14.2877	-14.2877	4930578I06Rik
-14.2877	-14.2877	4930578M01Rik
-14.2877	-14.2877	4930578N18Rik
-14.2877	-14.2877	4930579F01Rik
-14.2877	-14.2877	4930579G18Rik
-13.9419	-13.2922	4930579G24Rik
-14.2877	-14.2877	4930579H20Rik
-14.2877	-14.2877	4930579J19Rik
-14.2877	-14.2877	4930579K19Rik;AK077474
-14.2877	-14.2877	4930579P08Rik
-14.1627	-14.2877	4930581F22Rik;AK157006
-14.2877	-14.2877	4930583K01Rik
-14.2877	-14.2877	4930583P06Rik
-14.2877	-14.2877	4930584F24Rik
-14.2877	-14.2877	4930586N03Rik
-14.2877	-14.2877	4930587E11Rik
-14.2877	-14.2877	4930590J08Rik
-14.2877	-14.2877	4930590L20Rik
-14.2877	-14.2877	4930591A17Rik
-14.2877	-14.2877	4930591E09Rik
-14.2877	-14.2877	4930592A05Rik
-14.2877	-14.2877	4930592I03Rik
-14.2877	-14.2877	4930593A02Rik
-14.2877	-14.2877	4930593C16Rik
-14.0837	-14.2877	4930594C11Rik
-14.2877	-14.2877	4930594O21Rik
-14.2877	-14.2877	4930595D18Rik
-14.2877	-14.2877	4930595M18Rik
-14.2877	-14.2877	4930596D02Rik
-14.2877	-14.2877	4930596I21Rik
-14.2877	-14.2877	4930597A21Rik
-14.2877	-14.2877	4930597G03Rik
-14.2877	-14.2877	4930598F16Rik
-14.2877	-14.2877	4930599N23Rik
-14.2877	-14.2877	4931402G19Rik
-14.2877	-14.2877	4931403E22Rik
-14.2877	-14.2877	4931403G20Rik
-14.2877	-14.2877	4931406B18Rik
-13.8805	-13.4034	4931406C07Rik;AK157935
-14.2877	-14.2877	4931406H21Rik
-13.0449	-12.4514	4931406P16Rik
-14.2877	-14.2877	4931408C20Rik
-14.2877	-14.2877	4931408D14Rik
-14.2877	-14.2877	4931409K22Rik
-13.7951	-13.8246	4931414P19Rik
-14.2877	-14.2877	4931417E11Rik
-14.2877	-14.2877	4931419H13Rik
-14.2877	-14.2877	4931420L22Rik
-14.2877	-14.2877	4931423N10Rik
-13.7011	-13.8934	4931428F04Rik
-14.2877	-14.2877	4931428L18Rik
-14.2877	-14.2877	4931429L15Rik
-14.2877	-14.2877	4931429P17Rik
-14.2877	-14.2877	4931430N09Rik
-14.2877	-14.2877	4931431B13Rik
-14.2877	-14.2877	4931431C16Rik
-14.2877	-14.2877	4931431F19Rik
-14.0652	-14.2877	4931440F15Rik
-14.2877	-14.2877	4931440J10Rik
-14.2877	-14.2877	4931440P22Rik;AK161073
-14.2877	-14.2877	4932411E22Rik
-14.2877	-14.2877	4932411N23Rik
-14.2877	-14.2877	4932412D23Rik
-14.2877	-14.2877	4932413F04Rik
-14.2877	-14.2877	4932414J04Rik
-14.2877	-14.2877	4932414N04Rik
-14.2877	-14.2877	4932415M13Rik
-14.1229	-14.2877	4932416H05Rik
-14.2877	-14.2877	4932416K20Rik
-14.2877	-14.2877	4932429P05Rik
-14.2877	-14.2877	4932435O22Rik
-12.9725	-13.1572	4932438A13Rik;AK051829
-14.2877	-14.2877	4932438H23Rik
-14.2877	-14.2877	4932441J04Rik;AK034221
-14.2877	-14.2877	4932443I19Rik
-14.2877	-14.2877	4932702P03Rik
-14.2877	-14.2877	4933400A11Rik
-14.2877	-14.2877	4933400B14Rik
-14.2877	-14.2877	4933400C23Rik
-14.2877	-14.2877	4933400F21Rik
-14.2877	-14.2877	4933400L20Rik
-14.2877	-14.2877	4933401B06Rik
-14.2877	-14.2877	4933401D09Rik
-14.2877	-14.2877	4933401H06Rik
-14.2877	-14.2877	4933402C06Rik
-14.2877	-14.2877	4933402D24Rik
-14.2877	-13.8097	4933402E13Rik
-14.2877	-14.2877	4933402J07Rik
-14.2877	-14.2877	4933402J10Rik
-14.2877	-14.2877	4933402J15Rik
-14.2877	-14.2877	4933402N03Rik
-14.2877	-14.2877	4933402N22Rik
-14.2877	-14.2877	4933402P03Rik
-14.2877	-14.2877	4933403O08Rik
-14.2877	-14.2877	4933404G15Rik
-14.2877	-14.2877	4933404K08Rik
-14.2877	-14.2877	4933404K13Rik
-14.0154	-14.1222	4933404O12Rik
-14.2877	-14.2877	4933405D12Rik
-14.2877	-14.2877	4933405E24Rik
-14.2877	-14.2877	4933405L10Rik
-14.2877	-14.2877	4933405O20Rik
-14.2877	-14.2877	4933406C10Rik
-14.2877	-14.2877	4933406D12Rik
-14.2877	-14.2877	4933406F09Rik
-14.2877	-14.2877	4933406G16Rik
-14.2877	-14.2877	4933406I18Rik
-14.2877	-14.2877	4933406J08Rik
-14.2877	-14.2877	4933406J10Rik
-14.2877	-14.2877	4933406K04Rik
-14.2877	-14.2877	4933406M09Rik
-14.2877	-14.2877	4933407E24Rik
-14.2877	-14.2877	4933407G14Rik
-14.2877	-14.2877	4933407I05Rik
-14.2877	-14.152	4933407K13Rik
-14.2877	-14.2877	4933407L21Rik
-14.1821	-14.2877	4933408B17Rik
-14.2087	-14.2877	4933408J17Rik
-14.2877	-14.2877	4933408N05Rik
-14.2877	-14.2877	4933409G03Rik
-14.2877	-14.2877	4933409K07Rik
-13.5558	-13.4371	4933409K07Rik;Ccl27b;Gm3893
-14.2877	-14.2877	4933411E08Rik
-14.2877	-14.2877	4933411G06Rik
-14.2877	-14.2877	4933411K16Rik
-14.0389	-13.5833	4933412E12Rik
-14.2877	-14.2877	4933412E24Rik
-14.2877	-14.2877	4933412O06Rik
-12.8918	-13.1374	4933413G19Rik;Foxm1
-14.2877	-14.2877	4933413J09Rik
-14.2877	-14.2877	4933413L06Rik
-14.2877	-14.2877	4933415F23Rik
-14.2877	-14.2877	4933416C03Rik
-14.2877	-14.2877	4933416E03Rik
-14.2877	-14.2877	4933416I08Rik
-14.2877	-14.2877	4933416M06Rik
-14.2877	-14.2877	4933416M07Rik
-14.2877	-14.2877	4933417A18Rik
-14.2877	-14.2877	4933417D19Rik
-14.2877	-14.2877	4933417E11Rik
-14.2877	-14.2877	4933417G07Rik
-14.2877	-14.2877	4933417O13Rik
-14.2877	-14.2877	4933421I07Rik
-14.1999	-13.8043	4933421O10Rik
-14.2877	-14.2877	4933422A05Rik
-14.2877	-14.2877	4933424G05Rik
-14.2877	-14.2877	4933424G06Rik
-14.2877	-14.2877	4933425B07Rik
-14.2877	-14.2877	4933425L06Rik
-14.2877	-14.2877	4933427D06Rik
-13.8107	-14.0007	4933427D14Rik
-14.2877	-14.2877	4933427E11Rik
-14.2877	-14.2877	4933427E13Rik
-14.2877	-14.2877	4933427G17Rik
-14.2877	-14.2877	4933427I22Rik
-14.2877	-14.2877	4933428C19Rik
-14.2877	-14.2877	4933428G20Rik
-14.2877	-14.2877	4933429K18Rik
-14.2877	-14.2877	4933429O19Rik
-14.2877	-14.2877	4933430H16Rik
-14.2877	-14.2877	4933430I17Rik
-14.2877	-14.2877	4933430M04Rik
-14.2877	-14.2877	4933430N04Rik
-14.2877	-14.2877	4933431E20Rik
-14.2877	-14.2877	4933431G14Rik
-14.2877	-14.2877	4933432G23Rik
-14.2877	-14.2877	4933432I03Rik
-14.2877	-14.2877	4933432I09Rik
-14.2877	-14.2877	4933432K03Rik
-14.2877	-14.2877	4933433C11Rik
-14.2877	-14.2877	4933433F19Rik
-14.2877	-14.2877	4933433G08Rik
-14.226	-14.2877	4933433G15Rik
-14.2877	-14.2877	4933433G19Rik
-14.2877	-14.2877	4933433H22Rik
-14.2877	-14.2877	4933436E23Rik
-14.2877	-14.2877	4933436H12Rik
-14.2877	-14.2877	4933436I01Rik
-14.2877	-14.2877	4933438B17Rik
-14.2877	-14.2877	4933438K21Rik
-13.7647	-14.1865	4933439C10Rik
-14.2877	-14.2877	4933439K11Rik
-14.2877	-14.2877	4933440J02Rik
-14.2877	-14.2877	4933440M02Rik
-14.2877	-14.2877	5031410I06Rik
-14.1862	-14.2877	5031414D18Rik
-14.1486	-14.2877	5031425E22Rik;AK017143;AK042126
-14.2877	-14.2877	5031425F14Rik
-14.2877	-14.2877	5031426D15Rik
-14.2877	-14.2877	5031434C07Rik
-14.2877	-14.2877	5031434O11Rik
-14.0345	-14.1408	5031439G07Rik
-14.2877	-14.2877	5033403F01Rik
-14.2877	-14.2877	5033403H07Rik
-14.2877	-14.0735	5033404E19Rik
-14.1528	-14.2877	5033406O09Rik
-14.1627	-14.2877	5033428I22Rik
-14.2877	-14.2877	5330411J11Rik
-14.2877	-14.2877	5330413P13Rik
-14.2877	-14.2877	5330417C22Rik
-14.0628	-14.2877	5330429B09Rik;6820431F20Rik
-14.2877	-14.2877	5330434G04Rik
-14.2877	-14.2877	5330439B14Rik
-14.1732	-14.2877	5430401F13Rik
-14.2877	-14.2877	5430402E10Rik
-14.2877	-14.2877	5430402O13Rik
-14.2877	-14.2877	5430403N17Rik
-13.8583	-14.2877	5430405H02Rik
-13.0936	-13.7486	5430416N02Rik
-14.2877	-14.2877	5430416O09Rik
-14.2877	-14.2877	5430419D17Rik
-14.2877	-14.2877	5430421F17Rik
-14.2877	-14.068	5430421N21Rik;Krt81;Krt83;Krt85
-14.2877	-14.2877	5430425K12Rik
-14.2877	-14.2877	5430427M07Rik
-14.2877	-14.2877	5430427O19Rik
-14.2877	-14.2877	5430428K19Rik
-14.2877	-14.2877	5430431A17Rik
-14.2877	-14.2877	5430434I15Rik
-14.2877	-14.2877	5430437J10Rik
-14.2877	-14.2877	5430440P10Rik
-14.2877	-14.2877	5530400C23Rik
-14.2877	-14.2877	5530401A14Rik
-13.6893	-13.6412	5530601H04Rik
-14.2877	-14.2877	5730403I07Rik
-14.2877	-14.2877	5730405O15Rik
-14.0904	-14.2877	5730409E04Rik
-14.2877	-14.2877	5730412P04Rik
-14.2877	-14.2877	5730416F02Rik
-14.2877	-14.2877	5730420D15Rik
-14.1688	-14.2877	5730422E09Rik
-14.2877	-14.2877	5730435O14Rik
-13.4534	-14.0238	5730455P16Rik
-12.7842	-12.039	5730457N03Rik
-14.2877	-14.2877	5730460C07Rik
-14.0983	-14.2877	5730480H06Rik
-14.2877	-14.2877	5730488B01Rik
-13.9037	-14.1865	5730507C01Rik
-14.2877	-14.2877	5730508B09Rik
-14.2877	-14.2877	5730522E02Rik
-12.945	-13.5524	5730559C18Rik
-14.2877	-14.2877	5830405F06Rik;AF012151;AF041915;AF041937;AF093862;AK018014;AK037453;AK088055;AY600448;BC034887;BC089553;DQ126341;DQ340294;EF154514;EU131397;JX277299;JX277310;JX277381;JX277430;JX277452;JX277464;JX277473;JX277492;JX520688;JX520704;JX520808;JX520840;JX520885;JX520918;KJ542623;KM066944;L27969;L27973;L27974;M11456;M13669;M13677;M14294;M16120;M30875;M30878;Tcrb;TCRB;TCRB26-8;TCRBV1, TCRBJ1S2;TCRBV1, T…
-14.2877	-14.2877	5830411N06Rik
-11.9413	-12.3865	5830417I10Rik;Gon4l
-14.2877	-14.2877	5830418P13Rik
-14.2877	-14.2877	5830427D03Rik
-14.2877	-14.2877	5830428M24Rik
-14.2877	-14.2877	5830432E09Rik
-14.1627	-14.2877	5830444B04Rik
-14.2877	-14.2877	5830454E08Rik
-14.2877	-14.2877	5830473C10Rik
-14.2877	-14.2877	5930403L14Rik
-14.2877	-14.1408	5930412G12Rik
-14.2877	-14.0238	5930430L01Rik
-14.2877	-14.2877	5930438M14Rik
-14.2877	-14.2877	6030407O03Rik
-14.2877	-14.2877	6030408B16Rik
-14.2877	-14.2877	6030419C18Rik
-14.2877	-14.2877	6030440G07Rik
-14.2877	-14.2877	6030443J06Rik
-14.2877	-14.2877	6030445D17Rik
-13.1142	-12.9294	6030458C11Rik
-14.2877	-14.2877	6030466F02Rik
-14.2877	-14.2877	6030468B19Rik
-14.2877	-14.2877	6030469F06Rik
-14.2877	-14.2877	6030471H07Rik
-14.2877	-14.2877	6030498E09Rik
-14.2877	-14.2877	6230400D17Rik;AK018074
-14.2877	-14.045	6330403A02Rik
-13.7448	-14.1875	6330403K07Rik
-14.2877	-14.2877	6330407A03Rik
-14.1901	-13.9335	6330408A02Rik
-14.2877	-14.2877	6330409D20Rik
-14.2877	-14.2877	6330410L21Rik
-14.2877	-14.2877	6330415B21Rik
-14.2877	-14.2877	6330415G19Rik
-14.1099	-13.5446	6330416G13Rik
-14.1089	-14.1408	6330418K02Rik
-14.1393	-14.2877	6330549D23Rik;AK088233
-14.2877	-14.1222	6430411K18Rik
-14.2877	-14.2877	6430503K07Rik
-14.2877	-14.2877	6430531B16Rik
-14.2877	-14.2877	6430548M08Rik
-14.1901	-14.2877	6430550D23Rik
-14.2877	-14.2877	6430562O15Rik
-14.1448	-14.2877	6430571L13Rik
-14.2877	-14.018	6430573F11Rik
-14.2877	-14.2877	6430584L05Rik
-14.2877	-14.2877	6430710C18Rik
-14.2877	-14.2877	6530402F18Rik;Ntng2
-14.2877	-14.2877	6530403H02Rik
-14.2877	-14.2877	6530411M01Rik
-14.2877	-14.2877	6720468P15Rik
-14.2877	-14.2877	6720483E21Rik
-13.8234	-12.9893	6720489N17Rik
-14.1229	-14.2877	6820408C15Rik
-13.3844	-14.2877	6820431F20Rik;AK081879;AK160987;AK164389;Gm21092
-14.2877	-14.2877	6D
-14.2877	-14.2877	7420426K07Rik
-14.2877	-14.2877	7420461P10Rik
-14.2877	-14.2877	7420700N18Rik
-14.2877	-14.2877	7420701I03Rik
-14.2877	-14.2877	7530416G11Rik
-14.2877	-14.2877	7630403G23Rik
-14.2877	-14.2877	8030411F24Rik
-14.2877	-14.2877	8030423F21Rik
-14.2877	-14.2877	8030423J24Rik
-14.2877	-14.2877	8030442B05Rik
-14.2877	-14.2877	8030443G20Rik
-14.2877	-14.2877	8030451O07Rik
-14.2877	-14.2877	8030455M16Rik
-14.113	-14.0181	8030462N17Rik
-14.2877	-14.2877	8430408G22Rik
-14.2877	-14.2877	8430423G03Rik
-14.2877	-14.2877	8430426J06Rik
-13.7175	-14.2877	8430429K09Rik
-14.2877	-14.2877	8430430B14Rik
-14.2877	-14.2877	8430431K14Rik
-14.2877	-14.2877	8430436N08Rik
-14.2877	-14.2877	8430437L04Rik
-14.2123	-14.0132	9030025P20Rik;Gm3435
-14.2877	-14.2877	9030204H09Rik
-14.2877	-14.2877	9030404E10Rik
-14.2877	-14.2877	9030612E09Rik
-14.2877	-14.2877	9030617O03Rik
-14.2877	-14.2877	9030619P08Rik
-14.2877	-14.2877	9030624G23Rik
-13.1794	-13.0888	9030624J02Rik;AK043149
-14.2877	-14.2877	9030625G05Rik
-14.1364	-14.2877	9130008F23Rik
-14.2237	-14.2877	9130011E15Rik;AK082129
-14.2877	-14.2877	9130015A21Rik
-14.2877	-14.2877	9130015L21Rik
-13.9034	-13.7762	9130019O22Rik
-14.2877	-14.2877	9130019P16Rik
-13.973	-14.2877	9130023H24Rik
-14.2877	-14.1408	9130024F11Rik
-14.2877	-14.2877	9130204L05Rik
-14.2877	-14.2877	9130209A04Rik
-14.2877	-14.2877	9130221F21Rik
-14.2877	-14.2877	9130221H12Rik
-14.2877	-14.2877	9130227L01Rik
-14.2877	-14.2877	9130230L23Rik
-12.7062	-12.5439	9130401M01Rik;Zhx1
-14.2877	-14.2877	9130409I23Rik
-14.2877	-14.2877	9130409J20Rik
-14.2877	-14.2877	9230009I02Rik
-14.2877	-14.2877	9230102K24Rik
-14.2877	-14.2877	9230102O04Rik
-14.2877	-14.2877	9230104L09Rik
-14.2877	-14.2877	9230105E05Rik
-14.2877	-14.2877	9230109A22Rik
-13.9647	-14.2877	9230110C19Rik
-14.2877	-14.2877	9230110F15Rik
-14.2877	-14.2877	9230112D13Rik
-14.2877	-14.2877	9230112J17Rik
-14.2877	-14.2877	9230114K14Rik
-13.8992	-13.9369	9230116L04Rik;Pigh
-14.2877	-14.2877	9230116N13Rik
-14.2877	-14.2877	9230117E06Rik
-14.1111	-14.0238	9330020H09Rik
-14.2877	-14.2877	9330102E08Rik
-14.2877	-14.2877	9330111N05Rik
-14.2877	-14.2877	9330117O12Rik
-14.2877	-14.2877	9330133O14Rik
-14.2877	-14.2877	9330136K24Rik
-14.2877	-14.1713	9330151L19Rik
-14.2877	-14.2877	9330158H04Rik
-14.2877	-14.2877	9330159F19Rik
-14.0167	-14.1865	9330159M07Rik
-14.2877	-14.2877	9330162012Rik
-14.2877	-14.2877	9330162B11Rik
-14.2877	-14.2877	9330171B17Rik
-14.2877	-14.2877	9330175E14Rik
-14.2877	-14.2877	9330175M20Rik
-14.2877	-14.2877	9330178D15Rik
-14.2877	-14.2877	9330179D12Rik
-14.0202	-14.2877	9330182L06Rik
-14.2877	-14.2877	9330182O14Rik
-14.2877	-14.2877	9330188P03Rik
-14.2877	-14.2877	9330199G10Rik
-14.2877	-14.2877	9430007A20Rik
-14.2877	-14.2877	9430014N10Rik
-13.8697	-13.4151	9430015G10Rik
-13.1147	-12.8456	9430016H08Rik
-14.2877	-14.2877	9430018G01Rik;AK076571
-14.2877	-14.2877	9430019J16Rik
-14.1533	-14.1865	9430020K01Rik
-14.2877	-14.2877	9430021M05Rik
-14.1513	-14.2877	9430037G07Rik
-13.4815	-13.7659	9430038I01Rik
-14.2877	-14.2877	9430041J12Rik
-14.2877	-14.2877	9430060I03Rik
-14.2877	-14.2877	9430065F17Rik
-14.2877	-14.2877	9430069I07Rik
-14.2877	-14.2877	9430076C15Rik;Creb5
-14.2877	-14.2877	9430078K24Rik
-14.1229	-14.2877	9430083A17Rik
-14.1829	-14.2877	9430091E24Rik
-14.2877	-14.2877	9530002B09Rik
-14.2877	-14.2877	9530003J23Rik
-14.2877	-14.2877	9530014B07Rik
-14.2877	-14.2877	9530020I12Rik
-14.2877	-14.2877	9530026F06Rik
-14.2877	-14.2877	9530026P05Rik
-14.2877	-14.2877	9530027J09Rik
-14.2877	-14.2877	9530036O11Rik
-14.2877	-14.2877	9530051G07Rik
-14.2877	-14.2877	9530052E02Rik
-14.2877	-14.1256	9530053A07Rik
-14.2087	-14.2877	9530059O14Rik
-14.2877	-14.2877	9530062K07Rik
-12.5438	-13.1494	9530068E07Rik
-14.0269	-14.2877	9530077C05Rik
-14.2877	-14.2877	9530080O11Rik
-14.2877	-14.2877	9530082P21Rik
-14.1124	-14.2877	9530091C08Rik
-14.2877	-14.2877	9630001P10Rik
-14.2877	-14.2877	9630013A20Rik
-14.2877	-14.2877	9630013K17Rik
-14.2877	-14.2877	9630014M24Rik
-14.2877	-14.2877	9630028B13Rik
-14.2877	-14.2877	9630028H03Rik
-14.2877	-14.2877	9630028I04Rik
-14.2877	-14.2877	9830107B12Rik
-14.2877	-14.2877	9830132P13Rik
-14.2877	-13.9287	9830147E19Rik
-14.2877	-14.2877	9830166K06Rik
-13.7735	-13.958	9930012K11Rik
-13.7876	-14.2877	9930014A18Rik
-13.1028	-13.4286	9930021J03Rik
-14.2877	-14.2877	9930022D16Rik
-14.0642	-13.9398	9930104L06Rik
-14.2877	-14.2877	9930111H07Rik
-10.3796	-10.471	9930111J21Rik1;9930111J21Rik2;Psme2b
-13.7688	-13.8011	A130010J15Rik;Irf6
-14.2877	-14.2877	A130077B15Rik
-14.2877	-14.2877	A1bg
-14.2877	-14.2877	A1cf
-14.2877	-14.2877	A230001M10Rik
-14.2877	-14.2877	A230009B12Rik
-14.2877	-14.2877	A230020J21Rik
-14.2877	-14.2877	A230028O05Rik
-12.8215	-12.9394	A230046K03Rik
-13.9788	-14.1408	A230050P20Rik
-14.2877	-14.2877	A230056J06Rik
-13.9147	-14.2877	A230056P14Rik
-14.2877	-14.2877	A230057D06Rik
-14.2877	-14.2877	A230065H16Rik
-14.2877	-14.1875	A230070E04Rik
-13.9738	-14.2877	A230072C01Rik
-14.2877	-14.2877	A230072E10Rik
-14.2877	-14.2877	A230077H06Rik
-14.2877	-14.2877	A230083G16Rik
-14.2877	-14.2877	A230103J11Rik
-14.2877	-14.2877	A230108P19Rik
-14.2877	-14.2877	A330008L17Rik
-14.2877	-14.2877	A330009N23Rik
-14.2877	-14.2877	A330015K06Rik
-14.2877	-14.2877	A330023F24Rik;Mir29b-2;Mir29c
-14.2877	-14.2877	A330032B11Rik
-14.2877	-14.2877	A330033J07Rik;AK039372
-14.2877	-14.2877	A330035P11Rik;AK032758
-14.2877	-14.2877	A330040F15Rik
-14.2877	-14.2877	A330041J22Rik
-14.2877	-14.2877	A330048O09Rik
-14.2877	-14.2877	A330049N07Rik
-14.2877	-14.2877	A330050F15Rik
-13.9764	-13.6257	A330069E16Rik
-14.2877	-14.2877	A330070K13Rik
-14.2877	-14.2877	A330074K22Rik
-14.2877	-14.2877	A330076C08Rik
-14.2877	-14.2877	A330076H08Rik;Mir344g
-14.2877	-14.2877	A330093E20Rik
-14.2877	-14.2877	A330102I10Rik
-14.2877	-14.2877	A3galt2
-12.7459	-12.5894	A430005L14Rik
-14.2877	-13.7543	A430033K04Rik
-14.2877	-14.2877	A430035B10Rik;AK039608;AK039954
-14.2877	-14.2877	A430046D13Rik
-14.2877	-14.2877	A430078G23Rik
-14.2877	-14.2877	A430078I02Rik
-14.2877	-14.2877	A430085M09Rik
-14.2877	-14.2877	A430088P11Rik;AK038037
-14.2877	-14.2877	A430089I19Rik
-14.2877	-14.2877	A430090L17Rik
-14.2877	-14.2877	A430093F15Rik
-14.2877	-14.2877	A430105I19Rik
-14.226	-14.2877	A4galt
-14.2877	-14.2877	A4gnt
-14.2877	-14.2877	A530006G24Rik
-14.2877	-14.2877	A530013C23Rik
-14.2877	-14.2877	A530016L24Rik
-14.2877	-14.2877	A530021J07Rik
-14.2877	-14.2877	A530032D15Rik;C130026I21Rik
-14.2877	-14.2877	A530046M15Rik
-14.2877	-14.2877	A530050N04Rik
-14.2877	-14.2877	A530053G22Rik
-14.2877	-14.2877	A530058N18Rik;C130080G10Rik
-14.2877	-14.2877	A530064D06Rik
-14.2877	-14.2877	A530065N20Rik
-14.2877	-14.2877	A530072M11Rik
-14.2877	-14.2877	A530088E08Rik
-14.2877	-14.2877	A530095I07Rik
-14.2877	-14.2877	A530099J19Rik
-14.2877	-14.2877	A630001G21Rik
-14.2877	-14.2877	A630005I04Rik
-14.2877	-14.2877	A630010A05Rik
-14.2237	-14.2877	A630012P03Rik;BC100571
-14.2877	-14.2877	A630019I02Rik
-14.2877	-14.2877	A630020A06
-14.2877	-14.2877	A630023A22Rik
-14.2877	-14.2877	A630023P12Rik
-14.2877	-14.2877	A630033H20Rik
-14.1688	-14.2877	A630066F11Rik
-14.1663	-14.2877	A630072M18Rik
-14.2877	-14.2877	A630073D07Rik
-14.2877	-14.2877	A630075F10Rik
-14.2877	-14.2877	A630076J17Rik
-14.2877	-14.2877	A630077J23Rik
-14.0012	-14.152	A630089N07Rik
-14.2877	-14.2877	A630091E08Rik
-14.2877	-14.2877	A630095E13Rik
-14.2877	-14.2877	A630095N17Rik
-14.2877	-14.2877	A730004F24Rik
-14.2877	-14.2877	A730006G06Rik
-11.8779	-12.1321	A730008H23Rik;Hjurp
-14.1667	-14.2877	A730017C20Rik
-14.2877	-14.144	A730017L22Rik
-14.2877	-14.2877	A730018C14Rik
-14.2877	-14.2877	A730020E08Rik
-14.2877	-14.2877	A730020M07Rik
-14.2877	-14.2877	A730036I17Rik
-14.2877	-14.2877	A730043L09Rik
-14.2877	-14.2877	A730046J19Rik
-14.1461	-14.2877	A730056A06Rik
-14.2877	-14.2877	A730082K24Rik
-14.2877	-14.2877	A730085E03Rik
-14.2877	-14.2877	A730085K08Rik
-14.2877	-14.2877	A730090N16Rik
-14.2024	-14.2877	A830009L08Rik
-14.2877	-14.2877	A830011K09Rik
-13.4621	-13.9674	A830018L16Rik
-14.2877	-14.2877	A830019L24Rik
-14.2877	-14.2877	A830019P07Rik
-14.2877	-14.2877	A830052D11Rik
-13.7903	-13.8145	A830080D01Rik
-14.2877	-14.2877	A830082K12Rik
-13.9814	-14.1408	A830082N09Rik
-14.1995	-14.2877	A930001A20Rik
-14.2877	-14.2877	A930001C03Rik
-14.2877	-14.2877	A930002C04Rik
-14.2877	-14.2877	A930003A15Rik
-14.2877	-14.2877	A930003O13Rik
-14.0939	-14.2877	A930004D18Rik
-13.5479	-13.858	A930005H10Rik
-14.2877	-14.2877	A930006I01Rik
-14.2877	-14.2877	A930006K02Rik
-13.793	-14.0786	A930007I19Rik;AK046661
-14.2877	-14.2877	A930009A15Rik
-14.2877	-14.2877	A930011G23Rik
-14.2877	-14.2877	A930012L18Rik
-14.1995	-14.2877	A930013F10Rik
-14.1229	-14.2877	A930015D03Rik
-14.2877	-14.2877	A930016O22Rik
-14.2877	-14.2877	A930017K11Rik
-14.2877	-14.2877	A930017M01Rik
-14.2877	-14.2877	A930018M24Rik
-14.2877	-14.2877	A930018P22Rik
-14.2877	-14.2877	A930019D19Rik
-13.9538	-13.3097	A930024E05Rik
-14.2877	-14.2877	A930031H19Rik
-14.2877	-14.2877	A930033H14Rik
-14.2877	-14.2877	A930041C12Rik
-14.2877	-14.2877	AA387883
-14.2877	-14.2877	AA388235
-14.2877	-14.2877	AA413626
-14.226	-14.0181	AA414768
-14.2877	-14.2877	AA415398
-14.2877	-14.2877	AA467197;Mir147
-14.2877	-14.2877	AA536875
-14.0939	-14.2877	AA543186
-14.2877	-14.2877	AA543401
-14.2877	-14.2877	AA545190
-14.2877	-14.2877	AA619741
-14.2877	-14.2877	AA792892;Gm6205;Gm6367
-13.9554	-14.2877	AA986860
-14.2877	-14.2877	AB001425
-14.2877	-14.2877	AB033516
-14.2877	-14.2877	AB033524
-14.2877	-14.2877	AB124611
-14.2877	-14.2877	AB250976
-14.2877	-14.2877	AB251034
-14.2877	-14.2877	AB251038
-14.2877	-14.2877	AB251048
-14.2877	-14.2877	AB251080
-14.2877	-14.2877	AB251090
-14.2877	-14.2877	AB251129
-14.2877	-14.2877	AB251138
-14.2877	-14.2877	AB251161
-14.2877	-14.2877	AB251164
-14.2877	-14.2877	AB251181
-14.2877	-14.2877	AB251193
-14.2877	-14.2877	AB251227
-14.2877	-14.2877	AB251234
-14.2877	-14.2877	AB251235
-14.2877	-14.2877	AB251236
-14.2877	-14.2877	AB251241
-14.2877	-14.2877	AB251246
-14.2877	-14.2877	AB251255
-14.2877	-14.2877	AB251281
-14.2877	-14.2877	AB251326
-14.2877	-14.2877	AB251337
-14.2877	-14.2877	AB334825
-14.2877	-14.2877	AB334932
-14.2877	-14.2877	AB334937
-14.2877	-14.2877	AB335323
-14.2877	-14.2877	AB335328
-14.2877	-14.2877	AB335442
-14.2877	-14.2877	AB335447
-14.2877	-14.2877	AB335470
-14.2877	-14.2877	AB335611
-14.2877	-14.2877	AB335614
-14.2877	-14.2877	AB335643
-14.2877	-14.2877	AB335648
-14.2877	-14.2877	AB335691
-14.2877	-14.2877	AB335697
-14.2877	-14.2877	AB335713
-14.2877	-14.2877	AB335717
-14.2877	-14.2877	AB335737
-14.2877	-14.2877	AB335738
-14.2877	-14.2877	AB335742
-14.2877	-14.2877	AB335744
-14.2877	-14.2877	AB335790
-14.2877	-14.2877	AB335791
-14.2877	-14.2877	AB335823
-14.2877	-14.2877	AB335841
-14.2877	-14.2877	AB335855
-14.2877	-14.2877	AB335922
-13.2507	-13.259	AB335951
-14.2877	-14.2877	AB336345
-14.2877	-14.2877	AB336370
-14.2877	-14.2877	AB336401
-14.2877	-14.2877	AB336449
-14.2877	-14.2877	AB336457
-14.2877	-14.2877	AB336502
-14.2877	-14.2877	AB336507
-14.2877	-14.2877	AB336517
-14.2877	-14.2877	AB336556
-14.2877	-14.2877	AB336562
-14.2877	-14.2877	AB336574
-14.2877	-14.2877	AB336585
-14.2877	-14.2877	AB336627
-14.2877	-14.2877	AB336633
-14.2877	-14.2877	AB336671
-14.2877	-14.2877	AB336678
-14.2877	-14.2877	AB336690
-14.2877	-14.2877	AB336698
-14.2877	-14.2877	AB336730
-14.2877	-14.2877	AB336736
-14.2877	-14.2877	AB336747
-14.2877	-14.2877	AB336760
-14.2877	-14.2877	AB336765
-14.2877	-14.2877	AB336790
-14.2877	-14.2877	AB336793
-14.2877	-14.2877	AB336799
-14.2877	-14.2877	AB336801
-14.2877	-14.2877	AB336802
-14.2877	-14.2877	AB336827
-14.2877	-14.2877	AB336885
-14.2877	-14.2877	AB336927
-14.2877	-14.2877	AB336957
-14.2877	-14.2877	AB337250
-14.2877	-14.2877	AB337257
-14.2877	-14.2877	AB337363
-14.2877	-14.2877	AB337379
-14.2877	-14.2877	AB337561
-14.2877	-14.2877	AB337572
-14.2877	-14.2877	AB337652
-14.2877	-14.2877	AB337655
-14.2877	-14.2877	AB337668
-14.2877	-14.2877	AB337679
-14.2877	-14.2877	AB337725
-14.2877	-14.2877	AB337734
-14.2877	-14.2877	AB337741
-14.2877	-14.2877	AB337757
-14.2877	-14.2877	AB337772
-14.2877	-14.2877	AB337790
-14.2877	-14.2877	AB337820
-14.2877	-14.2877	AB337824
-14.2877	-14.2877	AB337831
-14.2877	-14.2877	AB337837
-14.2877	-14.2877	AB339095
-14.2877	-14.2877	AB339101
-14.2877	-14.2877	AB339134
-14.2877	-14.2877	AB339136
-14.2877	-14.2877	AB339176
-14.2877	-14.2877	AB339339
-14.2877	-14.2877	AB339353
-14.2877	-14.2877	AB339385
-14.2877	-14.2877	AB339665
-14.2877	-14.2877	AB339701
-14.2877	-14.2877	AB339715
-14.2877	-14.2877	AB339720
-14.2877	-14.2877	AB339756
-14.2877	-14.2877	AB339759
-14.2877	-14.2877	AB339817
-14.2877	-14.2877	AB339827
-14.2877	-14.2877	AB339828
-14.2877	-14.2877	AB339834
-14.2877	-14.2877	AB339841
-14.2877	-14.2877	AB339848
-14.2877	-14.2877	AB339851
-14.2877	-14.2877	AB339856
-14.2877	-14.2877	AB339872
-14.2877	-14.2877	AB339875
-14.2877	-14.2877	AB339877
-14.2877	-14.2877	AB339880
-14.2877	-14.2877	AB339900
-14.2877	-14.2877	AB339914
-14.2877	-14.2877	AB339916
-14.2877	-14.2877	AB339917
-14.2877	-14.2877	AB339919
-14.2877	-14.2877	AB339928
-14.2877	-14.2877	AB339930
-14.2877	-14.2877	AB339933
-14.2877	-14.2877	AB340008
-14.2877	-14.2877	AB340013
-14.2877	-14.2877	AB340030
-14.2877	-14.2877	AB340033
-14.2877	-14.2877	AB340034
-14.2877	-14.2877	AB340043
-14.2877	-14.2877	AB340047
-14.2877	-14.2877	AB340055
-14.2877	-14.2877	AB340064
-14.2877	-14.2877	AB340066
-14.2877	-14.2877	AB340070
-14.2877	-14.2877	AB340533
-14.2877	-14.2877	AB340581
-14.2877	-14.2877	AB340911
-14.2877	-14.2877	AB340926
-14.2877	-14.2877	AB340928
-14.2877	-14.2877	AB340945
-14.2877	-14.2877	AB340955
-14.2877	-14.2877	AB340964
-14.2877	-14.2877	AB340975
-14.2877	-14.2877	AB340983
-14.2877	-14.2877	AB340984
-14.2877	-14.2877	AB340994
-14.2877	-14.2877	AB340997
-14.2877	-14.2877	AB341018
-14.2877	-14.2877	AB341019
-14.2877	-14.2877	AB341034
-14.2877	-14.2877	AB341036
-14.2877	-14.2877	AB341048
-14.2877	-14.2877	AB341055
-14.2877	-14.2877	AB341074
-14.2877	-14.2877	AB341082
-14.2877	-14.2877	AB341100
-14.2877	-14.2877	AB341103
-14.2877	-14.2877	AB341107
-14.2877	-14.2877	AB341108
-14.2877	-14.2877	AB341123
-14.2877	-14.2877	AB341124
-14.2877	-14.2877	AB341130
-14.2877	-14.2877	AB341131
-14.2877	-14.2877	AB341140
-14.2877	-14.2877	AB341148
-14.2877	-14.2877	AB341163
-14.2877	-14.2877	AB341182
-14.2877	-14.2877	AB341191
-14.2877	-14.2877	AB341208
-14.2877	-14.2877	AB341359
-14.2877	-14.2877	AB341366
-14.2877	-14.2877	AB341370
-14.2877	-14.2877	AB341582
-14.2877	-14.2877	AB341588
-14.2877	-14.2877	AB341618
-14.0557	-14.2877	AB341653
-14.2877	-13.958	AB341725
-14.2877	-14.2877	AB341833
-14.2877	-14.2877	AB341951
-14.2877	-14.2877	AB341958
-14.2877	-14.2877	AB341966
-14.2877	-14.2877	AB341973
-14.2877	-14.2877	AB341981
-14.2877	-14.2877	AB341985
-14.2877	-14.2877	AB342005
-14.2877	-14.2877	AB342020
-14.2877	-14.2877	AB342034
-14.2877	-14.2877	AB342673
-14.2877	-14.2877	AB342697
-14.2877	-14.2877	AB342751
-14.2877	-14.2877	AB342777
-14.2877	-14.2877	AB342860
-14.2877	-14.2877	AB342943
-14.2877	-14.2877	AB342967
-14.2877	-14.2877	AB342977
-14.2877	-14.2877	AB342981
-14.2877	-14.2877	AB343133
-14.2877	-14.2877	AB343241
-14.2877	-14.2877	AB343243
-14.2877	-14.2877	AB343258
-14.2877	-14.2877	AB343393
-14.2877	-14.2877	AB343394
-13.8822	-14.144	AB343404
-14.2877	-14.2877	AB343460
-14.2877	-14.2877	AB343474
-14.2877	-14.2877	AB343487
-14.2877	-14.2877	AB343505
-14.2877	-14.2877	AB343773
-14.2877	-14.2877	AB344116
-14.2877	-14.2877	AB344119
-14.2877	-14.2877	AB344120
-14.2877	-14.2877	AB344165
-14.2877	-14.2877	AB344273
-14.2877	-14.2877	AB344333
-14.2877	-14.2877	AB344345
-14.2877	-14.2877	AB344349
-14.2877	-14.2877	AB344442
-14.2877	-14.2877	AB344445
-14.2877	-14.2877	AB344481
-14.2877	-14.2877	AB344486
-14.2877	-14.2877	AB344586
-14.2877	-14.2877	AB344602
-14.2877	-14.2877	AB344666
-14.2877	-14.2877	AB344706
-14.2877	-14.2877	AB344718
-14.2877	-14.2877	AB344719
-14.2877	-14.2877	AB344727
-14.2877	-14.2877	AB344750
-14.2877	-14.2877	AB344949
-14.2877	-14.2877	AB345004
-14.2877	-14.2877	AB345223
-14.2877	-14.2877	AB345229
-14.2877	-14.2877	AB345231
-14.2877	-14.2877	AB345245
-14.2877	-14.2877	AB345250
-14.2877	-14.2877	AB345258
-14.2877	-14.2877	AB345261
-14.2877	-14.2877	AB345268
-13.3046	-13.0159	AB345460
-14.2877	-14.2877	AB345468
-14.2877	-14.2877	AB345581
-14.2877	-14.2877	AB345950
-14.2877	-14.2877	AB346024
-14.2877	-14.144	AB346163
-13.993	-14.2877	AB346228
-12.5865	-12.0575	AB346293;Luzp1
-14.0793	-13.5863	AB346318
-14.2877	-14.2877	AB346350
-13.4512	-13.2379	AB346559
-14.2877	-14.2877	AB346669
-14.2877	-14.2877	AB346730
-14.2877	-14.2877	AB346734
-14.2877	-14.2877	AB346741
-14.2877	-14.2877	AB346742
-14.2877	-14.2877	AB346745
-14.2877	-14.2877	AB346746
-14.2877	-14.2877	AB346747
-14.2877	-14.2877	AB346759
-14.2877	-14.2877	AB346761
-14.2877	-14.2877	AB346771
-14.2877	-14.2877	AB346773
-14.2877	-14.2877	AB346777
-14.2877	-14.2877	AB346779
-14.2877	-14.2877	AB346786
-14.2877	-14.2877	AB346797
-14.2877	-14.2877	AB346804
-14.2877	-14.2877	AB346812
-14.2877	-14.2877	AB347122
-10.954	-10.5861	AB347151
-14.2877	-14.2877	AB347200
-14.2877	-14.2877	AB347309
-14.2877	-14.2877	AB347442
-14.2024	-14.045	AB347501
-14.2877	-14.2877	AB347559
-14.2877	-14.2877	AB347565
-14.2877	-14.2877	AB347592
-14.2877	-14.2877	AB347683
-14.2877	-14.2877	AB347728
-14.2877	-14.2877	AB347733
[truncated: 27,203 more rows]
